# Supplementary material for: The molecular architecture of engulfment during Bacillus subtilis sporulation
Source: eLife. 2019 Jul 8;8:e45257. doi: 10.7554/eLife.45257 (PMC6684271; doi:10.7554/eLife.45257)
Supplement: Figure 3—source data 1. [file elife-45257-fig3-data1.csv]

	Septal Distance (nm)
Cell no	Stage2.1	Stage2.2	Stage2.3	SpoIIDMP	SpoIIP
a	26.9	16.33	18.19	30.16	20.86
b	22.42	17.37	18.12	28.35	20.65
c	18.88	16.97	18.5	27.22	21.14
d	23.41	19.75	18.65	29.87	22.15
e	26.59	17.81	18.03	24.31	20.01
f				25.72
g				30.12
h
Mean (nm)	23.6	17.6	18.3	28.0	21.0
STD	3.3	1.3	0.3	2.3	0.8
