# Supplementary material for: The molecular architecture of engulfment during Bacillus subtilis sporulation
Source: eLife. 2019 Jul 8;8:e45257. doi: 10.7554/eLife.45257 (PMC6684271; doi:10.7554/eLife.45257)
Supplement: Source code 1. [file elife-45257-code1.zip]

Archive with 64 entries (51 files):
- Source_code_1/
- Source_code_1/plotall.m
- __MACOSX/
- __MACOSX/Source_code_1/
- __MACOSX/Source_code_1/._plotall.m
- Source_code_1/.DS_Store
- __MACOSX/Source_code_1/._.DS_Store
- Source_code_1/Distance_across_entire_surface/
- Source_code_1/Distance_across_entire_surface/dis_div_flat.m
- __MACOSX/Source_code_1/Distance_across_entire_surface/
- __MACOSX/Source_code_1/Distance_across_entire_surface/._dis_div_flat.m
- Source_code_1/Distance_across_entire_surface/.DS_Store
- __MACOSX/Source_code_1/Distance_across_entire_surface/._.DS_Store
- Source_code_1/Distance_across_entire_surface/test/
- Source_code_1/Distance_across_entire_surface/test/02_Test_curved_surface/
- Source_code_1/Distance_across_entire_surface/test/02_Test_curved_surface/b_curved_surface_20151022_L4T1_forespore.m
- __MACOSX/Source_code_1/Distance_across_entire_surface/test/
- __MACOSX/Source_code_1/Distance_across_entire_surface/test/02_Test_curved_surface/
- __MACOSX/Source_code_1/Distance_across_entire_surface/test/02_Test_curved_surface/._b_curved_surface_20151022_L4T1_forespore.m
- Source_code_1/Distance_across_entire_surface/test/02_Test_curved_surface/a_curved_surface_20150628_L1T1_septaldistance.am
- __MACOSX/Source_code_1/Distance_across_entire_surface/test/02_Test_curved_surface/._a_curved_surface_20150628_L1T1_septaldistance.am
- Source_code_1/Distance_across_entire_surface/test/02_Test_curved_surface/a_curved_surface_20150628_L1T1_forespore.m
- __MACOSX/Source_code_1/Distance_across_entire_surface/test/02_Test_curved_surface/._a_curved_surface_20150628_L1T1_forespore.m
- Source_code_1/Distance_across_entire_surface/test/02_Test_curved_surface/b_curved_surface_20151022_L4T1_septaldistance.am
- __MACOSX/Source_code_1/Distance_across_entire_surface/test/02_Test_curved_surface/._b_curved_surface_20151022_L4T1_septaldistance.am
- __MACOSX/Source_code_1/Distance_across_entire_surface/test/._02_Test_curved_surface
- Source_code_1/Distance_across_entire_surface/test/.DS_Store
- __MACOSX/Source_code_1/Distance_across_entire_surface/test/._.DS_Store
- Source_code_1/Distance_across_entire_surface/test/03.mat
- __MACOSX/Source_code_1/Distance_across_entire_surface/test/._03.mat
- Source_code_1/Distance_across_entire_surface/test/03_Test_morecurved_surface/
- Source_code_1/Distance_across_entire_surface/test/03_Test_morecurved_surface/a_morecurved_surface_PY79_20160211_L1T2_septaldistance.am
- __MACOSX/Source_code_1/Distance_across_entire_surface/test/03_Test_morecurved_surface/
- __MACOSX/Source_code_1/Distance_across_entire_surface/test/03_Test_morecurved_surface/._a_morecurved_surface_PY79_20160211_L1T2_septaldistance.am
- Source_code_1/Distance_across_entire_surface/test/03_Test_morecurved_surface/a_morecurved_surface_20160211_L1T2.m
- __MACOSX/Source_code_1/Distance_across_entire_surface/test/03_Test_morecurved_surface/._a_morecurved_surface_20160211_L1T2.m
- __MACOSX/Source_code_1/Distance_across_entire_surface/test/._03_Test_morecurved_surface
- Source_code_1/Distance_across_entire_surface/test/01_A.mat
- __MACOSX/Source_code_1/Distance_across_entire_surface/test/._01_A.mat
- Source_code_1/Distance_across_entire_surface/test/01_Test_flat_surface/
- Source_code_1/Distance_across_entire_surface/test/01_Test_flat_surface/a_flat_surface_20151022_L3T2_forespore_middle.m
- __MACOSX/Source_code_1/Distance_across_entire_surface/test/01_Test_flat_surface/
- __MACOSX/Source_code_1/Distance_across_entire_surface/test/01_Test_flat_surface/._a_flat_surface_20151022_L3T2_forespore_middle.m
- Source_code_1/Distance_across_entire_surface/test/01_Test_flat_surface/a_flat_surface_20151022_L3T2_septaldistance_middle.am
- __MACOSX/Source_code_1/Distance_across_entire_surface/test/01_Test_flat_surface/._a_flat_surface_20151022_L3T2_septaldistance_middle.am
- Source_code_1/Distance_across_entire_surface/test/01_Test_flat_surface/b_flat_surface_20151022_L5T2_septaldistance_middle.am
- __MACOSX/Source_code_1/Distance_across_entire_surface/test/01_Test_flat_surface/._b_flat_surface_20151022_L5T2_septaldistance_middle.am
- Source_code_1/Distance_across_entire_surface/test/01_Test_flat_surface/b_flat_surface_20151022_L5T2_forespore_middle.m
- __MACOSX/Source_code_1/Distance_across_entire_surface/test/01_Test_flat_surface/._b_flat_surface_20151022_L5T2_forespore_middle.m
- __MACOSX/Source_code_1/Distance_across_entire_surface/test/._01_Test_flat_surface
- Source_code_1/Distance_across_entire_surface/test/01_B.mat
- __MACOSX/Source_code_1/Distance_across_entire_surface/test/._01_B.mat
- Source_code_1/Distance_across_entire_surface/test/02_A.mat
- __MACOSX/Source_code_1/Distance_across_entire_surface/test/._02_A.mat
- Source_code_1/Distance_across_entire_surface/test/02_B.mat
- __MACOSX/Source_code_1/Distance_across_entire_surface/test/._02_B.mat
- __MACOSX/Source_code_1/Distance_across_entire_surface/._test
- Source_code_1/Distance_across_entire_surface/dis_div.m
- __MACOSX/Source_code_1/Distance_across_entire_surface/._dis_div.m
- Source_code_1/Distance_across_entire_surface/dis_crvfit.m
- __MACOSX/Source_code_1/Distance_across_entire_surface/._dis_crvfit.m
- __MACOSX/Source_code_1/._Distance_across_entire_surface
- Source_code_1/README
- __MACOSX/Source_code_1/._README
