# Supplementary material for: The molecular architecture of engulfment during Bacillus subtilis sporulation
Source: eLife. 2019 Jul 8;8:e45257. doi: 10.7554/eLife.45257 (PMC6684271; doi:10.7554/eLife.45257)
Supplement: Source code 1. [file elife-45257-code1.zip › Source_code_1/plotall.m]

%%
P{1} = a;
P{2} = b;
P{3} = c;
P{4} = d;
P{5} = e;

STEP = 10;
bin_num = 200;

%%Flip
% P{1}{1,1} = fliplr(P{1}{1,1});
% P{1}{1,2} = fliplr(P{1}{1,2});
% 
% P{2}{1,1} = fliplr(P{2}{1,1});
% P{2}{1,2} = fliplr(P{2}{1,2});
%  
% P{3}{1,1} = fliplr(P{3}{1,1});
% P{3}{1,2} = fliplr(P{3}{1,2});
% 
% P{4}{1,1} = fliplr(P{4}{1,1});
% P{4}{1,2} = fliplr(P{4}{1,2});
% 
% P{5}{1,1} = fliplr(P{1}{1,1});
% P{5}{1,2} = fliplr(P{1}{1,2});

%%
MIN_AXIS = 0;
MAX_AXIS = 0;
plotcolor = zeros([length(P),3]);
for i = 1 : length(P)
	
	AXIS = ( (1:length(P{i}{1,1})) - length(P{i}{1,1}) / 2)  .*P{i}{3,1} ./ STEP;
	p1 = plot(AXIS,P{i}{1,1});
	plotcolor(i,:) = get(p1, 'Color');
	hold on;
	
	if max(AXIS) > MAX_AXIS
		MAX_AXIS = max(AXIS);
	end
	
	if min(AXIS) < MIN_AXIS
		MIN_AXIS = min(AXIS);
	end
end

%
for i = 1 : length(P)
	
	% Process the error bar.
	index = 1;
	for j = 1 : length(P{i}{2,1})
		if mod(j,STEP) == 0
			PP{i}{1,1}(index) = P{i}{1,1}(j);
			PP{i}{2,1}(index) = P{i}{2,1}(j);
			index = index + 1;
		end
	end
	
end

AXIS = zeros([length(P),length(PP{i}{1,1})]);
for i = 1 : length(P)
	AXIS = 1 : length(PP{i}{1,1});
	AXIS =( AXIS - length(PP{i}{1,1}) / 2 - 0.5) .* P{i}{3,1};
	errorbar(AXIS,PP{i}{1,1},PP{i}{2,1},'LineStyle','none','Color',plotcolor(i,:));
	hold on;
end

legend("1","2","3","4","5")

xticks([MIN_AXIS 0 MAX_AXIS])

%% The average distance.
figure

% Find the index for the largest scale.
min_scale = 100000;
min_scale_index = -1;
for i = 1 : length(P)
	if(P{i}{3,1} < min_scale)
		min_scale = P{i}{3,1};
		min_scale_index = i;
	end
end

% The axis of the average plot uses the one with min scale. Prepare the data.
for i = 1 : length(P)
	plot_axis(i,:) = 1 : length(P{i}{1,1});
	plot_axis(i,:) = ( plot_axis(i,:) - length(P{i}{1,1}) / 2 - 0.5) .* P{i}{3,1};
end

plot_axis_lip(:) = min(plot_axis(min_scale_index,:)): 100 : max(plot_axis(min_scale_index,:));

for i = 1 : length(P)
	LIPD(i,:) = interp1(plot_axis(i,:),P{i}{1,1},plot_axis_lip);
	LIPE(i,:) = interp1(plot_axis(i,:),P{i}{2,1},plot_axis_lip);
end

avg_dis = zeros([1,bin_num-1]);
avg_err = zeros([1,bin_num-1]);
for i = 1:bin_num-1

	% Loop through all  data to find the sum by interpolation.
	temp_dis = zeros([1,length(P)]);
	temp_err = zeros([1,length(P)]);
	for j = 1 : length(P)
		
		% If the grid matches.
		if j == min_scale_index
			temp_dis(j) = P{j}{1,1}(i);
			temp_err(j) = P{j}{2,1}(i);
			continue
		end
		
		% If the grid does not match.
		temp_x_th = plot_axis(min_scale_index,i);
		temp_x_id = find(plot_axis_lip>=temp_x_th,1);
		if ~isempty(temp_x_id)
			temp_dis(j) = LIPD(j,temp_x_id);
			temp_err(j) = LIPE(j,temp_x_id);
		else
			temp_dis(j) = avg_dis(1,i-1);
			temp_err(j) = 0;
		end
		
	end
	
	avg_dis(1,i) = mean(temp_dis);
	avg_err(1,i) = mean(temp_err);
end

p1 = plot(plot_axis(min_scale_index,:),avg_dis);
hold on

% Prepare the errorbar.
% Process the error bar.
index = 1;
for j = 1 : length(avg_dis)
	if mod(j,STEP) == 0
		PP2{1,1}(index) = avg_dis(j);
		PP2{2,1}(index) = avg_err(j);
		index = index + 1;
	end
end
AXIS2 = 1 : length(PP2{1,1});
AXIS2 =( AXIS2 - length(PP2{1,1}) / 2 - 0.5) .* P{min_scale_index}{3,1}*STEP;
errorbar(AXIS2,PP2{1,1},PP2{2,1},'LineStyle','none','Color',get(p1, 'Color'));


%errorbar(AXIS,PP{min_scale_index}{1,1},PP{min_scale_index}{2,1},'LineStyle','none','Color',plotcolor(min_scale_index,:));


xlim([min(plot_axis(min_scale_index,:)),max(plot_axis(min_scale_index,:))])
xticks([min(plot_axis(min_scale_index,:)) 0 max(plot_axis(min_scale_index,:))])


%% save the required data
RESULT = {
	avg_dis, "average distance over location"
	avg_err, "average error over location"
	min_scale, "the scale of the plot"
};
