# Supplementary material for: The molecular architecture of engulfment during Bacillus subtilis sporulation
Source: eLife. 2019 Jul 8;8:e45257. doi: 10.7554/eLife.45257 (PMC6684271; doi:10.7554/eLife.45257)
Supplement: Source code 1. [file elife-45257-code1.zip › Source_code_1/Distance_across_entire_surface/test/02_Test_curved_surface/b_curved_surface_20151022_L4T1_forespore.m]

% this is a matlab file which can be loaded by
%      load "/data/Projects/KK_01_B.Subtilis/Analysis/00_Amira/PY79/Stage2/Surfaces/three20151022_L4T1_forespore.m"

surface = struct('vertices', [-2004.52 1418.2 -7146.79; ...
-1995.96 1413.22 -7144.15; ...
-2006.72 1417.33 -7140.54; ...
-1989.28 1414.93 -7148.48; ...
-1983.18 1411.55 -7143.54; ...
-1972.73 1414.68 -7147.95; ...
-1965.82 1411.24 -7142.54; ...
-1953.28 1415.65 -7146.24; ...
-1945.93 1412.02 -7140.45; ...
-1929.58 1416.46 -7144.21; ...
-1923.15 1411.91 -7136.9; ...
-1911.01 1411.94 -7143.38; ...
-1903.61 1408.72 -7140.37; ...
-1895.6 1411.37 -7143.49; ...
-1889.39 1407.31 -7138.4; ...
-1878.53 1410.77 -7142.06; ...
-1871.08 1404.74 -7135.59; ...
-1860.2 1410.35 -7141.19; ...
-1850.73 1402.12 -7138.39; ...
-1841.11 1410.06 -7141.18; ...
-1833.71 1400.31 -7140.37; ...
-1822.43 1408.48 -7141.84; ...
-1817.17 1399.12 -7140.7; ...
-1804.73 1406.95 -7142.37; ...
-1799.77 1398.83 -7140.42; ...
-1787.05 1407.26 -7141.98; ...
-1781.37 1399.3 -7140.11; ...
-1768.55 1408.01 -7141.71; ...
-1762.32 1400.04 -7140.14; ...
-1749.75 1408.82 -7141.84; ...
-1743.16 1400.76 -7140.45; ...
-1731.05 1409.54 -7142.17; ...
-1724.21 1401.31 -7140.82; ...
-1712.57 1410.12 -7142.38; ...
-1705.58 1401.64 -7141.01; ...
-1694.23 1410.55 -7142.31; ...
-1687.18 1401.8 -7140.94; ...
-1675.87 1410.84 -7142; ...
-1668.86 1401.85 -7140.7; ...
-1657.39 1411.05 -7141.6; ...
-1650.52 1401.88 -7140.43; ...
-1638.77 1411.21 -7141.29; ...
-1632.14 1401.92 -7140.27; ...
-1620.14 1411.32 -7141.17; ...
-1613.75 1401.96 -7140.24; ...
-1601.57 1411.38 -7141.19; ...
-1595.37 1401.98 -7140.29; ...
-1583.13 1411.41 -7141.27; ...
-1577.01 1402 -7140.36; ...
-1564.77 1411.41 -7141.33; ...
-1558.65 1402.01 -7140.39; ...
-1546.42 1411.43 -7141.34; ...
-1540.25 1402.05 -7140.39; ...
-1528.05 1411.46 -7141.32; ...
-1521.86 1402.07 -7140.37; ...
-1509.71 1411.43 -7141.33; ...
-1503.57 1402.01 -7140.35; ...
-1491.55 1411.26 -7141.38; ...
-1485.53 1401.8 -7140.32; ...
-1473.7 1410.97 -7141.4; ...
-1467.8 1401.53 -7140.23; ...
-1456.1 1410.75 -7141.33; ...
-1450.17 1401.43 -7140.06; ...
-1438.27 1411.03 -7141.2; ...
-1432.04 1401.88 -7139.95; ...
-1418.87 1412.39 -7141.35; ...
-1412.62 1402.95 -7140.26; ...
-1393.7 1415.61 -7143.11; ...
-1393.89 1403.04 -7141.05; ...
-1379.12 1410.62 -7145.54; ...
-1376.73 1402.82 -7141.75; ...
-1363.8 1412.22 -7146.63; ...
-1359.07 1403.54 -7141.98; ...
-1346.38 1413.73 -7146.54; ...
-1340.52 1403.93 -7141.99; ...
-1327.81 1414.56 -7146.18; ...
-1321.47 1403.63 -7142.13; ...
-1308.86 1414.57 -7146.15; ...
-1302.53 1402.79 -7142.28; ...
-1290.36 1414.2 -7145.88; ...
-1284.19 1401.84 -7141.76; ...
-2058.98 1438.75 -7146.2; ...
-2049.2 1434.21 -7144.19; ...
-2060.29 1438.28 -7141.4; ...
-2042.33 1435.46 -7147.74; ...
-2035.44 1430.43 -7142.95; ...
-2019.47 1430.73 -7147.83; ...
-2019.25 1423.79 -7141.37; ...
-1998.89 1423.02 -7149.6; ...
-1983.66 1423.7 -7149.33; ...
-1965 1424.76 -7147.53; ...
-1945.02 1426.51 -7144.59; ...
-1926.34 1428.23 -7142.44; ...
-1908.43 1420.06 -7143.91; ...
-1913.87 1432.37 -7138.96; ...
-1889.1 1419.3 -7143; ...
-1871.8 1420.24 -7141.13; ...
-1853.36 1421.61 -7139.21; ...
-1831.8 1423.98 -7136.36; ...
-1812.28 1416.23 -7140.07; ...
-1796.94 1416.81 -7139.04; ...
-1779.24 1417.4 -7138.03; ...
-1760.83 1417.92 -7137.71; ...
-1742.44 1418.5 -7137.83; ...
-1724.26 1419.1 -7138.02; ...
-1706.18 1419.66 -7138.02; ...
-1688.03 1420.13 -7137.77; ...
-1669.67 1420.5 -7137.29; ...
-1651.02 1420.78 -7136.78; ...
-1632.2 1420.98 -7136.43; ...
-1613.39 1421.11 -7136.31; ...
-1594.74 1421.17 -7136.34; ...
-1576.28 1421.19 -7136.4; ...
-1557.93 1421.21 -7136.43; ...
-1539.6 1421.24 -7136.42; ...
-1521.26 1421.24 -7136.44; ...
-1502.97 1421.13 -7136.55; ...
-1484.88 1420.85 -7136.73; ...
-1467.07 1420.49 -7136.87; ...
-1449.37 1420.37 -7136.83; ...
-1431.19 1421 -7136.7; ...
-1411.55 1423.11 -7136.67; ...
-1390.59 1427.9 -7135.99; ...
-1371.55 1419.24 -7147.12; ...
-1377.38 1424.66 -7143.98; ...
-1355.24 1421.87 -7147.57; ...
-1338.04 1424.38 -7146.13; ...
-1318.98 1425.71 -7145.59; ...
-1300.53 1426.18 -7145.7; ...
-1283.22 1426.88 -7144.75; ...
-2113.68 1460.07 -7145.25; ...
-2105.15 1454.66 -7142.93; ...
-2116.46 1458.28 -7141.32; ...
-2094.67 1456.34 -7145.68; ...
-2091.26 1449.81 -7141.38; ...
-2074.43 1446.91 -7145.84; ...
-2073.99 1443.46 -7141.11; ...
-2056.31 1444.95 -7147.59; ...
-2037.86 1444.02 -7147.73; ...
-2021.45 1446.4 -7146.17; ...
-2000.93 1437.62 -7146.84; ...
-2012.04 1452.88 -7141.51; ...
-1979.71 1438.03 -7144.44; ...
-1960.27 1438.9 -7141.19; ...
-1940.06 1441.41 -7135; ...
-1925.21 1436.15 -7137.91; ...
-1364.52 1426.27 -7146; ...
-1352.17 1429.89 -7143.54; ...
-1333.49 1434.94 -7138.45; ...
-1312.18 1434.2 -7141.93; ...
-1297.51 1436.58 -7140.21; ...
-2146.26 1477.03 -7142.46; ...
-2137.93 1468.57 -7141.15; ...
-2150.43 1471.64 -7133.89; ...
-2127.56 1468.23 -7144.86; ...
-2126.78 1463.24 -7141.99; ...
-2111.48 1467.1 -7145.71; ...
-2094.94 1466.91 -7143.91; ...
-2074.12 1456.9 -7143.66; ...
-2084.17 1469.12 -7138.34; ...
-2054.12 1455.26 -7143.98; ...
-2038.2 1456.89 -7142.23; ...
-2025.2 1458.53 -7139.94; ...
-2203.21 1497.98 -7142.38; ...
-2194 1488.76 -7137.08; ...
-2207.28 1490.64 -7135.41; ...
-2183.76 1496.31 -7144.11; ...
-2178.75 1486.17 -7138.46; ...
-2164.57 1487.69 -7143.38; ...
-2165.64 1478.96 -7134.85; ...
-2149.12 1488.59 -7144.16; ...
-2129.26 1478.21 -7142.92; ...
-2139.39 1489.64 -7139.43; ...
-2110.75 1476.5 -7141.63; ...
-2098.23 1476.71 -7138.66; ...
-2260.74 1514.43 -7145.53; ...
-2258 1504.72 -7137.09; ...
-2266.07 1508.9 -7142.12; ...
-2243.57 1512.28 -7144.59; ...
-2238.31 1501.57 -7135.8; ...
-2220.1 1509.71 -7143.51; ...
-2220.26 1496.61 -7135.78; ...
-2198.84 1506.03 -7144.71; ...
-2185.56 1507.45 -7142.64; ...
-2166.33 1499.32 -7143.67; ...
-2174.04 1508.72 -7136.9; ...
-2151.92 1497.61 -7141.46; ...
-2296.08 1531.73 -7145.36; ...
-2290.76 1521.81 -7141.29; ...
-2301.95 1528.93 -7139.88; ...
-2274.83 1527.18 -7146.03; ...
-2275.43 1514.02 -7142.23; ...
-2254.06 1522.02 -7146.38; ...
-2237.84 1521.97 -7144.42; ...
-2221.5 1522.26 -7142.75; ...
-2206.42 1516.9 -7138.52; ...
-2215.22 1523.78 -7141.3; ...
-2189.16 1513.25 -7134.48; ...
-2389.99 1549.05 -7147.16; ...
-2384.56 1539.99 -7142.8; ...
-2394.36 1542.4 -7143.65; ...
-2374.04 1548.08 -7147.73; ...
-2367.86 1537.89 -7142.04; ...
-2355.97 1547.5 -7147.13; ...
-2348.36 1536.38 -7141.61; ...
-2333.61 1546.57 -7146.04; ...
-2326.93 1533.42 -7140.84; ...
-2311.6 1539.5 -7145.68; ...
-2309.34 1533.33 -7141.51; ...
-2293.6 1539.72 -7146.3; ...
-2277.67 1539.56 -7144.44; ...
-2260.49 1533.4 -7139.23; ...
-2272.19 1541.06 -7141.53; ...
-2235.9 1528.68 -7136.1; ...
-2221.71 1526.61 -7139.29; ...
-2445.32 1569.31 -7144.82; ...
-2440.29 1560.07 -7140.51; ...
-2450.88 1566 -7139.76; ...
-2428.21 1566.38 -7145.99; ...
-2422.23 1554.03 -7141.4; ...
-2404.39 1561.99 -7146.68; ...
-2404.56 1547.18 -7142.85; ...
-2383.66 1557.52 -7148.34; ...
-2368.17 1558.17 -7147.54; ...
-2349.65 1557.6 -7146.41; ...
-2333.93 1557.96 -7144.67; ...
-2315.45 1550.56 -7142.95; ...
-2327.63 1558.79 -7141.62; ...
-2293.14 1546.04 -7141.68; ...
-2280.41 1544.29 -7140.97; ...
-2518.12 1587.81 -7146.7; ...
-2512.46 1577.99 -7142.03; ...
-2522.62 1580.91 -7143.08; ...
-2501.04 1586.38 -7146.7; ...
-2494.85 1574.41 -7141.3; ...
-2479.81 1584.23 -7145.51; ...
-2474.41 1570.23 -7140.8; ...
-2458.97 1576.57 -7145.18; ...
-2457.57 1570.08 -7141.48; ...
-2441.25 1576.84 -7146.02; ...
-2421.87 1575.02 -7145.93; ...
-2405.83 1575.36 -7144.4; ...
-2387.82 1568.99 -7142.84; ...
-2399.83 1576.85 -7141.11; ...
-2365.39 1565.69 -7140.99; ...
-2347.98 1563.94 -7140.43; ...
-2336.08 1562.21 -7139.58; ...
-2613.93 1603.03 -7143.14; ...
-2609 1593.27 -7135.07; ...
-2618.12 1597.73 -7140.63; ...
-2596.86 1602.66 -7144.07; ...
-2587.15 1593.12 -7139; ...
-2577.87 1602.58 -7146.22; ...
-2568.77 1592.6 -7142.35; ...
-2558.26 1601.99 -7147.31; ...
-2550.3 1590.2 -7143.17; ...
-2533.77 1599.84 -7147.01; ...
-2533.04 1585.14 -7143.08; ...
-2512.05 1596.15 -7147.71; ...
-2496.31 1596.23 -7146.2; ...
-2480.18 1595.36 -7143.94; ...
-2461.82 1587.23 -7142.39; ...
-2473.77 1595.32 -7140.8; ...
-2438.49 1582.55 -7141.49; ...
-2420.67 1581.05 -7140.78; ...
-2408.58 1579.9 -7139.33; ...
-2738.27 1619.61 -7143.17; ...
-2728.44 1614.84 -7141.23; ...
-2738.05 1615.14 -7136.76; ...
-2722.94 1619.61 -7145.28; ...
-2715.84 1613.89 -7139.22; ...
-2705.86 1619.31 -7144.52; ...
-2698.74 1612.83 -7136.98; ...
-2687.05 1618.96 -7142.95; ...
-2678.72 1610.13 -7134.42; ...
-2665.56 1619.11 -7141.81; ...
-2657.66 1608.22 -7137.5; ...
-2647.62 1614.11 -7141.73; ...
-2640.9 1605.54 -7140.29; ...
-2629.03 1612.08 -7142.01; ...
-2626.85 1601.51 -7141.31; ...
-2608 1612.05 -7142.95; ...
-2589.03 1611.67 -7145.16; ...
-2570.75 1611.75 -7146.57; ...
-2552.23 1611.81 -7146.34; ...
-2536.49 1613.04 -7144.34; ...
-2517.67 1606.78 -7142.62; ...
-2530.42 1614.48 -7140.97; ...
-2496.18 1602.4 -7140.06; ...
-2482.8 1599.11 -7138.81; ...
-2791.58 1638.54 -7141.27; ...
-2781.22 1631.73 -7138.61; ...
-2792.16 1633.86 -7134.11; ...
-2772.61 1636.72 -7143.9; ...
-2768.19 1626.64 -7137.73; ...
-2753.17 1627.71 -7143.38; ...
-2752.5 1619.67 -7135.17; ...
-2735.14 1629.28 -7145.15; ...
-2716.08 1628.7 -7145.24; ...
-2697.68 1627.8 -7144.55; ...
-2679.62 1628.01 -7143.36; ...
-2664.57 1629.36 -7142.17; ...
-2648.94 1626.09 -7137.4; ...
-2658.81 1631.71 -7140.48; ...
-2622.7 1621.94 -7133.32; ...
-2600.76 1618.88 -7137.64; ...
-2583.36 1618.34 -7140.78; ...
-2567.07 1618.34 -7141.26; ...
-2551.45 1618.12 -7140.3; ...
-2539.48 1617.25 -7138.99; ...
-2850.18 1654.28 -7143.66; ...
-2846.71 1648.89 -7137.44; ...
-2855.13 1649.69 -7141.31; ...
-2830.25 1655.02 -7143.05; ...
-2826.7 1646.32 -7134.93; ...
-2808.63 1647.26 -7141.84; ...
-2807.47 1639.99 -7132.68; ...
-2790.14 1648.26 -7144.7; ...
-2773.44 1650.32 -7144.07; ...
-2753.44 1642.57 -7143.02; ...
-2763.92 1656.44 -7139.85; ...
-2729.39 1644.98 -7138.19; ...
-2708.75 1637.08 -7141.21; ...
-2692.54 1638.29 -7137.95; ...
-2674.6 1635.54 -7139.55; ...
-2664.7 1634.46 -7140.25; ...
-2903.88 1674.24 -7142.1; ...
-2900.95 1664.37 -7134.99; ...
-2910.8 1669.32 -7139.02; ...
-2882.77 1671.36 -7142.74; ...
-2878.07 1658.36 -7139.13; ...
-2863.11 1662.05 -7144.08; ...
-2863.15 1652.7 -7141.57; ...
-2845.65 1665.12 -7144.87; ...
-2829.12 1668.79 -7143.57; ...
-2809.55 1661.34 -7143.15; ...
-2819.63 1675.36 -7139.9; ...
-2789.41 1661.63 -7141.81; ...
-2775.9 1662.1 -7139.69; ...
-2939.29 1690.76 -7144.85; ...
-2934.9 1681.33 -7141.29; ...
-2945.31 1684.77 -7142.55; ...
-2916.95 1688.11 -7143.4; ...
-2920.15 1674.87 -7140.06; ...
-2895.34 1683.31 -7143.24; ...
-2880.35 1686.14 -7142.14; ...
-2862.08 1677.08 -7143.23; ...
-2869.31 1691.66 -7138.47; ...
-2843.59 1678.08 -7142.03; ...
-2831.54 1680.39 -7139.52; ...
-2996.29 1710.99 -7144.85; ...
-2990.93 1701.78 -7141.68; ...
-3001.28 1705.44 -7142.01; ...
-2978.59 1708.16 -7145.33; ...
-2973.33 1696.67 -7141.69; ...
-2954.97 1704.87 -7144.62; ...
-2955.8 1689.98 -7142.2; ...
-2932.88 1700.77 -7144.22; ...
-2919.16 1705.44 -7140.14; ...
-2896.86 1699.37 -7138.05; ...
-2910.96 1711.84 -7133.16; ...
-2880.81 1695.09 -7138.89; ...
-3033.93 1729.33 -7143.31; ...
-3028.94 1720.14 -7139.79; ...
-3040.68 1726.89 -7138.83; ...
-3011.61 1724.72 -7144.02; ...
-3012.16 1711.47 -7140.86; ...
-2989.92 1719.15 -7144.99; ...
-2973.31 1719.42 -7143.43; ...
-2956.03 1720.39 -7141.7; ...
-2939.65 1716.47 -7139.19; ...
-2948.77 1722.72 -7140.34; ...
-2924.42 1716.03 -7134.08; ...
-3089.47 1748.23 -7145.65; ...
-3083.53 1739.28 -7141.05; ...
-3094.3 1742.52 -7142.29; ...
-3069.89 1745.81 -7144.97; ...
-3064.81 1733.53 -7139.77; ...
-3049.06 1737.58 -7143.96; ...
-3047.88 1731.26 -7140.32; ...
-3030.55 1737.25 -7144.36; ...
-3014.28 1737.43 -7142.79; ...
-2996.97 1733.21 -7138.63; ...
-3008.9 1739.48 -7140.4; ...
-2971.79 1730.31 -7135.13; ...
-2955.86 1726.68 -7137.75; ...
-3144.22 1766.18 -7146.58; ...
-3139.08 1756.62 -7142.45; ...
-3149.33 1758.91 -7142.85; ...
-3126.47 1764.54 -7147.38; ...
-3121.72 1752.88 -7142.23; ...
-3104.22 1760.58 -7146.73; ...
-3104.6 1747.12 -7142.25; ...
-3083.95 1756.15 -7146.58; ...
-3071.39 1757.03 -7144.56; ...
-3052.32 1748.59 -7142.31; ...
-3064.7 1757.45 -7141.68; ...
-3030.08 1743.5 -7140.78; ...
-3017.38 1742.11 -7139.99; ...
-3199.23 1785.79 -7145.05; ...
-3193.8 1774.94 -7140.65; ...
-3203.98 1778.19 -7140.64; ...
-3181.33 1784.1 -7146.69; ...
-3176.68 1769.86 -7141.46; ...
-3159.47 1778.74 -7147.6; ...
-3159.64 1763.43 -7142.39; ...
-3137.04 1779.46 -7148.54; ...
-3118.6 1773.42 -7148.04; ...
-3106.8 1774.6 -7145.41; ...
-3089.65 1767.15 -7142.56; ...
-3100.71 1775.64 -7141.62; ...
-3073.92 1762.41 -7140.11; ...
-3235.44 1801.84 -7145.17; ...
-3230.23 1790.79 -7140.34; ...
-3240.76 1794.45 -7140.71; ...
-3214.74 1798.99 -7146.68; ...
-3214.45 1783.74 -7140.31; ...
-3193 1799.69 -7149.1; ...
-3172.45 1798.47 -7149.04; ...
-3153.09 1791.77 -7148.77; ...
-3141.87 1793.58 -7146.3; ...
-3124.73 1785.47 -7143.17; ...
-3136.38 1794.42 -7142.31; ...
-3109.52 1780.52 -7139.83; ...
-3292.46 1821.56 -7144.81; ...
-3286.78 1810.72 -7140.16; ...
-3297.18 1813.97 -7140.45; ...
-3274.16 1819.89 -7146.2; ...
-3269.16 1805.92 -7140.41; ...
-3251.65 1814.88 -7146.91; ...
-3251.51 1799.46 -7140.69; ...
-3229.57 1815.63 -7149.04; ...
-3208.97 1816.81 -7149.16; ...
-3189.19 1811.62 -7149.31; ...
-3179 1813.37 -7146.82; ...
-3161.46 1804.95 -7143.87; ...
-3174.28 1814.32 -7143.15; ...
-3145.92 1799.6 -7140.46; ...
-3327.85 1840.95 -7144.7; ...
-3323.11 1829.57 -7139.97; ...
-3333.33 1835.2 -7140.21; ...
-3307.59 1835.73 -7146.35; ...
-3307.47 1820.3 -7140.19; ...
-3285.68 1835.33 -7148.72; ...
-3264.57 1834.29 -7148.78; ...
-3244.34 1828.06 -7149.08; ...
-3229.53 1829.64 -7148.3; ...
-3216.11 1830.64 -7146.26; ...
-3198.84 1823.7 -7144.23; ...
-3211.49 1831.77 -7142.97; ...
-3183.97 1819.17 -7141.43; ...
-3342.49 1854.5 -7145.54; ...
-3342.07 1842.13 -7140.5; ...
-3350.77 1848.93 -7141.13; ...
-3321.23 1853.64 -7148.34; ...
-3300.38 1852.68 -7148.57; ...
-3281.16 1847 -7148.8; ...
-3270.57 1848.82 -7146.54; ...
-3252.02 1841.35 -7144.37; ...
-3265.61 1849.91 -7143.21; ...
-3232.11 1837.48 -7141.9; ...
-3220.06 1835.14 -7140.99; ...
-3382.79 1876.79 -7145.09; ...
-3377.54 1865.9 -7140.55; ...
-3388.39 1870.7 -7140.88; ...
-3360.93 1871.15 -7146.37; ...
-3361.12 1856.61 -7140.72; ...
-3337.09 1871.07 -7147.68; ...
-3317.28 1865.49 -7148.04; ...
-3306.92 1867.13 -7145.41; ...
-3290.01 1859.14 -7143.56; ...
-3302.21 1867.83 -7141.79; ...
-3275.32 1854.46 -7141.3; ...
-3420.11 1895.17 -7145.59; ...
-3414.9 1884.52 -7140.79; ...
-3425.52 1889.12 -7141.33; ...
-3398.9 1890.02 -7146.59; ...
-3399 1876.69 -7140.58; ...
-3375.35 1889.77 -7147.46; ...
-3354.97 1883.81 -7147.33; ...
-3343.43 1885.94 -7144.69; ...
-3325.89 1877.83 -7142.37; ...
-3338.01 1886.97 -7140.7; ...
-3311.28 1872.61 -7139.82; ...
-3457.06 1915.62 -7145.85; ...
-3452.24 1905.21 -7140.88; ...
-3462.82 1911 -7141.3; ...
-3436.16 1908.95 -7147.12; ...
-3436.07 1895.75 -7141.03; ...
-3412.81 1907.84 -7148.21; ...
-3392.67 1901.98 -7147.87; ...
-3380.95 1904.38 -7145.25; ...
-3363.03 1896.87 -7142.19; ...
-3375.33 1905.87 -7141.28; ...
-3347.43 1892.05 -7138.87; ...
-3472 1928.78 -7146.8; ...
-3471.8 1917.88 -7141.72; ...
-3480.66 1924.87 -7142.52; ...
-3449.85 1926.6 -7148.61; ...
-3429.9 1920.01 -7148.69; ...
-3418.27 1922.05 -7146.34; ...
-3400.55 1914.89 -7143.16; ...
-3412.75 1923.52 -7142.47; ...
-3384.92 1910.75 -7139.69; ...
-3511.98 1954.9 -7146.48; ...
-3506.93 1944.17 -7141.51; ...
-3517.5 1950.26 -7141.78; ...
-3489.35 1947.28 -7147.42; ...
-3490.71 1933.2 -7142.04; ...
-3467.26 1939.27 -7148.55; ...
-3455.05 1940.31 -7146.79; ...
-3437.36 1932.46 -7143.95; ...
-3449.12 1941.06 -7143.13; ...
-3422.06 1928.18 -7140.74; ...
-3526.54 1967.27 -7147.34; ...
-3525.93 1956.58 -7141.91; ...
-3534.22 1962.88 -7142.58; ...
-3506.18 1965.63 -7148.78; ...
-3489.62 1960.27 -7147.42; ...
-3474 1952.18 -7143.94; ...
-3485.81 1962.72 -7143.71; ...
-3458.17 1946.23 -7141.14; ...
-3565.63 1989.76 -7147.49; ...
-3559.42 1979.08 -7142.14; ...
-3570.35 1983.89 -7143.05; ...
-3543.21 1984.33 -7147.98; ...
-3543.69 1970.03 -7141.94; ...
-3522.39 1977.69 -7148.86; ...
-3511.3 1978.77 -7146.67; ...
-3497.46 1970.76 -7143.92; ...
-3505.67 1979.07 -7142.84; ...
-3602.94 2006.63 -7147.21; ...
-3597.43 1996.78 -7142.81; ...
-3608.28 2000.87 -7143.35; ...
-3582.01 2002.01 -7148.61; ...
-3581.13 1989.52 -7142.62; ...
-3560.1 2001.75 -7149.35; ...
-3543.84 1997.65 -7147.58; ...
-3528.94 1990.18 -7143.69; ...
-3540.49 2000.32 -7143.35; ...
-3513.65 1984.26 -7140.72; ...
-3639.61 2024.45 -7146.01; ...
-3634.63 2013.77 -7142.06; ...
-3645.24 2018.02 -7142.08; ...
-3618.52 2019.37 -7147.64; ...
-3618.79 2006.4 -7142.63; ...
-3595.22 2018.53 -7148.92; ...
-3575.89 2012.79 -7149.36; ...
-3565 2014.5 -7146.9; ...
-3551.77 2007.53 -7143.88; ...
-3559.69 2015.09 -7143.02; ...
-3676.64 2041.94 -7145.71; ...
-3671.3 2031.12 -7141.19; ...
-3681.92 2035.06 -7141.44; ...
-3655.42 2038.3 -7147.02; ...
-3655.59 2023.82 -7141.45; ...
-3631.29 2038.1 -7148.05; ...
-3611.63 2030.88 -7148.21; ...
-3599.66 2032.3 -7145.76; ...
-3582.3 2024.31 -7143.71; ...
-3593.71 2033.01 -7141.89; ...
-3567.38 2019.41 -7141.07; ...
-3713.9 2059.57 -7145.4; ...
-3708.38 2048.37 -7140.85; ...
-3719.14 2052.65 -7141.01; ...
-3692.55 2055.68 -7147.05; ...
-3692.42 2040.85 -7141.02; ...
-3669.66 2055.79 -7149.01; ...
-3649.25 2055.84 -7148.07; ...
-3633.26 2052.1 -7146.07; ...
-3618.59 2044.34 -7142.63; ...
-3630.91 2055.11 -7141.84; ...
-3602.99 2038.38 -7139.71; ...
-3750.29 2078.99 -7144.66; ...
-3745.52 2068.24 -7139.92; ...
-3755.85 2073.43 -7139.97; ...
-3729.76 2074.06 -7146.64; ...
-3729.6 2059.22 -7140.49; ...
-3706.88 2073.47 -7149.1; ...
-3685.2 2073.38 -7148.71; ...
-3665.62 2068.23 -7148.24; ...
-3656.03 2070.32 -7144.97; ...
-3642.71 2062.85 -7142.12; ...
-3651.71 2071.11 -7140.95; ...
-3764.99 2092.35 -7145.56; ...
-3764.64 2079.91 -7140.23; ...
-3773.37 2086.28 -7140.86; ...
-3743.72 2091.89 -7148.7; ...
-3722.78 2091.24 -7148.89; ...
-3702.87 2085.95 -7148.64; ...
-3692.4 2088.24 -7145.39; ...
-3674.97 2080.6 -7142.46; ...
-3687.73 2089.37 -7141.16; ...
-3660.34 2075.75 -7139.18; ...
-3805.86 2114.67 -7145.16; ...
-3800.52 2103.02 -7140.41; ...
-3811.46 2107.66 -7140.58; ...
-3783.75 2110.21 -7146.8; ...
-3783.9 2093.92 -7140.58; ...
-3759.46 2110.72 -7148.6; ...
-3740.11 2104.29 -7148.8; ...
-3730.16 2106.21 -7145.99; ...
-3712.7 2098.3 -7143.02; ...
-3725.74 2107.03 -7141.88; ...
-3697.58 2093.82 -7139.56; ...
-3843.26 2133.24 -7144.9; ...
-3838.51 2122.6 -7139.82; ...
-3849.09 2127.31 -7139.89; ...
-3822.11 2129.32 -7147.01; ...
-3822.21 2114.13 -7140.23; ...
-3799 2130.37 -7149.52; ...
-3778.13 2130.49 -7148.89; ...
-3763 2125.88 -7146.98; ...
-3749.11 2117.86 -7143.48; ...
-3761.1 2128.88 -7142.85; ...
-3735.19 2112.07 -7140.22; ...
-3858.39 2146.55 -7146.25; ...
-3858.08 2133.66 -7140.3; ...
-3866.99 2140.07 -7141.04; ...
-3836.2 2147.88 -7150.11; ...
-3815.04 2148.72 -7151.2; ...
-3795.55 2149.7 -7149.53; ...
-3782.1 2145.29 -7146.79; ...
-3771.94 2137.57 -7142.98; ...
-3780.5 2147.71 -7142.22; ...
-3899.43 2171.25 -7145.29; ...
-3894.06 2159.17 -7140.32; ...
-3904.78 2165.47 -7140.22; ...
-3877.41 2165.07 -7147.85; ...
-3877.44 2148.3 -7140.83; ...
-3852.72 2166.09 -7151.32; ...
-3831.29 2166.53 -7152.14; ...
-3813.25 2167.31 -7149.83; ...
-3800.1 2163.71 -7146.76; ...
-3790.2 2156.08 -7142.58; ...
-3798.78 2165.73 -7141.82; ...
-3914.89 2187.2 -7146.27; ...
-3913.96 2173.93 -7140.21; ...
-3922.85 2182.59 -7140.67; ...
-3893 2186.01 -7150.71; ...
-3870.51 2185.87 -7152.24; ...
-3848.2 2186.29 -7151.1; ...
-3829.49 2180 -7149.96; ...
-3821.32 2181.52 -7145.66; ...
-3808.87 2173.25 -7142.25; ...
-3817.59 2181.37 -7140.79; ...
-3933.62 2207.24 -7146.79; ...
-3932.31 2193.03 -7140.71; ...
-3942.14 2203.37 -7141.08; ...
-3910.83 2205.55 -7151.66; ...
-3888.97 2205.67 -7153.07; ...
-3868.62 2206.16 -7150.76; ...
-3853.32 2201.4 -7147.44; ...
-3839.21 2192.73 -7143.02; ...
-3851.86 2203.69 -7142.19; ...
-3825.69 2186.16 -7138.87; ...
-3953.24 2227.49 -7146.82; ...
-3952.11 2214.2 -7141.02; ...
-3962.22 2224.54 -7141.34; ...
-3930.03 2225.02 -7151.39; ...
-3907.91 2224.03 -7152.98; ...
-3888.72 2224.35 -7150.7; ...
-3874.65 2220.37 -7147.24; ...
-3863.6 2212.32 -7142.69; ...
-3873.44 2222.12 -7141.88; ...
-3971.02 2245.23 -7146.34; ...
-3971.47 2234.21 -7141.27; ...
-3980.44 2243.18 -7141.71; ...
-3949.09 2242.15 -7149.99; ...
-3926.86 2241.98 -7150.33; ...
-3906.59 2236.82 -7150.42; ...
-3897.44 2238.35 -7146.21; ...
-3884.16 2229.97 -7142.61; ...
-3893.18 2238.25 -7141.33; ...
-3984.94 2260.74 -7144.21; ...
-3987.4 2250.76 -7141.66; ...
-3994.67 2257.57 -7141.51; ...
-3964.22 2254.23 -7147.32; ...
-3947.61 2254.23 -7146.94; ...
-3933.04 2254.81 -7144.81; ...
-3915.87 2247.9 -7143.07; ...
-3927.6 2255.7 -7141.05; ...
-3901.34 2242.64 -7139.43; ...
-4022.77 2279.96 -7140.61; ...
-4015.28 2269.13 -7134.91; ...
-4026.21 2273.31 -7131.94; ...
-4002.93 2274.91 -7142.02; ...
-4002.2 2262.76 -7138.71; ...
-3984.16 2270.72 -7141.15; ...
-3965.64 2263.97 -7139.6; ...
-3976.54 2271.95 -7134.92; ...
-3945.71 2260.43 -7138.67; ...
-3934.71 2258.64 -7138.74; ...
-4059.04 2303.54 -7145.24; ...
-4049.78 2290.84 -7134.36; ...
-4063.78 2300.09 -7138; ...
-4036.8 2295.44 -7143.89; ...
-4035.19 2281.29 -7133.87; ...
-4017.14 2287.68 -7143.7; ...
-4004.43 2287.23 -7140.23; ...
-3989.62 2278.82 -7134.98; ...
-3996.5 2286.89 -7132.73; ...
-4075.61 2318.86 -7148.29; ...
-4071.86 2308.24 -7142.94; ...
-4082.37 2316.56 -7141.43; ...
-4054.45 2314.95 -7148.96; ...
-4036.9 2309.34 -7145.82; ...
-4020.13 2301.49 -7139.55; ...
-4033.12 2315.73 -7140.97; ...
-4004.9 2293.34 -7135.19; ...
-4093.9 2337.33 -7148.43; ...
-4090.48 2325.98 -7144.22; ...
-4101.06 2335.44 -7141.52; ...
-4073.43 2333.49 -7150.12; ...
-4057.19 2328.21 -7148.15; ...
-4044.97 2321.62 -7145.04; ...
-4052.83 2333.57 -7142.32; ...
-4110.15 2355.58 -7147.36; ...
-4108.15 2345.01 -7143.64; ...
-4116.66 2353.6 -7141.05; ...
-4092.25 2352.59 -7149.65; ...
-4076.94 2347.4 -7147.91; ...
-4064.72 2340.3 -7145.29; ...
-4072.43 2352.72 -7141.72; ...
-4121.02 2369.79 -7145.48; ...
-4121.7 2362.48 -7142.27; ...
-4130.36 2373.4 -7136.78; ...
-4109.7 2370.73 -7148.27; ...
-4096 2366.8 -7147.39; ...
-4084.3 2359.85 -7144.74; ...
-4091.49 2372.26 -7141.28; ...
-4128.68 2387 -7143.86; ...
-4136.77 2383.56 -7136.28; ...
-4114.35 2385.09 -7146.09; ...
-4102.86 2378.95 -7144.26; ...
-4109.64 2390.93 -7140.81; ...
-4146.32 2407.12 -7142.37; ...
-4144.45 2392.24 -7134.46; ...
-4154.77 2401.46 -7132.79; ...
-4132 2403.2 -7144.81; ...
-4120.85 2396.98 -7143.15; ...
-4127.02 2408.92 -7140.6; ...
-4163.44 2425.42 -7143.23; ...
-4162.07 2411.47 -7135.85; ...
-4171.61 2419.67 -7135.58; ...
-4148.92 2421.45 -7145.18; ...
-4137.95 2415.17 -7143.14; ...
-4143.95 2426.85 -7141.59; ...
-4181.45 2444.49 -7143.68; ...
-4179.29 2429.38 -7136.95; ...
-4189.31 2438.17 -7135.44; ...
-4165.99 2439.62 -7146.49; ...
-4154.83 2433.13 -7144.47; ...
-4160.74 2444.99 -7144.03; ...
-4201.43 2464.53 -7143.33; ...
-4198.15 2449.46 -7135.78; ...
-4212.53 2462.97 -7132.19; ...
-4185.31 2462.47 -7147.88; ...
-4171.88 2452.17 -7146.58; ...
-4176.24 2464.42 -7146.39; ...
-4219.08 2484.3 -7145.41; ...
-4217.24 2474.21 -7139.27; ...
-4227.88 2484.43 -7138.96; ...
-4199.41 2479.73 -7148.2; ...
-4184.99 2473.37 -7147.6; ...
-4177.69 2476.28 -7141.41; ...
-4237.93 2502.55 -7146.3; ...
-4234.6 2492.91 -7141.93; ...
-4246.11 2502.15 -7140.12; ...
-4217.25 2498.55 -7148.47; ...
-4201.73 2493.62 -7147.26; ...
-4190.17 2486.23 -7144.81; ...
-4197 2499.58 -7141.89; ...
-4257.66 2520.22 -7146.11; ...
-4254.02 2510.59 -7142.22; ...
-4265.77 2519.74 -7139.7; ...
-4236.43 2516.63 -7148.33; ...
-4220.54 2512.38 -7146.98; ...
-4208.55 2506.17 -7144.64; ...
-4215.73 2518.55 -7141.47; ...
-4277.24 2537.85 -7145.57; ...
-4273.8 2528.23 -7141.48; ...
-4285.17 2537.83 -7138.73; ...
-4255.74 2534.18 -7147.93; ...
-4239.69 2530.19 -7146.52; ...
-4227.58 2524.44 -7144.13; ...
-4234.56 2536.43 -7140.86; ...
-4296.54 2555.77 -7145.42; ...
-4293.06 2546.49 -7140.81; ...
-4304.13 2556.63 -7138.58; ...
-4274.78 2551.65 -7147.63; ...
-4258.47 2547.55 -7146.13; ...
-4246.39 2541.98 -7143.64; ...
-4252.92 2553.84 -7140.5; ...
-4315.69 2573.78 -7145.94; ...
-4312.14 2565.05 -7141.24; ...
-4322.93 2575.17 -7139.67; ...
-4293.79 2569.56 -7147.84; ...
-4277.04 2565.12 -7146.15; ...
-4264.79 2559.38 -7143.46; ...
-4271.12 2571.7 -7140.8; ...
-4333.42 2590.87 -7146.87; ...
-4330.71 2582.93 -7142.51; ...
-4340.25 2592.57 -7141.59; ...
-4313 2588.28 -7148.53; ...
-4295.65 2583.62 -7147.04; ...
-4283.18 2577.53 -7144.1; ...
-4289.13 2590.39 -7142.54; ...
-4344.96 2604.59 -7147.35; ...
-4345.88 2599.6 -7144.3; ...
-4352.09 2610.48 -7143.72; ...
-4332.56 2605.23 -7148.83; ...
-4315.94 2606.73 -7148.03; ...
-4301.39 2597.12 -7145.81; ...
-4305.29 2610.6 -7144.34; ...
-4351.9 2623.85 -7146.59; ...
-4359.42 2623.76 -7138.36; ...
-4330.71 2624.44 -7147.65; ...
-4314.62 2619.58 -7145.59; ...
-4306.46 2624.03 -7139.5; ...
-4368.79 2648.09 -7146.9; ...
-4367.02 2637.09 -7141.92; ...
-4376.15 2649.54 -7141.43; ...
-4349.05 2644.97 -7147.51; ...
-4332.3 2641.1 -7145.47; ...
-4319.77 2633.68 -7142.88; ...
-4326.86 2647.99 -7140.38; ...
-4379.56 2663.8 -7147.79; ...
-4380.97 2658.15 -7145.01; ...
-4386.98 2669.19 -7144.74; ...
-4367.33 2664.4 -7147.76; ...
-4352.05 2661.07 -7145.8; ...
-4339.36 2654.69 -7143.23; ...
-4347.04 2667.56 -7140.77; ...
-4386.85 2682.41 -7146.48; ...
-4394.92 2680.72 -7139.93; ...
-4371.97 2679.31 -7145.96; ...
-4359.54 2673.53 -7143.61; ...
-4366.94 2685.23 -7141.19; ...
-4403.02 2704.96 -7145.29; ...
-4401.47 2693.44 -7142.73; ...
-4409.83 2703.73 -7141.08; ...
-4389.64 2697.98 -7145.54; ...
-4378.61 2690.98 -7143.77; ...
-4383.83 2701.98 -7141.31; ...
-4414.87 2720.29 -7143.79; ...
-4414.8 2713.01 -7141.88; ...
-4424.32 2726.18 -7136; ...
-4406.73 2721.62 -7143.7; ...
-4394.25 2710.36 -7142.51; ...
-4397.44 2724.97 -7135.44; ...
-4422.96 2738.39 -7142.94; ...
-4435.91 2742.86 -7134.03; ...
-4408.37 2733.63 -7141.36; ...
-4404.68 2740.45 -7134.68; ...
-4439.66 2759.06 -7145.1; ...
-4439.31 2750.8 -7140.32; ...
-4448.64 2760.2 -7139.94; ...
-4424.57 2751.75 -7144.95; ...
-4414.2 2745.42 -7141.55; ...
-4419.89 2756.94 -7141.78; ...
-4455.98 2776.98 -7145.51; ...
-4453.93 2767.62 -7142.26; ...
-4462.51 2775.61 -7140.44; ...
-4441.77 2770.53 -7146.69; ...
-4430.36 2763.43 -7144.73; ...
-4436.57 2775.13 -7144.07; ...
-4468.99 2791.21 -7143.75; ...
-4468.13 2783.96 -7141.09; ...
-4478.51 2797.07 -7135.29; ...
-4461.41 2792.42 -7146.27; ...
-4448.15 2782.62 -7145.98; ...
-4453.53 2794.64 -7144.82; ...
-4477.74 2809.79 -7143.36; ...
-4490.31 2814.39 -7134.04; ...
-4463.11 2803.53 -7144.94; ...
-4455.31 2806.36 -7140.28; ...
-4493.03 2831.96 -7145.02; ...
-4493.28 2822.92 -7140.79; ...
-4501.12 2833.04 -7141.63; ...
-4479.42 2824.45 -7144.43; ...
-4468.31 2816.15 -7142.57; ...
-4473.63 2828.51 -7140.72; ...
-4503.86 2845.96 -7145.98; ...
-4504.43 2840.23 -7144.39; ...
-4510.65 2850.4 -7143.71; ...
-4496.8 2848.41 -7144.03; ...
-4484.31 2837.49 -7142.23; ...
-4488.59 2853.48 -7135.49; ...
-4512.25 2863.82 -7144.09; ...
-4519.93 2861.97 -7138.85; ...
-4499.22 2861.37 -7141.24; ...
-4496.31 2869.6 -7134.27; ...
-4530.72 2886.03 -7144.07; ...
-4527.71 2875.02 -7140.81; ...
-4538.87 2886.96 -7139.42; ...
-4515.9 2879.3 -7143.64; ...
-4505.5 2873.53 -7140.64; ...
-4511.67 2885.38 -7139.71; ...
-4547.93 2905.03 -7145.01; ...
-4545.82 2896.12 -7141.77; ...
-4555.57 2906.15 -7141.18; ...
-4533.61 2898.23 -7144.7; ...
-4522.19 2891.41 -7142.41; ...
-4528.34 2903.1 -7141.38; ...
-4560.11 2918.8 -7145.42; ...
-4560.55 2913.68 -7143.38; ...
-4567.33 2924.21 -7142.72; ...
-4552.41 2919.64 -7145.52; ...
-4539.65 2910.21 -7143.97; ...
-4544.22 2921.98 -7142.97; ...
-4568.02 2936.86 -7144.23; ...
-4576.77 2936.81 -7138.12; ...
-4553.28 2930.73 -7143.93; ...
-4545.5 2934.36 -7138.91; ...
-4586.86 2961.5 -7144.43; ...
-4584.27 2950.08 -7140.41; ...
-4595.4 2962.17 -7138.79; ...
-4570.11 2952.91 -7144.57; ...
-4558.2 2944.27 -7142.19; ...
-4564.03 2958.36 -7141.55; ...
-4607.22 2980.59 -7145.08; ...
-4603 2971.22 -7141.09; ...
-4614.28 2980.69 -7139.27; ...
-4590.11 2977.44 -7146.42; ...
-4575.78 2966.72 -7144.35; ...
-4579.87 2978.99 -7143.93; ...
-4626.51 2997.86 -7145.65; ...
-4622.45 2988.78 -7141.41; ...
-4633.69 2998.02 -7139.17; ...
-4605.06 2993.75 -7147.12; ...
-4589.14 2987.71 -7145.34; ...
-4581.59 2990.68 -7139.63; ...
-4646.46 3015.17 -7146.54; ...
-4642.29 3006.19 -7141.55; ...
-4653.51 3015.89 -7139.72; ...
-4624.09 3011.67 -7148.17; ...
-4606.87 3007.08 -7146.1; ...
-4594.58 3000.13 -7143.13; ...
-4601.57 3013.18 -7141.04; ...
-4664.84 3031.52 -7147.95; ...
-4661.83 3023.68 -7142.92; ...
-4671.46 3033.03 -7142.2; ...
-4644.26 3029.8 -7149.46; ...
-4626.49 3025.72 -7147.75; ...
-4613.66 3019.52 -7144.53; ...
-4620.32 3032.1 -7143.22; ...
-4676.18 3044.33 -7148.73; ...
-4677.13 3039.72 -7145.53; ...
-4682.68 3049.99 -7145.12; ...
-4664.08 3045.44 -7149.99; ...
-4647.9 3047.7 -7149.01; ...
-4632.92 3038.73 -7146.68; ...
-4637.35 3051.55 -7145.04; ...
-4681.64 3061.93 -7147.61; ...
-4688.29 3063.3 -7140.11; ...
-4662.64 3063.79 -7148.24; ...
-4646.93 3059.94 -7146.16; ...
-4638.42 3063.9 -7139.16; ...
-4692.54 3080.34 -7146.5; ...
-4693.52 3074.32 -7143.56; ...
-4699.57 3087.16 -7142.65; ...
-4680.13 3081.93 -7147.02; ...
-4664.51 3079.58 -7145.3; ...
-4652 3073.06 -7142.59; ...
-4658.68 3086.84 -7139.44; ...
-4700.3 3100.77 -7144.74; ...
-4707.13 3101.22 -7137.95; ...
-4684.18 3098.03 -7144.63; ...
-4671.16 3092.67 -7142.52; ...
-4678.04 3105.64 -7140.16; ...
-4719.28 3123.68 -7144.7; ...
-4715.61 3113.5 -7141.26; ...
-4725.38 3125.08 -7140.86; ...
-4704.22 3117.16 -7144.53; ...
-4691.03 3110.92 -7142.7; ...
-4697.53 3123.64 -7141.51; ...
-4731.91 3138.09 -7145.39; ...
-4731.39 3132.8 -7143.28; ...
-4737.62 3143.47 -7143.16; ...
-4724.34 3139.46 -7145.42; ...
-4710.52 3130.28 -7143.76; ...
-4715.12 3142.52 -7143.02; ...
-4738.46 3156.05 -7145.07; ...
-4743.42 3156.19 -7139.66; ...
-4724.85 3151.09 -7144.23; ...
-4714.67 3155.3 -7139.33; ...
-4749.96 3174.14 -7145.77; ...
-4749.59 3167.98 -7142.81; ...
-4755.36 3180.6 -7142.91; ...
-4742.49 3175.6 -7145.81; ...
-4729.16 3165.12 -7143.04; ...
-4733.41 3179.33 -7142.56; ...
-4755.85 3193.51 -7145.73; ...
-4761.15 3193.93 -7139.16; ...
-4742.71 3188.5 -7144.67; ...
-4733.18 3192.96 -7138.66; ...
-4766.89 3211.64 -7146.66; ...
-4766.75 3205.5 -7143.31; ...
-4772.53 3217.76 -7143.47; ...
-4759.58 3213.11 -7146.8; ...
-4746.78 3202.78 -7143.68; ...
-4750.8 3216.78 -7143.39; ...
-4773.03 3230.66 -7146.37; ...
-4779.08 3230.27 -7139.3; ...
-4759.82 3225.73 -7145.57; ...
-4750.56 3230.07 -7139.32; ...
-4784.56 3248.85 -7146.88; ...
-4784.63 3242.31 -7143.46; ...
-4790.85 3254.83 -7143.42; ...
-4777.05 3250.29 -7147.09; ...
-4763.98 3239.79 -7144.29; ...
-4768.19 3253.69 -7143.69; ...
-4791.19 3268.16 -7146.35; ...
-4798.27 3267.6 -7139.16; ...
-4777.52 3262.85 -7145.63; ...
-4768.13 3266.73 -7139.47; ...
-4802.95 3286.8 -7146.89; ...
-4803.44 3280.27 -7143.52; ...
-4809.53 3292.95 -7143.63; ...
-4795.26 3287.88 -7146.97; ...
-4781.97 3276.88 -7144.18; ...
-4786.43 3290.72 -7143.48; ...
-4809.36 3305.95 -7146.5; ...
-4816.69 3305.58 -7139.67; ...
-4795.84 3300.19 -7145.46; ...
-4786.65 3303.09 -7139.25; ...
-4820.64 3324.33 -7147.21; ...
-4821.16 3317.96 -7143.97; ...
-4826.94 3330.27 -7143.98; ...
-4813.27 3325.25 -7147.12; ...
-4800.4 3313.98 -7144.08; ...
-4804.9 3327.69 -7143.42; ...
-4827.2 3343 -7146.57; ...
-4833.94 3342.36 -7139.45; ...
-4814.02 3337.29 -7145.56; ...
-4805.52 3339.78 -7138.98; ...
-4839.47 3361.1 -7146.79; ...
-4839.16 3354.58 -7143.4; ...
-4846.25 3366.77 -7142.89; ...
-4832.06 3362.16 -7147.06; ...
-4818.77 3350.94 -7144.15; ...
-4823.48 3364.62 -7143.56; ...
-4848.45 3380.18 -7145.95; ...
-4855.12 3378.64 -7137.28; ...
-4833.13 3374.28 -7145.64; ...
-4824.06 3376.9 -7139.39; ...
-4867.72 3401.38 -7146.8; ...
-4864.07 3391.54 -7141.36; ...
-4873.86 3402.6 -7141.16; ...
-4853.29 3400.11 -7147.85; ...
-4838.06 3388.34 -7144.65; ...
-4842.12 3402.86 -7144.83; ...
-4877.27 3413.89 -7148.08; ...
-4878.78 3410 -7144.96; ...
-4883.04 3419.22 -7145.35; ...
-4867.35 3414.64 -7149.04; ...
-4853.09 3415.21 -7147.47; ...
-4839.71 3414.72 -7141.79; ...
-4879.64 3426.76 -7147.91; ...
-4887.41 3432.26 -7142.46; ...
-4866.27 3432.84 -7148.25; ...
-4850.06 3427.23 -7145.41; ...
-4840.4 3430.93 -7139.02; ...
-4886.49 3449.95 -7146.87; ...
-4894.59 3450.06 -7139; ...
-4870.15 3454.53 -7147.76; ...
-4854.09 3442.64 -7144.79; ...
-4857.78 3458.47 -7144.64; ...
-4897.69 3469.84 -7147.5; ...
-4899.02 3463.11 -7143.99; ...
-4904.66 3476.05 -7144.46; ...
-4886.09 3471.08 -7148.53; ...
-4869.47 3471.91 -7146.83; ...
-4855.3 3470.94 -7141.56; ...
-4903.41 3488.91 -7147.62; ...
-4910.79 3488.48 -7141.05; ...
-4883.62 3490.86 -7147.81; ...
-4866.15 3484.46 -7144.58; ...
-4856.68 3487.44 -7138.32; ...
-4913.09 3506.03 -7148.2; ...
-4915.25 3500.56 -7145.25; ...
-4919.17 3512 -7145.64; ...
-4901.59 3507.65 -7148.87; ...
-4885.91 3510.93 -7147.2; ...
-4870.61 3499.69 -7143.74; ...
-4874.74 3514.26 -7143.35; ...
-4914.72 3520.53 -7147.87; ...
-4922.74 3525.37 -7143.18; ...
-4900.61 3527.67 -7147.84; ...
-4884.64 3523.81 -7145.52; ...
-4875.5 3526.73 -7139.96; ...
-4919.55 3543.51 -7146.59; ...
-4928.78 3542.59 -7140.33; ...
-4904.06 3547.68 -7146.82; ...
-4889.53 3537.57 -7144.36; ...
-4894.16 3551.22 -7143.48; ...
-4927.5 3562.4 -7146.34; ...
-4930.75 3555.86 -7143.95; ...
-4934.59 3568.45 -7143.12; ...
-4916.43 3563.7 -7146.74; ...
-4903.31 3559.98 -7145.08; ...
-4895.7 3562.69 -7139.43; ...
-4930.08 3578.67 -7144.93; ...
-4942.48 3582.89 -7136.95; ...
-4919.08 3578.59 -7145.53; ...
-4908.41 3572.24 -7143.28; ...
-4914.95 3584.9 -7142.23; ...
-4940.38 3600.88 -7142.61; ...
-4951.43 3602.14 -7135.11; ...
-4925.77 3591.48 -7144.16; ...
-4931.09 3604.64 -7143.38; ...
-4949.25 3619.85 -7142.61; ...
-4952.55 3612.35 -7138.98; ...
-4961.23 3625.35 -7135.81; ...
-4939.01 3614.01 -7144.01; ...
-4932.5 3616.59 -7140.77; ...
-4958.67 3638.94 -7142.4; ...
-4970.07 3639.73 -7134.77; ...
-4944.07 3627.81 -7143.25; ...
-4949.4 3641.69 -7143.2; ...
-4968.09 3657.02 -7143.31; ...
-4971.15 3649.22 -7139.58; ...
-4979.96 3661.27 -7137.41; ...
-4957.52 3651.58 -7144.35; ...
-4951.18 3654.06 -7140.46; ...
-4978.53 3675.26 -7142.42; ...
-4985.55 3671.67 -7138.03; ...
-4963.21 3665.6 -7143.3; ...
-4969.41 3680.67 -7142.06; ...
-4989.27 3690.43 -7141.36; ...
-4991.08 3680.49 -7136.38; ...
-4999 3693.83 -7134.7; ...
-4980.35 3692.71 -7142.79; ...
-4969.4 3693.68 -7136.18; ...
-4994.97 3708.02 -7140.89; ...
-5005.88 3704.54 -7133.84; ...
-4980.81 3704.16 -7141.23; ...
-4976.37 3706.27 -7137.93; ...
-5005.41 3724.19 -7140.84; ...
-5009.71 3715.56 -7135.07; ...
-5015.19 3729.66 -7135.03; ...
-4996.5 3726.59 -7141.51; ...
-4983.97 3715.71 -7137.98; ...
-4988.66 3730.39 -7135.61; ...
-5007.94 3739.65 -7140.48; ...
-5020.54 3744.72 -7135.62; ...
-4997.29 3738.43 -7139.43; ...
-4992.05 3741.65 -7133.01; ...
-5017.26 3760.89 -7139.16; ...
-5026.64 3755.99 -7134.65; ...
-5001.4 3751.94 -7135.84; ...
-5007.41 3768.63 -7135.47; ...
-5026.22 3780.93 -7139.97; ...
-5030.59 3769.08 -7135.18; ...
-5037.44 3785.44 -7134.96; ...
-5016.2 3777.39 -7139.05; ...
-5009.67 3785.34 -7131.67; ...
-5034.6 3802.31 -7140.28; ...
-5046.11 3800.57 -7132.38; ...
-5020.91 3792.36 -7138.76; ...
-5024.07 3810.36 -7137.66; ...
-5041.72 3818.82 -7142.39; ...
-5045.33 3812.32 -7138.69; ...
-5050.7 3826.41 -7137.76; ...
-5034.18 3820.27 -7142.63; ...
-5028.01 3825.34 -7139.09; ...
-5042.94 3833.93 -7143.26; ...
-5052.35 3841.47 -7140.05; ...
-5034.15 3833.1 -7142.17; ...
-5028.05 3840.83 -7135.3; ...
-5048.54 3851.75 -7142.9; ...
-5058.25 3854.65 -7137.31; ...
-5038.48 3846.73 -7142.46; ...
-5043.77 3861.36 -7143.04; ...
-5055.19 3871.76 -7141.35; ...
-5064.58 3866.71 -7133.92; ...
-5043.17 3875.89 -7141.79; ...
-5062.25 3889.47 -7141.16; ...
-5067.56 3880.64 -7134.78; ...
-5071.22 3896.59 -7135.78; ...
-5052.91 3891.15 -7143.61; ...
-5042.16 3893.05 -7140.44; ...
-5063.68 3905.28 -7142.34; ...
-5075.16 3913.46 -7135.76; ...
-5052.97 3909.08 -7143.89; ...
-5042.28 3909.9 -7138.85; ...
-5067.55 3929.64 -7143.59; ...
-5082.62 3931.76 -7132.81; ...
-5052.17 3923.18 -7143.43; ...
-5044.37 3926.99 -7137.52; ...
-5076.28 3948.6 -7145.63; ...
-5079.96 3943.52 -7141.18; ...
-5083.77 3955.46 -7141.93; ...
-5068.77 3950.42 -7147.15; ...
-5056.65 3938.88 -7144.24; ...
-5060.81 3954.42 -7145.63; ...
-5080.4 3962.98 -7145.35; ...
-5092.27 3970.38 -7135.78; ...
-5071.66 3967.45 -7147.17; ...
-5060.1 3967.63 -7143.44; ...
-5087.99 3985.13 -7144.76; ...
-5100.44 3992.34 -7136.28; ...
-5072.63 3984.55 -7146.51; ...
-5060.17 3984.7 -7141.35; ...
-5096.33 4002.55 -7146.29; ...
-5100.27 3999.74 -7142.7; ...
-5103.8 4010.27 -7143.84; ...
-5085.86 4001.88 -7147.58; ...
-5071.88 4001.5 -7145.77; ...
-5060.54 4001.64 -7139.44; ...
-5099.04 4016.74 -7146.59; ...
-5109.59 4023.85 -7141.34; ...
-5085.83 4021.75 -7147.35; ...
-5070.37 4015.2 -7144.09; ...
-5063.04 4019.25 -7137.31; ...
-5107.03 4040.53 -7146.18; ...
-5117.46 4041.5 -7137.88; ...
-5091.32 4044.3 -7147.87; ...
-5075.81 4031.88 -7144.15; ...
-5080.94 4048.37 -7144.84; ...
-5116.69 4059.27 -7147.36; ...
-5119.82 4054.3 -7143.36; ...
-5123 4065.88 -7144.59; ...
-5106.06 4059.95 -7149; ...
-5092.3 4061.47 -7147.83; ...
-5080.43 4061.09 -7142.1; ...
-5117.64 4072.51 -7147.96; ...
-5124.9 4078.11 -7142.84; ...
-5105.09 4078.2 -7148.88; ...
-5090.97 4073.89 -7146.07; ...
-5082.98 4077.31 -7139.16; ...
-5118.69 4088.8 -7147.28; ...
-5125.71 4094.92 -7141.16; ...
-5109.07 4097.11 -7148.08; ...
-5096.03 4088.42 -7145.47; ...
-5100.6 4102.78 -7145.02; ...
-5119.57 4106.37 -7145.77; ...
-5125.75 4113 -7139.31; ...
-5110.08 4112.92 -7145.91; ...
-5099.45 4114.7 -7140.82; ...
-5119.56 4126.16 -7142.94; ...
-5126.75 4132.01 -7137.56; ...
-5108.96 4125.76 -7142.27; ...
-5100.72 4130.67 -7135.71; ...
-5124.86 4147.09 -7140.6; ...
-5129.75 4151.51 -7137.6; ...
-5113.68 4141.51 -7137.9; ...
-5120.91 4159.04 -7136.98; ...
-5131.83 4170.14 -7142.45; ...
-5134.12 4169.5 -7138.62; ...
-5123.22 4175.87 -7139.45; ...
-5138.87 4186.44 -7146.41; ...
-5139.23 4181.56 -7143.67; ...
-5142.08 4192.16 -7145.47; ...
-5132.36 4187.91 -7145.47; ...
-5121.75 4190.4 -7141.23; ...
-5139.48 4198.68 -7147.21; ...
-5142.76 4204.17 -7143.9; ...
-5131.14 4203.92 -7145.74; ...
-5118.84 4207.18 -7139.48; ...
-5138.71 4214.9 -7145.88; ...
-5142.65 4221.92 -7141.38; ...
-5129.08 4221.9 -7143.35; ...
-5116.05 4228.65 -7134.21; ...
-5137.43 4235.8 -7142.66; ...
-5142.42 4241.39 -7138.59; ...
-5127.74 4238.08 -7140.06; ...
-5121.67 4248.52 -7133.86; ...
-5140.35 4255.77 -7139.7; ...
-5142.94 4260.19 -7137.1; ...
-5132.32 4253.18 -7137.1; ...
-5137.17 4268.04 -7135.26; ...
-5142.56 4273.76 -7138.26; ...
-5144.04 4278.44 -7136.48; ...
-5138.99 4285.65 -7134.86; ...
-5144.99 4293.18 -7138.08; ...
-5146.69 4300.13 -7134.41; ...
-5140.48 4302.97 -7136.64; ...
-5150.63 4317.58 -7140.74; ...
-5154.99 4323.43 -7136.66; ...
-5139.99 4318.58 -7138.95; ...
-5157.88 4334.94 -7145.01; ...
-5159.15 4331.96 -7142.48; ...
-5161.83 4342.02 -7144.68; ...
-5150.3 4334.34 -7144.17; ...
-5138.16 4335.11 -7140.15; ...
-5158.46 4346.97 -7146.32; ...
-5162.28 4353.39 -7143.82; ...
-5149.55 4350.86 -7145.38; ...
-5137.26 4353.6 -7140.84; ...
-5158.04 4362.55 -7146.37; ...
-5161.62 4369.43 -7142.45; ...
-5148.75 4368.71 -7145.6; ...
-5136.58 4372.09 -7140.77; ...
-5157.34 4380.26 -7145.93; ...
-5160.93 4387.58 -7141.26; ...
-5148.19 4387.26 -7145.36; ...
-5136.08 4390.58 -7140.29; ...
-5157.34 4399.06 -7145.44; ...
-5161.72 4406.71 -7140.4; ...
-5148.47 4406.38 -7145.14; ...
-5136.08 4409.38 -7140.06; ...
-5159.36 4419.3 -7145.21; ...
-5165.24 4426.73 -7139.69; ...
-5150.09 4426.64 -7145.36; ...
-5136.33 4428.42 -7140.29; ...
-5165.7 4444.54 -7145.98; ...
-5171.25 4445.81 -7138.2; ...
-5151.3 4446.71 -7146.29; ...
-5136.3 4447.23 -7140.56; ...
-5174.66 4463.22 -7148.07; ...
-5176.05 4458.27 -7144.18; ...
-5179.59 4469.58 -7145.43; ...
-5165.33 4463.68 -7149.1; ...
-5151.04 4465.26 -7146.83; ...
-5135.98 4465.49 -7140.1; ...
-5175.79 4476.16 -7148.45; ...
-5181.1 4481.71 -7143.19; ...
-5164.87 4481.11 -7149.12; ...
-5150.04 4482.79 -7145.92; ...
-5135.74 4482.87 -7138.66; ...
-5175.99 4492.62 -7147.15; ...
-5181.93 4499.06 -7140.89; ...
-5162.95 4500.69 -7147.54; ...
-5147.74 4496.48 -7143.99; ...
-5137.02 4500.2 -7137.16; ...
-5176.36 4511.53 -7145.67; ...
-5182.47 4518.06 -7139.47; ...
-5165.54 4521.71 -7146.63; ...
-5151.87 4511.71 -7143.96; ...
-5154.53 4526.63 -7144.06; ...
-5176.67 4531.16 -7144.9; ...
-5183.11 4537.12 -7139.28; ...
-5162.9 4542.13 -7145.67; ...
-5148.66 4533.67 -7141.29; ...
-5177.51 4550.07 -7145.3; ...
-5183.23 4555.33 -7139.74; ...
-5169.66 4560.2 -7147.8; ...
-5156.28 4560.49 -7145.39; ...
-5145.52 4544.63 -7139.7; ...
-5137.38 4558.74 -7136.79; ...
-5177.75 4567.57 -7146.26; ...
-5182.21 4572.96 -7140.18; ...
-5166.96 4574.75 -7148.48; ...
-5151.78 4576.84 -7145.58; ...
-5136.25 4577.42 -7139.11; ...
-5175.82 4584.68 -7146.8; ...
-5180.61 4590.76 -7140.41; ...
-5163.84 4591.65 -7148.73; ...
-5148.9 4593.27 -7145.83; ...
-5134.95 4592.79 -7139.19; ...
-5173.82 4602.73 -7146.83; ...
-5179.56 4609.09 -7140.38; ...
-5160.94 4610.87 -7148.21; ...
-5146.26 4606.14 -7144.78; ...
-5136.48 4609.29 -7138.36; ...
-5173.61 4621.7 -7146.48; ...
-5179.59 4627.8 -7140.17; ...
-5164.82 4631.46 -7147.89; ...
-5151.33 4621.78 -7145.13; ...
-5156.61 4637.79 -7145.42; ...
-5174.82 4640.48 -7145.91; ...
-5180.33 4646.49 -7140.04; ...
-5166.72 4648.9 -7146.85; ...
-5155.81 4651.32 -7142.86; ...
-5175.62 4658.58 -7145.19; ...
-5181.05 4664.85 -7140.08; ...
-5167.12 4666.06 -7145.39; ...
-5156.19 4668.84 -7140.73; ...
-5175.83 4676.68 -7144.59; ...
-5181.28 4683.06 -7140.1; ...
-5167.19 4684.13 -7144.39; ...
-5156.53 4687.16 -7139.54; ...
-5175.61 4695.14 -7144.34; ...
-5181.05 4701.58 -7140.14; ...
-5167.01 4702.68 -7144.07; ...
-5156.6 4705.73 -7139.25; ...
-5175.17 4713.93 -7144.46; ...
-5180.62 4720.5 -7140.37; ...
-5166.68 4721.4 -7144.26; ...
-5156.47 4724.28 -7139.49; ...
-5174.72 4732.82 -7144.8; ...
-5180.21 4739.51 -7140.69; ...
-5166.38 4740.06 -7144.64; ...
-5156.3 4742.7 -7139.85; ...
-5174.4 4751.58 -7145.13; ...
-5179.94 4758.33 -7140.95; ...
-5166.19 4758.54 -7144.93; ...
-5156.19 4761.02 -7140.09; ...
-5174.25 4770.12 -7145.3; ...
-5179.82 4776.88 -7141.07; ...
-5166.14 4776.89 -7145.03; ...
-5156.16 4779.3 -7140.16; ...
-5174.24 4788.48 -7145.31; ...
-5179.81 4795.25 -7141.07; ...
-5166.18 4795.19 -7145; ...
-5156.2 4797.61 -7140.12; ...
-5174.3 4806.78 -7145.24; ...
-5179.85 4813.55 -7141.01; ...
-5166.23 4813.49 -7144.92; ...
-5156.23 4815.95 -7140.06; ...
-5174.35 4825.09 -7145.16; ...
-5179.88 4831.87 -7140.97; ...
-5166.26 4831.84 -7144.87; ...
-5156.23 4834.32 -7140.03; ...
-5174.36 4843.43 -7145.13; ...
-5179.88 4850.23 -7140.95; ...
-5166.25 4850.2 -7144.86; ...
-5156.21 4852.68 -7140.04; ...
-5174.35 4861.8 -7145.14; ...
-5179.87 4868.61 -7140.97; ...
-5166.24 4868.55 -7144.88; ...
-5156.2 4871.02 -7140.07; ...
-5174.35 4880.16 -7145.16; ...
-5179.86 4886.97 -7140.97; ...
-5166.27 4886.9 -7144.92; ...
-5156.28 4889.37 -7140.11; ...
-5174.4 4898.49 -7145.17; ...
-5179.89 4905.28 -7140.94; ...
-5166.4 4905.24 -7144.93; ...
-5156.5 4907.78 -7140.11; ...
-5174.52 4916.79 -7145.14; ...
-5179.94 4923.51 -7140.85; ...
-5166.61 4923.61 -7144.88; ...
-5156.78 4926.3 -7140.04; ...
-5174.65 4935.08 -7145.05; ...
-5180 4941.69 -7140.78; ...
-5166.77 4942.04 -7144.76; ...
-5156.9 4944.86 -7139.86; ...
-5174.69 4953.42 -7144.96; ...
-5180.1 4959.98 -7140.84; ...
-5166.59 4960.57 -7144.62; ...
-5156.38 4963.21 -7139.62; ...
-5174.5 4972.04 -7145.04; ...
-5180.31 4978.64 -7141.22; ...
-5165.54 4979.52 -7144.59; ...
-5154.52 4980.48 -7139.25; ...
-5174.04 4991.42 -7145.54; ...
-5180.87 4997.73 -7142; ...
-5162.2 5001.23 -7144.78; ...
-5150.42 4991.72 -7137.83; ...
-5174.78 5010.97 -7146.96; ...
-5181.51 5016.73 -7142.78; ...
-5167.91 5020.98 -7148.88; ...
-5156.49 5020.65 -7145.6; ...
-5147.4 5003.73 -7137.88; ...
-5139.37 5018.16 -7136.23; ...
-5175.4 5029.18 -7148.28; ...
-5181.15 5035.06 -7142.67; ...
-5165.73 5035.79 -7149.76; ...
-5152.49 5037.13 -7146.48; ...
-5138.17 5037.25 -7139.92; ...
-5173.78 5046.59 -7148.04; ...
-5179.46 5052.14 -7141.26; ...
-5162.69 5051.97 -7149.73; ...
-5149.85 5053.14 -7147.43; ...
-5136.59 5053.42 -7141.14; ...
-5170.47 5066.41 -7145.49; ...
-5178.01 5063.92 -7138.49; ...
-5158.88 5065.16 -7149.4; ...
-5148.5 5068.81 -7147.27; ...
-5136.09 5070.48 -7141.36; ...
-4844.16 6220.45 -7140.91; ...
-4834.74 6224.04 -7138.34; ...
-4839.61 6239.07 -7140.15; ...
-4856.22 6244.94 -7137.27; ...
-4830.14 6233.62 -7137.31; ...
-4841 6262.99 -7139.43; ...
-4854.51 6263.78 -7133.68; ...
-4829.26 6256.97 -7139.52; ...
-4826.77 6244.93 -7136.15; ...
-4819.14 6260.41 -7135.26; ...
-4846.25 6272.51 -7137.58; ...
-4823.23 6276.92 -7139.73; ...
-4839.08 6285.14 -7137.98; ...
-4813.36 6272.29 -7136.62; ...
-4825.81 6296.27 -7140.9; ...
-4833.06 6303.96 -7138.45; ...
-4813.29 6297.58 -7140.26; ...
-4809.58 6283.41 -7136.49; ...
-4800.71 6297.68 -7135.65; ...
-4820.99 6316.61 -7140.06; ...
-4835.17 6318.58 -7134.05; ...
-4802.72 6314.83 -7139.87; ...
-4794.1 6308.39 -7136.55; ...
-4827.65 6327.45 -7137.27; ...
-4808.68 6331.88 -7140.8; ...
-4821.23 6340.06 -7136.82; ...
-4794.94 6333.77 -7139.91; ...
-4790.45 6319.32 -7136.18; ...
-4782.17 6333.51 -7135.11; ...
-4803.83 6353.49 -7139.88; ...
-4816.62 6359.08 -7134.97; ...
-4784.64 6351 -7139.56; ...
-4775.76 6344.42 -7135.92; ...
-4809.71 6365.41 -7137.65; ...
-4790.63 6368.31 -7141.27; ...
-4803.05 6377.28 -7137.69; ...
-4776.51 6370.14 -7140.39; ...
-4771.98 6355.66 -7135.88; ...
-4763.31 6370.33 -7135.28; ...
-4784.7 6389.79 -7142.02; ...
-4797.22 6397.55 -7137.04; ...
-4766 6387.61 -7140.86; ...
-4756.83 6381.66 -7136.47; ...
-4789.2 6402.94 -7141.04; ...
-4771.5 6403.71 -7143.93; ...
-4781.12 6410.36 -7142.78; ...
-4758.81 6406.41 -7142.16; ...
-4753.58 6393.31 -7136.9; ...
-4746.35 6409.32 -7136.59; ...
-4766.27 6424.1 -7143.66; ...
-4780.71 6427 -7139.82; ...
-4751.73 6421.09 -7142.07; ...
-4741.74 6425.23 -7138.34; ...
-4772.69 6436.03 -7141.71; ...
-4748.12 6440.43 -7141.66; ...
-4764.33 6445.92 -7141.62; ...
-4737.15 6435.88 -7136.83; ...
-4753.31 6459.86 -7141.55; ...
-4766.55 6467.4 -7135.98; ...
-4739.42 6462.28 -7140.25; ...
-4734.09 6448.35 -7135.58; ...
-4726.02 6463.44 -7133.67; ...
-4748.2 6481.94 -7140; ...
-4760.7 6487.86 -7134.76; ...
-4729 6480.04 -7139.29; ...
-4719.98 6474.22 -7134.55; ...
-4753.66 6494.1 -7137.77; ...
-4735.17 6496.83 -7141.06; ...
-4747.41 6505.67 -7137.49; ...
-4721.17 6498.77 -7140.06; ...
-4716.17 6485.55 -7135.04; ...
-4707.88 6499.26 -7135.3; ...
-4730.24 6518.19 -7140.56; ...
-4742.87 6524.26 -7135.8; ...
-4711.31 6515.79 -7140.45; ...
-4702.27 6509.07 -7137.08; ...
-4736.08 6530.05 -7138.41; ...
-4717.58 6533 -7141.83; ...
-4729.8 6541.68 -7137.93; ...
-4704.44 6535.63 -7141.19; ...
-4699.91 6520.57 -7137.36; ...
-4693.53 6537.8 -7135.8; ...
-4712.5 6554.64 -7141.09; ...
-4724.79 6560.36 -7135.83; ...
-4695.02 6554.38 -7141.14; ...
-4688.68 6550.44 -7137.88; ...
-4717.65 6565.98 -7138.56; ...
-4699.4 6569.73 -7142.01; ...
-4710.19 6577.17 -7137.89; ...
-4686.24 6573.56 -7141.12; ...
-4684.08 6561.15 -7136.92; ...
-4674.62 6576.76 -7135.56; ...
-4692.91 6589.99 -7140.24; ...
-4704.1 6589.64 -7137.02; ...
-4673.9 6591.53 -7140.53; ...
-4668.51 6586.74 -7137.38; ...
-4700.78 6597.97 -7135.39; ...
-4675.58 6611.15 -7141.64; ...
-4691.3 6611.63 -7134.78; ...
-4659.62 6610.75 -7140.25; ...
-4663.02 6595.19 -7136.15; ...
-4655.72 6604.68 -7133.03; ...
-4680.17 6620.06 -7138.93; ...
-4659.2 6628.96 -7144.44; ...
-4671.13 6628.36 -7141.34; ...
-4645.21 6630.78 -7141.28; ...
-4648.57 6617.04 -7133.24; ...
-4638.77 6630.97 -7131.28; ...
-4662.87 6636.66 -7143.56; ...
-4646.06 6642.77 -7145.53; ...
-4654.12 6645.89 -7144.16; ...
-4634.65 6648.73 -7143.12; ...
-4634.19 6640.71 -7138.27; ...
-4625.69 6653.94 -7135.6; ...
-4638.27 6662.27 -7144.39; ...
-4651.58 6662.07 -7139.1; ...
-4622.05 6666.14 -7141.89; ...
-4618.41 6664.47 -7135.8; ...
-4642.47 6671.95 -7140.81; ...
-4621.92 6682.6 -7144.78; ...
-4633.99 6681.55 -7141.97; ...
-4607.85 6683.75 -7141.64; ...
-4611.6 6672.95 -7135.85; ...
-4602.61 6682.2 -7135.22; ...
-4625.78 6690.96 -7143.45; ...
-4609.01 6696.21 -7144.85; ...
-4617.4 6700.32 -7143.82; ...
-4596.77 6700.97 -7142.21; ...
-4595.21 6692.12 -7136.54; ...
-4584.59 6705.41 -7136.59; ...
-4602.22 6715.9 -7143.95; ...
-4615.62 6717.11 -7139.73; ...
-4585.24 6717.71 -7141.9; ...
-4578.76 6714.1 -7138.34; ...
-4606.92 6726.99 -7141.52; ...
-4588.74 6732.2 -7144.03; ...
-4598.2 6737.08 -7142.22; ...
-4575.95 6736.78 -7141.89; ...
-4573.92 6723.62 -7137.88; ...
-4564.42 6739.64 -7135.73; ...
-4582.38 6754.22 -7142.91; ...
-4596.74 6755.13 -7137.78; ...
-4563.64 6755.79 -7141.15; ...
-4557.8 6750.85 -7137.12; ...
-4588.07 6765.37 -7139.81; ...
-4566.32 6775.7 -7144; ...
-4579.69 6775.12 -7141.26; ...
-4549.88 6775.22 -7140.81; ...
-4551.57 6760.15 -7136.15; ...
-4541.93 6770.68 -7133.63; ...
-4571.51 6784.8 -7142.96; ...
-4552.96 6789.93 -7144.39; ...
-4562.61 6794.29 -7143.46; ...
-4539.53 6794 -7141.45; ...
-4536.5 6782.23 -7135.25; ...
-4526.93 6796.3 -7134.45; ...
-4546.2 6810.33 -7143.83; ...
-4560.86 6810.84 -7139.15; ...
-4527.51 6811.36 -7141.18; ...
-4521.25 6805.99 -7136.5; ...
-4551.67 6820.77 -7140.99; ...
-4530.2 6830.81 -7144.86; ...
-4543.01 6830.3 -7142.29; ...
-4515.88 6829.6 -7140.99; ...
-4516.65 6814.14 -7135.69; ...
-4510.57 6823.38 -7133.03; ...
-4534.68 6839.78 -7143.9; ...
-4517.76 6844.72 -7144.98; ...
-4526.04 6849.23 -7144.04; ...
-4506.53 6848.52 -7141.53; ...
-4505.55 6835.95 -7134.04; ...
-4497.3 6850.25 -7133.94; ...
-4510.35 6865.39 -7143.66; ...
-4523.64 6865.81 -7138.71; ...
-4493.95 6866.36 -7140.56; ...
-4489.42 6859.96 -7133.1; ...
-4514.47 6875.83 -7140.01; ...
-4493.61 6886.88 -7144.39; ...
-4505.8 6885.78 -7140.95; ...
-4478.75 6885.29 -7140.29; ...
-4482.59 6869.95 -7134.27; ...
-4473.97 6878.29 -7131.65; ...
-4497.56 6895.53 -7142.57; ...
-4478.01 6905.14 -7145.76; ...
-4489.48 6904.69 -7143.75; ...
-4463.42 6903.49 -7140.25; ...
-4466.02 6888.54 -7132.18; ...
-4456.56 6897.48 -7130.42; ...
-4481.47 6913.74 -7145.41; ...
-4464.61 6918.55 -7145.8; ...
-4472.71 6922.98 -7145.4; ...
-4451.28 6921.92 -7141.54; ...
-4448.96 6908.87 -7132.36; ...
-4437.26 6922.91 -7132.74; ...
-4456.03 6938.8 -7144.52; ...
-4469.41 6939.21 -7139.65; ...
-4437.08 6939.23 -7141.28; ...
-4431.03 6932.98 -7135.9; ...
-4460.16 6949.14 -7140.68; ...
-4437.98 6959.81 -7144.12; ...
-4451.06 6958.91 -7140.81; ...
-4420.92 6957.48 -7140.71; ...
-4424.44 6940.79 -7134.96; ...
-4414.35 6949.35 -7131.81; ...
-4442.37 6968.46 -7141.43; ...
-4420.61 6978.24 -7143.87; ...
-4433.4 6977.59 -7141.15; ...
-4403.7 6975.96 -7140.27; ...
-4407.31 6960.3 -7134.36; ...
-4397.14 6968.99 -7131.56; ...
-4424.72 6986.5 -7141.46; ...
-3843.28 7557.93 -7154.8; ...
-3824.06 7556.96 -7148.78; ...
-3810.79 7542.22 -7134.14; ...
-3838.44 7571.98 -7155.34; ...
-3824.93 7576.86 -7155.14; ...
-3806.07 7575.54 -7149.01; ...
-3804.59 7554.44 -7138.16; ...
-3793 7560.94 -7134.41; ...
-3833.81 7585.9 -7155.02; ...
-3820.6 7590.76 -7155.33; ...
-3807.17 7595 -7155; ...
-3788.17 7593.13 -7149.08; ...
-3786.9 7572.68 -7138.27; ...
-3775.18 7578.6 -7134.5; ...
-3816.2 7603.97 -7154.89; ...
-3802.95 7607.88 -7155.14; ...
-3789.38 7611.57 -7154.81; ...
-3769.71 7610.36 -7149.97; ...
-3768.24 7590.21 -7138.66; ...
-3753.95 7597.61 -7136.01; ...
-3798.84 7619.46 -7154.77; ...
-3785.22 7623.93 -7154.18; ...
-3770.99 7627.82 -7153.69; ...
-3754.83 7625.82 -7152; ...
-3746.81 7612.2 -7144.58; ...
-3731.52 7628.1 -7146.71; ...
-3731.63 7611.7 -7137.15; ...
-3718.97 7619.35 -7136.45; ...
-3798.26 7630.23 -7150.22; ...
-3780.51 7640.2 -7149.37; ...
-3762.94 7637.63 -7152.87; ...
-3747.19 7640.14 -7152.16; ...
-3732.04 7644.66 -7151.18; ...
-3712.35 7646.15 -7146.37; ...
-3711.84 7629.3 -7139.59; ...
-3699.96 7636.62 -7136.78; ...
-3759.26 7653.61 -7147.83; ...
-3741.92 7652.44 -7151.39; ...
-3727.66 7658.47 -7150.36; ...
-3712.78 7664.53 -7149.54; ...
-3693.55 7664.15 -7146; ...
-3693.21 7646.49 -7138.04; ...
-3681.83 7653.29 -7134.81; ...
-3765.14 7663.39 -7139.37; ...
-3741.81 7665.94 -7147.11; ...
-3753.9 7670.88 -7139.15; ...
-3723.72 7677.91 -7146.67; ...
-3705.98 7676.39 -7149.64; ...
-3693.79 7681.64 -7150.18; ...
-3675.52 7681.98 -7147.67; ...
-3674.87 7663.79 -7137.76; ...
-3661.29 7671.73 -7135.31; ...
-3704.15 7693.04 -7146.82; ...
-3721.03 7694.1 -7139.24; ...
-3688.05 7692.01 -7150.77; ...
-3676.61 7698.16 -7150.94; ...
-3661.19 7698.7 -7149.95; ...
-3654.31 7686.07 -7143.67; ...
-3639.31 7701.76 -7146.03; ...
-3640.3 7686.29 -7137.08; ...
-3628.63 7693.45 -7136.48; ...
-3709.22 7706.23 -7135.53; ...
-3687.44 7703.94 -7147.95; ...
-3697.71 7707.64 -7141.98; ...
-3668.38 7713.08 -7147.68; ...
-3651.76 7710.93 -7150.35; ...
-3638.47 7717.65 -7149.45; ...
-3619.68 7718.99 -7145.83; ...
-3621.28 7702.62 -7138.88; ...
-3609.46 7708.82 -7136.05; ...
-3685.09 7716.39 -7139; ...
-3670.19 7724.54 -7137.8; ...
-3649.92 7722.81 -7147.93; ...
-3659.79 7725.77 -7143.07; ...
-3630.62 7733.1 -7146.62; ...
-3616.14 7733.61 -7148.47; ...
-3601.03 7735.32 -7146.6; ...
-3601.88 7718.57 -7138.53; ...
-3588.51 7726 -7135.91; ...
-3647.21 7734.3 -7139.42; ...
-3633.51 7743.15 -7138.11; ...
-3612.08 7746.22 -7146.59; ...
-3624.31 7745.58 -7142.9; ...
-3599.76 7747.88 -7148.99; ...
-3587.39 7751.06 -7148.17; ...
-3581.47 7739.76 -7143.37; ...
-3565.95 7755.75 -7145.39; ...
-3568.16 7740.46 -7137.34; ...
-3556.2 7748 -7137.13; ...
-3617.36 7752.8 -7139.78; ...
-3596.51 7757.97 -7146.14; ...
-3606.41 7760.7 -7138.55; ...
-3576.85 7769.16 -7145.71; ...
-3561.78 7770 -7148.07; ...
-3545.67 7772.32 -7146.91; ...
-3547.77 7757.45 -7140.6; ...
-3533.06 7765.57 -7139.41; ...
-3592.36 7770.44 -7137.92; ...
-3578.86 7780.03 -7137.15; ...
-3556.52 7782.66 -7146.44; ...
-3569.5 7782.5 -7142.24; ...
-3543.55 7784.19 -7148.98; ...
-3530.56 7787.65 -7147.84; ...
-3524.54 7777.46 -7143.74; ...
-3508.51 7793.49 -7144.03; ...
-3510.75 7778.3 -7137.48; ...
-3498.56 7785.29 -7135.16; ...
-3561.31 7789.67 -7139.44; ...
-3539.69 7793.56 -7146.79; ...
-3548.41 7796.71 -7139.35; ...
-3520.54 7804.86 -7144.92; ...
-3504.81 7808.4 -7146.81; ...
-3489.76 7811.66 -7144.9; ...
-3491.12 7794.94 -7137.3; ...
-3480.23 7802.11 -7135.08; ...
-3535.61 7802.61 -7142.16; ...
-3528.49 7809.4 -7136.17; ...
-3500.16 7821.98 -7144.72; ...
-3514.67 7817.82 -7135.7; ...
-3486.96 7826.57 -7148.56; ...
-3473.26 7830.06 -7147.51; ...
-3473.61 7812.73 -7138.27; ...
-3461.4 7820.58 -7136.17; ...
-3504.62 7825.98 -7135.93; ...
-3482.8 7839.26 -7147.22; ...
-3493.98 7835.1 -7136.25; ...
-3472.31 7842.87 -7151.39; ...
-3460.8 7846.03 -7150.71; ...
-3454.75 7834.75 -7144.18; ...
-3439.84 7850.13 -7147.95; ...
-3440.49 7833.4 -7136.87; ...
-3425.28 7840.4 -7137.39; ...
-3485.2 7844.49 -7139.35; ...
-3468.77 7851.46 -7149.85; ...
-3474.71 7852.37 -7140.91; ...
-3451.08 7860.78 -7149.04; ...
-3438.23 7862.39 -7151.59; ...
-3425.61 7864.34 -7151.17; ...
-3418.36 7853.85 -7146.37; ...
-3406.89 7866.79 -7149.92; ...
-3400.66 7854.96 -7142.57; ...
-3384.34 7869.13 -7146.37; ...
-3385.51 7852.01 -7133.77; ...
-3369.45 7858.97 -7133.44; ...
-3464.29 7859.43 -7145.56; ...
-3455.48 7865.14 -7140.24; ...
-3433.49 7870.22 -7149.53; ...
-3439.94 7871.57 -7140.11; ...
-3413.79 7877.96 -7148.78; ...
-3397.2 7877.81 -7151.38; ...
-3384.49 7883.93 -7151.33; ...
-3368.78 7884.93 -7149.93; ...
-3361.62 7872.41 -7142.45; ...
-3346.16 7888 -7146.83; ...
-3346.12 7870.81 -7135.24; ...
-3331.67 7877.63 -7135.51; ...
-3427.46 7877.28 -7144.45; ...
-3417.75 7882.44 -7139.07; ...
-3394.51 7887.75 -7149.29; ...
-3402.15 7888.9 -7139.38; ...
-3375.63 7896.46 -7148.37; ...
-3359.31 7896.78 -7151.18; ...
-3346.88 7903.35 -7151.25; ...
-3331.49 7904.4 -7150.4; ...
-3324.2 7891.3 -7143.55; ...
-3309.89 7906.88 -7147.74; ...
-3309.54 7888.63 -7136.32; ...
-3295.49 7895.54 -7135.83; ...
-3389.61 7895.07 -7143.9; ...
-3380.51 7900.39 -7138.15; ...
-3357.07 7906.9 -7148.75; ...
-3365.11 7907.37 -7138.35; ...
-3338.51 7915.74 -7148.71; ...
-3322.86 7915.97 -7152.21; ...
-3311.82 7921.22 -7152.91; ...
-3296.75 7921.77 -7150.9; ...
-3288.39 7909.95 -7143.93; ...
-3272.36 7923.82 -7145.54; ...
-3273.68 7907.52 -7136.26; ...
-3259.09 7913.26 -7133.31; ...
-3352.56 7914.12 -7143.13; ...
-3343.48 7919.24 -7137.98; ...
-3321.1 7924.82 -7150.9; ...
-3327.37 7925.76 -7140.48; ...
-3306.98 7929.12 -7151.81; ...
-3289.96 7931.85 -7149.47; ...
-3269.07 7937.48 -7146.23; ...
-3253.9 7935.36 -7147.25; ...
-3245.89 7925.26 -7137.62; ...
-3232.08 7941.24 -7145.81; ...
-3226.67 7931.95 -7135.87; ...
-3221.93 7938.78 -7142.36; ...
-3315.38 7930.81 -7147.58; ...
-3303.58 7933.83 -7146.12; ...
-3288.43 7936.36 -7142.13; ...
-3274.01 7939.03 -7135.35; ...
-3247.62 7943.91 -7147.54; ...
-3255.05 7944.44 -7139; ...
-3232.6 7949.6 -7146.62; ...
-3213.12 7954.54 -7146; ...
-3209.39 7944.13 -7142.4; ...
-3198.89 7953.85 -7148.44; ...
-3192.12 7949.17 -7143.56; ...
-3183.55 7956.84 -7148.21; ...
-3176.63 7949.61 -7139.39; ...
-3161.94 7959.29 -7145.09; ...
-3159.83 7949.44 -7133.53; ...
-3151.51 7954.84 -7140.15; ...
-3240.91 7949.28 -7143.83; ...
-3227.53 7954.09 -7136.33; ...
-3208.42 7961.25 -7134.87; ...
-3193.04 7961.29 -7148.87; ...
-3199.21 7963.51 -7143.87; ...
-3176.19 7964.93 -7148.4; ...
-3162.57 7968.27 -7146.91; ...
-3147.24 7969.32 -7144.67; ...
-3138.22 7960.4 -7140.25; ...
-3124.02 7974.26 -7144.33; ...
-3118.62 7965.59 -7142.96; ...
-3107.33 7971.88 -7147.02; ...
-3105.37 7965.82 -7140.69; ...
-3089.13 7975.52 -7145.5; ...
-3094.77 7966.8 -7137.16; ...
-3084.52 7970.44 -7136.29; ...
-3184.55 7968.22 -7141.9; ...
-3170.24 7970.67 -7143.43; ...
-3157.34 7973.67 -7140.15; ...
-3140.61 7978.13 -7136.5; ...
-3126.64 7982.27 -7137.39; ...
-3102.28 7980.94 -7146.69; ...
-3113.99 7985.61 -7138.11; ...
-3083.11 7989.39 -7146.59; ...
-3070.23 7985.99 -7147.61; ...
-3068.91 7978.29 -7138.61; ...
-3048.53 7991.66 -7145.7; ...
-3048.24 7982.62 -7133.44; ...
-3038.8 7988.12 -7141.68; ...
-3098.12 7989.76 -7140.92; ...
-3086.98 7997.72 -7135.35; ...
-3062.93 7996.85 -7147.17; ...
-3073.42 7999.33 -7142.84; ...
-3043.35 8006.78 -7145.83; ...
-3031.72 8002.62 -7148.17; ...
-3026.09 7994.29 -7143.32; ...
-3016.35 8006.61 -7147.1; ...
-3009.45 8000.67 -7143.24; ...
-2997.1 8010.78 -7142.91; ...
-2999.93 8000.01 -7138.03; ...
-2988.79 8003.35 -7135.11; ...
-3059.75 8007.36 -7138.41; ...
-3042.78 8016.02 -7136.04; ...
-3025.56 8012.83 -7146.82; ...
-3032.55 8016.87 -7142.39; ...
-3010.19 8017.44 -7144.89; ...
-2997.4 8022.36 -7142.24; ...
-2982.68 8023.75 -7140.76; ...
-2975.13 8012.76 -7137.29; ...
-2960.53 8029.03 -7140.7; ...
-2956.08 8016.31 -7136.29; ...
-2944.69 8025.16 -7141.05; ...
-2938.09 8017.56 -7133.6; ...
-2928.4 8028.75 -7142.76; ...
-2918.57 8021.83 -7137.56; ...
-2910.07 8031.02 -7145.08; ...
-2902.18 8023.83 -7140.27; ...
-2892.02 8032.28 -7146.14; ...
-2885.72 8025.44 -7139.86; ...
-2869.96 8035.43 -7145.24; ...
-2871.88 8026.55 -7137.36; ...
-2858.6 8030.27 -7138.38; ...
-3019.64 8022.72 -7139.05; ...
-3005.53 8025.88 -7138.88; ...
-2991.45 8031.73 -7134.44; ...
-2974.26 8035.12 -7136.59; ...
-2961.68 8040.39 -7136.9; ...
-2939.43 8036.07 -7143.81; ...
-2948.51 8043.18 -7139.44; ...
-2918.31 8043.38 -7145.81; ...
-2900.69 8039.84 -7148.55; ...
-2885.15 8043.54 -7149.13; ...
-2870.05 8048.9 -7149.1; ...
-2853.96 8047.63 -7148.41; ...
-2847.27 8037.59 -7143.52; ...
-2835.44 8047.76 -7147.74; ...
-2828.3 8039.84 -7141.52; ...
-2816.83 8050.28 -7146.46; ...
-2810.17 8042.8 -7139.64; ...
-2794.6 8053.65 -7144.85; ...
-2796.34 8044.67 -7136.83; ...
-2783.64 8048.59 -7137.88; ...
-2934.1 8046.8 -7142.31; ...
-2924.27 8054.33 -7140.36; ...
-2898.24 8050.86 -7147.94; ...
-2909.19 8058.5 -7141.94; ...
-2881.68 8056.58 -7148.11; ...
-2861.63 8063.45 -7147.07; ...
-2843.53 8057.32 -7149.5; ...
-2828.02 8060.18 -7149.37; ...
-2810 8064.23 -7148.71; ...
-2794.62 8067.56 -7149.08; ...
-2779.78 8065.1 -7148.62; ...
-2772.89 8055.74 -7143.17; ...
-2762.12 8066.47 -7147.53; ...
-2754.55 8058.23 -7141.19; ...
-2743.29 8069.19 -7146.13; ...
-2736.64 8061.28 -7139.27; ...
-2720.74 8072.56 -7144.5; ...
-2723 8063.31 -7136.26; ...
-2710.24 8067.44 -7137.25; ...
-2894 8062.03 -7144.26; ...
-2881.3 8069.21 -7142.14; ...
-2868.9 8076.77 -7139.41; ...
-2841.37 8069.76 -7147.79; ...
-2853.33 8079.33 -7141.2; ...
-2824.59 8074.8 -7147.71; ...
-2805.02 8082.14 -7146.93; ...
-2787.09 8075.74 -7149.78; ...
-2772.73 8077.4 -7149.75; ...
-2755.48 8080.25 -7149.05; ...
-2736.53 8083.99 -7148.25; ...
-2720.42 8086.99 -7148.75; ...
-2705.45 8084.12 -7148.45; ...
-2699.11 8074.56 -7142.84; ...
-2688.25 8084.9 -7147.53; ...
-2681.07 8076.38 -7141.21; ...
-2670.67 8086.08 -7146.64; ...
-2662.95 8077.64 -7140.51; ...
-2652.36 8086.49 -7146.25; ...
-2644.57 8077.71 -7140.14; ...
-2633.21 8085.52 -7146.54; ...
-2625.39 8076.92 -7140.36; ...
-2613.69 8083.99 -7147.29; ...
-2606.05 8076.61 -7140.79; ...
-2594.09 8084.18 -7147.61; ...
-2587.49 8078.38 -7140.23; ...
-2571.61 8087.92 -7146.67; ...
-2573.42 8081.22 -7137.86; ...
-2560.95 8085.81 -7139.05; ...
-2837.99 8081.78 -7143.62; ...
-2825.87 8088.82 -7141.73; ...
-2814.14 8096.37 -7139.33; ...
-2785.9 8087.95 -7147.79; ...
-2798.39 8098.34 -7141.25; ...
-2769.83 8091.57 -7147.82; ...
-2752.72 8096.19 -7146.96; ...
-2731.44 8102.43 -7146.26; ...
-2712.61 8095.15 -7149.49; ...
-2698.32 8096.25 -7149.63; ...
-2681.87 8097.91 -7149.1; ...
-2664.3 8099.39 -7148.53; ...
-2645.05 8100.06 -7148.51; ...
-2624.83 8097.89 -7149.67; ...
-2605.76 8095.68 -7151.02; ...
-2587.86 8097.25 -7151.33; ...
-2573.42 8101.57 -7151.46; ...
-2557.35 8101.68 -7149.94; ...
-2550.12 8092.88 -7144.17; ...
-2535.32 8105.83 -7147.65; ...
-2536.19 8097.04 -7140.38; ...
-2524.07 8102.58 -7140.87; ...
-2782.91 8099.81 -7143.75; ...
-2770.29 8105.48 -7142.26; ...
-2754.24 8111.17 -7140.81; ...
-2741.36 8117.17 -7138.23; ...
-2711.49 8107.27 -7147.34; ...
-2724.57 8117.96 -7140.29; ...
-2695.62 8109.94 -7147.54; ...
-2679.59 8112.8 -7146.87; ...
-2661.6 8115.54 -7146.3; ...
-2639.09 8119.55 -7146.22; ...
-2617.62 8109.27 -7150.5; ...
-2602.6 8110.82 -7151.32; ...
-2586.52 8113.35 -7151.39; ...
-2570.02 8115.35 -7150.86; ...
-2552.43 8117.03 -7149.99; ...
-2537.93 8120.26 -7149.44; ...
-2522.2 8118.86 -7148.79; ...
-2514.19 8109.82 -7145.23; ...
-2503.3 8120.59 -7147.82; ...
-2496.49 8113.23 -7142.8; ...
-2484.54 8121.59 -7147.41; ...
-2478.83 8116.27 -7141.22; ...
-2466.52 8122.87 -7147.05; ...
-2461.63 8119.66 -7139.38; ...
-2445.46 8127.08 -7145.62; ...
-2448.1 8122.7 -7136.64; ...
-2435.23 8125.94 -7138.07; ...
-2708.64 8118.68 -7143.06; ...
-2696.26 8123.32 -7141.72; ...
-2680.28 8127.26 -7140.88; ...
-2663.43 8131.18 -7139.81; ...
-2650.12 8136.66 -7137.77; ...
-2618.66 8124.48 -7147.72; ...
-2633.04 8137.2 -7140.24; ...
-2602.71 8127.46 -7148.2; ...
-2586.79 8130.14 -7147.7; ...
-2569.54 8131.47 -7147.18; ...
-2552.06 8131.9 -7146.91; ...
-2534.65 8131.59 -7146.81; ...
-2515.96 8132.05 -7146.59; ...
-2492.83 8135.83 -7146.54; ...
-2474.31 8129.69 -7149.43; ...
-2459.39 8132.69 -7149.78; ...
-2446.02 8137.02 -7149.81; ...
-2431.25 8137.3 -7148.67; ...
-2423.85 8130.62 -7143.69; ...
-2412.75 8138.78 -7147.56; ...
-2404.96 8133.17 -7141.81; ...
-2393.77 8139.98 -7146.87; ...
-2385.85 8134.73 -7141.14; ...
-2374.21 8140.71 -7146.86; ...
-2367.2 8135.13 -7141.08; ...
-2354.85 8139.59 -7147.71; ...
-2348.88 8134.98 -7141.43; ...
-2336.8 8138.77 -7148.57; ...
-2330.86 8135.68 -7141.51; ...
-2318.74 8141.04 -7148.33; ...
-2313.23 8137.74 -7140.63; ...
-2297.12 8145.05 -7147.02; ...
-2299.77 8139.66 -7138.02; ...
-2287.51 8142.68 -7139.06; ...
-2617.05 8137.9 -7143.11; ...
-2604.73 8142.61 -7141.8; ...
-2588.44 8145.09 -7141.1; ...
-2570.83 8145.23 -7140.71; ...
-2552.52 8144.08 -7140.7; ...
-2533.82 8143.32 -7140.75; ...
-2514.93 8144.94 -7140.31; ...
-2499.81 8149.96 -7138.91; ...
-2471.9 8140.71 -7148.34; ...
-2482.98 8150.9 -7141.88; ...
-2456.59 8144.39 -7148.85; ...
-2441.55 8147.31 -7148.25; ...
-2424.54 8148.69 -7147.54; ...
-2406.18 8149.57 -7147.07; ...
-2387.02 8150.63 -7146.9; ...
-2364.19 8153.15 -7147.31; ...
-2344.77 8145.39 -7150.79; ...
-2329.47 8147.67 -7151.39; ...
-2311.84 8152.52 -7150.88; ...
-2296.72 8156.62 -7151.22; ...
-2282.28 8155.1 -7150.82; ...
-2276.49 8147.96 -7144.82; ...
-2265.42 8156.85 -7149.55; ...
-2259.17 8150.89 -7142.23; ...
-2247.86 8159.1 -7148.2; ...
-2241.32 8153.63 -7140.77; ...
-2229 8161.37 -7147.16; ...
-2223.34 8155.97 -7139.52; ...
-2206.17 8163.93 -7146.21; ...
-2208.82 8157.56 -7137.54; ...
-2195.51 8160.67 -7139.35; ...
-2467.76 8151.78 -7144.87; ...
-2455.32 8156.61 -7143.48; ...
-2439.08 8159.58 -7142.46; ...
-2421.56 8160.89 -7141.92; ...
-2403.69 8161.88 -7141.46; ...
-2386.11 8164.01 -7140.83; ...
-2372.88 8168.83 -7139.16; ...
-2343.18 8156.56 -7149.34; ...
-2356.57 8168.75 -7141.66; ...
-2326.52 8161.84 -7149.23; ...
-2307.31 8171.15 -7147.85; ...
-2289.31 8164.85 -7151.5; ...
-2275.29 8166.83 -7151.47; ...
-2258.77 8169.18 -7150.8; ...
-2240.97 8171.61 -7150; ...
-2221.77 8174.31 -7149.51; ...
-2205.61 8176.33 -7150.25; ...
-2190.67 8173.89 -7149.97; ...
-2184.47 8166.59 -7144.53; ...
-2173.12 8176.71 -7148.13; ...
-2166.98 8171.1 -7141.07; ...
-2152.04 8182.4 -7145.04; ...
-2153.08 8175.06 -7137.3; ...
-2140.85 8179.85 -7137.94; ...
-2340.65 8169.65 -7144.27; ...
-2328.75 8178.58 -7141.35; ...
-2317.22 8188.44 -7138.23; ...
-2288.39 8177.71 -7148.55; ...
-2301.55 8190.26 -7140.59; ...
-2272.62 8181.04 -7148.65; ...
-2256.36 8184.29 -7147.91; ...
-2238.29 8187.62 -7147.15; ...
-2216.67 8192.55 -7146.77; ...
-2197.87 8184.09 -7150.68; ...
-2183.65 8185.91 -7150.48; ...
-2167.39 8189.8 -7149.13; ...
-2153.7 8194.89 -7148.08; ...
-2138.11 8195.3 -7146.79; ...
-2130.29 8186.83 -7142.61; ...
-2118.14 8197.73 -7145.83; ...
-2111.15 8189.75 -7140.95; ...
-2097.79 8198.67 -7145.81; ...
-2092.19 8191.85 -7140.17; ...
-2078.69 8199.33 -7145.82; ...
-2074.57 8193.55 -7138.98; ...
-2285.98 8190.84 -7143.45; ...
-2273.54 8195.94 -7141.82; ...
-2257.09 8199.78 -7140.69; ...
-2239.97 8203.82 -7139.36; ...
-2226.4 8209.47 -7137.31; ...
-2196.81 8196.77 -7148.02; ...
-2209.63 8209.18 -7140.53; ...
-2181.13 8199.94 -7147.99; ...
-2165.89 8203.8 -7146.98; ...
-2149.49 8206.48 -7146.12; ...
-2130.66 8208.72 -7145.57; ...
-2106.61 8212.98 -7145.74; ...
-2086.74 8206.93 -7148.44; ...
-2071.4 8209.68 -7148.98; ...
-2193.95 8209.03 -7143.63; ...
-2181.54 8213.74 -7142.24; ...
-2165.27 8216.94 -7141.37; ...
-2147.5 8219.11 -7140.79; ...
-2128.92 8221.81 -7140.32; ...
-2114.42 8226.41 -7138.89; ...
-2084.86 8217.86 -7147.9; ...
-2097.56 8227.3 -7141.5; ...
-2069.4 8221.65 -7148.54; ...
-2081.75 8228.59 -7144.59; ...
-2069.82 8233.51 -7143.37; ...
-1843.21 1396.8 -7135.49; ...
-1843.08 1395.56 -7129.03; ...
-1858.19 1400.21 -7127.86; ...
-1830.7 1394.88 -7135.57; ...
-1831.66 1394.32 -7126.06; ...
-1815.37 1394.04 -7134.58; ...
-1815.45 1393.24 -7124.33; ...
-1797.83 1393.86 -7133.79; ...
-1797.62 1392.63 -7123.48; ...
-1779.11 1394.13 -7133.47; ...
-1779.03 1392.5 -7123.15; ...
-1759.89 1394.61 -7133.54; ...
-1760.13 1392.68 -7123.06; ...
-1740.68 1395.05 -7133.84; ...
-1741.23 1392.8 -7123.19; ...
-1721.78 1395.29 -7134.14; ...
-1722.62 1392.69 -7123.38; ...
-1703.26 1395.29 -7134.28; ...
-1704.36 1392.37 -7123.48; ...
-1685.02 1395.15 -7134.22; ...
-1686.37 1391.99 -7123.42; ...
-1666.93 1394.99 -7134.02; ...
-1668.49 1391.65 -7123.23; ...
-1648.85 1394.87 -7133.82; ...
-1650.59 1391.43 -7123.01; ...
-1630.7 1394.82 -7133.68; ...
-1632.58 1391.33 -7122.83; ...
-1612.47 1394.82 -7133.64; ...
-1614.41 1391.32 -7122.74; ...
-1594.17 1394.83 -7133.65; ...
-1596.12 1391.34 -7122.71; ...
-1575.82 1394.86 -7133.68; ...
-1577.74 1391.38 -7122.72; ...
-1557.41 1394.9 -7133.7; ...
-1559.32 1391.43 -7122.72; ...
-1538.99 1394.94 -7133.69; ...
-1540.89 1391.48 -7122.71; ...
-1520.6 1394.95 -7133.66; ...
-1522.52 1391.46 -7122.7; ...
-1502.36 1394.85 -7133.63; ...
-1504.26 1391.31 -7122.69; ...
-1484.35 1394.61 -7133.57; ...
-1486.12 1391.02 -7122.7; ...
-1466.53 1394.32 -7133.47; ...
-1468.03 1390.71 -7122.7; ...
-1448.68 1394.23 -7133.34; ...
-1449.85 1390.62 -7122.68; ...
-1430.45 1394.54 -7133.27; ...
-1431.48 1390.95 -7122.57; ...
-1411.99 1395.03 -7133.33; ...
-1412.98 1391.72 -7122.38; ...
-1393.72 1395.46 -7133.47; ...
-1394.3 1392.58 -7122.35; ...
-1375.47 1395.9 -7133.64; ...
-1375.44 1393.06 -7122.81; ...
-1356.83 1396.15 -7133.87; ...
-1356.52 1393 -7123.65; ...
-1337.82 1395.85 -7134.29; ...
-1337.54 1392.52 -7124.59; ...
-1318.7 1395.03 -7134.81; ...
-1318.57 1391.79 -7125.39; ...
-1299.98 1393.96 -7135.02; ...
-1300.05 1391.15 -7125.51; ...
-1282.35 1393.12 -7134.17; ...
-1282.79 1391.07 -7124.37; ...
-1997.3 1416.25 -7135.04; ...
-1979.74 1413.19 -7135.4; ...
-1962.69 1413.4 -7133.81; ...
-1945.06 1414.73 -7131.22; ...
-1932.85 1416.74 -7127.7; ...
-1904.56 1410.42 -7132.35; ...
-1920.33 1417.15 -7125.82; ...
-1889.25 1408.34 -7127.95; ...
-1876.19 1405.34 -7123.87; ...
-2050.73 1437.17 -7135.43; ...
-2033.61 1431.46 -7132.87; ...
-2017.04 1425.46 -7129.78; ...
-1991.12 1418.64 -7126.93; ...
-2006.69 1426.28 -7118.88; ...
-1978.26 1418.37 -7125.32; ...
-1962.55 1419.82 -7122.82; ...
-1946.42 1421.67 -7120.79; ...
-1933.22 1422.54 -7120.32; ...
-1899.67 1428.17 -7140.35; ...
-1886.18 1430.53 -7137.48; ...
-1869.3 1432.67 -7134.54; ...
-1852.33 1434.73 -7131.61; ...
-1841.04 1437.72 -7127.73; ...
-1812.21 1426.87 -7132.54; ...
-1829.13 1437.06 -7124.92; ...
-1794.74 1427.52 -7129.71; ...
-1776.15 1427.25 -7128.63; ...
-1757.71 1427.17 -7128.44; ...
-1739.68 1427.39 -7128.48; ...
-1721.81 1427.76 -7128.51; ...
-1703.92 1428.15 -7128.57; ...
-1685.94 1428.51 -7128.42; ...
-1667.67 1428.82 -7127.92; ...
-1648.98 1429.06 -7127.34; ...
-1630.03 1429.25 -7126.97; ...
-1611.14 1429.37 -7126.85; ...
-1592.47 1429.43 -7126.87; ...
-1574.03 1429.47 -7126.9; ...
-1555.69 1429.5 -7126.9; ...
-1537.36 1429.52 -7126.92; ...
-1519.01 1429.48 -7127.05; ...
-1500.71 1429.27 -7127.33; ...
-1482.56 1428.9 -7127.68; ...
-1464.59 1428.5 -7127.85; ...
-1446.61 1428.42 -7127.69; ...
-1428.37 1429.09 -7127.42; ...
-1410.56 1430.83 -7126.93; ...
-1396.66 1433.12 -7124.91; ...
-1369.36 1430.48 -7139.93; ...
-1377.82 1434.37 -7127.34; ...
-1356.32 1435.05 -7134.58; ...
-1361.14 1438.15 -7122.68; ...
-1346.4 1438.74 -7128.81; ...
-1348.85 1441.13 -7119.36; ...
-1334.05 1442.05 -7124.74; ...
-2109.9 1455.76 -7134.59; ...
-2090.77 1450.17 -7130.73; ...
-2070.17 1445.83 -7133.57; ...
-2045.72 1439.86 -7124.83; ...
-2062.52 1448.12 -7120.59; ...
-2034.12 1438.34 -7117.02; ...
-2020.97 1432.05 -7117.25; ...
-1996.85 1454.65 -7136.13; ...
-1976.15 1452.29 -7134.43; ...
-1959.8 1452.31 -7130.33; ...
-1949.34 1453.72 -7124.43; ...
-1922.67 1441.93 -7129.35; ...
-1936.08 1451.55 -7117.75; ...
-1904.44 1439.61 -7131.17; ...
-1887.42 1442.58 -7126.7; ...
-1870.14 1444.29 -7123.41; ...
-1854.63 1445.12 -7120.85; ...
-1842.56 1444.53 -7119.28; ...
-1315.3 1441.23 -7132.82; ...
-1298.61 1444.79 -7129.4; ...
-2137.65 1466.72 -7135.67; ...
-2126.15 1463.87 -7136.06; ...
-2114.37 1456.79 -7117.34; ...
-2125.22 1463.5 -7126.99; ...
-2095.66 1453.49 -7115.7; ...
-2073.73 1457.53 -7132.4; ...
-2075.55 1472.63 -7132.27; ...
-2080.44 1453.24 -7116.81; ...
-2081.73 1451.79 -7126.5; ...
-2056.92 1468.14 -7133.66; ...
-2066.12 1462.3 -7138.69; ...
-2038.48 1467.83 -7131.53; ...
-2019.63 1465.76 -7129.83; ...
-1988.49 1463.05 -7126.01; ...
-2005.61 1469.38 -7118.83; ...
-1975.7 1463.92 -7118.96; ...
-1960.61 1459.78 -7119.16; ...
-1952.37 1459.02 -7113.8; ...
-2201.73 1487.14 -7133.82; ...
-2187.66 1480.34 -7123.38; ...
-2199.34 1484.48 -7129.13; ...
-2166.7 1473 -7118.69; ...
-2147.34 1468.57 -7124.06; ...
-2130.43 1475.86 -7134.68; ...
-2131.06 1491.55 -7131.64; ...
-2136.41 1467.51 -7124.17; ...
-2135.73 1468.28 -7131.49; ...
-2112.17 1486.14 -7131.76; ...
-2122.15 1482.29 -7137.76; ...
-2092.99 1482.02 -7130.63; ...
-2074.76 1480.55 -7118.87; ...
-2085.04 1483.41 -7124.5; ...
-2055.78 1476.57 -7118.1; ...
-2038.32 1474.91 -7116.97; ...
-2024.26 1474.18 -7114.6; ...
-2291.97 1510.11 -7131.16; ...
-2286.4 1501.98 -7123.06; ...
-2298.85 1502.91 -7117.75; ...
-2274.43 1505.57 -7134.6; ...
-2273.66 1498.78 -7121.57; ...
-2255.79 1495.95 -7121.48; ...
-2237.38 1491.83 -7121.11; ...
-2219.83 1488.9 -7125.81; ...
-2208.36 1485.92 -7127.6; ...
-2160.3 1504.37 -7138.08; ...
-2148.09 1501.33 -7133.04; ...
-2128.71 1496.29 -7114.8; ...
-2141.29 1501.36 -7123.29; ...
-2106.55 1490.66 -7119.79; ...
-2094.51 1488.25 -7121.3; ...
-2383.82 1530.83 -7131.5; ...
-2375.95 1524.8 -7123.03; ...
-2390.1 1524.78 -7116.84; ...
-2363.85 1528.88 -7132.37; ...
-2362.8 1521.98 -7118.08; ...
-2345.37 1526.73 -7132.17; ...
-2343.44 1520.06 -7122.55; ...
-2328.17 1523.87 -7131.77; ...
-2329.71 1515.62 -7120.22; ...
-2309.4 1521.47 -7132.36; ...
-2313.11 1508.29 -7117.74; ...
-2216.54 1524.47 -7136.14; ...
-2219.04 1521.45 -7122.3; ...
-2226.2 1527.31 -7130.59; ...
-2201.17 1515.62 -7120.9; ...
-2182.41 1512.58 -7125.14; ...
-2164.97 1508.79 -7127.15; ...
-2152.99 1506.2 -7122.17; ...
-2440.32 1548.74 -7129.75; ...
-2433.5 1539.74 -7118.98; ...
-2448.37 1543.98 -7115.22; ...
-2419.49 1542.72 -7133.31; ...
-2416.81 1535.21 -7124.47; ...
-2400.88 1537.19 -7135.46; ...
-2404.32 1529.77 -7121.28; ...
-2307.34 1537.4 -7131.44; ...
-2309.1 1548.93 -7131.64; ...
-2302.66 1543.16 -7118.03; ...
-2315.37 1546.16 -7116.48; ...
-2315.82 1529.59 -7136.77; ...
-2289.9 1546.2 -7134.83; ...
-2288.21 1543.23 -7125.11; ...
-2298.77 1544.81 -7128.71; ...
-2276.18 1542.25 -7135.21; ...
-2273.65 1537.95 -7123.06; ...
-2254.84 1531.92 -7121.07; ...
-2238.16 1529.24 -7124.05; ...
-2512.96 1566.55 -7131.03; ...
-2507.57 1558.23 -7123.56; ...
-2520.53 1559.16 -7118.29; ...
-2493.35 1563.12 -7132.87; ...
-2495.16 1554.29 -7121.88; ...
-2477.06 1559.71 -7132.03; ...
-2478.27 1550.92 -7120.48; ...
-2458.25 1558.46 -7132.5; ...
-2461.1 1547.75 -7118.85; ...
-2383.14 1570.44 -7128.47; ...
-2376.42 1566.4 -7118.34; ...
-2389.56 1567.31 -7113.43; ...
-2362.87 1567.05 -7130.41; ...
-2363.09 1562.65 -7117.18; ...
-2346.72 1563.75 -7130.76; ...
-2345.86 1558.47 -7118.03; ...
-2329.25 1558.07 -7132.82; ...
-2329.24 1552.82 -7117.98; ...
-2578.24 1585.64 -7133.28; ...
-2577.96 1578.39 -7121.54; ...
-2595.01 1583.64 -7122.72; ...
-2563.87 1583.05 -7134.56; ...
-2561.99 1575.54 -7125.13; ...
-2547.8 1579.16 -7134.8; ...
-2549.69 1570.29 -7121.69; ...
-2529.98 1574.23 -7134.45; ...
-2534.19 1563.99 -7117.76; ...
-2455.65 1573.51 -7132.81; ...
-2456.18 1584.66 -7131.98; ...
-2452.22 1579.1 -7123.23; ...
-2461.93 1580.88 -7120.83; ...
-2464.17 1565.95 -7137.11; ...
-2436.17 1583.04 -7133.74; ...
-2439.1 1579.54 -7122.31; ...
-2447.35 1580.98 -7129.27; ...
-2420.44 1580.98 -7131.98; ...
-2421.28 1576.03 -7119.17; ...
-2402.53 1576.5 -7132.06; ...
-2404.15 1571.05 -7115.06; ...
-2650.26 1601.23 -7133.23; ...
-2650.35 1595.34 -7123.29; ...
-2666.56 1601.13 -7123.54; ...
-2637.91 1598.04 -7134.8; ...
-2636.44 1592.75 -7126.68; ...
-2625.24 1594.88 -7135.22; ...
-2625.82 1589.27 -7123.52; ...
-2613.47 1585.37 -7119.57; ...
-2514.01 1607.06 -7130.07; ...
-2513.26 1600.72 -7117.92; ...
-2520.39 1606.28 -7121.1; ...
-2495.16 1600.94 -7130.34; ...
-2495.36 1593.89 -7118; ...
-2476.42 1593.87 -7132.27; ...
-2477.76 1586.56 -7117.13; ...
-2727.86 1612.66 -7132.33; ...
-2743.03 1615.06 -7124.15; ...
-2713.26 1610.41 -7124.31; ...
-2694.82 1608.5 -7126.49; ...
-2684.58 1605 -7121.23; ...
-2593.86 1621.47 -7131.77; ...
-2594.78 1620.72 -7120.59; ...
-2610.68 1622.84 -7122.58; ...
-2580.77 1621.1 -7132.45; ...
-2579.88 1619.58 -7122.99; ...
-2566.19 1620.05 -7132.01; ...
-2568.1 1616.03 -7119.68; ...
-2550.89 1617.64 -7130.81; ...
-2550.28 1610.84 -7117.4; ...
-2532.45 1613.47 -7132.49; ...
-2530.31 1608.64 -7120.97; ...
-2782.5 1628.47 -7126.99; ...
-2799.27 1634.9 -7123.19; ...
-2767.22 1622.61 -7128.14; ...
-2758.66 1619.07 -7122.5; ...
-2669.09 1638.28 -7135.98; ...
-2668.09 1640.26 -7129.56; ...
-2681.52 1643.04 -7129.36; ...
-2660.43 1635.2 -7136.06; ...
-2658.2 1636.77 -7125.99; ...
-2641.65 1631.06 -7119.73; ...
-2625.47 1626.18 -7121.81; ...
-2872.54 1651.79 -7136.05; ...
-2872.77 1650.58 -7129.65; ...
-2887.89 1655.86 -7127.91; ...
-2861.72 1648.96 -7136.74; ...
-2861.26 1649.15 -7127.38; ...
-2844.27 1647.62 -7125.36; ...
-2825.81 1644.52 -7120.36; ...
-2811.13 1639.64 -7122.69; ...
-2750.89 1659.56 -7133.61; ...
-2737.86 1659.98 -7129.04; ...
-2711.45 1647.78 -7131.86; ...
-2727.52 1658.49 -7125.2; ...
-2699 1648.44 -7126.54; ...
-2937.37 1674.38 -7132.32; ...
-2932.08 1669.62 -7125.63; ...
-2944.79 1673.64 -7121.17; ...
-2919.97 1668.53 -7133.7; ...
-2919.95 1665.61 -7124.38; ...
-2906.86 1661.08 -7122.73; ...
-2805.98 1677.36 -7135.49; ...
-2787.16 1673.76 -7134.13; ...
-2770.57 1670.68 -7131.39; ...
-2747.23 1668.29 -7124.29; ...
-2760.6 1674.76 -7122.63; ...
-2739.34 1667.4 -7120.94; ...
-2991.7 1694.39 -7132.49; ...
-2986.09 1689.13 -7125.26; ...
-2999.5 1693.93 -7120.45; ...
-2972.1 1687.98 -7134.57; ...
-2973.09 1684.71 -7123.89; ...
-2953.49 1681.84 -7135.35; ...
-2957.23 1678.86 -7122.57; ...
-2855.23 1687.65 -7138.59; ...
-2843.25 1689.88 -7134.99; ...
-2826.86 1688.91 -7131.84; ...
-2799.82 1685.71 -7126.93; ...
-2816.09 1693.21 -7123.79; ...
-2787.37 1684.27 -7123.75; ...
-2775.33 1682.53 -7120.37; ...
-3030.07 1711.46 -7131.51; ...
-3024.18 1705.33 -7124.71; ...
-3037.33 1711.2 -7120.53; ...
-3008.71 1702.67 -7134.71; ...
-3011.71 1699.7 -7122.51; ...
-2901.7 1710.24 -7131.44; ...
-2880.23 1702.16 -7132.41; ...
-2894.63 1710.89 -7126.89; ...
-2862 1700.01 -7129.37; ...
-2845.1 1700.66 -7124.26; ...
-2832.2 1700.36 -7120.73; ...
-3082.96 1731.52 -7131; ...
-3076.35 1726.02 -7124.07; ...
-3086.93 1730.71 -7117.05; ...
-3065.9 1726.07 -7131.97; ...
-3064.36 1722.39 -7122.93; ...
-3047.92 1722.3 -7132.75; ...
-3049.56 1717.22 -7121.8; ...
-2948.97 1725.37 -7136.51; ...
-2946.58 1726.58 -7130.52; ...
-2960.05 1731.83 -7128.15; ...
-2936.04 1724.05 -7127.31; ...
-2921.7 1720.92 -7124.99; ...
-2907.88 1717.07 -7124.4; ...
-3139.03 1749.69 -7132.55; ...
-3131.75 1745.98 -7123.73; ...
-3144.93 1750.16 -7120.32; ...
-3119.19 1744.77 -7133.31; ...
-3116.04 1742.3 -7117.79; ...
-3100.2 1739.11 -7134.1; ...
-3098.07 1735.02 -7122.48; ...
-3046.02 1735.14 -7132.4; ...
-3046.1 1747.07 -7132.95; ...
-3041.83 1740.56 -7122.39; ...
-3051.16 1746.03 -7119.72; ...
-3054.71 1728.68 -7136.42; ...
-3027.8 1743.96 -7134.92; ...
-3027.81 1743.55 -7125.43; ...
-3037.62 1742.18 -7130.17; ...
-3013.6 1741.57 -7135.06; ...
-3010.2 1742.72 -7125.22; ...
-2991.66 1739.63 -7124.86; ...
-2976.87 1737.59 -7122.85; ...
-3194.15 1766.43 -7131.88; ...
-3187.87 1761.43 -7125.75; ...
-3200.63 1766.73 -7121.52; ...
-3175 1760.31 -7134.24; ...
-3174.47 1757.99 -7124.71; ...
-3156.44 1755.36 -7135.47; ...
-3158.06 1753.89 -7122.95; ...
-3082.86 1767.95 -7130.94; ...
-3073.74 1763.29 -7124.5; ...
-3083.9 1769.56 -7116.66; ...
-3064.77 1758.18 -7134.51; ...
-3062.43 1756.38 -7122.92; ...
-3231.32 1782.34 -7130.99; ...
-3225.28 1777.22 -7124.45; ...
-3238.54 1783.49 -7120.26; ...
-3210.8 1774.49 -7133.57; ...
-3212.92 1772.22 -7122.9; ...
-3119.03 1786.16 -7128.93; ...
-3109.19 1782.13 -7115.25; ...
-3122.58 1788.28 -7112.97; ...
-3100.44 1776.84 -7132.4; ...
-3094.76 1775.02 -7120.08; ...
-3286.65 1802.43 -7130.91; ...
-3280.42 1797.47 -7124.36; ...
-3293.22 1802.67 -7120.5; ...
-3267.23 1796.36 -7132.6; ...
-3267.28 1793.8 -7123.22; ...
-3248.39 1790.58 -7133.4; ...
-3251.33 1788.75 -7121.85; ...
-3157.13 1805.41 -7129.31; ...
-3146.66 1800.31 -7115.2; ...
-3161.09 1807.16 -7112.38; ...
-3136.94 1795.33 -7132.49; ...
-3131.96 1793.02 -7119.08; ...
-3322.68 1820.45 -7131.08; ...
-3316.85 1814.01 -7124.54; ...
-3328.42 1821.48 -7121.07; ...
-3303.37 1810.68 -7133.31; ...
-3305.13 1808.31 -7122.43; ...
-3194.77 1823.58 -7131.27; ...
-3185.74 1819 -7123; ...
-3196.03 1823.33 -7117.18; ...
-3175.65 1814.92 -7134.21; ...
-3173.5 1813.36 -7118.64; ...
-3340.73 1833.81 -7131.96; ...
-3336.7 1827.68 -7123.43; ...
-3348.14 1836.82 -7120.16; ...
-3248.13 1843.33 -7130.01; ...
-3238.23 1839.21 -7116.07; ...
-3252.62 1844.59 -7112.96; ...
-3229.26 1837.53 -7132.03; ...
-3223.35 1834.54 -7121.35; ...
-3212.57 1831.64 -7134.09; ...
-3209.66 1829.1 -7116.79; ...
-3378.12 1858.14 -7131; ...
-3371.9 1852.44 -7124.19; ...
-3384.6 1860.15 -7119.91; ...
-3357.97 1846.77 -7133.72; ...
-3359.73 1845.08 -7122.43; ...
-3286.1 1859.17 -7131.72; ...
-3277.39 1854.9 -7123.94; ...
-3288.34 1859.44 -7118.95; ...
-3266.93 1850.88 -7134.67; ...
-3265.12 1850.05 -7119.33; ...
-3415.37 1877.22 -7130.78; ...
-3409.17 1872.12 -7123.45; ...
-3421.84 1878.55 -7119.28; ...
-3395.08 1868.15 -7133.24; ...
-3396.82 1866.53 -7121.58; ...
-3321.21 1877.33 -7130.48; ...
-3313.6 1872.12 -7123.11; ...
-3323.59 1877.14 -7118.72; ...
-3303.47 1868.17 -7133.64; ...
-3302.13 1866.01 -7119.05; ...
-3451.8 1897.17 -7131.05; ...
-3445.67 1890.95 -7123.65; ...
-3457.61 1897.76 -7119.55; ...
-3432.03 1886.88 -7133.52; ...
-3433.75 1884.74 -7121.39; ...
-3358.08 1897.88 -7128.9; ...
-3349.61 1892.69 -7116.78; ...
-3363.25 1900.29 -7114.76; ...
-3338.68 1887.51 -7131.84; ...
-3334.32 1883.79 -7119.26; ...
-3470.46 1909.97 -7132.18; ...
-3466.33 1903.66 -7122.23; ...
-3478.24 1911.33 -7118.42; ...
-3395.68 1916.47 -7129.68; ...
-3386.84 1912.31 -7117.39; ...
-3400.7 1918.59 -7115.23; ...
-3376.03 1907.17 -7132.32; ...
-3371.99 1905.19 -7120.74; ...
-3506.6 1934.91 -7131.74; ...
-3501.18 1927.43 -7124.41; ...
-3511.45 1933.52 -7120.49; ...
-3487.81 1923.08 -7134.59; ...
-3489.76 1919.46 -7121.61; ...
-3432.03 1933.33 -7129.78; ...
-3422.93 1928.82 -7116.61; ...
-3436.07 1934.43 -7113.14; ...
-3413.28 1924.73 -7133.1; ...
-3409.22 1922.79 -7121.15; ...
-3523.63 1947.6 -7131.59; ...
-3519.09 1939.74 -7122.23; ...
-3529.4 1946.18 -7114.39; ...
-3467.34 1952.1 -7129.79; ...
-3458.19 1945.62 -7115.47; ...
-3470.58 1952.7 -7113.31; ...
-3449.11 1941.93 -7133.27; ...
-3444.74 1939.07 -7119.49; ...
-3558.5 1969.69 -7129.19; ...
-3551.75 1961.29 -7114.73; ...
-3564.37 1967.93 -7112.79; ...
-3539.88 1959.67 -7132.72; ...
-3538.09 1953.45 -7119.38; ...
-3486.14 1964.79 -7132.54; ...
-3478.68 1959.09 -7119.73; ...
-3488.18 1965.45 -7116.49; ...
-3596.69 1989.18 -7130.93; ...
-3588.4 1981.71 -7115.93; ...
-3603.8 1989.17 -7116.93; ...
-3575.46 1980.2 -7133.18; ...
-3572.88 1974.03 -7119.44; ...
-3522.73 1989.91 -7129.13; ...
-3513.61 1982.89 -7116.23; ...
-3526.1 1990.19 -7113.09; ...
-3504.65 1978.62 -7133.31; ...
-3498.74 1973.29 -7119.21; ...
-3634.73 2006.17 -7132.69; ...
-3628.06 2000.58 -7125.2; ...
-3640.82 2005.74 -7120.65; ...
-3614.37 1998.16 -7135.31; ...
-3615.62 1995.02 -7121.93; ...
-3541.7 2001.91 -7131.26; ...
-3534.42 1996.16 -7118.48; ...
-3544.52 2001.45 -7113.68; ...
-3671.38 2023.17 -7131.62; ...
-3665.03 2017.41 -7124.47; ...
-3677.21 2023.09 -7119.74; ...
-3651.58 2014.99 -7134.61; ...
-3652.96 2011.71 -7122.54; ...
-3576.16 2023.72 -7130.44; ...
-3568.18 2017.75 -7120.21; ...
-3578.41 2023.01 -7115.95; ...
-3559.35 2014.34 -7133.41; ...
-3556.96 2009.57 -7114.92; ...
-3708.18 2040.52 -7131.31; ...
-3701.47 2035.18 -7123.94; ...
-3714.1 2041.61 -7119.89; ...
-3688.09 2032.02 -7133.85; ...
-3689.18 2029.45 -7121.69; ...
-3613.75 2044.92 -7129.17; ...
-3605.3 2038.88 -7116.95; ...
-3618.94 2046.77 -7115.07; ...
-3594.01 2033.79 -7132.55; ...
-3589.51 2029.95 -7118.64; ...
-3744.92 2059.99 -7130.93; ...
-3738.6 2054.07 -7124.33; ...
-3750.68 2061.4 -7120.58; ...
-3725.2 2049.97 -7133.59; ...
-3726.41 2047.99 -7122.22; ...
-3633.74 2057.57 -7131.17; ...
-3627 2052.5 -7120.65; ...
-3638 2058.85 -7116.83; ...
-3763.52 2072.35 -7131.6; ...
-3759.45 2067.09 -7122.89; ...
-3771.6 2075.55 -7119.48; ...
-3671.81 2080.24 -7129.26; ...
-3663.78 2074.83 -7121.05; ...
-3675.34 2079.78 -7116.08; ...
-3652.88 2070.68 -7132.4; ...
-3651.67 2067.27 -7117.06; ...
-3801.58 2095.06 -7131.08; ...
-3795.84 2089.63 -7124.14; ...
-3808.95 2096.98 -7120.25; ...
-3781.02 2084.23 -7133.48; ...
-3783.55 2082.95 -7121.99; ...
-3708.93 2097.72 -7130.08; ...
-3701.21 2092.59 -7121.59; ...
-3711.76 2096.51 -7117.64; ...
-3689.77 2089.47 -7132.32; ...
-3689.23 2086.41 -7116.64; ...
-3838.43 2114.62 -7130.73; ...
-3832.7 2109.09 -7124.24; ...
-3844.62 2115.73 -7120.37; ...
-3818.41 2105.05 -7133.31; ...
-3820.84 2103.27 -7122.28; ...
-3745.83 2117.54 -7130.18; ...
-3738.11 2110.78 -7116.3; ...
-3750.12 2118.01 -7117.59; ...
-3727.03 2107.12 -7132.52; ...
-3722.77 2102.36 -7118.8; ...
-3856.94 2126.13 -7131.41; ...
-3853.07 2120.9 -7122.55; ...
-3864.74 2128.5 -7118.85; ...
-3763.19 2130.98 -7131.93; ...
-3757.01 2124.03 -7121.75; ...
-3765.96 2131.43 -7114.87; ...
-3893.69 2150.18 -7131.01; ...
-3888.07 2143.21 -7123.98; ...
-3899.46 2151 -7120.15; ...
-3874.3 2138.06 -7133.47; ...
-3876.29 2135.86 -7121.51; ...
-3781.57 2148.03 -7130.98; ...
-3774.23 2139.81 -7119.53; ...
-3783.09 2147.45 -7114.52; ...
-3911.4 2164.72 -7131.67; ...
-3907.45 2157.67 -7122.74; ...
-3917.85 2166.68 -7119.37; ...
-3800.09 2164.89 -7130.25; ...
-3792.61 2156.04 -7116.49; ...
-3802.42 2163.8 -7114.41; ...
-3930.13 2182.59 -7131.86; ...
-3925.82 2174.62 -7122.56; ...
-3936.88 2185.25 -7119.1; ...
-3835.98 2190.18 -7127.57; ...
-3827.74 2181.44 -7113.37; ...
-3840.5 2189.07 -7111.9; ...
-3817.89 2179.19 -7130.8; ...
-3812.56 2171.85 -7115.85; ...
-3949.6 2202.95 -7132.1; ...
-3945.3 2194.3 -7122.54; ...
-3956.69 2205.16 -7119.44; ...
-3854.3 2203.84 -7130.32; ...
-3847.93 2195.88 -7118.9; ...
-3856.67 2201.46 -7115.48; ...
-3969.05 2223.08 -7132.32; ...
-3964.89 2214.09 -7123.06; ...
-3975.02 2223.18 -7120.17; ...
-3874.84 2220.63 -7129.67; ...
-3866.48 2209.79 -7115.95; ...
-3877.42 2218.06 -7112.46; ...
-3986.6 2240.85 -7132.59; ...
-3982.59 2231.5 -7122.92; ...
-3992.34 2239.52 -7116.97; ...
-3910.25 2245.43 -7128.33; ...
-3901.58 2238.09 -7117.78; ...
-3911.57 2243.24 -7112.91; ...
-3893.07 2235.7 -7131.33; ...
-3889.45 2228.24 -7113.2; ...
-3998.24 2253.52 -7134.92; ...
-3999.46 2248.38 -7123.74; ...
-4009.28 2258.28 -7124.81; ...
-3939.61 2259.82 -7130.7; ...
-3937.1 2257.03 -7117.1; ...
-3952.4 2263.39 -7122.88; ...
-3926.9 2254.61 -7131.69; ...
-3922.68 2249.92 -7116.14; ...
-4021.59 2266.2 -7121.71; ...
-4031.29 2273 -7120.94; ...
-3967.11 2269.04 -7127.7; ...
-3976.65 2274.86 -7123.38; ...
-4060.42 2295.8 -7126.67; ...
-4040.76 2280.56 -7120.86; ...
-4049.98 2287.73 -7118.61; ...
-3989.32 2284.27 -7117.94; ...
-3999.78 2291.86 -7126.67; ...
-4075.46 2308.84 -7129.85; ...
-4056.62 2293.65 -7114.42; ...
-4065.62 2301.6 -7115.72; ...
-4028.18 2317.01 -7132.82; ...
-4010.33 2300.47 -7127.55; ...
-4019.97 2309.72 -7128.54; ...
-4094.65 2326.9 -7131.32; ...
-4075.58 2311.09 -7113.24; ...
-4086.54 2320.23 -7116.64; ...
-4042.52 2330.45 -7133.78; ...
-4027.31 2319.14 -7123.12; ...
-4034.91 2326.78 -7124.98; ...
-4112.37 2345.61 -7131.83; ...
-4097.12 2329.89 -7116.24; ...
-4106.53 2338.98 -7118.82; ...
-4060.73 2348.42 -7133.21; ...
-4043.84 2336.57 -7121.19; ...
-4051.84 2344.17 -7123.87; ...
-4124.01 2360.29 -7133.44; ...
-4116.09 2348.89 -7117.39; ...
-4123.78 2357.49 -7120.71; ...
-4079.3 2367.8 -7132; ...
-4060.49 2354.25 -7120.19; ...
-4068.77 2362.34 -7122.44; ...
-4132.64 2368.66 -7122.98; ...
-4142.2 2381.15 -7124.78; ...
-4097.03 2386.85 -7131.36; ...
-4077.38 2374.08 -7115.68; ...
-4086.35 2382.33 -7120.84; ...
-4157.96 2393.4 -7118.87; ...
-4164.51 2404.33 -7126.22; ...
-4114.32 2405.15 -7130.71; ...
-4093.1 2392.06 -7116.44; ...
-4101.97 2401.23 -7117.12; ...
-4173.9 2413.02 -7126.47; ...
-4180.95 2421.81 -7128.93; ...
-4131.47 2422.87 -7131.36; ...
-4110.05 2411.12 -7114.55; ...
-4119.1 2419.03 -7116.9; ...
-4190.63 2430.63 -7127.1; ...
-4198.3 2440.7 -7128.29; ...
-4148.73 2441.61 -7133.55; ...
-4127.17 2428.19 -7115.12; ...
-4136.37 2436.65 -7117.97; ...
-4208.08 2450.61 -7125.35; ...
-4215.42 2459.21 -7123.86; ...
-4165.13 2459.71 -7138.99; ...
-4145.13 2447.77 -7116.62; ...
-4156.36 2461.02 -7121.03; ...
-4227.68 2479.03 -7130.13; ...
-4223.43 2468.5 -7121.93; ...
-4169.64 2478.19 -7128.2; ...
-4163.45 2474.87 -7116.46; ...
-4242.66 2495.72 -7131.89; ...
-4234.19 2480.91 -7119.19; ...
-4239.99 2489.76 -7122.64; ...
-4185.61 2496.03 -7132.79; ...
-4169.37 2483.97 -7117.44; ...
-4176.71 2492.83 -7120.9; ...
-4260.81 2513.11 -7132.05; ...
-4249.85 2499.87 -7120.06; ...
-4256.48 2507.58 -7123.34; ...
-4203.71 2515.62 -7133.08; ...
-4184.84 2503.3 -7120.56; ...
-4193.62 2512.27 -7122.34; ...
-4279.72 2531.06 -7130.65; ...
-4266.05 2516.65 -7120.46; ...
-4273.49 2524.21 -7122.62; ...
-4222.27 2533.98 -7132.29; ...
-4202.67 2522.66 -7120.32; ...
-4211.88 2531.07 -7121.38; ...
-4298.32 2550.99 -7129.21; ...
-4283.68 2534.45 -7116.55; ...
-4291.82 2543.68 -7119.84; ...
-4240.49 2551.58 -7131.64; ...
-4220.97 2540.81 -7118.97; ...
-4230.01 2548.8 -7120.17; ...
-4316.54 2571.23 -7130.41; ...
-4300.38 2555.21 -7115; ...
-4310.92 2570.85 -7114.3; ...
-4258.4 2569.28 -7131.66; ...
-4238.77 2558.2 -7117.94; ...
-4247.6 2566.12 -7119.58; ...
-4333.84 2589.57 -7132.73; ...
-4318.91 2579.67 -7119.58; ...
-4326.32 2587.65 -7122.02; ...
-4276.78 2588.78 -7132.89; ...
-4256.25 2575.7 -7117.78; ...
-4265.48 2584.6 -7119.98; ...
-4348.81 2606.44 -7136.14; ...
-4334.07 2596.74 -7122.73; ...
-4343.22 2609.52 -7120.67; ...
-4293.76 2607.25 -7137.35; ...
-4275.25 2596.6 -7118.53; ...
-4287.74 2612.14 -7121.12; ...
-4356.57 2624.84 -7125.51; ...
-4351.01 2622.15 -7117.85; ...
-4299.37 2627.73 -7128.67; ...
-4295.41 2626.28 -7121.06; ...
-4370.98 2643.84 -7130.06; ...
-4355.06 2629.1 -7115.11; ...
-4362.55 2638.15 -7116.61; ...
-4315.34 2644.44 -7132.5; ...
-4301.38 2634.42 -7120.07; ...
-4307.5 2641.42 -7123.61; ...
-4385.14 2663.56 -7136.54; ...
-4370.88 2649.7 -7114.93; ...
-4382.66 2665.13 -7118.12; ...
-4334.62 2663.93 -7133.12; ...
-4316.7 2651.54 -7121.34; ...
-4324.98 2659.6 -7124.38; ...
-4394.81 2680.39 -7127.65; ...
-4391.24 2678.07 -7118.66; ...
-4354.45 2682.04 -7133.27; ...
-4335.49 2670.19 -7120.91; ...
-4344.59 2678.14 -7123.9; ...
-4407 2696.75 -7132.64; ...
-4396.41 2685.09 -7118.25; ...
-4402.59 2691.82 -7122.37; ...
-4372.25 2698.15 -7133.8; ...
-4354.8 2687.95 -7120.42; ...
-4363.21 2694.95 -7124.04; ...
-4417.26 2711.71 -7134.71; ...
-4410.9 2701.86 -7117.96; ...
-4416.95 2709.5 -7125.05; ...
-4385.36 2711.44 -7134.04; ...
-4371.37 2703.3 -7121.34; ...
-4378.73 2709.75 -7124.89; ...
-4424.96 2721.41 -7123.74; ...
-4435.43 2737.34 -7121.15; ...
-4388.91 2721.3 -7119.98; ...
-4399.27 2736.68 -7122.42; ...
-4448.1 2756.45 -7131.98; ...
-4443.58 2749.46 -7124.38; ...
-4412.07 2755.42 -7133.8; ...
-4405.24 2748.47 -7125.5; ...
-4459.98 2770.08 -7132.87; ...
-4450.53 2757.84 -7121.07; ...
-4456.33 2764.88 -7123.9; ...
-4425.4 2772.22 -7136.31; ...
-4410.65 2759.02 -7122.17; ...
-4416.7 2767.7 -7126.32; ...
-4470.54 2782.94 -7133.82; ...
-4464.87 2774.09 -7118.04; ...
-4470.49 2781.16 -7124.41; ...
-4441.79 2790.08 -7139.52; ...
-4424.17 2779.56 -7123.68; ...
-4433.82 2791.69 -7127.66; ...
-4479.25 2792.67 -7122.86; ...
-4490.52 2809.11 -7120.98; ...
-4446.9 2808.51 -7129.44; ...
-4440.27 2804.59 -7119.69; ...
-4501.61 2829.97 -7133.37; ...
-4498.04 2821.96 -7124.97; ...
-4462.44 2824.41 -7132.98; ...
-4448.14 2815.37 -7118.17; ...
-4454.59 2822.13 -7122.73; ...
-4510.46 2845.16 -7137.74; ...
-4505.13 2833.08 -7122.36; ...
-4511.55 2844.78 -7126.29; ...
-4475.91 2839.25 -7133.97; ...
-4462.26 2831.09 -7121.07; ...
-4469.66 2837.95 -7124.93; ...
-4521.87 2861.59 -7128.34; ...
-4519.02 2856.48 -7119.46; ...
-4481.42 2851.04 -7120.27; ...
-4491.68 2866.78 -7123.25; ...
-4535.34 2880.38 -7131.76; ...
-4526.69 2868.01 -7118.37; ...
-4532.25 2875.95 -7122.36; ...
-4503.54 2884.16 -7132.44; ...
-4497.03 2878 -7125.61; ...
-4552.36 2901.14 -7133.72; ...
-4541.28 2887.24 -7120.8; ...
-4548.12 2895.67 -7124.66; ...
-4517.27 2900.46 -7133.09; ...
-4501.31 2886.82 -7122.39; ...
-4507.25 2894.61 -7124.66; ...
-4566.31 2919.37 -7136.97; ...
-4557.96 2908 -7122.54; ...
-4566.87 2920.06 -7126.12; ...
-4533.22 2918.22 -7136.78; ...
-4516.02 2905.54 -7118; ...
-4528.04 2921.85 -7122.11; ...
-4578.85 2937.46 -7127.88; ...
-4575.9 2932.94 -7119.32; ...
-4538.19 2937.49 -7128.35; ...
-4534.6 2935.43 -7120.25; ...
-4591.74 2955.51 -7131.09; ...
-4583.68 2944.31 -7118.2; ...
-4588.75 2951.73 -7122.15; ...
-4553 2955.12 -7133.44; ...
-4540.08 2944 -7119.13; ...
-4545.53 2951.75 -7123.5; ...
-4608.6 2974.33 -7131.5; ...
-4595.94 2961.25 -7120.81; ...
-4602.37 2968.52 -7123.67; ...
-4568.83 2974.16 -7137.86; ...
-4553.93 2963.52 -7122.35; ...
-4562.89 2975.62 -7126.65; ...
-4626.92 2991.88 -7130.87; ...
-4611.51 2978.13 -7118.33; ...
-4619.84 2985.87 -7121.96; ...
-4575.46 2992.79 -7128.88; ...
-4571.2 2988.29 -7119.87; ...
-4645.94 3010.79 -7129.69; ...
-4628.33 2994.63 -7117.7; ...
-4637.49 3004.3 -7118.26; ...
-4590.83 3009.7 -7132.39; ...
-4579.44 2999.21 -7118.43; ...
-4584.71 3006.55 -7122.48; ...
-4664.48 3030.32 -7131.4; ...
-4646.52 3015.58 -7114.39; ...
-4656.86 3029.19 -7114.33; ...
-4608.65 3029.54 -7133.51; ...
-4592.52 3015.97 -7120.34; ...
-4599.37 3024.05 -7123.4; ...
-4679.18 3047.07 -7136.66; ...
-4665.04 3038.19 -7119.49; ...
-4673 3051.62 -7118.35; ...
-4625.45 3047.74 -7137.72; ...
-4609.16 3036.3 -7116.41; ...
-4619.28 3050.93 -7121.94; ...
-4685.42 3068.64 -7126.06; ...
-4680.06 3070.39 -7113.67; ...
-4630.36 3066.03 -7126.79; ...
-4625.21 3062.9 -7118.89; ...
-4696.75 3083.6 -7134.26; ...
-4684.87 3077.46 -7117.27; ...
-4691.08 3089.67 -7116.71; ...
-4646.22 3083.57 -7129.61; ...
-4630.83 3071.27 -7114.33; ...
-4636.94 3078.94 -7119.58; ...
-4704.36 3105.77 -7125.69; ...
-4698.52 3109.38 -7113.09; ...
-4664.55 3104.25 -7131.4; ...
-4644.2 3089.12 -7115.78; ...
-4655.02 3103.54 -7114.81; ...
-4719.02 3121.54 -7132.95; ...
-4704.62 3115.56 -7118.22; ...
-4711.83 3122.71 -7121.95; ...
-4682.51 3122.65 -7134.44; ...
-4663.05 3113.95 -7120.33; ...
-4670.9 3123.08 -7123.39; ...
-4733.48 3138.94 -7137.4; ...
-4719.41 3130.63 -7125.15; ...
-4727.21 3140.41 -7127.2; ...
-4700.59 3139.2 -7137.56; ...
-4678.3 3132.2 -7125.67; ...
-4687.08 3141.86 -7127.15; ...
-4739.24 3158.76 -7128.89; ...
-4729.87 3155.45 -7119.11; ...
-4701 3159.56 -7128.27; ...
-4689.42 3156.09 -7118.16; ...
-4751.75 3176.07 -7135.03; ...
-4737.2 3166.05 -7120.32; ...
-4745.17 3180.22 -7119.23; ...
-4719.32 3175.87 -7134.47; ...
-4696.77 3166.7 -7119.25; ...
-4706.61 3180.5 -7118.13; ...
-4758.79 3197.37 -7126.51; ...
-4753.63 3198.35 -7115.08; ...
-4721.64 3198.42 -7125.41; ...
-4714.82 3199.07 -7113.73; ...
-4770.04 3212.85 -7134.85; ...
-4759.37 3205.07 -7118.7; ...
-4766.81 3216.01 -7119.26; ...
-4737.75 3213.55 -7134.41; ...
-4719.71 3206.84 -7117.14; ...
-4727.06 3218.68 -7117.58; ...
-4778.31 3231.32 -7126.15; ...
-4773.78 3227.61 -7117.91; ...
-4739.37 3235.4 -7125.81; ...
-4732.87 3236.08 -7114.03; ...
-4789.3 3248.89 -7134.45; ...
-4778.64 3235.58 -7115.54; ...
-4788.49 3249.99 -7117.51; ...
-4754.96 3250.22 -7134.9; ...
-4736.81 3243.47 -7117.74; ...
-4743.87 3255.15 -7118.08; ...
-4799.4 3267.85 -7125.47; ...
-4796.09 3262.52 -7116.5; ...
-4756.65 3271.44 -7126.25; ...
-4749.79 3272.19 -7114.35; ...
-4808.92 3286.83 -7134.82; ...
-4801.58 3271.84 -7113.09; ...
-4810.03 3287.84 -7119.08; ...
-4773.02 3286.3 -7134.95; ...
-4754.09 3279.15 -7118.25; ...
-4762.13 3290.25 -7118.99; ...
-4818.37 3305.67 -7126.61; ...
-4816.2 3300.61 -7117.72; ...
-4775.3 3305.37 -7126.26; ...
-4767.72 3302.25 -7117.83; ...
-4826.27 3323.99 -7135.39; ...
-4820.3 3309.62 -7114.58; ...
-4826.19 3323.18 -7120.99; ...
-4792.12 3322.1 -7134.55; ...
-4772.23 3310.08 -7115.83; ...
-4781.93 3322.9 -7118.6; ...
-4834.49 3341.81 -7125.76; ...
-4830.56 3334.45 -7114.47; ...
-4795.38 3341.03 -7124.82; ...
-4787.69 3335.77 -7113.48; ...
-4844.27 3360.28 -7133.87; ...
-4835.23 3345.99 -7113.66; ...
-4842.42 3359.94 -7117.77; ...
-4811.16 3358.94 -7134.32; ...
-4793.52 3346.03 -7112.81; ...
-4802.12 3359.52 -7117.5; ...
-4853.65 3377.19 -7123.27; ...
-4848.18 3372.29 -7113.04; ...
-4813.89 3378.29 -7124.87; ...
-4806.66 3372.15 -7112.97; ...
-4868.19 3396.65 -7129.7; ...
-4853.54 3380.8 -7112.18; ...
-4861.05 3390.17 -7115.52; ...
-4828.64 3396.63 -7135.95; ...
-4811.2 3382.37 -7111.99; ...
-4819.44 3399.35 -7117.61; ...
-4881.5 3415.55 -7137.48; ...
-4868.86 3401.75 -7115.4; ...
-4878.38 3416.8 -7120.5; ...
-4829.62 3415.6 -7131.35; ...
-4825.17 3418.1 -7121.14; ...
-4888.38 3433.8 -7131.45; ...
-4886.52 3437.05 -7117.37; ...
-4832.25 3433.54 -7127.72; ...
-4827.42 3427.23 -7117.14; ...
-4894.44 3452.18 -7126.34; ...
-4890.67 3448.13 -7117.79; ...
-4844.59 3451.47 -7137.32; ...
-4831.86 3439.05 -7118.19; ...
-4837.53 3452.51 -7125.22; ...
-4903.11 3469.72 -7136.06; ...
-4893.26 3456.96 -7114.18; ...
-4900.24 3469.82 -7121.46; ...
-4845.83 3470.31 -7132.42; ...
-4842.53 3469.25 -7120.95; ...
-4909.31 3488.26 -7127.88; ...
-4903.34 3481.2 -7115.59; ...
-4850.09 3488.98 -7127.19; ...
-4847.46 3482.05 -7117.21; ...
-4918.54 3507.12 -7137.86; ...
-4908.13 3492.29 -7115.11; ...
-4916.71 3509.38 -7120.22; ...
-4862.83 3508.13 -7135.81; ...
-4852.26 3494.89 -7118.12; ...
-4857.55 3508.49 -7124.02; ...
-4924.66 3525.87 -7133.76; ...
-4924.51 3528.02 -7124.03; ...
-4867.9 3527.83 -7129.05; ...
-4863.7 3521.03 -7119.1; ...
-4930.71 3543.29 -7130.12; ...
-4927.74 3537.6 -7119.89; ...
-4882.48 3545.65 -7136.47; ...
-4870.23 3533.74 -7119.08; ...
-4877.12 3546.19 -7124.46; ...
-4936.16 3560.86 -7137.18; ...
-4932.55 3549.11 -7120.78; ...
-4937.25 3559.83 -7126.8; ...
-4888.72 3563.05 -7128.46; ...
-4884.3 3557.65 -7118.57; ...
-4941.77 3571.93 -7130.65; ...
-4942.59 3571.87 -7122.17; ...
-4904.4 3580.89 -7133.79; ...
-4891.48 3568.28 -7118.04; ...
-4897.1 3576.1 -7122.96; ...
-4947.51 3583.69 -7124.76; ...
-4951.94 3595.02 -7128.16; ...
-4920.4 3599.46 -7138.45; ...
-4905.45 3586.87 -7121.55; ...
-4914.32 3598.94 -7126.59; ...
-4958.63 3613.73 -7132.79; ...
-4959.05 3607.87 -7124.97; ...
-4926.3 3617.33 -7130.24; ...
-4921.28 3610.67 -7119.32; ...
-4965.92 3621.51 -7124.65; ...
-4970.82 3632.56 -7127.22; ...
-4939.52 3635.7 -7137.21; ...
-4928.37 3623.28 -7118.62; ...
-4935.16 3636.28 -7124.49; ...
-4977.54 3649.94 -7133.33; ...
-4978.23 3643.83 -7124.68; ...
-4945.22 3655.08 -7129.18; ...
-4940.97 3649.48 -7117.99; ...
-4985.06 3656.89 -7126.11; ...
-4990.01 3669.58 -7130.5; ...
-4957.7 3672.88 -7136.08; ...
-4946.43 3661.85 -7118.19; ...
-4951.97 3672.31 -7124.18; ...
-4999.33 3681.75 -7123.33; ...
-5007.66 3697.06 -7124.44; ...
-4958.92 3683.96 -7127.87; ...
-4955.95 3682.44 -7119.29; ...
-5012.55 3707.87 -7127.35; ...
-4962.59 3693.9 -7120.22; ...
-4972.78 3707.58 -7129.16; ...
-5018.29 3718.68 -7122.91; ...
-5024.28 3735.5 -7125.02; ...
-4978.75 3721.44 -7126.42; ...
-4984.17 3735.13 -7125.12; ...
-5028.4 3747.86 -7128.57; ...
-4989.33 3750.61 -7121.6; ...
-5033.91 3759.07 -7126.33; ...
-4998.73 3762.74 -7129.01; ...
-5001.78 3773.9 -7127.55; ...
-5039.97 3774.21 -7126; ...
-5045.05 3787.38 -7126.92; ...
-4999.35 3784.44 -7117.76; ...
-5050.48 3795.25 -7122.28; ...
-5015.42 3799.88 -7132.84; ...
-5007.38 3801.8 -7121.04; ...
-5051.6 3814.28 -7132.61; ...
-5054.48 3808.14 -7123.03; ...
-5015.75 3811.01 -7128.99; ...
-5020.63 3824.21 -7130.71; ...
-5058.08 3824.05 -7125.91; ...
-5059.45 3840.08 -7131.59; ...
-5017.08 3839.38 -7119.97; ...
-5066.54 3854.66 -7126.81; ...
-5034.83 3860 -7138.62; ...
-5025.15 3858.56 -7127.48; ...
-5072.22 3870.35 -7124.72; ...
-5033.05 3876.47 -7134.44; ...
-5024.08 3876.36 -7121.79; ...
-5076.52 3887.08 -7125.54; ...
-5079.05 3901.78 -7128.16; ...
-5032.64 3893.84 -7130.99; ...
-5024.58 3894.31 -7117.54; ...
-5083.94 3913.97 -7124.86; ...
-5033.86 3911.48 -7128.02; ...
-5026.76 3913.09 -7113.93; ...
-5088.55 3926.08 -7121.03; ...
-5036.27 3929.76 -7124.85; ...
-5030.43 3925.11 -7115.42; ...
-5087.82 3950.75 -7134.45; ...
-5091.34 3942.76 -7122.3; ...
-5049.12 3947.8 -7137.38; ...
-5032.39 3934.41 -7114.28; ...
-5040.21 3949.55 -7123.33; ...
-5093.67 3958.7 -7126.98; ...
-5095.73 3956.83 -7118.1; ...
-5049.92 3967.64 -7133.68; ...
-5043.15 3970.96 -7119.15; ...
-5098.04 3970.86 -7122.18; ...
-5101.22 3985.19 -7127.24; ...
-5051.52 3986.23 -7131.72; ...
-5047.89 3989.9 -7122.38; ...
-5107.32 4009.12 -7137.48; ...
-5108.02 4004.08 -7125.68; ...
-5053.76 4003.46 -7129.68; ...
-5049.93 4002.56 -7118.71; ...
-5114.03 4024.19 -7131.41; ...
-5114.02 4022.35 -7119.41; ...
-5056.76 4021.45 -7124.49; ...
-5051.6 4012.5 -7114.36; ...
-5119.33 4041.99 -7125.04; ...
-5116.08 4033.17 -7114.33; ...
-5069 4041.46 -7135.91; ...
-5054.25 4025.14 -7111.8; ...
-5062.16 4045.03 -7120.27; ...
-5124.07 4061.27 -7136.29; ...
-5117.03 4044.74 -7112.84; ...
-5122.2 4061.78 -7122.61; ...
-5071.91 4061.53 -7131.63; ...
-5067.71 4063.44 -7121.48; ...
-5126.4 4079.87 -7133.06; ...
-5122.21 4080.05 -7119.88; ...
-5074.86 4079.02 -7126.25; ...
-5068.5 4071.17 -7116.41; ...
-5126.46 4097.94 -7130.95; ...
-5121.24 4099.11 -7117.7; ...
-5088.26 4097.07 -7136.65; ...
-5070.4 4082.32 -7113.19; ...
-5078.24 4098.31 -7121.33; ...
-5126.03 4116.28 -7129.25; ...
-5120.78 4117.49 -7116.63; ...
-5089.02 4115.68 -7130.28; ...
-5079.96 4116.88 -7116.36; ...
-5125.7 4135.38 -7128.04; ...
-5119.74 4132.39 -7115.25; ...
-5090.33 4135.02 -7124.97; ...
-5080.97 4135.24 -7112.17; ...
-5126.65 4153.54 -7131.76; ...
-5114.1 4150.04 -7127.91; ...
-5104.23 4149.58 -7130.56; ...
-5117.47 4145.66 -7113.65; ...
-5121.46 4143.36 -7123.55; ...
-5087.22 4144 -7119.9; ...
-5093.98 4153.22 -7124.56; ...
-5128.19 4171.07 -7131.54; ...
-5114.1 4168.4 -7127.91; ...
-5104.51 4167.89 -7129.6; ...
-5119.83 4167.06 -7113.66; ...
-5094.81 4170.29 -7122.16; ...
-5139.52 4188.16 -7139.21; ...
-5126.22 4177.25 -7124; ...
-5135.23 4190.27 -7129.22; ...
-5107.55 4187.76 -7131.86; ...
-5114.31 4178.17 -7135.16; ...
-5093.87 4191.03 -7116.56; ...
-5141.74 4206.71 -7136.04; ...
-5137.28 4208.14 -7125.2; ...
-5106.16 4208.38 -7129.35; ...
-5098.29 4211.59 -7119.84; ...
-5141.67 4225.67 -7132.75; ...
-5135.97 4227.13 -7120.95; ...
-5104.75 4222.36 -7125.42; ...
-5098.32 4226.5 -7114.54; ...
-5139.9 4246.08 -7129.5; ...
-5131.63 4245.8 -7114.57; ...
-5108.1 4234.81 -7122.6; ...
-5113.78 4244.51 -7126.17; ...
-5140.14 4263.48 -7132.1; ...
-5132.46 4260.22 -7127.91; ...
-5126.04 4263.57 -7130.92; ...
-5132.4 4259.61 -7117.46; ...
-5135.92 4255.48 -7124.73; ...
-5115.25 4260.85 -7126.13; ...
-5139.85 4278.79 -7132.04; ...
-5132.46 4278.58 -7127.91; ...
-5123.1 4279.04 -7127.79; ...
-5131.9 4272.53 -7114.97; ...
-5112.57 4278.63 -7122.34; ...
-5139.15 4291.39 -7129.95; ...
-5132.46 4296.94 -7127.91; ...
-5122.42 4295.42 -7127.99; ...
-5135.09 4294.2 -7113.51; ...
-5111.94 4297.33 -7120.82; ...
-5141.67 4302.33 -7125.77; ...
-5149.33 4315.25 -7129.18; ...
-5125.33 4315.34 -7131.29; ...
-5132.13 4305.79 -7133.41; ...
-5110.6 4319.28 -7118.33; ...
-5160.74 4340.35 -7139.66; ...
-5153.81 4334.16 -7128.55; ...
-5124.76 4336.56 -7132.38; ...
-5115.45 4340.54 -7124.65; ...
-5160.31 4354.57 -7136.2; ...
-5153.26 4353.95 -7123.99; ...
-5124.82 4355.33 -7133.1; ...
-5114.29 4355.1 -7122.74; ...
-5159.18 4372.39 -7133.67; ...
-5151.53 4373.1 -7120.95; ...
-5124.14 4372.97 -7132.17; ...
-5113.5 4372.01 -7120.72; ...
-5158.34 4391.47 -7131.73; ...
-5149.49 4394.44 -7117.19; ...
-5123.57 4390.97 -7131.25; ...
-5112.97 4389.78 -7119.55; ...
-5160.22 4411 -7131.13; ...
-5156.08 4415.06 -7122.28; ...
-5123.21 4409.33 -7130.91; ...
-5112.54 4408.02 -7119.22; ...
-5164.04 4429.47 -7130.04; ...
-5156.72 4429.16 -7118.58; ...
-5122.93 4427.91 -7130.96; ...
-5112.22 4426.62 -7119.18; ...
-5167.75 4448.41 -7126.42; ...
-5156.52 4445.89 -7112.96; ...
-5122.71 4446.53 -7130.79; ...
-5112.13 4445.48 -7118.75; ...
-5177.79 4465.28 -7137.42; ...
-5166.15 4456.52 -7120.03; ...
-5172.97 4467.24 -7125.9; ...
-5122.77 4465.05 -7129.8; ...
-5112.41 4464.44 -7117.47; ...
-5180.13 4483.67 -7133.8; ...
-5172.84 4484.23 -7122.01; ...
-5123.4 4483.63 -7127.98; ...
-5112.87 4483.34 -7115.36; ...
-5180.48 4502.48 -7130.84; ...
-5170.95 4505.19 -7116.81; ...
-5124.36 4503.42 -7125.83; ...
-5112.58 4501.68 -7112.65; ...
-5181.74 4522.19 -7130.15; ...
-5177.85 4526.65 -7121.75; ...
-5140.38 4519.04 -7137.18; ...
-5120.22 4511.84 -7121.06; ...
-5127.98 4520.89 -7127.85; ...
-5183.02 4540.6 -7130.68; ...
-5177.27 4541 -7120.1; ...
-5138.17 4531.63 -7135.4; ...
-5128.67 4536.75 -7128.48; ...
-5182.44 4557.77 -7130.5; ...
-5176.28 4557.66 -7118.9; ...
-5125.01 4564.21 -7130.07; ...
-5120.34 4547.8 -7123.06; ...
-5112.23 4559.99 -7117.83; ...
-5181.21 4575.27 -7130.39; ...
-5175.43 4575.21 -7118.4; ...
-5123.12 4577.22 -7130.3; ...
-5113.37 4577.56 -7121.35; ...
-5180.06 4593.23 -7130.39; ...
-5174.93 4593.34 -7118.31; ...
-5123.01 4592.69 -7129.8; ...
-5111.55 4590.38 -7118.35; ...
-5179.59 4611.74 -7130.38; ...
-5175.17 4612.43 -7118.2; ...
-5124.24 4610.78 -7127.23; ...
-5111.52 4606.21 -7115.45; ...
-5180.13 4630.97 -7130.43; ...
-5176.84 4634.23 -7117.89; ...
-5142.32 4630.6 -7138; ...
-5119.85 4617.86 -7121.18; ...
-5129.2 4630.38 -7126.82; ...
-5181.7 4650.19 -7131.49; ...
-5181.2 4654 -7123.79; ...
-5143.21 4650.03 -7134.55; ...
-5130.6 4647.85 -7123.8; ...
-5183.08 4668.07 -7132.46; ...
-5182.27 4668.19 -7123.01; ...
-5144.22 4668.43 -7132.25; ...
-5132.02 4666.64 -7121.78; ...
-5183.51 4685.57 -7132.42; ...
-5183.07 4685.41 -7122.75; ...
-5144.93 4687.02 -7131.12; ...
-5132.87 4685.36 -7120.88; ...
-5183.49 4704 -7132.45; ...
-5183.31 4703.76 -7122.63; ...
-5145.21 4705.56 -7130.91; ...
-5133.16 4703.88 -7120.79; ...
-5183.22 4722.98 -7132.65; ...
-5183.2 4722.72 -7122.81; ...
-5145.18 4723.96 -7131.18; ...
-5133.11 4722.19 -7121.06; ...
-5182.91 4742.03 -7132.96; ...
-5182.94 4741.72 -7123.16; ...
-5145.05 4742.24 -7131.5; ...
-5132.96 4740.42 -7121.33; ...
-5182.66 4760.84 -7133.23; ...
-5182.68 4760.44 -7123.48; ...
-5144.95 4760.5 -7131.69; ...
-5132.86 4758.68 -7121.45; ...
-5182.52 4779.37 -7133.38; ...
-5182.52 4778.91 -7123.67; ...
-5144.92 4778.79 -7131.72; ...
-5132.82 4777 -7121.46; ...
-5182.48 4797.72 -7133.41; ...
-5182.47 4797.25 -7123.73; ...
-5144.94 4797.13 -7131.68; ...
-5132.83 4795.37 -7121.42; ...
-5182.5 4816.03 -7133.39; ...
-5182.48 4815.57 -7123.71; ...
-5144.95 4815.51 -7131.64; ...
-5132.83 4813.75 -7121.39; ...
-5182.52 4834.37 -7133.36; ...
-5182.5 4833.93 -7123.68; ...
-5144.94 4833.88 -7131.63; ...
-5132.81 4832.1 -7121.39; ...
-5182.52 4852.75 -7133.35; ...
-5182.5 4852.33 -7123.64; ...
-5144.9 4852.22 -7131.65; ...
-5132.78 4850.42 -7121.42; ...
-5182.49 4871.14 -7133.34; ...
-5182.46 4870.72 -7123.6; ...
-5144.92 4870.55 -7131.69; ...
-5132.82 4868.77 -7121.45; ...
-5182.46 4889.5 -7133.3; ...
-5182.39 4889.05 -7123.54; ...
-5145.06 4888.95 -7131.72; ...
-5133.01 4887.26 -7121.47; ...
-5182.43 4907.76 -7133.23; ...
-5182.32 4907.25 -7123.5; ...
-5145.35 4907.5 -7131.7; ...
-5133.36 4905.97 -7121.41; ...
-5182.42 4925.91 -7133.16; ...
-5182.35 4925.32 -7123.55; ...
-5145.68 4926.19 -7131.58; ...
-5133.73 4924.83 -7121.26; ...
-5182.52 4944.01 -7133.19; ...
-5182.65 4943.42 -7123.77; ...
-5145.75 4944.78 -7131.38; ...
-5133.79 4943.42 -7121.13; ...
-5182.86 4962.32 -7133.46; ...
-5183.34 4961.87 -7124.21; ...
-5145.08 4962.56 -7131.16; ...
-5133.19 4961.02 -7121.25; ...
-5183.56 4981.08 -7134; ...
-5184.34 4980.88 -7124.65; ...
-5143.38 4978 -7131.02; ...
-5132.02 4977.29 -7122.18; ...
-5184.41 5000.24 -7134.52; ...
-5185.07 5000.22 -7124.51; ...
-5141.45 4989.97 -7131.39; ...
-5131.39 4995.02 -7125.35; ...
-5184.63 5019.31 -7134.27; ...
-5184.4 5019.12 -7122.7; ...
-5126.76 5023.02 -7129.84; ...
-5121.6 5006.23 -7121.67; ...
-5111.63 5017.05 -7117.43; ...
-5183.28 5037.6 -7132.58; ...
-5180.46 5037.66 -7116.85; ...
-5124.24 5036.25 -7130.87; ...
-5111.37 5035.05 -7120.72; ...
-5180.81 5054.09 -7131.38; ...
-5177.29 5058.2 -7121.74; ...
-5123.4 5052.72 -7132.09; ...
-5110.97 5051.7 -7121.63; ...
-5177.57 5066.37 -7131.02; ...
-4832.28 6216.55 -7134.31; ...
-4830.24 6216.89 -7129.3; ...
-4828.94 6225.17 -7133.84; ...
-4827.64 6225.98 -7126.42; ...
-4863.46 6251.22 -7130.56; ...
-4826.01 6234.75 -7132.63; ...
-4822.31 6244.91 -7125.77; ...
-4864.28 6260.1 -7125.21; ...
-4811.76 6267.17 -7133.29; ...
-4814.36 6260.75 -7129; ...
-4809.52 6269.4 -7128.84; ...
-4849.89 6277.27 -7133.92; ...
-4858.79 6276.31 -7124.33; ...
-4808.5 6274.67 -7133.19; ...
-4804.27 6282.94 -7127.15; ...
-4849.46 6287.76 -7130.72; ...
-4843.24 6301.45 -7132.24; ...
-4792.74 6302.89 -7133.3; ...
-4795.51 6296.97 -7129.39; ...
-4790.4 6304.9 -7128.84; ...
-4845.8 6313.64 -7125.79; ...
-4789.34 6310.09 -7132.97; ...
-4785.21 6318.64 -7126.96; ...
-4831.77 6332.53 -7133.23; ...
-4840.86 6331.21 -7124.21; ...
-4774.22 6338.86 -7132.63; ...
-4776.75 6332.87 -7128.89; ...
-4771.66 6341.11 -7128.35; ...
-4831.63 6342.55 -7129.37; ...
-4826.07 6353.27 -7129.99; ...
-4770.8 6346.32 -7132.39; ...
-4766.3 6355.41 -7126.77; ...
-4813.6 6370.58 -7134.11; ...
-4822.74 6369.18 -7126.38; ...
-4755.02 6376.2 -7132.76; ...
-4757.56 6370.13 -7128.88; ...
-4752.47 6378.8 -7128.48; ...
-4813.49 6380.11 -7130.57; ...
-4807.66 6391.26 -7131.29; ...
-4751.78 6384.01 -7132.79; ...
-4747.9 6393.61 -7127.13; ...
-4791.3 6413.27 -7137.34; ...
-4804.04 6409.44 -7127.59; ...
-4738.35 6417.88 -7133.37; ...
-4740.24 6409.75 -7129.08; ...
-4735.85 6419 -7127.13; ...
-4792.09 6430.65 -7130.27; ...
-4803.47 6429.02 -7119.69; ...
-4734.96 6427.58 -7131.87; ...
-4733.26 6430.4 -7120.44; ...
-4795.97 6439.49 -7122.87; ...
-4778.06 6445.49 -7135.91; ...
-4788.68 6448.46 -7126.08; ...
-4732.02 6438.4 -7130.38; ...
-4727.04 6450.83 -7123.2; ...
-4779.46 6460.01 -7129.68; ...
-4786.7 6464.25 -7121.22; ...
-4718.28 6469.13 -7129.78; ...
-4720.39 6462.98 -7125.71; ...
-4715.64 6472.55 -7122.15; ...
-4776.81 6472.13 -7127.25; ...
-4770.41 6482.57 -7129.06; ...
-4714.81 6477.08 -7129.88; ...
-4709.32 6489.1 -7125.27; ...
-4757.47 6499.58 -7134.16; ...
-4766.8 6499.03 -7126.11; ...
-4700.27 6503.82 -7133.78; ...
-4702.09 6499.48 -7129.85; ...
-4698.19 6506.39 -7130.3; ...
-4757.53 6509.21 -7130.51; ...
-4752.21 6519.33 -7130.96; ...
-4697.99 6510.7 -7134.09; ...
-4696.35 6518.96 -7129.21; ...
-4740.02 6535.57 -7134.82; ...
-4749.17 6535.34 -7127.06; ...
-4691.42 6538.22 -7123.85; ...
-4740.02 6545.28 -7130.86; ...
-4734.38 6555.48 -7130.89; ...
-4685.9 6550.03 -7131.8; ...
-4684.92 6550.89 -7124.97; ...
-4679.23 6563.92 -7125.47; ...
-4721.12 6571.63 -7134.49; ...
-4730.28 6571.87 -7126.03; ...
-4670.41 6577.74 -7126.82; ...
-4719.72 6582.14 -7129.73; ...
-4710.4 6594.18 -7130.36; ...
-4665.9 6585.66 -7131.86; ...
-4665.26 6585.26 -7123.58; ...
-4659.55 6595.2 -7126.37; ...
-4702.52 6605.66 -7130.34; ...
-4699.49 6613.68 -7127.88; ...
-4652.4 6607.99 -7123.93; ...
-4681.03 6630.84 -7133.28; ...
-4694.25 6626.49 -7124.34; ...
-4645.15 6620.37 -7122.67; ...
-4639.53 6629.8 -7121.27; ...
-4685.26 6638.16 -7125.19; ...
-4665.91 6645.16 -7137.59; ...
-4676.31 6648.69 -7126.58; ...
-4631.2 6642.68 -7131.59; ...
-4634.51 6639.13 -7122.54; ...
-4662.18 6666.16 -7128.19; ...
-4673.82 6665.8 -7118.2; ...
-4627.7 6651.58 -7123.79; ...
-4617.21 6668.44 -7123.98; ...
-4664.88 6675.7 -7119.82; ...
-4645.52 6682.79 -7133.14; ...
-4656.39 6684.61 -7122.25; ...
-4605.79 6679.14 -7128.86; ...
-4596.68 6689.59 -7128.21; ...
-4648 6693.55 -7124.7; ...
-4629.29 6699.77 -7137.8; ...
-4639.49 6703.77 -7127.11; ...
-4588.03 6698.79 -7130.02; ...
-4579.63 6708.87 -7128.3; ...
-4626.04 6721.88 -7129.88; ...
-4637.22 6721.35 -7120.16; ...
-4575.44 6714.22 -7133.81; ...
-4573.42 6716.15 -7128.6; ...
-4569.34 6724.88 -7130.58; ...
-4628.82 6731.64 -7122.51; ...
-4610.49 6737.24 -7135.53; ...
-4620.53 6741.87 -7125.03; ...
-4561.4 6740.28 -7124.18; ...
-4607.36 6759.59 -7127.9; ...
-4618.33 6759.24 -7118.58; ...
-4554.76 6750.03 -7131.37; ...
-4552.79 6751.78 -7124.46; ...
-4546.3 6761.45 -7126.92; ...
-4610.13 6769.15 -7120.78; ...
-4591.56 6776.32 -7133.04; ...
-4602.18 6777.97 -7123.18; ...
-4535.59 6776.54 -7130.78; ...
-4537.74 6772.17 -7127.26; ...
-4530.87 6783.93 -7124.9; ...
-4594.23 6786.8 -7125.47; ...
-4575.3 6793.35 -7137.5; ...
-4585.67 6796.87 -7127.33; ...
-4522.08 6796.23 -7125.37; ...
-4571.76 6814.7 -7129.15; ...
-4582.87 6814.12 -7119.81; ...
-4518.17 6804.17 -7130.48; ...
-4517.13 6803.13 -7122.21; ...
-4512.55 6813.33 -7125.52; ...
-4574.35 6824.05 -7121.38; ...
-4555.06 6831.37 -7133.79; ...
-4565.99 6832.91 -7123.48; ...
-4506.78 6826.65 -7123.88; ...
-4557.62 6841.75 -7125.54; ...
-4538.2 6848.31 -7137.86; ...
-4548.63 6851.87 -7127.13; ...
-4499.93 6840.23 -7123.29; ...
-4490.71 6853.46 -7122.83; ...
-4534.12 6869.74 -7128.14; ...
-4545.5 6869.18 -7118.69; ...
-4484.03 6862.55 -7127.2; ...
-4536.52 6879.14 -7119.75; ...
-4517.18 6886.43 -7131.92; ...
-4527.81 6888.12 -7121.27; ...
-4476.84 6870.36 -7124.26; ...
-4466.92 6880.25 -7121.21; ...
-4519.27 6896.75 -7122.84; ...
-4500.26 6904.82 -7135.34; ...
-4510.81 6905.57 -7124.66; ...
-4458.1 6889.7 -7121.86; ...
-4448.12 6899.84 -7120.18; ...
-4502.29 6914.71 -7126.35; ...
-4484.01 6921.87 -7139.14; ...
-4493.42 6924.99 -7127.75; ...
-4439.26 6910.43 -7121.75; ...
-4429.48 6919.75 -7119.45; ...
-4478.94 6942.98 -7128.4; ...
-4489.94 6942.37 -7118.56; ...
-4426.67 6929.63 -7128.28; ...
-4423.19 6926.69 -7119.24; ...
-4418.63 6937.29 -7122.63; ...
-4480.81 6952.43 -7119.42; ...
-4461.92 6959.67 -7131.52; ...
-4471.95 6961.46 -7120.65; ...
-4407.75 6953.87 -7128.96; ...
-4409.9 6948.77 -7121.69; ...
-4401.89 6959.48 -7123.88; ...
-4463.12 6970.1 -7121.69; ...
-4444.14 6977.77 -7132.78; ...
-4454.14 6978.98 -7122.37; ...
-4392.52 6969.84 -7122.01; ...
-4445.07 6987.8 -7122.73; ...
-4426.14 6995.68 -7132.95; ...
-4435.94 6996.78 -7122.85; ...
-4426.72 7005.64 -7122.77; ...
-4417.53 7014.81 -7122.62; ...
-4408.26 7023.93 -7122.35; ...
-3802.32 7544.3 -7129.77; ...
-3784.76 7562.83 -7129.91; ...
-3776.96 7563.62 -7121.66; ...
-3766.53 7580.28 -7129.99; ...
-3766.69 7571.23 -7119.38; ...
-3757.54 7581.5 -7121.5; ...
-3741.08 7602.39 -7134.01; ...
-3741.71 7591.17 -7117.08; ...
-3732.79 7602.29 -7126.98; ...
-3729.39 7599.49 -7115.54; ...
-3721.3 7609.81 -7124.35; ...
-3710.39 7622.77 -7134.42; ...
-3711.39 7618.52 -7128.18; ...
-3703.02 7626.42 -7128.91; ...
-3790.4 7645.35 -7118.55; ...
-3782.41 7653.85 -7126.8; ...
-3691.82 7639.33 -7132.78; ...
-3693.58 7634.28 -7128.66; ...
-3684.91 7640.78 -7124.39; ...
-3769.9 7663.57 -7135.58; ...
-3772.58 7662.16 -7129.97; ...
-3762.69 7669.72 -7129.56; ...
-3673.76 7655.71 -7131.02; ...
-3675.14 7649.48 -7124.48; ...
-3665.97 7656.73 -7122.45; ...
-3748.64 7679.77 -7134.71; ...
-3752.75 7678.23 -7129.73; ...
-3743.39 7685.69 -7128.02; ...
-3649.11 7677.16 -7133.63; ...
-3649.58 7666.04 -7116.97; ...
-3641.29 7677.12 -7127.03; ...
-3637.57 7673.85 -7115.91; ...
-3631.03 7683.53 -7125.34; ...
-3732.07 7692.21 -7132.27; ...
-3720.62 7702.72 -7128.05; ...
-3620.65 7696 -7133.67; ...
-3622.23 7691.23 -7128.56; ...
-3613.06 7696.98 -7125.45; ...
-3712.45 7709.69 -7126.84; ...
-3698.05 7714.15 -7134.43; ...
-3703.73 7714.51 -7125.61; ...
-3690.03 7720.51 -7126.09; ...
-3601.3 7710.93 -7132.51; ...
-3602.87 7704.92 -7126.05; ...
-3593.32 7711.63 -7123.88; ...
-3678.06 7724.97 -7129.14; ...
-3659.64 7731.38 -7135.48; ...
-3665.71 7731.38 -7125.94; ...
-3651.78 7737.81 -7126.48; ...
-3576.93 7731.32 -7134.29; ...
-3577.22 7720.7 -7118.25; ...
-3569.35 7731.65 -7127.77; ...
-3565.71 7729.04 -7116.58; ...
-3558.48 7739.16 -7125.18; ...
-3640.77 7742.76 -7129.86; ...
-3624.78 7750.51 -7136.22; ...
-3629.69 7750.13 -7126.95; ...
-3615.81 7758.71 -7128.28; ...
-3547.67 7751.4 -7135.54; ...
-3548.78 7747.59 -7129.15; ...
-3538.14 7755.57 -7129.88; ...
-3600.62 7768.41 -7133.86; ...
-3604.82 7766.75 -7128.6; ...
-3595.58 7773.4 -7126.58; ...
-3520.46 7770.51 -7137.49; ...
-3523.32 7764.36 -7130.15; ...
-3513.51 7770.66 -7131.58; ...
-3513.49 7767.66 -7123.17; ...
-3503.16 7775.84 -7126.44; ...
-3585.65 7779.26 -7129.04; ...
-3569.33 7787.65 -7135.45; ...
-3573.84 7786.99 -7125.97; ...
-3558.54 7795.08 -7127.82; ...
-3490.47 7788.04 -7131.96; ...
-3492.66 7783.29 -7127.4; ...
-3483.58 7789.68 -7124.19; ...
-3538.7 7804.93 -7136.02; ...
-3544.18 7803.35 -7128.26; ...
-3534.84 7808.51 -7129.23; ...
-3536.75 7807.85 -7121.01; ...
-3525.14 7813.3 -7122; ...
-3472.79 7804.78 -7131.86; ...
-3474.01 7798.4 -7125.15; ...
-3465.27 7805.53 -7123.54; ...
-3509.16 7823.64 -7131.27; ...
-3513.28 7820.58 -7124.9; ...
-3503.45 7827.27 -7123.29; ...
-3450.11 7825.18 -7134.06; ...
-3450.55 7813.53 -7119.93; ...
-3441.95 7822.87 -7126.47; ...
-3438.1 7816.42 -7114.65; ...
-3429.07 7826.19 -7122.73; ...
-3488.18 7842.22 -7132.49; ...
-3488.85 7837.62 -7117.77; ...
-3481.19 7847.39 -7129.73; ...
-3410.9 7845.07 -7137.7; ...
-3411.94 7833.71 -7124.36; ...
-3398.43 7843.27 -7130.57; ...
-3395.31 7833.63 -7115.06; ...
-3387.15 7842.05 -7123.14; ...
-3383.24 7837.73 -7113.96; ...
-3374.1 7844.98 -7118.34; ...
-3465.26 7860.33 -7137.73; ...
-3467.34 7855.06 -7123.14; ...
-3458.53 7863.16 -7130.72; ...
-3452.53 7862.03 -7117.82; ...
-3447.17 7867.88 -7128.67; ...
-3355.96 7863.09 -7132.39; ...
-3356.39 7853.57 -7119.46; ...
-3347.48 7861.32 -7125.66; ...
-3344.35 7856.9 -7116.69; ...
-3335.71 7863.94 -7121.39; ...
-3428.1 7878.14 -7136.27; ...
-3430.63 7873.38 -7121.91; ...
-3420.85 7880.56 -7129.31; ...
-3415.09 7879.29 -7116.71; ...
-3409.5 7885.06 -7127.55; ...
-3319.09 7881.19 -7134.57; ...
-3321.64 7871.74 -7124.68; ...
-3311.86 7877.86 -7127.42; ...
-3312.1 7870.28 -7117.02; ...
-3300.5 7879 -7121.12; ...
-3390.8 7895.73 -7135.42; ...
-3393.54 7890.64 -7120.9; ...
-3383.89 7898.09 -7128.12; ...
-3378.23 7896.58 -7115.25; ...
-3372.69 7902.76 -7126.18; ...
-3283.14 7899.79 -7134.81; ...
-3284.31 7887.53 -7122.25; ...
-3275.46 7896.69 -7127.69; ...
-3273.31 7889.18 -7117.54; ...
-3264.01 7898.16 -7120.99; ...
-3354.05 7914.31 -7134.42; ...
-3357.33 7908.62 -7120.11; ...
-3347.44 7916.45 -7127.53; ...
-3343.06 7914.58 -7115.38; ...
-3335.75 7921.15 -7126.76; ...
-3249.09 7915.51 -7130.33; ...
-3247.98 7905.38 -7117.68; ...
-3241.69 7915.63 -7125.37; ...
-3314.1 7931.61 -7139.66; ...
-3317.8 7926.78 -7122.46; ...
-3302.71 7933.62 -7134.64; ...
-3300.4 7931.48 -7120.29; ...
-3288.7 7935.5 -7129.28; ...
-3287.38 7932.89 -7112.45; ...
-3277.85 7936.7 -7123.55; ...
-3275.08 7935.81 -7114.3; ...
-3264.53 7940.15 -7121.55; ...
-3227.9 7919.61 -7120.08; ...
-3215.91 7936.07 -7136.38; ...
-3211.64 7928.3 -7121.55; ...
-3205.54 7936.17 -7130.88; ...
-3241.5 7949.74 -7136.94; ...
-3248.25 7946.6 -7126.67; ...
-3237.27 7950.89 -7128.71; ...
-3241.1 7948.88 -7117.79; ...
-3230.79 7953.01 -7118.54; ...
-3189.28 7940.3 -7128.39; ...
-3171.61 7943.41 -7126.24; ...
-3161.06 7943.22 -7118.73; ...
-3147.07 7952.18 -7133.43; ...
-3149.84 7947.15 -7120.89; ...
-3137.38 7952.36 -7124.13; ...
-3216.78 7958.43 -7118.94; ...
-3195.41 7966.56 -7135.33; ...
-3198.36 7965.16 -7117.05; ...
-3186.2 7969.58 -7129.25; ...
-3120.77 7958.62 -7129.36; ...
-3104.71 7961.71 -7126.51; ...
-3092.07 7965.48 -7124.56; ...
-3078.88 7970.81 -7123.7; ...
-3170.36 7973.39 -7128.07; ...
-3153.68 7977.58 -7128.66; ...
-3144.55 7981.08 -7122.11; ...
-3123.11 7986.1 -7132.77; ...
-3131.92 7984.82 -7124.81; ...
-3063.84 7976.14 -7121.42; ...
-3050.6 7979.47 -7117.81; ...
-3033.68 7986.54 -7136.02; ...
-3033.74 7983.65 -7120.6; ...
-3023.22 7988.34 -7133.01; ...
-3119.63 7989.39 -7123.54; ...
-3104.29 7994.13 -7125.2; ...
-3092.74 8000.56 -7119.82; ...
-3074.12 8004.13 -7134.64; ...
-3081.2 8004.83 -7123.14; ...
-3067.7 8009.88 -7124.63; ...
-3010.94 7993.59 -7135.77; ...
-2997.23 7995.05 -7126.21; ...
-2978.02 8001.79 -7125.07; ...
-3052.91 8015.81 -7124.73; ...
-3031.08 8021.94 -7134.77; ...
-3036.11 8023.53 -7121.34; ...
-3023.54 8026.63 -7128.64; ...
-2965 8007.9 -7130.44; ...
-2953.54 8009.33 -7126.89; ...
-2942.5 8010.69 -7119.42; ...
-2909.6 8018.76 -7133.15; ...
-2922.1 8015.98 -7123.92; ...
-2897.31 8019.88 -7133.32; ...
-2882.99 8021.97 -7131.18; ...
-2864.99 8026.07 -7128.3; ...
-3008.26 8031.75 -7125.59; ...
-2991.1 8039.25 -7120.56; ...
-2967.88 8043.45 -7130.94; ...
-2979.03 8041 -7127.11; ...
-2954.73 8049.93 -7129.67; ...
-2906.96 8017.18 -7127.39; ...
-2896.39 8018.73 -7124.81; ...
-2883.26 8021.92 -7120.76; ...
-2870.09 8026.27 -7114.77; ...
-2842.72 8032.24 -7133.42; ...
-2848.87 8030.62 -7119.39; ...
-2823.04 8036.27 -7132.99; ...
-2807.41 8039.91 -7130.68; ...
-2790.03 8044.77 -7127.96; ...
-2967.01 8049.37 -7119.35; ...
-2952.31 8057.08 -7116.7; ...
-2937.6 8054.95 -7134.1; ...
-2944.1 8058.29 -7124.44; ...
-2919.75 8064.76 -7130.89; ...
-2833.16 8033.13 -7125.93; ...
-2820.84 8036.37 -7124; ...
-2807.74 8040.72 -7120.46; ...
-2795.14 8045.56 -7114.96; ...
-2768.66 8050.73 -7133.08; ...
-2774.85 8049.62 -7119.39; ...
-2749.67 8054.68 -7132.62; ...
-2734.42 8058.45 -7130.05; ...
-2717.34 8063.73 -7126.87; ...
-2933.72 8062.9 -7124.6; ...
-2925.16 8069.08 -7116.72; ...
-2898.29 8071.21 -7134.55; ...
-2906.53 8075.95 -7119.32; ...
-2881.67 8079.66 -7132.63; ...
-2864.93 8086.72 -7128.94; ...
-2759.83 8051.79 -7125.65; ...
-2747.98 8055.01 -7123.49; ...
-2735.33 8059.59 -7119.42; ...
-2723.23 8064.95 -7113.21; ...
-2695.55 8069.69 -7132.27; ...
-2702.55 8069.2 -7117.74; ...
-2675.94 8072.7 -7132.59; ...
-2658.78 8074.22 -7131.68; ...
-2640.4 8074.99 -7130.59; ...
-2620.64 8075.03 -7131.05; ...
-2602.06 8076.11 -7131.45; ...
-2585.59 8080.04 -7129.51; ...
-2568.31 8086.32 -7127.43; ...
-2892.55 8080.44 -7125.23; ...
-2881.41 8085.69 -7121.44; ...
-2870.59 8089.8 -7113.29; ...
-2843.49 8091.57 -7133.54; ...
-2852.28 8094.99 -7116.41; ...
-2827.6 8099.58 -7132.33; ...
-2811.08 8106.24 -7129.3; ...
-2686.78 8070.91 -7124.58; ...
-2673.69 8073.15 -7123.27; ...
-2658.12 8075.51 -7120.81; ...
-2638.35 8078.61 -7116.52; ...
-2616.18 8077.69 -7122.26; ...
-2602.1 8081.44 -7119.52; ...
-2586.4 8088.19 -7114.86; ...
-2571.91 8092.15 -7114.78; ...
-2548.46 8092.27 -7132.21; ...
-2558.92 8094.75 -7116.69; ...
-2529.62 8100.87 -7129.63; ...
-2838.73 8100.08 -7124.14; ...
-2828.01 8105.02 -7120.84; ...
-2817.15 8108.86 -7113.66; ...
-2788.68 8110.11 -7134.34; ...
-2798.35 8114.06 -7118.56; ...
-2771.5 8116.62 -7133.86; ...
-2756.5 8121.4 -7131.33; ...
-2738.41 8125.71 -7127.8; ...
-2543.23 8098.81 -7119.41; ...
-2531.27 8106.37 -7111.02; ...
-2510.8 8107.66 -7134.09; ...
-2518.68 8108.13 -7121.32; ...
-2492.12 8113.14 -7132.21; ...
-2475.46 8117.4 -7130.21; ...
-2459.47 8121.87 -7128.05; ...
-2442.67 8126.71 -7126.73; ...
-2783.65 8118.51 -7126.17; ...
-2771.9 8122.29 -7123.86; ...
-2758.11 8124.76 -7119.18; ...
-2744.69 8126.32 -7111.7; ...
-2714.88 8128.64 -7133.11; ...
-2724.7 8131.77 -7116.72; ...
-2697.55 8134.21 -7133.17; ...
-2682.06 8138 -7131.99; ...
-2666.1 8141.57 -7130.17; ...
-2647.05 8145.69 -7127.92; ...
-2504.58 8113.93 -7118.11; ...
-2488.01 8117.31 -7120.66; ...
-2473.73 8123.2 -7114.7; ...
-2456.82 8127.71 -7116.76; ...
-2446.97 8131.13 -7115.67; ...
-2421.41 8129.9 -7132.12; ...
-2434.17 8132.7 -7116.34; ...
-2400.68 8132.77 -7131.73; ...
-2382.51 8134.25 -7130.97; ...
-2364.3 8134.79 -7130.88; ...
-2346.16 8135.15 -7131.14; ...
-2328.42 8136.17 -7131.02; ...
-2311.9 8138.08 -7129.76; ...
-2295.24 8141.26 -7127.2; ...
-2709.95 8136.45 -7124.69; ...
-2697.91 8139.98 -7123.38; ...
-2683.38 8142.37 -7121.22; ...
-2667.27 8144.31 -7118.52; ...
-2652.19 8145.67 -7113.25; ...
-2623.69 8148.93 -7133.28; ...
-2632.54 8151.58 -7117.6; ...
-2606.46 8154.04 -7133.22; ...
-2590.22 8155.31 -7132.38; ...
-2572.54 8154.21 -7131.91; ...
-2553.8 8152.53 -7131.9; ...
-2534.68 8152.32 -7131.63; ...
-2515.52 8155.22 -7130.27; ...
-2493.96 8161.07 -7129.9; ...
-2415.44 8133.33 -7121.27; ...
-2400.69 8135.18 -7118.95; ...
-2382.56 8136.24 -7118.19; ...
-2364.14 8136.66 -7118.42; ...
-2345.93 8137.07 -7118.9; ...
-2328.49 8138.04 -7118.74; ...
-2312.55 8139.69 -7117.04; ...
-2300.45 8141.42 -7112.96; ...
-2274.83 8145.9 -7131.92; ...
-2285.64 8144.43 -7115.35; ...
-2255.82 8150.22 -7130.84; ...
-2238.9 8153.24 -7129.88; ...
-2221.88 8155.85 -7128.73; ...
-2202.17 8159.44 -7128.16; ...
-2618.82 8156.94 -7125.02; ...
-2606.71 8159.49 -7123.6; ...
-2591.39 8159.34 -7122; ...
-2573.74 8157.8 -7121.28; ...
-2554.93 8156.63 -7121.17; ...
-2535.75 8157.59 -7120.14; ...
-2514.65 8162.46 -7115.23; ...
-2491.57 8169.98 -7116.44; ...
-2472.17 8162.86 -7135.87; ...
-2480.48 8169.89 -7125.36; ...
-2454.91 8168.17 -7133.84; ...
-2437.93 8170.69 -7132.57; ...
-2420.63 8171.88 -7132.07; ...
-2403.95 8173.87 -7130.37; ...
-2387.69 8177.29 -7129.42; ...
-2370.96 8182.37 -7128.08; ...
-2269.2 8149.05 -7117.8; ...
-2254.3 8152.87 -7118.45; ...
-2239.08 8155.63 -7117.36; ...
-2221.77 8158.23 -7115.85; ...
-2202.32 8161.34 -7112.48; ...
-2181.33 8164.39 -7134.03; ...
-2187.86 8163.42 -7123.27; ...
-2163.2 8170.44 -7130.61; ...
-2145.13 8177.14 -7127.91; ...
-2468.03 8172.55 -7126.25; ...
-2455.52 8177.44 -7118.01; ...
-2435.45 8177.77 -7121.95; ...
-2421.57 8179.92 -7117.56; ...
-2404.37 8184.26 -7113.35; ...
-2387.49 8187.9 -7116.77; ...
-2377.75 8191.89 -7115.69; ...
-2348.44 8184.55 -7131.71; ...
-2364.3 8194.54 -7113.96; ...
-2331.25 8194.81 -7129.32; ...
-2315.4 8203.3 -7127.6; ...
-2174.51 8167.06 -7124.06; ...
-2160.46 8172.09 -7115.2; ...
-2140.45 8179.68 -7115.52; ...
-2126.25 8183.19 -7133.42; ...
-2131.4 8181.91 -7123.74; ...
-2107.26 8186.99 -7132.77; ...
-2090.33 8189.26 -7131.41; ...
-2344.41 8200.16 -7116.21; ...
-2330.05 8207.57 -7117.61; ...
-2321.3 8213.03 -7116.21; ...
-2293.54 8204.11 -7132.48; ...
-2308.87 8213.8 -7117.02; ...
-2275.57 8208.78 -7131.49; ...
-2258.87 8212.07 -7129.65; ...
-2241.79 8215.81 -7127.75; ...
-2222.18 8220.37 -7127.18; ...
-2119.34 8184.62 -7125.85; ...
-2107.03 8186.81 -7123.21; ...
-2091.16 8188.43 -7121.2; ...
-2291.14 8213.82 -7121.64; ...
-2277.26 8216.05 -7118.59; ...
-2259.31 8217.93 -7115.44; ...
-2240.59 8221.37 -7113.46; ...
-2221.84 8226.13 -7110.88; ...
-2200.03 8220.92 -7134.32; ...
-2209.46 8227.52 -7122.88; ...
-2182.56 8225.05 -7133.91; ...
-2165.63 8227.15 -7132.94; ...
-2147.55 8228.68 -7132.3; ...
-2129.87 8231 -7131.29; ...
-2110.96 8234.78 -7129.1; ...
-2196.41 8229.23 -7126.17; ...
-2183.78 8231.23 -7123.75; ...
-2166.54 8232.03 -7122.21; ...
-2148.19 8232.69 -7121.39; ...
-2130.95 8233.92 -7119.46; ...
-2117.28 8235.18 -7113.27; ...
-2088.09 8238.24 -7134.7; ...
-2098.53 8241.28 -7117.51; ...
-2071.23 8243.85 -7134.72; ...
-2084.09 8246.51 -7125.76; ...
-1850.18 1400.08 -7115.5; ...
-1832.45 1397.61 -7112.96; ...
-1815.24 1395.96 -7111.66; ...
-1797.65 1394.67 -7111.5; ...
-1780.03 1394.48 -7110.73; ...
-1761.73 1394.46 -7110.3; ...
-1743.25 1394.27 -7110.25; ...
-1724.9 1393.86 -7110.39; ...
-1706.77 1393.33 -7110.54; ...
-1688.81 1392.81 -7110.56; ...
-1670.96 1392.39 -7110.42; ...
-1653.09 1392.13 -7110.19; ...
-1635.09 1392.02 -7109.98; ...
-1616.92 1392 -7109.86; ...
-1598.6 1392.03 -7109.81; ...
-1580.21 1392.08 -7109.81; ...
-1561.8 1392.13 -7109.81; ...
-1543.38 1392.17 -7109.81; ...
-1524.99 1392.12 -7109.83; ...
-1506.61 1391.92 -7109.9; ...
-1488.23 1391.61 -7110.04; ...
-1469.8 1391.37 -7110.17; ...
-1451.31 1391.54 -7110.16; ...
-1432.8 1392.44 -7109.81; ...
-1414.08 1394.12 -7109.11; ...
-1394.78 1395.35 -7109.44; ...
-1375.63 1395.51 -7111.1; ...
-1357.14 1395.42 -7112.69; ...
-1338.54 1395.27 -7113.93; ...
-1319.64 1395.08 -7114.73; ...
-1300.88 1395.22 -7114.48; ...
-1908.03 1417.84 -7117.99; ...
-1891.22 1412.16 -7113.2; ...
-1873.22 1407.28 -7110.04; ...
-1846.14 1403.63 -7102.63; ...
-1863.05 1408.83 -7096.42; ...
-1831.63 1404.16 -7096.3; ...
-1812.33 1399.4 -7101.26; ...
-1798.22 1399.3 -7099.1; ...
-1781.28 1399.26 -7097.64; ...
-1763.4 1399.07 -7096.93; ...
-1745.08 1398.68 -7096.84; ...
-1726.56 1398.22 -7097.16; ...
-1708.02 1397.76 -7097.65; ...
-1689.7 1397.27 -7097.93; ...
-1671.65 1396.86 -7097.89; ...
-1653.69 1396.62 -7097.69; ...
-1635.61 1396.53 -7097.5; ...
-1617.39 1396.52 -7097.39; ...
-1599.05 1396.55 -7097.35; ...
-1580.67 1396.6 -7097.35; ...
-1562.26 1396.64 -7097.35; ...
-1543.84 1396.65 -7097.37; ...
-1525.39 1396.57 -7097.45; ...
-1506.86 1396.37 -7097.62; ...
-1488.25 1396.14 -7097.85; ...
-1469.63 1396.17 -7097.98; ...
-1451.24 1396.9 -7097.68; ...
-1433.21 1398.83 -7096.51; ...
-1414.48 1402.69 -7093.53; ...
-1393.03 1402.42 -7097.08; ...
-1375.19 1402.05 -7100.18; ...
-1357.99 1402.59 -7101.6; ...
-1339.72 1403.12 -7102.63; ...
-1320.65 1403.55 -7103.08; ...
-1301.21 1404.36 -7101.89; ...
-1991.86 1423.96 -7117.34; ...
-1980.01 1425.83 -7112.76; ...
-1963.06 1427.68 -7110.41; ...
-1944.31 1429.76 -7109.88; ...
-1925.84 1427.96 -7115.33; ...
-1910.56 1422.07 -7099.06; ...
-1920.41 1429.7 -7107.82; ...
-1892.97 1415.38 -7096.43; ...
-1880.31 1412.84 -7093.17; ...
-1815.67 1438.91 -7117.41; ...
-1795.15 1436.64 -7115.73; ...
-1775.75 1435.24 -7115.28; ...
-1757.39 1434.57 -7115.22; ...
-1739.57 1434.33 -7114.72; ...
-1721.47 1434.16 -7115; ...
-1703.6 1434.09 -7116.16; ...
-1686.2 1434.2 -7116.42; ...
-1668.27 1434.3 -7115.88; ...
-1649.63 1434.43 -7115.28; ...
-1630.65 1434.56 -7114.94; ...
-1611.77 1434.67 -7114.84; ...
-1593.14 1434.73 -7114.85; ...
-1574.73 1434.78 -7114.86; ...
-1556.4 1434.82 -7114.87; ...
-1538.03 1434.82 -7114.98; ...
-1519.62 1434.72 -7115.27; ...
-1501.2 1434.45 -7115.72; ...
-1482.88 1434.03 -7116.1; ...
-1464.62 1433.63 -7115.98; ...
-1446.14 1433.58 -7115.04; ...
-1427.49 1434.1 -7115.18; ...
-1410.68 1435.08 -7115.31; ...
-1394.65 1436.23 -7114.16; ...
-1377.72 1438.13 -7112.07; ...
-1361.03 1441.17 -7109.11; ...
-1342.62 1444.84 -7108.59; ...
-2048.56 1445.6 -7114.46; ...
-2044.42 1447.26 -7107.2; ...
-2025.25 1438.57 -7101.44; ...
-2037.7 1445.4 -7103.97; ...
-2000.86 1431.65 -7101.41; ...
-1981.33 1432.24 -7098.19; ...
-1963.57 1433.56 -7097.21; ...
-1946.87 1434.9 -7096.12; ...
-1925.69 1440.86 -7115.12; ...
-1922.8 1450.47 -7115.12; ...
-1931.3 1435.11 -7101.98; ...
-1934.2 1434.85 -7107.86; ...
-1908.24 1450.48 -7115.94; ...
-1916.43 1445.96 -7122.02; ...
-1889.56 1451.92 -7112.09; ...
-1871.78 1452.16 -7109.35; ...
-1854.65 1450.9 -7108.67; ...
-1837.2 1447.19 -7110.43; ...
-1816.71 1445.89 -7100.36; ...
-1828.93 1447.73 -7104.23; ...
-1795.44 1442.71 -7099.8; ...
-1775.93 1440.81 -7099.88; ...
-1758.17 1439.62 -7099.54; ...
-1740.13 1438.65 -7096.08; ...
-1719.64 1437.02 -7100.89; ...
-1703.44 1436.63 -7103.87; ...
-1687.35 1436.29 -7103.95; ...
-1669.8 1436.11 -7103.3; ...
-1651.2 1436.12 -7102.75; ...
-1632.29 1436.21 -7102.49; ...
-1613.5 1436.29 -7102.43; ...
-1594.96 1436.35 -7102.44; ...
-1576.57 1436.4 -7102.45; ...
-1558.22 1436.44 -7102.51; ...
-1539.79 1436.42 -7102.73; ...
-1521.27 1436.27 -7103.15; ...
-1502.74 1435.98 -7103.63; ...
-1484.3 1435.6 -7103.73; ...
-1465.92 1435.31 -7102.54; ...
-1446.17 1435.61 -7097.74; ...
-1424.74 1436.6 -7104.44; ...
-1411.01 1437.62 -7101.76; ...
-1394.76 1438.94 -7098.92; ...
-1377.57 1441.2 -7095.9; ...
-1358.62 1444.84 -7093.06; ...
-1344.29 1447.11 -7096.27; ...
-1319.57 1447.1 -7116.64; ...
-1332.03 1448.89 -7099.61; ...
-1299.77 1450.08 -7115.62; ...
-2145.26 1466.11 -7113.62; ...
-2150.01 1463.42 -7099.22; ...
-2157.71 1468.12 -7108.64; ...
-2133.99 1462.64 -7113.2; ...
-2132.09 1458.48 -7099.43; ...
-2113.37 1455.28 -7100.56; ...
-2095.03 1454.08 -7101.27; ...
-2076.63 1453.25 -7101.93; ...
-2057.29 1452.19 -7100.08; ...
-2045.64 1450.43 -7098.56; ...
-1990.96 1469.54 -7115.62; ...
-1986.45 1471.08 -7109.1; ...
-1968.32 1464.9 -7102.8; ...
-1979.48 1469.6 -7106.13; ...
-1949.46 1459.86 -7100.48; ...
-1928.76 1456.39 -7102.13; ...
-1909.74 1456.57 -7098.57; ...
-1891.58 1456.63 -7095.82; ...
-1872.11 1455.79 -7092.82; ...
-1851.78 1453.5 -7097.23; ...
-1840.09 1451.65 -7099.19; ...
-1315.46 1450.75 -7104.2; ...
-1301.45 1452.02 -7099.97; ...
-2217.64 1484.21 -7117.39; ...
-2223.6 1480.09 -7102.02; ...
-2230.63 1485.46 -7111.66; ...
-2206.77 1481.81 -7117.61; ...
-2204.94 1477.48 -7102.63; ...
-2186.33 1474.46 -7100.65; ...
-2170.97 1470.57 -7101.91; ...
-2100.74 1491.09 -7113.08; ...
-2100.71 1490.11 -7103.97; ...
-2114.42 1492.84 -7103.22; ...
-2090.43 1487.74 -7114.56; ...
-2089.68 1486.16 -7101.64; ...
-2072.74 1481.8 -7100.88; ...
-2054.66 1479.06 -7100.77; ...
-2037.58 1477.6 -7101.47; ...
-2020.52 1475.67 -7102.06; ...
-2001.07 1473.46 -7101.31; ...
-1987.98 1472.34 -7100.84; ...
-2295.79 1496.57 -7105.25; ...
-2309.11 1501.16 -7108.6; ...
-2274.56 1492.17 -7101.69; ...
-2255.52 1489.57 -7105.62; ...
-2243.87 1486.64 -7106; ...
-2176.81 1510.56 -7115.37; ...
-2182.37 1505.98 -7099.74; ...
-2191.47 1511.57 -7110.21; ...
-2164.69 1507.7 -7112.73; ...
-2164.45 1502.62 -7099.02; ...
-2149.34 1503.64 -7111.88; ...
-2147.54 1498.94 -7098.6; ...
-2132.96 1495.18 -7095.46; ...
-2378.7 1522.25 -7113.81; ...
-2375.07 1521.67 -7107.43; ...
-2351.7 1515.48 -7107.87; ...
-2367.99 1521.36 -7102.88; ...
-2333.82 1508.17 -7106.11; ...
-2321.47 1502.97 -7104.64; ...
-2232.7 1525.65 -7118.11; ...
-2237.67 1518.32 -7100.56; ...
-2246.43 1526.61 -7110.55; ...
-2217.72 1515.03 -7105.03; ...
-2205.36 1512.32 -7104.71; ...
-2443.08 1541.58 -7111.11; ...
-2425.3 1532.07 -7109.27; ...
-2439.88 1540.26 -7104.9; ...
-2407.85 1524.85 -7106.22; ...
-2388.54 1521.47 -7102.91; ...
-2376.42 1523.26 -7099.9; ...
-2310.86 1544.4 -7110.38; ...
-2293.23 1538.38 -7108.61; ...
-2307.51 1541.75 -7106.15; ...
-2275.11 1532.32 -7106.22; ...
-2261.41 1528.01 -7104.53; ...
-2515.96 1552.6 -7109.82; ...
-2531.49 1558.65 -7106.38; ...
-2498.27 1546.71 -7107.6; ...
-2478.91 1543.81 -7104.94; ...
-2461.58 1545.4 -7105.48; ...
-2449.51 1545.29 -7103.48; ...
-2386.64 1557.87 -7100.21; ...
-2400.25 1564.9 -7104.54; ...
-2362.96 1554 -7103.49; ...
-2346.14 1550.87 -7104.64; ...
-2331.43 1546.75 -7103.91; ...
-2318.44 1543.14 -7103.04; ...
-2589.04 1578.8 -7114.72; ...
-2570.97 1570.32 -7109.48; ...
-2586.82 1576.38 -7106.49; ...
-2553.28 1562.73 -7104.82; ...
-2540.92 1561.5 -7103.91; ...
-2458.37 1576.41 -7110.05; ...
-2472.76 1580.23 -7108.92; ...
-2440.91 1571.86 -7107.47; ...
-2424.02 1568.36 -7105.15; ...
-2412.48 1565.33 -7101.99; ...
-2660.77 1595.79 -7116.81; ...
-2643.84 1588.96 -7111.61; ...
-2657.41 1592.62 -7111.15; ...
-2627.79 1583.6 -7107.4; ...
-2610.16 1579.7 -7105.29; ...
-2596.11 1579.33 -7106.65; ...
-2526.78 1603.81 -7114.78; ...
-2530.62 1595.64 -7105.29; ...
-2541.32 1602.95 -7109.14; ...
-2514.8 1589.84 -7104.7; ...
-2498.24 1584.99 -7104.05; ...
-2485.73 1580.74 -7102.87; ...
-2729.24 1612.21 -7120.79; ...
-2724.5 1611.29 -7112.93; ...
-2701.24 1605.92 -7110.38; ...
-2716.5 1609.31 -7108.71; ...
-2683.53 1600.39 -7107.55; ...
-2668.75 1595.44 -7107.81; ...
-2605.87 1621.18 -7114.81; ...
-2588.96 1613.77 -7109.19; ...
-2603.13 1618.01 -7109.23; ...
-2572.02 1606.92 -7105.5; ...
-2557.95 1602.26 -7103.51; ...
-2791.65 1631.15 -7118.97; ...
-2773.2 1623.51 -7112.8; ...
-2786.94 1628.9 -7113.4; ...
-2756.02 1617.85 -7108.43; ...
-2738.04 1613.6 -7107.51; ...
-2726.46 1610.97 -7102.58; ...
-2675.44 1644.21 -7117.25; ...
-2660.55 1638.95 -7112.42; ...
-2651.67 1635.24 -7107.71; ...
-2630.06 1625.58 -7109.41; ...
-2643.86 1630.99 -7106.24; ...
-2615.02 1619.91 -7107.3; ...
-2881.02 1654.07 -7116.27; ...
-2862.06 1651.77 -7113.81; ...
-2844.85 1649.68 -7112.56; ...
-2834.96 1648.57 -7109.33; ...
-2813.47 1640.44 -7110.5; ...
-2826.74 1646.12 -7107.73; ...
-2798.07 1633.62 -7109.44; ...
-2716.02 1658.34 -7116.87; ...
-2697.01 1651.82 -7114.23; ...
-2678.08 1643.2 -7103.1; ...
-2690.27 1648.89 -7105.57; ...
-2664.39 1637.4 -7100.67; ...
-2653.52 1632.98 -7099.97; ...
-2938.3 1671.01 -7114.08; ...
-2921.89 1665.25 -7112.62; ...
-2904.01 1659.78 -7111.97; ...
-2882.72 1659.15 -7097.36; ...
-2896.81 1659.27 -7103.54; ...
-2859.07 1654.58 -7101.13; ...
-2844.47 1651.98 -7102.03; ...
-2834.6 1649.5 -7101.51; ...
-2752.83 1676.78 -7113.72; ...
-2736.44 1669.47 -7111.89; ...
-2716.8 1659.58 -7103.31; ...
-2729.03 1666.32 -7104.91; ...
-2704.35 1653.49 -7101.18; ...
-2992.81 1692.21 -7112.04; ...
-2975.27 1685.92 -7110.28; ...
-2958.02 1678.94 -7109.65; ...
-2938.54 1672.36 -7101.94; ...
-2951.04 1676.85 -7103.14; ...
-2922.91 1666.82 -7100.95; ...
-2910.41 1663.04 -7099.81; ...
-2806.8 1695.9 -7115.05; ...
-2789.78 1691.66 -7112.37; ...
-2772.88 1686.17 -7110.64; ...
-2754.03 1678.27 -7102.25; ...
-2765.82 1684.38 -7103.95; ...
-2742.13 1672.2 -7100.45; ...
-3030.62 1709.48 -7112.07; ...
-3013.09 1701.58 -7108.2; ...
-2993.5 1697.27 -7095.13; ...
-3005.5 1700.13 -7100.35; ...
-2973.94 1687.89 -7098.05; ...
-2962.15 1682.39 -7098.69; ...
-2882.11 1712.38 -7118.3; ...
-2862.98 1709.75 -7114.99; ...
-2846.4 1707.91 -7112.2; ...
-2828.92 1704.19 -7110.91; ...
-2807.86 1698.68 -7102.69; ...
-2821.08 1703.33 -7104.12; ...
-2791.87 1693.53 -7101.46; ...
-2778.97 1689.18 -7100.27; ...
-3075.92 1726.46 -7114.74; ...
-3064.03 1724.35 -7109.95; ...
-3048.15 1719.68 -7111.47; ...
-3030.94 1715.12 -7094.86; ...
-3043.49 1721.26 -7102.57; ...
-3016.26 1706.89 -7095.6; ...
-2953 1733.09 -7116.42; ...
-2936.02 1729.14 -7113.68; ...
-2919.47 1724.92 -7113.48; ...
-2902.79 1720.31 -7113.35; ...
-2880.13 1716.62 -7103.68; ...
-2893.83 1720.07 -7105.87; ...
-2863.11 1713.18 -7101.62; ...
-2846.82 1710.01 -7100.68; ...
-2834.24 1707.06 -7099.61; ...
-3136.43 1750.53 -7110.04; ...
-3124.43 1748.2 -7104.47; ...
-3099.91 1737.65 -7108.72; ...
-3113.05 1745.66 -7099.31; ...
-3082.08 1734.12 -7098.81; ...
-3064.07 1729.49 -7095.97; ...
-3048.23 1734.11 -7109.95; ...
-3046.95 1750.62 -7107.87; ...
-3052.75 1727.48 -7097.48; ...
-3056.47 1726.62 -7104.6; ...
-3027.44 1748.65 -7111.91; ...
-3038.78 1743.37 -7115.48; ...
-3007.88 1747.12 -7112.04; ...
-2990.73 1744.18 -7111.45; ...
-2973.3 1739.85 -7111.78; ...
-2955.19 1738.08 -7097.25; ...
-2966.85 1739.91 -7103.6; ...
-2932.9 1731.63 -7100.89; ...
-2917.24 1727.32 -7102.28; ...
-2905.56 1724.27 -7101.19; ...
-3192.02 1766.85 -7114.63; ...
-3173.85 1762.35 -7112.08; ...
-3156.14 1758.31 -7108.26; ...
-3131.69 1754.35 -7095.54; ...
-3146.31 1760.29 -7095.61; ...
-3122.76 1750.16 -7097.16; ...
-3073.3 1763.54 -7115.54; ...
-3063.76 1759.78 -7108.66; ...
-3038.75 1758.9 -7096.23; ...
-3057.1 1764.7 -7094.5; ...
-3021.51 1753.61 -7101.03; ...
-3007.05 1752.28 -7097.12; ...
-2988.95 1746.89 -7099.44; ...
-2977.99 1743.71 -7099.79; ...
-3230.64 1783.24 -7113.43; ...
-3212.65 1777.03 -7111.23; ...
-3186.86 1772.73 -7103.3; ...
-3202.58 1780.55 -7101.61; ...
-3171.92 1771.77 -7095.75; ...
-3158.22 1764.91 -7097.04; ...
-3117.06 1785.84 -7107.59; ...
-3096.41 1778.57 -7103.07; ...
-3112.58 1786.18 -7099.45; ...
-3079.52 1769.44 -7104.97; ...
-3071.65 1769.26 -7096.35; ...
-3285.37 1802.77 -7113.74; ...
-3268.36 1798.16 -7112.3; ...
-3251.51 1794.29 -7109.76; ...
-3227.22 1789.32 -7103.53; ...
-3241.71 1797.99 -7100.83; ...
-3217.48 1788.68 -7099.56; ...
-3154.61 1803.98 -7107.45; ...
-3134.43 1796.04 -7102.5; ...
-3149.28 1803.38 -7099.47; ...
-3122.4 1789.44 -7102.64; ...
-3321.9 1820.08 -7113.79; ...
-3305.35 1812.86 -7110.58; ...
-3281.59 1808.8 -7103.82; ...
-3296.43 1816.49 -7100.94; ...
-3269.07 1807.85 -7100.78; ...
-3256.57 1806.61 -7097.83; ...
-3186.57 1819.43 -7109.59; ...
-3200.21 1826 -7102.12; ...
-3172.68 1814.77 -7099.18; ...
-3159.75 1807.44 -7101.81; ...
-3340.9 1834.59 -7111.76; ...
-3319.46 1825.13 -7103.41; ...
-3332.45 1834.81 -7102.08; ...
-3310.81 1824.27 -7098.8; ...
-3246.03 1841.44 -7107.94; ...
-3224.33 1834.65 -7103.22; ...
-3240 1840.29 -7098.98; ...
-3212.03 1830.01 -7103.58; ...
-3376.94 1858.53 -7113.1; ...
-3360.12 1849.64 -7110.35; ...
-3342.66 1842.88 -7101.35; ...
-3352.72 1851.11 -7100.77; ...
-3279.5 1856.41 -7110.43; ...
-3295.3 1863.47 -7106.19; ...
-3264.65 1852.03 -7098.31; ...
-3250.88 1844.47 -7101.03; ...
-3414.3 1877.39 -7112.06; ...
-3396.93 1870.75 -7109.79; ...
-3374.26 1863.45 -7103.75; ...
-3388.42 1872.62 -7101.66; ...
-3365.82 1861.32 -7099.88; ...
-3317.55 1873.43 -7111.69; ...
-3331.15 1881.25 -7108; ...
-3309.36 1869.76 -7104.66; ...
-3450.54 1895.16 -7111.55; ...
-3433.8 1887.69 -7109.09; ...
-3411.9 1882.1 -7102.57; ...
-3426.05 1889.19 -7100.68; ...
-3402.99 1881.04 -7099.33; ...
-3358.06 1897.18 -7109.56; ...
-3342.56 1888.13 -7108.37; ...
-3353.89 1895.03 -7103.76; ...
-3470.7 1907.32 -7108.54; ...
-3447.07 1897.1 -7101.99; ...
-3460.78 1905.4 -7097.77; ...
-3439 1895.41 -7099.01; ...
-3395.56 1916.11 -7109.94; ...
-3376.69 1907.44 -7108.95; ...
-3390.69 1914.35 -7104.06; ...
-3366.02 1901.97 -7103.5; ...
-3505.74 1929.03 -7111.69; ...
-3490.67 1919.73 -7106.64; ...
-3473.14 1911.46 -7097.1; ...
-3483.37 1917.11 -7096.07; ...
-3430.47 1931.69 -7107.71; ...
-3412.44 1923.94 -7108.87; ...
-3424.54 1929.72 -7099.59; ...
-3402.32 1919.48 -7104.13; ...
-3519.43 1938.25 -7111.21; ...
-3505.03 1929.3 -7098.87; ...
-3516.57 1936.66 -7099.07; ...
-3497.27 1925.5 -7092.39; ...
-3465.64 1948.71 -7107.45; ...
-3448.09 1939.69 -7101.52; ...
-3462.33 1946.58 -7098; ...
-3436.03 1934.31 -7101.01; ...
-3559.66 1964.34 -7106.96; ...
-3542.53 1954.19 -7101.48; ...
-3556.28 1962.21 -7098.47; ...
-3528.75 1944.85 -7099.95; ...
-3483.19 1960.35 -7102.34; ...
-3496.18 1969.51 -7105.74; ...
-3471.55 1952.23 -7100.97; ...
-3601.6 1987.62 -7105.59; ...
-3576.74 1973.86 -7102.6; ...
-3591.71 1982.08 -7098.43; ...
-3565.17 1967.14 -7101.83; ...
-3521.03 1986.28 -7108.14; ...
-3506.2 1976.62 -7107.57; ...
-3517.14 1982.53 -7100.73; ...
-3633.09 2002.32 -7111.89; ...
-3616.63 1995.02 -7106.86; ...
-3601.02 1987.32 -7097.05; ...
-3609.57 1991.85 -7096.32; ...
-3537.88 1995.22 -7102.49; ...
-3552.16 2003.62 -7099.12; ...
-3526.67 1988.65 -7102.7; ...
-3669.74 2019.77 -7111.71; ...
-3653.09 2011.74 -7108.49; ...
-3630.99 2002.05 -7099.51; ...
-3644.71 2008.53 -7097.98; ...
-3622.43 1998.3 -7093.28; ...
-3573.2 2017.52 -7102.61; ...
-3588 2026.89 -7105.2; ...
-3562.11 2010.22 -7100.18; ...
-3706.47 2040.01 -7111.25; ...
-3688.68 2030.87 -7107.74; ...
-3667.89 2020.09 -7099.76; ...
-3680.33 2027.58 -7098.11; ...
-3659.62 2016.29 -7093.78; ...
-3614.22 2043.22 -7109.81; ...
-3598.85 2033.87 -7107.63; ...
-3610.68 2040.68 -7103.65; ...
-3743.81 2059.83 -7113.29; ...
-3726.7 2051.77 -7109.67; ...
-3704.53 2044.36 -7096; ...
-3719.97 2053.29 -7098.92; ...
-3691.98 2035.91 -7094.96; ...
-3631.84 2054.23 -7109.27; ...
-3646.15 2062.81 -7105; ...
-3622.55 2048.03 -7103.75; ...
-3764.27 2073.73 -7111.02; ...
-3741.77 2064.02 -7103.22; ...
-3755.81 2073.69 -7102.03; ...
-3733.66 2061.93 -7098.69; ...
-3668.13 2075.35 -7108.84; ...
-3683.14 2082.51 -7104.07; ...
-3659.56 2070.47 -7102.59; ...
-3801.75 2095.76 -7112.75; ...
-3784.72 2087.72 -7109.35; ...
-3766.8 2081.54 -7100.99; ...
-3777.35 2089.42 -7099.86; ...
-3705.02 2092.47 -7109.91; ...
-3717.96 2098.48 -7107.06; ...
-3696.6 2088.52 -7102.58; ...
-3837.98 2114.25 -7113.31; ...
-3821.59 2107.42 -7110.29; ...
-3799.46 2101.08 -7102.29; ...
-3813.25 2110.03 -7100.58; ...
-3790.83 2099.3 -7098.12; ...
-3748.52 2116.6 -7106.26; ...
-3729.24 2104.67 -7107.08; ...
-3738.32 2111.87 -7098.13; ...
-3856.85 2126.45 -7110.03; ...
-3835.39 2118.64 -7103.49; ...
-3847.33 2125.95 -7101.95; ...
-3826.93 2118.09 -7099.09; ...
-3757.5 2123.34 -7110.1; ...
-3747.3 2117.74 -7096.32; ...
-3754.31 2123.29 -7097.17; ...
-3892.63 2147.78 -7111.91; ...
-3876.23 2139.21 -7107.56; ...
-3856.76 2132.35 -7099.83; ...
-3866.2 2141.6 -7095.06; ...
-3776.6 2142 -7102.59; ...
-3789.67 2152.89 -7101.76; ...
-3764.4 2131.34 -7100.17; ...
-3910.98 2162.39 -7109.58; ...
-3889.4 2150.5 -7100.49; ...
-3901.04 2159.21 -7099.15; ...
-3880.67 2149.69 -7094.46; ...
-3798.82 2159.97 -7105.68; ...
-3807.92 2167.15 -7103.18; ...
-3929.86 2179.8 -7108.47; ...
-3911.39 2168.3 -7096.37; ...
-3920.9 2175.75 -7097.45; ...
-3835.81 2184.75 -7105.45; ...
-3819.54 2175.17 -7101.5; ...
-3831 2182.17 -7098.7; ...
-3950.44 2199.49 -7108.1; ...
-3930.11 2185.25 -7094.98; ...
-3940.48 2194.76 -7095.04; ...
-3851.19 2195.77 -7106.87; ...
-3861.93 2203.94 -7103.83; ...
-3842.43 2189.66 -7097.85; ...
-3969.78 2216.93 -7110.31; ...
-3954.97 2209.36 -7089.91; ...
-3964.84 2213.94 -7098.9; ...
-3872.59 2212.53 -7102.09; ...
-3882.95 2221.08 -7100.49; ...
-3983.2 2229.51 -7112.44; ...
-3974.84 2222.34 -7098.51; ...
-3981.35 2227.46 -7103.15; ...
-3903.92 2237.17 -7100.95; ...
-3918.87 2246.26 -7100.44; ...
-3892.28 2228.52 -7097.96; ...
-4002.59 2248.58 -7107.97; ...
-4015.08 2259.47 -7107.23; ...
-3990.68 2236.7 -7103.32; ...
-3945.74 2260.35 -7110.6; ...
-3930.2 2252.48 -7105.11; ...
-3940.1 2257.84 -7101.72; ...
-4025.15 2267.54 -7106.5; ...
-4033.78 2275.12 -7106.26; ...
-3964.53 2269.72 -7112.97; ...
-3975.29 2276.61 -7106.57; ...
-3952.24 2264.5 -7101.77; ...
-4041.88 2282.85 -7105.67; ...
-4049.69 2290.62 -7104.25; ...
-4004.49 2297.21 -7113.38; ...
-3995.54 2291.53 -7099.26; ...
-4007.55 2300.74 -7099.67; ...
-3983.88 2282.87 -7100.46; ...
-4058.08 2298.89 -7103.11; ...
-4068.35 2308.58 -7101.7; ...
-4020.96 2312.67 -7114.6; ...
-4015.05 2307.1 -7104.19; ...
-4025.33 2317.47 -7101.07; ...
-4082.83 2321.73 -7098.56; ...
-4093.6 2328.42 -7106.32; ...
-4038.56 2331.35 -7112.44; ...
-4033.44 2325.65 -7103.72; ...
-4044.1 2337.28 -7099.77; ...
-4103.98 2337.91 -7106.13; ...
-4113.01 2346.3 -7108.48; ...
-4055.21 2349.65 -7111.17; ...
-4051.52 2345.35 -7102.2; ...
-4060.47 2355.84 -7099.34; ...
-4122.6 2355.79 -7107.35; ...
-4131.24 2364.64 -7110.83; ...
-4067.62 2363.97 -7111.59; ...
-4066.36 2363.08 -7102.51; ...
-4076.14 2376.22 -7100.65; ...
-4140.92 2373.95 -7109.77; ...
-4150.86 2382.94 -7110.44; ...
-4085.93 2387.01 -7107.8; ...
-4175.61 2404.85 -7113.25; ...
-4172.26 2396.24 -7102.79; ...
-4181.47 2402.71 -7101.75; ...
-4160.77 2387.95 -7103.42; ...
-4094.87 2398.98 -7104.27; ...
-4103.74 2409.36 -7103.16; ...
-4190.42 2419.94 -7114.66; ...
-4190.21 2410.71 -7101.88; ...
-4198.76 2418.93 -7102.14; ...
-4112.35 2418.31 -7103.01; ...
-4120.83 2426.52 -7103.28; ...
-4206.38 2438.54 -7114.85; ...
-4206.9 2428.6 -7102.67; ...
-4214.81 2438.35 -7103.01; ...
-4129.35 2434.82 -7103.55; ...
-4138.17 2444 -7103.3; ...
-4219.75 2456.96 -7114.74; ...
-4221.8 2448.89 -7103.6; ...
-4230.36 2462.19 -7104.16; ...
-4147.91 2455.12 -7103.52; ...
-4158.85 2468.73 -7102.62; ...
-4234.63 2474.25 -7109.97; ...
-4239.88 2472.34 -7099.73; ...
-4166.79 2480.37 -7108.21; ...
-4248.43 2493.56 -7110.62; ...
-4248.61 2486.23 -7100.55; ...
-4255.87 2496.99 -7101; ...
-4174.65 2490.48 -7108.48; ...
-4181.97 2500.29 -7112; ...
-4263.43 2511.84 -7111.49; ...
-4263.26 2506.94 -7101.55; ...
-4270.61 2516.48 -7102.1; ...
-4190.96 2510.12 -7110.42; ...
-4199.3 2519.74 -7112.27; ...
-4275.09 2524.92 -7113.17; ...
-4277.14 2524.81 -7103.51; ...
-4284.44 2534.28 -7106.94; ...
-4208.83 2528.96 -7109.62; ...
-4217.44 2537.99 -7110.87; ...
-4294.2 2546.75 -7107.3; ...
-4226.86 2546.67 -7108.13; ...
-4235.26 2555.38 -7109.51; ...
-4304.9 2563.17 -7104.36; ...
-4310.53 2573.33 -7103.27; ...
-4244.42 2563.89 -7107.02; ...
-4252.66 2572.66 -7108.84; ...
-4321.91 2588.75 -7110.45; ...
-4316.02 2582.84 -7101.38; ...
-4262.03 2581.7 -7106.75; ...
-4270.88 2591.77 -7109.04; ...
-4331.91 2599.83 -7114.06; ...
-4323.46 2594.94 -7098.54; ...
-4329.06 2601.26 -7103.32; ...
-4281.44 2602.95 -7106.63; ...
-4291.43 2615.33 -7106.62; ...
-4338.62 2611.63 -7104.67; ...
-4348.63 2622.7 -7109.24; ...
-4299.3 2628.05 -7111.39; ...
-4299.17 2621.78 -7100.55; ...
-4304.17 2628.39 -7101.65; ...
-4356.67 2634.14 -7105.5; ...
-4364.82 2644.27 -7106.55; ...
-4312.86 2644.63 -7111.92; ...
-4310.34 2635.71 -7102.1; ...
-4317.63 2643.86 -7101.78; ...
-4373.9 2655.15 -7101.17; ...
-4382.88 2668.24 -7102.92; ...
-4330.14 2662.68 -7111.16; ...
-4327.84 2652.48 -7098.36; ...
-4336.13 2662.91 -7099.81; ...
-4391.58 2679.87 -7107.79; ...
-4387.7 2674.32 -7096.41; ...
-4393.7 2681.37 -7095.22; ...
-4349.07 2681.03 -7109.94; ...
-4344.89 2671.49 -7098.91; ...
-4356.03 2681.28 -7095.96; ...
-4402.42 2692.59 -7111.34; ...
-4401.33 2690 -7098.25; ...
-4413.54 2703.17 -7100.81; ...
-4366.68 2698.03 -7109.96; ...
-4364.44 2690.72 -7097.28; ...
-4373.97 2699.84 -7095.64; ...
-4421.23 2714.27 -7111.97; ...
-4378.76 2710.76 -7112.94; ...
-4380.21 2708.27 -7099.13; ...
-4388.8 2719.16 -7102.42; ...
-4431.3 2728.05 -7108.91; ...
-4439.3 2739.92 -7106.62; ...
-4398.62 2733.27 -7104.29; ...
-4447.15 2751.81 -7110.09; ...
-4445.47 2745.71 -7097.15; ...
-4450.57 2753.38 -7098.07; ...
-4407.82 2751.18 -7109.84; ...
-4407.11 2743.65 -7096.33; ...
-4412.61 2752.22 -7095.33; ...
-4457.26 2764.82 -7112.34; ...
-4457.15 2761.38 -7098.88; ...
-4468.92 2775.58 -7100.76; ...
-4420.03 2772.26 -7111.64; ...
-4418.39 2762.68 -7097.56; ...
-4428.69 2776.55 -7094.34; ...
-4476 2786.31 -7111.38; ...
-4432.74 2792.71 -7113.39; ...
-4431.32 2786.48 -7102.39; ...
-4441.81 2799.84 -7098.59; ...
-4487.85 2800.81 -7108.11; ...
-4496.75 2813.6 -7107.03; ...
-4445.74 2810.42 -7108.02; ...
-4448.7 2810.21 -7098.47; ...
-4503.04 2826.15 -7111.9; ...
-4503.93 2821.67 -7101.1; ...
-4507.96 2828.75 -7101.9; ...
-4458.56 2826.08 -7109.45; ...
-4455.63 2818.22 -7097.81; ...
-4464.74 2827.46 -7095.74; ...
-4513.25 2844.71 -7113.84; ...
-4513.42 2838.17 -7102.86; ...
-4520.64 2851.35 -7103.98; ...
-4470.92 2839.76 -7112.61; ...
-4472.59 2836.83 -7098.45; ...
-4485.54 2850.7 -7099.8; ...
-4525.63 2862.9 -7109.71; ...
-4529.53 2860.94 -7099.84; ...
-4493.47 2865.41 -7107.47; ...
-4538.79 2881.56 -7111.25; ...
-4538.33 2873.99 -7100.97; ...
-4545.35 2884.32 -7101.79; ...
-4500.29 2880.71 -7112.16; ...
-4503.07 2875.76 -7099.51; ...
-4506.63 2883.13 -7100.61; ...
-4554.08 2901.24 -7112.82; ...
-4553 2893.98 -7102.29; ...
-4560.48 2903.99 -7102.75; ...
-4507.26 2894.16 -7114.55; ...
-4511.07 2891.38 -7102.39; ...
-4516.75 2902.54 -7106.45; ...
-4568.58 2921.02 -7114; ...
-4568.13 2914.21 -7103.08; ...
-4577.05 2927.7 -7103.64; ...
-4529.02 2917.22 -7105.07; ...
-4582.23 2939.23 -7109.43; ...
-4586.01 2936.91 -7098.86; ...
-4539.34 2936.71 -7109.78; ...
-4541.72 2930.08 -7098.26; ...
-4546.49 2938.27 -7099.36; ...
-4593.71 2956.4 -7111.29; ...
-4593.74 2949.54 -7100.02; ...
-4599.51 2959.32 -7101.28; ...
-4551.64 2956.25 -7111.83; ...
-4552.73 2947.81 -7100.25; ...
-4559.43 2958.04 -7101.16; ...
-4603.31 2969.41 -7114.37; ...
-4605.34 2967.7 -7103.24; ...
-4612.03 2977.29 -7107.79; ...
-4564.96 2976 -7113.93; ...
-4566.75 2968.53 -7102.07; ...
-4575.84 2981.79 -7103.13; ...
-4622.41 2987.8 -7108.4; ...
-4579.85 2993.25 -7109.12; ...
-4585.87 2990.31 -7098.12; ...
-4634.13 3000.78 -7106.35; ...
-4641.97 3010.84 -7106.98; ...
-4591.53 3009.93 -7109.58; ...
-4593 3001.61 -7098.86; ...
-4598.69 3010.56 -7098.51; ...
-4650.38 3021.85 -7100.3; ...
-4656.99 3033.7 -7100.15; ...
-4601.22 3024.56 -7111.19; ...
-4605.16 3020.29 -7095.62; ...
-4612.11 3035.7 -7099.79; ...
-4664.57 3042.32 -7111.69; ...
-4661.06 3040.24 -7104.17; ...
-4618.77 3049.1 -7105.54; ...
-4667.86 3051.34 -7100.71; ...
-4675.3 3065.58 -7103.07; ...
-4625.23 3061.66 -7109.56; ...
-4627.4 3060.64 -7094.12; ...
-4634.06 3073.34 -7099.73; ...
-4683.59 3080.87 -7110.77; ...
-4679.87 3076.93 -7104.44; ...
-4639.4 3082.83 -7107.79; ...
-4685.2 3088.3 -7100.43; ...
-4692.33 3103.55 -7102.37; ...
-4648.61 3095.2 -7104.38; ...
-4654.39 3103.77 -7103.27; ...
-4705.9 3125.29 -7110.3; ...
-4697.9 3116.58 -7103.19; ...
-4666.51 3123.41 -7109.83; ...
-4659.9 3112.57 -7100.73; ...
-4718.38 3139.58 -7116.32; ...
-4703.47 3128.15 -7096.58; ...
-4713.82 3144.45 -7100.73; ...
-4678.14 3139.89 -7115.75; ...
-4667.49 3125.74 -7093.91; ...
-4676.96 3142.73 -7098.56; ...
-4723.42 3158.13 -7107.13; ...
-4719.68 3157.55 -7098.88; ...
-4685.99 3157.02 -7105.51; ...
-4684.27 3155.57 -7096.62; ...
-4733.68 3169.27 -7112.49; ...
-4724.7 3165.63 -7097.86; ...
-4730.06 3171.32 -7102.76; ...
-4694.9 3168.88 -7111.21; ...
-4689.64 3163.56 -7096.13; ...
-4693.97 3169.63 -7101.5; ...
-4738.83 3181.94 -7104.67; ...
-4747.12 3192.83 -7107.63; ...
-4702.26 3180.6 -7103.85; ...
-4709.87 3192.11 -7106.73; ...
-4759 3208.57 -7112.61; ...
-4754.29 3205.24 -7104.17; ...
-4719.68 3209.79 -7111.15; ...
-4716.76 3204.64 -7103.53; ...
-4763.82 3217.94 -7104.89; ...
-4772.62 3228.55 -7109.49; ...
-4724.1 3218.04 -7104.08; ...
-4729.39 3229.38 -7106.72; ...
-4781.84 3241.91 -7105.58; ...
-4789.78 3252.93 -7105.06; ...
-4736.7 3246.47 -7111.65; ...
-4734.68 3241.62 -7103.65; ...
-4795.05 3260.96 -7109.35; ...
-4795.25 3260.83 -7100.73; ...
-4800.38 3269.15 -7103.97; ...
-4741.01 3254.9 -7104.07; ...
-4746.16 3266.01 -7106.66; ...
-4808.38 3283.13 -7104.24; ...
-4754.31 3282.39 -7111.98; ...
-4752.42 3278.34 -7103.22; ...
-4815.15 3297.78 -7110.06; ...
-4815.59 3296.85 -7100.63; ...
-4819.56 3306.86 -7105.09; ...
-4760.45 3291.65 -7104.25; ...
-4767.17 3303 -7109.41; ...
-4825.25 3321.03 -7106.76; ...
-4775.67 3316.37 -7106.47; ...
-4782.79 3328.27 -7107.36; ...
-4831.51 3337.8 -7104.2; ...
-4789.18 3339.09 -7103.9; ...
-4837.77 3353.42 -7105.05; ...
-4843.46 3365.59 -7107.16; ...
-4796.82 3352.74 -7104.41; ...
-4802.47 3364.37 -7106.59; ...
-4848.78 3375.58 -7104.21; ...
-4806.69 3373.7 -7103.36; ...
-4856.34 3386.85 -7104.73; ...
-4863.58 3396.59 -7107.11; ...
-4812.45 3386.49 -7100.28; ...
-4818.33 3401.39 -7102.58; ...
-4869.99 3408.35 -7103.35; ...
-4878.98 3425.31 -7105.29; ...
-4823.35 3414.93 -7109.19; ...
-4821.54 3408.9 -7097.86; ...
-4826.41 3419.42 -7098.78; ...
-4883.89 3437.23 -7105.58; ...
-4830.41 3431.49 -7107.24; ...
-4832.07 3429.26 -7096.14; ...
-4888.15 3446.4 -7109.78; ...
-4885.32 3444.38 -7097.6; ...
-4890.04 3454.63 -7101.87; ...
-4838.34 3451.59 -7111.39; ...
-4838.49 3441.91 -7098.01; ...
-4848.42 3459.39 -7098.33; ...
-4896.85 3470.41 -7102.46; ...
-4846.46 3470.15 -7109.84; ...
-4853.79 3473.84 -7101.63; ...
-4903.34 3485.23 -7106.13; ...
-4854.28 3486.75 -7108.59; ...
-4860.62 3483.29 -7099.06; ...
-4909.24 3498.06 -7101.05; ...
-4916.03 3512.18 -7103.53; ...
-4860.66 3506.73 -7112.2; ...
-4864.78 3497.14 -7101.58; ...
-4869.26 3511.27 -7103.55; ...
-4922.21 3525.59 -7110.79; ...
-4919.2 3520.03 -7097.15; ...
-4924.52 3532 -7096.31; ...
-4870.93 3524.91 -7109.17; ...
-4875.93 3519.37 -7099.73; ...
-4929.79 3544.03 -7108.41; ...
-4931.4 3547.81 -7090.79; ...
-4879.97 3544.93 -7111.17; ...
-4882.49 3533.1 -7097.53; ...
-4890.02 3551.73 -7098.46; ...
-4937.94 3562.13 -7113.27; ...
-4935.26 3557.25 -7100.77; ...
-4941.86 3572.28 -7096.87; ...
-4891.53 3562.75 -7107.6; ...
-4895.35 3562.02 -7098.37; ...
-4947.32 3581.84 -7110.53; ...
-4949.83 3589.38 -7094.31; ...
-4902.23 3579.78 -7109.55; ...
-4901.56 3572.18 -7095.72; ...
-4907.35 3582.43 -7097.18; ...
-4955.9 3598.4 -7114.84; ...
-4954.32 3595.65 -7102.65; ...
-4961.05 3608.52 -7098.94; ...
-4914.61 3598.05 -7111.74; ...
-4913.18 3591.19 -7098.39; ...
-4922.18 3604.06 -7097.58; ...
-4966.35 3617.13 -7110.6; ...
-4968.53 3622.42 -7095.4; ...
-4926.77 3616.53 -7106.9; ...
-4930.43 3617.95 -7091.62; ...
-4975.24 3633.78 -7113.8; ...
-4973.63 3629.38 -7101.49; ...
-4979.96 3642.5 -7097.79; ...
-4935.9 3636.24 -7109.97; ...
-4934.8 3628.64 -7098.67; ...
-4941.24 3643.9 -7095.77; ...
-4985.81 3652.03 -7111.29; ...
-4988.1 3658.67 -7096.56; ...
-4945.02 3656.83 -7107.02; ...
-4947.7 3662.1 -7095; ...
-4993.33 3666.39 -7117.57; ...
-4993.69 3664.89 -7105.84; ...
-4999.13 3675.28 -7109.91; ...
-4951.51 3673.13 -7112.21; ...
-4950.82 3670.14 -7102.48; ...
-4954.52 3679.58 -7105.05; ...
-5006.71 3691.24 -7107.96; ...
-4956.66 3684.54 -7112; ...
-4958.78 3689.94 -7105.63; ...
-5014.48 3704.49 -7116.65; ...
-5014.56 3703.19 -7107.69; ...
-5018.38 3711.87 -7110.19; ...
-4967.31 3709.35 -7109.94; ...
-5024.58 3728.48 -7107.33; ...
-4976.46 3726.87 -7115.5; ...
-4980.34 3737.54 -7114.15; ...
-5032.65 3746.19 -7115.7; ...
-5032.43 3741.86 -7105.11; ...
-5036.72 3751.13 -7104.78; ...
-4979.91 3744.94 -7107.14; ...
-5040.87 3763.88 -7112.74; ...
-5040.85 3762.6 -7098.73; ...
-4994.1 3768.31 -7118.72; ...
-4984.18 3761.23 -7105.35; ...
-5048.03 3782.71 -7115.38; ...
-5046.9 3775.03 -7104.27; ...
-5051.69 3787.09 -7104.47; ...
-4991.22 3776.19 -7108.92; ...
-4985.24 3778.52 -7098.31; ...
-5054.59 3798.17 -7112.3; ...
-5055.72 3799.82 -7100.38; ...
-4992.88 3787.22 -7105.72; ...
-4998.27 3797.44 -7109.04; ...
-5060.68 3816.62 -7110.83; ...
-5060.84 3817.15 -7096.59; ...
-5011.8 3820.16 -7119.16; ...
-5001.5 3814.53 -7105.74; ...
-5066.2 3838.19 -7116.76; ...
-5066.51 3830.61 -7104.07; ...
-5070.93 3843.84 -7105.44; ...
-5008.55 3830.43 -7109.19; ...
-5002.12 3833.78 -7098.39; ...
-5072.94 3856.58 -7114.07; ...
-5074.84 3856.7 -7101.44; ...
-5010.01 3843.55 -7106.64; ...
-5016.17 3858.24 -7112.85; ...
-5079.09 3875.33 -7111.54; ...
-5079.25 3873.07 -7097.59; ...
-5015.71 3875.8 -7107.15; ...
-5083.97 3896.87 -7116.02; ...
-5084.21 3887.24 -7104.61; ...
-5087.42 3899.98 -7105.78; ...
-5017.15 3894.33 -7103.32; ...
-5088.67 3912.8 -7113.26; ...
-5089.27 3911.74 -7102.65; ...
-5019.99 3912.98 -7100.09; ...
-5091.55 3927.91 -7111.31; ...
-5090.99 3928.25 -7100.74; ...
-5027.05 3923.5 -7108.4; ...
-5024.67 3924.34 -7102.45; ...
-5028.13 3931.74 -7105.73; ...
-5094.25 3944.84 -7109.9; ...
-5092.88 3946.63 -7099.43; ...
-5033.05 3947.69 -7107.85; ...
-5097.92 3964.87 -7109.24; ...
-5095.31 3965.61 -7097.61; ...
-5037.66 3970.16 -7102.51; ...
-5103.45 3986.81 -7115.03; ...
-5100.75 3979.86 -7104.45; ...
-5104.35 3993.53 -7105.74; ...
-5044.91 3987.03 -7111.06; ...
-5042.57 3983.66 -7102.97; ...
-5045.12 3991.92 -7103.78; ...
-5108.74 4006.15 -7112.46; ...
-5106.21 4005.89 -7102.51; ...
-5048.22 4001.25 -7109.23; ...
-5046.77 4001.98 -7101.44; ...
-5111.84 4020.79 -7108.93; ...
-5108.22 4020.8 -7100.7; ...
-5050.32 4011.79 -7107.38; ...
-5049.83 4017.67 -7101.13; ...
-5113.47 4032.04 -7107.28; ...
-5110.6 4036.74 -7102.03; ...
-5055.87 4041.38 -7103.07; ...
-5114.32 4057.98 -7107.17; ...
-5063.7 4059.27 -7111.22; ...
-5060.94 4056.71 -7103.77; ...
-5063.55 4064.82 -7104.66; ...
-5113.42 4079.47 -7105.54; ...
-5066.55 4070.85 -7109.52; ...
-5065.26 4075.78 -7103.09; ...
-5110.92 4100.54 -7101.38; ...
-5069.26 4097.72 -7102.47; ...
-5115.07 4120.02 -7106.1; ...
-5074.38 4119.23 -7104.94; ...
-5113.79 4132.65 -7102.85; ...
-5074.21 4130.39 -7100.23; ...
-5114.06 4149.38 -7099.56; ...
-5086.22 4153.26 -7115.51; ...
-5078.19 4148.83 -7101.48; ...
-5116.57 4169.15 -7095.41; ...
-5085.85 4168.87 -7109.85; ...
-5079.84 4169.35 -7096.59; ...
-5129.8 4189.77 -7118.13; ...
-5123.95 4188.19 -7105.04; ...
-5085.12 4180.48 -7104.61; ...
-5082.43 4180.92 -7098.5; ...
-5130.81 4207.94 -7113.07; ...
-5124.82 4206.99 -7101.31; ...
-5085.4 4191.43 -7100.53; ...
-5091.47 4208.25 -7108.11; ...
-5128.04 4226.55 -7109.17; ...
-5123.3 4222.07 -7099.84; ...
-5091.08 4221.75 -7101.58; ...
-5124.29 4239.21 -7108.7; ...
-5115.49 4241.15 -7112.98; ...
-5104.43 4242.73 -7115.46; ...
-5121.16 4233.65 -7100.33; ...
-5122.44 4233.22 -7106.27; ...
-5095.5 4241.28 -7102.77; ...
-5123.82 4245.49 -7099.77; ...
-5129.33 4261.46 -7104.54; ...
-5104.43 4259.67 -7114.82; ...
-5109.85 4250.22 -7120.03; ...
-5096.7 4262.92 -7099.84; ...
-5130.43 4278.74 -7098.96; ...
-5103.3 4279.38 -7111.49; ...
-5097.31 4280.82 -7098.02; ...
-5132.22 4294.27 -7095.64; ...
-5102.76 4296.97 -7108.57; ...
-5097.77 4296.48 -7094.44; ...
-5144.02 4315.6 -7118.3; ...
-5136.59 4312.75 -7099.9; ...
-5101.65 4309.66 -7104.16; ...
-5098.99 4314.36 -7091.12; ...
-5145.02 4334.07 -7112.71; ...
-5137.48 4333.88 -7096.26; ...
-5103.11 4322.7 -7105.69; ...
-5107.54 4337.27 -7113.73; ...
-5144.03 4353.21 -7109.24; ...
-5136.54 4352.39 -7094.13; ...
-5106.43 4353.26 -7109.94; ...
-5141.96 4371.27 -7106.55; ...
-5135.23 4370.11 -7092.61; ...
-5105.99 4370.49 -7107.7; ...
-5139.36 4384.34 -7103.24; ...
-5134.95 4389.04 -7092.66; ...
-5105.7 4388.32 -7106.8; ...
-5141.05 4397.36 -7105.27; ...
-5147.69 4411.5 -7111.88; ...
-5105.42 4406.59 -7106.6; ...
-5146.46 4425.94 -7106.62; ...
-5105.17 4425.39 -7106.56; ...
-5144.95 4438.92 -7101.81; ...
-5105.09 4444.51 -7106.04; ...
-5163.68 4465.43 -7115.35; ...
-5149.67 4458.76 -7102.92; ...
-5105.2 4463.51 -7104.77; ...
-5160.61 4480.95 -7109.82; ...
-5148.61 4478.52 -7098.8; ...
-5105.26 4481.43 -7102.9; ...
-5157.63 4493.72 -7105.08; ...
-5149.94 4496.3 -7096.72; ...
-5104.84 4495.35 -7100.81; ...
-5160.32 4507.24 -7105.15; ...
-5168.76 4522.87 -7111.26; ...
-5118.28 4519.72 -7118.48; ...
-5108.14 4514.06 -7105.66; ...
-5167.45 4538.9 -7107.92; ...
-5115.85 4531 -7116.46; ...
-5107.56 4535.66 -7107.35; ...
-5167.41 4556.45 -7106.35; ...
-5101.22 4549.53 -7102.43; ...
-5167.5 4574.23 -7105.8; ...
-5102.6 4570.12 -7108.42; ...
-5095.77 4557.34 -7096.39; ...
-5092.14 4572.02 -7095.56; ...
-5167.73 4592.54 -7105.61; ...
-5100.52 4588.58 -7106.45; ...
-5091.07 4589.8 -7096.78; ...
-5168.51 4611.74 -7104.85; ...
-5100.93 4607.47 -7104.44; ...
-5090.86 4604.86 -7095.24; ...
-5170.05 4631.65 -7102.03; ...
-5116.2 4625.64 -7115.29; ...
-5096.93 4615.03 -7099.44; ...
-5105.03 4626.54 -7104.47; ...
-5177.42 4650 -7112.7; ...
-5173.43 4644.92 -7104.02; ...
-5175.71 4654.18 -7105.63; ...
-5118.32 4645.78 -7112.7; ...
-5106.3 4644.42 -7102.56; ...
-5179.8 4667.3 -7113.07; ...
-5176.36 4665.87 -7103.22; ...
-5119.67 4664.79 -7111.13; ...
-5107.27 4663.6 -7101.52; ...
-5180.74 4684.13 -7112.33; ...
-5177.41 4682.78 -7101.52; ...
-5120.37 4683.6 -7110.55; ...
-5107.71 4682.49 -7101.33; ...
-5181.16 4702.43 -7111.97; ...
-5178.02 4701.2 -7100.92; ...
-5120.54 4702.1 -7110.62; ...
-5107.76 4700.97 -7101.55; ...
-5181.17 4721.32 -7112.11; ...
-5178.07 4719.95 -7101.06; ...
-5120.43 4720.38 -7110.89; ...
-5107.63 4719.24 -7101.82; ...
-5180.92 4740.16 -7112.5; ...
-5177.81 4738.56 -7101.46; ...
-5120.27 4738.61 -7111.09; ...
-5107.49 4737.48 -7101.95; ...
-5180.64 4758.73 -7112.85; ...
-5177.54 4756.96 -7101.77; ...
-5120.17 4756.89 -7111.15; ...
-5107.41 4755.79 -7101.94; ...
-5180.48 4777.12 -7113.04; ...
-5177.43 4775.26 -7101.89; ...
-5120.15 4775.23 -7111.12; ...
-5107.4 4774.15 -7101.89; ...
-5180.45 4795.43 -7113.08; ...
-5177.47 4793.55 -7101.84; ...
-5120.16 4793.61 -7111.08; ...
-5107.4 4792.53 -7101.85; ...
-5180.49 4813.76 -7113.02; ...
-5177.56 4811.88 -7101.71; ...
-5120.15 4811.98 -7111.06; ...
-5107.38 4810.88 -7101.84; ...
-5180.53 4832.13 -7112.94; ...
-5177.64 4830.26 -7101.57; ...
-5120.11 4830.31 -7111.07; ...
-5107.34 4829.19 -7101.86; ...
-5180.54 4850.54 -7112.87; ...
-5177.67 4848.67 -7101.5; ...
-5120.08 4848.62 -7111.1; ...
-5107.31 4847.49 -7101.89; ...
-5180.49 4868.92 -7112.82; ...
-5177.68 4867.04 -7101.53; ...
-5120.15 4867 -7111.12; ...
-5107.39 4865.91 -7101.89; ...
-5180.44 4887.21 -7112.82; ...
-5177.73 4885.29 -7101.71; ...
-5120.38 4885.59 -7111.11; ...
-5107.64 4884.58 -7101.83; ...
-5180.45 4905.34 -7112.93; ...
-5177.93 4903.38 -7102.05; ...
-5120.77 4904.45 -7111.01; ...
-5108.03 4903.53 -7101.69; ...
-5180.66 4923.36 -7113.19; ...
-5178.39 4921.4 -7102.5; ...
-5121.14 4923.43 -7110.87; ...
-5108.35 4922.56 -7101.57; ...
-5181.25 4941.53 -7113.6; ...
-5179.18 4939.66 -7102.95; ...
-5121.17 4942.08 -7110.88; ...
-5108.27 4941.21 -7101.67; ...
-5182.22 4960.19 -7114.04; ...
-5180.12 4958.51 -7103.16; ...
-5120.56 4959.84 -7111.38; ...
-5107.49 4958.94 -7102.28; ...
-5183.24 4979.43 -7114.14; ...
-5180.73 4977.85 -7102.83; ...
-5119.22 4976.43 -7112.7; ...
-5105.97 4975.53 -7103.57; ...
-5183.56 4998.53 -7113.28; ...
-5180.53 4996.41 -7101.86; ...
-5116.57 4989.64 -7113.7; ...
-5104.72 4993.79 -7106.6; ...
-5182.33 5015.47 -7110.63; ...
-5179.32 5011.37 -7100.24; ...
-5101.56 5021.82 -7110.48; ...
-5095.33 5005.83 -7101.69; ...
-5093.65 5020.45 -7102.85; ...
-5179.9 5024.49 -7105.84; ...
-5177.39 5020.86 -7098.5; ...
-5100.42 5034.48 -7110.99; ...
-5090.94 5032.2 -7100.9; ...
-5175.82 5031.71 -7101.18; ...
-5171.38 5051.05 -7104.14; ...
-5099.64 5050.59 -7110.79; ...
-5166.29 5068.38 -7103.47; ...
-5163.2 5083.36 -7105.24; ...
-5161.47 5097.13 -7108.78; ...
-5158.7 5092.49 -7098.88; ...
-5156.92 5104.28 -7099.76; ...
-4830.42 6226.41 -7114.93; ...
-4836.07 6225.44 -7102.08; ...
-4872.7 6245.83 -7120.89; ...
-4826.6 6244.84 -7109.12; ...
-4834.33 6240.64 -7096.62; ...
-4869.91 6263.14 -7113.61; ...
-4876.12 6265.06 -7095.75; ...
-4828.15 6251.74 -7100.77; ...
-4814.52 6263.59 -7119.51; ...
-4820.83 6262.96 -7105.13; ...
-4866.02 6283.99 -7108.53; ...
-4870.44 6288.17 -7095.26; ...
-4808.7 6281.87 -7111.06; ...
-4817.49 6277.81 -7098.5; ...
-4866.72 6294.77 -7102.15; ...
-4854.47 6297.78 -7120.95; ...
-4861.54 6302.99 -7107.84; ...
-4809.6 6288.71 -7102.18; ...
-4795.52 6299.83 -7120.11; ...
-4801.72 6299.62 -7106.06; ...
-4852.54 6317.38 -7115.28; ...
-4859.08 6319.5 -7103.33; ...
-4789.42 6318.23 -7111.38; ...
-4798.24 6314.76 -7098.94; ...
-4849.28 6337.36 -7109.63; ...
-4856.51 6334.92 -7097.79; ...
-4790.37 6325.55 -7102.51; ...
-4776.5 6336.21 -7120.01; ...
-4782.69 6336.56 -7106.36; ...
-4850.97 6345.78 -7101.68; ...
-4835.82 6352.68 -7119.75; ...
-4844.01 6356.31 -7105.95; ...
-4770.51 6355.53 -7111.69; ...
-4779.81 6352.28 -7099.43; ...
-4832.3 6374.55 -7112.02; ...
-4840.76 6371.5 -7099.46; ...
-4771.83 6363.16 -7103.12; ...
-4757.46 6373.82 -7120.17; ...
-4763.99 6374.21 -7106.77; ...
-4834.2 6383.17 -7103.73; ...
-4817.95 6390.48 -7121.48; ...
-4826.9 6394.11 -7108.15; ...
-4752.04 6393 -7111.73; ...
-4761.54 6389.53 -7099.52; ...
-4815.29 6411.59 -7114.4; ...
-4823.96 6411.41 -7102.36; ...
-4753.49 6400.12 -7103.11; ...
-4740.65 6410.81 -7119.06; ...
-4746.72 6409.63 -7106.6; ...
-4812.59 6432.09 -7107.86; ...
-4820.83 6428.07 -7097.21; ...
-4739.06 6421.59 -7110.9; ...
-4744.57 6423.79 -7100.5; ...
-4814.57 6440.22 -7101.04; ...
-4798.82 6448.29 -7115.85; ...
-4807.18 6451.26 -7104.56; ...
-4736.48 6432.63 -7108.06; ...
-4731.62 6443.33 -7111.28; ...
-4795.13 6469.49 -7109.7; ...
-4803.63 6466.39 -7098.74; ...
-4720.81 6462.81 -7118.06; ...
-4727.33 6459.68 -7107.35; ...
-4796.77 6478.13 -7102.44; ...
-4780.51 6483.82 -7118.84; ...
-4789.13 6488.49 -7106.26; ...
-4719.26 6471.17 -7112.29; ...
-4714.58 6482.17 -7114.13; ...
-4776.86 6505.99 -7111.91; ...
-4785.56 6503.7 -7099.81; ...
-4701.64 6504.72 -7123.68; ...
-4710.55 6500.06 -7111.16; ...
-4778.81 6515.14 -7103.63; ...
-4762.3 6520.23 -7121.08; ...
-4771.29 6525.38 -7107.44; ...
-4700.5 6520.12 -7116.65; ...
-4709.26 6521.48 -7103.28; ...
-4759.11 6542.78 -7112.51; ...
-4767.83 6540.88 -7100.24; ...
-4698.11 6539.7 -7108.84; ...
-4707.51 6538.92 -7096.65; ...
-4761 6552.25 -7103.72; ...
-4744.3 6556.64 -7120.86; ...
-4753.02 6562.16 -7106.9; ...
-4699.88 6548.32 -7100.01; ...
-4687.25 6552.44 -7116.63; ...
-4691.71 6556.32 -7103.72; ...
-4739.8 6579.08 -7110.59; ...
-4748.45 6577.05 -7098.4; ...
-4682.05 6565.26 -7111.23; ...
-4671.95 6578.69 -7114.59; ...
-4740.81 6587.67 -7100.8; ...
-4723.51 6595.06 -7117.11; ...
-4732.88 6596.48 -7103.58; ...
-4663.31 6590.55 -7116.64; ...
-4658.02 6600.02 -7115.87; ...
-4725.19 6605.6 -7106.34; ...
-4707.8 6611.93 -7121.36; ...
-4716.91 6615.37 -7108.61; ...
-4652.79 6612.74 -7109.52; ...
-4703.71 6632.75 -7111.09; ...
-4712.79 6631.13 -7100.14; ...
-4644.18 6625.41 -7113.6; ...
-4639.53 6634.28 -7113.62; ...
-4705.39 6642.11 -7102.74; ...
-4688.05 6647.78 -7116.65; ...
-4697.15 6652.39 -7105.17; ...
-4635.2 6647.04 -7109.12; ...
-4683.63 6670.28 -7107.69; ...
-4693.49 6668.74 -7098.53; ...
-4626.3 6660.31 -7114.13; ...
-4622.52 6668.99 -7111.24; ...
-4685.75 6679.39 -7100.98; ...
-4667.19 6686.83 -7112.24; ...
-4677.62 6688.44 -7103.08; ...
-4604.27 6688.01 -7116.98; ...
-4616.72 6681.35 -7105.18; ...
-4669.43 6697.65 -7105.12; ...
-4650.78 6703.4 -7117.3; ...
-4660.71 6707.66 -7107.18; ...
-4607.55 6693.43 -7105.16; ...
-4588.74 6704.79 -7118.5; ...
-4598.98 6703.06 -7106.15; ...
-4646.97 6725.79 -7109.95; ...
-4657.91 6724.13 -7100.81; ...
-4590.61 6712.28 -7107.53; ...
-4573.87 6721.74 -7121.27; ...
-4581.97 6722.59 -7108.69; ...
-4649.47 6735 -7103.29; ...
-4631.54 6741.35 -7115.68; ...
-4641.03 6745.26 -7105.61; ...
-4568.12 6740.83 -7109.79; ...
-4578.54 6737.76 -7098.09; ...
-4627.79 6763.1 -7108.54; ...
-4638.07 6760.65 -7098.75; ...
-4569.66 6748.5 -7099.62; ...
-4552.51 6757.94 -7114.41; ...
-4560.84 6757.91 -7101.42; ...
-4629.97 6771.37 -7101.31; ...
-4612.17 6779.79 -7113.58; ...
-4621.84 6780.54 -7103.72; ...
-4552.12 6766.84 -7103.55; ...
-4539.86 6771.92 -7118.56; ...
-4543.77 6775.17 -7106.11; ...
-4613.81 6789.93 -7106.25; ...
-4596.5 6796.29 -7118.15; ...
-4605.29 6799.92 -7107.95; ...
-4533.79 6784.21 -7111.89; ...
-4523.69 6797.31 -7114.04; ...
-4591.68 6817.95 -7109.58; ...
-4600.98 6815.26 -7100; ...
-4515.52 6808.58 -7115.78; ...
-4511 6818.43 -7115.36; ...
-4592.84 6826.17 -7101.83; ...
-4575.95 6834.79 -7113.59; ...
-4584.88 6835.54 -7103.69; ...
-4505.8 6832.75 -7108.94; ...
-4577.08 6845.14 -7105.73; ...
-4559.8 6851.34 -7117.66; ...
-4568.51 6855.16 -7107.19; ...
-4496.23 6846.46 -7112; ...
-4487.97 6857.44 -7108.44; ...
-4554.53 6873.04 -7108.34; ...
-4563.8 6870.57 -7099.1; ...
-4482.05 6862.74 -7117.02; ...
-4480.88 6864.89 -7107.65; ...
-4473.07 6873.15 -7110.14; ...
-4555.59 6881.16 -7100.62; ...
-4538.13 6889.61 -7111.61; ...
-4547.3 6890.14 -7102.19; ...
-4459.96 6885.19 -7115.56; ...
-4462.9 6882.69 -7110.15; ...
-4453.72 6892.31 -7109.55; ...
-4539.28 6899.16 -7103.87; ...
-4521.11 6907.41 -7114.35; ...
-4531.03 6908.08 -7105.16; ...
-4440.79 6904.8 -7114.92; ...
-4443.7 6901.86 -7109.59; ...
-4435.21 6911.48 -7109.86; ...
-4522.75 6917.68 -7106.33; ...
-4504.45 6924.23 -7117.9; ...
-4513.85 6928 -7107.46; ...
-4424.23 6922.69 -7114.68; ...
-4426.76 6920.2 -7110.58; ...
-4421.77 6927.95 -7112.03; ...
-4499.46 6946.47 -7108.3; ...
-4510 6944.12 -7100.04; ...
-4415.55 6941.91 -7107.84; ...
-4501.42 6955.25 -7101.5; ...
-4482.4 6963.3 -7111.07; ...
-4492.8 6964.49 -7102.76; ...
-4405.7 6954.81 -7112.49; ...
-4397.56 6965.84 -7111.84; ...
-4484.23 6973.57 -7103.84; ...
-4464.42 6980.9 -7112.57; ...
-4475.26 6982.22 -7104.47; ...
-4466.18 6991.16 -7104.8; ...
-4446.14 6998.66 -7113.11; ...
-4457.09 6999.91 -7105; ...
-4379.6 6994.84 -7104.99; ...
-4447.94 7009.09 -7104.91; ...
-4427.71 7016.94 -7112.97; ...
-4438.95 7018.58 -7104.8; ...
-4429.77 7028.37 -7104.45; ...
-4409.19 7035.61 -7112.63; ...
-4420.62 7037.95 -7104.44; ...
-4411.23 7047.61 -7104.23; ...
-4402.1 7057.13 -7104.27; ...
-4392.78 7066.72 -7104.09; ...
-4383.72 7075.99 -7104.23; ...
-3720.49 7604.18 -7106.68; ...
-3706.81 7616.86 -7111.96; ...
-3712.13 7608.21 -7093.67; ...
-3780.59 7649.77 -7110.06; ...
-3788.55 7636.27 -7101.35; ...
-3702.59 7615.74 -7094.59; ...
-3693.46 7629.25 -7117.25; ...
-3692.41 7624.15 -7099.37; ...
-3779.15 7642.89 -7097.34; ...
-3767.76 7663.22 -7113.52; ...
-3770.55 7651.5 -7097.02; ...
-3684.44 7633.39 -7108.76; ...
-3673.07 7641.37 -7106.03; ...
-3657.49 7650.57 -7099.67; ...
-3762.87 7660.25 -7096.91; ...
-3750 7680.11 -7113.97; ...
-3754.39 7670 -7097.27; ...
-3647.66 7657.45 -7097.45; ...
-3628.8 7677.17 -7108.62; ...
-3637.46 7666.45 -7098.39; ...
-3745.88 7679.28 -7096.73; ...
-3730.42 7696.52 -7114.8; ...
-3736.2 7688.38 -7097.49; ...
-3627.67 7672.7 -7095.19; ...
-3620.58 7686.48 -7116.55; ...
-3618.49 7680.59 -7099.25; ...
-3726.26 7697.1 -7097.96; ...
-3712.58 7710.08 -7116.39; ...
-3715.42 7705.53 -7100.77; ...
-3695.17 7719.15 -7111.68; ...
-3611.81 7689.43 -7109.4; ...
-3600.33 7696.6 -7107.33; ...
-3584.26 7705.3 -7101.22; ...
-3705.07 7713.69 -7104.82; ...
-3695.29 7716.9 -7097.4; ...
-3675.83 7727.87 -7113.58; ...
-3680.29 7723.99 -7096.21; ...
-3655.27 7737.84 -7109.98; ...
-3574.73 7712.28 -7099.06; ...
-3556.99 7733.84 -7107.64; ...
-3565.82 7722 -7099.41; ...
-3663.45 7732.79 -7094.45; ...
-3647.64 7741.45 -7092.83; ...
-3638.91 7746.34 -7114.95; ...
-3641.78 7745.04 -7101.33; ...
-3621.26 7757.25 -7110.75; ...
-3557.66 7729.36 -7094.8; ...
-3543.17 7746.82 -7112.28; ...
-3548.95 7738.2 -7094.61; ...
-3629.73 7751.98 -7098.3; ...
-3620.19 7758.03 -7097.76; ...
-3602.12 7770.05 -7112.07; ...
-3610.47 7764.6 -7096.17; ...
-3539.75 7746.39 -7095.01; ...
-3524.01 7760.07 -7115.35; ...
-3528.08 7754.87 -7097.62; ...
-3506.41 7769.4 -7110.85; ...
-3594.73 7775.23 -7090.26; ...
-3583.32 7782.15 -7114.13; ...
-3587.25 7780.04 -7100; ...
-3562.62 7793.61 -7109.4; ...
-3516.37 7762.72 -7101.95; ...
-3506.36 7766.29 -7094.57; ...
-3492.64 7779.02 -7116.17; ...
-3491.93 7774.04 -7098.77; ...
-3572.09 7788.47 -7094.84; ...
-3554.32 7796.73 -7091.43; ...
-3545.74 7802.56 -7113.62; ...
-3548.05 7800.33 -7099.97; ...
-3533.67 7808.56 -7112.03; ...
-3483.1 7782.55 -7108.55; ...
-3471.39 7790 -7106.46; ...
-3455.03 7798.55 -7100.6; ...
-3535.69 7805.9 -7099.47; ...
-3526.03 7811.44 -7106.44; ...
-3514.08 7817.98 -7108.13; ...
-3499.24 7825.59 -7101.7; ...
-3440.9 7806.15 -7099.78; ...
-3426.59 7814.58 -7103.29; ...
-3417.42 7823.38 -7112.06; ...
-3486.26 7831.6 -7093.85; ...
-3477.24 7846.18 -7115.55; ...
-3477.96 7840.23 -7101.13; ...
-3467.85 7847.02 -7101.34; ...
-3406.91 7826.1 -7110.11; ...
-3397.85 7823.5 -7099.39; ...
-3378.06 7837.81 -7110.07; ...
-3382.18 7831.19 -7101.38; ...
-3454.79 7854.75 -7102.43; ...
-3441.2 7866.44 -7114.99; ...
-3442.71 7860.88 -7102.66; ...
-3431.15 7865.52 -7101.16; ...
-3373.07 7837.83 -7105.86; ...
-3361.03 7841.43 -7102.59; ...
-3339.38 7856.81 -7112.58; ...
-3343.28 7850.13 -7104.08; ...
-3417.69 7872.16 -7101.8; ...
-3404.03 7883.54 -7114.07; ...
-3405.83 7877.95 -7102.04; ...
-3394.66 7882.72 -7100.64; ...
-3334.32 7857.01 -7109.19; ...
-3322.78 7861.53 -7109.51; ...
-3306.42 7862.92 -7101.8; ...
-3287.74 7871.72 -7103.46; ...
-3381.05 7889.58 -7101; ...
-3367.19 7900.98 -7112.53; ...
-3368.84 7895.35 -7100.71; ...
-3357.64 7900.8 -7099.84; ...
-3277.24 7880.78 -7109.39; ...
-3266.57 7882.55 -7103.69; ...
-3252.13 7890.76 -7102.87; ...
-3347.76 7907.88 -7103.78; ...
-3331.49 7919.12 -7113.19; ...
-3336.47 7912.67 -7100.49; ...
-3322.79 7919.49 -7100.77; ...
-3244.68 7897.23 -7105.19; ...
-3235.39 7909.87 -7113.44; ...
-3236.01 7899.82 -7100.94; ...
-3222.07 7907.64 -7098.71; ...
-3303.82 7927.01 -7099.49; ...
-3288.88 7930.77 -7097.41; ...
-3270.1 7936.74 -7111.12; ...
-3276.87 7934.55 -7100.79; ...
-3209 7916.81 -7100.21; ...
-3198.01 7932.26 -7119.18; ...
-3194.82 7925.27 -7102.08; ...
-3186.84 7932.39 -7110.32; ...
-3265.56 7938.49 -7106.96; ...
-3253.22 7943.91 -7108.35; ...
-3239.6 7949.54 -7103.13; ...
-3226.16 7954.83 -7101.36; ...
-3171.01 7936.75 -7106.14; ...
-3153.58 7942.14 -7103.83; ...
-3141.15 7947.29 -7106.69; ...
-3128.5 7952.18 -7106.9; ...
-3211.85 7959.95 -7099.75; ...
-3200.09 7963.74 -7095.78; ...
-3182.78 7970.27 -7116.28; ...
-3187.57 7968 -7099.07; ...
-3172.79 7972.87 -7104.07; ...
-3114.77 7957.18 -7111.57; ...
-3101.81 7961.36 -7104.9; ...
-3087.87 7966.88 -7108.32; ...
-3074.88 7972.18 -7103.06; ...
-3156.32 7978.17 -7109.7; ...
-3140.77 7983.76 -7106.06; ...
-3127.72 7988.81 -7106.64; ...
-3059.22 7977.54 -7103.59; ...
-3045.81 7980.99 -7105.16; ...
-3034.54 7983.53 -7103.63; ...
-3014.32 7988.44 -7123.11; ...
-3019.64 7986.59 -7106.23; ...
-3004.63 7990.11 -7113.12; ...
-3005.24 7990.58 -7100.99; ...
-2989.57 7995.46 -7108.39; ...
-3115.15 7993.52 -7105.83; ...
-3100.56 7999.39 -7101.96; ...
-3087.21 8005.03 -7107.48; ...
-3074.53 8009.97 -7109.93; ...
-3060.55 8015.44 -7110.93; ...
-2964.27 8003.98 -7122.24; ...
-2970.53 8001.06 -7111.35; ...
-2956.52 8005.28 -7115.37; ...
-2960.49 8004.61 -7102.86; ...
-2949.04 8007.83 -7108.57; ...
-2950.01 8008.98 -7099.03; ...
-2935.27 8013.1 -7106.27; ...
-3048.34 8020.32 -7112.38; ...
-3039.57 8024.49 -7106.18; ...
-3021.57 8029.69 -7118.17; ...
-3026.81 8029.27 -7106.1; ...
-3011.77 8034.64 -7107.71; ...
-2908.25 8017.12 -7120.37; ...
-2915.31 8017.53 -7110.51; ...
-2899.05 8019.61 -7114.92; ...
-2903.05 8021.87 -7103.35; ...
-2886.95 8023.51 -7109.81; ...
-2889.45 8026.17 -7099.45; ...
-2876.85 8027.21 -7105.26; ...
-2877.03 8029.58 -7097.35; ...
-2861.07 8031.39 -7104.13; ...
-2999.33 8038.81 -7111.13; ...
-2979.62 8045.31 -7115.94; ...
-2986.43 8044.7 -7106.4; ...
-2971.95 8050.89 -7105.56; ...
-2832.89 8034.24 -7118.64; ...
-2839.74 8035.36 -7109.08; ...
-2823.15 8038.09 -7114.33; ...
-2826.92 8040.66 -7103.42; ...
-2811.33 8042.76 -7110.03; ...
-2813.39 8045.29 -7100.38; ...
-2801.47 8046.65 -7106.01; ...
-2801.05 8048.62 -7098.74; ...
-2785.94 8050.49 -7105; ...
-2959.75 8055.93 -7107.67; ...
-2939.35 8063.67 -7115.36; ...
-2945.77 8062.78 -7103.79; ...
-2932.25 8068.28 -7107.02; ...
-2932.36 8068.66 -7098.04; ...
-2917.01 8074.04 -7103.73; ...
-2759.73 8053.12 -7118.4; ...
-2765.89 8054.36 -7109.21; ...
-2750.36 8057.03 -7113.73; ...
-2753.45 8059.65 -7102.97; ...
-2739.11 8061.95 -7108.65; ...
-2740.78 8064.62 -7098.97; ...
-2729.74 8066.24 -7103.99; ...
-2729.13 8068.46 -7096.84; ...
-2714.26 8070.5 -7103.14; ...
-2892.74 8083.2 -7116.65; ...
-2897.91 8081.53 -7106.92; ...
-2884.17 8086.63 -7110.25; ...
-2886.39 8085.11 -7099.97; ...
-2876.13 8088.48 -7103.51; ...
-2876.74 8087.14 -7096.39; ...
-2864.13 8089.63 -7097.94; ...
-2686.71 8072.55 -7117.07; ...
-2693.37 8074.24 -7107.81; ...
-2675.91 8075.71 -7113.23; ...
-2679.73 8078.86 -7102.61; ...
-2661.84 8079.16 -7109.36; ...
-2665.66 8082.38 -7099.22; ...
-2651.77 8082.32 -7104.64; ...
-2653.49 8084.58 -7096.66; ...
-2638.82 8084.71 -7101.63; ...
-2838.92 8101.61 -7114.27; ...
-2842.66 8096.8 -7099.72; ...
-2830.12 8104.63 -7108.21; ...
-2828.78 8102.06 -7096.69; ...
-2821.81 8106.73 -7103.01; ...
-2820.86 8105.1 -7096.22; ...
-2809.35 8108.47 -7100.46; ...
-2620.46 8083.51 -7110.12; ...
-2605.47 8089.33 -7105.66; ...
-2594.92 8094.52 -7101.76; ...
-2568.73 8095.77 -7110; ...
-2580.53 8096.5 -7102.07; ...
-2784.06 8119.97 -7117.63; ...
-2789.45 8115.07 -7105.85; ...
-2773.57 8121.17 -7111.93; ...
-2774.68 8114.28 -7097.32; ...
-2760.22 8121.67 -7105.76; ...
-2759.04 8115.01 -7092.71; ...
-2749.2 8121.66 -7100.19; ...
-2746.22 8116.95 -7091.16; ...
-2734.37 8124.23 -7099.28; ...
-2565.74 8098.17 -7104.73; ...
-2551.16 8101.27 -7103.13; ...
-2536.48 8106.58 -7092.54; ...
-2517.82 8112.61 -7109.81; ...
-2522.87 8113.14 -7097.58; ...
-2510.17 8117.93 -7099.46; ...
-2710.25 8137.67 -7116.06; ...
-2714.98 8132 -7103.8; ...
-2698.97 8139.2 -7112.26; ...
-2698.74 8133.54 -7100.5; ...
-2683.75 8140.11 -7109.48; ...
-2683.01 8132.93 -7097.64; ...
-2668.17 8140.2 -7106.38; ...
-2666.61 8131.91 -7094.8; ...
-2655.22 8139.46 -7102.35; ...
-2648.66 8131.37 -7091.16; ...
-2640.6 8143.4 -7103.38; ...
-2492.83 8120.76 -7105.89; ...
-2477.71 8126.72 -7095.53; ...
-2453.95 8132.45 -7109.89; ...
-2463.08 8130.47 -7105.68; ...
-2446.87 8134.19 -7109.42; ...
-2618.45 8157.29 -7116.11; ...
-2620.74 8148.65 -7101.48; ...
-2606.84 8158.07 -7112.35; ...
-2604.04 8153.5 -7101.29; ...
-2591.09 8157.81 -7110.12; ...
-2588.72 8151.8 -7095.35; ...
-2573.36 8156.91 -7109.35; ...
-2569.6 8154.35 -7098.15; ...
-2555.13 8157.23 -7109.9; ...
-2554.19 8156.21 -7100.04; ...
-2538.23 8158.83 -7108.68; ...
-2540.22 8157.79 -7099.02; ...
-2527.19 8160.61 -7104.68; ...
-2528.01 8159.74 -7096.85; ...
-2514.49 8163.73 -7100.98; ...
-2453.87 8134.35 -7104.24; ...
-2443.88 8135.21 -7103.49; ...
-2423.58 8135.52 -7106.48; ...
-2403.14 8136.66 -7104.82; ...
-2383.98 8137.13 -7104.85; ...
-2365.2 8137.26 -7105.64; ...
-2346.88 8137.51 -7106.36; ...
-2329.57 8138.11 -7106.04; ...
-2313.8 8138.85 -7103.71; ...
-2297.19 8139.73 -7098.92; ...
-2277.82 8146.76 -7101.14; ...
-2500.47 8168.84 -7106.16; ...
-2475.16 8175.7 -7116.21; ...
-2484.25 8175.32 -7103.88; ...
-2469.79 8179.3 -7106.62; ...
-2473.41 8179.5 -7097.73; ...
-2460.3 8180.17 -7098.21; ...
-2265.49 8152.29 -7108.21; ...
-2254.88 8155.12 -7106.58; ...
-2240.63 8157.02 -7104.51; ...
-2224.03 8158.47 -7102.54; ...
-2209.81 8158.99 -7099.7; ...
-2181.25 8165.86 -7113.9; ...
-2190.6 8161.02 -7100.9; ...
-2172.68 8166.59 -7104.56; ...
-2173.56 8159.83 -7093.39; ...
-2157.27 8168.63 -7098.08; ...
-2440.59 8180.86 -7106.66; ...
-2423.12 8182.78 -7097.25; ...
-2408.14 8188.18 -7097.09; ...
-2385.49 8193.98 -7108.72; ...
-2396.04 8192.17 -7100.77; ...
-2377.97 8196.02 -7107.77; ...
-2147.16 8176.76 -7105.94; ...
-2123.78 8184.15 -7117.16; ...
-2130.47 8181.49 -7105.49; ...
-2110.08 8185.98 -7112.43; ...
-2112.34 8182.46 -7100.94; ...
-2092.56 8186.54 -7110.07; ...
-2093.36 8181.18 -7098.03; ...
-2385.07 8196.17 -7100.91; ...
-2374.12 8197.82 -7098.62; ...
-2352.86 8202.19 -7097.4; ...
-2327.83 8214.38 -7110.62; ...
-2336.25 8210.05 -7106.97; ...
-2321.16 8216.5 -7110.16; ...
-2327.4 8215.39 -7105.37; ...
-2317.68 8215.78 -7104.88; ...
-2298.33 8215.68 -7107.55; ...
-2278.01 8215.67 -7103.78; ...
-2256.33 8215.54 -7097.23; ...
-2237.55 8221.99 -7101.42; ...
-2226.56 8222.96 -7097.24; ...
-2201.85 8230.52 -7115.59; ...
-2207.97 8225.82 -7100.11; ...
-2186.13 8231.02 -7111.29; ...
-2186.53 8225.4 -7097.7; ...
-2167.05 8230.81 -7109.96; ...
-2166.52 8224.57 -7097.42; ...
-2148.52 8230.64 -7109.31; ...
-2148.21 8223.94 -7097.34; ...
-2132.78 8230.67 -7107.12; ...
-2133 8223.65 -7095.88; ...
-2122.2 8230.07 -7102.54; ...
-2121.41 8223.99 -7093.28; ...
-2108.91 8231.89 -7099.22; ...
-2085.22 8247.95 -7116.11; ...
-2090.36 8241.52 -7101.81; ...
-1849.84 1408.72 -7091.71; ...
-1844.85 1411.29 -7083.95; ...
-1815.02 1405.2 -7089.58; ...
-1831.54 1411.57 -7078.83; ...
-1798.98 1405.26 -7086.8; ...
-1782.23 1405.25 -7084.97; ...
-1764.23 1404.96 -7084.25; ...
-1745.36 1404.76 -7084.36; ...
-1725.68 1404.91 -7085.39; ...
-1705.93 1404.86 -7086.72; ...
-1686.98 1404.46 -7087.33; ...
-1668.73 1404.15 -7087.35; ...
-1650.63 1403.99 -7087.2; ...
-1632.44 1403.93 -7087.06; ...
-1614.16 1403.94 -7087; ...
-1595.81 1403.96 -7086.98; ...
-1577.43 1404 -7086.97; ...
-1559.03 1404.03 -7086.98; ...
-1540.6 1404.01 -7087.03; ...
-1522.08 1403.92 -7087.16; ...
-1503.46 1403.77 -7087.36; ...
-1484.82 1403.72 -7087.55; ...
-1466.47 1404.09 -7087.44; ...
-1449.12 1405.26 -7086.5; ...
-1433.65 1407.68 -7084.21; ...
-1422.64 1411.39 -7080.29; ...
-1388.51 1409.03 -7089.18; ...
-1406.25 1413.04 -7079.96; ...
-1375.22 1410.54 -7089.65; ...
-1358.91 1412.14 -7089.92; ...
-1340.5 1413.13 -7090.5; ...
-1321.36 1413.68 -7090.53; ...
-1302.96 1414.35 -7088.73; ...
-1925.52 1430.19 -7095.59; ...
-1929.69 1426.87 -7079.73; ...
-1938.97 1433.01 -7088.48; ...
-1909.91 1420.64 -7080.28; ...
-1893.29 1416.96 -7080.79; ...
-1877.81 1414.81 -7081.02; ...
-1860.53 1413.7 -7080.02; ...
-1848.45 1414.64 -7074.51; ...
-1715.66 1436.61 -7092.31; ...
-1717.04 1433.03 -7083.99; ...
-1730.19 1436.65 -7079.72; ...
-1703.9 1435.43 -7092.95; ...
-1706.05 1430.3 -7082.57; ...
-1688.66 1434.53 -7092.32; ...
-1689.48 1429.61 -7081.97; ...
-1671.02 1434.23 -7091.68; ...
-1671.35 1429.45 -7081.64; ...
-1652.42 1434.2 -7091.3; ...
-1652.8 1429.44 -7081.48; ...
-1633.64 1434.26 -7091.16; ...
-1634.24 1429.48 -7081.44; ...
-1615.02 1434.32 -7091.14; ...
-1615.77 1429.51 -7081.44; ...
-1596.56 1434.37 -7091.15; ...
-1597.38 1429.53 -7081.44; ...
-1578.19 1434.4 -7091.17; ...
-1579.01 1429.55 -7081.48; ...
-1559.8 1434.42 -7091.29; ...
-1560.6 1429.55 -7081.59; ...
-1541.32 1434.38 -7091.57; ...
-1542.13 1429.51 -7081.8; ...
-1522.76 1434.24 -7091.98; ...
-1523.65 1429.42 -7082.03; ...
-1504.25 1434 -7092.27; ...
-1505.32 1429.28 -7082.07; ...
-1486.12 1433.72 -7091.89; ...
-1487.64 1429.13 -7081.51; ...
-1469.35 1433.48 -7089.8; ...
-1471.97 1428.97 -7079.94; ...
-1459.09 1433.02 -7084.76; ...
-1459.85 1428.96 -7077.72; ...
-1449.25 1434.18 -7077.83; ...
-1389.5 1415.55 -7080.22; ...
-1377.03 1418.76 -7077.59; ...
-1359.56 1420.7 -7077.11; ...
-1340.71 1421.39 -7077.49; ...
-1321.87 1421.22 -7077.43; ...
-1304.75 1420.47 -7076.09; ...
-2039.79 1447.84 -7094.09; ...
-2040.9 1445.93 -7079.4; ...
-2050.44 1453.96 -7086.24; ...
-2020.06 1437.04 -7077.89; ...
-1997.77 1434.48 -7083.01; ...
-1980.58 1434.91 -7084.6; ...
-1965.27 1435.11 -7084.23; ...
-1953.3 1434.29 -7083; ...
-1846.5 1454.03 -7091.2; ...
-1844.08 1453.96 -7085.91; ...
-1859.33 1455.28 -7081.94; ...
-1835.06 1451.51 -7094.08; ...
-1831.86 1451.56 -7086.3; ...
-1814.96 1448.66 -7085.81; ...
-1795.44 1446.75 -7081.14; ...
-1774.7 1443.63 -7086.17; ...
-1761.46 1442.74 -7081.96; ...
-1748.63 1441.35 -7077.04; ...
-1429.41 1437.74 -7089.51; ...
-1412.83 1439.59 -7084.58; ...
-1395.32 1441.47 -7081.23; ...
-1377.7 1444.5 -7077.88; ...
-1358.95 1448.34 -7074.58; ...
-1340.31 1448.57 -7093.04; ...
-1346.86 1448.07 -7087.72; ...
-1294.68 1451.4 -7088.84; ...
-2164.79 1467.17 -7095.6; ...
-2165.7 1463.35 -7083.78; ...
-2178.51 1470.52 -7086.79; ...
-2149.07 1458.05 -7084.21; ...
-2131 1454.83 -7085.38; ...
-2112.44 1453.58 -7086.44; ...
-2093.4 1453.7 -7086.85; ...
-2073.61 1454.9 -7085.1; ...
-2059.43 1457.35 -7084.56; ...
-1982.25 1470.07 -7096.46; ...
-1985 1467.29 -7081.46; ...
-1993.85 1471.84 -7090.04; ...
-1965.85 1462.52 -7081.57; ...
-1946.72 1459.28 -7082.04; ...
-1928.29 1457.99 -7082.84; ...
-1911.13 1457.73 -7081.88; ...
-1894.35 1457.25 -7080.06; ...
-1880.25 1456.47 -7077.37; ...
-1336.92 1449.56 -7089.9; ...
-1323.62 1451.1 -7090.52; ...
-1311.08 1451.76 -7085.88; ...
-2253.56 1485.17 -7095.47; ...
-2257.15 1481.05 -7083.69; ...
-2267.81 1487.69 -7087.7; ...
-2241.91 1482.28 -7096.74; ...
-2240.93 1476.78 -7084.24; ...
-2221.42 1474.49 -7084.63; ...
-2203.38 1475.34 -7086.73; ...
-2191.48 1475.25 -7083.86; ...
-2110.57 1488.07 -7085.62; ...
-2124.93 1491.92 -7088.5; ...
-2090.36 1483.66 -7083.29; ...
-2071.09 1479.3 -7079.58; ...
-2051.02 1477.21 -7084.84; ...
-2035.07 1476.3 -7087.46; ...
-2019.37 1474.9 -7087.14; ...
-2006.99 1473.18 -7085.21; ...
-2353.32 1507.85 -7091.86; ...
-2350.35 1500.11 -7081.43; ...
-2362.22 1505.88 -7079.45; ...
-2334.79 1501.68 -7093.9; ...
-2332.71 1495.37 -7083.24; ...
-2317.79 1497.94 -7096.81; ...
-2313.74 1492.43 -7085.7; ...
-2293.91 1489.8 -7084.95; ...
-2279.51 1490.28 -7084.56; ...
-2214.87 1509.47 -7093.22; ...
-2219.67 1501.94 -7075.79; ...
-2229.34 1509.98 -7088.07; ...
-2201.94 1507.09 -7093.99; ...
-2197.65 1498.91 -7081.86; ...
-2180.54 1497.48 -7086.19; ...
-2164.15 1495.78 -7086.51; ...
-2148.73 1494.12 -7085.23; ...
-2137.11 1492.29 -7083.42; ...
-2428.16 1525.55 -7092.56; ...
-2425.34 1518.44 -7081.45; ...
-2437.66 1524.42 -7080.27; ...
-2408.24 1519.64 -7092.7; ...
-2406.78 1513.01 -7081.06; ...
-2390.34 1516.79 -7090.92; ...
-2386.65 1509.6 -7080.45; ...
-2371.21 1516.47 -7092.81; ...
-2369.71 1509.69 -7081.84; ...
-2295.87 1529.07 -7090.03; ...
-2295.35 1519.82 -7075.01; ...
-2305.36 1524.3 -7078.73; ...
-2275.97 1524.52 -7091.28; ...
-2272.62 1515.55 -7080.36; ...
-2258.03 1521.29 -7094.71; ...
-2256.19 1512.88 -7083.83; ...
-2244.27 1510.27 -7083.28; ...
-2519.5 1544 -7092.82; ...
-2518.33 1536.94 -7077.25; ...
-2527.53 1540.27 -7082.27; ...
-2499.56 1539.66 -7091.72; ...
-2497.59 1532.78 -7074.76; ...
-2481.37 1537.93 -7089.72; ...
-2476.77 1531.56 -7078.5; ...
-2462.42 1539.76 -7089.03; ...
-2459.28 1529.62 -7080.68; ...
-2443.7 1534.85 -7093.22; ...
-2444.61 1528.3 -7082.7; ...
-2370.23 1530.68 -7092.36; ...
-2360.49 1544.02 -7094.28; ...
-2369.34 1535.47 -7081.72; ...
-2376.1 1544.11 -7088.97; ...
-2379.49 1521.68 -7095.51; ...
-2347.05 1542.8 -7093.2; ...
-2351.46 1534.43 -7081.93; ...
-2359.84 1537.79 -7087.79; ...
-2332.36 1539.45 -7091.98; ...
-2332.42 1531.24 -7081.31; ...
-2313.41 1536.08 -7093.78; ...
-2315.67 1527.62 -7080.55; ...
-2573.79 1561.82 -7090.92; ...
-2570.88 1553.4 -7074.69; ...
-2581.02 1558.77 -7080.14; ...
-2555.65 1555.93 -7090.62; ...
-2550.63 1548.28 -7080.13; ...
-2537.11 1552.96 -7094.38; ...
-2536.06 1543.85 -7083.24; ...
-2460.64 1551.67 -7091.18; ...
-2461.72 1565.09 -7094.25; ...
-2460.51 1551.27 -7074.34; ...
-2468.77 1557.24 -7082.04; ...
-2469.38 1543.27 -7096.47; ...
-2442.28 1551.67 -7091.18; ...
-2441.56 1560.78 -7095.44; ...
-2442.24 1548.75 -7077.96; ...
-2425.14 1560.06 -7093.76; ...
-2426.62 1550.87 -7082.28; ...
-2435.81 1554.42 -7087.61; ...
-2410 1558.54 -7093.67; ...
-2408.7 1549.81 -7083.13; ...
-2393.94 1546.39 -7082.71; ...
-2645.57 1582.84 -7091.42; ...
-2642.73 1577.44 -7076.27; ...
-2651.63 1580.75 -7079.58; ...
-2626.92 1577.97 -7090.95; ...
-2623.39 1571.6 -7074.75; ...
-2609.9 1573.94 -7090.32; ...
-2604.42 1567.44 -7079.53; ...
-2591.69 1571.32 -7093.58; ...
-2589.94 1563 -7081.71; ...
-2538.24 1565.94 -7092.16; ...
-2535.39 1581.22 -7092.04; ...
-2537.57 1571.19 -7075.36; ...
-2543.99 1574.2 -7082.62; ...
-2545.5 1559.27 -7097.36; ...
-2516.19 1579.31 -7091.71; ...
-2517.36 1570.57 -7075.15; ...
-2529.55 1573.18 -7085.09; ...
-2499.32 1576.09 -7090.8; ...
-2495.87 1567.5 -7078.27; ...
-2479.57 1572.98 -7094.8; ...
-2479.81 1563.09 -7081.19; ...
-2699.85 1600.37 -7089.34; ...
-2693.23 1594.12 -7077.78; ...
-2704.65 1596.79 -7072.98; ...
-2681.27 1594.6 -7091.88; ...
-2679.3 1587.76 -7074.8; ...
-2662.67 1589.2 -7095.28; ...
-2660.81 1583.26 -7079.02; ...
-2593.63 1583.62 -7092.16; ...
-2592.38 1599.14 -7092.72; ...
-2591.57 1587.7 -7074.13; ...
-2600.43 1592.26 -7082.01; ...
-2600.67 1577.15 -7097.6; ...
-2572.37 1596.09 -7093.23; ...
-2571.06 1586.42 -7080.37; ...
-2584.93 1590.09 -7086.04; ...
-2552.23 1592.19 -7094.66; ...
-2553.62 1580.82 -7082.08; ...
-2770.63 1621.08 -7090.55; ...
-2761.26 1615.56 -7074.77; ...
-2776.8 1619.77 -7071.2; ...
-2751.37 1615.73 -7091.91; ...
-2746.21 1612.61 -7080; ...
-2735.62 1611.82 -7091.66; ...
-2733.62 1608 -7077.08; ...
-2718.48 1607.26 -7093.05; ...
-2717.69 1601.62 -7073.54; ...
-2630.7 1617.28 -7093.24; ...
-2627.04 1608.12 -7082.34; ...
-2637.48 1612.53 -7082.47; ...
-2610.2 1611.08 -7096.06; ...
-2611.59 1600.34 -7081.91; ...
-2808.91 1637.58 -7091.62; ...
-2800.12 1631.29 -7076.67; ...
-2813.49 1637.19 -7073.57; ...
-2789.08 1628.86 -7096.32; ...
-2786.08 1625.22 -7079.21; ...
-2682.54 1637.65 -7090.49; ...
-2680.13 1629.48 -7081.68; ...
-2690.72 1633.86 -7081.81; ...
-2664.91 1631.47 -7091.51; ...
-2663.71 1623.27 -7082.21; ...
-2647.33 1625.89 -7094.84; ...
-2647.53 1616.99 -7082.73; ...
-2853.08 1655.28 -7093.37; ...
-2852.97 1655.89 -7084.3; ...
-2868.19 1659.49 -7086; ...
-2841.85 1652.2 -7092.31; ...
-2841.29 1650.77 -7076.85; ...
-2826.81 1646.18 -7094.53; ...
-2823.73 1643.11 -7079.68; ...
-2720.23 1655.3 -7090.85; ...
-2717.5 1646.7 -7081.72; ...
-2728.28 1652.22 -7081.86; ...
-2699.1 1646.91 -7093.37; ...
-2701.33 1638.82 -7081.71; ...
-2939.23 1675.91 -7089.9; ...
-2932.34 1675.9 -7083.22; ...
-2944.03 1682.2 -7079.79; ...
-2921.92 1669.07 -7091.22; ...
-2919.39 1672.29 -7082.53; ...
-2905.69 1664.47 -7092.72; ...
-2902.2 1667.95 -7082.94; ...
-2886.99 1664.89 -7081.76; ...
-2757.06 1674.31 -7091.01; ...
-2754.15 1665.75 -7082.09; ...
-2764.71 1671.16 -7082.5; ...
-2736.69 1665.52 -7093.36; ...
-2738.54 1657.6 -7081.83; ...
-2968.93 1687.65 -7091.37; ...
-2967.67 1689.92 -7084.48; ...
-2981.94 1696.07 -7084.43; ...
-2955.46 1681.51 -7092.7; ...
-2956.2 1686.36 -7081.71; ...
-2810.42 1695.6 -7090.67; ...
-2807.16 1688.53 -7082.27; ...
-2816.8 1692.41 -7082.23; ...
-2792.4 1690.08 -7091.94; ...
-2791.34 1682.23 -7082.43; ...
-2773.41 1683.39 -7093.56; ...
-2774.92 1675.68 -7082.73; ...
-3008.96 1705.04 -7091.74; ...
-3007.1 1707.1 -7084.72; ...
-3020.29 1713.33 -7084.42; ...
-2998.38 1704.47 -7080.99; ...
-2879.93 1715.67 -7088.34; ...
-2872.43 1709 -7075.69; ...
-2886.74 1713.44 -7073.8; ...
-2861.29 1711.2 -7089.52; ...
-2857.59 1706.31 -7079.87; ...
-2845.71 1707.26 -7089.87; ...
-2844.24 1699.78 -7076.34; ...
-2827.52 1702.28 -7092.12; ...
-2826.39 1695.08 -7080.38; ...
-3045.15 1723.71 -7092.03; ...
-3041.33 1723.68 -7085.2; ...
-3054.51 1729.23 -7082.88; ...
-3033.18 1720.73 -7082.15; ...
-2927.02 1731.45 -7092.92; ...
-2926.71 1731.72 -7084.07; ...
-2942.28 1736.36 -7085.51; ...
-2914.95 1727.76 -7091.8; ...
-2913.75 1726.2 -7077.39; ...
-2897.98 1722.14 -7092.71; ...
-2895.98 1719.4 -7080.25; ...
-3098.87 1741.81 -7094.86; ...
-3092.06 1742.58 -7085.35; ...
-3070.45 1734.35 -7084.71; ...
-3081.43 1739.87 -7079.24; ...
-2985.35 1747.39 -7092.33; ...
-2985.39 1748.84 -7085.49; ...
-2998.52 1752.9 -7085.78; ...
-2974.46 1744.08 -7093.34; ...
-2974.47 1745.94 -7083.63; ...
-2961.27 1742.37 -7081.39; ...
-3138.45 1759.83 -7088.66; ...
-3121.15 1752.16 -7088.04; ...
-3132.04 1758.2 -7082.48; ...
-3106.19 1747.77 -7082.24; ...
-3092.91 1745.12 -7073.11; ...
-3048.72 1766.13 -7088.53; ...
-3026.17 1760.18 -7088.75; ...
-3042.21 1767.39 -7082.98; ...
-3015.45 1759.17 -7083.04; ...
-3191.81 1784.66 -7090.59; ...
-3180.15 1783.01 -7084.43; ...
-3158.31 1769.13 -7086.83; ...
-3170.13 1778.05 -7080.41; ...
-3145.04 1764.24 -7080.28; ...
-3105.15 1785.22 -7092.92; ...
-3084.41 1777.48 -7091.11; ...
-3098.78 1785.86 -7085.81; ...
-3071.14 1775.55 -7084.54; ...
-3056.58 1772.4 -7081.75; ...
-3230.79 1801.36 -7091.61; ...
-3212.1 1795.18 -7088.55; ...
-3189.07 1789.48 -7079.55; ...
-3201.34 1795.32 -7078.74; ...
-3180.87 1785.97 -7074.58; ...
-3141.68 1801.7 -7093.3; ...
-3123.79 1794.18 -7091.42; ...
-3135.66 1801.85 -7086.43; ...
-3112.06 1791.47 -7085.34; ...
-3285.42 1821.64 -7090.89; ...
-3267.73 1818.16 -7089.2; ...
-3250.81 1813.08 -7087.65; ...
-3225.81 1806.19 -7080.75; ...
-3239.8 1813.46 -7078.78; ...
-3215.93 1803.23 -7075.25; ...
-3187.46 1821.84 -7095.27; ...
-3181.27 1821.68 -7085.79; ...
-3159.04 1810.64 -7090.45; ...
-3169.74 1818.9 -7079.45; ...
-3147.1 1806.92 -7086.37; ...
-3323.75 1837.1 -7091.24; ...
-3306.25 1831.41 -7087.27; ...
-3279.06 1829.7 -7077.6; ...
-3295.39 1834.94 -7075.89; ...
-3264.4 1823.85 -7079.48; ...
-3254.67 1821.7 -7074.54; ...
-3231.59 1837.9 -7092.54; ...
-3211.1 1831.63 -7091.22; ...
-3223.89 1837.36 -7082.45; ...
-3194.34 1828.42 -7080.06; ...
-3181.5 1824.26 -7076.62; ...
-3343.53 1851.31 -7089.94; ...
-3319.62 1841.58 -7078.64; ...
-3332.5 1849.23 -7077.36; ...
-3310.5 1839.88 -7073.85; ...
-3284.64 1862.19 -7091.88; ...
-3272.21 1859.07 -7084.26; ...
-3249.16 1847.28 -7084.42; ...
-3262.33 1855.49 -7078.32; ...
-3236.56 1841.13 -7085.17; ...
-3379.54 1874.2 -7093.55; ...
-3362.67 1865.86 -7089.98; ...
-3346.88 1859.85 -7073.29; ...
-3355.59 1864.93 -7081.19; ...
-3324.32 1878.55 -7095.63; ...
-3306.21 1871.22 -7089.6; ...
-3280.02 1864.85 -7075.86; ...
-3294.67 1870.28 -7075.92; ...
-3271.08 1860.65 -7075.63; ...
-3417.8 1891.63 -7092.9; ...
-3399.56 1885.83 -7090.92; ...
-3377.85 1878.74 -7082.37; ...
-3390.37 1885.15 -7084.71; ...
-3366.3 1872.73 -7079.43; ...
-3344.29 1890.2 -7094.22; ...
-3324.43 1881.49 -7077.16; ...
-3336.53 1886.92 -7083.59; ...
-3309.97 1875.83 -7074.21; ...
-3448.51 1901.75 -7094.66; ...
-3437.38 1899.81 -7091.03; ...
-3416.74 1896.91 -7082.78; ...
-3429.91 1900.95 -7084.67; ...
-3403.05 1892.27 -7081.06; ...
-3381.07 1911 -7094.48; ...
-3363.63 1902.17 -7091.12; ...
-3347.4 1893.91 -7080.56; ...
-3355.87 1898.86 -7083.23; ...
-3475.74 1915.48 -7087.22; ...
-3489.91 1922.41 -7086.41; ...
-3456.28 1908.61 -7085.64; ...
-3442.67 1905.99 -7082.11; ...
-3411.57 1924.3 -7097.23; ...
-3399.68 1920.05 -7091.98; ...
-3379.03 1912.44 -7081.36; ...
-3391.36 1918.16 -7083.71; ...
-3366.75 1906.04 -7079.07; ...
-3511.93 1934.95 -7086.44; ...
-3524.7 1942.8 -7088.82; ...
-3500.21 1928.51 -7082.35; ...
-3455.68 1942.58 -7092.79; ...
-3438.35 1937.38 -7083.25; ...
-3451.27 1941.15 -7087.7; ...
-3415.84 1928.42 -7084.19; ...
-3402.21 1923.68 -7080.63; ...
-3550.21 1958.74 -7092.58; ...
-3536.45 1950.53 -7087.32; ...
-3546.38 1956.67 -7087.71; ...
-3496.28 1967.79 -7092.6; ...
-3476.39 1956.22 -7082.36; ...
-3489.65 1963.52 -7086.09; ...
-3460.38 1946.1 -7084.31; ...
-3584.07 1977.51 -7093.88; ...
-3568.37 1968.98 -7088.99; ...
-3579.74 1975.09 -7089.19; ...
-3555.43 1961.99 -7085.29; ...
-3506.04 1974.62 -7096.04; ...
-3498.87 1969.06 -7081.87; ...
-3505.19 1973.05 -7085.71; ...
-3603.04 1988.19 -7087.53; ...
-3615.22 1994.72 -7087.04; ...
-3589.59 1980.62 -7086.08; ...
-3545.83 1998.33 -7093.83; ...
-3529.69 1988.84 -7090.18; ...
-3541.25 1995.26 -7089.64; ...
-3515.77 1980.06 -7086.32; ...
-3638.21 2005.88 -7086.9; ...
-3652.27 2012.8 -7087.25; ...
-3625.77 1999.87 -7082.95; ...
-3588.16 2025.19 -7092.31; ...
-3566.38 2012.33 -7083.52; ...
-3580.2 2020 -7087; ...
-3550.06 2001.04 -7085.28; ...
-3674.9 2025.76 -7086.94; ...
-3687.5 2034.16 -7087.85; ...
-3663.19 2018.83 -7083.02; ...
-3602.89 2035.21 -7093.42; ...
-3589.95 2026.19 -7082.16; ...
-3597.34 2031.18 -7084.25; ...
-3717.83 2056.79 -7088.71; ...
-3699.07 2043.27 -7085.25; ...
-3709.61 2051.81 -7084.88; ...
-3637.82 2057.82 -7094.73; ...
-3621.52 2047.6 -7091.27; ...
-3606.6 2038.17 -7081.37; ...
-3614.78 2043.71 -7083.62; ...
-3748.39 2075.03 -7092.79; ...
-3732.32 2066.54 -7088.98; ...
-3718.03 2059.52 -7080.71; ...
-3725.93 2064.96 -7082.41; ...
-3673.46 2078.8 -7092.64; ...
-3656.2 2069.46 -7090.47; ...
-3636.26 2058.61 -7082.27; ...
-3647.58 2065.4 -7083.7; ...
-3625.32 2051.64 -7080.14; ...
-3768.1 2089.47 -7091.47; ...
-3747.5 2080.34 -7081.58; ...
-3759.6 2088.07 -7083.96; ...
-3735.74 2072.71 -7079.61; ...
-3709.18 2095.43 -7094.79; ...
-3692.82 2089.02 -7089.02; ...
-3667.72 2079.41 -7078.67; ...
-3682.01 2088 -7077.23; ...
-3656.58 2072.6 -7078.58; ...
-3803.31 2112.9 -7090.65; ...
-3786.29 2104.11 -7088.59; ...
-3769.7 2097.29 -7081.2; ...
-3778.01 2102.71 -7082.91; ...
-3724.43 2103.64 -7094.93; ...
-3704.86 2097.59 -7081.3; ...
-3716.54 2104.4 -7081.62; ...
-3695.31 2096.88 -7073.55; ...
-3838.23 2129.4 -7092.67; ...
-3821.86 2125.29 -7088.28; ...
-3796.72 2118.42 -7078.67; ...
-3810.56 2128.03 -7077.75; ...
-3786.01 2111.27 -7078.55; ...
-3744.66 2123.65 -7083.44; ...
-3758.94 2133.48 -7085.9; ...
-3729.92 2112.92 -7082.62; ...
-3852.76 2136.91 -7092.11; ...
-3833.09 2137.1 -7081.84; ...
-3844.76 2142.86 -7081.52; ...
-3823.41 2138.1 -7074.79; ...
-3784.09 2149.53 -7094.06; ...
-3769.4 2140.2 -7089.55; ...
-3778.67 2149.46 -7086.22; ...
-3891.59 2160.05 -7089.43; ...
-3904.77 2170.23 -7087.45; ...
-3875.91 2159.75 -7079.85; ...
-3858.63 2149.59 -7081.34; ...
-3800.34 2162.88 -7093.64; ...
-3812.56 2173 -7089.49; ...
-3789.94 2157.45 -7087.1; ...
-3915.14 2176.69 -7088.7; ...
-3923.59 2185.21 -7086.84; ...
-3823.94 2179.92 -7089.56; ...
-3834.33 2187.98 -7085.75; ...
-3933.07 2192.93 -7087.06; ...
-3941.91 2204.52 -7081.23; ...
-3854.76 2199.53 -7093.07; ...
-3866.92 2210.03 -7090.03; ...
-3846.05 2196.07 -7084.67; ...
-3971.29 2222.59 -7088.36; ...
-3961.78 2221.18 -7077.52; ...
-3974.27 2229.89 -7077.99; ...
-3952.04 2212.45 -7080.12; ...
-3877.3 2217.83 -7090.77; ...
-3886.81 2226.69 -7087.54; ...
-3983.22 2230.9 -7093.79; ...
-3982.04 2233.51 -7083.78; ...
-3994.31 2243.64 -7089.16; ...
-3912.36 2242.71 -7092.63; ...
-3897.04 2234.01 -7088.76; ...
-3906.76 2242.13 -7085.2; ...
-4007.55 2254.84 -7093.26; ...
-4017.37 2264.8 -7090.97; ...
-3930.57 2254.2 -7091.97; ...
-3942.97 2262.83 -7087.32; ...
-3918.91 2249.39 -7085.71; ...
-4026.86 2272.53 -7093.31; ...
-4034.32 2281.54 -7090.96; ...
-3964.49 2272.77 -7095.05; ...
-3976.12 2281.39 -7089.99; ...
-3954.7 2270.01 -7085.77; ...
-4042.74 2289.1 -7092.93; ...
-4050.65 2298.66 -7090.11; ...
-4005.67 2301.83 -7089.67; ...
-3986.56 2288.03 -7089.37; ...
-3996.07 2297.34 -7084.41; ...
-4060.36 2306.82 -7091.24; ...
-4070.56 2317.48 -7086.91; ...
-4019.65 2314.42 -7091.46; ...
-4004.13 2304.58 -7082.05; ...
-4012.58 2313.03 -7081.78; ...
-4098.85 2336.05 -7093.59; ...
-4090.66 2332.11 -7086.12; ...
-4099.61 2340.61 -7081.77; ...
-4081.96 2327.37 -7083.48; ...
-4038.19 2333.36 -7091.32; ...
-4021.45 2321.51 -7082.03; ...
-4030.89 2331.52 -7081.88; ...
-4115.65 2350.43 -7094.37; ...
-4108.12 2346.47 -7084.08; ...
-4117.85 2355.52 -7080.71; ...
-4056.05 2352.84 -7090.86; ...
-4040.79 2341.58 -7081.57; ...
-4050.08 2351.76 -7081.12; ...
-4134.95 2366.79 -7095.06; ...
-4127.11 2361.94 -7083.81; ...
-4138.26 2371.13 -7080.22; ...
-4068.23 2366.89 -7093.18; ...
-4059.39 2361.61 -7080.98; ...
-4067.15 2370.57 -7082.07; ...
-4170.72 2391.14 -7090.71; ...
-4163.22 2385.93 -7084.05; ...
-4174.4 2393.47 -7079.91; ...
-4153.1 2380.33 -7096.06; ...
-4150.91 2378.93 -7082.73; ...
-4075.99 2379.89 -7087.13; ...
-4086.59 2393.22 -7090.43; ...
-4187.92 2404.15 -7090.88; ...
-4183.21 2399.16 -7081.95; ...
-4194.22 2408.31 -7079.17; ...
-4097.52 2406.23 -7091.57; ...
-4106.24 2416.42 -7088.95; ...
-4206.08 2421.23 -7091.38; ...
-4202.6 2415.4 -7082.05; ...
-4213.42 2426.59 -7079.78; ...
-4115.05 2424.57 -7091.45; ...
-4122.87 2432.33 -7089.75; ...
-4222.23 2440.83 -7092.85; ...
-4220.55 2434.76 -7083.32; ...
-4229.84 2446.55 -7082.02; ...
-4131.49 2440.03 -7091.55; ...
-4139.74 2448.8 -7085.47; ...
-4235.3 2460.37 -7094.4; ...
-4235.23 2454.86 -7086.05; ...
-4243.26 2467.08 -7085.41; ...
-4150.57 2459.45 -7089.62; ...
-4158.5 2467.17 -7083.1; ...
-4249.41 2479.66 -7090.74; ...
-4251.26 2479.83 -7079.04; ...
-4170.33 2481.09 -7091.54; ...
-4165.24 2472.43 -7075.56; ...
-4171.87 2478.48 -7074.36; ...
-4262.75 2500.25 -7092.23; ...
-4259.58 2492.4 -7083.15; ...
-4268.22 2504.61 -7081.23; ...
-4185.9 2499.75 -7095.01; ...
-4179.8 2487.64 -7077.88; ...
-4188.45 2496.51 -7076.6; ...
-4276.97 2520.17 -7093.97; ...
-4274.76 2513.88 -7085.17; ...
-4283.14 2525.09 -7084.05; ...
-4203.1 2518.64 -7095.43; ...
-4196.83 2506.43 -7079.38; ...
-4205.92 2515.03 -7076.8; ...
-4289.13 2537.6 -7096.97; ...
-4288.51 2533.45 -7088.29; ...
-4295.71 2544.44 -7088.05; ...
-4221.11 2536.51 -7094.32; ...
-4214.79 2524.43 -7078.64; ...
-4224.7 2532.61 -7075.93; ...
-4301.42 2555.95 -7093.89; ...
-4302.52 2554.81 -7082.7; ...
-4239.08 2553.74 -7093.11; ...
-4233.78 2541.84 -7078.41; ...
-4243.59 2549.79 -7076.12; ...
-4311.23 2574.01 -7093.89; ...
-4308.78 2566.99 -7085.72; ...
-4316.93 2580.07 -7081.13; ...
-4256.75 2571.12 -7091.96; ...
-4251.97 2558.9 -7077.59; ...
-4261.49 2567.01 -7074.56; ...
-4321.13 2590.53 -7088.99; ...
-4322.75 2590.48 -7080.44; ...
-4275.02 2589.61 -7091.31; ...
-4269.97 2576.61 -7076.06; ...
-4279.95 2585.17 -7073.35; ...
-4333.13 2606.48 -7089.8; ...
-4328.85 2598.23 -7079.31; ...
-4336.92 2606.91 -7076.6; ...
-4293.79 2608.77 -7090.15; ...
-4288.9 2595.09 -7075.3; ...
-4299.26 2603.67 -7072.95; ...
-4349.23 2624.76 -7091.74; ...
-4344.62 2615.91 -7077.94; ...
-4353.9 2624.95 -7076.3; ...
-4309.73 2625.53 -7089.56; ...
-4307.68 2613.22 -7075.23; ...
-4317.35 2621.66 -7073.58; ...
-4362.83 2641.12 -7094; ...
-4362.24 2634.96 -7079.23; ...
-4375.5 2649.92 -7081.05; ...
-4321.03 2639.83 -7091.9; ...
-4324.53 2631.93 -7077.06; ...
-4336.28 2646.96 -7079; ...
-4383.2 2664.71 -7089.84; ...
-4342.9 2662.3 -7089; ...
-4393.18 2675.37 -7085.61; ...
-4400.47 2684.99 -7087.56; ...
-4356.44 2674.96 -7085.96; ...
-4365.26 2685.6 -7087.64; ...
-4411.14 2694.68 -7086.04; ...
-4421.43 2706.17 -7086.1; ...
-4375.01 2695.07 -7085.87; ...
-4382.09 2704.46 -7088.2; ...
-4428.51 2718.64 -7093.32; ...
-4430 2712.54 -7080.11; ...
-4434.57 2719.4 -7081.3; ...
-4390.09 2713.87 -7088.15; ...
-4396.97 2724.65 -7091.24; ...
-4438.05 2733.87 -7095.74; ...
-4439.88 2727.97 -7083.07; ...
-4445.83 2739.71 -7086.88; ...
-4405.38 2734.42 -7086.98; ...
-4454.94 2751.79 -7086.98; ...
-4413.89 2746.42 -7084.71; ...
-4419.1 2756.55 -7087.17; ...
-4467.71 2766.74 -7085.74; ...
-4477.62 2779.51 -7086.14; ...
-4426.6 2766.34 -7085.32; ...
-4432.46 2774.66 -7084.8; ...
-4485.58 2792.13 -7092.7; ...
-4486.77 2786.37 -7080.23; ...
-4492.11 2793.05 -7080.96; ...
-4437.15 2788.86 -7092.97; ...
-4438.51 2783.06 -7083.97; ...
-4500.83 2811.03 -7093.05; ...
-4499.65 2801.12 -7081.19; ...
-4507.53 2809.93 -7081.23; ...
-4447.23 2796.79 -7084.88; ...
-4453.48 2809.74 -7089.66; ...
-4514.44 2829.3 -7092.21; ...
-4515.29 2818.98 -7081.3; ...
-4522.67 2828.46 -7081.59; ...
-4465.21 2821.57 -7086.06; ...
-4473.5 2831.97 -7087.77; ...
-4526.1 2848.31 -7093.74; ...
-4529.65 2838.67 -7082.43; ...
-4538.06 2852.08 -7083.89; ...
-4484.44 2841.97 -7086.09; ...
-4495.19 2852.58 -7085.15; ...
-4541.22 2865.33 -7090.37; ...
-4548.51 2860.18 -7079.47; ...
-4502.51 2864.87 -7089.15; ...
-4503.38 2857.47 -7079.45; ...
-4508.21 2863.03 -7079.08; ...
-4554.13 2884.48 -7091.86; ...
-4556.68 2873.19 -7080.79; ...
-4563.15 2883.23 -7081.75; ...
-4514.22 2882.88 -7089.11; ...
-4514.47 2871.1 -7076.87; ...
-4521.14 2881.66 -7077.1; ...
-4568.64 2903.74 -7092.07; ...
-4569.49 2892.21 -7082.14; ...
-4576.72 2901.33 -7081.64; ...
-4525.7 2902.05 -7092.17; ...
-4527.75 2892.07 -7078.06; ...
-4539.92 2907.5 -7077.51; ...
-4582.53 2923.68 -7092.17; ...
-4586.58 2911.03 -7078.27; ...
-4596.47 2927.65 -7079.42; ...
-4541.8 2919.65 -7088.1; ...
-4547.05 2917.05 -7078.6; ...
-4596.69 2940.67 -7088.32; ...
-4602.72 2937.23 -7079.05; ...
-4554.02 2937.89 -7088.63; ...
-4553.46 2926.27 -7077.37; ...
-4559.6 2936.53 -7077.94; ...
-4607.1 2959.09 -7090.39; ...
-4610.02 2946.68 -7077.17; ...
-4614.77 2957.66 -7079.2; ...
-4568.09 2958.7 -7089.71; ...
-4566.18 2946.77 -7077.98; ...
-4577.58 2961.38 -7074.44; ...
-4618.63 2977.34 -7094.01; ...
-4620.79 2967.12 -7079.52; ...
-4631.87 2981.58 -7077.62; ...
-4581.99 2978.52 -7091.46; ...
-4582.74 2971.14 -7081.26; ...
-4593.35 2984.4 -7078.28; ...
-4633.02 2993.9 -7091; ...
-4638.07 2992.58 -7078.77; ...
-4595.89 2994.39 -7087.62; ...
-4600.6 2994.47 -7078.5; ...
-4642.61 3008.87 -7094.25; ...
-4645.9 3002.74 -7077.71; ...
-4653.14 3018.85 -7083.06; ...
-4602.42 3007.91 -7089.98; ...
-4604.78 3003.07 -7079.49; ...
-4609.61 3015.84 -7081.03; ...
-4658.11 3032.13 -7088.32; ...
-4616.23 3033.87 -7079.85; ...
-4661.97 3042.25 -7093.65; ...
-4665.04 3041.7 -7082.5; ...
-4668.22 3050.38 -7087.19; ...
-4621.21 3047.19 -7089.67; ...
-4622.66 3046.26 -7080.31; ...
-4627.33 3056.9 -7079.27; ...
-4675.6 3063.37 -7087.12; ...
-4637.34 3075.32 -7080.77; ...
-4679.57 3076.91 -7093.97; ...
-4682.86 3076.92 -7082.49; ...
-4685.27 3086.44 -7087.5; ...
-4645.85 3088.14 -7090.77; ...
-4645.72 3086.08 -7080.11; ...
-4650.21 3092.27 -7079.31; ...
-4692.33 3100.31 -7087.3; ...
-4655.27 3103.26 -7092.94; ...
-4653.98 3098.59 -7082.95; ...
-4660.25 3110.46 -7080.35; ...
-4696.58 3115.11 -7092.98; ...
-4700.01 3114.26 -7082.49; ...
-4703.24 3124.85 -7086.39; ...
-4662.15 3114.85 -7089.93; ...
-4666.23 3122.44 -7083.46; ...
-4712.75 3139.79 -7085.59; ...
-4673.65 3137.77 -7082.07; ...
-4721.98 3159.01 -7089; ...
-4721.49 3152.02 -7079.93; ...
-4725.52 3159.73 -7079.97; ...
-4686.01 3158.06 -7086.3; ...
-4680.21 3151.15 -7074.65; ...
-4688.25 3164.89 -7072.43; ...
-4734.48 3178.09 -7090.62; ...
-4733.46 3168.2 -7077.45; ...
-4743.28 3183.24 -7075.79; ...
-4699.28 3176.56 -7090.91; ...
-4695.83 3172.69 -7080.21; ...
-4703.97 3183.57 -7080.69; ...
-4746.91 3196.56 -7094.08; ...
-4745.12 3192.45 -7082.46; ...
-4755.25 3205.77 -7078.33; ...
-4711.25 3194.24 -7095.04; ...
-4709.43 3190.57 -7085.33; ...
-4716.54 3201.93 -7085.37; ...
-4760.54 3215.82 -7090.16; ...
-4765.98 3221.09 -7075.2; ...
-4722.35 3213.09 -7092.1; ...
-4722.84 3214.9 -7080.28; ...
-4774.67 3233.7 -7093.26; ...
-4770.57 3228.99 -7081.54; ...
-4779.17 3239.01 -7079.55; ...
-4731.12 3231.24 -7094.95; ...
-4729.59 3226.44 -7085; ...
-4735.42 3238.75 -7084.71; ...
-4790.05 3252.9 -7093.05; ...
-4785.39 3246.37 -7083.14; ...
-4794.13 3256.58 -7080.82; ...
-4740.09 3250.15 -7091.37; ...
-4740.56 3251.04 -7078.9; ...
-4802.08 3270.26 -7094.05; ...
-4799.74 3264.52 -7084.79; ...
-4807.09 3275.7 -7084.08; ...
-4748.79 3268.67 -7093.2; ...
-4746.94 3263.04 -7082.36; ...
-4755.34 3278.22 -7076.98; ...
-4812.89 3288.54 -7091.06; ...
-4814.12 3287.66 -7078.83; ...
-4760.79 3288.64 -7088.98; ...
-4766.61 3294.39 -7073.3; ...
-4820.83 3307.47 -7094.95; ...
-4819.3 3300.4 -7084.65; ...
-4823.92 3313.05 -7085.78; ...
-4771.97 3307.36 -7093.3; ...
-4771.12 3301.99 -7080.47; ...
-4777.99 3312.14 -7079.72; ...
-4827.34 3325.14 -7093.96; ...
-4828.34 3326.21 -7082.21; ...
-4783.18 3326.51 -7095.46; ...
-4781.82 3320.01 -7084.66; ...
-4788.35 3331.15 -7084.15; ...
-4833.95 3344.19 -7091.81; ...
-4834.01 3343.4 -7077.96; ...
-4793.64 3343.92 -7091.83; ...
-4794.86 3342 -7078.44; ...
-4842.15 3364.21 -7095.79; ...
-4838.79 3357.23 -7084.92; ...
-4844.46 3369.77 -7085.55; ...
-4801.74 3361.31 -7095.49; ...
-4799.97 3354.37 -7084.95; ...
-4804.52 3365.09 -7086.57; ...
-4851.15 3381.07 -7093.32; ...
-4850.84 3381.58 -7080.58; ...
-4807.04 3372.94 -7093.9; ...
-4809.23 3376.79 -7085.64; ...
-4860.47 3394.94 -7097.36; ...
-4857.41 3392.31 -7087.4; ...
-4864.42 3403.1 -7090.35; ...
-4817.42 3397.42 -7087.3; ...
-4872.97 3419.32 -7087.87; ...
-4824.03 3412.46 -7090.95; ...
-4829.13 3421.89 -7090.4; ...
-4880.37 3433.1 -7095.51; ...
-4878.71 3431.96 -7087.21; ...
-4882.29 3439.93 -7088.09; ...
-4837.12 3434.25 -7085.52; ...
-4888.27 3454.6 -7082.03; ...
-4846.31 3449.14 -7088.54; ...
-4856.16 3461.58 -7086.11; ...
-4897.58 3475.88 -7080.24; ...
-4860.35 3472.56 -7092.41; ...
-4863.06 3469.8 -7085.36; ...
-4867.23 3477.3 -7085.54; ...
-4901.99 3484.64 -7092.49; ...
-4901.65 3484.9 -7081.96; ...
-4906.64 3494.17 -7080.48; ...
-4869.21 3488.74 -7091.48; ...
-4873.48 3488.2 -7081.22; ...
-4915.22 3510.85 -7085.32; ...
-4874.81 3506.66 -7094.78; ...
-4877.23 3499.97 -7086.56; ...
-4881.14 3511.19 -7087.64; ...
-4920.91 3523.35 -7087.35; ...
-4926.56 3535.3 -7080.05; ...
-4880.82 3519.04 -7093.14; ...
-4885.44 3523.73 -7085.69; ...
-4931.8 3547.52 -7078.78; ...
-4892.58 3544.8 -7083.71; ...
-4937.01 3561.38 -7090.5; ...
-4936.68 3559.7 -7077.08; ...
-4897.66 3560.21 -7090.18; ...
-4899.06 3558.72 -7082.3; ...
-4903.45 3570.14 -7081; ...
-4940.62 3570.29 -7084.09; ...
-4945.67 3583.86 -7080.13; ...
-4911.32 3587.29 -7084.52; ...
-4955.79 3600.81 -7092.95; ...
-4953.15 3601.76 -7080.43; ...
-4919.49 3597.9 -7089.38; ...
-4925.28 3606.7 -7087.74; ...
-4959.06 3609.24 -7087.68; ...
-4963.82 3617.61 -7088.35; ...
-4927.85 3614.24 -7081.86; ...
-4973.99 3632.97 -7092.23; ...
-4968.46 3630.93 -7082.95; ...
-4936.82 3631.54 -7090.01; ...
-4932.88 3629.49 -7080.24; ...
-4975.94 3641.48 -7086.69; ...
-4981.28 3652.06 -7087.54; ...
-4939.6 3641.33 -7085.5; ...
-4943.79 3653.55 -7087.03; ...
-4996.45 3674.36 -7098.07; ...
-4986.28 3668.95 -7084.22; ...
-4953.31 3677.62 -7096.92; ...
-4947.66 3671.22 -7085.1; ...
-4999.08 3690.29 -7089.31; ...
-4987.56 3687.71 -7076.5; ...
-4956.63 3691.7 -7093.57; ...
-4949.67 3690.85 -7079.76; ...
-5013.1 3707.86 -7098.62; ...
-4995.66 3697.84 -7080.32; ...
-5004.03 3708.39 -7084.11; ...
-4960.03 3710.81 -7088.81; ...
-4951.09 3707.77 -7075.34; ...
-5017.13 3726.79 -7088.92; ...
-5005.53 3724.42 -7077.8; ...
-4971.79 3729.26 -7101.77; ...
-4957.7 3718.3 -7080.35; ...
-4964.05 3729.23 -7086.2; ...
-5031.02 3744.81 -7095.49; ...
-5014.31 3734.18 -7080.65; ...
-5022.75 3744.9 -7083.36; ...
-4973.56 3745.65 -7094.79; ...
-4965.54 3745.95 -7082.02; ...
-5035.33 3763.39 -7086.78; ...
-5024.54 3760.92 -7078.09; ...
-4975.56 3763.35 -7090.37; ...
-4967.68 3764.55 -7078.94; ...
-5047.34 3781.04 -7094.31; ...
-5033.3 3771.29 -7080.46; ...
-5040.95 3782.25 -7083.75; ...
-4977.69 3783.35 -7086.04; ...
-4969.83 3781.7 -7075.99; ...
-5051.71 3799.71 -7089.3; ...
-5042.99 3799.79 -7080.48; ...
-4989.92 3797.86 -7096.61; ...
-4975.56 3792.47 -7080.13; ...
-4982.04 3802.57 -7084.42; ...
-5055.49 3819.41 -7085.66; ...
-5044.61 3817.38 -7077.6; ...
-4992.22 3818.36 -7091.18; ...
-4984.37 3819.89 -7080.31; ...
-5067.1 3837.16 -7094.57; ...
-5053.22 3827.66 -7080.75; ...
-5060.66 3838.2 -7084.32; ...
-4994.33 3838.78 -7086.23; ...
-4986.85 3836.56 -7076.71; ...
-5070.92 3855.28 -7090.24; ...
-5062.13 3854.99 -7080.96; ...
-5006.19 3855.05 -7097.57; ...
-4992.27 3847.28 -7080.32; ...
-4998.34 3857.91 -7085.23; ...
-5073.76 3873.92 -7086.66; ...
-5063.39 3872.09 -7077.73; ...
-5007.64 3875.44 -7093.62; ...
-5000.29 3874.68 -7082.76; ...
-5083.81 3892.22 -7095.85; ...
-5071.28 3881.63 -7081.69; ...
-5077.53 3892.49 -7085.99; ...
-5009.67 3893.74 -7090.73; ...
-5002.72 3892.23 -7080.57; ...
-5085.4 3910.11 -7092.88; ...
-5077.74 3909.9 -7083.92; ...
-5012.16 3912.43 -7087.6; ...
-5005.12 3908.43 -7078.13; ...
-5086.31 3928.27 -7091.27; ...
-5078.36 3928.94 -7082.29; ...
-5023.1 3929.67 -7097.32; ...
-5010.46 3919.57 -7082.26; ...
-5016.84 3930.68 -7086.61; ...
-5087.55 3947.28 -7089.79; ...
-5079.51 3947.7 -7080.51; ...
-5026.96 3948.76 -7093.94; ...
-5020.21 3947.25 -7083.02; ...
-5089.37 3967.47 -7087.55; ...
-5080.67 3964.4 -7077.7; ...
-5030.77 3968.12 -7088.79; ...
-5023.7 3963.74 -7079.09; ...
-5099.21 3986.46 -7096.63; ...
-5087.14 3975.14 -7082.49; ...
-5092.97 3986.58 -7086.91; ...
-5040.77 3986.34 -7096.51; ...
-5029.7 3975.14 -7082.75; ...
-5035.47 3986.36 -7086.75; ...
-5101.08 4004.35 -7093.67; ...
-5094.05 4003.28 -7084.33; ...
-5043.31 4002.96 -7093.18; ...
-5037.85 4003.16 -7084.13; ...
-5102.64 4021.37 -7092.66; ...
-5095.28 4021.55 -7083.13; ...
-5046.34 4021.92 -7091.75; ...
-5040.43 4022.06 -7081.79; ...
-5104.19 4039.77 -7093.57; ...
-5095.93 4040.2 -7083.09; ...
-5049.32 4042.93 -7088.79; ...
-5042.64 4039.52 -7078.83; ...
-5104.56 4059.12 -7094.1; ...
-5095.62 4058.42 -7082.86; ...
-5058.82 4060.38 -7097.32; ...
-5047.76 4051.07 -7082.95; ...
-5053.14 4061.57 -7086.93; ...
-5103.2 4077.3 -7092.42; ...
-5094.97 4075.06 -7081.47; ...
-5060.73 4077.32 -7093.32; ...
-5055.07 4076.67 -7083.1; ...
-5100.97 4089.62 -7088.83; ...
-5095.85 4091.3 -7079.78; ...
-5061.46 4089.76 -7089.16; ...
-5058.24 4092.98 -7079.99; ...
-5102.65 4102.3 -7088.87; ...
-5108.14 4116.72 -7094.57; ...
-5064.17 4102.33 -7088.68; ...
-5069.09 4116.12 -7093.92; ...
-5107.61 4132.19 -7089.18; ...
-5070.53 4132.81 -7089.4; ...
-5109.56 4150.78 -7084.74; ...
-5073.33 4152.05 -7086.5; ...
-5112.98 4172 -7080.71; ...
-5076.28 4171.65 -7083.17; ...
-5119.27 4189.2 -7091.27; ...
-5116.39 4186.41 -7082.91; ...
-5118.29 4195.94 -7084.72; ...
-5080.47 4181.54 -7092.4; ...
-5079.09 4183.54 -7086.3; ...
-5081.6 4190.52 -7090.24; ...
-5121.15 4207.4 -7091.63; ...
-5119.01 4207.89 -7083.05; ...
-5085.28 4205.31 -7092.3; ...
-5121.09 4221.85 -7091.33; ...
-5120.17 4223.54 -7082.37; ...
-5088.19 4225.42 -7087.92; ...
-5121.51 4233.67 -7091.41; ...
-5122.15 4239.92 -7083.16; ...
-5091.03 4247.16 -7081.16; ...
-5126.88 4262.15 -7081.65; ...
-5093.79 4267.65 -7087.14; ...
-5130.1 4284.26 -7085.05; ...
-5094.68 4281.2 -7082.96; ...
-5132.26 4299.45 -7083.06; ...
-5096.01 4296.48 -7078.7; ...
-5133.81 4316.74 -7082.47; ...
-5097.52 4310.32 -7074.39; ...
-5134.21 4334.21 -7080.72; ...
-5102.05 4334.82 -7099.27; ...
-5100.14 4331.78 -7079.07; ...
-5134.04 4352.17 -7079.53; ...
-5102.03 4351.88 -7095.59; ...
-5101.17 4353.72 -7083.9; ...
-5134.16 4371.99 -7078.31; ...
-5102.17 4369.61 -7094.72; ...
-5101.97 4368.57 -7081.94; ...
-5133.17 4388.01 -7082.25; ...
-5102.26 4387.12 -7094.08; ...
-5102.53 4386.38 -7081.71; ...
-5139.15 4408.35 -7099.63; ...
-5134.66 4404 -7085.49; ...
-5102.18 4405.51 -7094.08; ...
-5102.65 4404.9 -7081.96; ...
-5138.38 4423.68 -7094.91; ...
-5135.46 4424.59 -7083.55; ...
-5101.95 4424.48 -7094.11; ...
-5102.42 4423.88 -7082.15; ...
-5139.08 4441.64 -7092.65; ...
-5136.04 4443.73 -7082.5; ...
-5101.72 4443.68 -7093.7; ...
-5102.05 4442.99 -7082; ...
-5140.06 4460.92 -7091.08; ...
-5136.94 4462.48 -7081.44; ...
-5101.58 4462.5 -7092.8; ...
-5101.78 4461.76 -7081.64; ...
-5141.05 4479.96 -7088.95; ...
-5138.92 4480.23 -7079.72; ...
-5101.6 4480.13 -7091.88; ...
-5101.85 4479.97 -7081.56; ...
-5144.07 4499.56 -7086.23; ...
-5141.82 4493.35 -7076.99; ...
-5102.23 4497.5 -7092.37; ...
-5101.97 4497.83 -7081.96; ...
-5155.99 4517.63 -7097.91; ...
-5145.25 4506.42 -7078.1; ...
-5149.89 4519.97 -7085.39; ...
-5102.33 4515.51 -7093.62; ...
-5101.02 4515.2 -7082.41; ...
-5158.15 4537.68 -7095.36; ...
-5154.01 4537.77 -7083.34; ...
-5099.97 4531.93 -7093.22; ...
-5098.3 4532.22 -7082.64; ...
-5159.79 4555.62 -7094.05; ...
-5156.61 4555.57 -7082.48; ...
-5096.41 4544.5 -7091.66; ...
-5093.19 4553.77 -7084.15; ...
-5160.81 4573.48 -7093.63; ...
-5158.02 4573.29 -7082.22; ...
-5085.76 4579.74 -7090.63; ...
-5086.54 4570.57 -7086.71; ...
-5083.37 4579.81 -7085.37; ...
-5161.53 4591.69 -7093.27; ...
-5158.79 4591.07 -7081.78; ...
-5084.64 4591.01 -7089.5; ...
-5082.57 4590.18 -7082.43; ...
-5162.44 4609.94 -7091.6; ...
-5159.56 4607.46 -7080.02; ...
-5085 4606.36 -7087.94; ...
-5082.16 4606.95 -7080.28; ...
-5163.86 4627.12 -7086.44; ...
-5160.62 4618.13 -7076.49; ...
-5094.07 4623.33 -7095.29; ...
-5085.91 4624.9 -7086.79; ...
-5082.23 4625.85 -7079.27; ...
-5171.01 4647.07 -7096.43; ...
-5164.14 4629.63 -7074.06; ...
-5167.98 4645.72 -7082.37; ...
-5095.1 4643.85 -7093.8; ...
-5086.51 4644.42 -7086.2; ...
-5082.46 4645.13 -7079.2; ...
-5172.77 4664.07 -7091.91; ...
-5171.28 4663.41 -7078.6; ...
-5095.74 4663.3 -7093.36; ...
-5086.89 4663.6 -7086.32; ...
-5082.72 4664.05 -7079.68; ...
-5174.39 4682.05 -7089.87; ...
-5173.03 4682.04 -7077.13; ...
-5095.99 4682.15 -7093.53; ...
-5087.06 4682.29 -7086.77; ...
-5082.93 4682.54 -7080.26; ...
-5175.1 4700.59 -7089.32; ...
-5173.49 4700.51 -7076.89; ...
-5095.99 4700.58 -7093.88; ...
-5087.09 4700.65 -7087.18; ...
-5083.02 4700.82 -7080.64; ...
-5175.08 4719.12 -7089.51; ...
-5173.31 4718.82 -7077.16; ...
-5095.88 4718.84 -7094.12; ...
-5087.03 4718.9 -7087.37; ...
-5083.03 4719.1 -7080.77; ...
-5174.8 4737.5 -7089.86; ...
-5173.05 4737.06 -7077.46; ...
-5095.78 4737.11 -7094.19; ...
-5086.97 4737.2 -7087.37; ...
-5082.98 4737.43 -7080.73; ...
-5174.6 4755.77 -7090.07; ...
-5172.96 4755.28 -7077.55; ...
-5095.73 4755.44 -7094.14; ...
-5086.93 4755.56 -7087.3; ...
-5082.94 4755.81 -7080.66; ...
-5174.6 4774.02 -7090.07; ...
-5173.03 4773.54 -7077.44; ...
-5095.71 4773.81 -7094.07; ...
-5086.91 4773.94 -7087.24; ...
-5082.92 4774.2 -7080.61; ...
-5174.71 4792.3 -7089.92; ...
-5173.15 4791.82 -7077.24; ...
-5095.71 4792.18 -7094.04; ...
-5086.9 4792.3 -7087.22; ...
-5082.9 4792.55 -7080.6; ...
-5174.84 4810.63 -7089.73; ...
-5173.24 4810.14 -7077.05; ...
-5095.68 4810.52 -7094.04; ...
-5086.86 4810.62 -7087.23; ...
-5082.87 4810.86 -7080.63; ...
-5174.93 4829.01 -7089.59; ...
-5173.31 4828.51 -7077.01; ...
-5095.63 4828.81 -7094.06; ...
-5086.81 4828.9 -7087.25; ...
-5082.82 4829.14 -7080.65; ...
-5175.01 4847.42 -7089.6; ...
-5173.44 4846.98 -7077.22; ...
-5095.6 4847.12 -7094.08; ...
-5086.78 4847.21 -7087.27; ...
-5082.8 4847.45 -7080.66; ...
-5175.13 4865.82 -7089.83; ...
-5173.67 4865.52 -7077.66; ...
-5095.68 4865.56 -7094.06; ...
-5086.86 4865.66 -7087.22; ...
-5082.87 4865.89 -7080.61; ...
-5175.36 4884.11 -7090.25; ...
-5174.01 4883.97 -7078.13; ...
-5095.92 4884.27 -7093.96; ...
-5087.06 4884.36 -7087.09; ...
-5083.04 4884.54 -7080.47; ...
-5175.75 4902.23 -7090.73; ...
-5174.38 4902.25 -7078.32; ...
-5096.26 4903.23 -7093.79; ...
-5087.33 4903.25 -7086.88; ...
-5083.24 4903.33 -7080.24; ...
-5176.3 4920.29 -7091.14; ...
-5174.57 4920.44 -7078.3; ...
-5096.48 4922.19 -7093.64; ...
-5087.47 4922.08 -7086.68; ...
-5083.34 4922.02 -7079.98; ...
-5176.89 4938.63 -7091.34; ...
-5174.3 4938.81 -7078.08; ...
-5096.29 4940.71 -7093.71; ...
-5087.24 4940.42 -7086.63; ...
-5083.21 4940.27 -7079.8; ...
-5177.2 4957.65 -7091.09; ...
-5173.23 4958.15 -7077.22; ...
-5095.45 4958.29 -7094.2; ...
-5086.58 4957.88 -7086.9; ...
-5082.86 4957.89 -7079.87; ...
-5176.85 4977.43 -7090.5; ...
-5170.99 4980.52 -7076.27; ...
-5094.08 4974.75 -7095.23; ...
-5085.69 4974.26 -7087.54; ...
-5082.58 4975.24 -7080.4; ...
-5176.24 4996 -7090.88; ...
-5171.91 4999.08 -7082.93; ...
-5091.91 4987.89 -7095.61; ...
-5085.69 4991.23 -7089.42; ...
-5082.44 4993.3 -7081.38; ...
-5175.18 5010.59 -7091.6; ...
-5170.14 5011.84 -7083.63; ...
-5086.05 5011.75 -7092.28; ...
-5081.94 5011.91 -7081.78; ...
-5173.76 5021.46 -7092.62; ...
-5168.98 5028.86 -7088.2; ...
-5083.87 5030.49 -7090.78; ...
-5164.48 5058.18 -7093.09; ...
-5164.34 5042.85 -7085.22; ...
-5160.28 5055.35 -7080.72; ...
-5161.26 5070.3 -7091.92; ...
-5157.15 5070.57 -7077.98; ...
-5157.93 5083.21 -7090.26; ...
-5153.99 5086.67 -7077.04; ...
-5155.2 5094.62 -7089.15; ...
-5150.15 5107.08 -7078.9; ...
-5147.38 5132.98 -7092.18; ...
-5147.03 5122.84 -7085.01; ...
-5142.18 5133.16 -7079.57; ...
-5144.38 5144.79 -7091.16; ...
-5139.5 5145.94 -7080.97; ...
-5136.55 5157.41 -7077.98; ...
-4840.36 6239.81 -7084.88; ...
-4842.97 6241.85 -7075.91; ...
-4829.36 6258.77 -7093.02; ...
-4835.88 6258.94 -7079.14; ...
-4824.57 6278.33 -7086.33; ...
-4830.9 6273.82 -7079.26; ...
-4865.9 6304.25 -7097.87; ...
-4869.15 6301.35 -7087.02; ...
-4826.33 6282.69 -7078.3; ...
-4810.83 6296.18 -7094.06; ...
-4817.49 6297.4 -7080.21; ...
-4863.63 6318.54 -7092.43; ...
-4866.01 6316.36 -7081.91; ...
-4805.44 6316.02 -7086; ...
-4811.52 6311.4 -7078.67; ...
-4859.98 6333.44 -7085.77; ...
-4863.54 6326.02 -7078.19; ...
-4807.04 6320.09 -7075.88; ...
-4792.02 6333.71 -7094; ...
-4798.6 6336.37 -7077.28; ...
-4860.21 6334.5 -7076.01; ...
-4850.85 6352.02 -7093.54; ...
-4853.57 6349.1 -7077.04; ...
-4787.91 6353.85 -7086.24; ...
-4793.66 6350.53 -7078.56; ...
-4844.75 6369.28 -7085.41; ...
-4848.17 6361.83 -7075.86; ...
-4790.47 6358.38 -7076.61; ...
-4774.24 6370.93 -7094.57; ...
-4782.81 6371.37 -7079.07; ...
-4843.91 6370.73 -7074.7; ...
-4834.53 6389.94 -7095.57; ...
-4836.84 6387.6 -7077.93; ...
-4770.95 6389.85 -7085.36; ...
-4778.69 6384.12 -7074.43; ...
-4829.51 6408.79 -7090.33; ...
-4830.86 6407.26 -7079.94; ...
-4774.03 6393.72 -7073.46; ...
-4756.44 6407.17 -7094.31; ...
-4765.62 6407.07 -7077.21; ...
-4824.45 6425.11 -7085.79; ...
-4827.85 6416.35 -7078.46; ...
-4753.34 6425.99 -7085.14; ...
-4761.29 6419.75 -7072.33; ...
-4823.79 6424.31 -7077.38; ...
-4814.37 6445.9 -7093.58; ...
-4816.02 6440.19 -7078.35; ...
-4756.29 6430.25 -7072.43; ...
-4739.21 6442.87 -7097.14; ...
-4747.52 6445.45 -7077.59; ...
-4807.01 6463.16 -7085.89; ...
-4809.73 6454.94 -7077.11; ...
-4735.72 6465.73 -7088.65; ...
-4742.24 6464.08 -7073.18; ...
-4804.78 6463.99 -7076.38; ...
-4796.34 6483.95 -7094.37; ...
-4797.25 6479.04 -7078.25; ...
-4737.68 6474.41 -7079.88; ...
-4722.39 6481.5 -7101.37; ...
-4730.65 6487.38 -7081.99; ...
-4788.77 6500.76 -7086.28; ...
-4791.19 6492.65 -7077.25; ...
-4719.76 6504.32 -7095.32; ...
-4724.59 6508.87 -7082.92; ...
-4786.45 6501.12 -7076.49; ...
-4778.47 6521.16 -7095; ...
-4779.23 6516.02 -7078.46; ...
-4717.62 6523.84 -7090.72; ...
-4722.44 6523.67 -7078.14; ...
-4771.05 6537.97 -7086.56; ...
-4773.5 6529.58 -7077.51; ...
-4714.85 6539.37 -7084.79; ...
-4720.41 6535.19 -7079.04; ...
-4768.85 6538.07 -7076.68; ...
-4760.36 6558.18 -7094.72; ...
-4761.47 6553.14 -7078.41; ...
-4716.45 6539.52 -7076.19; ...
-4700.23 6554.76 -7089.42; ...
-4707.76 6548.12 -7075.82; ...
-4752.21 6573.81 -7085.39; ...
-4755.54 6566.87 -7077.52; ...
-4699.63 6557.12 -7076.17; ...
-4682.29 6573.51 -7094.71; ...
-4690.9 6565.67 -7078.01; ...
-4750.42 6573.96 -7076.26; ...
-4738.63 6592.93 -7089.95; ...
-4742.61 6583.39 -7076.32; ...
-4681.89 6576.49 -7076.7; ...
-4665.63 6594.14 -7102.62; ...
-4672.25 6590.38 -7079.87; ...
-4734.72 6593.76 -7076.38; ...
-4724.78 6612.35 -7096.43; ...
-4725.5 6608.04 -7078.39; ...
-4660.27 6610.61 -7087.7; ...
-4666.21 6602.55 -7072.44; ...
-4716.35 6629.84 -7086.8; ...
-4718.65 6621.91 -7077.38; ...
-4661.43 6612.8 -7072.4; ...
-4646.97 6629.69 -7099.91; ...
-4653.7 6627.06 -7077.59; ...
-4714.03 6631.05 -7076.93; ...
-4705.31 6649.56 -7094.66; ...
-4707.22 6647.39 -7079.47; ...
-4642.73 6647.16 -7087.34; ...
-4648.7 6639.94 -7072.48; ...
-4698.59 6668.35 -7086.92; ...
-4702.55 6662 -7080.02; ...
-4643.95 6650.5 -7073.1; ...
-4629.62 6665.2 -7099.08; ...
-4636.02 6664.26 -7077.75; ...
-4697.87 6669.11 -7077.25; ...
-4685.97 6686.92 -7093.73; ...
-4689.18 6685.14 -7078.57; ...
-4624.57 6682.45 -7085.13; ...
-4630.48 6676.92 -7072.24; ...
-4679.43 6704.31 -7085.46; ...
-4683.91 6698.9 -7078.94; ...
-4671.5 6705.66 -7098.14; ...
-4625.51 6685.81 -7072.08; ...
-4609.16 6700.6 -7091.03; ...
-4618.16 6694.76 -7074.79; ...
-4679.41 6704.4 -7076.19; ...
-4665.68 6723.73 -7088.55; ...
-4672.55 6714.37 -7077.13; ...
-4609.83 6705.41 -7073.99; ...
-4592.65 6719.28 -7096.52; ...
-4599.79 6718.58 -7078.08; ...
-4665.16 6726.16 -7076.84; ...
-4651.09 6742.11 -7095.43; ...
-4656.43 6739.99 -7079.98; ...
-4586.68 6736.68 -7083.81; ...
-4593.12 6730.75 -7073; ...
-4645.04 6758.54 -7085.73; ...
-4650 6751.43 -7075.25; ...
-4587.81 6739.25 -7073.03; ...
-4570.42 6755.84 -7087.79; ...
-4580.28 6748.72 -7074.79; ...
-4645.04 6759.72 -7074.97; ...
-4630.2 6777.57 -7090.97; ...
-4638.01 6769.01 -7076.99; ...
-4571.61 6760.3 -7072.88; ...
-4552.39 6775.91 -7092.08; ...
-4560.2 6775.03 -7074.23; ...
-4629.39 6779.7 -7075.79; ...
-4614.48 6796.8 -7097.4; ...
-4618.34 6794.48 -7079.2; ...
-4551.82 6784.71 -7080.83; ...
-4534.88 6794.92 -7096.77; ...
-4544.3 6792.94 -7083.41; ...
-4606.42 6812.45 -7086.91; ...
-4611.1 6806.4 -7079.45; ...
-4536.77 6802.5 -7083.76; ...
-4518.37 6814.41 -7102.78; ...
-4527.65 6816.29 -7080.43; ...
-4605.63 6811.17 -7076.05; ...
-4591.57 6832.06 -7091.31; ...
-4596.74 6821.51 -7076.12; ...
-4512.75 6835.1 -7089.05; ...
-4518.45 6835.95 -7073.96; ...
-4588.55 6833.64 -7077.09; ...
-4576.98 6852.11 -7097; ...
-4579.08 6849.73 -7079.9; ...
-4512.77 6843.27 -7079.05; ...
-4497.43 6851.96 -7095.27; ...
-4505.64 6850.75 -7081.47; ...
-4568.63 6868.42 -7086.77; ...
-4572.78 6863.05 -7080.01; ...
-4498.16 6858.66 -7082.84; ...
-4480.61 6869.83 -7095.57; ...
-4489.5 6867.11 -7083.02; ...
-4567.66 6868.17 -7076.77; ...
-4554.05 6886.77 -7090.55; ...
-4559.11 6877.67 -7076.48; ...
-4480.69 6875.89 -7082.91; ...
-4462.56 6887.68 -7095.93; ...
-4471.49 6885.03 -7082.93; ...
-4551.05 6888.18 -7077.07; ...
-4538.93 6905.76 -7095.74; ...
-4541.61 6902.05 -7079.33; ...
-4462.36 6894.23 -7083.05; ...
-4444.18 6906.5 -7096.82; ...
-4453.42 6903.66 -7083.94; ...
-4530.76 6921.64 -7086.15; ...
-4534.98 6914.72 -7078.67; ...
-4523.97 6924.91 -7098.82; ...
-4444.58 6913.34 -7084.97; ...
-4428.13 6924.22 -7101.11; ...
-4435.95 6924.21 -7086.96; ...
-4530.15 6921.51 -7077.58; ...
-4516.56 6941.99 -7088.44; ...
-4522.78 6931.4 -7077.5; ...
-4422.59 6943.18 -7090.24; ...
-4432.25 6939.6 -7077.93; ...
-4515.12 6942.61 -7077.44; ...
-4501.57 6961.85 -7094.14; ...
-4505.31 6957.85 -7079.16; ...
-4424.25 6950.87 -7080.42; ...
-4407.2 6962.1 -7097.72; ...
-4416.54 6961.08 -7083.78; ...
-4493.86 6978.56 -7085.59; ...
-4498.81 6972.03 -7078.79; ...
-4485.48 6980.88 -7096.98; ...
-4408.92 6971.32 -7087.01; ...
-4392.32 6979.71 -7102.31; ...
-4400.9 6982.07 -7089.28; ...
-4493.57 6979.11 -7077.75; ...
-4478.24 6997.06 -7086.52; ...
-4485.53 6988.3 -7077.29; ...
-4468.07 6998.94 -7097.91; ...
-4387.7 7000.37 -7090.75; ...
-4397.44 6998.08 -7080.25; ...
-4477.76 6997.63 -7076.63; ...
-4461.17 7015.87 -7087.17; ...
-4468.59 7006.95 -7076.3; ...
-4450.64 7017.17 -7098.3; ...
-4389.28 7009.08 -7081.62; ...
-4380.42 7018.1 -7082.33; ...
-4460.06 7017.28 -7076.42; ...
-4447.04 7032 -7090.16; ...
-4449.88 7030.92 -7078.28; ...
-4433.31 7038.41 -7097.42; ...
-4371.62 7027.14 -7083.04; ...
-4361.99 7035.21 -7083.2; ...
-4436.87 7050 -7085.95; ...
-4443.03 7044.62 -7078.65; ...
-4426.78 7055.85 -7092.59; ...
-4414.89 7058.56 -7097.62; ...
-4437.71 7051.87 -7077.72; ...
-4419.79 7069.94 -7086.78; ...
-4429.32 7061.77 -7077.25; ...
-4408.62 7075.39 -7092.83; ...
-4396.45 7077.66 -7097.65; ...
-4421.33 7071.99 -7076.61; ...
-4401.59 7089 -7086.77; ...
-4411.83 7081.68 -7076.31; ...
-4390.14 7093.97 -7092.93; ...
-4403.3 7091.25 -7076.09; ...
-4383.06 7106.98 -7086.98; ...
-4393.5 7100.22 -7076.29; ...
-4371.5 7111.23 -7093.15; ...
-4384.76 7109.32 -7076.4; ...
-4364.5 7123.33 -7087.18; ...
-4374.94 7117.99 -7076.6; ...
-4366.01 7126.7 -7076.54; ...
-4347.7 7135.66 -7087.62; ...
-4355.46 7134.47 -7076.52; ...
-4342.02 7144.42 -7077.02; ...
-4332.66 7151.35 -7078.6; ...
-4323.97 7157.02 -7077.49; ...
-4314.8 7164.71 -7074.65; ...
-4305.01 7172.89 -7076.19; ...
-4296.48 7181.94 -7074.69; ...
-3718.1 7600.15 -7081.33; ...
-3790.88 7619.52 -7083.06; ...
-3704.98 7612.41 -7087.36; ...
-3707.82 7608.68 -7080.86; ...
-3696.04 7616.92 -7081.97; ...
-3780.9 7636.59 -7091.78; ...
-3781.76 7628.36 -7083.15; ...
-3772.73 7637.23 -7082.42; ...
-3684.03 7625.53 -7086; ...
-3675.76 7628.08 -7077.19; ...
-3664.33 7638.06 -7082.55; ...
-3763.69 7654.75 -7090.55; ...
-3764.37 7647.18 -7082.93; ...
-3756.18 7657.02 -7082.7; ...
-3650.35 7651.72 -7090.21; ...
-3653.11 7646.55 -7082.77; ...
-3643.21 7655.23 -7082.75; ...
-3747.16 7674.59 -7090.22; ...
-3747.92 7667.4 -7082.69; ...
-3739.02 7676.72 -7082.13; ...
-3630.41 7668.33 -7089.06; ...
-3633.19 7663.56 -7082.31; ...
-3621.96 7671.88 -7082.57; ...
-3728.04 7693.13 -7090.92; ...
-3729.37 7686.47 -7082.68; ...
-3717.96 7695.56 -7083.64; ...
-3608.39 7686.72 -7098.1; ...
-3610.55 7680.54 -7086.54; ...
-3602.09 7687.36 -7090.04; ...
-3602.23 7682.63 -7077.73; ...
-3590.75 7692.65 -7083.42; ...
-3704.62 7711.77 -7096.62; ...
-3707.08 7706.24 -7088.63; ...
-3698.51 7712.36 -7089.79; ...
-3697.81 7707.69 -7080.41; ...
-3686.48 7716.54 -7083.66; ...
-3576.86 7706.44 -7091.85; ...
-3579.38 7701.17 -7083.95; ...
-3570.32 7710.27 -7083.97; ...
-3670.35 7727.99 -7088.57; ...
-3674.41 7724.09 -7083.21; ...
-3663.19 7730.67 -7080.4; ...
-3560.29 7724.67 -7089.85; ...
-3562.18 7719.56 -7083.38; ...
-3553.85 7729.06 -7082.29; ...
-3651.12 7738.43 -7080.24; ...
-3637.12 7747.34 -7091.68; ...
-3637.23 7746.96 -7081.06; ...
-3629.67 7751.68 -7086.81; ...
-3542.35 7742.98 -7088.32; ...
-3544.64 7738.46 -7081.92; ...
-3533.17 7747.6 -7082.5; ...
-3619.15 7758.54 -7086.58; ...
-3604.58 7768.43 -7080.2; ...
-3516.69 7761.13 -7092.45; ...
-3520.67 7756.71 -7084.66; ...
-3510.54 7762.19 -7085.27; ...
-3511.38 7758.46 -7076.45; ...
-3496.59 7766.09 -7080.52; ...
-3593.1 7776.27 -7076.41; ...
-3582.13 7783.15 -7089.1; ...
-3581.9 7783.2 -7078.45; ...
-3573.34 7787.89 -7082.97; ...
-3479.76 7780.26 -7097.4; ...
-3482.37 7774.31 -7085.79; ...
-3473.17 7780.86 -7089.34; ...
-3473.3 7775.87 -7077.12; ...
-3461.79 7785.43 -7082.51; ...
-3559.66 7793.94 -7079.4; ...
-3542.2 7801.9 -7090.39; ...
-3541.36 7801.21 -7079.65; ...
-3533.09 7805.33 -7087.31; ...
-3446.11 7798.56 -7090.67; ...
-3449.69 7792.81 -7082.56; ...
-3438.26 7798.59 -7082.18; ...
-3523.5 7810.56 -7093.49; ...
-3510.3 7815.43 -7085.5; ...
-3493.99 7822.52 -7080.78; ...
-3430.07 7805.55 -7089.59; ...
-3411.69 7818.18 -7099.63; ...
-3417.11 7809.14 -7086.65; ...
-3403.62 7815.3 -7088.63; ...
-3404.16 7809.68 -7077.05; ...
-3387.74 7819.19 -7083.05; ...
-3484.11 7827.56 -7078.55; ...
-3471.91 7841.43 -7093.27; ...
-3474.53 7835.39 -7082.27; ...
-3370.27 7834.15 -7097.09; ...
-3372.76 7827.61 -7087.62; ...
-3362.68 7833.35 -7089.82; ...
-3362.29 7827.81 -7079.54; ...
-3347.76 7837.12 -7085.03; ...
-3466.97 7842.19 -7087.48; ...
-3456.63 7846.48 -7083.35; ...
-3435.94 7860.41 -7094; ...
-3440.17 7854.82 -7084.09; ...
-3330.62 7853.45 -7100.68; ...
-3332.38 7846.17 -7090.13; ...
-3320.37 7853.21 -7094.37; ...
-3320.82 7845.29 -7082.43; ...
-3309.97 7851.89 -7086.79; ...
-3309.65 7845.33 -7076.06; ...
-3294.04 7855.81 -7083.19; ...
-3430.55 7860.44 -7087.94; ...
-3419.66 7863.97 -7083.4; ...
-3399.59 7877.47 -7093.69; ...
-3403.75 7872.01 -7084.03; ...
-3275.58 7873.89 -7098.83; ...
-3278.73 7865.07 -7088.3; ...
-3268.92 7871.52 -7090.53; ...
-3269.13 7864.16 -7079.37; ...
-3256.08 7875.25 -7084.64; ...
-3394.56 7877.73 -7087.93; ...
-3383.62 7882.06 -7083.96; ...
-3362.29 7895.17 -7092.55; ...
-3367.06 7890.53 -7084.6; ...
-3242.37 7892.59 -7097.44; ...
-3243.65 7884.87 -7088.29; ...
-3235.8 7891.02 -7089.44; ...
-3234.4 7884.69 -7078.9; ...
-3223.88 7895.12 -7082.5; ...
-3356.82 7896.39 -7087.35; ...
-3344.14 7903.69 -7084.6; ...
-3329.53 7912.98 -7087.74; ...
-3316.9 7919.48 -7083.24; ...
-3210.74 7909.4 -7090.37; ...
-3211.98 7903.5 -7082.5; ...
-3201.03 7910.54 -7081.48; ...
-3303.04 7926.58 -7075.87; ...
-3284.38 7931.98 -7090.89; ...
-3291.99 7930.12 -7085.81; ...
-3195.06 7917.78 -7087.72; ...
-3180.6 7928.97 -7095.71; ...
-3182.83 7922.05 -7081.8; ...
-3168.77 7929.63 -7081.26; ...
-3279.94 7934.88 -7082.72; ...
-3265.49 7939.46 -7093.09; ...
-3252.28 7945.58 -7088.42; ...
-3238.05 7951.48 -7084.95; ...
-3223.28 7956.66 -7083.27; ...
-3157.23 7936.59 -7085.11; ...
-3135.84 7948.13 -7097.32; ...
-3141.9 7943.93 -7085.64; ...
-3209.11 7961 -7082.31; ...
-3195.55 7965.16 -7081.54; ...
-3178.17 7970.61 -7079.76; ...
-3163.59 7975.48 -7090.69; ...
-3131.2 7949.54 -7090.46; ...
-3117.85 7954.37 -7085.28; ...
-3101.3 7960.9 -7080.83; ...
-3084.64 7968.57 -7096.57; ...
-3091.93 7965.52 -7091.54; ...
-3150.13 7980.23 -7085.99; ...
-3134.15 7986.73 -7086.02; ...
-3123.08 7991.39 -7091.55; ...
-3080.6 7970.14 -7081.6; ...
-3063.65 7977.07 -7081.36; ...
-3041.1 7983.37 -7093.77; ...
-3051.18 7981.31 -7089.47; ...
-3029.91 7986.1 -7091.84; ...
-3015.47 7989.74 -7090.08; ...
-2998.04 7995.08 -7088; ...
-3112.32 7994.85 -7082.9; ...
-3097.44 8000 -7078.65; ...
-3079.42 8008.92 -7096.57; ...
-3088.81 8004.75 -7090.11; ...
-3065.55 8014.38 -7094.2; ...
-3039.17 7985.81 -7079.16; ...
-3025.36 7989.12 -7079.6; ...
-3012.58 7992.93 -7075.7; ...
-2999.55 7996.96 -7072.35; ...
-2976.67 8001.02 -7093.6; ...
-2986.13 8000.63 -7076.64; ...
-2960.25 8007.35 -7089.75; ...
-2943.45 8013.71 -7088.11; ...
-3075.11 8009.17 -7080.23; ...
-3058.58 8015.23 -7077.17; ...
-3049.91 8020.87 -7098.29; ...
-3053.19 8019.3 -7086.19; ...
-3034.09 8026.91 -7093.51; ...
-3015.29 8034.01 -7090.25; ...
-2971.4 8005.57 -7078.83; ...
-2957.21 8010.47 -7076.28; ...
-2944.08 8015.1 -7072.89; ...
-2921.77 8019.57 -7094.12; ...
-2930.82 8019.67 -7078.25; ...
-2903.77 8025.23 -7091.1; ...
-2887.96 8029.29 -7088.83; ...
-2869.35 8033.42 -7087.81; ...
-3042.48 8023.43 -7085.8; ...
-3026.63 8027.32 -7075.75; ...
-3006.53 8035.12 -7073.2; ...
-2997.03 8041.62 -7095.04; ...
-3000.37 8040 -7081.72; ...
-2976.5 8050.3 -7091.11; ...
-2916.04 8024.34 -7080.9; ...
-2900.91 8027.98 -7078.91; ...
-2884.76 8031.27 -7076.71; ...
-2870.57 8034.36 -7074.02; ...
-2845.95 8038.13 -7093.79; ...
-2856.09 8038.1 -7077.72; ...
-2827.28 8043.82 -7091.97; ...
-2811.43 8047.71 -7090.71; ...
-2792.46 8051.32 -7089.99; ...
-2985.71 8045.63 -7078.8; ...
-2968.55 8051.83 -7076.42; ...
-2959.18 8057.81 -7094.72; ...
-2962.5 8056.23 -7083.93; ...
-2942.34 8064.63 -7090.85; ...
-2923.13 8070.63 -7088.06; ...
-2839.99 8042.85 -7080.66; ...
-2824.82 8046.22 -7081; ...
-2808.85 8048.26 -7079.56; ...
-2791.47 8049.8 -7074.23; ...
-2770.25 8056.37 -7094.98; ...
-2778.2 8054.55 -7083.08; ...
-2752.43 8062.35 -7091.86; ...
-2738.02 8067.12 -7089.88; ...
-2720.14 8071.69 -7089.15; ...
-2951.88 8060.65 -7084.45; ...
-2939.45 8063.89 -7080.13; ...
-2924.14 8066.34 -7074.87; ...
-2900.65 8078.94 -7093.04; ...
-2904.84 8073.44 -7079.41; ...
-2884.78 8083.59 -7091.07; ...
-2874.75 8085.61 -7090.26; ...
-2762.18 8058.86 -7080.5; ...
-2747.59 8064.33 -7083.04; ...
-2734.81 8067.6 -7079.71; ...
-2717.07 8070.82 -7075.85; ...
-2698.49 8076.65 -7095.06; ...
-2705.45 8075.71 -7084.99; ...
-2680.56 8081.07 -7092.82; ...
-2664.98 8083.49 -7090.18; ...
-2645.68 8086.11 -7087.8; ...
-2891.93 8079.56 -7084.83; ...
-2881.33 8081.59 -7083.64; ...
-2869.49 8083.11 -7083.13; ...
-2852.11 8085.1 -7080.71; ...
-2824.16 8101.32 -7090.47; ...
-2830.59 8093.82 -7083.39; ...
-2817.78 8103.78 -7091.71; ...
-2692.59 8078.92 -7086.98; ...
-2680.15 8080.21 -7084.05; ...
-2663.97 8080.84 -7080.63; ...
-2647.7 8081.28 -7074.69; ...
-2623.19 8090.74 -7093.83; ...
-2628.11 8091.9 -7076.83; ...
-2607.03 8096.36 -7093.17; ...
-2595.9 8098.61 -7093.16; ...
-2820.8 8099.71 -7086.2; ...
-2811.49 8101.88 -7087.04; ...
-2793.68 8105.11 -7088.25; ...
-2770.7 8102.79 -7078.59; ...
-2752.48 8109.73 -7082.88; ...
-2735.01 8112.29 -7081.32; ...
-2722.33 8122.98 -7091.45; ...
-2616.89 8098.63 -7082.26; ...
-2605.33 8099.99 -7084; ...
-2591.29 8099.31 -7086.4; ...
-2571.41 8099.12 -7090.21; ...
-2553.47 8100.33 -7084.77; ...
-2538.5 8100.95 -7076.57; ...
-2517.39 8116.69 -7091.13; ...
-2521.69 8111.15 -7081.8; ...
-2710.27 8126.69 -7092.89; ...
-2698.1 8124.82 -7088.96; ...
-2681.63 8122.92 -7085.79; ...
-2664.05 8121.69 -7083.2; ...
-2649.48 8120.2 -7079.77; ...
-2632.5 8136.67 -7091.54; ...
-2634.22 8123.73 -7079.35; ...
-2617.7 8133.49 -7080.79; ...
-2512.12 8118.38 -7087.32; ...
-2498.66 8121.56 -7088.16; ...
-2485.29 8123.4 -7081.1; ...
-2458.75 8132.71 -7096.37; ...
-2465.96 8127.03 -7082.49; ...
-2444.02 8133.56 -7092.4; ...
-2445.04 8127.54 -7079.77; ...
-2424.41 8134.02 -7091.63; ...
-2425.06 8127.38 -7079.66; ...
-2404.63 8134.25 -7091.67; ...
-2405.46 8127.02 -7080.6; ...
-2385.31 8134.17 -7092.58; ...
-2386.16 8126.66 -7081.98; ...
-2366.35 8134.05 -7093.79; ...
-2367.09 8126.39 -7083.29; ...
-2347.92 8134.02 -7094.55; ...
-2348.47 8126.01 -7083.89; ...
-2330.55 8133.92 -7093.95; ...
-2330.93 8125.1 -7082.98; ...
-2314.74 8133.29 -7091.08; ...
-2315.27 8123.27 -7079.85; ...
-2302.53 8131.32 -7085.37; ...
-2300.85 8120.94 -7074.45; ...
-2285.09 8134.49 -7082.09; ...
-2605.67 8144.74 -7088.51; ...
-2592.48 8142.16 -7079.38; ...
-2563.94 8153.23 -7091.61; ...
-2574.65 8148.09 -7083.3; ...
-2552.69 8154.72 -7091.64; ...
-2538.48 8156.3 -7089.89; ...
-2519.34 8159.83 -7087.64; ...
-2266.41 8152.48 -7099.21; ...
-2270.24 8147.27 -7089.09; ...
-2256.73 8153.83 -7095.05; ...
-2257.71 8148.03 -7084.07; ...
-2242.06 8154.43 -7092.42; ...
-2241.99 8147.08 -7081.69; ...
-2225.16 8154.29 -7091.08; ...
-2223.76 8145.64 -7081.16; ...
-2207.03 8153.88 -7090.63; ...
-2204.92 8143.83 -7080.87; ...
-2189.27 8152.66 -7088.69; ...
-2187.54 8141.4 -7079.06; ...
-2175.3 8149.94 -7084.15; ...
-2171.75 8138.85 -7075.05; ...
-2157.3 8153.34 -7082.11; ...
-2562.28 8151.62 -7085.57; ...
-2551.54 8152.13 -7083.29; ...
-2536.63 8152.64 -7079.71; ...
-2519.99 8152.89 -7073.7; ...
-2498.14 8168.97 -7093.19; ...
-2500.03 8162.49 -7078.27; ...
-2481.9 8176.06 -7091.68; ...
-2471.43 8178.88 -7090.39; ...
-2142.66 8175.65 -7097.77; ...
-2143.44 8167.74 -7088.8; ...
-2129.54 8176.32 -7093.77; ...
-2128.64 8167.09 -7084.13; ...
-2112.96 8175.01 -7089.98; ...
-2112.98 8164.07 -7080.26; ...
-2095.53 8171.8 -7086.3; ...
-2097.39 8160.06 -7076.35; ...
-2488.25 8171.23 -7084.36; ...
-2477.47 8174.79 -7083.26; ...
-2464.94 8176.39 -7083.98; ...
-2446.2 8177.3 -7086.48; ...
-2428.7 8175.38 -7077.14; ...
-2404.24 8190.49 -7091.87; ...
-2409.93 8184.78 -7082.59; ...
-2399.91 8191.58 -7088.38; ...
-2388.09 8194.55 -7089.21; ...
-2372.44 8196.18 -7084.64; ...
-2358.05 8196.73 -7080.92; ...
-2331.71 8210.83 -7098.22; ...
-2337.61 8201.18 -7084.62; ...
-2316.42 8210.62 -7094.72; ...
-2315.52 8200.84 -7082.89; ...
-2297.04 8209.88 -7093.33; ...
-2295.91 8199.53 -7081.57; ...
-2278.5 8208.41 -7089.94; ...
-2278.89 8197.97 -7078.64; ...
-2265.48 8205.63 -7084.14; ...
-2264.36 8197.01 -7074.28; ...
-2249.76 8206.45 -7080.09; ...
-2238.45 8216.78 -7089.88; ...
-2222.79 8217.86 -7087.13; ...
-2204.87 8217.59 -7085.57; ...
-2185.1 8216.5 -7084.89; ...
-2165.39 8215.47 -7085.5; ...
-2147.15 8214.87 -7085.86; ...
-2131.09 8214.96 -7084.54; ...
-2114.78 8216.58 -7080.91; ...
-2096.72 8227.15 -7083.13; ...
-2085.5 8237.29 -7089.09; ...
-1813.76 1410.16 -7078.73; ...
-1800.23 1410.78 -7075.05; ...
-1782.58 1410.7 -7073.35; ...
-1763.93 1410.54 -7072.91; ...
-1743.19 1411.63 -7073.1; ...
-1720.63 1413.9 -7076.68; ...
-1699.11 1413.61 -7078.85; ...
-1680.25 1413.36 -7079.26; ...
-1661.95 1413.21 -7079.26; ...
-1643.7 1413.14 -7079.17; ...
-1625.42 1413.13 -7079.12; ...
-1607.08 1413.13 -7079.09; ...
-1588.72 1413.15 -7079.08; ...
-1570.35 1413.17 -7079.08; ...
-1551.96 1413.18 -7079.1; ...
-1533.52 1413.16 -7079.15; ...
-1515.03 1413.09 -7079.25; ...
-1496.49 1413.04 -7079.38; ...
-1478.06 1413.14 -7079.4; ...
-1460.32 1413.54 -7078.98; ...
-1445.37 1414 -7077.19; ...
-1433.61 1415.27 -7074.1; ...
-1422.87 1416.81 -7072.15; ...
-1992.85 1434.17 -7073.2; ...
-1994.53 1432.11 -7063.15; ...
-2008.29 1432.86 -7064.02; ...
-1980.83 1433.82 -7072.69; ...
-1983.46 1430.5 -7059.95; ...
-1966.63 1432.7 -7072.17; ...
-1966.78 1428.74 -7059.52; ...
-1950.29 1430.76 -7073.94; ...
-1948.08 1426.28 -7060.27; ...
-1927.19 1422.35 -7059.38; ...
-1906.36 1418.99 -7065.19; ...
-1891.09 1417.2 -7068.02; ...
-1876.22 1416.36 -7067.79; ...
-1860.66 1416.25 -7066.08; ...
-1843.45 1415.74 -7065.49; ...
-1821.37 1414.46 -7066.72; ...
-1801.08 1414.59 -7063.82; ...
-1782.34 1414.36 -7062.93; ...
-1763.82 1414.3 -7062.88; ...
-1746.58 1415.39 -7062.91; ...
-1726.12 1423.13 -7072.82; ...
-1725.5 1433.37 -7070.02; ...
-1728.08 1418.1 -7064.52; ...
-1733.2 1416.5 -7069.75; ...
-1707.76 1423.13 -7072.82; ...
-1716.46 1432.34 -7066.32; ...
-1708.58 1418.47 -7064.13; ...
-1689.4 1423.13 -7072.82; ...
-1699.63 1432.51 -7064.76; ...
-1689.77 1418.22 -7064.14; ...
-1671.03 1423.13 -7072.82; ...
-1681.21 1432.93 -7064.39; ...
-1671.04 1417.99 -7064.17; ...
-1652.67 1423.13 -7072.82; ...
-1662.51 1433.2 -7064.41; ...
-1652.33 1417.9 -7064.13; ...
-1634.31 1423.13 -7072.82; ...
-1643.87 1433.24 -7064.53; ...
-1633.61 1417.86 -7063.93; ...
-1615.94 1423.13 -7072.82; ...
-1625.32 1433.08 -7064.68; ...
-1614.91 1417.79 -7063.81; ...
-1597.58 1423.13 -7072.82; ...
-1606.87 1432.8 -7064.87; ...
-1596.47 1417.68 -7063.87; ...
-1579.22 1423.13 -7072.82; ...
-1588.48 1432.47 -7065.09; ...
-1578.44 1417.63 -7063.82; ...
-1560.86 1423.13 -7072.82; ...
-1570.12 1432.16 -7065.32; ...
-1560.5 1417.75 -7063.61; ...
-1542.49 1423.13 -7072.82; ...
-1551.74 1431.91 -7065.52; ...
-1542.41 1418.09 -7063.45; ...
-1524.13 1423.13 -7072.82; ...
-1533.36 1431.76 -7065.62; ...
-1524.13 1418.58 -7063.36; ...
-1505.77 1423.13 -7072.82; ...
-1515.04 1431.68 -7065.59; ...
-1505.67 1419.13 -7063.2; ...
-1487.4 1423.13 -7072.82; ...
-1496.87 1431.64 -7065.58; ...
-1487.08 1419.69 -7062.71; ...
-1469.04 1423.13 -7072.82; ...
-1479.06 1431.64 -7066.07; ...
-1468.42 1420.19 -7061.38; ...
-1450.68 1423.13 -7072.82; ...
-1462.16 1432 -7068.41; ...
-1448.9 1420.17 -7057.9; ...
-1432.79 1419.79 -7064.82; ...
-1442.37 1419.04 -7069.02; ...
-1417.64 1420.18 -7064.37; ...
-1397.42 1420.93 -7066.42; ...
-1378.27 1423.83 -7063.77; ...
-1359.5 1424.95 -7063.55; ...
-1340.5 1424.69 -7064.04; ...
-1321.84 1423.26 -7064.04; ...
-1303.16 1420.57 -7062.59; ...
-2166.11 1456.67 -7069.56; ...
-2158.77 1450.91 -7062.91; ...
-2171.31 1452.2 -7057; ...
-2147.43 1452.92 -7072.32; ...
-2146.24 1448.94 -7063.01; ...
-2130.17 1451.36 -7073.38; ...
-2130.05 1448.34 -7063.02; ...
-2111.72 1451.39 -7073.97; ...
-2111.49 1448.89 -7062.92; ...
-2092.66 1452.31 -7073.5; ...
-2092.52 1449.7 -7061.6; ...
-2075.15 1453.26 -7071.27; ...
-2073.05 1449.06 -7057.17; ...
-2058.31 1453.44 -7072.61; ...
-2053.89 1446.57 -7062.81; ...
-2039.73 1440.16 -7060.8; ...
-2025.93 1433.73 -7056.62; ...
-1845 1453.89 -7079.08; ...
-1833.21 1452.15 -7075.85; ...
-1817.1 1450.47 -7073.24; ...
-1806.76 1449.83 -7069.56; ...
-1783.38 1446.37 -7066.92; ...
-1798.17 1448.79 -7067.61; ...
-1763.74 1444.04 -7063.68; ...
-1746.53 1441.76 -7061.99; ...
-1728.72 1438.97 -7060.48; ...
-1711.5 1439.06 -7056; ...
-1693.05 1439.78 -7055.19; ...
-1674.18 1440.4 -7055.27; ...
-1655.31 1440.63 -7055.49; ...
-1636.56 1440.47 -7055.7; ...
-1617.97 1440.05 -7055.88; ...
-1599.52 1439.5 -7056.07; ...
-1581.16 1438.94 -7056.3; ...
-1562.82 1438.42 -7056.58; ...
-1544.45 1438.02 -7056.8; ...
-1526.09 1437.79 -7056.84; ...
-1507.86 1437.67 -7056.72; ...
-1489.97 1437.55 -7056.8; ...
-1472.57 1437.47 -7057.9; ...
-1455.43 1437.81 -7061.49; ...
-1434.17 1439.04 -7068.11; ...
-1413.4 1441.02 -7064.91; ...
-1395.39 1443.86 -7062.21; ...
-1378.43 1448.18 -7058.22; ...
-1362.5 1451.17 -7058.68; ...
-1339.99 1450.17 -7080.53; ...
-1344.77 1452.14 -7065.37; ...
-1325.91 1451.67 -7076.6; ...
-1325.18 1453.5 -7063.53; ...
-1307.98 1451.49 -7075.56; ...
-1303.54 1452.82 -7060.92; ...
-2258.88 1474.12 -7069.56; ...
-2250.94 1468.53 -7062.96; ...
-2263.49 1468.77 -7056.68; ...
-2239.61 1471.16 -7071.93; ...
-2238.29 1466.94 -7062.3; ...
-2223.41 1469.88 -7070.44; ...
-2222.08 1466.05 -7060.41; ...
-2204.82 1470.34 -7068.58; ...
-2202.53 1463.39 -7057.48; ...
-2183.95 1465.45 -7070.96; ...
-2183.01 1458.11 -7060.35; ...
-2053.69 1464.07 -7073.96; ...
-2046.37 1472.95 -7075.39; ...
-2048.56 1469.55 -7064.05; ...
-2058.61 1472.57 -7064.74; ...
-2063.68 1457.33 -7077.46; ...
-2033.49 1473.24 -7074.81; ...
-2035.74 1469.56 -7059.6; ...
-2043.86 1470.3 -7068.96; ...
-2019.1 1472 -7073.61; ...
-2016.59 1468.79 -7062.86; ...
-2003.41 1470.14 -7075.46; ...
-2001.98 1466.36 -7062.02; ...
-1983.42 1463.05 -7062.14; ...
-1963.74 1459.02 -7059.69; ...
-1943.35 1456.9 -7065.26; ...
-1927.54 1456.27 -7067.87; ...
-1912.23 1455.84 -7067.59; ...
-1895.97 1455.34 -7066.75; ...
-1877.2 1454.69 -7067.21; ...
-1854.41 1453.64 -7068.31; ...
-1835.19 1452.18 -7065.06; ...
-1819.06 1451.16 -7063.3; ...
-1807.63 1450.24 -7062.54; ...
-2349.78 1492.31 -7069.69; ...
-2340.74 1487.43 -7063.73; ...
-2354.19 1486.45 -7057.25; ...
-2329.68 1489.76 -7072.72; ...
-2328.02 1485.41 -7062.55; ...
-2312.3 1487.08 -7072.15; ...
-2312.1 1481.73 -7057.88; ...
-2295.64 1484.52 -7070.48; ...
-2292.62 1479.47 -7061.38; ...
-2276.78 1482.68 -7072.24; ...
-2278.7 1474.46 -7058.99; ...
-2203.56 1478.22 -7072.82; ...
-2194 1490.5 -7075.64; ...
-2196.25 1480.55 -7063.51; ...
-2207.01 1489.23 -7062.22; ...
-2211.58 1473.36 -7076.44; ...
-2185.2 1478.22 -7072.82; ...
-2181.05 1488.07 -7076.82; ...
-2183.8 1482.59 -7063.3; ...
-2164.17 1489.97 -7075.75; ...
-2167.16 1486.07 -7064.18; ...
-2176.18 1485 -7070.27; ...
-2149.22 1489.64 -7074.07; ...
-2148.15 1486.01 -7062.69; ...
-2132.54 1488.8 -7075.55; ...
-2128.39 1484.28 -7060.56; ...
-2106.8 1483.67 -7067.9; ...
-2091.52 1480.46 -7063.21; ...
-2076.59 1476.44 -7059.1; ...
-2424.57 1510.28 -7069; ...
-2416.71 1500.98 -7059.02; ...
-2431.93 1505.33 -7056.6; ...
-2403.98 1505.18 -7070.55; ...
-2400.77 1498.53 -7062.3; ...
-2387.55 1501.8 -7070.09; ...
-2387.59 1494.59 -7060.29; ...
-2369.21 1500.07 -7070.84; ...
-2370.38 1490.22 -7058.97; ...
-2275.12 1495.81 -7074.02; ...
-2268.35 1506.58 -7074.08; ...
-2272.29 1503.38 -7065.25; ...
-2282.44 1509.64 -7066.99; ...
-2284.58 1488.19 -7076.71; ...
-2256.21 1506.28 -7073.81; ...
-2259.31 1503.76 -7063.11; ...
-2266.5 1502.48 -7069.43; ...
-2241.64 1504.99 -7073.05; ...
-2240.47 1500.71 -7057.46; ...
-2223.83 1496.84 -7059.94; ...
-2470.96 1526.13 -7071.81; ...
-2470.34 1522.26 -7064.56; ...
-2484.6 1525.77 -7062.6; ...
-2459.82 1523.25 -7070.93; ...
-2459.3 1517.22 -7059.3; ...
-2443.44 1520.1 -7071.48; ...
-2441.87 1512.09 -7061.28; ...
-2368.53 1514.15 -7071.41; ...
-2369.27 1528.03 -7070.97; ...
-2365.12 1521.4 -7063.87; ...
-2375.34 1525.44 -7061.92; ...
-2376.38 1506.54 -7075.03; ...
-2349.67 1526.6 -7072.44; ...
-2351.67 1523.31 -7063.69; ...
-2360.82 1521.81 -7068.2; ...
-2332.89 1524.84 -7071.59; ...
-2333.23 1522.46 -7062.54; ...
-2316.03 1522.46 -7071.49; ...
-2315.47 1520.15 -7062.69; ...
-2301.03 1516.47 -7062.04; ...
-2544.51 1542.32 -7073.41; ...
-2542.78 1539.17 -7065.49; ...
-2556.96 1544.46 -7062.77; ...
-2533.96 1538.96 -7073.91; ...
-2531.66 1535.31 -7059.74; ...
-2514.69 1532.6 -7062.98; ...
-2503.44 1529.29 -7058.32; ...
-2442.75 1532.17 -7072.14; ...
-2437.18 1542.36 -7072.16; ...
-2438.37 1538.32 -7064.57; ...
-2447.69 1544.34 -7063.16; ...
-2450.88 1526.23 -7075.84; ...
-2424.31 1543.32 -7072.8; ...
-2425.77 1539.62 -7063.8; ...
-2434.62 1538.4 -7068.42; ...
-2408.71 1542.1 -7072.05; ...
-2408.04 1538.16 -7061.88; ...
-2388.22 1537.88 -7073.39; ...
-2389.96 1533.06 -7061.17; ...
-2598.32 1562.03 -7072.64; ...
-2596.83 1558.79 -7065.09; ...
-2611.08 1563.84 -7063.79; ...
-2587.57 1558.01 -7072.38; ...
-2586.24 1553.79 -7058.97; ...
-2572.42 1549.62 -7060.24; ...
-2490.17 1561.04 -7069.42; ...
-2488.15 1558.03 -7058.22; ...
-2504.33 1563.91 -7060.6; ...
-2477.92 1556.62 -7070.85; ...
-2474.45 1553.5 -7062.27; ...
-2464.64 1550.9 -7058.77; ...
-2655.56 1579.63 -7072.26; ...
-2652.81 1576.97 -7065.36; ...
-2667.9 1579.78 -7062.22; ...
-2640.86 1572.51 -7060.46; ...
-2626.13 1568.59 -7062.3; ...
-2562.96 1579.57 -7072.17; ...
-2560.08 1577.2 -7064.19; ...
-2574.5 1583.22 -7063.04; ...
-2551.59 1575.26 -7072.31; ...
-2546.93 1574.64 -7058.52; ...
-2530.87 1570.49 -7062.84; ...
-2520.07 1568.07 -7058.88; ...
-2701.19 1590.33 -7061.93; ...
-2711.96 1596.2 -7064.62; ...
-2686.9 1583.48 -7058.15; ...
-2626 1600.94 -7069.87; ...
-2617.55 1595.94 -7062.31; ...
-2628.24 1601.07 -7057.61; ...
-2609.21 1593.91 -7071.22; ...
-2603.35 1592.35 -7058.77; ...
-2589.61 1587.08 -7061.94; ...
-2770.21 1615.93 -7065.37; ...
-2749.36 1609.59 -7066.69; ...
-2764.36 1612.1 -7060.22; ...
-2735.27 1602.35 -7060.36; ...
-2721.45 1597.86 -7060.68; ...
-2679.71 1621.87 -7070.73; ...
-2671.91 1615.96 -7063.41; ...
-2683.61 1620.36 -7058.56; ...
-2661.24 1615.63 -7071.92; ...
-2657.36 1611.71 -7059.25; ...
-2643.03 1609.29 -7072.84; ...
-2639.92 1605.01 -7062.29; ...
-2807.25 1633.56 -7069.46; ...
-2794.28 1624.14 -7062.42; ...
-2804.05 1630.53 -7065.58; ...
-2778.86 1615.82 -7056.81; ...
-2718.21 1638.23 -7069.31; ...
-2709.72 1630.63 -7058.85; ...
-2724.8 1635.93 -7056; ...
-2697.14 1630.32 -7072.73; ...
-2694.43 1624.71 -7062.95; ...
-2862.05 1658.8 -7072.16; ...
-2852.48 1654.38 -7065.72; ...
-2830.64 1641.51 -7061.99; ...
-2843.77 1649.62 -7063.78; ...
-2813.28 1634.03 -7063.13; ...
-2754.7 1656.44 -7069.55; ...
-2747.42 1648.63 -7061.29; ...
-2758.75 1652.52 -7056.19; ...
-2735.06 1648.44 -7072.45; ...
-2735.8 1642.29 -7059.58; ...
-2935.35 1682.23 -7073.8; ...
-2917.79 1676.89 -7072.26; ...
-2900.56 1671.88 -7071.18; ...
-2881.81 1665.96 -7070.88; ...
-2865.81 1658.08 -7057.26; ...
-2874.45 1663.52 -7063.42; ...
-2852.26 1652.24 -7058.55; ...
-2807.71 1679.29 -7070.12; ...
-2801.16 1669.4 -7058.72; ...
-2816.03 1675.06 -7055.74; ...
-2789.43 1672.75 -7072.08; ...
-2785.78 1665.22 -7063.02; ...
-2771.54 1666.41 -7073.16; ...
-2773.13 1658.94 -7057.76; ...
-2972.68 1696.75 -7073.51; ...
-2954.85 1691.29 -7071.3; ...
-2931.23 1685.42 -7064.56; ...
-2946.29 1691.98 -7063.48; ...
-2917.95 1682.04 -7058.6; ...
-2897.4 1672.97 -7060.33; ...
-2884.78 1667.84 -7060.51; ...
-2820.19 1687.78 -7074.17; ...
-2823.02 1681.94 -7062.98; ...
-2835.14 1689.31 -7065.03; ...
-3013.2 1712.94 -7072.8; ...
-2995.04 1705.99 -7069.11; ...
-2967.86 1699.2 -7064.92; ...
-2982.69 1704.35 -7059.62; ...
-2959.25 1697.6 -7062.38; ...
-2881.28 1708.94 -7068.22; ...
-2862.22 1701.95 -7066.71; ...
-2876.35 1704.97 -7061.75; ...
-2851.72 1694.18 -7059.07; ...
-3041.83 1725.68 -7077.07; ...
-3031.24 1721.44 -7071.9; ...
-3015.8 1713.07 -7057.82; ...
-3025.68 1718.8 -7063.01; ...
-3000.64 1708.71 -7056.06; ...
-2934.94 1734.42 -7072.26; ...
-2924.32 1729.64 -7066.27; ...
-2900.84 1718 -7068.09; ...
-2914.44 1723.68 -7062.39; ...
-2889.49 1710.02 -7060.83; ...
-3069.86 1735.04 -7069.19; ...
-3083.69 1741.43 -7067.23; ...
-3049.71 1727.59 -7066.26; ...
-3037.28 1722.88 -7061.04; ...
-2992.93 1752.92 -7074.44; ...
-2976.58 1747.71 -7071.38; ...
-2957.47 1741.85 -7069.52; ...
-2934.18 1733.47 -7061.48; ...
-2947.15 1738.25 -7060.34; ...
-2926.19 1728.79 -7056.84; ...
-3122.6 1753.75 -7071.15; ...
-3136.55 1760.36 -7071.3; ...
-3105.81 1747.64 -7065.38; ...
-3093.25 1743.75 -7062.25; ...
-3032.15 1767.35 -7073.9; ...
-3013.57 1760.68 -7071.33; ...
-2995.56 1753.32 -7060.69; ...
-3005.9 1758.1 -7064.72; ...
-2977.57 1747.31 -7059.13; ...
-2963.27 1742.93 -7055.95; ...
-3160.73 1771.96 -7070.66; ...
-3173.36 1780.53 -7069.48; ...
-3147.53 1764.48 -7066.54; ...
-3087.48 1786.28 -7074.62; ...
-3069.44 1781.3 -7071.47; ...
-3051.71 1776.09 -7070.57; ...
-3033.53 1767.95 -7058.74; ...
-3044.21 1774.52 -7063.71; ...
-3017.22 1762.03 -7060.72; ...
-3195.08 1792.05 -7068.42; ...
-3208.16 1799.4 -7069.03; ...
-3183.45 1784.98 -7064.8; ...
-3125.38 1801.86 -7074.97; ...
-3107.21 1795.66 -7071; ...
-3086 1789.19 -7058.33; ...
-3097.44 1794.46 -7063.26; ...
-3066.08 1783.03 -7060.97; ...
-3054.56 1779.48 -7060.93; ...
-3232.54 1810.61 -7068.7; ...
-3246.65 1818.3 -7068.73; ...
-3219.82 1803.9 -7065.07; ...
-3155.06 1813.54 -7078.47; ...
-3142.59 1810.54 -7073.35; ...
-3124.41 1805.13 -7057.71; ...
-3135.09 1810.44 -7064.02; ...
-3108.23 1799.44 -7059.09; ...
-3287.45 1835.69 -7071.69; ...
-3270.68 1828.3 -7067.93; ...
-3283.12 1834.18 -7067.96; ...
-3258.27 1822.71 -7064.48; ...
-3209.46 1834.29 -7076.43; ...
-3202.71 1834.51 -7068.27; ...
-3181.32 1826.49 -7063.02; ...
-3194.39 1832.53 -7065.17; ...
-3158.45 1818.69 -7065.84; ...
-3145.27 1815.52 -7062.21; ...
-3325.23 1846.45 -7063.14; ...
-3337.43 1854.46 -7067.15; ...
-3306.27 1840.09 -7064.5; ...
-3293.02 1837.02 -7065.61; ...
-3253.7 1852.02 -7074.89; ...
-3237.66 1844.36 -7067.74; ...
-3248.78 1850.02 -7070.73; ...
-3216 1838.04 -7062.22; ...
-3201.92 1835.64 -7060.24; ...
-3377.4 1878.92 -7069.95; ...
-3370.5 1872.17 -7059.36; ...
-3383.51 1879.26 -7057.62; ...
-3361.43 1869.67 -7071.18; ...
-3356.08 1864.54 -7061.78; ...
-3345.52 1858.91 -7062.9; ...
-3286.52 1869.22 -7071.19; ...
-3272.1 1861.72 -7063.65; ...
-3282.27 1867.85 -7067.19; ...
-3257 1854.49 -7066.85; ...
-3416.47 1898.93 -7071.37; ...
-3408.68 1894.44 -7060.58; ...
-3423.64 1902.05 -7060.25; ...
-3394.58 1888.73 -7073.77; ...
-3392.27 1886.02 -7062.9; ...
-3342.74 1892.19 -7070.08; ...
-3332.32 1886.95 -7060.87; ...
-3345.6 1894.39 -7056.1; ...
-3318.89 1880.45 -7065.42; ...
-3305.75 1875.68 -7062.24; ...
-3291.15 1871.2 -7065.09; ...
-3472.67 1917.28 -7073.69; ...
-3464.46 1915.68 -7066.27; ...
-3475.79 1920.34 -7062.18; ...
-3454.02 1911.18 -7074.68; ...
-3451.27 1911.91 -7064.81; ...
-3435.2 1905.43 -7074.99; ...
-3435.48 1906.83 -7063.05; ...
-3378.18 1913.6 -7068.82; ...
-3370.76 1909.48 -7057.46; ...
-3384.67 1917.76 -7058.09; ...
-3359.13 1902.12 -7071.41; ...
-3355.57 1900.33 -7060.1; ...
-3509.31 1934.99 -7072.77; ...
-3500.82 1931.28 -7065.85; ...
-3511.19 1938.38 -7062.27; ...
-3491.3 1924.81 -7075.83; ...
-3488.36 1925.58 -7063.97; ...
-3408.67 1927.93 -7073.59; ...
-3407.09 1928.7 -7065.7; ...
-3423 1934.8 -7067.61; ...
-3394.49 1921.68 -7073.17; ...
-3395.66 1923.61 -7061.77; ...
-3528.15 1946.66 -7074.44; ...
-3520.4 1943.64 -7064.64; ...
-3531.11 1951.9 -7061.34; ...
-3452.82 1943.55 -7078.1; ...
-3450.02 1944.92 -7069.19; ...
-3463.3 1951.46 -7068.62; ...
-3440.44 1942.49 -7064.56; ...
-3564.86 1968.44 -7072.73; ...
-3556.18 1965.53 -7064.6; ...
-3567.34 1972.98 -7060.62; ...
-3547.19 1958.1 -7075.68; ...
-3543.7 1959.08 -7063.22; ...
-3494.76 1967.94 -7072.87; ...
-3486.26 1964.61 -7066.01; ...
-3496.06 1972.04 -7060.02; ...
-3477.04 1960.19 -7063.82; ...
-3600.05 1986.79 -7073.2; ...
-3591.73 1983.8 -7065.08; ...
-3603.4 1990.76 -7061.29; ...
-3581.64 1976.83 -7076.3; ...
-3579.62 1978.59 -7062.88; ...
-3526.26 1987.18 -7074.12; ...
-3519.04 1984.64 -7064.43; ...
-3529.37 1992.06 -7061.65; ...
-3509.62 1976.62 -7074.73; ...
-3507.58 1978.51 -7061.74; ...
-3636.93 2005.38 -7072.77; ...
-3628.59 2001.91 -7065.35; ...
-3640.69 2008.75 -7061.55; ...
-3617.6 1995.69 -7075.73; ...
-3615.96 1996.42 -7063.46; ...
-3540.05 1995.11 -7078.66; ...
-3538.03 1996.13 -7066.8; ...
-3551.89 2005.26 -7068.93; ...
-3673.14 2025.63 -7072.9; ...
-3665.5 2021.4 -7065.56; ...
-3676.11 2029.24 -7062.17; ...
-3654.81 2014.53 -7075.65; ...
-3653.29 2015.06 -7063.59; ...
-3584.57 2024.28 -7074.83; ...
-3575.93 2020.8 -7068.74; ...
-3585.13 2028.59 -7063.84; ...
-3566.27 2015.9 -7065.68; ...
-3691.07 2038.87 -7074.56; ...
-3684.61 2035.13 -7064.81; ...
-3694.51 2044.3 -7062.04; ...
-3601.14 2036.12 -7073.22; ...
-3593.79 2033.71 -7065.54; ...
-3603.82 2042.97 -7061.45; ...
-3711.08 2055.31 -7073.53; ...
-3703.36 2051.05 -7064.79; ...
-3714.39 2061.34 -7061.3; ...
-3634.95 2060.95 -7071.69; ...
-3628.2 2059.05 -7064.94; ...
-3638.85 2068.13 -7062.09; ...
-3618.22 2048.32 -7073.79; ...
-3616.13 2051.17 -7063.13; ...
-3746.02 2082.55 -7071.21; ...
-3738.7 2078.61 -7064.96; ...
-3749.58 2088.06 -7061.69; ...
-3728.59 2068.92 -7073.71; ...
-3726.66 2070.2 -7063.39; ...
-3647.71 2068.41 -7074.56; ...
-3646.98 2071.92 -7065.77; ...
-3659.88 2079.78 -7067.28; ...
-3763.25 2095.71 -7073.07; ...
-3758.12 2094.22 -7064.17; ...
-3768.34 2103.87 -7061.98; ...
-3673.8 2088.09 -7067.78; ...
-3685.21 2097.38 -7063.81; ...
-3777.52 2106.78 -7074.88; ...
-3776.18 2109.28 -7066.16; ...
-3788.97 2119.17 -7067.7; ...
-3707.12 2106.07 -7070.07; ...
-3719.94 2116.01 -7068.82; ...
-3697.05 2105.74 -7062.34; ...
-3802.36 2128.99 -7068.59; ...
-3813.51 2138.88 -7065.04; ...
-3752.1 2138.75 -7072.02; ...
-3732.25 2123.62 -7070.77; ...
-3740.67 2135.14 -7065.77; ...
-3835.16 2147.01 -7071.35; ...
-3848.51 2155.01 -7069.26; ...
-3825.19 2147.19 -7063.82; ...
-3766.64 2149.41 -7073.59; ...
-3747.36 2143.51 -7062.77; ...
-3755.14 2150.86 -7061.96; ...
-3893.73 2173.92 -7075.78; ...
-3881.77 2173.07 -7068.95; ...
-3861.75 2161.09 -7069.91; ...
-3871 2171.17 -7064.14; ...
-3801.45 2171.77 -7077.42; ...
-3784 2163.27 -7072.47; ...
-3763.34 2157.95 -7061.62; ...
-3772.74 2165.51 -7061.03; ...
-3912.01 2186.02 -7076.19; ...
-3888.86 2181.61 -7064.74; ...
-3900.13 2189.18 -7064.76; ...
-3880.38 2180.32 -7060.53; ...
-3820.75 2186.4 -7074.54; ...
-3794.59 2177.08 -7064.88; ...
-3807.55 2186.86 -7063.45; ...
-3784.96 2175.25 -7059.89; ...
-3927.69 2196.78 -7077.26; ...
-3909.77 2195.82 -7064.83; ...
-3919.71 2202.47 -7065.22; ...
-3856.87 2208.86 -7077.12; ...
-3839.73 2200.36 -7071.84; ...
-3817.8 2194.57 -7062.05; ...
-3827.99 2202.35 -7060.78; ...
-3970.44 2232.89 -7069.45; ...
-3949.33 2217.25 -7071.49; ...
-3959.64 2229.1 -7065.31; ...
-3935.11 2211.25 -7067.42; ...
-3875.22 2224.43 -7075.65; ...
-3850.43 2214.13 -7064.31; ...
-3862.94 2224.48 -7063.57; ...
-3840.71 2212.27 -7059.1; ...
-3984.7 2243.31 -7072.06; ...
-3967.14 2236.22 -7062.55; ...
-3975.16 2243.21 -7061.63; ...
-3894.38 2240.54 -7073.96; ...
-3872.72 2232.68 -7063.01; ...
-3882.32 2240.96 -7062.55; ...
-4004.02 2260.52 -7074.91; ...
-3983.48 2250.2 -7061.37; ...
-3992.49 2258.76 -7061.47; ...
-3930.76 2262.22 -7075.71; ...
-3912.97 2254.71 -7071.75; ...
-3891.87 2249.14 -7061.9; ...
-3901.8 2257.14 -7061.02; ...
-4022.24 2278.93 -7075.58; ...
-4001.54 2267.66 -7061.48; ...
-4010.51 2277.11 -7061.69; ...
-3965.37 2281.34 -7077.13; ...
-3948.53 2274.4 -7072.24; ...
-3924.02 2268.13 -7063.89; ...
-3936.99 2277.14 -7061.73; ...
-3914.4 2266.86 -7059.5; ...
-4039.29 2296.97 -7075.93; ...
-4019.25 2286.61 -7061.72; ...
-4028.34 2296.17 -7062.25; ...
-3983.76 2295.56 -7074.86; ...
-3959.35 2287 -7064.25; ...
-3971.96 2296.38 -7063.36; ...
-3949.93 2286.03 -7059.47; ...
-4057.51 2314.64 -7075.3; ...
-4037.24 2305.64 -7062.6; ...
-4046.7 2314.59 -7063.2; ...
-4002.64 2312.62 -7072.87; ...
-3981.85 2304.15 -7062.84; ...
-3991.59 2312.93 -7062.65; ...
-4092.07 2339.29 -7074.64; ...
-4076 2330.26 -7072.44; ...
-4056.08 2323.29 -7063.3; ...
-4066.16 2331.2 -7062.69; ...
-4021.35 2331.25 -7072.53; ...
-4001.21 2322.02 -7062.55; ...
-4010.82 2331.56 -7062.66; ...
-4109.72 2353.27 -7072.31; ...
-4087.7 2343.14 -7064.99; ...
-4100.46 2352.54 -7063.43; ...
-4078.98 2340.81 -7061.13; ...
-4040.43 2350.92 -7071.64; ...
-4020.3 2341.15 -7062.87; ...
-4029.38 2349.94 -7062.82; ...
-4129.14 2368.36 -7071.32; ...
-4110.47 2359.99 -7062.52; ...
-4120.21 2367.63 -7062.01; ...
-4059.12 2370.16 -7070.62; ...
-4038.54 2359.22 -7062.05; ...
-4048.06 2369.21 -7058.82; ...
-4166.69 2391.78 -7073.53; ...
-4149.06 2382.63 -7070.36; ...
-4130.06 2375.29 -7061.61; ...
-4140.33 2383.25 -7061; ...
-4076.83 2389.04 -7071.58; ...
-4058.17 2377.62 -7059.73; ...
-4066.15 2385.02 -7059; ...
-4186.88 2406.45 -7071.65; ...
-4163.21 2396.03 -7064.32; ...
-4177.35 2406.47 -7063.34; ...
-4154 2393.54 -7060.11; ...
-4095.57 2409.41 -7072.58; ...
-4074.87 2394.49 -7055.61; ...
-4084.6 2403.04 -7056.67; ...
-4206.96 2423.67 -7071.51; ...
-4188.51 2414.68 -7062.84; ...
-4198.73 2423.39 -7062.61; ...
-4113.36 2426.91 -7073.73; ...
-4094.34 2412.69 -7053.28; ...
-4104.29 2421.45 -7056.48; ...
-4224.9 2443.39 -7072.48; ...
-4208.76 2432.05 -7062.67; ...
-4217.34 2440.96 -7063.09; ...
-4127.43 2438.91 -7076.78; ...
-4113.49 2430.11 -7056.27; ...
-4122.31 2436.78 -7060.39; ...
-4239.44 2462.21 -7076.21; ...
-4226.07 2451.11 -7063.06; ...
-4234.4 2464.7 -7060.86; ...
-4147.77 2456.43 -7072.15; ...
-4157.02 2463.53 -7064.41; ...
-4134.69 2445.88 -7062.03; ...
-4247.68 2480.17 -7065.63; ...
-4241.98 2477.54 -7057.58; ...
-4166.12 2470.8 -7061.2; ...
-4174.83 2479.01 -7061.34; ...
-4261.36 2497.47 -7069.72; ...
-4245.37 2484.1 -7054.52; ...
-4252.32 2491.93 -7055.94; ...
-4183.6 2488.09 -7062.17; ...
-4192.34 2497.43 -7062.81; ...
-4277.61 2518.52 -7072.65; ...
-4259.1 2500.51 -7054.71; ...
-4267.64 2509.51 -7057.68; ...
-4201.16 2506.56 -7062.88; ...
-4210.36 2515.44 -7062.35; ...
-4292.3 2538.37 -7078.8; ...
-4276.6 2520.77 -7056.68; ...
-4289.54 2536.72 -7060.91; ...
-4220.62 2524.5 -7061.54; ...
-4231.31 2533.85 -7062.95; ...
-4302.26 2553.31 -7071.33; ...
-4299.75 2549.99 -7062.76; ...
-4241.4 2542.78 -7064.99; ...
-4250.74 2551.26 -7065.22; ...
-4310.46 2566.78 -7076.78; ...
-4306.01 2557.74 -7062.58; ...
-4311.06 2565.01 -7067.7; ...
-4259.79 2559.78 -7064.49; ...
-4268.9 2568.59 -7063.52; ...
-4319.18 2576.72 -7068.78; ...
-4326.19 2589.6 -7072.65; ...
-4278.26 2577.66 -7062.73; ...
-4287.92 2586.87 -7062.23; ...
-4336.97 2600.36 -7068.54; ...
-4344.75 2610.08 -7069.1; ...
-4297.78 2596.1 -7061.99; ...
-4307.55 2605.21 -7062.01; ...
-4354.8 2618.68 -7066.97; ...
-4362.95 2628.48 -7068.44; ...
-4316.92 2614.26 -7062.35; ...
-4325.8 2623.58 -7063.04; ...
-4374.63 2638.59 -7066.87; ...
-4385.62 2650.11 -7066.39; ...
-4334.86 2634.05 -7063.72; ...
-4345.6 2645.15 -7061.05; ...
-4392.83 2663.61 -7072.17; ...
-4395.7 2655.65 -7060.72; ...
-4400.67 2662.04 -7061.43; ...
-4355.8 2663.3 -7069.73; ...
-4354.62 2653.23 -7054.64; ...
-4365.42 2666.12 -7051.6; ...
-4408.01 2681.54 -7073.01; ...
-4406.85 2669.61 -7062.18; ...
-4414.18 2677.52 -7061.91; ...
-4372.8 2684.82 -7073.77; ...
-4370.97 2676 -7061.43; ...
-4380.6 2686.46 -7060.65; ...
-4425.8 2699.76 -7071.32; ...
-4423.92 2685.64 -7059.38; ...
-4432.32 2695.36 -7059.34; ...
-4388.54 2703.76 -7074.92; ...
-4386.31 2694.82 -7064.56; ...
-4394.62 2703.44 -7061.79; ...
-4441.11 2717.39 -7070.1; ...
-4440.02 2703.99 -7058.71; ...
-4449.79 2713.71 -7056.63; ...
-4401.36 2721.35 -7076; ...
-4400.2 2712.4 -7064.62; ...
-4409.7 2723.63 -7058.87; ...
-4453.5 2736.91 -7073.27; ...
-4457 2725.34 -7058.92; ...
-4469.8 2740.83 -7058.21; ...
-4414.27 2736.62 -7070.37; ...
-4417.08 2733.73 -7058.38; ...
-4469.07 2754.89 -7070.9; ...
-4476.23 2751.9 -7060.3; ...
-4425.79 2754.99 -7072.02; ...
-4423.25 2742.79 -7057.37; ...
-4434.04 2755.83 -7053.24; ...
-4483.02 2773.75 -7071.8; ...
-4482.09 2761.17 -7061.57; ...
-4488.54 2769.64 -7061.64; ...
-4436.77 2772.52 -7074.58; ...
-4437.38 2764.78 -7062.96; ...
-4446.88 2776.62 -7060.5; ...
-4499.11 2790.76 -7069.99; ...
-4497.67 2777.71 -7059.24; ...
-4506 2787.41 -7059.16; ...
-4449.69 2788.6 -7071.16; ...
-4453.7 2786.59 -7061; ...
-4515.82 2808.09 -7069.57; ...
-4514.45 2795.89 -7058.51; ...
-4525.43 2805.35 -7056.38; ...
-4463.73 2809.63 -7072.74; ...
-4460.91 2796.56 -7059.91; ...
-4473.61 2811.41 -7054.78; ...
-4531.94 2826.88 -7070.27; ...
-4533.04 2815.29 -7058.25; ...
-4542.55 2824.68 -7057.12; ...
-4481.08 2831.11 -7073.97; ...
-4478.98 2822.4 -7062.58; ...
-4488.83 2833.36 -7061.05; ...
-4545.5 2846.26 -7072.13; ...
-4548.84 2835.31 -7059.69; ...
-4558.66 2848.04 -7059.48; ...
-4498.19 2848.59 -7073.54; ...
-4494.94 2841.39 -7064.72; ...
-4503.99 2850.59 -7063.12; ...
-4560.77 2862.12 -7068.41; ...
-4567.4 2857.21 -7056.82; ...
-4509.01 2860.04 -7073.31; ...
-4508.93 2857.05 -7066.8; ...
-4515.25 2865.98 -7067.89; ...
-4572.17 2880.67 -7070.42; ...
-4573.85 2868.19 -7058.04; ...
-4581.88 2878.51 -7057.16; ...
-4525.14 2881.24 -7066.31; ...
-4581.78 2896.56 -7072.58; ...
-4587.34 2889.2 -7060.04; ...
-4596.63 2903.6 -7061.32; ...
-4536.46 2897.89 -7068.6; ...
-4545.84 2909.38 -7066.82; ...
-4602.29 2919 -7066.99; ...
-4549.74 2916.12 -7072.43; ...
-4551.64 2916.52 -7067.04; ...
-4554.75 2922.6 -7068.96; ...
-4607.8 2932.99 -7070.59; ...
-4614.62 2926.35 -7058.06; ...
-4619.55 2941.35 -7062.58; ...
-4562.01 2936.47 -7068.04; ...
-4621.88 2955.85 -7069.67; ...
-4571.72 2951.33 -7069.3; ...
-4577.08 2959.16 -7066.72; ...
-4631.82 2967.94 -7066.61; ...
-4639.64 2978.7 -7065.03; ...
-4587.35 2973.85 -7072.94; ...
-4584.06 2970.55 -7063.87; ...
-4643.04 2989.82 -7069.41; ...
-4649.22 2983.61 -7057.38; ...
-4654.9 2998.14 -7061.47; ...
-4593.39 2983.2 -7067.97; ...
-4601.81 2996.75 -7070.25; ...
-4659.5 3013.59 -7067.4; ...
-4608.64 3009.49 -7072.35; ...
-4612.35 3019.87 -7071.71; ...
-4666.16 3030.68 -7071.5; ...
-4668.97 3021.01 -7060.64; ...
-4673.04 3028.19 -7060.7; ...
-4613.96 3027.79 -7066.09; ...
-4675.39 3049.99 -7073.55; ...
-4680.83 3037.52 -7058.67; ...
-4690.19 3055.35 -7059.78; ...
-4622.77 3047.22 -7073.98; ...
-4619 3043.61 -7064.12; ...
-4686.7 3068.24 -7071.03; ...
-4695.45 3066.35 -7060.48; ...
-4625.45 3055.62 -7068.66; ...
-4630.93 3066.69 -7069.71; ...
-4692.63 3086.62 -7074.82; ...
-4699.67 3076.89 -7062.04; ...
-4704.41 3090.33 -7064.15; ...
-4646.89 3090.18 -7071.59; ...
-4637.9 3082.14 -7063.46; ...
-4703.84 3104.27 -7072.02; ...
-4713.64 3098.75 -7060.32; ...
-4654.64 3100.59 -7074.12; ...
-4646.06 3094.12 -7062.91; ...
-4652.57 3102.87 -7064.86; ...
-4711.27 3124.09 -7074.84; ...
-4718.89 3113.14 -7062.52; ...
-4723.95 3127.61 -7064.57; ...
-4659.21 3111.37 -7069.92; ...
-4665.68 3123.73 -7073.25; ...
-4723.4 3141.35 -7071.69; ...
-4733.05 3136.22 -7060.95; ...
-4672.47 3140.78 -7066.44; ...
-4729.26 3156.21 -7073.27; ...
-4736.8 3149.56 -7063.46; ...
-4738.96 3161.99 -7067.24; ...
-4680.78 3155.28 -7067.19; ...
-4684.47 3162.87 -7065.1; ...
-4746.22 3173.41 -7066.08; ...
-4699.79 3182.18 -7071.88; ...
-4690.53 3174.64 -7062.98; ...
-4750.76 3194.91 -7073.36; ...
-4753.99 3187.71 -7064.83; ...
-4712.04 3197.94 -7076.77; ...
-4698.8 3186.82 -7064.82; ...
-4706.69 3198.21 -7066.93; ...
-4760.06 3201.87 -7065.6; ...
-4764.59 3213.77 -7067.77; ...
-4718.92 3216.92 -7069.84; ...
-4710.77 3213.56 -7061.34; ...
-4777.75 3235.17 -7070.34; ...
-4773.54 3224.93 -7063.75; ...
-4731.13 3233.95 -7075.77; ...
-4718.55 3224.87 -7063.7; ...
-4726.15 3235.69 -7065.91; ...
-4791.35 3251.62 -7070.78; ...
-4781.89 3235.43 -7060.59; ...
-4787.36 3243.88 -7062.42; ...
-4737.49 3252.77 -7068.44; ...
-4730.62 3250.82 -7060.23; ...
-4804.47 3269.97 -7074.71; ...
-4797.4 3253.77 -7057.24; ...
-4807.08 3269.4 -7060.82; ...
-4746.98 3265.42 -7072.75; ...
-4738.16 3260.51 -7062.03; ...
-4744.69 3267.74 -7063.89; ...
-4815.57 3287.1 -7066.32; ...
-4814.79 3281.26 -7058.59; ...
-4752.55 3276.5 -7066.85; ...
-4761.67 3288.94 -7062.95; ...
-4822.26 3306.32 -7075.38; ...
-4819.61 3290.39 -7056.03; ...
-4823.7 3305.9 -7062.37; ...
-4777.15 3308.7 -7069.28; ...
-4771.3 3300.26 -7063.22; ...
-4828.65 3324.96 -7070.03; ...
-4829.82 3324.16 -7057.65; ...
-4786.34 3324.61 -7073.67; ...
-4777.64 3308.71 -7058.62; ...
-4785.76 3321.26 -7059.38; ...
-4834.9 3343.58 -7064.96; ...
-4833.26 3337.35 -7057.74; ...
-4795.13 3339.85 -7064.42; ...
-4792.38 3332.13 -7054.18; ...
-4841.99 3363.26 -7074.43; ...
-4837.44 3346.81 -7055.36; ...
-4843.63 3363.64 -7060.41; ...
-4802.9 3359.39 -7075.49; ...
-4797.52 3342.82 -7053.85; ...
-4803.97 3359.46 -7059.69; ...
-4851.39 3381.62 -7067.11; ...
-4849.39 3376.45 -7059.24; ...
-4810.62 3378.84 -7072.28; ...
-4812.7 3381.5 -7057.88; ...
-4861.08 3399.42 -7077.29; ...
-4854.72 3385.14 -7056.36; ...
-4861.1 3398.46 -7061.94; ...
-4818.53 3398.55 -7068.98; ...
-4817.44 3395.08 -7059.38; ...
-4870.31 3416.67 -7067.29; ...
-4867.21 3408.64 -7055.37; ...
-4826.83 3416.03 -7080; ...
-4821.38 3404.14 -7059.83; ...
-4826.86 3415.69 -7065.76; ...
-4879.12 3434.69 -7076.93; ...
-4872.04 3419.11 -7053.76; ...
-4877.66 3432.77 -7058.52; ...
-4836.72 3432.32 -7070.26; ...
-4832.95 3426.46 -7060.54; ...
-4883.17 3444.89 -7066.9; ...
-4882.84 3445.25 -7056.23; ...
-4850.55 3452.01 -7074.31; ...
-4838.88 3436.15 -7060.34; ...
-4844.66 3444.23 -7063.82; ...
-4887.12 3454.84 -7060.22; ...
-4894.12 3470.05 -7061.34; ...
-4864.87 3471.77 -7077.68; ...
-4852.16 3455.24 -7058.52; ...
-4863.28 3470.53 -7062.75; ...
-4902.13 3485.48 -7074.07; ...
-4900.09 3481.22 -7066.08; ...
-4873.83 3488.62 -7068.24; ...
-4870.56 3482.49 -7059.69; ...
-4905.67 3492.08 -7062.02; ...
-4912.79 3505.39 -7066.32; ...
-4881.36 3506.8 -7077.94; ...
-4874.4 3493.4 -7054.97; ...
-4881.98 3511.24 -7062.35; ...
-4921.08 3522.41 -7076.84; ...
-4918.57 3516.32 -7069.12; ...
-4888.02 3526.48 -7073.41; ...
-4888.11 3528.51 -7063.1; ...
-4924.48 3529.47 -7063.17; ...
-4932.28 3548.08 -7066.65; ...
-4892.71 3543.29 -7066.81; ...
-4889.28 3535.82 -7058.42; ...
-4937.08 3559.57 -7065.88; ...
-4898.7 3558.54 -7073.74; ...
-4890.66 3545.34 -7055.3; ...
-4896.43 3561.42 -7059.67; ...
-4941.6 3573.27 -7073.86; ...
-4940.01 3568.39 -7064.91; ...
-4902.53 3570.82 -7069.01; ...
-4907.11 3582.03 -7071.53; ...
-4943.55 3581.69 -7062.63; ...
-4948.16 3595.93 -7067.09; ...
-4920.91 3603.49 -7079.62; ...
-4911.37 3600.8 -7064.41; ...
-4959.88 3618.05 -7077.92; ...
-4952.76 3613.82 -7062.33; ...
-4923.74 3617.51 -7071.98; ...
-4917.63 3622.43 -7061.69; ...
-4961.33 3634.79 -7066.57; ...
-4954.36 3630.02 -7053.4; ...
-4926.29 3637.27 -7066.85; ...
-4916.08 3637.9 -7055.19; ...
-4973.43 3650.7 -7076.36; ...
-4957.88 3642.67 -7054.21; ...
-4964.83 3656.2 -7059.71; ...
-4937.82 3651.37 -7076.81; ...
-4923.02 3647.08 -7060.3; ...
-4929.35 3656.81 -7064.74; ...
-4975.94 3671.87 -7069.57; ...
-4968.91 3676.22 -7056.75; ...
-4939.29 3672.92 -7071.78; ...
-4928.31 3676.66 -7058.93; ...
-4977.94 3692.5 -7063.92; ...
-4971.16 3691.65 -7052.72; ...
-4940.82 3692 -7068.07; ...
-4934.2 3695.13 -7060.06; ...
-4992.08 3707.3 -7072.7; ...
-4975.09 3700.23 -7057.64; ...
-4982.27 3713.07 -7058.38; ...
-4942.64 3709.93 -7064.5; ...
-4934.16 3704.55 -7056.46; ...
-4995.44 3730.02 -7067.3; ...
-4989.13 3734.19 -7056.7; ...
-4955.03 3726.57 -7074.01; ...
-4938.31 3715.45 -7056.77; ...
-4946.87 3729.82 -7061.8; ...
-5010.79 3743.53 -7074.63; ...
-4993.8 3740.64 -7062.42; ...
-5000.91 3748.74 -7066.04; ...
-4957.94 3747.04 -7071; ...
-4952.79 3751.01 -7060.46; ...
-5013.4 3764.94 -7070.23; ...
-5003.14 3764.31 -7061.93; ...
-4961.49 3765.53 -7069.46; ...
-4958.36 3766.95 -7062.73; ...
-5029.55 3780.33 -7076.09; ...
-5009.9 3774 -7065.4; ...
-5018.23 3784.06 -7068.45; ...
-4964.94 3782.46 -7066.48; ...
-4959.56 3773.85 -7059.8; ...
-5031.35 3800.69 -7073; ...
-5019.97 3801.69 -7064.71; ...
-4974.68 3800.68 -7074.55; ...
-4962.82 3785.05 -7057.21; ...
-4970.95 3803.94 -7062.95; ...
-5032.82 3820.88 -7069.5; ...
-5021.62 3818.89 -7060.23; ...
-4978.91 3820.09 -7071.29; ...
-4977.03 3821.82 -7064.42; ...
-5049.02 3836.44 -7076.11; ...
-5028.62 3829.71 -7064.03; ...
-5037 3840.5 -7066.63; ...
-4983.11 3837.29 -7068.62; ...
-4979.65 3830.76 -7061.62; ...
-5050.35 3856.89 -7071.64; ...
-5037.93 3861.3 -7058.08; ...
-4991.42 3854.76 -7076.03; ...
-4983.64 3842.58 -7062.4; ...
-4988.29 3855.78 -7067.48; ...
-5052.67 3878.05 -7068; ...
-5044.77 3883.15 -7057.29; ...
-4994.84 3873.43 -7073.9; ...
-4992.43 3873.05 -7065.24; ...
-5067.12 3891.12 -7077.16; ...
-5050.34 3888.51 -7063.36; ...
-5057.04 3896.82 -7067.5; ...
-4998.06 3890.86 -7071.87; ...
-4996.35 3890.22 -7062.95; ...
-5067.76 3911.9 -7074.38; ...
-5057.29 3916.83 -7060.66; ...
-5001.87 3909.03 -7068.98; ...
-4999.48 3903.43 -7060.13; ...
-5069.21 3931.33 -7072.43; ...
-5062.94 3936.28 -7062.64; ...
-5010.21 3926.97 -7077.26; ...
-5002.97 3916.17 -7061.3; ...
-5007.47 3928.74 -7067.28; ...
-5071.07 3948.95 -7070.35; ...
-5064.04 3950.08 -7058.75; ...
-5014.91 3945.9 -7073.55; ...
-5012.61 3945.52 -7063.66; ...
-5072.44 3966.15 -7065.45; ...
-5065.18 3961.5 -7054.39; ...
-5019.78 3964.08 -7069.29; ...
-5016.69 3958 -7060.05; ...
-5084.31 3983.13 -7076.26; ...
-5068.8 3971.69 -7054.8; ...
-5076.17 3985.52 -7060.92; ...
-5028.93 3982.63 -7077.71; ...
-5020.84 3970.33 -7060.93; ...
-5025.61 3983.95 -7067.41; ...
-5086.36 4003.14 -7073; ...
-5080.66 4005.6 -7059.93; ...
-5032.51 4002.46 -7074.85; ...
-5029.91 4001.97 -7064.6; ...
-5088.14 4022.23 -7071.93; ...
-5083.27 4025.01 -7058.86; ...
-5035.58 4020.94 -7072.25; ...
-5033.76 4019.34 -7062.17; ...
-5089.03 4040.8 -7072.47; ...
-5085.61 4043.39 -7063.92; ...
-5039.09 4039.53 -7068.74; ...
-5036.95 4032.06 -7059.28; ...
-5089.31 4058.05 -7072.7; ...
-5086.29 4057.11 -7062.37; ...
-5047 4058.34 -7077.33; ...
-5040.37 4045.32 -7060.6; ...
-5044.46 4059.47 -7066.65; ...
-5089.99 4074.62 -7071.12; ...
-5087.96 4072.97 -7060.68; ...
-5051.05 4077.08 -7073.01; ...
-5049.57 4076.08 -7062.5; ...
-5092.33 4092.46 -7067.58; ...
-5089.8 4084.23 -7057.75; ...
-5056.25 4095.56 -7067.58; ...
-5053.7 4087.53 -7058.17; ...
-5100.1 4111.69 -7079.97; ...
-5093.12 4096.83 -7056.69; ...
-5097.15 4112.88 -7065.1; ...
-5063.72 4113.64 -7079.64; ...
-5058.71 4099.53 -7055.7; ...
-5063.38 4118.26 -7063.43; ...
-5102.87 4131.82 -7074.92; ...
-5101.56 4131.42 -7060.82; ...
-5067.61 4135.08 -7076.1; ...
-5067.44 4138.44 -7065.38; ...
-5106.33 4150.94 -7070.53; ...
-5105.8 4150.24 -7056.86; ...
-5070.88 4153.46 -7073.31; ...
-5070.17 4151.16 -7061.31; ...
-5109.97 4169.56 -7065.9; ...
-5108.1 4162.96 -7057.54; ...
-5074.34 4170.49 -7068.01; ...
-5072.56 4161.37 -7057.09; ...
-5115.38 4189.73 -7076.13; ...
-5111.31 4172.62 -7056.04; ...
-5114.9 4189.34 -7063.57; ...
-5079.4 4188.96 -7080.21; ...
-5075.9 4174.12 -7055.43; ...
-5079.16 4190.45 -7065.51; ...
-5118.03 4208.1 -7072.96; ...
-5119.99 4210.44 -7060.25; ...
-5083.25 4207.95 -7076.57; ...
-5083.67 4208.5 -7061.52; ...
-5120.37 4226.47 -7072.33; ...
-5121.91 4230.09 -7063.55; ...
-5086.68 4226.01 -7071.71; ...
-5087.64 4225.52 -7056.81; ...
-5122.78 4243.04 -7071.26; ...
-5124.32 4241.34 -7060.6; ...
-5088.76 4237.5 -7065.74; ...
-5089.21 4237.31 -7058.26; ...
-5125.54 4252.79 -7066.05; ...
-5127.15 4250.43 -7057.75; ...
-5090.54 4247.33 -7060.44; ...
-5092.35 4264.46 -7071.47; ...
-5130.9 4262.21 -7059.34; ...
-5132.69 4283.96 -7068.41; ...
-5093.81 4279.99 -7065.59; ...
-5133.74 4303.19 -7070.74; ...
-5095.6 4296.17 -7061.97; ...
-5135.44 4317.08 -7067.78; ...
-5098.25 4313.24 -7060.39; ...
-5136.48 4333.92 -7066.55; ...
-5101.81 4329.59 -7058.86; ...
-5137.62 4351.09 -7065.56; ...
-5103.03 4348.93 -7069.12; ...
-5105.13 4340.16 -7054.92; ...
-5107.16 4353.64 -7056.57; ...
-5139.93 4366.46 -7063.04; ...
-5104.82 4368.46 -7069.24; ...
-5109.49 4370.24 -7057.01; ...
-5136.69 4387.13 -7071.74; ...
-5145.11 4377.13 -7057.28; ...
-5143.01 4394.08 -7062.27; ...
-5105.88 4386.5 -7069.61; ...
-5111.2 4387.71 -7057.78; ...
-5137.59 4407.96 -7072.8; ...
-5146.62 4411.24 -7060.39; ...
-5106.29 4404.83 -7070.17; ...
-5112.07 4405.31 -7058.85; ...
-5138.11 4427.24 -7072.98; ...
-5143.86 4431.15 -7065.08; ...
-5106.19 4423.49 -7070.55; ...
-5112.34 4423.14 -7059.06; ...
-5138.48 4445.59 -7073.23; ...
-5146.31 4445.87 -7064.03; ...
-5105.83 4442.36 -7070.63; ...
-5112.11 4441.75 -7059.27; ...
-5140.25 4463.13 -7072.39; ...
-5149.04 4463.04 -7063.26; ...
-5105.58 4461.13 -7070.69; ...
-5112.05 4460.54 -7059.49; ...
-5143.35 4479.96 -7070.86; ...
-5152.86 4479.26 -7061.8; ...
-5105.71 4479.59 -7070.87; ...
-5112.79 4479.51 -7059.59; ...
-5148.85 4497.16 -7068.66; ...
-5157.62 4490.99 -7059.21; ...
-5105.88 4497.99 -7071.19; ...
-5114.49 4500.37 -7059.44; ...
-5152.01 4519.03 -7072.73; ...
-5160.39 4505.75 -7059.01; ...
-5159.73 4524.23 -7062.9; ...
-5104.46 4516.16 -7072.16; ...
-5110.2 4519.48 -7064.22; ...
-5156.24 4538.59 -7072.08; ...
-5163.3 4538.31 -7060.9; ...
-5101.7 4534.13 -7072.57; ...
-5110.52 4533.91 -7062.28; ...
-5158.82 4555.79 -7071.41; ...
-5165.09 4555.72 -7060.33; ...
-5098.69 4553.03 -7069.88; ...
-5109.98 4550.27 -7059.69; ...
-5159.99 4573.43 -7071.28; ...
-5165.59 4573.65 -7060.31; ...
-5101.26 4560.5 -7064.11; ...
-5087.27 4571.84 -7078.57; ...
-5093.8 4571.61 -7068.41; ...
-5160.47 4590.79 -7071; ...
-5165.71 4591.17 -7060.24; ...
-5085.21 4589.05 -7074.39; ...
-5092.74 4589.04 -7065.67; ...
-5161.1 4606.05 -7070.06; ...
-5166.26 4607.38 -7060.23; ...
-5084.38 4607.48 -7072.43; ...
-5091.79 4608.31 -7064.22; ...
-5162.56 4617.62 -7069.05; ...
-5167.52 4623.17 -7061.7; ...
-5084.1 4626.71 -7071.82; ...
-5091.34 4627.49 -7063.9; ...
-5169.84 4643.07 -7065.97; ...
-5084.19 4645.76 -7072.08; ...
-5091.39 4646.19 -7064.25; ...
-5172.85 4663.68 -7064.16; ...
-5084.47 4664.37 -7072.7; ...
-5091.75 4664.5 -7064.82; ...
-5173.82 4682.35 -7063.56; ...
-5084.75 4682.68 -7073.25; ...
-5092.12 4682.68 -7065.25; ...
-5173.79 4700.63 -7063.69; ...
-5084.93 4700.92 -7073.54; ...
-5092.35 4700.93 -7065.44; ...
-5173.48 4718.83 -7064.05; ...
-5084.97 4719.23 -7073.6; ...
-5092.4 4719.29 -7065.47; ...
-5173.28 4737.06 -7064.3; ...
-5084.93 4737.61 -7073.56; ...
-5092.38 4737.7 -7065.42; ...
-5173.25 4755.35 -7064.32; ...
-5084.9 4756.01 -7073.5; ...
-5092.35 4756.11 -7065.39; ...
-5173.27 4773.66 -7064.2; ...
-5084.88 4774.39 -7073.47; ...
-5092.36 4774.5 -7065.39; ...
-5173.24 4791.95 -7064.08; ...
-5084.87 4792.74 -7073.48; ...
-5092.37 4792.85 -7065.41; ...
-5173.17 4810.2 -7064.03; ...
-5084.85 4811.05 -7073.51; ...
-5092.37 4811.16 -7065.45; ...
-5173.15 4828.56 -7064.16; ...
-5084.82 4829.33 -7073.55; ...
-5092.36 4829.44 -7065.49; ...
-5173.27 4847.19 -7064.54; ...
-5084.81 4847.64 -7073.56; ...
-5092.36 4847.75 -7065.52; ...
-5173.53 4866 -7064.99; ...
-5084.87 4866.07 -7073.52; ...
-5092.41 4866.15 -7065.51; ...
-5173.79 4884.75 -7064.95; ...
-5085 4884.66 -7073.39; ...
-5092.52 4884.69 -7065.4; ...
-5173.69 4903.43 -7063.79; ...
-5085.17 4903.35 -7073.16; ...
-5092.65 4903.29 -7065.19; ...
-5172.87 4922.04 -7063.47; ...
-5085.27 4921.94 -7072.87; ...
-5092.77 4921.83 -7064.9; ...
-5171.16 4940.07 -7063.25; ...
-5085.26 4940.23 -7072.61; ...
-5092.83 4940.19 -7064.62; ...
-5168.28 4958.93 -7061.19; ...
-5085.17 4958.17 -7072.53; ...
-5092.83 4958.34 -7064.46; ...
-5163.53 4981.28 -7057.9; ...
-5085.06 4976.04 -7072.72; ...
-5092.77 4976.41 -7064.47; ...
-5166.4 4996.99 -7072.12; ...
-5162.79 4994.23 -7063.75; ...
-5162.57 5002.99 -7067.09; ...
-5084.87 4994.11 -7072.98; ...
-5092.71 4994.52 -7064.56; ...
-5164.93 5013.4 -7075.35; ...
-5160.99 5014.81 -7067.16; ...
-5084.69 5012.43 -7073.07; ...
-5092.8 5012.77 -7064.59; ...
-5163.27 5026.84 -7076.7; ...
-5159.74 5034.49 -7069.76; ...
-5157.11 5053.25 -7066.6; ...
-5093.86 5049.67 -7064.09; ...
-5154.19 5072.18 -7060.23; ...
-5151.09 5091.63 -7064.41; ...
-5094.02 5085.8 -7063.53; ...
-5147.99 5102.7 -7059.41; ...
-5144.12 5121.49 -7073.68; ...
-5143.71 5119.55 -7059.65; ...
-5091.37 5120.6 -7060.62; ...
-5140.77 5129.97 -7068.04; ...
-5138.13 5142.42 -7071.17; ...
-5135.72 5156.19 -7066.32; ...
-4833.97 6269.26 -7075.25; ...
-4832.77 6271.67 -7070.13; ...
-4876.11 6282.31 -7062.57; ...
-4830.47 6276.94 -7074.81; ...
-4825.54 6284.24 -7068.26; ...
-4870.19 6300.47 -7072.9; ...
-4871.12 6296.85 -7062.63; ...
-4867.36 6309.08 -7060.55; ...
-4814.62 6306.81 -7074.92; ...
-4817.82 6299.83 -7070.76; ...
-4813.56 6308.58 -7068.38; ...
-4865.77 6317.09 -7072.1; ...
-4863.38 6322.46 -7063.89; ...
-4811.01 6313.96 -7072.62; ...
-4806.77 6320.03 -7061.47; ...
-4862.64 6327.27 -7071.53; ...
-4858.61 6335.28 -7064.09; ...
-4797.53 6341.73 -7060.51; ...
-4849.73 6356.2 -7069.26; ...
-4852.19 6348.57 -7061.54; ...
-4847.05 6358.57 -7059.86; ...
-4794.64 6350.84 -7070.84; ...
-4794.19 6352.21 -7063.6; ...
-4789.41 6361.78 -7064.25; ...
-4846.28 6363.57 -7068.95; ...
-4841.04 6371.85 -7061.94; ...
-4783.13 6375.76 -7066.64; ...
-4831.82 6397.02 -7070.6; ...
-4833.28 6386.27 -7060.74; ...
-4826.54 6398.67 -7060.21; ...
-4778.5 6385.83 -7063.24; ...
-4828.65 6407.34 -7071.95; ...
-4824.29 6409.92 -7065.96; ...
-4772.4 6397.73 -7062.69; ...
-4766.31 6409.85 -7061.57; ...
-4825.74 6415.98 -7072.92; ...
-4819.62 6421.72 -7067.55; ...
-4760.74 6421.85 -7061.01; ...
-4810.2 6446.84 -7070.72; ...
-4811.94 6434 -7063.92; ...
-4804.46 6446.6 -7061.23; ...
-4754.27 6434.45 -7061.91; ...
-4746.76 6449.24 -7060.19; ...
-4806.29 6455.64 -7070.87; ...
-4799.74 6462.35 -7066.58; ...
-4743.15 6461.12 -7063.19; ...
-4791.38 6484.91 -7070.65; ...
-4792.71 6473.27 -7063.71; ...
-4785.58 6483.94 -7060.5; ...
-4737.96 6476.37 -7073.59; ...
-4739.67 6469.51 -7064.37; ...
-4787.71 6492.9 -7070.8; ...
-4781.14 6499.17 -7066.1; ...
-4733.7 6481.29 -7065.45; ...
-4726.06 6500.15 -7066; ...
-4773.48 6521.54 -7070.79; ...
-4774.24 6510.16 -7063.82; ...
-4767.44 6520.03 -7060.35; ...
-4721.68 6517.4 -7065.19; ...
-4770.01 6529.48 -7070.9; ...
-4763.49 6535.32 -7065.82; ...
-4719.78 6530.75 -7071.65; ...
-4716.69 6524 -7061.28; ...
-4710.38 6534.99 -7062.98; ...
-4755.76 6559.03 -7070.74; ...
-4756.56 6546.38 -7062.95; ...
-4749.06 6556.85 -7059.3; ...
-4701.51 6553.31 -7070.37; ...
-4701.92 6545.83 -7062.79; ...
-4692.79 6555.94 -7062.54; ...
-4751.95 6566.81 -7070.92; ...
-4744.42 6571.41 -7065.66; ...
-4684.49 6568.82 -7065.32; ...
-4735.85 6588.08 -7070.69; ...
-4736.28 6580.57 -7064.18; ...
-4727.87 6590.7 -7063.42; ...
-4676.94 6579.22 -7064.56; ...
-4669.36 6590.84 -7060.7; ...
-4718.69 6613.73 -7070.18; ...
-4719.85 6601.86 -7062.35; ...
-4712.63 6612 -7059.22; ...
-4664.17 6604.35 -7062.12; ...
-4715.05 6622.18 -7070.68; ...
-4708.75 6629.29 -7066.09; ...
-4658.63 6615.44 -7062.49; ...
-4651.86 6628 -7060.42; ...
-4702.79 6642.93 -7065.33; ...
-4646.6 6642.25 -7062.88; ...
-4700.99 6657.44 -7072.11; ...
-4697.4 6651.24 -7061.8; ...
-4691.54 6665.74 -7063.57; ...
-4640.76 6653.58 -7063.39; ...
-4633.44 6666.07 -7060.93; ...
-4684.31 6681.42 -7064.03; ...
-4627.79 6679.4 -7062.89; ...
-4682.37 6694.74 -7071.07; ...
-4678.26 6688.69 -7060.44; ...
-4673.15 6701.65 -7063.3; ...
-4621.6 6688.56 -7062.89; ...
-4613.37 6698.28 -7061.2; ...
-4666.81 6717.24 -7066.94; ...
-4605.64 6709.57 -7063.17; ...
-4597.6 6721.26 -7061.7; ...
-4660.07 6728.73 -7067.17; ...
-4652.23 6740.23 -7064.36; ...
-4591.09 6733.2 -7064.69; ...
-4646.67 6752.38 -7066.22; ...
-4585.11 6742.13 -7064.16; ...
-4577.01 6753.13 -7061.29; ...
-4640.51 6760.88 -7065.32; ...
-4632 6770.44 -7062.56; ...
-4568.26 6765.39 -7061.71; ...
-4560.91 6775.7 -7058.43; ...
-4623.69 6781.6 -7063.8; ...
-4614.11 6790.2 -7059.88; ...
-4549.14 6791.79 -7071.23; ...
-4554.74 6785.11 -7062.88; ...
-4610.07 6802.01 -7070.09; ...
-4606.96 6797.15 -7058.35; ...
-4599.59 6807.58 -7061.61; ...
-4549.27 6793.25 -7060.1; ...
-4539.29 6803.83 -7073.63; ...
-4542.3 6802.32 -7059.22; ...
-4589.97 6827.35 -7070.41; ...
-4590.63 6819.07 -7062.38; ...
-4581.87 6831.98 -7062.92; ...
-4533.56 6813.45 -7061.58; ...
-4524.6 6827.69 -7060.53; ...
-4574.12 6846.86 -7064.52; ...
-4510.72 6849.52 -7069.76; ...
-4517.69 6840.95 -7062.31; ...
-4571.36 6859.1 -7071.86; ...
-4568.02 6854.04 -7061.34; ...
-4561.57 6864.81 -7063.33; ...
-4512.49 6848.99 -7059.03; ...
-4497.28 6864.18 -7070.32; ...
-4504.79 6857.96 -7057.83; ...
-4552.49 6882.8 -7070.86; ...
-4553.1 6875.49 -7063.22; ...
-4544.8 6886.07 -7063.38; ...
-4497.12 6866.77 -7056.86; ...
-4479.8 6882.1 -7070.32; ...
-4487.67 6876.45 -7056.38; ...
-4535.77 6907.78 -7071.91; ...
-4537.15 6897.39 -7063.51; ...
-4529.9 6906.5 -7060.76; ...
-4478.35 6886.81 -7055.88; ...
-4461.89 6901.8 -7071.35; ...
-4469.26 6897.28 -7057.59; ...
-4532.02 6914.76 -7072.34; ...
-4525.39 6919.38 -7067.43; ...
-4461.03 6908.09 -7058.07; ...
-4445.59 6920.6 -7075.45; ...
-4451.24 6921.95 -7059.6; ...
-4517.05 6936.4 -7072.37; ...
-4517.84 6928.66 -7066.1; ...
-4509.03 6939.64 -7065.06; ...
-4439.36 6938.63 -7065.31; ...
-4444.78 6934.09 -7058.78; ...
-4499.25 6964 -7072.09; ...
-4500.04 6951.47 -7063.84; ...
-4491.71 6961 -7060.94; ...
-4440.92 6939.86 -7055.86; ...
-4424.98 6958.35 -7070.39; ...
-4432.99 6950.37 -7055.9; ...
-4495.33 6971.8 -7072.6; ...
-4487.62 6975.82 -7067.43; ...
-4424.91 6962.51 -7057.33; ...
-4410.27 6978.88 -7077.59; ...
-4415.12 6978.23 -7061.16; ...
-4479.57 6992.84 -7072.19; ...
-4479.59 6984.81 -7065.49; ...
-4471.1 6994.58 -7064.29; ...
-4403.64 6996.45 -7067.89; ...
-4408.84 6991.45 -7061.7; ...
-4462.15 7011.83 -7071.12; ...
-4462.68 7004.58 -7063.92; ...
-4453.68 7014.53 -7063.7; ...
-4403.74 6996.54 -7058.33; ...
-4388.12 7014.27 -7070.42; ...
-4394.57 7005.92 -7057.42; ...
-4444.1 7037.09 -7071.93; ...
-4445.11 7025.35 -7063.6; ...
-4437.11 7034.49 -7061.01; ...
-4385.83 7015.41 -7057.16; ...
-4369.96 7032.59 -7071.19; ...
-4375.95 7024.74 -7057.28; ...
-4440.1 7044.78 -7072.56; ...
-4432.63 7049.26 -7067.38; ...
-4366.88 7034.16 -7057.1; ...
-4350.82 7049.61 -7071.75; ...
-4357.24 7043.39 -7057.62; ...
-4423.92 7067.3 -7072.08; ...
-4424.56 7058.99 -7065.41; ...
-4415.93 7069.48 -7064.36; ...
-4348.1 7052.54 -7057.55; ...
-4337.71 7061.08 -7058.2; ...
-4406.22 7087.13 -7071.15; ...
-4407.48 7079.92 -7063.97; ...
-4398.4 7089.08 -7063.56; ...
-4324.72 7071.65 -7058.56; ...
-4316.18 7078.41 -7059.7; ...
-4387.79 7105.33 -7071.4; ...
-4389.44 7098.5 -7063.92; ...
-4380.09 7107.23 -7063.85; ...
-4369.19 7123.22 -7071.63; ...
-4370.98 7116.53 -7064.23; ...
-4361.43 7124.93 -7063.82; ...
-4348.74 7139.82 -7070.96; ...
-4351.88 7133.48 -7063.55; ...
-4342.3 7140.21 -7061.95; ...
-4332.49 7149.63 -7066.81; ...
-4320.59 7157.67 -7062.59; ...
-4311.28 7166.76 -7063.92; ...
-4301.94 7175.63 -7062.26; ...
-4293.5 7185.5 -7064.63; ...
-4284.94 7194.57 -7063.86; ...
-4277.8 7202.8 -7061.81; ...
-3722.98 7592.98 -7069.78; ...
-3792.37 7602.73 -7063.67; ...
-3710.8 7605.02 -7074.69; ...
-3713.22 7602.11 -7069.67; ...
-3702.65 7610.04 -7068.95; ...
-3782.44 7619.63 -7073.69; ...
-3783.45 7611.33 -7064.01; ...
-3774.46 7620.52 -7063.86; ...
-3684.59 7621.92 -7075.55; ...
-3688.69 7618.27 -7067.96; ...
-3679.24 7623.66 -7068.85; ...
-3679.68 7623.27 -7061.42; ...
-3668.82 7631.14 -7066.14; ...
-3764.95 7639.01 -7074.63; ...
-3765.39 7630.48 -7064.69; ...
-3758.08 7641.11 -7067.12; ...
-3655.71 7641.71 -7075.38; ...
-3658.07 7639.1 -7069.36; ...
-3648.37 7647.38 -7069.88; ...
-3748.57 7659.56 -7074.7; ...
-3749.14 7650.56 -7065.63; ...
-3741.25 7660.87 -7066.47; ...
-3636.02 7658.86 -7075.48; ...
-3638.51 7655.75 -7070.25; ...
-3628.38 7663.81 -7069.55; ...
-3730.6 7678.93 -7073.83; ...
-3731.16 7669.47 -7063.63; ...
-3721.6 7679.74 -7065.38; ...
-3610.92 7676.42 -7076; ...
-3614.93 7672.39 -7068.34; ...
-3605.64 7677.93 -7069.12; ...
-3606.32 7677.26 -7061.45; ...
-3595.51 7685.26 -7065.93; ...
-3705.96 7700.3 -7077.52; ...
-3706.25 7688.99 -7061.29; ...
-3698.93 7700.66 -7070.36; ...
-3694.89 7697.22 -7060.03; ...
-3688.21 7707.91 -7068.62; ...
-3581.83 7696.18 -7076; ...
-3584.51 7693.33 -7069.2; ...
-3574.93 7701.88 -7069.77; ...
-3677.21 7720.54 -7077.97; ...
-3678.89 7716.9 -7072.1; ...
-3668.66 7724.32 -7071.31; ...
-3563.97 7714.46 -7076.5; ...
-3565.82 7710.94 -7070.49; ...
-3557.52 7720.09 -7070.06; ...
-3655.69 7734.76 -7074.79; ...
-3658.49 7731.81 -7070.43; ...
-3649.78 7737.66 -7068.62; ...
-3546.98 7733.82 -7075.7; ...
-3548.6 7729.7 -7070.34; ...
-3538.64 7738.22 -7069.9; ...
-3640.91 7744.05 -7071.26; ...
-3625.72 7754.03 -7078.39; ...
-3628.99 7751.42 -7068.82; ...
-3614.01 7761.29 -7070.35; ...
-3521.52 7753.02 -7076.01; ...
-3525.06 7747.5 -7069.06; ...
-3515.27 7753.47 -7069.43; ...
-3514.92 7750.36 -7062.21; ...
-3502.58 7758.07 -7065.55; ...
-3598.3 7772.7 -7073.22; ...
-3601.89 7769.73 -7069.3; ...
-3593.27 7775.51 -7067.13; ...
-3482.63 7770.06 -7075.12; ...
-3486.72 7765.58 -7066.89; ...
-3476.64 7770.8 -7068.46; ...
-3477.01 7769.09 -7060.75; ...
-3466.38 7777.01 -7065.46; ...
-3584.93 7781.18 -7069.51; ...
-3569.82 7789.51 -7074.68; ...
-3573.7 7787.11 -7067.08; ...
-3559.54 7793.5 -7066.87; ...
-3452.67 7787.88 -7074.82; ...
-3455.44 7784.66 -7068.39; ...
-3444.42 7791.22 -7068.76; ...
-3546.78 7798.55 -7069.46; ...
-3525.26 7807.64 -7079.7; ...
-3530.42 7804.22 -7067.1; ...
-3516.62 7809.95 -7071.57; ...
-3516.62 7808.61 -7062.1; ...
-3503.88 7814.63 -7067.6; ...
-3426.4 7802.16 -7079.49; ...
-3429.34 7797.96 -7069.53; ...
-3416.84 7803.27 -7073.21; ...
-3417.76 7801.14 -7062.24; ...
-3407.37 7805.14 -7067.36; ...
-3406.27 7805.68 -7059.3; ...
-3393.92 7811.39 -7065.97; ...
-3487 7823.68 -7072.56; ...
-3491.28 7820.38 -7068.01; ...
-3481.14 7825.44 -7064.32; ...
-3372.75 7822.28 -7077.81; ...
-3377.19 7818.02 -7069.51; ...
-3366.03 7822.45 -7071.54; ...
-3366.89 7821.18 -7063.77; ...
-3353.92 7827.76 -7068.51; ...
-3463.95 7839.94 -7076.8; ...
-3465.33 7834.61 -7062.96; ...
-3457.08 7841 -7068.61; ...
-3454.6 7839.18 -7058.45; ...
-3446.02 7845.01 -7062.82; ...
-3331.67 7839.76 -7079.51; ...
-3336.29 7834.43 -7070.77; ...
-3322.2 7839.11 -7072.94; ...
-3324.17 7836.2 -7063.79; ...
-3313.23 7839.97 -7067.91; ...
-3312.92 7840.02 -7060.88; ...
-3300.4 7846.1 -7066.39; ...
-3427.48 7857.96 -7077.27; ...
-3429.12 7852.81 -7062.76; ...
-3420.13 7858.48 -7068.8; ...
-3417.7 7856.45 -7058.35; ...
-3409.2 7862.1 -7062.91; ...
-3279.22 7857.96 -7077.6; ...
-3283.92 7852.91 -7069.24; ...
-3272.98 7857.62 -7070.93; ...
-3274.11 7855.99 -7063.23; ...
-3261.79 7863.88 -7067.74; ...
-3391.8 7875.59 -7077.63; ...
-3393.14 7870.64 -7062.83; ...
-3384.4 7877.19 -7069.94; ...
-3381.03 7876.17 -7058.69; ...
-3372.21 7883.38 -7067.27; ...
-3242.98 7878.14 -7077.94; ...
-3246.73 7872.45 -7069.52; ...
-3236.86 7878.28 -7070.74; ...
-3237.46 7876.34 -7062.68; ...
-3226.42 7885.54 -7066.89; ...
-3354.79 7895.17 -7078.69; ...
-3358.44 7891.37 -7069.3; ...
-3349.06 7897.27 -7071.32; ...
-3349.55 7895.68 -7062.06; ...
-3339.36 7903.1 -7065.47; ...
-3213.04 7898.31 -7075.41; ...
-3214.89 7894.56 -7069.29; ...
-3203.95 7902.29 -7069.14; ...
-3327.85 7911.82 -7072.93; ...
-3313.89 7920.59 -7066.83; ...
-3189.69 7915.33 -7076.83; ...
-3190.61 7910.7 -7068.35; ...
-3182.47 7916.68 -7069.83; ...
-3181.15 7914.27 -7061.53; ...
-3172.45 7921.88 -7065.91; ...
-3305.15 7926.35 -7064.48; ...
-3291.09 7931.83 -7073.8; ...
-3296.46 7930.89 -7063.68; ...
-3282.45 7936.74 -7066.43; ...
-3159.12 7932.6 -7073.46; ...
-3161.83 7929.01 -7067.06; ...
-3150.85 7934.71 -7064.36; ...
-3267.03 7941.55 -7075.31; ...
-3252.51 7948.25 -7070.48; ...
-3236.45 7954.12 -7068.01; ...
-3219.71 7959.01 -7067.72; ...
-3130.49 7948.65 -7078.08; ...
-3134.54 7943.88 -7062.54; ...
-3125.33 7949.86 -7068.24; ...
-3125.06 7948.17 -7056.89; ...
-3116.75 7951.85 -7059.77; ...
-3205.77 7962.69 -7069.9; ...
-3194.36 7966.22 -7066.33; ...
-3182.76 7969.49 -7062.11; ...
-3162.51 7975.42 -7076.33; ...
-3169.1 7973.08 -7063.39; ...
-3153.8 7978.04 -7066.11; ...
-3106.97 7956.58 -7066.16; ...
-3090.94 7965.32 -7075.3; ...
-3094.63 7961.22 -7061.58; ...
-3082.22 7967.32 -7061.64; ...
-3141.83 7982.9 -7071.24; ...
-3123.97 7990.5 -7077.24; ...
-3131.16 7986.76 -7066.89; ...
-3117.9 7990.48 -7061.48; ...
-3069.19 7973.4 -7061.74; ...
-3050.85 7982.58 -7073.9; ...
-3051.41 7980.32 -7056.59; ...
-3041.95 7985.68 -7064.69; ...
-3104.11 7995.42 -7064.43; ...
-3086.24 8004.05 -7074.59; ...
-3087.45 7999.38 -7057.65; ...
-3077.3 8005.4 -7066; ...
-3025.33 7990.06 -7063.32; ...
-3007.71 7995 -7063.35; ...
-2990.4 7999.29 -7059.54; ...
-2977.99 8004.22 -7068.28; ...
-3061.94 8009.44 -7062.35; ...
-3044.26 8020.95 -7075.9; ...
-3045.4 8016.2 -7063.67; ...
-3034.05 8021.76 -7066.28; ...
-3028.44 8018.11 -7053.15; ...
-3022.92 8024.08 -7061.55; ...
-2966.95 8007.74 -7068.26; ...
-2952.76 8010.3 -7059.25; ...
-2931.68 8017.97 -7061.95; ...
-2922.04 8023.21 -7070.81; ...
-3008.61 8028.65 -7059.02; ...
-2994.2 8040.79 -7072.29; ...
-2990.89 8036.88 -7060.24; ...
-2984.43 8043.32 -7067.85; ...
-2911.22 8026.19 -7071.18; ...
-2896.99 8027.74 -7063.33; ...
-2879.26 8031.87 -7065.68; ...
-2861.07 8035.26 -7060.78; ...
-2847.57 8042.78 -7067.54; ...
-2974.21 8047.38 -7068.8; ...
-2953.37 8057.69 -7075.74; ...
-2955.1 8050.26 -7062.1; ...
-2939.29 8059.67 -7069.74; ...
-2935.05 8055.56 -7060.83; ...
-2925.69 8061.19 -7065.76; ...
-2917.52 8056.69 -7055.75; ...
-2910.68 8065.8 -7067.69; ...
-2836.55 8046.04 -7070.01; ...
-2823.82 8045.91 -7070.4; ...
-2809.43 8045.53 -7067.21; ...
-2796.86 8045.01 -7062.03; ...
-2774.97 8053.48 -7072.67; ...
-2781.66 8047.33 -7059.64; ...
-2762.48 8054.56 -7062.6; ...
-2890.06 8077.2 -7078.59; ...
-2893.83 8071.54 -7070.9; ...
-2880.09 8077.09 -7075.38; ...
-2880.95 8069.87 -7065.17; ...
-2867.13 8076.61 -7071.68; ...
-2866.99 8068.15 -7060.07; ...
-2855.03 8075 -7066.24; ...
-2853.18 8066.99 -7055.69; ...
-2836.83 8078.42 -7063.82; ...
-2748.41 8062.24 -7072.58; ...
-2734.54 8064.97 -7067.97; ...
-2722.02 8065.78 -7063.93; ...
-2696.8 8075.84 -7078.89; ...
-2702.66 8068.83 -7066.92; ...
-2681.64 8075.26 -7074.68; ...
-2682.25 8067.94 -7064.8; ...
-2665 8074.4 -7071.14; ...
-2665.53 8066.91 -7062.37; ...
-2651.95 8073.49 -7066.58; ...
-2651.11 8067.5 -7058.27; ...
-2633.6 8078.96 -7063.72; ...
-2818.15 8096.15 -7080.6; ...
-2819.55 8088.69 -7071.4; ...
-2806.88 8095.66 -7077.15; ...
-2805.75 8087.16 -7065.41; ...
-2791.41 8094.33 -7072.12; ...
-2792.16 8085.13 -7059.52; ...
-2779.31 8090.97 -7064.67; ...
-2779.47 8083.64 -7053.46; ...
-2763.96 8091.58 -7059.88; ...
-2617.75 8098.26 -7073.41; ...
-2617.33 8090.71 -7069.24; ...
-2605.52 8097.68 -7075.49; ...
-2602.81 8090.41 -7067.05; ...
-2588.18 8096.02 -7076.08; ...
-2586.65 8088.83 -7065.42; ...
-2570.46 8094.85 -7074.97; ...
-2569.75 8086.99 -7063.54; ...
-2554.23 8093.77 -7071.13; ...
-2554.12 8085.45 -7060.8; ...
-2541.77 8092.47 -7065.93; ...
-2540.25 8085.58 -7056.91; ...
-2524.72 8097.63 -7063.63; ...
-2751.21 8101.61 -7071.36; ...
-2737.67 8101.12 -7066.94; ...
-2714.37 8117.53 -7082.67; ...
-2719.55 8104.92 -7068.14; ...
-2698.75 8113.87 -7076.71; ...
-2698.44 8103.29 -7063.39; ...
-2679.79 8112.21 -7073.38; ...
-2676.64 8102.81 -7058.88; ...
-2660.77 8112.25 -7071.9; ...
-2655.49 8107.24 -7063.19; ...
-2642.81 8113.07 -7070.62; ...
-2642.41 8108.11 -7060.01; ...
-2623.21 8105.62 -7071.29; ...
-2630.17 8113.82 -7071.26; ...
-2627.48 8111.15 -7057.31; ...
-2632.46 8109.87 -7066.21; ...
-2621.18 8118.32 -7068.14; ...
-2613.92 8101.13 -7076.73; ...
-2508.71 8116.95 -7079.38; ...
-2509.77 8109.76 -7069.73; ...
-2497.53 8117.54 -7074.4; ...
-2495.91 8109.7 -7064.14; ...
-2482.17 8118.15 -7070.86; ...
-2480.29 8108.9 -7061.01; ...
-2463.91 8118.35 -7069.47; ...
-2462.62 8107.92 -7060.04; ...
-2444.54 8117.8 -7069.12; ...
-2443.98 8106.89 -7060.53; ...
-2425.11 8117.07 -7069.97; ...
-2425.08 8106.02 -7061.7; ...
-2405.83 8116.45 -7071.33; ...
-2406.1 8105.47 -7062.97; ...
-2386.61 8116.05 -7072.73; ...
-2386.92 8105.2 -7064.08; ...
-2367.4 8115.71 -7073.84; ...
-2367.51 8104.84 -7064.87; ...
-2348.5 8115.01 -7074.18; ...
-2348.27 8103.95 -7064.97; ...
-2330.68 8113.54 -7073.09; ...
-2330.14 8102.38 -7063.84; ...
-2314.86 8111.36 -7070.08; ...
-2314.33 8100.79 -7061.13; ...
-2302.72 8109.08 -7065.45; ...
-2300.88 8101.08 -7056.98; ...
-2286.48 8115 -7063.33; ...
-2603.51 8135.87 -7075.28; ...
-2603.86 8126.27 -7062.5; ...
-2593.98 8134.06 -7068.39; ...
-2585.26 8130.5 -7059.28; ...
-2581.08 8138.42 -7069.64; ...
-2269.61 8140.23 -7078.72; ...
-2271.45 8128.93 -7069.65; ...
-2257.39 8138.34 -7074.1; ...
-2256.33 8126.85 -7064.96; ...
-2240.69 8136.26 -7072.12; ...
-2239.26 8124.7 -7063.16; ...
-2221.91 8134.11 -7071.91; ...
-2220.47 8122.75 -7063; ...
-2203.09 8131.78 -7071.72; ...
-2201.94 8120.77 -7062.79; ...
-2186.1 8129.26 -7070.06; ...
-2185.5 8119.07 -7061.27; ...
-2173.08 8126.91 -7066.53; ...
-2171.33 8119.31 -7058.13; ...
-2155.99 8132.67 -7065.36; ...
-2562.36 8148.64 -7079.2; ...
-2566 8142.89 -7071.44; ...
-2551.63 8147.26 -7074.35; ...
-2552.33 8140.3 -7064.74; ...
-2536.91 8146.14 -7069.37; ...
-2536.87 8139.05 -7059.94; ...
-2523.61 8145.27 -7064.36; ...
-2521.77 8139.81 -7055.79; ...
-2504.22 8150.55 -7062.95; ...
-2140.1 8158.5 -7080.07; ...
-2140.78 8146.21 -7071.99; ...
-2127.26 8155.27 -7075.46; ...
-2125.59 8143.06 -7067.14; ...
-2112.08 8151.61 -7071.59; ...
-2110.59 8140.18 -7063.39; ...
-2097.02 8148.22 -7067.92; ...
-2095.85 8138.52 -7060.09; ...
-2485.18 8168.9 -7077.68; ...
-2486.81 8161.78 -7069.98; ...
-2474.48 8169.77 -7075.27; ...
-2472.98 8161.88 -7066.52; ...
-2460.33 8169.6 -7073.89; ...
-2458.88 8160.4 -7063.48; ...
-2445.07 8167.98 -7070.66; ...
-2444.71 8158.62 -7059.92; ...
-2432.62 8165.82 -7065.02; ...
-2431.24 8158.71 -7055.62; ...
-2414.87 8170.75 -7062.97; ...
-2397.36 8189.59 -7080.26; ...
-2398.9 8182.24 -7069.98; ...
-2386.22 8189.77 -7075.62; ...
-2384.98 8181.8 -7064.53; ...
-2371.32 8189.71 -7071.94; ...
-2369.17 8180.92 -7061.96; ...
-2353.75 8190.02 -7071.3; ...
-2350.94 8180.05 -7061.95; ...
-2333.72 8190.06 -7072.25; ...
-2331.45 8179.01 -7062.91; ...
-2313.43 8189.02 -7072.39; ...
-2311.93 8178.05 -7062.7; ...
-2294.25 8187.97 -7071; ...
-2291.35 8177.85 -7058.82; ...
-2277.16 8188.28 -7068.7; ...
-2272.62 8183.26 -7060.74; ...
-2264.47 8189.35 -7065.76; ...
-2257.98 8186.27 -7056.74; ...
-2251.93 8195.3 -7067.46; ...
-2234.11 8210.78 -7079.79; ...
-2236.37 8202.25 -7070.39; ...
-2220.86 8209.38 -7075.79; ...
-2221.06 8200.12 -7064.88; ...
-2203.36 8207.92 -7073.5; ...
-2202.95 8198.82 -7062.63; ...
-2183.93 8206.65 -7073.38; ...
-2183.28 8197.91 -7062.93; ...
-2164.3 8205.77 -7074.4; ...
-2163.51 8197.28 -7064.07; ...
-2145.88 8205.34 -7074.72; ...
-2145 8196.89 -7064.1; ...
-2129.56 8205.25 -7072.76; ...
-2129.1 8196.49 -7061.72; ...
-2117.32 8204.03 -7067.52; ...
-2116.13 8196.18 -7056.8; ...
-2101.38 8208.09 -7064.07; ...
-2084.49 8230.62 -7080.01; ...
-2086.41 8220.41 -7070.62; ...
-1900.71 1417.62 -7056.86; ...
-1899.76 1416.82 -7049.1; ...
-1914.09 1418.94 -7045.81; ...
-1889.34 1416.75 -7057.11; ...
-1889.39 1416.03 -7046.7; ...
-1875.28 1416.42 -7055.84; ...
-1874.89 1415.73 -7044.54; ...
-1858.67 1416.38 -7054.7; ...
-1857.24 1415.79 -7043.64; ...
-1839.68 1416.3 -7054.43; ...
-1838.13 1416.08 -7043.57; ...
-1819.73 1416.28 -7054.08; ...
-1818.85 1416.35 -7043.68; ...
-1800.47 1416.22 -7053.5; ...
-1800.02 1416.22 -7043.86; ...
-1781.96 1415.84 -7053.47; ...
-1781.65 1415.53 -7044.33; ...
-1763.97 1415.42 -7053.84; ...
-1763.53 1414.5 -7045.09; ...
-1745.96 1415.31 -7054.56; ...
-1745.39 1413.43 -7045.79; ...
-1727.41 1415.11 -7055.14; ...
-1726.93 1412.63 -7046.19; ...
-1708.56 1414.6 -7055.3; ...
-1708.18 1412.32 -7046.4; ...
-1689.67 1414.2 -7055.4; ...
-1689.34 1412.35 -7046.44; ...
-1670.76 1414.03 -7055.37; ...
-1670.56 1412.46 -7046.09; ...
-1651.87 1413.96 -7054.99; ...
-1651.94 1412.33 -7044.83; ...
-1632.87 1413.72 -7054.09; ...
-1632.39 1411.09 -7040.96; ...
-1613.69 1413.19 -7054.17; ...
-1611.15 1409.36 -7045.68; ...
-1595.65 1412.55 -7054.59; ...
-1596.81 1407.31 -7043.97; ...
-1578.43 1412.11 -7054.08; ...
-1579.29 1406.02 -7043.12; ...
-1560.69 1412.18 -7053.66; ...
-1561.25 1405.83 -7042.72; ...
-1542.62 1412.73 -7053.44; ...
-1543.02 1406.28 -7042.58; ...
-1524.26 1413.54 -7053.29; ...
-1524.53 1407.08 -7042.41; ...
-1505.62 1414.45 -7052.89; ...
-1505.74 1408.06 -7041.82; ...
-1486.93 1415.37 -7051.78; ...
-1487.08 1409.03 -7040.43; ...
-1469.02 1416.1 -7049.43; ...
-1469.35 1409.82 -7038.22; ...
-1455.71 1416.17 -7045.74; ...
-1450.62 1410.71 -7036.25; ...
-1443.06 1418.28 -7047.03; ...
-2004.99 1429.32 -7047.61; ...
-2018.68 1430.14 -7049.88; ...
-1985.2 1427.68 -7045.67; ...
-1966.73 1426.1 -7044.93; ...
-1948.4 1424.18 -7043.17; ...
-1933.45 1421.94 -7040.39; ...
-1431.14 1420.87 -7054.28; ...
-1414.6 1421.22 -7052.19; ...
-1396.42 1422.14 -7050.74; ...
-1377.79 1423.1 -7049.9; ...
-1358.99 1423.08 -7050.23; ...
-1340.27 1421.93 -7050.9; ...
-1322.47 1419.76 -7050.94; ...
-1308.85 1417.14 -7049.37; ...
-2159.17 1448.37 -7056.26; ...
-2147.86 1446.58 -7054.21; ...
-2130.53 1445.98 -7053.57; ...
-2111.67 1446.64 -7053.1; ...
-2093.63 1447.6 -7051.4; ...
-2082.26 1448.54 -7047.98; ...
-2059.33 1443.79 -7044.24; ...
-2073.93 1449.3 -7044.45; ...
-2038.72 1435.19 -7045.54; ...
-2028.45 1430.65 -7045.12; ...
-1938.49 1454.31 -7055.95; ...
-1938.09 1452.3 -7047.93; ...
-1951.77 1454.77 -7044.95; ...
-1927.11 1453.45 -7056.23; ...
-1927.81 1451.3 -7045.84; ...
-1912.73 1452.97 -7055.55; ...
-1912.94 1451.05 -7044.41; ...
-1895.31 1452.76 -7055.35; ...
-1894.38 1451.22 -7044.3; ...
-1875.17 1452.59 -7055.81; ...
-1873.9 1451.44 -7044.8; ...
-1854.28 1452.22 -7055.7; ...
-1853.21 1451.37 -7044.99; ...
-1834.79 1451.61 -7054.83; ...
-1833.54 1450.75 -7044.31; ...
-1817.46 1450.63 -7054.24; ...
-1814.27 1449.22 -7041.37; ...
-1801.69 1449.11 -7057.17; ...
-1795.44 1447.68 -7048.57; ...
-1780.58 1445.75 -7047.05; ...
-1762.54 1443.74 -7045.45; ...
-1744.55 1442.04 -7044.24; ...
-1725.84 1441.47 -7043.79; ...
-1706.91 1442.14 -7044.38; ...
-1688.22 1442.9 -7045.16; ...
-1669.49 1443.28 -7045.67; ...
-1650.7 1443.22 -7045.94; ...
-1631.99 1442.81 -7045.97; ...
-1613.4 1442.29 -7045.8; ...
-1595 1441.79 -7045.6; ...
-1576.74 1441.23 -7045.55; ...
-1558.45 1440.64 -7045.65; ...
-1540.09 1440.19 -7045.74; ...
-1521.77 1439.93 -7045.65; ...
-1503.66 1439.74 -7045.46; ...
-1485.91 1439.48 -7045.59; ...
-1468.4 1439.11 -7046.57; ...
-1450.3 1438.87 -7048.28; ...
-1431.47 1439.23 -7047.89; ...
-1411.69 1441.24 -7043.41; ...
-1393.88 1446.12 -7045.84; ...
-1384.58 1449.62 -7044.25; ...
-1355.22 1454.18 -7051.8; ...
-1370.94 1452.51 -7042.98; ...
-1340.79 1456.3 -7052.04; ...
-1325.06 1457.8 -7051.12; ...
-1314.8 1458.96 -7048.18; ...
-2250.79 1465.9 -7056.25; ...
-2239.28 1464.6 -7053.49; ...
-2222.26 1464.45 -7051.34; ...
-2209.57 1466.26 -7051.97; ...
-2189.26 1456.33 -7049.06; ...
-2204.24 1463.88 -7049.08; ...
-2167.93 1448.74 -7047.35; ...
-2149.46 1445.21 -7045.2; ...
-2130.82 1444.62 -7044.78; ...
-2111.88 1445.54 -7044.34; ...
-2093.59 1447.44 -7042.86; ...
-2080.7 1450.19 -7042.51; ...
-2049.4 1469.83 -7056.24; ...
-2046.05 1468.34 -7049.59; ...
-2024.42 1466.39 -7046.6; ...
-2039.56 1467.14 -7046.52; ...
-2002.08 1464.1 -7045.61; ...
-1983.9 1461.13 -7043.13; ...
-1970 1458.06 -7039.64; ...
-1352.45 1457.57 -7039.72; ...
-1337.21 1461.41 -7040.66; ...
-1325.41 1463.12 -7041.36; ...
-2341.21 1484.66 -7056.66; ...
-2331.82 1482.63 -7052.75; ...
-2323.52 1480.84 -7048.78; ...
-2298.72 1476.01 -7049.3; ...
-2314.83 1479.14 -7047.18; ...
-2279.13 1469.87 -7047.33; ...
-2258.81 1465.37 -7047.24; ...
-2241.21 1463.67 -7044.55; ...
-2226.2 1463.96 -7043.55; ...
-2204.56 1474.4 -7053.72; ...
-2198.65 1484.05 -7053.54; ...
-2213.37 1465.04 -7044.89; ...
-2214.96 1466.55 -7048.97; ...
-2184.62 1485.08 -7053.36; ...
-2193.56 1481.18 -7057.22; ...
-2165.27 1484.98 -7052.47; ...
-2148.69 1483.6 -7051.31; ...
-2139.07 1482.27 -7048.54; ...
-2114.48 1482.2 -7046.95; ...
-2130.77 1482.04 -7047.19; ...
-2089.67 1477.48 -7042.72; ...
-2070.83 1471.87 -7046.38; ...
-2056.61 1468.7 -7047.14; ...
-2048.32 1466.9 -7042.87; ...
-2425.97 1500.75 -7053.22; ...
-2407.27 1494.22 -7050.8; ...
-2421.88 1498.04 -7049.9; ...
-2389.01 1488.4 -7048.45; ...
-2370.82 1484.76 -7047.55; ...
-2351 1482.84 -7047.22; ...
-2336.17 1481.17 -7043.83; ...
-2324.88 1479.84 -7042.63; ...
-2277.14 1508.67 -7055.09; ...
-2260.46 1504.85 -7050.74; ...
-2249.78 1501.69 -7047.53; ...
-2228.25 1497.57 -7045.8; ...
-2241.92 1499.83 -7046.21; ...
-2203.31 1491.6 -7042.79; ...
-2180.39 1487.1 -7042.53; ...
-2163.45 1484.38 -7042.95; ...
-2150.12 1482.68 -7042.41; ...
-2140.21 1481.88 -7042.24; ...
-2473.64 1520.48 -7057.07; ...
-2470.13 1517.77 -7051.09; ...
-2448.68 1509.74 -7049.47; ...
-2463.01 1514.8 -7048.18; ...
-2433.42 1502.05 -7047.36; ...
-2369.16 1527.17 -7054.77; ...
-2351.3 1525.87 -7053.48; ...
-2332.96 1523.9 -7052.75; ...
-2315.09 1520.52 -7052.85; ...
-2297.03 1515.43 -7053.34; ...
-2278.15 1513.09 -7040.37; ...
-2289.98 1514.8 -7046.81; ...
-2259.04 1505.58 -7041.46; ...
-2249.12 1501.82 -7042.18; ...
-2545.17 1538.33 -7056.86; ...
-2541.27 1536.08 -7050.34; ...
-2520.25 1532.43 -7044.46; ...
-2534.57 1534.31 -7046.82; ...
-2497.85 1526.34 -7047; ...
-2481.47 1521.03 -7047.94; ...
-2471.82 1517.05 -7044.16; ...
-2436.11 1541.18 -7058.38; ...
-2424.43 1541.16 -7054.08; ...
-2407.72 1538.99 -7051.34; ...
-2389.15 1533.86 -7050.75; ...
-2369.51 1533.17 -7043.55; ...
-2381.01 1533.59 -7046.13; ...
-2350.89 1530.8 -7042.73; ...
-2331.59 1528.34 -7040.99; ...
-2312.15 1522.46 -7044.26; ...
-2300.74 1518.9 -7044.91; ...
-2600.06 1557.77 -7057.3; ...
-2596.81 1555.11 -7050.84; ...
-2575.32 1549.3 -7044.58; ...
-2590.07 1552.69 -7046.97; ...
-2552.45 1540.54 -7046.46; ...
-2542.4 1536.28 -7043.39; ...
-2497.46 1561.18 -7051.86; ...
-2476.39 1555.45 -7051.13; ...
-2490.18 1561.93 -7044.14; ...
-2460 1554.35 -7044.99; ...
-2439.89 1546.56 -7049.55; ...
-2424.94 1546.64 -7043.28; ...
-2407 1544.65 -7039.48; ...
-2391.69 1538.95 -7041.56; ...
-2656 1575.35 -7056.86; ...
-2652.27 1572.91 -7050.88; ...
-2629.17 1566.74 -7050.77; ...
-2644.52 1570.57 -7048.36; ...
-2609.86 1559.58 -7048.25; ...
-2599.42 1555.12 -7043.86; ...
-2561.35 1579.32 -7055.74; ...
-2555.54 1579.8 -7048.81; ...
-2530.09 1573.21 -7047.39; ...
-2545.73 1579.84 -7042.89; ...
-2515.32 1567.59 -7049.87; ...
-2504.45 1565.44 -7045.95; ...
-2715.66 1593.54 -7056.62; ...
-2716.7 1588.97 -7047.73; ...
-2727.7 1595.16 -7051.11; ...
-2701.37 1583.06 -7047.11; ...
-2684.31 1578.39 -7047.27; ...
-2666.25 1574.77 -7047.1; ...
-2654.9 1571.82 -7043.6; ...
-2617.29 1597.57 -7054.56; ...
-2611.14 1598.15 -7049.4; ...
-2586.81 1589.58 -7052.47; ...
-2599.58 1597.88 -7044.96; ...
-2568.44 1587.6 -7044.85; ...
-2555.8 1583.07 -7042.79; ...
-2756.2 1605.45 -7050.61; ...
-2771.18 1610.26 -7049.72; ...
-2742.24 1598.46 -7046.68; ...
-2672.9 1616.5 -7055.44; ...
-2667.25 1616.59 -7049.99; ...
-2641.29 1607.91 -7051.94; ...
-2655.56 1616.19 -7045.24; ...
-2623.82 1606.13 -7044.66; ...
-2610.82 1601.73 -7043.89; ...
-2807.58 1628.88 -7057.92; ...
-2808.66 1624.61 -7048.36; ...
-2819.79 1631.87 -7052.33; ...
-2794.37 1617.7 -7046.85; ...
-2782.3 1612.3 -7045.09; ...
-2718.67 1633.32 -7051.59; ...
-2696.78 1626.38 -7052.21; ...
-2710.99 1633.99 -7044.94; ...
-2680.26 1624.24 -7044.89; ...
-2667.44 1619.82 -7044.25; ...
-2845.32 1647.41 -7056.27; ...
-2846 1643.07 -7047.86; ...
-2856.83 1650.55 -7050.36; ...
-2833.92 1635.92 -7046.82; ...
-2749.03 1648.26 -7047.35; ...
-2766.33 1655.76 -7044; ...
-2735.11 1640.9 -7049.44; ...
-2725.37 1637.97 -7045.61; ...
-2879.53 1664.82 -7055.97; ...
-2881.96 1663.3 -7047.13; ...
-2892.13 1670.13 -7051.69; ...
-2870.17 1655.55 -7045.49; ...
-2810.24 1670.31 -7050.73; ...
-2790.02 1663.32 -7051.64; ...
-2803.51 1668.11 -7045.74; ...
-2780.49 1660.33 -7045.05; ...
-2938.99 1692.63 -7054.54; ...
-2929.46 1689.92 -7049.49; ...
-2908.49 1678.34 -7048.93; ...
-2921.25 1685.69 -7047.51; ...
-2832.24 1682.09 -7048.75; ...
-2843.98 1687.71 -7052.58; ...
-2817.45 1674.69 -7042.03; ...
-2968.92 1702.03 -7057.95; ...
-2957.75 1699.61 -7054.16; ...
-2940.5 1695.56 -7044.25; ...
-2951.11 1699.3 -7047.03; ...
-2930.06 1690.82 -7042.74; ...
-2869.48 1699.35 -7046.73; ...
-2883.22 1704.62 -7051.72; ...
-2853.47 1691.31 -7047.04; ...
-3067.67 1728.27 -7052.9; ...
-3064.34 1720.53 -7043.28; ...
-3074.54 1723.97 -7043.43; ...
-3049.44 1722.81 -7052.95; ...
-3048.17 1715.98 -7043.73; ...
-3033.88 1718.27 -7053.58; ...
-3031.12 1712.34 -7045.47; ...
-3014.29 1709.5 -7046.81; ...
-2996.87 1707.23 -7047.79; ...
-2977.05 1704.77 -7048.53; ...
-2963.4 1702.96 -7044.83; ...
-2905.43 1716.26 -7052.95; ...
-2918.39 1723.37 -7052.04; ...
-2893.67 1708.74 -7048.78; ...
-3122.07 1747.67 -7053.44; ...
-3118.82 1739.62 -7043.26; ...
-3129.2 1743.72 -7043.55; ...
-3103.69 1741.99 -7053.25; ...
-3102.18 1733.75 -7043.49; ...
-3085.62 1736.72 -7055.39; ...
-3085.26 1727.9 -7043.8; ...
-2940.56 1734.03 -7050.66; ...
-2954.54 1739.53 -7050.93; ...
-2928.35 1727.6 -7047.38; ...
-3160.1 1765.19 -7054.73; ...
-3156.43 1756.45 -7044.68; ...
-3166.92 1761.64 -7044.67; ...
-3139.95 1756.97 -7057.48; ...
-3140.22 1748.74 -7044.22; ...
-3010.51 1758.63 -7057.44; ...
-3010.75 1755.71 -7049.34; ...
-3023.12 1761.63 -7052.14; ...
-2994.36 1750.06 -7048.76; ...
-2978.21 1745.52 -7047.89; ...
-2965.74 1742.09 -7046.73; ...
-3196.35 1785.02 -7054.78; ...
-3193.34 1775.74 -7045.5; ...
-3203.59 1781.07 -7045.59; ...
-3176.98 1776.28 -7057.52; ...
-3177.66 1767.4 -7045.12; ...
-3062.21 1781.17 -7054.86; ...
-3065.31 1777.73 -7046.82; ...
-3075.67 1783.85 -7050.71; ...
-3051.42 1776.23 -7055.24; ...
-3050.65 1770.74 -7046.73; ...
-3037.16 1764.86 -7046.95; ...
-3233.5 1804.31 -7055.06; ...
-3230.04 1794.97 -7046.1; ...
-3240.56 1800.32 -7045.99; ...
-3213.13 1795.83 -7057.61; ...
-3214.2 1786.74 -7045.92; ...
-3101.21 1796.35 -7055.23; ...
-3102.9 1793.16 -7046.66; ...
-3113.94 1799.79 -7049.98; ...
-3090.85 1787.06 -7045.57; ...
-3271.08 1822.91 -7054.56; ...
-3267.34 1814.05 -7045.57; ...
-3277.77 1819.25 -7045.32; ...
-3251.02 1814.96 -7057.37; ...
-3251.36 1805.94 -7045.92; ...
-3152.71 1818.09 -7055.98; ...
-3155.1 1815.45 -7046.55; ...
-3166.75 1821.02 -7052.38; ...
-3141.53 1813.49 -7054.96; ...
-3140.59 1808.79 -7045.42; ...
-3127.68 1803.07 -7045; ...
-3300.38 1836.9 -7057.19; ...
-3302.64 1832.3 -7047.31; ...
-3314.06 1839.37 -7052.63; ...
-3286.75 1831.83 -7057.72; ...
-3288 1824.53 -7045.7; ...
-3194.78 1832.98 -7057.03; ...
-3194.52 1829.82 -7047.84; ...
-3205.53 1835.1 -7051.38; ...
-3181.98 1824.34 -7046.72; ...
-3339.47 1854.25 -7058.99; ...
-3340.74 1850.82 -7049.18; ...
-3350.73 1858.69 -7053.36; ...
-3328.61 1843.33 -7047.46; ...
-3249.61 1850.6 -7061.37; ...
-3248.21 1847.51 -7049.82; ...
-3260.06 1854.44 -7053.91; ...
-3232.47 1841.23 -7048.62; ...
-3218.48 1837.08 -7046.47; ...
-3378.38 1874.71 -7053.79; ...
-3365.02 1865.58 -7050.25; ...
-3375.47 1871.52 -7050.11; ...
-3284.63 1868.32 -7059.73; ...
-3284.81 1865.37 -7049.08; ...
-3295.78 1871.6 -7053.75; ...
-3272.8 1858.69 -7047.06; ...
-3422.34 1900.57 -7052.46; ...
-3399.49 1886.57 -7050.52; ...
-3413.74 1895.02 -7049.43; ...
-3385.52 1876.84 -7048; ...
-3338.84 1890.54 -7053.69; ...
-3322.08 1882.05 -7052.37; ...
-3334.13 1887.96 -7051.05; ...
-3309.03 1875.96 -7048.6; ...
-3466.46 1918.37 -7054.78; ...
-3450.3 1912.79 -7053.02; ...
-3435.65 1907.05 -7051.01; ...
-3422.37 1899.26 -7044.78; ...
-3429.66 1903.69 -7045.69; ...
-3383.95 1916.99 -7050.79; ...
-3361.98 1903.73 -7044.67; ...
-3376.2 1912.24 -7047.15; ...
-3343.75 1893.12 -7046.75; ...
-3502.84 1936.44 -7054.67; ...
-3484.78 1927.25 -7050.91; ...
-3461.51 1918.18 -7043.28; ...
-3474.18 1924.2 -7040.5; ...
-3449.46 1913.44 -7038.69; ...
-3437.31 1907.44 -7040.59; ...
-3413.78 1933.09 -7054.91; ...
-3397.6 1924.82 -7051.18; ...
-3385.7 1917.55 -7044.02; ...
-3392.74 1921.74 -7045.51; ...
-3522.15 1949.8 -7053.79; ...
-3498.42 1939.15 -7040.01; ...
-3513.78 1949.26 -7044.38; ...
-3485.66 1930.96 -7037.87; ...
-3454.24 1951.58 -7054.64; ...
-3435.42 1943.97 -7051.49; ...
-3412.97 1933.62 -7044.15; ...
-3425.15 1940.25 -7044.99; ...
-3402.34 1927.37 -7042.84; ...
-3558.76 1971.92 -7054.32; ...
-3541.56 1963.48 -7052.33; ...
-3523.61 1956.46 -7045.29; ...
-3533.81 1964.13 -7044.83; ...
-3487.57 1969.83 -7052.5; ...
-3471.74 1961.5 -7051.47; ...
-3453.25 1956.35 -7038.23; ...
-3464.03 1960.38 -7043.47; ...
-3436.72 1947.25 -7039.6; ...
-3595.29 1990.23 -7054.4; ...
-3578.18 1983.65 -7051.71; ...
-3555.51 1976.25 -7046.33; ...
-3569.8 1985.31 -7044.26; ...
-3547.02 1973.82 -7043.51; ...
-3521.54 1990.66 -7051.99; ...
-3504.44 1981.45 -7048.28; ...
-3482.19 1971.19 -7040.65; ...
-3494.8 1978.86 -7039.08; ...
-3472.61 1966.19 -7040.04; ...
-3632.3 2007.47 -7055; ...
-3614.96 2000.87 -7052.32; ...
-3592.83 1995.23 -7045.6; ...
-3607.14 2003.08 -7044.19; ...
-3584.29 1993.93 -7042.26; ...
-3540.45 2002.96 -7052.61; ...
-3517.3 1993.12 -7037.3; ...
-3531.5 2001.57 -7038.79; ...
-3505.63 1986.38 -7035.86; ...
-3668.72 2027.15 -7055.5; ...
-3652.06 2018.64 -7052.7; ...
-3629.8 2011.74 -7046.34; ...
-3644.13 2019.68 -7044.79; ...
-3621.44 2010.69 -7042.82; ...
-3576.76 2027.4 -7055.59; ...
-3559.33 2016.8 -7051.61; ...
-3540.89 2007.42 -7041.04; ...
-3549.12 2013.29 -7040.64; ...
-3687.14 2041.76 -7053.99; ...
-3666.33 2030.39 -7046.79; ...
-3679.29 2040.33 -7045.86; ...
-3658.31 2028.08 -7043.24; ...
-3594.48 2040.91 -7053.7; ...
-3571.2 2030.84 -7039.52; ...
-3584.93 2040.01 -7044.4; ...
-3559.04 2021.76 -7037.68; ...
-3706.01 2058.28 -7053.27; ...
-3688.99 2048.49 -7045.34; ...
-3698.41 2057.03 -7044.98; ...
-3631.26 2066.69 -7054.31; ...
-3613.59 2055.6 -7050.76; ...
-3593.84 2046.47 -7044.52; ...
-3604.61 2054.21 -7040.65; ...
-3742.23 2085.3 -7055.14; ...
-3725.41 2074.35 -7052.1; ...
-3707.84 2065.58 -7044.5; ...
-3718.1 2074.08 -7043.79; ...
-3650.55 2080.68 -7053.97; ...
-3628.28 2070.57 -7040.21; ...
-3641.77 2079.8 -7044.24; ...
-3616.76 2062.1 -7039.83; ...
-3761.28 2101.12 -7053.61; ...
-3739.7 2088.17 -7046.21; ...
-3753.19 2098.56 -7045.19; ...
-3731.57 2084.7 -7042.59; ...
-3671.67 2095.25 -7052.99; ...
-3650.73 2086.28 -7044.13; ...
-3661.03 2093.42 -7040.65; ...
-3780.37 2117.6 -7053.81; ...
-3763.28 2106.63 -7044.52; ...
-3772.19 2114.13 -7044.44; ...
-3707.44 2118.74 -7055.51; ...
-3690.11 2110.05 -7050.38; ...
-3672.02 2100.8 -7040.17; ...
-3680.69 2107.71 -7040.04; ...
-3800.85 2134.95 -7053.72; ...
-3781.2 2122.08 -7043.73; ...
-3791.54 2130.8 -7041.28; ...
-3725.84 2133.39 -7054.96; ...
-3701.37 2125.35 -7040.31; ...
-3713.73 2133.64 -7044.01; ...
-3690.5 2117.12 -7038.45; ...
-3836.21 2157.55 -7056.21; ...
-3818.85 2149.6 -7051.39; ...
-3801.69 2139.52 -7041.8; ...
-3809.97 2146.25 -7041.5; ...
-3743.57 2150.03 -7052.35; ...
-3721.97 2140.34 -7043.95; ...
-3731.94 2148.4 -7041.43; ...
-3855.68 2169.42 -7054.72; ...
-3830.15 2160.57 -7040.81; ...
-3844.09 2168.48 -7041.84; ...
-3819.6 2154.08 -7039.14; ...
-3761.27 2165.79 -7050.76; ...
-3741.98 2156.39 -7041.71; ...
-3750.76 2163.46 -7041.49; ...
-3889.78 2192.58 -7054.12; ...
-3873.1 2183.53 -7050.87; ...
-3853.99 2174.51 -7042.89; ...
-3862.72 2180.66 -7042.31; ...
-3796.44 2188.77 -7053.18; ...
-3779.61 2180.52 -7049.29; ...
-3760.81 2172.61 -7039.36; ...
-3771.19 2179.93 -7040.14; ...
-3907.8 2205.6 -7053.73; ...
-3884.7 2198.61 -7040.57; ...
-3897.48 2207.28 -7043.95; ...
-3872.97 2189.62 -7039.51; ...
-3815.73 2203.14 -7051.03; ...
-3792.17 2193.04 -7042.97; ...
-3804.61 2201.61 -7042.15; ...
-3784.21 2189.62 -7037.75; ...
-3946.22 2228.23 -7056.77; ...
-3926.83 2219.19 -7052.49; ...
-3906 2213.65 -7043.9; ...
-3916.24 2220.69 -7041.15; ...
-3851.94 2227.03 -7052.01; ...
-3834.35 2218.08 -7048.41; ...
-3815.57 2210.64 -7039.7; ...
-3825.52 2217.64 -7040.14; ...
-3964.06 2242.85 -7053.57; ...
-3938.75 2234.8 -7041.71; ...
-3952.71 2242.9 -7044.87; ...
-3927.35 2227.61 -7041.55; ...
-3870.82 2241.87 -7051.52; ...
-3846.47 2233.36 -7039.12; ...
-3860.53 2242.56 -7039.78; ...
-3835.59 2226.24 -7038.07; ...
-3981.98 2258.01 -7051.33; ...
-3961.41 2249.24 -7044.35; ...
-3971.47 2257 -7041.26; ...
-3890.02 2257.74 -7050.67; ...
-3870.45 2249.48 -7040.88; ...
-3879.31 2256.13 -7040.95; ...
-4000.08 2275.48 -7050.33; ...
-3981.69 2264.63 -7041.17; ...
-3990.38 2272.18 -7040.7; ...
-3925.79 2280.03 -7052.37; ...
-3908.92 2272.69 -7049; ...
-3889.48 2265.27 -7038.82; ...
-3900.01 2272.6 -7039.56; ...
-4018.5 2294.52 -7050.25; ...
-4000.1 2282.35 -7038.42; ...
-4009.37 2291.02 -7039.67; ...
-3961.81 2299.79 -7052.26; ...
-3943.96 2292.46 -7049.19; ...
-3921.36 2285.05 -7042.23; ...
-3933.72 2292.55 -7041.04; ...
-3913 2282.18 -7036.83; ...
-4038.3 2314.03 -7051.28; ...
-4019.04 2301.08 -7038.11; ...
-4029.68 2310.2 -7039.4; ...
-3981.06 2313.99 -7051.8; ...
-3957.07 2306.31 -7039.41; ...
-3971.71 2314.78 -7039.96; ...
-3945.15 2300.3 -7038.49; ...
-4056.93 2331.07 -7053.36; ...
-4045 2323.56 -7036.25; ...
-4051.38 2330.21 -7044.25; ...
-4000.34 2331.41 -7051.77; ...
-3981.75 2321.67 -7041.13; ...
-3990.57 2328.97 -7041.31; ...
-4091.58 2353.16 -7054.28; ...
-4074.59 2344.61 -7052.07; ...
-4060.46 2338.99 -7043.96; ...
-4067.13 2343.52 -7046.51; ...
-4019.39 2349.54 -7052.21; ...
-4000.64 2339.26 -7039.37; ...
-4010.35 2347.87 -7040.91; ...
-4110.97 2367.15 -7052.49; ...
-4087.2 2355.57 -7043.17; ...
-4101.22 2364.53 -7042.71; ...
-4076.05 2349.85 -7043.18; ...
-4035.13 2362.53 -7053.64; ...
-4020.36 2357.65 -7039.51; ...
-4030.47 2364.57 -7041.86; ...
-4130.19 2382.6 -7051.61; ...
-4111.9 2373.37 -7040.58; ...
-4121.24 2380.7 -7041.96; ...
-4057.81 2381.53 -7050.06; ...
-4068.29 2390.96 -7046.28; ...
-4045.25 2374.19 -7042.68; ...
-4167.84 2409.01 -7053.75; ...
-4149.19 2398.58 -7049.93; ...
-4130.48 2389.65 -7040.41; ...
-4139.85 2397.14 -7041.39; ...
-4078.17 2399.53 -7044.68; ...
-4088.03 2407.9 -7042.73; ...
-4188.56 2425 -7053.52; ...
-4163.24 2417.08 -7040.01; ...
-4178.85 2427.46 -7043.22; ...
-4150.29 2407.18 -7039.26; ...
-4100.21 2417.52 -7038.31; ...
-4109.8 2427.06 -7045.71; ...
-4207.53 2441.22 -7053.39; ...
-4188.71 2435.11 -7043.91; ...
-4197.48 2442.11 -7044.2; ...
-4118.4 2434.09 -7046.35; ...
-4126.73 2440.39 -7049.4; ...
-4222.2 2454.48 -7055.07; ...
-4206.02 2449.78 -7043.85; ...
-4214.34 2458.22 -7042.03; ...
-4144.96 2452.26 -7048.38; ...
-4157.32 2461.15 -7044.89; ...
-4133.38 2444.1 -7044.09; ...
-4226.87 2466.52 -7047.28; ...
-4236.47 2477.73 -7046.57; ...
-4167.3 2469.49 -7043.93; ...
-4176.48 2478.29 -7044.28; ...
-4244.45 2488.49 -7043.12; ...
-4252.02 2496.63 -7042.5; ...
-4185.38 2487.46 -7044.91; ...
-4194.21 2496.6 -7045.25; ...
-4259.86 2504.52 -7042.79; ...
-4268.42 2513.48 -7043.23; ...
-4203.26 2505.47 -7045.03; ...
-4213.35 2514.44 -7043.9; ...
-4277.87 2524.37 -7043.55; ...
-4286.87 2535.41 -7041.65; ...
-4227.26 2525.54 -7040.8; ...
-4238.64 2536.58 -7052.15; ...
-4299.49 2549.9 -7050.59; ...
-4292.37 2542.12 -7036.79; ...
-4298.44 2548.49 -7036.4; ...
-4248.95 2545.22 -7052.59; ...
-4257.61 2553.52 -7054.82; ...
-4315.78 2567.6 -7053.67; ...
-4307.07 2556.93 -7039.17; ...
-4317.24 2565.56 -7037; ...
-4267.22 2561.98 -7052.15; ...
-4276.15 2571.01 -7053.09; ...
-4334.52 2588.08 -7056.8; ...
-4331.76 2578.12 -7037.56; ...
-4342.14 2588.31 -7044.84; ...
-4286.28 2579.98 -7050.45; ...
-4295.69 2589.37 -7051.76; ...
-4353.38 2607.05 -7057.15; ...
-4351.83 2597.21 -7046.89; ...
-4361.42 2605.41 -7047.16; ...
-4306.02 2598.34 -7049.65; ...
-4315.24 2607.59 -7051.62; ...
-4372.71 2625.28 -7055.74; ...
-4371.32 2614.37 -7046.44; ...
-4381.48 2623.16 -7045.41; ...
-4324.63 2616.29 -7050.16; ...
-4332.88 2625.64 -7052.57; ...
-4392.53 2643.87 -7053.66; ...
-4391.45 2632.7 -7044.48; ...
-4401.3 2641.88 -7043.57; ...
-4341.09 2634.07 -7050.28; ...
-4349.11 2643.49 -7049.17; ...
-4408.42 2660.17 -7052.53; ...
-4409.78 2651.11 -7043.35; ...
-4417.66 2659.92 -7043.47; ...
-4356.48 2652.52 -7041.66; ...
-4366.67 2666.44 -7039.21; ...
-4418.04 2673.41 -7054.53; ...
-4423.51 2668.8 -7044.86; ...
-4429.03 2679.85 -7048.7; ...
-4379.18 2681.8 -7050.77; ...
-4373.9 2675.01 -7043.1; ...
-4438.65 2692.67 -7049.05; ...
-4391.58 2696.65 -7052.85; ...
-4381.84 2684.36 -7041.09; ...
-4388.18 2691.45 -7044.34; ...
-4451.49 2706.9 -7047.26; ...
-4459.05 2717.68 -7049.22; ...
-4401.94 2710.24 -7054.1; ...
-4395.2 2699.71 -7042.8; ...
-4400.68 2706.73 -7045.78; ...
-4469.44 2728.71 -7047.48; ...
-4479.5 2739.7 -7046.88; ...
-4408.66 2719.05 -7043.66; ...
-4417.83 2732.85 -7048.4; ...
-4485.01 2751.53 -7051.32; ...
-4488.45 2745.6 -7042.46; ...
-4492.96 2751.87 -7043.42; ...
-4426.91 2745.05 -7043.12; ...
-4437.15 2757.27 -7038.65; ...
-4492.32 2765.19 -7054.5; ...
-4497.48 2760.22 -7045.25; ...
-4502.45 2771.56 -7049.21; ...
-4442.5 2766.47 -7053.83; ...
-4442.79 2764.16 -7045.16; ...
-4512.33 2784.52 -7049.49; ...
-4450.2 2774.76 -7047.06; ...
-4457 2786.46 -7052.26; ...
-4526.36 2798.85 -7047.43; ...
-4534.83 2809.28 -7049.13; ...
-4467.39 2799.26 -7047.9; ...
-4474.64 2808.52 -7045.97; ...
-4544.1 2818.93 -7048.05; ...
-4551.13 2828.81 -7050.25; ...
-4487.59 2828.41 -7051.6; ...
-4481.76 2818.22 -7044.05; ...
-4559.29 2838.98 -7049.43; ...
-4566.49 2849.54 -7050.47; ...
-4501.07 2845.82 -7053.97; ...
-4491.13 2830.94 -7041.56; ...
-4497.36 2839.81 -7044.77; ...
-4574.39 2859.06 -7047.83; ...
-4514.12 2862.9 -7058.93; ...
-4505.66 2851.03 -7042.97; ...
-4514.14 2862.75 -7046.85; ...
-4583.6 2872.11 -7047.39; ...
-4590.06 2882.91 -7049.87; ...
-4526.07 2880.17 -7050.27; ...
-4522.12 2874.74 -7040.65; ...
-4598.66 2893.61 -7048.72; ...
-4606.85 2904.06 -7048.79; ...
-4539.6 2900.77 -7056.04; ...
-4529.42 2886.12 -7039.89; ...
-4535.07 2894.54 -7044.5; ...
-4609.55 2913.43 -7054.29; ...
-4614.71 2910.9 -7044.6; ...
-4618.58 2920.01 -7047.92; ...
-4552.57 2919.84 -7061.03; ...
-4542.04 2906.52 -7043.6; ...
-4549.75 2918.84 -7048.65; ...
-4627.06 2934.03 -7047.46; ...
-4560.54 2936.72 -7052.76; ...
-4555.48 2930.96 -7042.53; ...
-4634.23 2953.63 -7053.62; ...
-4638.32 2945.94 -7042.02; ...
-4642.55 2953.84 -7043.31; ...
-4572.57 2954.23 -7059.67; ...
-4562.3 2942.92 -7042.06; ...
-4570.04 2954.52 -7046.87; ...
-4642.61 2970.18 -7055.55; ...
-4646.97 2963.19 -7044.99; ...
-4652.35 2975.75 -7048.04; ...
-4581.41 2971.58 -7050.38; ...
-4576.77 2966.25 -7040.95; ...
-4662.07 2990.15 -7047.02; ...
-4595.09 2991.4 -7056.26; ...
-4583.94 2977.28 -7040.43; ...
-4589.62 2985.84 -7044.86; ...
-4669.99 3009.08 -7051.96; ...
-4674.07 3001.59 -7041.71; ...
-4678.44 3009.18 -7042.8; ...
-4607.48 3012.36 -7062.44; ...
-4596.71 2998.34 -7043.89; ...
-4603.78 3012.19 -7049.31; ...
-4677.2 3023.71 -7053.6; ...
-4682.58 3018.02 -7044.36; ...
-4687.05 3030.21 -7047.77; ...
-4611.51 3028.93 -7055.45; ...
-4609.11 3029.24 -7044.06; ...
-4697.57 3045.34 -7046.71; ...
-4616.05 3047.24 -7049.78; ...
-4612.92 3042.32 -7040.57; ...
-4706.1 3065.14 -7050.8; ...
-4711.16 3056.86 -7041.26; ...
-4716.1 3064.78 -7042.17; ...
-4625.89 3063.72 -7058.48; ...
-4617.1 3054.33 -7041.3; ...
-4622.58 3065.99 -7046.18; ...
-4714.53 3084.63 -7053.48; ...
-4720.98 3074.54 -7043.38; ...
-4727.53 3087.51 -7044.89; ...
-4632.67 3083.15 -7049.76; ...
-4628.08 3078.29 -7041.51; ...
-4727.41 3101.51 -7051.15; ...
-4736.43 3096.36 -7041.62; ...
-4646.48 3101.54 -7054.17; ...
-4634.9 3089.5 -7040.94; ...
-4640.61 3097.56 -7044.48; ...
-4734.7 3121.89 -7054; ...
-4742.16 3110.79 -7043.38; ...
-4747.72 3125.27 -7045.27; ...
-4660.18 3120.23 -7060.55; ...
-4648.8 3109.06 -7043.25; ...
-4657.12 3121.17 -7047.53; ...
-4746.06 3139.52 -7052.17; ...
-4755.43 3134.83 -7042.25; ...
-4668.31 3139.8 -7051.43; ...
-4664.51 3133.51 -7041.63; ...
-4750.15 3159.53 -7056.46; ...
-4758.88 3149.72 -7044.84; ...
-4762.01 3164.6 -7047.7; ...
-4679.52 3158.08 -7058.45; ...
-4671.41 3145.65 -7041.34; ...
-4677.35 3157.95 -7046.38; ...
-4758.42 3176.17 -7055.42; ...
-4768.6 3176.89 -7045.31; ...
-4686.76 3176.08 -7050.98; ...
-4683.6 3170.01 -7041.66; ...
-4766.79 3193.01 -7053.48; ...
-4774.66 3189.35 -7042.72; ...
-4698.53 3194.02 -7058.03; ...
-4689.39 3182.56 -7042.17; ...
-4695.2 3195.3 -7047.36; ...
-4772.27 3212.54 -7056.45; ...
-4777.69 3204.07 -7045.23; ...
-4781.91 3217.9 -7047.15; ...
-4705.35 3214.56 -7051.68; ...
-4701.15 3208.51 -7043.34; ...
-4783.08 3228.9 -7052.96; ...
-4788.7 3227.08 -7043.74; ...
-4718.15 3232.65 -7057.7; ...
-4707.34 3221.57 -7043.75; ...
-4714.19 3234.12 -7048.12; ...
-4790.39 3242.26 -7054.36; ...
-4793.96 3239.05 -7045.56; ...
-4799.27 3250.31 -7048.62; ...
-4725.49 3251.46 -7050.95; ...
-4720.83 3246.48 -7043.39; ...
-4808.49 3264.24 -7048.15; ...
-4739.28 3267.21 -7054.69; ...
-4728.2 3257.51 -7042.42; ...
-4734.1 3264.94 -7045.96; ...
-4815.13 3278.29 -7052.45; ...
-4817.09 3277.23 -7044.66; ...
-4820.56 3287.18 -7048.22; ...
-4751.52 3279.34 -7057.96; ...
-4742.92 3274.68 -7044.35; ...
-4749.64 3280.65 -7048.78; ...
-4825.48 3302.76 -7049.61; ...
-4760.43 3290.91 -7049.7; ...
-4771.1 3301.28 -7053.62; ...
-4831.43 3320.06 -7046.06; ...
-4780.71 3313.7 -7049.61; ...
-4788.23 3324.47 -7049.42; ...
-4833.83 3334.06 -7051.68; ...
-4835.97 3332.45 -7043.91; ...
-4838.38 3342.9 -7047.68; ...
-4794.13 3334.99 -7046.27; ...
-4844.72 3357.89 -7048.03; ...
-4801.4 3350.23 -7046.92; ...
-4807.7 3365.65 -7049.43; ...
-4849.78 3373.29 -7052.88; ...
-4852.2 3371.79 -7044.82; ...
-4855.67 3381.98 -7048.34; ...
-4813.54 3377.95 -7045.5; ...
-4862.09 3395.36 -7049.07; ...
-4819.47 3395.21 -7050.55; ...
-4818.48 3387.6 -7042.34; ...
-4821.34 3395 -7043.21; ...
-4869.03 3409.67 -7045.66; ...
-4827.34 3414.32 -7053.74; ...
-4825.13 3404.72 -7042.47; ...
-4830.88 3419.47 -7044.6; ...
-4873.89 3423.91 -7042.66; ...
-4879.94 3440.41 -7046.01; ...
-4835.99 3430.83 -7051.42; ...
-4835.31 3429.24 -7041.07; ...
-4884.58 3450.75 -7049.37; ...
-4844.04 3444.03 -7054.38; ...
-4841.52 3441.2 -7043.85; ...
-4849.24 3453.26 -7046.81; ...
-4888.23 3461.62 -7045.27; ...
-4895.62 3478.83 -7042.62; ...
-4858.35 3466.98 -7047.47; ...
-4900.67 3483.18 -7053.9; ...
-4901.42 3486.36 -7045.49; ...
-4904.8 3491.68 -7048.93; ...
-4867.6 3479.82 -7051.74; ...
-4864.45 3478.46 -7041.17; ...
-4870.75 3490.15 -7042.56; ...
-4911.25 3505.45 -7047.63; ...
-4877.57 3511.53 -7043.83; ...
-4918.47 3516.28 -7056.27; ...
-4918.19 3517.54 -7046.87; ...
-4922.34 3526.02 -7049.49; ...
-4884.95 3525.29 -7053.92; ...
-4882.55 3524.02 -7047.48; ...
-4884.84 3530.77 -7048.94; ...
-4929.17 3544.4 -7047.74; ...
-4887.49 3535.56 -7052.8; ...
-4886.38 3539.84 -7047.55; ...
-4937.02 3560.41 -7055.98; ...
-4935.72 3559.38 -7047.02; ...
-4938.61 3567.26 -7048.43; ...
-4889.57 3554.37 -7047.2; ...
-4940.73 3571.9 -7055.5; ...
-4940.81 3577.65 -7048.18; ...
-4902.77 3580.42 -7060.21; ...
-4894.48 3574.58 -7047.01; ...
-4945.13 3595.77 -7050.1; ...
-4901.73 3591.01 -7052.13; ...
-4896.27 3593.55 -7041.92; ...
-4948.54 3617.35 -7041.31; ...
-4903.5 3604.01 -7049.78; ...
-4909.06 3618.77 -7052.47; ...
-4954.2 3639.12 -7042.77; ...
-4906.98 3631.54 -7045.95; ...
-4958.66 3651.44 -7048.46; ...
-4962.94 3664.96 -7045.64; ...
-4920.47 3656.21 -7055.71; ...
-4910.95 3650.47 -7045.83; ...
-4967.08 3679.8 -7046.77; ...
-4917.85 3666.95 -7050.36; ...
-4913.24 3669.59 -7042.25; ...
-4970.45 3689.29 -7041.34; ...
-4920.48 3679.69 -7049.11; ...
-4927.34 3692.85 -7052.4; ...
-4974.71 3703.23 -7052.44; ...
-4973.04 3699.19 -7045.85; ...
-4931.01 3709.66 -7048.04; ...
-4978.93 3710.93 -7043.96; ...
-4984.72 3725.84 -7047.58; ...
-4939.13 3724.05 -7052.56; ...
-4944.42 3736.62 -7053.19; ...
-4994.8 3749.85 -7057.4; ...
-4991.51 3745.25 -7043.89; ...
-4947.53 3749.97 -7048.05; ...
-4998.16 3765.35 -7050.44; ...
-4995.08 3759.69 -7042.15; ...
-4954.75 3762.98 -7055.4; ...
-4952.25 3760.76 -7049.18; ...
-4955.04 3767.48 -7050.28; ...
-5008.29 3782.44 -7059.32; ...
-4998.9 3769.55 -7039.43; ...
-5004.12 3784.03 -7046.65; ...
-4958.1 3773.18 -7054.69; ...
-4958.21 3778.35 -7048.52; ...
-5012.03 3801.64 -7054.09; ...
-5009.03 3800.4 -7042.02; ...
-4965.84 3800.42 -7048; ...
-5015.89 3819.49 -7047.99; ...
-5012.43 3812.26 -7038.1; ...
-4974.79 3818.48 -7056.1; ...
-4972.43 3815.4 -7048.7; ...
-4976.4 3824.85 -7049.12; ...
-5026.25 3837.46 -7056.27; ...
-5016.02 3823.73 -7038.37; ...
-5021.53 3838.06 -7042.57; ...
-4981.26 3836.19 -7054.77; ...
-4980.26 3837.37 -7044.04; ...
-5028.09 3851.6 -7048.88; ...
-5027.61 3855.43 -7038.47; ...
-4987.6 3855.59 -7057.97; ...
-4985.55 3848.86 -7049.18; ...
-4989.77 3862.37 -7048.7; ...
-5032.09 3863.6 -7046.12; ...
-5038.21 3878.52 -7045.1; ...
-4992.87 3874.92 -7055.21; ...
-4994.23 3879.36 -7040.74; ...
-5049.7 3897.89 -7058.43; ...
-5044.49 3895.54 -7047.93; ...
-4997.32 3892.51 -7052.62; ...
-4999.56 3898.9 -7042.03; ...
-5049.19 3907.94 -7051; ...
-5047.13 3909.81 -7039.3; ...
-5002.3 3911.06 -7050.84; ...
-5003.76 3914.43 -7035.78; ...
-5051.44 3918.99 -7047.42; ...
-5056.44 3935.36 -7047.44; ...
-5007.71 3930.09 -7055.21; ...
-5006.78 3924.34 -7044.11; ...
-5011.48 3938.98 -7041.51; ...
-5060.6 3952.97 -7047.81; ...
-5013.73 3947.89 -7052.85; ...
-5016.29 3952.97 -7042.67; ...
-5063.64 3967.04 -7041.95; ...
-5019.54 3963.96 -7050.52; ...
-5020.15 3963.01 -7038.23; ...
-5069.47 3979.24 -7048.65; ...
-5073.33 3992.66 -7045.55; ...
-5025.49 3983.57 -7054.78; ...
-5024.53 3975.37 -7041.25; ...
-5029.26 3990.06 -7042.73; ...
-5078.21 4008.91 -7048.23; ...
-5030.89 4002.84 -7053.12; ...
-5033.69 4005.47 -7040.56; ...
-5080 4020.71 -7042.84; ...
-5035.49 4019.57 -7051.11; ...
-5039.53 4023.29 -7038.3; ...
-5083.86 4038.84 -7051.65; ...
-5082.35 4031.05 -7038.87; ...
-5085.34 4043.67 -7041.83; ...
-5040.74 4036.92 -7050.1; ...
-5043.3 4035.05 -7041.37; ...
-5086.32 4056.77 -7051.81; ...
-5088.16 4058.68 -7041.77; ...
-5045.61 4057.96 -7054.64; ...
-5046.71 4047.05 -7041.68; ...
-5050.38 4063.94 -7044.82; ...
-5088.81 4072.39 -7050.91; ...
-5092.02 4077.24 -7040.77; ...
-5051.45 4075.86 -7052.47; ...
-5056.3 4079.65 -7041.46; ...
-5091.17 4084.99 -7050.92; ...
-5094.36 4093.21 -7047.18; ...
-5055.82 4087.9 -7051.03; ...
-5060.14 4094.82 -7046.26; ...
-5098.28 4110.81 -7050.25; ...
-5064.77 4110.27 -7047.02; ...
-5103.44 4130.61 -7047.58; ...
-5067.96 4132.5 -7052.93; ...
-5068.87 4121.76 -7039.62; ...
-5070.38 4136.84 -7042.97; ...
-5107.59 4146.33 -7044.68; ...
-5071.06 4148.93 -7050.8; ...
-5072.52 4149.72 -7040.63; ...
-5108.81 4159.79 -7051.06; ...
-5111.18 4158.37 -7043.21; ...
-5112.67 4168.93 -7047.81; ...
-5073.62 4160.92 -7049.14; ...
-5076.65 4169.85 -7041.07; ...
-5117.38 4186.04 -7049.99; ...
-5080.76 4190.35 -7051.22; ...
-5124.31 4205.8 -7046.19; ...
-5085.75 4207.51 -7047.35; ...
-5125.17 4225.87 -7052.94; ...
-5129.23 4219.11 -7042.92; ...
-5130.22 4231 -7045.5; ...
-5089.22 4221.22 -7043.32; ...
-5128.07 4240.75 -7051.92; ...
-5133.44 4241.42 -7044.04; ...
-5089.99 4235.18 -7050.27; ...
-5090.32 4230.74 -7038.21; ...
-5090.79 4243.7 -7045.96; ...
-5130.84 4250.68 -7051.36; ...
-5136.59 4255.36 -7044.96; ...
-5091.48 4260.17 -7050.51; ...
-5140.21 4275.43 -7047.6; ...
-5092.67 4279.27 -7047.48; ...
-5139.3 4298.62 -7055.85; ...
-5146.69 4290.84 -7042.42; ...
-5146.7 4304.13 -7045.43; ...
-5094.72 4296.86 -7045.28; ...
-5141.5 4316.97 -7054.72; ...
-5149.82 4316.81 -7043.67; ...
-5098.89 4315.43 -7043.18; ...
-5143.44 4333.23 -7053.93; ...
-5152.19 4332.72 -7043.27; ...
-5103.95 4330.18 -7047.19; ...
-5145.35 4349.03 -7053.3; ...
-5153.64 4348.74 -7043.61; ...
-5107.3 4341.25 -7043.57; ...
-5110.53 4356.92 -7046.39; ...
-5147.34 4361.6 -7052.36; ...
-5153.79 4365.61 -7045.46; ...
-5114.67 4372.83 -7043.3; ...
-5153.33 4386.98 -7049.11; ...
-5116.57 4391.01 -7048.48; ...
-5159.46 4405.96 -7046.28; ...
-5118.58 4405.31 -7047.58; ...
-5154.97 4427.01 -7054.42; ...
-5165.49 4419.42 -7043.8; ...
-5164.93 4432.67 -7047.1; ...
-5119.15 4422.88 -7047.66; ...
-5157.46 4445.94 -7054.77; ...
-5168.67 4445.88 -7045.68; ...
-5118.94 4441.4 -7047.84; ...
-5160.62 4462.6 -7053.97; ...
-5171.71 4462.35 -7044.78; ...
-5119.25 4460.38 -7047.89; ...
-5163.74 4478.03 -7052.91; ...
-5173.27 4478.76 -7044.57; ...
-5121.33 4479.56 -7047.57; ...
-5165.65 4490.65 -7052.48; ...
-5172.26 4495.86 -7046.43; ...
-5126.13 4497.45 -7046.03; ...
-5169.85 4517.28 -7050.35; ...
-5121.41 4516.26 -7053.88; ...
-5131.64 4510.75 -7044.01; ...
-5130.74 4522.89 -7046.74; ...
-5171.93 4537.03 -7049.29; ...
-5122.12 4534.83 -7052.91; ...
-5133.07 4536.32 -7043.97; ...
-5172.45 4555.47 -7049.08; ...
-5122.27 4553.68 -7050.07; ...
-5133.8 4552.05 -7040.46; ...
-5172.3 4574 -7048.99; ...
-5127.04 4562.3 -7044.73; ...
-5105.6 4569.36 -7059.02; ...
-5117.9 4572.79 -7049.35; ...
-5172.29 4592.31 -7048.92; ...
-5103.97 4589.92 -7056.67; ...
-5115.9 4590.79 -7046.95; ...
-5172.86 4609.93 -7049.26; ...
-5102.68 4609.23 -7055.42; ...
-5113.95 4609.86 -7045.66; ...
-5174 4627.59 -7050.09; ...
-5102.02 4628.07 -7055.14; ...
-5113.08 4628.37 -7045.39; ...
-5175.4 4645.96 -7050.23; ...
-5102.06 4646.4 -7055.43; ...
-5113.17 4646.42 -7045.58; ...
-5176.27 4664.39 -7049.73; ...
-5102.49 4664.48 -7055.84; ...
-5113.67 4664.41 -7045.85; ...
-5176.27 4682.58 -7049.76; ...
-5102.93 4682.62 -7056.13; ...
-5114.12 4682.59 -7046.02; ...
-5175.9 4700.75 -7050.18; ...
-5103.17 4700.92 -7056.24; ...
-5114.35 4700.95 -7046.07; ...
-5175.57 4719 -7050.61; ...
-5103.23 4719.32 -7056.24; ...
-5114.39 4719.39 -7046.05; ...
-5175.39 4737.35 -7050.85; ...
-5103.22 4737.76 -7056.21; ...
-5114.38 4737.82 -7046.01; ...
-5175.25 4755.8 -7050.88; ...
-5103.21 4756.18 -7056.19; ...
-5114.38 4756.23 -7045.99; ...
-5175.01 4774.25 -7050.94; ...
-5103.24 4774.56 -7056.2; ...
-5114.39 4774.61 -7045.99; ...
-5174.66 4792.46 -7051.12; ...
-5103.27 4792.91 -7056.23; ...
-5114.41 4792.97 -7046.01; ...
-5174.33 4810.48 -7051.27; ...
-5103.28 4811.23 -7056.28; ...
-5114.41 4811.3 -7046.05; ...
-5174.16 4828.83 -7051.5; ...
-5103.28 4829.52 -7056.33; ...
-5114.41 4829.6 -7046.11; ...
-5174.2 4847.74 -7051.9; ...
-5103.29 4847.82 -7056.38; ...
-5114.4 4847.9 -7046.17; ...
-5174.37 4866.89 -7051.94; ...
-5103.33 4866.2 -7056.38; ...
-5114.41 4866.24 -7046.17; ...
-5174.31 4885.83 -7050.41; ...
-5103.41 4884.67 -7056.3; ...
-5114.44 4884.64 -7046.11; ...
-5173.19 4905.74 -7044.16; ...
-5103.5 4903.19 -7056.12; ...
-5114.48 4903.07 -7045.97; ...
-5170.76 4926.08 -7049.76; ...
-5103.59 4921.69 -7055.87; ...
-5114.52 4921.49 -7045.8; ...
-5167.73 4940.93 -7046.97; ...
-5103.64 4940.06 -7055.64; ...
-5114.54 4939.83 -7045.7; ...
-5163.63 4958.21 -7044.44; ...
-5103.65 4958.31 -7055.53; ...
-5114.55 4958.1 -7045.74; ...
-5159.5 4974.47 -7039.29; ...
-5103.64 4976.47 -7055.57; ...
-5114.57 4976.33 -7045.9; ...
-5160.64 4999.61 -7059.8; ...
-5158.77 4995.04 -7048.46; ...
-5103.68 4994.63 -7055.66; ...
-5114.67 4994.58 -7045.97; ...
-5158.5 5014.7 -7057.47; ...
-5156.74 5013.33 -7045.43; ...
-5103.9 5012.9 -7055.58; ...
-5114.93 5012.97 -7045.6; ...
-5157.05 5033.43 -7056.31; ...
-5155.95 5032.65 -7044.67; ...
-5104.39 5031.43 -7055.08; ...
-5115.49 5031.92 -7044.39; ...
-5155.81 5050.9 -7053.86; ...
-5155.51 5048.52 -7043.58; ...
-5104.94 5050.5 -7054.18; ...
-5116.72 5053.57 -7041.59; ...
-5155.01 5061.03 -7049.34; ...
-5155 5058.88 -7041.96; ...
-5104.32 5069.46 -7054.25; ...
-5111.67 5073.54 -7046.6; ...
-5153.88 5069.59 -7044.01; ...
-5150.08 5089.31 -7045.59; ...
-5103.12 5086.88 -7054.22; ...
-5111.72 5087.71 -7044.52; ...
-5145.8 5107.27 -7048.78; ...
-5102.24 5103.56 -7052.41; ...
-5111.06 5104.36 -7041.83; ...
-5143.16 5118.72 -7044.87; ...
-5100.99 5120.69 -7049.6; ...
-5109.97 5121.37 -7038.98; ...
-5139.05 5138.87 -7060.2; ...
-5140.67 5136.13 -7047.06; ...
-5099.66 5139.16 -7045.73; ...
-5109.29 5134.57 -7036; ...
-5137.45 5154.59 -7054.41; ...
-5139.28 5156.92 -7043.89; ...
-5104.79 5146.16 -7037.54; ...
-5135.85 5173.34 -7052.5; ...
-5138.67 5176.22 -7043.17; ...
-4944.42 6135.56 -7037.07; ...
-4925.78 6172.24 -7036.8; ...
-4919.41 6179.34 -7039.87; ...
-4898.35 6225.56 -7047.1; ...
-4905.61 6218.39 -7037.11; ...
-4901.64 6229.58 -7037.37; ...
-4893.97 6244.23 -7043.02; ...
-4884.52 6262.2 -7053.01; ...
-4889.11 6261.87 -7040.07; ...
-4834.74 6263.43 -7059.45; ...
-4835.01 6259.27 -7041.78; ...
-4880.19 6279.82 -7045.48; ...
-4886.97 6273.71 -7035.52; ...
-4825.55 6278.92 -7049.78; ...
-4827.91 6271.23 -7039.82; ...
-4882.27 6284.98 -7035.33; ...
-4872.34 6295.67 -7053.13; ...
-4875.01 6298.49 -7038.71; ...
-4823.49 6279.89 -7038.72; ...
-4816.58 6299.52 -7058.77; ...
-4816.31 6294.6 -7041.39; ...
-4868.41 6307.84 -7048.13; ...
-4862.97 6323.23 -7049.19; ...
-4810.7 6307.78 -7049.04; ...
-4809.61 6306.8 -7040.52; ...
-4855.22 6341.64 -7047.2; ...
-4805.92 6316.42 -7043.2; ...
-4799.6 6331.62 -7044.39; ...
-4849.28 6352.02 -7050.68; ...
-4844.18 6362.23 -7045.88; ...
-4793.2 6352.03 -7056.8; ...
-4794.05 6345.55 -7047.29; ...
-4835.24 6378.4 -7044.52; ...
-4789.66 6356.49 -7047.52; ...
-4782.84 6372.36 -7048.93; ...
-4827.76 6389.64 -7049.37; ...
-4820.82 6399.1 -7047.56; ...
-4775.88 6387.65 -7049.64; ...
-4818.83 6408.58 -7055.89; ...
-4816.03 6405.65 -7047.32; ...
-4813.27 6413.01 -7049.01; ...
-4769.91 6399.05 -7047.44; ...
-4763.35 6411.08 -7045.15; ...
-4813.77 6420.38 -7056.64; ...
-4807.16 6429 -7048.8; ...
-4757.73 6423.46 -7048.86; ...
-4797.82 6453.64 -7056.96; ...
-4799.38 6445.12 -7051.06; ...
-4794.46 6453.94 -7050.27; ...
-4751.34 6434.04 -7047.53; ...
-4743.16 6443.78 -7041.6; ...
-4794.07 6461.73 -7056.96; ...
-4788.46 6466.82 -7048.29; ...
-4739.86 6458.64 -7052.2; ...
-4736.49 6451.86 -7038.22; ...
-4730.92 6462.99 -7040.31; ...
-4778.53 6490.27 -7054.77; ...
-4780.35 6481.1 -7048.59; ...
-4773.58 6491.3 -7044.25; ...
-4734.88 6470.67 -7054.69; ...
-4727.15 6479.42 -7049.36; ...
-4774.81 6498.75 -7055.66; ...
-4768.89 6505.66 -7050.48; ...
-4720.04 6505.46 -7055.08; ...
-4719.82 6491.9 -7046.59; ...
-4712.42 6502.06 -7042.14; ...
-4760.66 6524.95 -7054.03; ...
-4761.8 6514.8 -7046.17; ...
-4755.85 6524.61 -7044.73; ...
-4716.71 6513.85 -7054.68; ...
-4709.07 6517.68 -7048.35; ...
-4757.12 6533.49 -7054.62; ...
-4750.75 6538.98 -7046.59; ...
-4701.95 6537.26 -7054.81; ...
-4701.31 6527.05 -7046.14; ...
-4693.01 6538.25 -7045.36; ...
-4740.71 6562.4 -7053; ...
-4741.93 6551.44 -7043.06; ...
-4732.82 6562.93 -7042.27; ...
-4683.33 6561.28 -7053.7; ...
-4684.44 6549.85 -7044.36; ...
-4676.46 6561 -7041.15; ...
-4736.48 6570.56 -7055.26; ...
-4729.2 6575.96 -7051.43; ...
-4678.8 6569.45 -7054.88; ...
-4672.63 6575.9 -7050.05; ...
-4720.43 6592.07 -7054.91; ...
-4721.42 6583.03 -7047.68; ...
-4714.84 6594.45 -7047.13; ...
-4664.3 6596.34 -7052.31; ...
-4666.06 6584.85 -7045.09; ...
-4659.56 6596.75 -7042.01; ...
-4705.58 6618.08 -7053.15; ...
-4706.89 6605.94 -7043.9; ...
-4700.39 6617.17 -7042.84; ...
-4660.85 6605.1 -7053.43; ...
-4655.54 6612.26 -7049.76; ...
-4701.35 6629.39 -7054.14; ...
-4694.26 6631.51 -7042.38; ...
-4646.72 6634.09 -7052.88; ...
-4648.97 6621.93 -7045.47; ...
-4641.82 6634.55 -7042.47; ...
-4697.49 6640.35 -7054.98; ...
-4691.52 6648.02 -7050.87; ...
-4642.96 6643.25 -7054.27; ...
-4637.2 6650.58 -7050.39; ...
-4682.51 6670.6 -7054.04; ...
-4683.54 6658.18 -7046.33; ...
-4675.09 6668.91 -7042.97; ...
-4627.69 6672.14 -7053.22; ...
-4630.09 6660.31 -7045.81; ...
-4622.57 6672.4 -7042.84; ...
-4678.24 6678.73 -7053.87; ...
-4671.49 6683.79 -7048.7; ...
-4623.66 6680.37 -7054.42; ...
-4617.61 6686.49 -7050.89; ...
-4665.24 6708.48 -7055.92; ...
-4665.71 6695.12 -7046.82; ...
-4659.21 6708.68 -7044.3; ...
-4608.24 6702.82 -7054.94; ...
-4610.64 6695.04 -7047.8; ...
-4603.81 6706.94 -7048.64; ...
-4661.41 6718.1 -7057.78; ...
-4655.25 6725.2 -7053.52; ...
-4592.7 6727.47 -7055.68; ...
-4596.38 6718.87 -7047.01; ...
-4590.48 6728.88 -7047.41; ...
-4646 6744.75 -7056.28; ...
-4647.85 6734.08 -7048.27; ...
-4640.3 6743.79 -7044.57; ...
-4588.66 6734.62 -7056.72; ...
-4584.22 6740.81 -7049.82; ...
-4642 6752.04 -7056.79; ...
-4634.99 6757.05 -7050.11; ...
-4572.12 6759.56 -7054.15; ...
-4576.38 6753.1 -7046.52; ...
-4566.98 6766.94 -7045.07; ...
-4625.72 6774.19 -7055.09; ...
-4626.99 6766.94 -7046.63; ...
-4618.25 6777.55 -7046.27; ...
-4556.06 6782.78 -7054.39; ...
-4559.23 6777.54 -7048.8; ...
-4553.77 6785.8 -7044.64; ...
-4608.11 6791.51 -7052.48; ...
-4609.47 6785.98 -7045.73; ...
-4600.89 6794.47 -7045.84; ...
-4552.2 6788.8 -7054.8; ...
-4547.37 6795.43 -7049.54; ...
-4591.23 6810.61 -7054.19; ...
-4592.03 6803.51 -7046.35; ...
-4583.29 6814.39 -7046.81; ...
-4536.42 6810.05 -7051.95; ...
-4539.89 6805.21 -7044.08; ...
-4529.54 6818.5 -7042.55; ...
-4573.08 6837.02 -7053.91; ...
-4574.74 6825.5 -7045.92; ...
-4566.73 6836.55 -7042.57; ...
-4519.79 6836.48 -7053.69; ...
-4522.46 6830.04 -7047.5; ...
-4516.28 6838.65 -7043.04; ...
-4568.83 6845.15 -7054.52; ...
-4562.59 6850.95 -7050.74; ...
-4515.77 6843.43 -7053.72; ...
-4510.15 6849.63 -7048.6; ...
-4553.62 6867.67 -7055.3; ...
-4554.57 6859.27 -7047.26; ...
-4546.14 6870.5 -7047.24; ...
-4499.91 6863.49 -7051.65; ...
-4502.59 6858.28 -7044.8; ...
-4494.45 6868.26 -7045.3; ...
-4537.84 6888.83 -7055.34; ...
-4538.54 6880.93 -7046.84; ...
-4531.94 6892.32 -7047.06; ...
-4481.07 6884.04 -7049.87; ...
-4484.76 6879.23 -7042.48; ...
-4473.88 6891.94 -7042.72; ...
-4522.28 6911.5 -7055.02; ...
-4522.93 6903.12 -7044.47; ...
-4514.27 6912.91 -7044.14; ...
-4463.73 6905.25 -7053.19; ...
-4466.04 6902.07 -7048.58; ...
-4458.72 6911.73 -7046.57; ...
-4518.35 6918.91 -7057.41; ...
-4510.85 6924.76 -7053.28; ...
-4450.81 6923.56 -7046.48; ...
-4500.56 6941.24 -7056.1; ...
-4501.39 6932.36 -7048.5; ...
-4491.66 6943.41 -7046.99; ...
-4445.87 6932.14 -7051.58; ...
-4446.11 6929.61 -7041.2; ...
-4439.13 6939.6 -7044.16; ...
-4483.03 6965.17 -7054.86; ...
-4482.67 6953.51 -7045.62; ...
-4474.51 6962.95 -7043.19; ...
-4427.67 6957.44 -7050.74; ...
-4429.96 6950.67 -7042.52; ...
-4420.3 6963.63 -7044.21; ...
-4479.11 6973.48 -7056.49; ...
-4470.54 6978.21 -7049.98; ...
-4412.68 6977.08 -7048.18; ...
-4462.8 6996.86 -7056.14; ...
-4462.32 6988.54 -7047.26; ...
-4454.02 6999.52 -7047.61; ...
-4408.35 6987.62 -7053.82; ...
-4406.16 6981.7 -7042.39; ...
-4397.99 6993.05 -7044.25; ...
-4445.51 7016.06 -7055.79; ...
-4445.54 7008.62 -7047.88; ...
-4437.05 7018.09 -7047.27; ...
-4387.62 7010.96 -7051.61; ...
-4388.49 7003.94 -7044.3; ...
-4378.66 7013.46 -7043.88; ...
-4428.78 7038.75 -7054.91; ...
-4428.59 7027.35 -7045.84; ...
-4420.39 7036.79 -7043.26; ...
-4368.4 7029.87 -7051.27; ...
-4369.14 7023.17 -7043.96; ...
-4360.07 7032.61 -7044.15; ...
-4424.71 7047.32 -7056.45; ...
-4416.19 7052.34 -7050.19; ...
-4350.1 7048.91 -7051.77; ...
-4351.47 7042.54 -7044.69; ...
-4342.46 7051.79 -7044.66; ...
-4408.27 7071.9 -7056.31; ...
-4408.25 7062.49 -7048.13; ...
-4400.05 7073.23 -7047.53; ...
-4330.12 7066.67 -7051.94; ...
-4333.09 7061.03 -7044.92; ...
-4324 7068.32 -7043.71; ...
-4390.76 7091.08 -7055.91; ...
-4391.45 7082.9 -7047.29; ...
-4382.45 7092.12 -7047.25; ...
-4314.94 7076.98 -7048.45; ...
-4303.36 7084.32 -7044.31; ...
-4372.47 7109.17 -7056.29; ...
-4373.39 7101.11 -7047.52; ...
-4364.22 7110.15 -7047.47; ...
-4293.78 7091.52 -7045.26; ...
-4283.54 7099.2 -7042.81; ...
-4353.89 7126.83 -7055.91; ...
-4355.09 7118.99 -7047.41; ...
-4345.78 7127.48 -7046.88; ...
-4275.39 7106.4 -7042.05; ...
-4265.53 7116.15 -7042.95; ...
-4334.88 7143.27 -7056.22; ...
-4336.49 7135.96 -7046.96; ...
-4326.71 7144.7 -7047.33; ...
-4256.93 7125.6 -7039.62; ...
-4247.91 7135.26 -7040.75; ...
-4314.55 7160.74 -7055.59; ...
-4317.06 7153.55 -7047.01; ...
-4307.85 7162.76 -7046.92; ...
-4296.75 7179.96 -7056.11; ...
-4299.19 7172.66 -7047.22; ...
-4290.33 7183.14 -7047.68; ...
-4281.88 7195.03 -7050.68; ...
-4274.3 7203.38 -7050.01; ...
-4264.94 7211.55 -7045.92; ...
-4257.02 7219.05 -7043.61; ...
-4247.13 7228.83 -7044.89; ...
-4238.29 7236.68 -7040.13; ...
-4228.81 7244.69 -7039.35; ...
-4219.56 7252.23 -7039.21; ...
-3812.58 7570.94 -7048.31; ...
-3754.13 7565.47 -7044.61; ...
-3796.07 7588.31 -7043.89; ...
-3744.98 7574.97 -7044.95; ...
-3728.85 7587.06 -7056.85; ...
-3736 7584.09 -7045.29; ...
-3784.58 7603.57 -7054.66; ...
-3786.61 7598.07 -7046.66; ...
-3778.74 7605.66 -7045.87; ...
-3726.88 7592.67 -7045.54; ...
-3710.57 7603.85 -7056.17; ...
-3718.51 7599.99 -7045.7; ...
-3766.06 7621.88 -7054.11; ...
-3768.38 7614.17 -7043.16; ...
-3758.37 7625.68 -7045.6; ...
-3709.67 7607.24 -7044.86; ...
-3690.82 7617.61 -7055.13; ...
-3699.97 7615.36 -7041.2; ...
-3672.46 7630.19 -7051.74; ...
-3750.29 7638.53 -7052.53; ...
-3683.82 7625.99 -7040.65; ...
-3671.55 7634.91 -7039.34; ...
-3654.74 7642.64 -7056.18; ...
-3660.55 7641.55 -7043.97; ...
-3741.95 7645.63 -7049.4; ...
-3731.47 7654.16 -7045.82; ...
-3652.12 7647.37 -7046.05; ...
-3636.41 7657.51 -7056.86; ...
-3644.14 7653.83 -7046.72; ...
-3722.54 7664.07 -7046.93; ...
-3711.64 7671.48 -7043.35; ...
-3635.7 7660.83 -7046.12; ...
-3617.37 7671.37 -7055.6; ...
-3626.31 7669.53 -7042.42; ...
-3600.27 7683.59 -7050.78; ...
-3703.1 7678.08 -7042.02; ...
-3685.67 7700.54 -7052.24; ...
-3694.07 7687.37 -7043.5; ...
-3611.4 7679.63 -7041.42; ...
-3601.25 7686.86 -7038.82; ...
-3582.5 7696.07 -7053.56; ...
-3591.24 7693.5 -7038.85; ...
-3685.37 7693.45 -7040; ...
-3672.91 7714.45 -7056.01; ...
-3677 7702.01 -7039.92; ...
-3581.72 7699.25 -7040.7; ...
-3563.19 7712.35 -7054.61; ...
-3572.82 7706.58 -7039.91; ...
-3668.72 7710.54 -7040.07; ...
-3654.48 7730.63 -7056.74; ...
-3659.01 7720.23 -7041.07; ...
-3559 7718.31 -7035.32; ...
-3544.26 7728.57 -7055.97; ...
-3550.82 7722.42 -7044.33; ...
-3649 7729.31 -7041.54; ...
-3637.23 7744.38 -7058.7; ...
-3638.29 7738.65 -7043.58; ...
-3618.7 7755.69 -7054.34; ...
-3541.44 7729.49 -7041.62; ...
-3525.05 7742.32 -7056.65; ...
-3529.02 7737.67 -7043.06; ...
-3506.73 7751.91 -7052.16; ...
-3628.14 7747.96 -7047.22; ...
-3618.3 7751.06 -7039.52; ...
-3598.94 7769.05 -7055.62; ...
-3604.68 7759.47 -7039.42; ...
-3516.98 7744.65 -7046.23; ...
-3508.14 7750.07 -7040.55; ...
-3487.66 7762.89 -7053.97; ...
-3494.1 7759.05 -7041.12; ...
-3470.5 7773.16 -7051.24; ...
-3593.71 7767.51 -7040.47; ...
-3581.58 7781.37 -7058.29; ...
-3583 7776.11 -7043.83; ...
-3563.01 7790.26 -7054.71; ...
-3479.59 7768.3 -7041.69; ...
-3470.4 7774.22 -7042.54; ...
-3453.38 7785.18 -7053.6; ...
-3462.88 7780.4 -7042.29; ...
-3572.64 7784.47 -7048.3; ...
-3562.4 7787.02 -7041.38; ...
-3543.59 7798.44 -7057.41; ...
-3546.22 7793.86 -7041.95; ...
-3525.69 7804.53 -7054.98; ...
-3509.28 7809.88 -7052.09; ...
-3453.94 7788.15 -7039.98; ...
-3432.93 7796.32 -7054.68; ...
-3443.12 7795.12 -7040.65; ...
-3415.74 7804.42 -7050.46; ...
-3398.9 7811.78 -7049.91; ...
-3533.82 7800.47 -7047.81; ...
-3522.04 7803.9 -7044.56; ...
-3510.47 7806.68 -7038.12; ...
-3493.72 7817.14 -7056.85; ...
-3495.21 7813.81 -7041.19; ...
-3428.12 7803.97 -7038.94; ...
-3412.2 7812.53 -7036.59; ...
-3399.61 7816.86 -7038; ...
-3379.42 7817.8 -7055.62; ...
-3388 7820.37 -7040.28; ...
-3361.23 7825.67 -7053.26; ...
-3484.6 7820.22 -7049.38; ...
-3472.27 7826.53 -7046.09; ...
-3450.35 7840.12 -7053.69; ...
-3455.62 7835.69 -7046.08; ...
-3374.02 7824.11 -7043.83; ...
-3365.39 7829.88 -7039.44; ...
-3340.71 7832.79 -7056.46; ...
-3352.58 7834.34 -7041.5; ...
-3323.46 7839.29 -7052.84; ...
-3306.83 7846.29 -7051.56; ...
-3446.4 7841.02 -7049.17; ...
-3436.37 7845.22 -7045.09; ...
-3413.41 7857.07 -7053.5; ...
-3419.28 7852.77 -7044.55; ...
-3337.37 7840.72 -7041.21; ...
-3322.27 7848.34 -7038.57; ...
-3309.33 7852.34 -7039.54; ...
-3286.79 7852.29 -7056.01; ...
-3296.56 7855.69 -7041.47; ...
-3268.83 7860.73 -7053.24; ...
-3409.48 7857.84 -7048.66; ...
-3399.43 7862.39 -7044.22; ...
-3371.66 7879.97 -7050.97; ...
-3382.68 7871.62 -7042.62; ...
-3281.63 7858.71 -7045.11; ...
-3272.91 7864.51 -7041.13; ...
-3249.56 7870.23 -7055.77; ...
-3260.12 7869.4 -7042.88; ...
-3231.94 7881.56 -7051.75; ...
-3371.96 7877.3 -7040.54; ...
-3358.41 7889.12 -7055.18; ...
-3361.13 7884.3 -7041.26; ...
-3342.3 7899.02 -7051.43; ...
-3245.75 7876.62 -7042.8; ...
-3235.75 7883.61 -7039.67; ...
-3210.81 7895.16 -7054.24; ...
-3223.54 7891.36 -7039.26; ...
-3351.48 7891.65 -7045.05; ...
-3342.57 7896 -7039.58; ...
-3323.45 7912.62 -7053.84; ...
-3329.79 7904.72 -7039.75; ...
-3206.24 7901.72 -7035.52; ...
-3190.59 7906.93 -7056.24; ...
-3195.39 7903.65 -7045.89; ...
-3174.6 7916.23 -7051.32; ...
-3319.01 7912.45 -7039.59; ...
-3305.43 7925.88 -7054.97; ...
-3308.4 7921.11 -7041.78; ...
-3288.52 7935.26 -7052.19; ...
-3184.35 7909.4 -7045.68; ...
-3176.72 7914.43 -7037.94; ...
-3161.59 7925.67 -7055.29; ...
-3162.49 7922.72 -7039.81; ...
-3298.51 7929.59 -7045.39; ...
-3288.78 7932.96 -7039.52; ...
-3268.95 7943.8 -7057.45; ...
-3273.92 7940.66 -7041.56; ...
-3251.27 7951.1 -7055.61; ...
-3232.59 7956.52 -7052.4; ...
-3152.67 7929.41 -7047.68; ...
-3141.86 7935.43 -7044.14; ...
-3121.26 7948.75 -7051.67; ...
-3125.98 7944.13 -7043.5; ...
-3262.22 7947.78 -7047.02; ...
-3250.37 7951.46 -7044.02; ...
-3237.02 7953.56 -7038.57; ...
-3210.16 7962.53 -7056.16; ...
-3217.85 7959.56 -7042.05; ...
-3193.89 7966.97 -7053.75; ...
-3179.06 7970.27 -7051.63; ...
-3160.57 7974.53 -7049.63; ...
-3116.14 7949.23 -7047.19; ...
-3101.93 7953.27 -7044.06; ...
-3081.11 7962.41 -7043.13; ...
-3072.33 7969.17 -7048.84; ...
-3203.94 7964.45 -7046.63; ...
-3191.72 7966.87 -7044.19; ...
-3176.95 7969 -7040.85; ...
-3162.6 7970.91 -7035.36; ...
-3141.35 7981.54 -7055.42; ...
-3144.26 7977.51 -7039.02; ...
-3128.55 7986.03 -7054.39; ...
-3059.22 7973.47 -7043.29; ...
-3048.08 7977.84 -7041.48; ...
-3036.38 7985.92 -7053.27; ...
-3033.42 7981.63 -7038.1; ...
-3024.42 7988.12 -7047.26; ...
-3132.51 7983.02 -7045.88; ...
-3121.49 7986.34 -7045.46; ...
-3103.43 7990.82 -7042.39; ...
-3086.24 7995.41 -7041.68; ...
-3071.59 8003.75 -7054.66; ...
-3069.92 7999.17 -7038.96; ...
-3059.44 8005.04 -7047.85; ...
-3006.74 7992.68 -7048; ...
-2991.53 7996.38 -7046.95; ...
-2971.74 8004.78 -7058.02; ...
-2976.72 7998.73 -7044.53; ...
-2961.73 8004.27 -7048.05; ...
-2956.21 7999.24 -7034.35; ...
-2949.36 8006.02 -7044.02; ...
-3041.88 8009.97 -7045.82; ...
-3026.3 8013.7 -7041.88; ...
-3015.56 8022.59 -7052; ...
-3013.29 8017.42 -7039.08; ...
-3005.29 8023.77 -7045.99; ...
-2933.9 8010.78 -7043.61; ...
-2914.97 8023.49 -7061.04; ...
-2917.08 8018.05 -7047.21; ...
-2905.13 8023.07 -7051.35; ...
-2900.04 8019.05 -7037.36; ...
-2893.51 8024.59 -7048.34; ...
-2991.36 8028.49 -7043.3; ...
-2974.01 8043 -7059.33; ...
-2974.64 8036.09 -7046.41; ...
-2962.09 8041.93 -7050.37; ...
-2956.2 8036.87 -7036.4; ...
-2949.44 8043.59 -7047.41; ...
-2880.09 8028.62 -7052.58; ...
-2864.25 8027.95 -7039.71; ...
-2843.87 8042 -7059.21; ...
-2844.42 8035.15 -7048.63; ...
-2827.46 8041.57 -7058.45; ...
-2825.98 8035.6 -7043.3; ...
-2809.91 8040.73 -7054.23; ...
-2808.23 8036.53 -7039.84; ...
-2794.76 8041.11 -7050.65; ...
-2792.98 8037.76 -7037.64; ...
-2783.7 8041.69 -7046.34; ...
-2781.92 8039.68 -7036.9; ...
-2771.51 8045.72 -7044.12; ...
-2935.66 8048.88 -7050.48; ...
-2918.37 8047.27 -7038.72; ...
-2897.24 8063.48 -7059.87; ...
-2898.94 8055.4 -7046.18; ...
-2881.67 8061.7 -7053.34; ...
-2881.36 8055.77 -7040.01; ...
-2865.31 8059.92 -7048.75; ...
-2865.53 8056.55 -7036.51; ...
-2846.18 8051.31 -7055.5; ...
-2852.77 8059.04 -7050.3; ...
-2852.65 8057.28 -7041.44; ...
-2856.47 8056.05 -7046.3; ...
-2843.01 8064.04 -7046.15; ...
-2835.68 8045.53 -7063.04; ...
-2746.89 8059.42 -7060.81; ...
-2752.43 8053.29 -7045.57; ...
-2735.22 8060.34 -7055.2; ...
-2734.58 8056.05 -7039.7; ...
-2718.42 8061.66 -7053.97; ...
-2714.4 8057.5 -7042.94; ...
-2699.36 8061.96 -7055.23; ...
-2696.8 8057.3 -7045.43; ...
-2681.3 8061.15 -7055.21; ...
-2680.54 8057.48 -7045.53; ...
-2665.7 8060.98 -7053.56; ...
-2665.74 8059.05 -7044.29; ...
-2654.4 8062.16 -7050.36; ...
-2653.54 8062.51 -7042.81; ...
-2639.99 8068.63 -7048.92; ...
-2818.3 8081.24 -7060.33; ...
-2823.27 8074.25 -7049.13; ...
-2806.23 8079.63 -7053.57; ...
-2806.88 8075.37 -7039.94; ...
-2792.22 8078.71 -7048.48; ...
-2789.67 8076.12 -7039.7; ...
-2781.68 8078.41 -7044.99; ...
-2780.09 8077.06 -7039.83; ...
-2770.18 8082.77 -7043.2; ...
-2615.27 8083.76 -7061.76; ...
-2619.75 8076.48 -7052.88; ...
-2602.45 8082.48 -7057.93; ...
-2603.67 8076.34 -7047.51; ...
-2586.09 8080.96 -7055.43; ...
-2586.02 8075.85 -7045.43; ...
-2569.2 8079.41 -7053.79; ...
-2568.95 8075.44 -7044.34; ...
-2553.9 8078.72 -7051.87; ...
-2553.75 8076.32 -7043.16; ...
-2542.73 8079.5 -7049.01; ...
-2541.59 8079.49 -7042.04; ...
-2529.16 8086.07 -7048.11; ...
-2747.62 8095.01 -7060.21; ...
-2751.08 8089.88 -7048.64; ...
-2734.54 8095.42 -7056; ...
-2734.21 8092.15 -7041.35; ...
-2716.77 8096.12 -7053.37; ...
-2713.98 8092.95 -7042.26; ...
-2699.02 8095.96 -7051.23; ...
-2699.81 8093.48 -7042.29; ...
-2688.03 8096.14 -7047.99; ...
-2689.07 8096.16 -7041.32; ...
-2675.75 8100.17 -7046.04; ...
-2507.48 8102.18 -7060.11; ...
-2510.91 8094.29 -7051.56; ...
-2495.2 8100.85 -7055.11; ...
-2495.76 8094.26 -7045.94; ...
-2479.41 8099.87 -7052.43; ...
-2479.15 8094.4 -7044.07; ...
-2461.97 8098.95 -7051.98; ...
-2461.88 8094.22 -7043.92; ...
-2443.79 8098.1 -7052.69; ...
-2443.94 8094.03 -7044.42; ...
-2425.27 8097.51 -7053.69; ...
-2425.5 8094 -7045.05; ...
-2406.46 8097.26 -7054.6; ...
-2406.7 8094.05 -7045.73; ...
-2387.25 8097.16 -7055.36; ...
-2387.5 8094.03 -7046.36; ...
-2367.63 8096.8 -7055.89; ...
-2367.84 8093.68 -7046.78; ...
-2348.1 8095.88 -7055.86; ...
-2348.18 8092.85 -7046.8; ...
-2329.78 8094.61 -7054.86; ...
-2329.8 8092.07 -7046.11; ...
-2314.11 8094.01 -7052.63; ...
-2314.25 8092.53 -7044.65; ...
-2303.18 8094.9 -7049.47; ...
-2302.44 8095.54 -7043.24; ...
-2290.33 8102.04 -7048.5; ...
-2658.37 8104.45 -7052.93; ...
-2642.95 8108.14 -7048.68; ...
-2631.01 8112.08 -7044.59; ...
-2614.41 8117.63 -7055.6; ...
-2618.51 8116.26 -7045.19; ...
-2603.98 8121.62 -7047.01; ...
-2268.96 8118.75 -7060.33; ...
-2272.26 8110.4 -7051.83; ...
-2255.71 8116.71 -7056.11; ...
-2256.21 8110.68 -7046.79; ...
-2238.45 8115.57 -7054.31; ...
-2238.18 8111.43 -7045.35; ...
-2219.77 8114.57 -7054.12; ...
-2219.67 8111.6 -7045.27; ...
-2201.6 8113.44 -7053.91; ...
-2201.76 8111.4 -7045.22; ...
-2185.65 8112.89 -7052.67; ...
-2186.02 8111.95 -7044.57; ...
-2174.19 8113.71 -7050.24; ...
-2173.45 8114.65 -7043.93; ...
-2160.05 8120.26 -7050.21; ...
-2590.51 8125.68 -7050.44; ...
-2568.52 8135.1 -7060.78; ...
-2571.81 8129.19 -7048.73; ...
-2552.54 8133.58 -7054.7; ...
-2551.43 8130.66 -7044.75; ...
-2536.18 8133.68 -7051.04; ...
-2535.27 8132.66 -7042.69; ...
-2524.14 8135.15 -7048.01; ...
-2522.93 8136.36 -7041.58; ...
-2509.82 8141.81 -7047.74; ...
-2137.38 8135.62 -7063.33; ...
-2140.63 8127.67 -7054.59; ...
-2124.51 8133.17 -7058.62; ...
-2124.67 8127.78 -7049.18; ...
-2109.33 8132.14 -7055.09; ...
-2108.45 8129.24 -7046.46; ...
-2485.13 8155.02 -7061.65; ...
-2489.73 8148.72 -7052.58; ...
-2473.02 8153.85 -7057.46; ...
-2474.28 8149.14 -7047.4; ...
-2458.57 8152.57 -7054.08; ...
-2458.4 8149.39 -7044.88; ...
-2444.55 8152.01 -7051.1; ...
-2444.44 8150.65 -7042.9; ...
-2433.91 8153.13 -7047.83; ...
-2433.14 8154.29 -7041.27; ...
-2420.33 8160.26 -7046.84; ...
-2397 8174.74 -7059.73; ...
-2400.85 8167.81 -7050.63; ...
-2384.26 8173.5 -7055.03; ...
-2384.74 8168.16 -7045.42; ...
-2367.66 8172.61 -7053.13; ...
-2366.89 8168.29 -7044.33; ...
-2349.33 8171.72 -7053.52; ...
-2348.77 8168.13 -7044.84; ...
-2330.66 8170.95 -7054.25; ...
-2331.06 8168.17 -7045.23; ...
-2313.23 8170.69 -7053.4; ...
-2315.37 8169.04 -7044.39; ...
-2301.94 8170.91 -7050.08; ...
-2302.87 8171.28 -7042.76; ...
-2289.7 8174.57 -7046.78; ...
-2274.36 8179.5 -7051.76; ...
-2261.57 8182.27 -7046.3; ...
-2238.93 8193.2 -7059.34; ...
-2243.25 8186.78 -7046.95; ...
-2222.22 8192.46 -7054.07; ...
-2222.72 8188.26 -7043.71; ...
-2203.01 8192.08 -7052.6; ...
-2203 8188.42 -7043.41; ...
-2182.97 8191.58 -7053.37; ...
-2182.82 8188.03 -7044.56; ...
-2163.04 8191.09 -7054.49; ...
-2162.87 8187.51 -7045.59; ...
-2144.56 8190.71 -7054.32; ...
-2144.56 8187.1 -7045.45; ...
-2129.1 8190.4 -7052.19; ...
-2129.63 8186.92 -7044.11; ...
-2118.93 8189.89 -7048.5; ...
-2119.43 8187.52 -7042.65; ...
-2107.78 8192.45 -7045.63; ...
-1901.82 1416.75 -7040.4; ...
-1891.38 1416.01 -7035.16; ...
-1874.85 1415.33 -7032.95; ...
-1856.42 1415.22 -7032.75; ...
-1837.47 1415.52 -7033.15; ...
-1818.58 1415.71 -7033.55; ...
-1799.85 1415.29 -7033.88; ...
-1781.08 1414.19 -7034.89; ...
-1762.74 1412.79 -7036.17; ...
-1744.65 1411.8 -7036.65; ...
-1726.08 1411.92 -7036.97; ...
-1707.55 1412.85 -7037.25; ...
-1689.17 1413.57 -7037.06; ...
-1671.01 1413.86 -7036.36; ...
-1654.31 1413.83 -7034.51; ...
-1644.12 1414 -7030.87; ...
-1618.41 1405.51 -7032.8; ...
-1634.71 1412.28 -7027.81; ...
-1599.02 1400.9 -7031.58; ...
-1580.19 1399.11 -7031.08; ...
-1561.68 1398.44 -7031.04; ...
-1543.38 1398.44 -7031.15; ...
-1524.9 1398.93 -7031.02; ...
-1506.06 1399.7 -7030.41; ...
-1487.3 1400.46 -7029.18; ...
-1469.3 1400.93 -7027.51; ...
-1454.52 1400.32 -7025.33; ...
-1431.08 1416.83 -7042.4; ...
-1434.85 1405.46 -7028.77; ...
-1414.22 1415.96 -7039.02; ...
-1413.59 1405.42 -7026.81; ...
-1395.62 1416.19 -7037.53; ...
-1394.4 1405.81 -7026.05; ...
-1376.98 1416.36 -7037.34; ...
-1375.85 1406.32 -7026.34; ...
-1358.41 1415.88 -7038; ...
-1357.7 1406.3 -7027.05; ...
-1340.14 1414.56 -7038.81; ...
-1339.71 1405.54 -7027.85; ...
-1322.78 1412.66 -7039.29; ...
-1321.93 1404.41 -7028.66; ...
-1305.34 1411.14 -7040.06; ...
-1304.54 1403.6 -7028.39; ...
-2033.68 1431.38 -7037.93; ...
-2031.6 1431.82 -7031.22; ...
-2044.44 1437.57 -7032.05; ...
-2023.36 1429.17 -7039.63; ...
-2019.55 1430.52 -7030.7; ...
-2002.43 1429.02 -7031.6; ...
-1984.42 1427.74 -7030.97; ...
-1966.41 1426.64 -7029.08; ...
-1947.98 1425.39 -7023.77; ...
-1928.49 1421.62 -7029.38; ...
-1911.03 1419.07 -7026.68; ...
-1892.48 1416.93 -7021.5; ...
-1873.92 1415.42 -7021.35; ...
-1855.64 1414.97 -7022.08; ...
-1837.26 1415.04 -7022.64; ...
-1818.85 1414.87 -7022.85; ...
-1799.73 1413.88 -7022.35; ...
-1778.96 1412.52 -7025.95; ...
-1761.72 1411.34 -7027.1; ...
-1743.26 1411.58 -7026.19; ...
-1724.3 1414.55 -7027.88; ...
-1707.42 1417 -7027.63; ...
-1689.35 1417.64 -7027.35; ...
-1671.74 1417.84 -7026.7; ...
-1656.19 1417.92 -7025.46; ...
-1644.25 1417.76 -7024.1; ...
-2187.28 1453.6 -7036.09; ...
-2179.59 1451.77 -7029.39; ...
-2192.28 1457.34 -7025.91; ...
-2167.14 1447.51 -7036.88; ...
-2166.09 1449.3 -7028.52; ...
-2149.32 1445.16 -7036.55; ...
-2148.83 1447.7 -7028.39; ...
-2130.75 1444.96 -7036.55; ...
-2130.43 1447.7 -7028.4; ...
-2112.05 1446.04 -7036.34; ...
-2111.63 1448.6 -7028.25; ...
-2094.96 1447.58 -7035.74; ...
-2092.88 1449.42 -7028.27; ...
-2078.49 1448.73 -7037.12; ...
-2074.57 1448.2 -7029.74; ...
-2059.87 1444.79 -7029.29; ...
-1940.27 1451.84 -7039.43; ...
-1929.93 1451.31 -7034.59; ...
-1913.01 1451.25 -7032.73; ...
-1893.33 1451.43 -7032.9; ...
-1872.69 1451.37 -7033.78; ...
-1852.49 1450.85 -7034.06; ...
-1834.16 1449.94 -7033.49; ...
-1823.3 1449.08 -7031.32; ...
-1801.88 1447.02 -7028.8; ...
-1815.63 1448.36 -7029.64; ...
-1779.57 1444.33 -7027.71; ...
-1760.92 1442.1 -7027.58; ...
-1742.31 1439.88 -7026.39; ...
-1721.49 1439.97 -7031.55; ...
-1703.75 1440.51 -7034.49; ...
-1686.15 1440.61 -7035.58; ...
-1667.76 1440.58 -7036.01; ...
-1649.1 1440.28 -7035.99; ...
-1630.33 1439.89 -7035.34; ...
-1611.64 1440.01 -7034.31; ...
-1593.43 1440.21 -7033.35; ...
-1575.34 1439.81 -7032.79; ...
-1557.03 1439.25 -7032.68; ...
-1538.67 1438.83 -7032.65; ...
-1520.39 1438.57 -7032.47; ...
-1502.32 1438.32 -7032.27; ...
-1484.51 1437.87 -7032.3; ...
-1466.82 1437.2 -7032.57; ...
-1449.15 1436.59 -7032.19; ...
-1431.78 1436.58 -7029.71; ...
-1416.53 1437.27 -7023.59; ...
-1390.85 1448.27 -7037.39; ...
-1398.39 1443.77 -7029.38; ...
-1383.99 1450.59 -7036.93; ...
-2296.84 1473.04 -7036.17; ...
-2288.74 1471.05 -7029.5; ...
-2301.92 1475.93 -7025.89; ...
-2276.42 1467.53 -7037.35; ...
-2275.12 1468.71 -7028.43; ...
-2258.68 1464.83 -7036.7; ...
-2258.22 1467.06 -7027.8; ...
-2241.59 1463.94 -7035.96; ...
-2240.96 1466.29 -7027.56; ...
-2225.11 1463.39 -7036.29; ...
-2223.47 1464.82 -7027.75; ...
-2206.84 1460.47 -7038.49; ...
-2206.1 1461.44 -7027.18; ...
-2073.58 1457.22 -7036.55; ...
-2066.12 1465.95 -7037.87; ...
-2068.86 1462.57 -7028.75; ...
-2076.61 1470.01 -7028.97; ...
-2083.65 1449.79 -7039.26; ...
-2055.73 1465.45 -7037.25; ...
-2056.3 1463.35 -7027.97; ...
-2063.9 1462.82 -7033.33; ...
-2043.61 1465.62 -7038.03; ...
-2038.44 1466.08 -7030.69; ...
-2019.97 1466.62 -7031.42; ...
-2001.1 1464.82 -7029.26; ...
-1983.44 1462.18 -7022.9; ...
-1965.32 1457.37 -7028.53; ...
-1949 1454.73 -7026.33; ...
-1931.46 1453.84 -7021.03; ...
-1912.31 1453.59 -7019.68; ...
-1891.71 1452.95 -7020.76; ...
-1871.54 1451.73 -7022.47; ...
-1852.33 1450.35 -7022.13; ...
-1834.2 1449.2 -7024.59; ...
-1823.94 1448.55 -7025.12; ...
-1388.89 1448.66 -7031.31; ...
-1379.5 1450.77 -7029.66; ...
-1363.15 1454.07 -7025.09; ...
-1332.59 1465.98 -7033.9; ...
-1341.8 1462.93 -7026.36; ...
-1323.25 1467 -7034.01; ...
-2407.65 1489.92 -7036.67; ...
-2401.01 1486.97 -7029.2; ...
-2413.5 1491.99 -7025.87; ...
-2388.19 1484.67 -7037.47; ...
-2387.54 1485.1 -7028.08; ...
-2370.29 1482.63 -7037.07; ...
-2370.17 1484.15 -7027.56; ...
-2352.46 1481.78 -7036.29; ...
-2352.19 1483.79 -7027.3; ...
-2335.7 1480.76 -7035.8; ...
-2334.08 1482.55 -7027.42; ...
-2316.94 1478.21 -7037.85; ...
-2316.19 1479.59 -7027.01; ...
-2174.4 1486.92 -7035.76; ...
-2174.54 1488.93 -7029.67; ...
-2190.48 1492.87 -7030.35; ...
-2162.37 1484.89 -7035.41; ...
-2162.95 1487.96 -7028.06; ...
-2149.22 1483.57 -7035.62; ...
-2147.25 1486.64 -7028.5; ...
-2134.69 1482.87 -7038.31; ...
-2129.47 1485.91 -7029.74; ...
-2107.78 1484.58 -7026.13; ...
-2090.65 1478.09 -7028.8; ...
-1330.82 1468.46 -7028.33; ...
-2446.31 1506.53 -7036.38; ...
-2438.22 1502.89 -7029.49; ...
-2450.43 1510.12 -7025.66; ...
-2425.91 1497.42 -7039.5; ...
-2425.76 1497.39 -7027.8; ...
-2253.49 1504.73 -7036.95; ...
-2251.89 1506.59 -7031.5; ...
-2265.43 1511.69 -7030.59; ...
-2243.94 1501.71 -7038.83; ...
-2241.01 1504.49 -7030.92; ...
-2225.02 1501.24 -7030.44; ...
-2210.46 1499.14 -7027.29; ...
-2490.81 1523.61 -7038.56; ...
-2489.78 1524.43 -7031.02; ...
-2504.82 1530.02 -7032.13; ...
-2479.5 1519.66 -7037.52; ...
-2478.4 1521.25 -7028.6; ...
-2464.42 1514.34 -7038.33; ...
-2463.28 1515.81 -7027.18; ...
-2307.32 1523.3 -7039.15; ...
-2306.16 1525.78 -7032.72; ...
-2320.03 1529.83 -7032.14; ...
-2296.37 1519.72 -7039.4; ...
-2294.88 1523.05 -7030.08; ...
-2282.18 1519.4 -7027.18; ...
-2547.2 1539.07 -7037.7; ...
-2545.56 1540.88 -7031.28; ...
-2559.68 1546.26 -7032.11; ...
-2537.28 1536.05 -7038.32; ...
-2534.78 1538.99 -7029.98; ...
-2522.18 1536.58 -7028.28; ...
-2384.03 1538.28 -7039.56; ...
-2380.69 1541.32 -7033.93; ...
-2395.59 1546.57 -7031.5; ...
-2367.62 1539.63 -7032.42; ...
-2351.1 1537.29 -7030.91; ...
-2337.49 1535.86 -7028.15; ...
-2626.63 1564.41 -7036.15; ...
-2618.27 1562.79 -7029.25; ...
-2631.13 1567.85 -7025.59; ...
-2608.49 1558.35 -7036.99; ...
-2605.94 1559.71 -7028.76; ...
-2594.46 1554.23 -7038.07; ...
-2590.78 1556.16 -7029.58; ...
-2577.12 1553.42 -7028.41; ...
-2476.49 1559.94 -7040.62; ...
-2470.17 1563.01 -7033.87; ...
-2442.27 1555.5 -7036.16; ...
-2458.51 1564.16 -7029.08; ...
-2425.68 1555.32 -7030.78; ...
-2411.96 1554 -7027.36; ...
-2718.65 1583.96 -7035.04; ...
-2712.5 1580.19 -7028.07; ...
-2725.2 1584.81 -7024.96; ...
-2700.07 1578.41 -7036.21; ...
-2699.49 1577.76 -7027.16; ...
-2683.17 1575.24 -7036.22; ...
-2682.67 1575.73 -7026.87; ...
-2666.22 1572.79 -7035.99; ...
-2664.65 1573.9 -7026.97; ...
-2647.06 1569.67 -7037.97; ...
-2646.1 1571.14 -7026.63; ...
-2536.43 1579.38 -7038.01; ...
-2515.93 1572.9 -7038.01; ...
-2529.11 1581.02 -7031.77; ...
-2501.14 1571.43 -7033.01; ...
-2483.89 1568.67 -7030.31; ...
-2471.42 1569.76 -7024.96; ...
-2756.95 1600.12 -7035.98; ...
-2749.94 1595.53 -7028.85; ...
-2763.12 1601.56 -7025.44; ...
-2735.72 1592.11 -7038.32; ...
-2737.47 1590.19 -7026.94; ...
-2584.51 1595.21 -7041.82; ...
-2577.62 1598.22 -7034.94; ...
-2555.2 1588.6 -7035.12; ...
-2567.39 1598.08 -7029.68; ...
-2542.45 1586.55 -7030.61; ...
-2810.5 1620.14 -7035.28; ...
-2804.44 1616.34 -7028.45; ...
-2816.85 1621.54 -7025.18; ...
-2793.02 1613.36 -7036.42; ...
-2791.9 1612.32 -7027.83; ...
-2775.27 1607.8 -7038.43; ...
-2776.13 1606.96 -7027.01; ...
-2640.39 1613.59 -7041.95; ...
-2633.55 1616.8 -7035.18; ...
-2609.24 1607.55 -7036.25; ...
-2622.56 1616.99 -7030.14; ...
-2592.21 1605.33 -7031.94; ...
-2579.38 1605.38 -7026.21; ...
-2847.5 1637.9 -7035.74; ...
-2841.21 1632.44 -7028.85; ...
-2853.98 1639 -7025.52; ...
-2827.17 1628.84 -7038.64; ...
-2828.99 1626.95 -7027.03; ...
-2696.67 1631.26 -7041.56; ...
-2689.9 1634.28 -7034.51; ...
-2665.67 1625.55 -7036.24; ...
-2678.72 1634.69 -7029.65; ...
-2648.26 1623.63 -7031.93; ...
-2635.02 1624.01 -7026.27; ...
-2883.26 1659.58 -7035.78; ...
-2877.32 1653.59 -7029.28; ...
-2888.98 1661.42 -7026.21; ...
-2863.86 1648.53 -7038.44; ...
-2865.7 1646.33 -7027.48; ...
-2757.64 1653.87 -7038.2; ...
-2736.65 1646.35 -7037.94; ...
-2750.19 1654.9 -7031.64; ...
-2721.73 1644.25 -7033.08; ...
-2703.66 1640.84 -7030.73; ...
-2690.64 1641.29 -7025.5; ...
-2901.69 1672.75 -7037.85; ...
-2897.31 1667.83 -7028.59; ...
-2908.51 1676.27 -7026.07; ...
-2792.26 1666.14 -7038.37; ...
-2806.45 1673.55 -7032.2; ...
-2778.49 1663.92 -7033.14; ...
-2764.04 1660.51 -7030.27; ...
-2938.73 1695.02 -7034.74; ...
-2930.26 1690.57 -7029.51; ...
-2940.61 1697.04 -7024.42; ...
-2921.39 1685.41 -7038.32; ...
-2919.08 1683.63 -7028.5; ...
-2845.71 1687.15 -7043.49; ...
-2842.09 1686.98 -7035.81; ...
-2855.9 1693.92 -7034.13; ...
-2830.95 1683.32 -7032.32; ...
-2819.27 1679.86 -7028.27; ...
-3066.26 1713.75 -7033.69; ...
-3060.43 1709.31 -7028.4; ...
-3074.06 1712.36 -7024.88; ...
-3047.14 1710.01 -7035.83; ...
-3047.4 1707.61 -7028.39; ...
-3030.46 1708.02 -7037.04; ...
-3030.68 1706.91 -7029.02; ...
-3013.18 1707.13 -7037.95; ...
-3012.77 1707.43 -7029.18; ...
-2994.81 1706.68 -7038.15; ...
-2993.59 1708.15 -7027.86; ...
-2975.96 1705.62 -7036.88; ...
-2971.38 1707.5 -7023.64; ...
-2956.06 1701.62 -7037.1; ...
-2952.12 1701.39 -7027.65; ...
-2903.54 1712.7 -7038.16; ...
-2895.65 1709.34 -7030.94; ...
-2906.04 1714.78 -7026.29; ...
-2888.03 1705.47 -7040.97; ...
-2883.7 1705.43 -7030.85; ...
-2870.93 1701.53 -7029.28; ...
-3121.15 1732.56 -7033.51; ...
-3115.94 1726.81 -7027.98; ...
-3129.43 1731.84 -7025.03; ...
-3101.72 1726.07 -7034.93; ...
-3102.95 1722.3 -7027.13; ...
-3083.03 1720.52 -7035.7; ...
-3087.03 1716.94 -7026.03; ...
-2938.88 1730.53 -7036.67; ...
-2929.19 1725.49 -7029.42; ...
-2941.11 1731.6 -7021.95; ...
-2919.91 1721.71 -7040.57; ...
-2917.27 1719.86 -7028.2; ...
-3158.65 1749.75 -7034.01; ...
-3153.63 1743.91 -7027.99; ...
-3167.07 1750.05 -7025.11; ...
-3137.62 1741.16 -7035.7; ...
-3141.49 1738.07 -7026.44; ...
-3010.47 1751.5 -7036.85; ...
-3002.57 1747.56 -7028.69; ...
-3014.47 1750.87 -7023.24; ...
-2992.06 1746.69 -7037.65; ...
-2988.19 1744.67 -7024.08; ...
-2975.59 1742.83 -7037.87; ...
-2970.2 1740.45 -7029.44; ...
-2957.39 1738.08 -7040; ...
-2956.14 1736.5 -7026.57; ...
-3195.64 1768.61 -7034.73; ...
-3190.57 1762.79 -7028.3; ...
-3203.42 1768.67 -7025.11; ...
-3175.1 1759.5 -7036.46; ...
-3178.69 1756.66 -7026.66; ...
-3067.11 1771.32 -7035.1; ...
-3059.13 1765.3 -7027.8; ...
-3071.91 1769.26 -7021.67; ...
-3048.4 1764.79 -7036.98; ...
-3044.05 1760.61 -7023.88; ...
-3029.03 1758.72 -7039.52; ...
-3025.91 1754.66 -7028.38; ...
-3232 1787.15 -7035.42; ...
-3226.71 1780.72 -7028.82; ...
-3239.36 1786.22 -7025.17; ...
-3211.74 1778.36 -7037.39; ...
-3214.9 1774.83 -7026.91; ...
-3104.46 1786.58 -7034.26; ...
-3097.5 1779.61 -7027.89; ...
-3108.19 1782.59 -7022.59; ...
-3084.36 1780.01 -7038.11; ...
-3085.43 1774.53 -7025.93; ...
-3268.6 1806.03 -7035.07; ...
-3263.07 1799.14 -7028.73; ...
-3275.79 1804.6 -7024.94; ...
-3248.29 1797.19 -7037.68; ...
-3251.11 1792.83 -7026.9; ...
-3157.11 1808.7 -7033.19; ...
-3149.95 1800.65 -7020.49; ...
-3165.37 1805.37 -7019.06; ...
-3138.82 1802.28 -7034.71; ...
-3134.22 1795.98 -7025; ...
-3120.89 1795.88 -7036.91; ...
-3121.12 1789.01 -7021.53; ...
-3304.96 1825.35 -7034.74; ...
-3299.41 1818.42 -7027.61; ...
-3312.11 1824.38 -7023.67; ...
-3285 1816.23 -7036.93; ...
-3287.5 1811.64 -7026.21; ...
-3195.19 1823.55 -7033.27; ...
-3188.33 1815.11 -7022.64; ...
-3202.09 1819.39 -7018.32; ...
-3174.02 1817.29 -7037.44; ...
-3173.64 1810.85 -7025.26; ...
-3341.59 1845.41 -7035.84; ...
-3335.66 1838.99 -7027.97; ...
-3347.65 1845.27 -7024.63; ...
-3321.78 1835.95 -7038.42; ...
-3323.91 1831.92 -7025.68; ...
-3247.83 1841.81 -7032.94; ...
-3241.61 1834.56 -7021; ...
-3255.52 1838.54 -7018.09; ...
-3229.45 1836.43 -7034.94; ...
-3226.16 1831.57 -7024.79; ...
-3211.6 1831.74 -7037.05; ...
-3214.11 1826.26 -7021.47; ...
-3360.08 1857.83 -7038.17; ...
-3355.97 1851.32 -7027.62; ...
-3367.88 1858.48 -7024.63; ...
-3284.9 1859.25 -7033.03; ...
-3278.47 1850.09 -7020.34; ...
-3292.33 1856.59 -7017.53; ...
-3264.85 1850.88 -7036.88; ...
-3263.78 1844.53 -7023.05; ...
-3397.78 1880.96 -7036.71; ...
-3391.25 1874.45 -7029.33; ...
-3401.53 1880.57 -7025.96; ...
-3379.29 1870.05 -7039.7; ...
-3379.54 1866.64 -7027.31; ...
-3320.93 1879.41 -7036.93; ...
-3316.45 1873.12 -7022.2; ...
-3329.24 1881.57 -7024.91; ...
-3301.59 1869.89 -7038.04; ...
-3300.82 1864.33 -7023.42; ...
-3415.58 1893.33 -7037.15; ...
-3409.67 1886.85 -7027.92; ...
-3420.6 1893.88 -7022.43; ...
-3334.06 1887.34 -7041.83; ...
-3335.22 1886.56 -7031.11; ...
-3349.17 1895.25 -7033.18; ...
-3429.43 1902.5 -7037.6; ...
-3428.8 1900.66 -7027.9; ...
-3440.69 1908.41 -7028.57; ...
-3382.01 1915.11 -7037.64; ...
-3374.26 1910.32 -7032.38; ...
-3385.72 1916.67 -7027.64; ...
-3364.99 1904.65 -7030.12; ...
-3465.3 1921.83 -7027.95; ...
-3479.92 1929.72 -7026.56; ...
-3453.1 1915.59 -7024.96; ...
-3413.31 1933.93 -7035.18; ...
-3408.2 1930.45 -7029.64; ...
-3419.79 1937.65 -7026.37; ...
-3396.92 1923.91 -7037.78; ...
-3397.28 1923.6 -7028.54; ...
-3511.6 1952.42 -7033.24; ...
-3491.05 1936.26 -7029.64; ...
-3501.02 1944.58 -7026.21; ...
-3426.41 1941.86 -7036.69; ...
-3427.5 1942.68 -7028.92; ...
-3442.2 1951.53 -7028.86; ...
-3526.34 1963.85 -7036.68; ...
-3513.53 1955.3 -7020.64; ...
-3521.04 1962.3 -7028; ...
-3466.83 1964.56 -7036.01; ...
-3465.73 1965.47 -7029.95; ...
-3476.62 1971.06 -7031.14; ...
-3458.2 1961.46 -7026.35; ...
-3561.16 1986.34 -7037.57; ...
-3544.43 1977.65 -7035.85; ...
-3530.39 1970.36 -7027.44; ...
-3537.81 1975.82 -7030.08; ...
-3488.23 1977.33 -7031.61; ...
-3499.61 1984.31 -7026.17; ...
-3599.49 2005.46 -7035.95; ...
-3581.41 1998.41 -7033.96; ...
-3559.86 1990.24 -7028.62; ...
-3571.77 1996.81 -7029.46; ...
-3548.71 1983.76 -7027.16; ...
-3525.44 1999.57 -7031.69; ...
-3511.29 1991.15 -7028.1; ...
-3520.71 1996.97 -7025.49; ...
-3636.51 2021.73 -7036.71; ...
-3619.3 2015.9 -7034.01; ...
-3600.63 2010.3 -7022.59; ...
-3611.43 2015.83 -7027.96; ...
-3583.47 2003.25 -7024.7; ...
-3542.15 2009.9 -7031.65; ...
-3552.94 2018.1 -7028.48; ...
-3532.29 2003.7 -7024.36; ...
-3673.19 2040.99 -7037.28; ...
-3656.22 2032.51 -7034.56; ...
-3637.83 2027.04 -7023.51; ...
-3648.18 2031.62 -7028.93; ...
-3622.48 2021.56 -7024.78; ...
-3582.68 2042.86 -7033.03; ...
-3563.75 2026.94 -7027.18; ...
-3574.54 2036.24 -7025; ...
-3691.93 2056.1 -7037.11; ...
-3675.61 2045.41 -7023.3; ...
-3686.45 2053.7 -7029.18; ...
-3659.26 2037.54 -7025.54; ...
-3592.57 2049.08 -7037.25; ...
-3586.22 2045.06 -7020.6; ...
-3591.05 2050.15 -7028.74; ...
-3710.5 2072.44 -7036.44; ...
-3697.7 2063.32 -7027.41; ...
-3704.79 2069.72 -7029.9; ...
-3640.22 2082.25 -7034.83; ...
-3621.5 2066.01 -7026.37; ...
-3634.06 2077.26 -7029.68; ...
-3601.86 2055.71 -7028.95; ...
-3746.45 2097.63 -7037.12; ...
-3729.79 2087.62 -7034.58; ...
-3715.28 2078.63 -7027.45; ...
-3723.28 2084.93 -7029.15; ...
-3649.6 2088.15 -7037.21; ...
-3642.07 2083.96 -7027.19; ...
-3647.58 2088.2 -7030.04; ...
-3765.63 2111.4 -7036.34; ...
-3747.64 2100.39 -7027.32; ...
-3759.59 2108.19 -7029.12; ...
-3735.3 2092.96 -7026.05; ...
-3676.13 2103.76 -7026.53; ...
-3687.27 2114.79 -7031.18; ...
-3657.8 2093.41 -7028.88; ...
-3780.17 2122.63 -7037.04; ...
-3771.63 2116.13 -7026.69; ...
-3779.02 2121.79 -7029.63; ...
-3711.29 2136.94 -7034.43; ...
-3697.64 2123.74 -7030.1; ...
-3705.93 2131.95 -7030.27; ...
-3805.37 2141.5 -7031.94; ...
-3816.2 2150.78 -7032.42; ...
-3791.43 2130.43 -7029.53; ...
-3720.46 2143.07 -7036.88; ...
-3713.96 2138.26 -7026.86; ...
-3719.67 2143.37 -7029.52; ...
-3837.35 2166.23 -7035.89; ...
-3826.39 2157.54 -7030.48; ...
-3834.7 2163.72 -7031.3; ...
-3745.63 2159.88 -7032.44; ...
-3757.3 2169.78 -7033.18; ...
-3731.08 2149.85 -7029.8; ...
-3857.47 2177.35 -7032.5; ...
-3868.85 2186.57 -7033.05; ...
-3844.47 2168.83 -7029.77; ...
-3768.6 2177.93 -7031.45; ...
-3778.51 2185.74 -7032.2; ...
-3895.57 2210.73 -7034.59; ...
-3879.96 2195.7 -7030.53; ...
-3889.43 2205.07 -7030.34; ...
-3800.04 2199.31 -7032.5; ...
-3812.04 2208.49 -7033.61; ...
-3789.18 2191.61 -7028.98; ...
-3904.96 2216.72 -7036.91; ...
-3897.46 2211.69 -7026.53; ...
-3903.68 2217.05 -7029.18; ...
-3823.44 2216.64 -7031.58; ...
-3832.53 2224.36 -7032.4; ...
-3949.98 2246.44 -7035.02; ...
-3930.38 2231.51 -7030.86; ...
-3943.07 2241.2 -7030.25; ...
-3914.88 2222.66 -7028.74; ...
-3853.98 2241.12 -7034.74; ...
-3842.76 2231.7 -7030.6; ...
-3851.27 2238.78 -7031.01; ...
-3959.96 2252.18 -7037.42; ...
-3952.27 2247.74 -7026.27; ...
-3958.73 2252.82 -7029.47; ...
-3874.11 2253.13 -7031.56; ...
-3885.56 2262.56 -7032.26; ...
-3861.05 2244.49 -7029.42; ...
-3985.12 2269.04 -7031.49; ...
-3996.68 2279.51 -7031.87; ...
-3970.39 2259.07 -7029.35; ...
-3896.71 2270.63 -7030.27; ...
-3906.73 2278.52 -7030.9; ...
-4007.25 2288.92 -7029.91; ...
-4015.95 2297.86 -7031.36; ...
-3928.43 2290.81 -7030.93; ...
-3940.92 2298.61 -7032.06; ...
-3917.1 2284.01 -7027.23; ...
-4026.25 2306.22 -7029.67; ...
-4036.59 2315.22 -7030.18; ...
-3965.39 2313.34 -7034.81; ...
-3952.85 2305.01 -7029.94; ...
-3962.51 2311.2 -7030.56; ...
-4060.09 2336.95 -7035.31; ...
-4057.91 2329.61 -7025.86; ...
-4066.21 2337.18 -7026.68; ...
-4046.75 2320.55 -7025.32; ...
-3986.01 2325.93 -7031.27; ...
-3997.21 2336.35 -7032.27; ...
-3972.9 2316.73 -7028.76; ...
-4069.71 2345.82 -7038.93; ...
-4074.04 2344.1 -7028.39; ...
-4082.72 2352.66 -7034.11; ...
-4007.97 2345.9 -7030.4; ...
-4017.02 2355 -7032.02; ...
-4097.45 2362.04 -7031.8; ...
-4108.25 2371.07 -7033.28; ...
-4027.48 2362.84 -7030.58; ...
-4037.89 2370.45 -7032.42; ...
-4118.33 2379.99 -7031.73; ...
-4126.9 2388.29 -7033.65; ...
-4060.81 2384.49 -7033.56; ...
-4072.73 2394.19 -7034.87; ...
-4048.33 2375.82 -7028.44; ...
-4136.34 2397.37 -7032; ...
-4145.57 2405.83 -7033.05; ...
-4082.07 2401.21 -7031.98; ...
-4090.85 2408.69 -7031.45; ...
-4175.76 2432.81 -7032.88; ...
-4156.41 2416.25 -7030.29; ...
-4167.12 2426.7 -7029.19; ...
-4113.85 2427.73 -7031.94; ...
-4106.21 2417.57 -7021.15; ...
-4115.3 2423.81 -7017.02; ...
-4097 2411.08 -7024.07; ...
-4189.31 2443.25 -7034.66; ...
-4175.28 2436.23 -7024.41; ...
-4182.94 2442.69 -7026.23; ...
-4125.1 2437.33 -7036.11; ...
-4123.64 2431.7 -7020.48; ...
-4135.44 2441.84 -7026.81; ...
-4202.48 2453.02 -7036.44; ...
-4190.61 2450.19 -7024.44; ...
-4197.83 2454.66 -7028.03; ...
-4148.36 2451.06 -7026.54; ...
-4159.04 2459.6 -7025.79; ...
-4222.71 2471.72 -7031.67; ...
-4234.64 2483.06 -7029.12; ...
-4208.05 2461.97 -7028.09; ...
-4168.52 2468.25 -7025.76; ...
-4177.49 2477.25 -7026.2; ...
-4243.72 2491.52 -7027.67; ...
-4251.95 2498.74 -7027.61; ...
-4186.31 2486.36 -7026.67; ...
-4195.19 2495.3 -7026.84; ...
-4260.13 2506.03 -7027.26; ...
-4268.87 2514.65 -7027.19; ...
-4204.47 2503.98 -7026.4; ...
-4214.45 2512.48 -7024.71; ...
-4277.67 2524.23 -7026.79; ...
-4285.74 2533.34 -7025.58; ...
-4244.11 2538.47 -7036.99; ...
-4234.53 2528.87 -7020.72; ...
-4246.34 2539.38 -7022.45; ...
-4222.91 2519.02 -7020.26; ...
-4293.4 2541.53 -7024.77; ...
-4301.84 2549.7 -7025.25; ...
-4260.84 2553.37 -7039.75; ...
-4254.14 2546.5 -7027.95; ...
-4263.77 2555.69 -7025.3; ...
-4311.33 2558.03 -7025.31; ...
-4321.72 2566.67 -7024.21; ...
-4279.54 2570.67 -7038.86; ...
-4272.28 2563.48 -7028.8; ...
-4282.53 2573.65 -7024.99; ...
-4350.77 2592.37 -7035.2; ...
-4343.1 2585.39 -7021.27; ...
-4355.59 2595.93 -7024.36; ...
-4330.96 2574.16 -7020.79; ...
-4299.1 2588.91 -7037.4; ...
-4291.56 2581.62 -7027.56; ...
-4301.99 2592.13 -7023.7; ...
-4368.5 2606.92 -7037.47; ...
-4363.46 2601.81 -7029.06; ...
-4374.57 2611.15 -7026.88; ...
-4318.17 2607 -7037.05; ...
-4311.05 2600.08 -7026.39; ...
-4320.82 2610.47 -7023.47; ...
-4388.88 2624.42 -7036.24; ...
-4383.66 2618.29 -7029.12; ...
-4395.69 2628.99 -7025.65; ...
-4334.73 2624.04 -7038.26; ...
-4328.89 2617.9 -7027.17; ...
-4337.15 2627.76 -7025.86; ...
-4408.68 2643.11 -7034.82; ...
-4404.74 2636.84 -7027.46; ...
-4415.98 2647.7 -7024.41; ...
-4346.37 2637.72 -7039.62; ...
-4343.43 2634.26 -7030.52; ...
-4350.91 2644.92 -7031.58; ...
-4425.1 2661.59 -7035.06; ...
-4423.36 2655.35 -7026.94; ...
-4432.12 2665.16 -7024.96; ...
-4361.33 2663.05 -7027.43; ...
-4437.3 2680.1 -7037.37; ...
-4437.61 2673.57 -7027.83; ...
-4446.86 2687.74 -7023.76; ...
-4376.15 2679.78 -7032.52; ...
-4371.22 2677.65 -7024.91; ...
-4377.62 2686.84 -7023.76; ...
-4452.46 2699.55 -7034.3; ...
-4457.29 2704.34 -7020.41; ...
-4390.47 2695.96 -7034.99; ...
-4384.87 2693.41 -7026.98; ...
-4392.73 2703.59 -7026.54; ...
-4466.78 2717.96 -7036.62; ...
-4463.79 2711.88 -7026.48; ...
-4472.23 2721.89 -7024.97; ...
-4400.98 2708.01 -7037.9; ...
-4399.04 2708.69 -7030.61; ...
-4406.06 2717.69 -7032.88; ...
-4483.68 2736.36 -7036.19; ...
-4479 2729.02 -7028.07; ...
-4488.25 2739.11 -7025.62; ...
-4416.32 2734.52 -7031.66; ...
-4498.6 2753.32 -7036.04; ...
-4495.39 2746.74 -7028.36; ...
-4504.15 2757.03 -7026.66; ...
-4429.59 2750.46 -7031.4; ...
-4438.91 2762.45 -7027.05; ...
-4510.12 2771.07 -7038.97; ...
-4510 2765.09 -7030.16; ...
-4518.25 2776.68 -7029.63; ...
-4448.54 2771.23 -7033.65; ...
-4445.92 2770.29 -7025.06; ...
-4451.33 2777.25 -7023.97; ...
-4525.45 2789.8 -7035.82; ...
-4526.67 2789.2 -7023.67; ...
-4461.94 2788.98 -7037.59; ...
-4457.63 2783.65 -7027.6; ...
-4465.23 2794.31 -7026.65; ...
-4541.17 2809.71 -7037.13; ...
-4536.38 2801.6 -7027.33; ...
-4545.45 2813.26 -7025.42; ...
-4475.19 2807.42 -7038.05; ...
-4471.53 2802.03 -7030.18; ...
-4479.29 2813.78 -7029.03; ...
-4556.5 2828.79 -7038.54; ...
-4552.53 2821.55 -7029.02; ...
-4560.58 2831.8 -7027.47; ...
-4487.44 2825.47 -7033.65; ...
-4486.25 2827.11 -7023.34; ...
-4569.27 2846.48 -7039.99; ...
-4566.65 2839.74 -7031.1; ...
-4574.26 2850.61 -7030.13; ...
-4500.66 2844.58 -7034.56; ...
-4495.26 2838.72 -7026.55; ...
-4502.68 2849.99 -7024.99; ...
-4582.01 2863.34 -7035.84; ...
-4581.24 2862.33 -7024.06; ...
-4513.98 2863.6 -7035.33; ...
-4509.31 2858.41 -7027.62; ...
-4518.31 2872.66 -7023.85; ...
-4596.05 2882.97 -7037.09; ...
-4590.82 2874.52 -7027.48; ...
-4599.65 2886.11 -7025.38; ...
-4525.69 2881.84 -7031.25; ...
-4525.65 2883.4 -7023.34; ...
-4611.27 2901.99 -7037.11; ...
-4607.03 2894.52 -7028.48; ...
-4615.37 2904.79 -7026.55; ...
-4537.13 2900.05 -7032.99; ...
-4531.54 2892.65 -7022.96; ...
-4539.65 2906.19 -7019.65; ...
-4623.49 2919.07 -7037.77; ...
-4621.54 2912.64 -7029.64; ...
-4629.16 2923.58 -7028.56; ...
-4548.41 2919.26 -7035.83; ...
-4544.83 2914.14 -7026.15; ...
-4553 2927.69 -7023.57; ...
-4636.15 2936.52 -7033.77; ...
-4636.16 2935.7 -7023.28; ...
-4558.72 2937.36 -7032.52; ...
-4559.66 2938.24 -7023.73; ...
-4648.02 2955.28 -7034.88; ...
-4644.71 2947.71 -7026.67; ...
-4652.32 2959.26 -7025.75; ...
-4570.04 2954.89 -7034.53; ...
-4566.65 2947.89 -7023.78; ...
-4578.77 2963.01 -7022.17; ...
-4658.55 2974.07 -7037.68; ...
-4657.78 2967.59 -7029.36; ...
-4665.07 2979.09 -7028.98; ...
-4582.16 2972.08 -7031.74; ...
-4585.59 2972.6 -7023.91; ...
-4671.91 2992.16 -7034.08; ...
-4672.14 2991.26 -7023.96; ...
-4592.94 2989.59 -7033.96; ...
-4590.98 2980.85 -7025.19; ...
-4596.31 2989.41 -7025.65; ...
-4684.18 3010.53 -7034.98; ...
-4680.81 3003.13 -7027.17; ...
-4688.68 3014.42 -7026; ...
-4603.54 3011.81 -7036.31; ...
-4603.07 3000.79 -7023.96; ...
-4610.97 3020.59 -7025.71; ...
-4694.76 3028.95 -7037.58; ...
-4694.35 3022.57 -7029.42; ...
-4701.94 3033.97 -7028.8; ...
-4610.78 3031.31 -7034.59; ...
-4615.39 3035.2 -7027.75; ...
-4709.06 3047.11 -7033.78; ...
-4709.39 3046.26 -7023.36; ...
-4616.99 3047.66 -7033.43; ...
-4620.73 3044.39 -7025.25; ...
-4722.43 3065.71 -7034.46; ...
-4718.71 3058.18 -7026.63; ...
-4727.03 3069.6 -7025.52; ...
-4623.64 3066.14 -7036.23; ...
-4625.38 3058.07 -7027.05; ...
-4630.73 3071.78 -7028.6; ...
-4733.62 3083.8 -7036.27; ...
-4733.01 3077.64 -7029; ...
-4740.11 3089.04 -7028.68; ...
-4634.25 3083.67 -7033.6; ...
-4638.88 3081.16 -7024.96; ...
-4745.3 3101.68 -7033.83; ...
-4746.29 3101.79 -7024.27; ...
-4645.93 3101.89 -7034.86; ...
-4646.46 3093.98 -7025.95; ...
-4652.58 3103.83 -7026.73; ...
-4754.03 3121.34 -7036.24; ...
-4753.5 3113.94 -7028.35; ...
-4759.43 3126.83 -7028.46; ...
-4658.39 3120.89 -7036.31; ...
-4659.09 3113.68 -7027.32; ...
-4666.93 3126.37 -7028.02; ...
-4763.07 3140.4 -7034.46; ...
-4763.96 3140.03 -7024.27; ...
-4670.77 3138.45 -7033.07; ...
-4675.22 3135.42 -7024.61; ...
-4768.69 3160.73 -7037.96; ...
-4769.41 3152.79 -7029.31; ...
-4773.5 3165.38 -7030.02; ...
-4679.75 3157.21 -7035.48; ...
-4681.76 3148.98 -7026.01; ...
-4687.62 3162.83 -7027.71; ...
-4775.14 3177.4 -7036.01; ...
-4777.22 3178.13 -7026.62; ...
-4689.7 3175.47 -7033.65; ...
-4694.62 3172.66 -7024.97; ...
-4780.95 3195.11 -7034.26; ...
-4782.32 3194.55 -7022.59; ...
-4697.26 3195.15 -7037.02; ...
-4699.83 3186.95 -7027.12; ...
-4704.95 3201.38 -7029.31; ...
-4786.89 3215.13 -7037.73; ...
-4786.94 3207.71 -7028.68; ...
-4791.98 3220.42 -7029.13; ...
-4707.07 3214.26 -7035.38; ...
-4711.94 3211.32 -7026.29; ...
-4795.96 3232.96 -7035.55; ...
-4797.75 3232.8 -7024.05; ...
-4715.64 3233.78 -7037.95; ...
-4717.38 3225.35 -7028.01; ...
-4723.1 3239.01 -7029.35; ...
-4804.44 3251.1 -7038.93; ...
-4803.57 3244.93 -7029.57; ...
-4809.75 3256.97 -7029.78; ...
-4727 3251 -7034.1; ...
-4729.99 3246.91 -7025; ...
-4815 3269.32 -7036.4; ...
-4815.32 3269.21 -7025.02; ...
-4739.32 3268.77 -7034.17; ...
-4737.83 3258.95 -7022.44; ...
-4744 3269.83 -7022.37; ...
-4822.68 3287.52 -7039.55; ...
-4821.05 3280.69 -7030.52; ...
-4825.61 3292.57 -7031.18; ...
-4755.46 3287.52 -7035.52; ...
-4750.81 3279.55 -7021.98; ...
-4762.35 3294.8 -7017.25; ...
-4828.79 3304.79 -7037.99; ...
-4829.52 3305.25 -7027.32; ...
-4772.85 3305.86 -7038.92; ...
-4768.19 3302.06 -7026.73; ...
-4776.72 3312.01 -7026.3; ...
-4835.09 3322.82 -7035.03; ...
-4835.04 3322.09 -7023.02; ...
-4786.79 3323.23 -7039.8; ...
-4782.55 3318.37 -7030.81; ...
-4789.96 3328.95 -7029.85; ...
-4841.94 3342.92 -7038.44; ...
-4840.7 3335.07 -7029.06; ...
-4846.24 3348.3 -7029.58; ...
-4797.34 3340.97 -7035.96; ...
-4796.27 3341.12 -7023.91; ...
-4851.04 3362.52 -7036.31; ...
-4851.62 3361.21 -7025.39; ...
-4807.25 3360.98 -7038.45; ...
-4803.58 3352.89 -7029.01; ...
-4809.78 3365.38 -7029.13; ...
-4858.79 3381.7 -7039.44; ...
-4857.5 3374.36 -7030.63; ...
-4862.32 3386.49 -7031.56; ...
-4815.54 3378.28 -7035.37; ...
-4814.74 3378.16 -7025.19; ...
-4865.51 3397.26 -7038.15; ...
-4865.65 3398.09 -7029.25; ...
-4821.34 3392.24 -7037.83; ...
-4820.18 3388.86 -7031.01; ...
-4824.15 3399.71 -7033.72; ...
-4869.61 3409.29 -7036.59; ...
-4869.39 3414.7 -7029.04; ...
-4829.2 3415.35 -7033.91; ...
-4875.2 3436.91 -7030.17; ...
-4836.73 3436.17 -7031.01; ...
-4882.54 3449.74 -7039.33; ...
-4880.44 3449.93 -7031.66; ...
-4883.75 3457.21 -7034.03; ...
-4845.05 3449.85 -7037.16; ...
-4851.15 3459.98 -7037.86; ...
-4886.89 3469.24 -7031.13; ...
-4856.6 3472.42 -7031.29; ...
-4902.39 3492.85 -7039.24; ...
-4892.69 3489.85 -7025.04; ...
-4866.56 3484.97 -7031.14; ...
-4871.29 3496.32 -7030.95; ...
-4905.69 3506.97 -7030; ...
-4899.32 3503.54 -7021.97; ...
-4870.46 3510.32 -7025.49; ...
-4917.89 3523.81 -7038.11; ...
-4903.08 3511.84 -7020.3; ...
-4911.23 3524.39 -7022.7; ...
-4882 3529.33 -7043.14; ...
-4877.11 3528.02 -7032.71; ...
-4923.32 3544.15 -7028.73; ...
-4915.58 3537.99 -7017.72; ...
-4883.16 3543.19 -7038.7; ...
-4878.63 3547.88 -7026.17; ...
-4934.56 3563.39 -7039.22; ...
-4921.28 3550.01 -7017.54; ...
-4930.72 3567.2 -7023.18; ...
-4886.01 3560.69 -7036.56; ...
-4883.05 3565.84 -7027.66; ...
-4938.9 3581.55 -7036.51; ...
-4937.81 3585.37 -7026.83; ...
-4888.89 3578.56 -7034.32; ...
-4884.95 3579.48 -7024.28; ...
-4942.48 3597.83 -7034.5; ...
-4940.55 3596.67 -7024.31; ...
-4891.4 3597.15 -7030.4; ...
-4887.31 3592.09 -7021.15; ...
-4944.17 3607.92 -7029.65; ...
-4943.23 3607.22 -7022.36; ...
-4900.09 3614.18 -7040.65; ...
-4890.97 3604.86 -7022.72; ...
-4895.73 3617.66 -7029.49; ...
-4947.06 3618.84 -7026.71; ...
-4951.1 3631.19 -7032.16; ...
-4902.27 3634.29 -7037.23; ...
-4899.46 3636.21 -7027.54; ...
-4958 3652.68 -7039.73; ...
-4955.93 3645.34 -7030.56; ...
-4905.72 3653.47 -7035; ...
-4903.46 3654.15 -7025.53; ...
-4962.06 3661.06 -7031.57; ...
-4967.16 3676.2 -7035.82; ...
-4910.15 3673.22 -7031.57; ...
-4906.55 3667.66 -7022.86; ...
-4973.69 3688.34 -7029.19; ...
-4919.8 3690.21 -7041.06; ...
-4910.47 3680.48 -7023.98; ...
-4916.01 3692.4 -7029.27; ...
-4975.68 3699.63 -7036.38; ...
-4979.64 3699.81 -7026.23; ...
-4981.44 3709.2 -7031.69; ...
-4924.85 3710.14 -7033.58; ...
-4918.83 3703.41 -7024.64; ...
-4987.13 3724.8 -7033.12; ...
-4936.73 3729.36 -7042.3; ...
-4922.2 3714 -7021.58; ...
-4930.28 3727.96 -7027.35; ...
-4994.75 3743.17 -7027.94; ...
-4940.37 3746.82 -7032.65; ...
-4932.64 3739.71 -7020.82; ...
-4996.11 3757.08 -7034.55; ...
-4999.45 3756.28 -7025.17; ...
-5000.53 3766.67 -7030.13; ...
-4950.86 3764.12 -7041.95; ...
-4937.45 3751.53 -7021.25; ...
-4945 3765.61 -7027.06; ...
-5004.89 3782.07 -7032.79; ...
-4955.12 3782.3 -7036.85; ...
-4949.05 3784.42 -7023.77; ...
-5010.4 3799.72 -7030.69; ...
-4959.26 3803.13 -7030.74; ...
-4950.04 3801.15 -7018.01; ...
-5014.84 3815.2 -7029.87; ...
-4971.24 3820.46 -7039.73; ...
-4957.16 3810.87 -7022.94; ...
-4963.86 3824.41 -7024.3; ...
-5019.54 3830.88 -7031.39; ...
-5023.72 3844.08 -7033.2; ...
-4976.83 3841.42 -7030.83; ...
-4970.99 3843.07 -7020.73; ...
-5027.58 3852.86 -7029.15; ...
-4986.48 3856.74 -7038.48; ...
-4977.23 3849.68 -7023.54; ...
-4982.7 3860.7 -7024.07; ...
-5032.95 3869.06 -7038.19; ...
-5032.11 3865.24 -7029.44; ...
-4990.33 3871.23 -7030.49; ...
-4989.26 3877.77 -7021.44; ...
-5037.53 3879.95 -7031.36; ...
-5042.46 3894.64 -7035.48; ...
-4994.12 3883.23 -7028.18; ...
-4998.45 3898.92 -7028.42; ...
-5045.9 3906.08 -7028.46; ...
-5002.42 3913.31 -7026.13; ...
-5050.82 3923.49 -7037.85; ...
-5048.94 3917.85 -7028.18; ...
-5008.1 3928.44 -7034.94; ...
-5005.43 3927.03 -7023.13; ...
-5052.4 3932.21 -7027.48; ...
-5057.41 3950.1 -7034.17; ...
-5010.74 3937.97 -7029.78; ...
-5015.59 3952.94 -7029.1; ...
-5059.86 3964.05 -7024.86; ...
-5022.66 3972.07 -7027.66; ...
-5067.5 3980.34 -7038.87; ...
-5064.25 3975.35 -7030.41; ...
-5027.9 3983.28 -7033.36; ...
-5031.32 3994.09 -7032.78; ...
-5068.09 3987.55 -7028.22; ...
-5074.5 4004.45 -7034.22; ...
-5034.17 4007.01 -7024.89; ...
-5077.8 4021.64 -7026.09; ...
-5041.92 4028.17 -7025.16; ...
-5083.62 4035.79 -7032.94; ...
-5086.47 4046.73 -7034.29; ...
-5045.14 4035.05 -7034.49; ...
-5046.67 4036.91 -7028.77; ...
-5048.36 4043.74 -7032.24; ...
-5088.73 4059.13 -7030.98; ...
-5051.62 4059.2 -7032.74; ...
-5093.26 4078.53 -7026.96; ...
-5058.21 4079.84 -7026.94; ...
-5097.76 4095.33 -7037.06; ...
-5098.52 4092.54 -7028.52; ...
-5100.97 4102.02 -7030.13; ...
-5063.72 4095.21 -7036.11; ...
-5064.4 4092.83 -7028.03; ...
-5066.87 4100.67 -7029.64; ...
-5102.26 4113.84 -7037.79; ...
-5103.22 4114.05 -7027.86; ...
-5067.69 4107.96 -7035.91; ...
-5067.96 4111.67 -7029.15; ...
-5106.2 4130.6 -7035.95; ...
-5106.37 4130.71 -7025.61; ...
-5069.51 4130.78 -7031.07; ...
-5111.06 4148.92 -7034.15; ...
-5110.34 4148.17 -7023.22; ...
-5071.81 4150.91 -7028.74; ...
-5116.24 4168.95 -7038.8; ...
-5115.68 4161.21 -7029.45; ...
-5120.05 4174.12 -7030.71; ...
-5076.58 4172.73 -7025.98; ...
-5122.75 4187.68 -7037.64; ...
-5124.4 4187.29 -7027.36; ...
-5083 4190.08 -7036.62; ...
-5082.51 4187 -7027.75; ...
-5085.39 4196 -7029.08; ...
-5129.63 4206.47 -7034.39; ...
-5129.78 4204 -7023.69; ...
-5087.71 4206.78 -7035.7; ...
-5086.9 4206.48 -7026.75; ...
-5134.54 4226.67 -7036.81; ...
-5135.09 4217.6 -7028.71; ...
-5138.7 4229.98 -7029.4; ...
-5089.62 4217.78 -7033.62; ...
-5088 4221.4 -7027.01; ...
-5139.1 4242.24 -7035.6; ...
-5141.95 4242.02 -7026.82; ...
-5088.74 4241.05 -7032.19; ...
-5143.43 4258.55 -7034.7; ...
-5146.38 4259.04 -7024.47; ...
-5088.58 4261 -7032.29; ...
-5149.67 4278.29 -7032.55; ...
-5151.46 4276.9 -7021.82; ...
-5089.2 4279.33 -7031.06; ...
-5153.66 4299.58 -7035.3; ...
-5156.02 4290.51 -7026.97; ...
-5158.99 4303.46 -7028.07; ...
-5091.13 4297.28 -7029.41; ...
-5157.42 4316.55 -7034.43; ...
-5160.87 4316.11 -7026.65; ...
-5095.32 4315.76 -7026.69; ...
-5159.23 4332.78 -7034.38; ...
-5161.86 4333.06 -7026.48; ...
-5103.04 4326.9 -7036.63; ...
-5101.78 4326.95 -7029.16; ...
-5105.32 4334.98 -7032.54; ...
-5159.89 4349.98 -7035.21; ...
-5162.12 4350.84 -7026.94; ...
-5109.35 4350.76 -7032.94; ...
-5160.36 4368.25 -7036.52; ...
-5162.94 4368.87 -7027.16; ...
-5115.98 4371.34 -7026.87; ...
-5162.98 4387.05 -7036.49; ...
-5165.57 4387.12 -7026.34; ...
-5121.37 4388.18 -7036.46; ...
-5122.81 4384.23 -7027.51; ...
-5124.91 4393.43 -7029.04; ...
-5168.96 4406.76 -7034.67; ...
-5169.93 4405.09 -7024.24; ...
-5123.92 4405.67 -7036.88; ...
-5125.14 4405.78 -7027.33; ...
-5173.13 4428.07 -7037.94; ...
-5175.22 4418.78 -7029.69; ...
-5178.63 4431.99 -7030.66; ...
-5124.03 4422.96 -7036.69; ...
-5124.6 4423.36 -7026.34; ...
-5177.38 4445.63 -7036.79; ...
-5180.8 4445.05 -7028.44; ...
-5123.67 4441.69 -7036.49; ...
-5124.04 4442.7 -7025.34; ...
-5179.51 4462.48 -7035.87; ...
-5182.15 4462.5 -7027.19; ...
-5124.47 4461.39 -7035.89; ...
-5125.15 4464.91 -7022.45; ...
-5179.91 4480.19 -7035.99; ...
-5182.18 4480.68 -7026.96; ...
-5128.17 4481.22 -7035.53; ...
-5131.39 4486.1 -7026.2; ...
-5178.99 4498.83 -7037.19; ...
-5181.44 4498.99 -7027.34; ...
-5134.67 4501.06 -7034.53; ...
-5135.75 4502.19 -7021.91; ...
-5178.34 4517.84 -7038.06; ...
-5180.48 4517.31 -7027.73; ...
-5138.46 4520.42 -7037.85; ...
-5140.86 4513.66 -7029.54; ...
-5143.59 4525.44 -7030.36; ...
-5178.17 4536.5 -7038.11; ...
-5179.54 4535.9 -7027.73; ...
-5141.03 4537 -7034.89; ...
-5144.22 4535.98 -7026.4; ...
-5177.7 4555.31 -7037.88; ...
-5178.92 4555.25 -7026.83; ...
-5139.95 4552.5 -7029.82; ...
-5143.47 4544.81 -7022.31; ...
-5177.43 4574.8 -7037.16; ...
-5179.44 4577.2 -7023.72; ...
-5140.46 4553.96 -7021.03; ...
-5129.02 4570.53 -7038.87; ...
-5134.19 4570.12 -7024.82; ...
-5177.85 4594.26 -7037.22; ...
-5181.07 4598.19 -7028.05; ...
-5125.07 4590.94 -7035.87; ...
-5129.05 4591.63 -7024; ...
-5178.69 4612.09 -7037.5; ...
-5182.06 4612.4 -7025.85; ...
-5122.51 4610.21 -7034.94; ...
-5126.97 4610.35 -7023.72; ...
-5179.47 4629.08 -7036.82; ...
-5182.64 4629.06 -7023.97; ...
-5121.71 4628.43 -7034.8; ...
-5126.63 4628.27 -7023.74; ...
-5179.92 4646.65 -7036.15; ...
-5182.8 4646.61 -7023.02; ...
-5121.97 4646.33 -7034.94; ...
-5127.06 4646.18 -7023.85; ...
-5179.86 4664.55 -7035.97; ...
-5182.54 4664.51 -7022.98; ...
-5122.51 4664.36 -7035.1; ...
-5127.55 4664.3 -7023.94; ...
-5179.44 4682.63 -7036.32; ...
-5182.11 4682.65 -7023.49; ...
-5122.91 4682.62 -7035.18; ...
-5127.8 4682.59 -7023.96; ...
-5178.99 4700.87 -7036.91; ...
-5181.69 4700.97 -7024.12; ...
-5123.06 4701.01 -7035.18; ...
-5127.79 4700.92 -7023.9; ...
-5178.66 4719.25 -7037.38; ...
-5181.26 4719.41 -7024.55; ...
-5123.04 4719.42 -7035.13; ...
-5127.63 4719.23 -7023.8; ...
-5178.36 4737.78 -7037.59; ...
-5180.68 4738.06 -7024.53; ...
-5122.98 4737.8 -7035.06; ...
-5127.45 4737.54 -7023.67; ...
-5177.89 4756.61 -7037.61; ...
-5179.8 4758.33 -7023.71; ...
-5122.92 4756.18 -7035; ...
-5127.28 4755.89 -7023.53; ...
-5177.18 4775.41 -7038.42; ...
-5178.47 4778.12 -7028.87; ...
-5122.88 4774.57 -7034.95; ...
-5127.13 4774.31 -7023.43; ...
-5176.47 4793.08 -7039.15; ...
-5177.83 4792.34 -7027.55; ...
-5122.84 4792.96 -7034.94; ...
-5127.01 4792.78 -7023.37; ...
-5175.93 4810.49 -7039.11; ...
-5177.11 4810.16 -7027.38; ...
-5122.79 4811.33 -7034.97; ...
-5126.9 4811.25 -7023.36; ...
-5175.6 4829.03 -7039.32; ...
-5176.72 4829.1 -7027.63; ...
-5122.75 4829.67 -7035.02; ...
-5126.81 4829.66 -7023.39; ...
-5175.55 4848.28 -7039.56; ...
-5176.66 4848.51 -7027.7; ...
-5122.71 4847.97 -7035.07; ...
-5126.73 4847.98 -7023.42; ...
-5175.59 4867.39 -7039.02; ...
-5176.67 4867.11 -7026.97; ...
-5122.68 4866.27 -7035.08; ...
-5126.65 4866.23 -7023.45; ...
-5175.41 4884.67 -7036.49; ...
-5176.48 4882.48 -7025.14; ...
-5122.66 4884.58 -7035.03; ...
-5126.6 4884.46 -7023.47; ...
-5175.18 4894.73 -7031.28; ...
-5175.86 4892.59 -7023.05; ...
-5122.65 4902.9 -7034.96; ...
-5126.6 4902.71 -7023.52; ...
-5173.95 4903.18 -7025.85; ...
-5169.25 4923.59 -7029.17; ...
-5122.67 4921.23 -7034.93; ...
-5126.66 4920.98 -7023.66; ...
-5164.38 4943.25 -7033.34; ...
-5122.69 4939.54 -7035.01; ...
-5126.76 4939.3 -7023.94; ...
-5160.41 4956.28 -7029.11; ...
-5122.74 4957.83 -7035.24; ...
-5126.9 4957.65 -7024.33; ...
-5157.22 4970.03 -7025.19; ...
-5122.81 4976.14 -7035.51; ...
-5127.04 4976.05 -7024.65; ...
-5156.57 4991.17 -7033.04; ...
-5156.1 4979.36 -7020.54; ...
-5156.11 4995.01 -7021.36; ...
-5122.94 4994.49 -7035.49; ...
-5127.18 4994.45 -7024.55; ...
-5155.76 5013.58 -7033.44; ...
-5156.21 5014.83 -7022.31; ...
-5123.17 5012.85 -7034.79; ...
-5127.23 5012.65 -7023.72; ...
-5155.59 5032.8 -7033.93; ...
-5156.31 5033.59 -7023.41; ...
-5123.6 5030.87 -7033; ...
-5127.05 5030.18 -7022.12; ...
-5155.37 5048.66 -7034.33; ...
-5155.98 5050.81 -7024.87; ...
-5124.47 5044.32 -7029.85; ...
-5126.04 5049.36 -7020.64; ...
-5154.77 5060.68 -7035.26; ...
-5154.17 5069.94 -7028.61; ...
-5122.99 5057.77 -7031.22; ...
-5118.6 5071.64 -7037.43; ...
-5149.98 5091.56 -7022.87; ...
-5118.71 5088.15 -7033.85; ...
-5144.28 5107.53 -7035.2; ...
-5141.65 5104.83 -7023.82; ...
-5138.27 5116.35 -7025.92; ...
-5118.29 5106.37 -7031.32; ...
-5140.86 5125.42 -7035.45; ...
-5137.36 5132.78 -7026.3; ...
-5116.99 5124.5 -7029.76; ...
-5139.96 5142.99 -7035.29; ...
-5138.86 5148.02 -7026.73; ...
-5112.83 5142.7 -7028.81; ...
-5140.31 5160.55 -7034.77; ...
-5141.5 5161.99 -7026.72; ...
-5104.82 5155.34 -7034.13; ...
-5140.69 5178.24 -7034.86; ...
-5142.74 5178.64 -7026.47; ...
-4967.11 6110.87 -7024.97; ...
-4958.68 6118.76 -7030.23; ...
-4953 6129.23 -7031.5; ...
-4940.65 6146.36 -7035.55; ...
-4949.12 6145.2 -7028.26; ...
-4940.06 6155.28 -7031.9; ...
-4934.38 6165.52 -7031.91; ...
-4921.58 6182.89 -7035; ...
-4930.25 6181.11 -7027.98; ...
-4920.44 6192.61 -7031.71; ...
-4913.2 6206.07 -7033.49; ...
-4910.62 6223.35 -7029; ...
-4855.03 6226.12 -7027.62; ...
-4901.66 6237.97 -7033.26; ...
-4896.98 6249.87 -7034.03; ...
-4848.38 6238.49 -7027.72; ...
-4841.7 6249.16 -7030.91; ...
-4895.48 6262.1 -7030.17; ...
-4830.34 6266.27 -7035.49; ...
-4834.14 6260.97 -7032.27; ...
-4829.5 6268.88 -7030.75; ...
-4890.92 6280.1 -7027.12; ...
-4826.48 6273.33 -7034.48; ...
-4823.12 6282.39 -7029.47; ...
-4881.99 6292.86 -7030.58; ...
-4878.77 6300.98 -7030.02; ...
-4810.77 6303.37 -7035.31; ...
-4814.34 6297.56 -7031.35; ...
-4809.67 6306.57 -7030.38; ...
-4868.54 6313.09 -7039.66; ...
-4874.61 6312.77 -7029.21; ...
-4807.37 6310.77 -7035.38; ...
-4804.36 6319.94 -7030.1; ...
-4866.34 6323.25 -7035.2; ...
-4861.14 6333.89 -7036.63; ...
-4794.33 6341.05 -7038.1; ...
-4796.9 6334.95 -7032.52; ...
-4792.7 6343.92 -7031.56; ...
-4849.91 6352.12 -7040.81; ...
-4856.26 6348.76 -7030.78; ...
-4791.19 6348.83 -7038.36; ...
-4787.62 6356.84 -7030.8; ...
-4847.89 6359.42 -7033.82; ...
-4842.17 6369.62 -7033.96; ...
-4777.07 6380.57 -7038; ...
-4780.23 6371.98 -7031.65; ...
-4774.44 6382.2 -7025.03; ...
-4825.22 6393.28 -7036.96; ...
-4836.3 6384.88 -7027.76; ...
-4772.72 6389.37 -7037.2; ...
-4766.69 6398.67 -7028.25; ...
-4827.36 6396.3 -7027.44; ...
-4814.84 6408.84 -7040.56; ...
-4819.92 6407.42 -7029.1; ...
-4758.43 6416.67 -7037.83; ...
-4760.59 6409.88 -7031.24; ...
-4754.71 6418.44 -7026.86; ...
-4808.71 6426.25 -7032.66; ...
-4817.74 6423.34 -7023; ...
-4754.42 6423.98 -7038.57; ...
-4748.45 6430.74 -7032.79; ...
-4809.35 6433.59 -7025.09; ...
-4797.44 6445.93 -7040.76; ...
-4801.78 6444.75 -7027.93; ...
-4737.57 6445.68 -7032.67; ...
-4740.39 6439.37 -7027.16; ...
-4731.46 6451.16 -7024.55; ...
-4790.06 6462.94 -7031.66; ...
-4798.44 6461.61 -7021.93; ...
-4723.34 6470.35 -7035.54; ...
-4724.29 6462.43 -7028.35; ...
-4717.49 6472.06 -7024.93; ...
-4789.65 6471.03 -7023.67; ...
-4780.2 6477.43 -7037.72; ...
-4782.16 6479.71 -7026.39; ...
-4719.68 6479.23 -7037.03; ...
-4713.17 6486.44 -7031.4; ...
-4773.92 6489.39 -7032.01; ...
-4765.75 6504.08 -7035.52; ...
-4704.41 6506.15 -7035.06; ...
-4705.26 6495.46 -7026.75; ...
-4698.73 6504.99 -7025.69; ...
-4757.69 6516.42 -7036.34; ...
-4752.68 6526.41 -7035.46; ...
-4700.69 6514.37 -7036.25; ...
-4693.99 6519.08 -7029.22; ...
-4746.13 6539.49 -7029.65; ...
-4684.79 6540.05 -7035.95; ...
-4686.14 6530.99 -7027.36; ...
-4679.45 6544.07 -7028.61; ...
-4736.01 6553.34 -7031.41; ...
-4727.53 6563.07 -7029.24; ...
-4671.75 6559.38 -7023.32; ...
-4723.79 6570.97 -7038.12; ...
-4721.33 6570.11 -7029.93; ...
-4717.74 6579.46 -7034.94; ...
-4668.65 6571.15 -7036; ...
-4665.98 6570.64 -7027.73; ...
-4662.82 6581.23 -7032.7; ...
-4710.87 6593.59 -7030.65; ...
-4656.47 6594.65 -7027.87; ...
-4702.5 6607.62 -7033.78; ...
-4697.14 6618.24 -7033.01; ...
-4652.36 6607.38 -7037.17; ...
-4650.4 6606.43 -7029.21; ...
-4646.34 6617.85 -7033.22; ...
-4691.11 6631.47 -7027.34; ...
-4639.06 6632.22 -7027.92; ...
-4685.95 6643.62 -7037.1; ...
-4683.32 6643.88 -7028.08; ...
-4677.65 6655.97 -7032.17; ...
-4633.86 6645.62 -7037.31; ...
-4631.91 6644.67 -7029.09; ...
-4627.45 6656.21 -7033.29; ...
-4668.31 6674.02 -7038.04; ...
-4670.07 6667.08 -7032.94; ...
-4666.04 6674.66 -7032.28; ...
-4620.28 6670.5 -7028.49; ...
-4665.7 6682.07 -7038.72; ...
-4663.16 6688.23 -7032.46; ...
-4614.67 6682.77 -7038.5; ...
-4613.18 6682.57 -7030.54; ...
-4608.78 6693.2 -7036.05; ...
-4656.17 6707.23 -7026.85; ...
-4602.31 6708.29 -7032.75; ...
-4651.22 6720.54 -7038.7; ...
-4648.98 6720.07 -7028.53; ...
-4643.63 6731.07 -7032.67; ...
-4594.16 6722.1 -7037.63; ...
-4589.19 6731.67 -7038.28; ...
-4633.65 6749.18 -7037.6; ...
-4636.35 6741.59 -7032.08; ...
-4630.37 6750.45 -7026.63; ...
-4583.9 6743.63 -7032.9; ...
-4629.07 6757.36 -7037.47; ...
-4621.14 6767.22 -7029; ...
-4575.05 6756.61 -7034.74; ...
-4570 6766.16 -7027.64; ...
-4610.96 6780.74 -7038.8; ...
-4612.42 6777.7 -7032.67; ...
-4604.08 6786.33 -7033.1; ...
-4559.57 6777.19 -7040.24; ...
-4562.99 6774.06 -7032.09; ...
-4593.03 6797.3 -7038.99; ...
-4595 6794.29 -7033.56; ...
-4586.6 6803.41 -7033.92; ...
-4556.36 6783.51 -7030.93; ...
-4547.08 6796.01 -7033; ...
-4575.86 6817.01 -7039.25; ...
-4577.87 6812.67 -7034.41; ...
-4571.6 6822.04 -7034.3; ...
-4536.85 6808.93 -7028.46; ...
-4528.04 6818.98 -7023.41; ...
-4563.62 6834.56 -7026.86; ...
-4521.38 6828.88 -7037.9; ...
-4522.89 6825.03 -7029.63; ...
-4557.67 6846.51 -7036.96; ...
-4555.08 6846.04 -7027.33; ...
-4549.26 6857.02 -7032.33; ...
-4516.57 6834.2 -7028.85; ...
-4507.58 6848.09 -7031.89; ...
-4539.3 6873.46 -7038.92; ...
-4541.45 6867.85 -7033.55; ...
-4535.23 6878.64 -7030.85; ...
-4498.79 6860.01 -7032.8; ...
-4490.96 6870.6 -7030.41; ...
-4524.62 6896.01 -7028.44; ...
-4481.72 6882.26 -7028.39; ...
-4472.9 6892.61 -7025.52; ...
-4516 6906.02 -7032.64; ...
-4507.12 6914.56 -7029.74; ...
-4465.17 6902.54 -7040.65; ...
-4467.39 6899.06 -7032.52; ...
-4504.09 6921.04 -7038.92; ...
-4500.14 6921.11 -7029.17; ...
[truncated: 9,626,932 more chars]
