# Supplementary material for: The molecular architecture of engulfment during Bacillus subtilis sporulation
Source: eLife. 2019 Jul 8;8:e45257. doi: 10.7554/eLife.45257 (PMC6684271; doi:10.7554/eLife.45257)
Supplement: Source code 1. [file elife-45257-code1.zip › Source_code_1/Distance_across_entire_surface/test/02_Test_curved_surface/a_curved_surface_20150628_L1T1_septaldistance.am]

# AmiraMesh 3D ASCII 2.0


nNodes 114740

Parameters {
    ContentType "SurfaceField",
    Encoding "OnNodes"
}

NodeData { float values } @1

# Data section follows
@1
1.855863189697266e+02 
1.924833831787109e+02 
1.796469421386719e+02 
1.982034912109375e+02 
2.016930541992188e+02 
1.812687225341797e+02 
1.873546752929688e+02 
1.774496459960938e+02 
1.985218505859375e+02 
1.926506805419922e+02 
2.020572204589844e+02 
1.942137603759766e+02 
1.961379241943359e+02 
1.987716674804688e+02 
1.805840454101562e+02 
1.758684387207031e+02 
1.821827392578125e+02 
1.896841278076172e+02 
1.775062103271484e+02 
1.859911193847656e+02 
1.962412872314453e+02 
1.964762725830078e+02 
1.795016479492188e+02 
1.842905120849609e+02 
1.786880798339844e+02 
1.973739166259766e+02 
1.895128784179688e+02 
1.982069091796875e+02 
1.914785461425781e+02 
1.945520935058594e+02 
2.021491394042969e+02 
1.793324432373047e+02 
1.791438598632812e+02 
1.804873352050781e+02 
1.875774993896484e+02 
1.781469116210938e+02 
1.833535308837891e+02 
1.959941101074219e+02 
2.029402160644531e+02 
1.786822357177734e+02 
1.835469665527344e+02 
1.775813751220703e+02 
1.983930206298828e+02 
1.898784637451172e+02 
2.066826782226562e+02 
1.906775207519531e+02 
1.962308654785156e+02 
2.058842926025391e+02 
1.796162414550781e+02 
1.783714447021484e+02 
1.819875030517578e+02 
1.889983367919922e+02 
1.792327117919922e+02 
1.841705474853516e+02 
1.974004669189453e+02 
2.038901062011719e+02 
1.801097717285156e+02 
1.848152313232422e+02 
1.790366363525391e+02 
1.989530944824219e+02 
1.910535278320312e+02 
2.063809661865234e+02 
1.917077178955078e+02 
1.961113281250000e+02 
2.044134368896484e+02 
1.809041748046875e+02 
1.795841369628906e+02 
1.806347045898438e+02 
1.882317962646484e+02 
1.769245758056641e+02 
1.850295562744141e+02 
1.961134796142578e+02 
2.019950561523438e+02 
1.890467376708984e+02 
1.696045684814453e+02 
1.758963623046875e+02 
1.822701416015625e+02 
1.726913452148438e+02 
1.965672607421875e+02 
1.873041229248047e+02 
2.037224121093750e+02 
1.896101226806641e+02 
1.940976257324219e+02 
2.032121276855469e+02 
1.926438293457031e+02 
1.925778350830078e+02 
1.904205932617188e+02 
1.916839599609375e+02 
1.910572662353516e+02 
1.841699523925781e+02 
1.753053741455078e+02 
1.674882812500000e+02 
1.727897033691406e+02 
1.782681274414062e+02 
1.708394622802734e+02 
1.863173980712891e+02 
1.965698699951172e+02 
2.047280273437500e+02 
1.908052673339844e+02 
1.890842285156250e+02 
1.877169952392578e+02 
1.778760375976562e+02 
1.808871459960938e+02 
1.727102813720703e+02 
1.729029998779297e+02 
1.853981475830078e+02 
1.722631225585938e+02 
1.695790100097656e+02 
1.747007446289062e+02 
1.824541931152344e+02 
1.691213378906250e+02 
1.779526519775391e+02 
1.985148773193359e+02 
1.882165527343750e+02 
2.061718750000000e+02 
1.906122589111328e+02 
1.943410491943359e+02 
2.030613250732422e+02 
1.885614624023438e+02 
1.855440673828125e+02 
1.877222747802734e+02 
1.758685607910156e+02 
1.643861541748047e+02 
1.714338531494141e+02 
1.782360992431641e+02 
1.680756683349609e+02 
1.862911376953125e+02 
1.946696166992188e+02 
2.022666320800781e+02 
1.875491485595703e+02 
1.864172210693359e+02 
1.834464263916016e+02 
1.876423492431641e+02 
1.871521301269531e+02 
1.790008087158203e+02 
1.857444763183594e+02 
1.701844635009766e+02 
1.612603149414062e+02 
1.713933410644531e+02 
1.665550079345703e+02 
1.747340545654297e+02 
1.850728607177734e+02 
1.669322357177734e+02 
1.786629486083984e+02 
1.951688232421875e+02 
2.023762664794922e+02 
1.873112182617188e+02 
1.815753784179688e+02 
1.887633514404297e+02 
1.699662322998047e+02 
1.707227783203125e+02 
1.631580657958984e+02 
1.601822509765625e+02 
1.770638885498047e+02 
1.714983825683594e+02 
1.802818603515625e+02 
1.651889038085938e+02 
1.969958190917969e+02 
1.861039428710938e+02 
2.035634002685547e+02 
1.887703247070312e+02 
1.926584014892578e+02 
2.025159301757812e+02 
1.903791503906250e+02 
1.929220581054688e+02 
1.866148376464844e+02 
1.922352142333984e+02 
1.942143554687500e+02 
1.777445220947266e+02 
1.855465087890625e+02 
1.675810546875000e+02 
1.604076232910156e+02 
1.664130859375000e+02 
1.751669616699219e+02 
1.619933776855469e+02 
1.826311798095703e+02 
1.944129791259766e+02 
2.030171203613281e+02 
1.949453582763672e+02 
1.947536163330078e+02 
1.910558624267578e+02 
1.957629241943359e+02 
1.952564086914062e+02 
1.840573577880859e+02 
1.911423645019531e+02 
1.703341064453125e+02 
1.740903015136719e+02 
1.658665161132812e+02 
1.692449493408203e+02 
1.786792602539062e+02 
1.630210418701172e+02 
1.699072265625000e+02 
1.606371154785156e+02 
1.769772796630859e+02 
1.954473419189453e+02 
1.838946990966797e+02 
2.035917968750000e+02 
1.870606842041016e+02 
1.902460174560547e+02 
1.987854309082031e+02 
1.924710845947266e+02 
1.896816406250000e+02 
1.922467193603516e+02 
1.779723358154297e+02 
1.809438018798828e+02 
1.749302215576172e+02 
1.751399841308594e+02 
1.852578277587891e+02 
1.635246276855469e+02 
1.611709594726562e+02 
1.653325653076172e+02 
1.724355010986328e+02 
1.616807708740234e+02 
1.686168212890625e+02 
1.807598266601562e+02 
1.885477600097656e+02 
1.949455108642578e+02 
1.897597656250000e+02 
1.853093566894531e+02 
1.881454315185547e+02 
1.763745727539062e+02 
1.690746765136719e+02 
1.655147399902344e+02 
1.618570861816406e+02 
1.690852661132812e+02 
1.780789947509766e+02 
1.635364379882812e+02 
1.724439239501953e+02 
1.850182952880859e+02 
1.905305328369141e+02 
1.866699981689453e+02 
1.855870971679688e+02 
1.806831512451172e+02 
1.866853027343750e+02 
1.863542633056641e+02 
1.764087829589844e+02 
1.844594726562500e+02 
1.688395385742188e+02 
1.593045196533203e+02 
1.656211395263672e+02 
1.740703887939453e+02 
1.628064270019531e+02 
1.814898681640625e+02 
1.840656738281250e+02 
1.862688751220703e+02 
1.866902008056641e+02 
1.822588348388672e+02 
1.875649719238281e+02 
1.877183074951172e+02 
1.754054718017578e+02 
1.826695556640625e+02 
1.662009887695312e+02 
1.660643310546875e+02 
1.594009094238281e+02 
1.599577178955078e+02 
1.724894714355469e+02 
1.619382019042969e+02 
1.659929504394531e+02 
1.612530670166016e+02 
1.788510284423828e+02 
1.693027648925781e+02 
1.848206787109375e+02 
1.734136657714844e+02 
1.729427337646484e+02 
1.822651824951172e+02 
1.871579437255859e+02 
1.814692687988281e+02 
1.869019622802734e+02 
1.683389892578125e+02 
1.714036865234375e+02 
1.642986145019531e+02 
1.655253601074219e+02 
1.760223846435547e+02 
1.605329742431641e+02 
1.605464324951172e+02 
1.585341033935547e+02 
1.644252777099609e+02 
1.584291076660156e+02 
1.627290344238281e+02 
1.715414581298828e+02 
1.758198547363281e+02 
1.878515777587891e+02 
1.868088531494141e+02 
1.834432067871094e+02 
1.879336395263672e+02 
1.874796142578125e+02 
1.777520141601562e+02 
1.848691558837891e+02 
1.695121612548828e+02 
1.635371246337891e+02 
1.553833465576172e+02 
1.582768707275391e+02 
1.553541870117188e+02 
1.713468017578125e+02 
1.630875549316406e+02 
1.780377655029297e+02 
1.649624481201172e+02 
1.688492431640625e+02 
1.781644287109375e+02 
1.863459014892578e+02 
1.813714599609375e+02 
1.866019134521484e+02 
1.706596679687500e+02 
1.724003906250000e+02 
1.666972351074219e+02 
1.676307830810547e+02 
1.771938934326172e+02 
1.543809051513672e+02 
1.545951843261719e+02 
1.554155426025391e+02 
1.617013854980469e+02 
1.547042236328125e+02 
1.575016937255859e+02 
1.697008972167969e+02 
1.741494293212891e+02 
1.862458038330078e+02 
1.847659912109375e+02 
1.811739501953125e+02 
1.873535308837891e+02 
1.867924499511719e+02 
1.762640838623047e+02 
1.831250610351562e+02 
1.695387725830078e+02 
1.644280548095703e+02 
1.538519592285156e+02 
1.575902557373047e+02 
1.537129516601562e+02 
1.704186401367188e+02 
1.623174743652344e+02 
1.762302856445312e+02 
1.642251892089844e+02 
1.670537719726562e+02 
1.747751464843750e+02 
1.839171600341797e+02 
1.781376190185547e+02 
1.866942749023438e+02 
1.689446105957031e+02 
1.683887786865234e+02 
1.635451507568359e+02 
1.604972686767578e+02 
1.745684967041016e+02 
1.530424957275391e+02 
1.524972381591797e+02 
1.536475372314453e+02 
1.604077148437500e+02 
1.509121704101562e+02 
1.563676757812500e+02 
1.684437255859375e+02 
1.755845184326172e+02 
1.831937713623047e+02 
1.823334808349609e+02 
1.776603851318359e+02 
1.857129516601562e+02 
1.862054595947266e+02 
1.721598663330078e+02 
1.796141510009766e+02 
1.645152587890625e+02 
1.593874053955078e+02 
1.518699035644531e+02 
1.568110504150391e+02 
1.503157501220703e+02 
1.705116119384766e+02 
1.633298339843750e+02 
1.775283050537109e+02 
1.635199127197266e+02 
1.694827880859375e+02 
1.767929534912109e+02 
1.825747375488281e+02 
1.761562500000000e+02 
1.858183746337891e+02 
1.652006225585938e+02 
1.670787963867188e+02 
1.612092742919922e+02 
1.610320587158203e+02 
1.714350891113281e+02 
1.530282287597656e+02 
1.507348175048828e+02 
1.567476043701172e+02 
1.638658294677734e+02 
1.528319244384766e+02 
1.583850860595703e+02 
1.721556701660156e+02 
1.798903808593750e+02 
1.817846374511719e+02 
1.784309082031250e+02 
1.751316680908203e+02 
1.850195617675781e+02 
1.826681518554688e+02 
1.713984832763672e+02 
1.785095214843750e+02 
1.654498901367188e+02 
1.617280426025391e+02 
1.551646423339844e+02 
1.607305145263672e+02 
1.531384887695312e+02 
1.744390258789062e+02 
1.672546844482422e+02 
1.816968994140625e+02 
1.674601287841797e+02 
1.723945922851562e+02 
1.795577697753906e+02 
1.750821685791016e+02 
1.705696868896484e+02 
1.818949432373047e+02 
1.644946441650391e+02 
1.623661956787109e+02 
1.594540557861328e+02 
1.560246276855469e+02 
1.686197967529297e+02 
1.566519470214844e+02 
1.539361572265625e+02 
1.590904388427734e+02 
1.662581024169922e+02 
1.541608276367188e+02 
1.619604492187500e+02 
1.714716491699219e+02 
1.767742919921875e+02 
1.736072235107422e+02 
1.658550720214844e+02 
1.797188568115234e+02 
1.574064941406250e+02 
1.525535888671875e+02 
1.543218231201172e+02 
1.618470458984375e+02 
1.514046783447266e+02 
1.686026611328125e+02 
1.725019989013672e+02 
1.727271881103516e+02 
1.729904785156250e+02 
1.646004180908203e+02 
1.793948364257812e+02 
1.792648010253906e+02 
1.593639221191406e+02 
1.674448699951172e+02 
1.541865997314453e+02 
1.503167419433594e+02 
1.512740631103516e+02 
1.559361572265625e+02 
1.501711273193359e+02 
1.675196990966797e+02 
1.615453338623047e+02 
1.711006469726562e+02 
1.624958953857422e+02 
1.664637908935547e+02 
1.718369140625000e+02 
1.751708374023438e+02 
1.771099853515625e+02 
1.699545440673828e+02 
1.832123260498047e+02 
1.843237762451172e+02 
1.610753479003906e+02 
1.684235839843750e+02 
1.515796051025391e+02 
1.503505401611328e+02 
1.472328948974609e+02 
1.450469818115234e+02 
1.562068939208984e+02 
1.519607543945312e+02 
1.506980133056641e+02 
1.536839904785156e+02 
1.605895843505859e+02 
1.508293609619141e+02 
1.564998168945312e+02 
1.684120635986328e+02 
1.750258483886719e+02 
1.801873168945312e+02 
1.689510955810547e+02 
1.880669403076172e+02 
1.560424499511719e+02 
1.471063079833984e+02 
1.441377716064453e+02 
1.520017395019531e+02 
1.579304199218750e+02 
1.500916137695312e+02 
1.726815185546875e+02 
1.660740509033203e+02 
1.784461975097656e+02 
1.649433441162109e+02 
1.736850738525391e+02 
1.796861724853516e+02 
1.828633117675781e+02 
1.855178680419922e+02 
1.766186370849609e+02 
1.896842498779297e+02 
1.913990173339844e+02 
1.628055572509766e+02 
1.745685577392578e+02 
1.504686889648438e+02 
1.451181488037109e+02 
1.446545410156250e+02 
1.532333221435547e+02 
1.502309570312500e+02 
1.567756347656250e+02 
1.641759643554688e+02 
1.523755950927734e+02 
1.590061492919922e+02 
1.780487823486328e+02 
1.725547332763672e+02 
1.836102752685547e+02 
1.709759979248047e+02 
1.790917205810547e+02 
1.844136505126953e+02 
1.871400451660156e+02 
1.870610351562500e+02 
1.816717224121094e+02 
1.904543151855469e+02 
1.909103851318359e+02 
1.710460052490234e+02 
1.811904602050781e+02 
1.570626831054688e+02 
1.460512847900391e+02 
1.488453826904297e+02 
1.458550415039062e+02 
1.484244842529297e+02 
1.516799926757812e+02 
1.592992401123047e+02 
1.539337310791016e+02 
1.662851257324219e+02 
1.747755126953125e+02 
1.583055267333984e+02 
1.673690185546875e+02 
1.824366149902344e+02 
1.875024261474609e+02 
1.856167297363281e+02 
1.779359893798828e+02 
1.872915191650391e+02 
1.664071655273438e+02 
1.530822906494141e+02 
1.574480590820312e+02 
1.522955017089844e+02 
1.562808532714844e+02 
1.604695434570312e+02 
1.651487274169922e+02 
1.728290405273438e+02 
1.604225616455078e+02 
1.848000488281250e+02 
1.796348114013672e+02 
1.885954132080078e+02 
1.795917663574219e+02 
1.820468292236328e+02 
1.851239776611328e+02 
1.830724334716797e+02 
1.792746429443359e+02 
1.766694030761719e+02 
1.840113983154297e+02 
1.808348541259766e+02 
1.716559906005859e+02 
1.799434661865234e+02 
1.616988983154297e+02 
1.631541748046875e+02 
1.582357025146484e+02 
1.568514556884766e+02 
1.683768615722656e+02 
1.678744201660156e+02 
1.615393218994141e+02 
1.709971466064453e+02 
1.767186431884766e+02 
1.646242980957031e+02 
1.743218231201172e+02 
1.806577301025391e+02 
1.806076812744141e+02 
1.745174865722656e+02 
1.718508911132812e+02 
1.757880859375000e+02 
1.631091766357422e+02 
1.623932952880859e+02 
1.572279663085938e+02 
1.539349822998047e+02 
1.694902038574219e+02 
1.715868835449219e+02 
1.690638427734375e+02 
1.774555816650391e+02 
1.843799591064453e+02 
1.785721435546875e+02 
1.752693634033203e+02 
1.832794189453125e+02 
1.820431060791016e+02 
1.731936187744141e+02 
1.871146087646484e+02 
1.873308410644531e+02 
1.697803497314453e+02 
1.651648712158203e+02 
1.728150939941406e+02 
1.562272186279297e+02 
1.507510528564453e+02 
1.753765411376953e+02 
1.814591827392578e+02 
1.682632446289062e+02 
1.897980346679688e+02 
1.868612213134766e+02 
1.907257995605469e+02 
1.864877014160156e+02 
1.905811920166016e+02 
1.926172180175781e+02 
1.669962768554688e+02 
1.662096405029297e+02 
1.610155639648438e+02 
1.714111480712891e+02 
1.732393188476562e+02 
1.569247741699219e+02 
1.636448669433594e+02 
1.515398254394531e+02 
1.479767913818359e+02 
1.747113037109375e+02 
1.667385559082031e+02 
1.788223571777344e+02 
1.866103057861328e+02 
1.692396697998047e+02 
1.820796356201172e+02 
1.911473236083984e+02 
1.926673431396484e+02 
1.675825195312500e+02 
1.599369964599609e+02 
1.734032745361328e+02 
1.507514190673828e+02 
1.515925445556641e+02 
1.471513061523438e+02 
1.469164886474609e+02 
1.554328918457031e+02 
1.741074066162109e+02 
1.817371215820312e+02 
1.663482208251953e+02 
1.910654754638672e+02 
1.871180114746094e+02 
1.921600189208984e+02 
1.880419311523438e+02 
1.902570495605469e+02 
1.917216796875000e+02 
1.686551055908203e+02 
1.690412292480469e+02 
1.617854003906250e+02 
1.743568420410156e+02 
1.737823638916016e+02 
1.559549713134766e+02 
1.632085113525391e+02 
1.495681304931641e+02 
1.468045959472656e+02 
1.741408386230469e+02 
1.659353637695312e+02 
1.786942138671875e+02 
1.864645996093750e+02 
1.692929687500000e+02 
1.819338073730469e+02 
1.912350311279297e+02 
1.921523590087891e+02 
1.695867156982422e+02 
1.691989135742188e+02 
1.643793487548828e+02 
1.747341613769531e+02 
1.746617126464844e+02 
1.570842132568359e+02 
1.645894317626953e+02 
1.491520690917969e+02 
1.475521087646484e+02 
1.448093261718750e+02 
1.416494293212891e+02 
1.538856048583984e+02 
1.757066040039062e+02 
1.834457092285156e+02 
1.684653167724609e+02 
1.914354095458984e+02 
1.863980255126953e+02 
1.923964843750000e+02 
1.893462219238281e+02 
1.874657745361328e+02 
1.892100677490234e+02 
1.706092376708984e+02 
1.606260528564453e+02 
1.782341766357422e+02 
1.497248840332031e+02 
1.431864929199219e+02 
1.388957519531250e+02 
1.744424133300781e+02 
1.659440917968750e+02 
1.746899719238281e+02 
1.819177398681641e+02 
1.657195281982422e+02 
1.806757354736328e+02 
1.854085693359375e+02 
1.863208312988281e+02 
1.735978851318359e+02 
1.762301940917969e+02 
1.683433532714844e+02 
1.810169830322266e+02 
1.823905944824219e+02 
1.575563049316406e+02 
1.662876892089844e+02 
1.433007507324219e+02 
1.441173400878906e+02 
1.378733673095703e+02 
1.354290008544922e+02 
1.510587310791016e+02 
1.686164093017578e+02 
1.752327423095703e+02 
1.604783935546875e+02 
1.833981170654297e+02 
1.790890960693359e+02 
1.845034790039062e+02 
1.813494262695312e+02 
1.814123992919922e+02 
1.829992980957031e+02 
1.791390380859375e+02 
1.809967956542969e+02 
1.742617797851562e+02 
1.852512207031250e+02 
1.855441894531250e+02 
1.631648712158203e+02 
1.724344177246094e+02 
1.489434051513672e+02 
1.382960052490234e+02 
1.311587371826172e+02 
1.665076293945312e+02 
1.579881744384766e+02 
1.697036437988281e+02 
1.773968963623047e+02 
1.599361724853516e+02 
1.738080749511719e+02 
1.817421264648438e+02 
1.828569335937500e+02 
1.818784942626953e+02 
1.808046417236328e+02 
1.763768005371094e+02 
1.864202270507812e+02 
1.851885681152344e+02 
1.673476104736328e+02 
1.767839202880859e+02 
1.517615661621094e+02 
1.405682678222656e+02 
1.339102783203125e+02 
1.300881805419922e+02 
1.658495025634766e+02 
1.737615661621094e+02 
1.579709777832031e+02 
1.824458923339844e+02 
1.794241180419922e+02 
1.829468688964844e+02 
1.796260986328125e+02 
1.825849151611328e+02 
1.836722564697266e+02 
1.783189086914062e+02 
1.712721099853516e+02 
1.849539947509766e+02 
1.559134368896484e+02 
1.430693664550781e+02 
1.340191650390625e+02 
1.345157623291016e+02 
1.286250152587891e+02 
1.295700836181641e+02 
1.406482696533203e+02 
1.664106597900391e+02 
1.576148071289062e+02 
1.710095062255859e+02 
1.788935546875000e+02 
1.609107360839844e+02 
1.747282257080078e+02 
1.833460083007812e+02 
1.842967681884766e+02 
1.745915527343750e+02 
1.660061645507812e+02 
1.803687896728516e+02 
1.511950531005859e+02 
1.355685272216797e+02 
1.382708435058594e+02 
1.297839050292969e+02 
1.305499725341797e+02 
1.442278900146484e+02 
1.671129150390625e+02 
1.748949584960938e+02 
1.592596130371094e+02 
1.846682891845703e+02 
1.811921539306641e+02 
1.850899200439453e+02 
1.814307556152344e+02 
1.834822387695312e+02 
1.845154724121094e+02 
1.699621429443359e+02 
1.640211791992188e+02 
1.608077239990234e+02 
1.754764709472656e+02 
1.670950622558594e+02 
1.523229370117188e+02 
1.647411346435547e+02 
1.420955505371094e+02 
1.354913940429688e+02 
1.301540069580078e+02 
1.679979858398438e+02 
1.586508026123047e+02 
1.708800964355469e+02 
1.790474853515625e+02 
1.604561309814453e+02 
1.757400360107422e+02 
1.830726928710938e+02 
1.831519927978516e+02 
1.584825744628906e+02 
1.530902709960938e+02 
1.638318023681641e+02 
1.433288726806641e+02 
1.344994812011719e+02 
1.344627532958984e+02 
1.285110473632812e+02 
1.275030746459961e+02 
1.409388427734375e+02 
1.658751525878906e+02 
1.738752441406250e+02 
1.573544158935547e+02 
1.819634704589844e+02 
1.775166931152344e+02 
1.816361541748047e+02 
1.801724090576172e+02 
1.769195404052734e+02 
1.770151977539062e+02 
1.564488830566406e+02 
1.495245513916016e+02 
1.613057403564453e+02 
1.360982666015625e+02 
1.387205810546875e+02 
1.309336395263672e+02 
1.302827911376953e+02 
1.439891204833984e+02 
1.645587615966797e+02 
1.555066680908203e+02 
1.642657623291016e+02 
1.714229736328125e+02 
1.548434753417969e+02 
1.714745483398438e+02 
1.709349975585938e+02 
1.685153198242188e+02 
1.560184631347656e+02 
1.560958404541016e+02 
1.516291046142578e+02 
1.593760681152344e+02 
1.587567901611328e+02 
1.449961547851562e+02 
1.518667755126953e+02 
1.370477447509766e+02 
1.327236175537109e+02 
1.574839019775391e+02 
1.631768646240234e+02 
1.494183654785156e+02 
1.644386291503906e+02 
1.607470092773438e+02 
1.569878997802734e+02 
1.588151550292969e+02 
1.542946777343750e+02 
1.600662689208984e+02 
1.631184387207031e+02 
1.486273803710938e+02 
1.538552246093750e+02 
1.390824584960938e+02 
1.406034240722656e+02 
1.330941619873047e+02 
1.339206237792969e+02 
1.456569976806641e+02 
1.551936035156250e+02 
1.492936859130859e+02 
1.570892028808594e+02 
1.589249877929688e+02 
1.542974700927734e+02 
1.532192382812500e+02 
1.577391662597656e+02 
1.575476837158203e+02 
1.492665252685547e+02 
1.598793182373047e+02 
1.605206604003906e+02 
1.600861968994141e+02 
1.535300292968750e+02 
1.644798278808594e+02 
1.422588195800781e+02 
1.445284118652344e+02 
1.353747711181641e+02 
1.358838195800781e+02 
1.496019134521484e+02 
1.507038574218750e+02 
1.574323730468750e+02 
1.430296936035156e+02 
1.618651428222656e+02 
1.639406280517578e+02 
1.593554077148438e+02 
1.596930847167969e+02 
1.524960021972656e+02 
1.658437194824219e+02 
1.646117095947266e+02 
1.467719879150391e+02 
1.543685760498047e+02 
1.404022369384766e+02 
1.358209381103516e+02 
1.455806884765625e+02 
1.521736297607422e+02 
1.386175689697266e+02 
1.614955596923828e+02 
1.567584228515625e+02 
1.637210083007812e+02 
1.586768035888672e+02 
1.597042846679688e+02 
1.617735443115234e+02 
1.609629821777344e+02 
1.633591613769531e+02 
1.562555541992188e+02 
1.667723083496094e+02 
1.683446350097656e+02 
1.485420532226562e+02 
1.555782928466797e+02 
1.397398376464844e+02 
1.404453430175781e+02 
1.351949768066406e+02 
1.362174377441406e+02 
1.450897979736328e+02 
1.437024230957031e+02 
1.362379302978516e+02 
1.478222961425781e+02 
1.555435333251953e+02 
1.395783233642578e+02 
1.511271972656250e+02 
1.604960327148438e+02 
1.617352752685547e+02 
1.648544158935547e+02 
1.668462524414062e+02 
1.612465820312500e+02 
1.679109191894531e+02 
1.698620758056641e+02 
1.537658081054688e+02 
1.602002868652344e+02 
1.423641967773438e+02 
1.450258789062500e+02 
1.382959442138672e+02 
1.391652526855469e+02 
1.493394470214844e+02 
1.462652130126953e+02 
1.534111938476562e+02 
1.436926422119141e+02 
1.632362518310547e+02 
1.602401885986328e+02 
1.640279846191406e+02 
1.589204864501953e+02 
1.642570800781250e+02 
1.673240356445312e+02 
1.698124542236328e+02 
1.738129119873047e+02 
1.674041900634766e+02 
1.729604492187500e+02 
1.767436218261719e+02 
1.592351379394531e+02 
1.653432922363281e+02 
1.478011932373047e+02 
1.506199951171875e+02 
1.438845367431641e+02 
1.454247741699219e+02 
1.548466339111328e+02 
1.491922302246094e+02 
1.451036529541016e+02 
1.529323883056641e+02 
1.603712768554688e+02 
1.462044677734375e+02 
1.553088836669922e+02 
1.666444702148438e+02 
1.706350860595703e+02 
1.779281311035156e+02 
1.818667755126953e+02 
1.755182189941406e+02 
1.806707611083984e+02 
1.838561553955078e+02 
1.662861633300781e+02 
1.731182098388672e+02 
1.533935089111328e+02 
1.565776367187500e+02 
1.490615997314453e+02 
1.506647949218750e+02 
1.607802734375000e+02 
1.507725372314453e+02 
1.570881500244141e+02 
1.463847961425781e+02 
1.712691650390625e+02 
1.653802337646484e+02 
1.740326080322266e+02 
1.649231872558594e+02 
1.731463775634766e+02 
1.785848541259766e+02 
1.845262145996094e+02 
1.843256988525391e+02 
1.815305786132812e+02 
1.853608551025391e+02 
1.855883636474609e+02 
1.743847351074219e+02 
1.812060241699219e+02 
1.595516510009766e+02 
1.628205413818359e+02 
1.544302673339844e+02 
1.545546875000000e+02 
1.680469207763672e+02 
1.527425689697266e+02 
1.478769226074219e+02 
1.552136077880859e+02 
1.618710632324219e+02 
1.503292541503906e+02 
1.578486022949219e+02 
1.759797363281250e+02 
1.684228210449219e+02 
1.825194549560547e+02 
1.691298675537109e+02 
1.737319030761719e+02 
1.811337738037109e+02 
1.849913024902344e+02 
1.778741455078125e+02 
1.852543487548828e+02 
1.670823669433594e+02 
1.587654876708984e+02 
1.514829254150391e+02 
1.556317443847656e+02 
1.508860626220703e+02 
1.595140686035156e+02 
1.674418792724609e+02 
1.529025421142578e+02 
1.624001922607422e+02 
1.749999084472656e+02 
1.814391937255859e+02 
1.842073974609375e+02 
1.852985076904297e+02 
1.794385528564453e+02 
1.850430908203125e+02 
1.866938476562500e+02 
1.725743408203125e+02 
1.809665069580078e+02 
1.606427459716797e+02 
1.627824554443359e+02 
1.558328094482422e+02 
1.550401763916016e+02 
1.690913085937500e+02 
1.570709686279297e+02 
1.633626708984375e+02 
1.533370819091797e+02 
1.765372161865234e+02 
1.696795196533203e+02 
1.830334167480469e+02 
1.702909851074219e+02 
1.743707885742188e+02 
1.823663330078125e+02 
1.886042022705078e+02 
1.922795562744141e+02 
1.866694488525391e+02 
1.905472259521484e+02 
1.933280181884766e+02 
1.764468994140625e+02 
1.840248565673828e+02 
1.629695739746094e+02 
1.635818939208984e+02 
1.561940460205078e+02 
1.550151214599609e+02 
1.707872619628906e+02 
1.582769470214844e+02 
1.539831542968750e+02 
1.578646392822266e+02 
1.651896820068359e+02 
1.544712371826172e+02 
1.631413726806641e+02 
1.732294006347656e+02 
1.804583282470703e+02 
1.948322296142578e+02 
1.955197753906250e+02 
1.914042205810547e+02 
1.961905975341797e+02 
1.969419860839844e+02 
1.812548675537109e+02 
1.907019805908203e+02 
1.684557647705078e+02 
1.594090270996094e+02 
1.518543395996094e+02 
1.534102020263672e+02 
1.580297546386719e+02 
1.506428833007812e+02 
1.717026062011719e+02 
1.623035278320312e+02 
1.799163208007812e+02 
1.655675964355469e+02 
1.671528930664062e+02 
1.763902435302734e+02 
1.952645874023438e+02 
1.877816009521484e+02 
1.955511169433594e+02 
1.752332000732422e+02 
1.609969024658203e+02 
1.644333038330078e+02 
1.559544067382812e+02 
1.586626892089844e+02 
1.698506927490234e+02 
1.513070373535156e+02 
1.483965454101562e+02 
1.520281829833984e+02 
1.595297088623047e+02 
1.478521423339844e+02 
1.557391967773438e+02 
1.679137725830078e+02 
1.750506591796875e+02 
1.956507873535156e+02 
1.955695190429688e+02 
1.921314392089844e+02 
1.968218841552734e+02 
1.978661956787109e+02 
1.840692138671875e+02 
1.919275207519531e+02 
1.679118347167969e+02 
1.710282592773438e+02 
1.623134002685547e+02 
1.629373474121094e+02 
1.772834930419922e+02 
1.493533325195312e+02 
1.544996643066406e+02 
1.470596466064453e+02 
1.687795104980469e+02 
1.602978363037109e+02 
1.760836791992188e+02 
1.618913726806641e+02 
1.671288909912109e+02 
1.746628723144531e+02 
1.965334777832031e+02 
1.889613647460938e+02 
1.991901702880859e+02 
1.770354919433594e+02 
1.681907348632812e+02 
1.616202087402344e+02 
1.490080108642578e+02 
1.468206176757812e+02 
1.512430419921875e+02 
1.569084014892578e+02 
1.481812286376953e+02 
1.536455383300781e+02 
1.695582885742188e+02 
1.628949890136719e+02 
1.757522735595703e+02 
1.632558746337891e+02 
1.682563323974609e+02 
1.751026611328125e+02 
1.971053466796875e+02 
1.977140045166016e+02 
1.915905914306641e+02 
1.995626831054688e+02 
1.999919281005859e+02 
1.842498016357422e+02 
1.926786499023438e+02 
1.711727905273438e+02 
1.743757019042969e+02 
1.665410766601562e+02 
1.674885101318359e+02 
1.794035644531250e+02 
1.521021423339844e+02 
1.491160430908203e+02 
1.566233673095703e+02 
1.636670989990234e+02 
1.516827239990234e+02 
1.578295593261719e+02 
1.713069915771484e+02 
1.764484558105469e+02 
1.978549041748047e+02 
1.969927062988281e+02 
1.928200073242188e+02 
1.998341522216797e+02 
1.992673339843750e+02 
1.867518005371094e+02 
1.940977325439453e+02 
1.761293945312500e+02 
1.776760101318359e+02 
1.703942565917969e+02 
1.707207794189453e+02 
1.835190124511719e+02 
1.548716583251953e+02 
1.592574310302734e+02 
1.540011291503906e+02 
1.744951934814453e+02 
1.661271514892578e+02 
1.799181671142578e+02 
1.664932861328125e+02 
1.746885681152344e+02 
1.834904937744141e+02 
1.962659606933594e+02 
1.906219329833984e+02 
1.984287109375000e+02 
1.792870941162109e+02 
1.808390502929688e+02 
1.735982208251953e+02 
1.730232391357422e+02 
1.864393310546875e+02 
1.553718872070312e+02 
1.551419677734375e+02 
1.580730133056641e+02 
1.640213470458984e+02 
1.571824645996094e+02 
1.593314056396484e+02 
1.784798278808594e+02 
1.697850494384766e+02 
1.850404205322266e+02 
1.711857452392578e+02 
1.766248321533203e+02 
1.835071563720703e+02 
1.953674621582031e+02 
1.948178863525391e+02 
1.900972900390625e+02 
1.980288085937500e+02 
1.987713317871094e+02 
1.847437744140625e+02 
1.920558471679688e+02 
1.769878387451172e+02 
1.690371551513672e+02 
1.580258941650391e+02 
1.562586364746094e+02 
1.580816497802734e+02 
1.647422332763672e+02 
1.544323730468750e+02 
1.623525543212891e+02 
1.778490905761719e+02 
1.692624206542969e+02 
1.838734893798828e+02 
1.717592468261719e+02 
1.747280578613281e+02 
1.822469635009766e+02 
1.933976898193359e+02 
1.880814056396484e+02 
1.959049377441406e+02 
1.772487487792969e+02 
1.781288909912109e+02 
1.716114349365234e+02 
1.675538177490234e+02 
1.838872070312500e+02 
1.544561920166016e+02 
1.599187469482422e+02 
1.517052001953125e+02 
1.657753753662109e+02 
1.748359985351562e+02 
1.811274719238281e+02 
1.913123931884766e+02 
1.913093872070312e+02 
1.836957244873047e+02 
1.960825958251953e+02 
1.964210510253906e+02 
1.787175903320312e+02 
1.870785217285156e+02 
1.714917602539062e+02 
1.652570495605469e+02 
1.525647735595703e+02 
1.502271575927734e+02 
1.525952148437500e+02 
1.591249389648438e+02 
1.486059265136719e+02 
1.570065002441406e+02 
1.756405792236328e+02 
1.660698852539062e+02 
1.817267761230469e+02 
1.681383514404297e+02 
1.739530792236328e+02 
1.809049072265625e+02 
1.928317108154297e+02 
1.950067291259766e+02 
1.867327728271484e+02 
1.990742950439453e+02 
2.009838867187500e+02 
1.775249938964844e+02 
1.863449554443359e+02 
1.693150634765625e+02 
1.669487915039062e+02 
1.620892028808594e+02 
1.588926696777344e+02 
1.748119201660156e+02 
1.512208251953125e+02 
1.472714843750000e+02 
1.524507446289062e+02 
1.608229217529297e+02 
1.470372161865234e+02 
1.571312713623047e+02 
1.771611938476562e+02 
1.682252197265625e+02 
1.829935913085938e+02 
1.690909423828125e+02 
1.773329315185547e+02 
1.845836334228516e+02 
1.977046203613281e+02 
2.000238800048828e+02 
1.910919647216797e+02 
2.039695281982422e+02 
2.053098297119141e+02 
1.788783416748047e+02 
1.901159210205078e+02 
1.684280548095703e+02 
1.622572021484375e+02 
1.583806610107422e+02 
1.491308441162109e+02 
1.562327728271484e+02 
1.461624603271484e+02 
1.627660369873047e+02 
1.796057586669922e+02 
1.692187805175781e+02 
1.865547485351562e+02 
1.719676666259766e+02 
1.762535095214844e+02 
1.853462066650391e+02 
2.013670043945312e+02 
1.997297668457031e+02 
1.945910034179688e+02 
2.059557189941406e+02 
2.038506317138672e+02 
1.832702026367188e+02 
1.947914123535156e+02 
1.703294830322266e+02 
1.617663421630859e+02 
1.621590728759766e+02 
1.567386474609375e+02 
1.577887420654297e+02 
1.676308135986328e+02 
1.479189300537109e+02 
1.448289184570312e+02 
1.485025024414062e+02 
1.579507751464844e+02 
1.430320587158203e+02 
1.538809967041016e+02 
1.657777862548828e+02 
1.770295410156250e+02 
1.844836578369141e+02 
1.964739990234375e+02 
1.893703308105469e+02 
2.027072753906250e+02 
1.768804473876953e+02 
1.633126983642578e+02 
1.652671508789062e+02 
1.578992614746094e+02 
1.580476837158203e+02 
1.714022216796875e+02 
1.441123962402344e+02 
1.515117340087891e+02 
1.409246215820312e+02 
1.570101318359375e+02 
1.751926269531250e+02 
1.631816558837891e+02 
1.831762390136719e+02 
1.676596374511719e+02 
1.697430877685547e+02 
1.785907897949219e+02 
1.950696258544922e+02 
1.835987854003906e+02 
2.006724395751953e+02 
1.708332366943359e+02 
1.633562011718750e+02 
1.602502746582031e+02 
1.421852569580078e+02 
1.393224029541016e+02 
1.434227600097656e+02 
1.512536468505859e+02 
1.396821899414062e+02 
1.476874694824219e+02 
1.604264831542969e+02 
1.709177856445312e+02 
1.779662780761719e+02 
1.903934173583984e+02 
1.829394226074219e+02 
1.801004333496094e+02 
1.930108032226562e+02 
1.838494262695312e+02 
1.760786743164062e+02 
1.862727661132812e+02 
1.656955871582031e+02 
1.677458648681641e+02 
1.606192932128906e+02 
1.597651672363281e+02 
1.732394256591797e+02 
1.437368316650391e+02 
1.402818756103516e+02 
1.469985351562500e+02 
1.555845336914062e+02 
1.419862670898438e+02 
1.507100982666016e+02 
1.720323486328125e+02 
1.606853790283203e+02 
1.792157135009766e+02 
1.644438934326172e+02 
1.694213409423828e+02 
1.779698791503906e+02 
1.763033142089844e+02 
1.717739105224609e+02 
1.787855529785156e+02 
1.657093963623047e+02 
1.625052490234375e+02 
1.592474060058594e+02 
1.543289794921875e+02 
1.713207244873047e+02 
1.425462036132812e+02 
1.484134979248047e+02 
1.394646301269531e+02 
1.534913635253906e+02 
1.710943450927734e+02 
1.594691925048828e+02 
1.792449035644531e+02 
1.629057922363281e+02 
1.689983367919922e+02 
1.786773986816406e+02 
1.715363311767578e+02 
1.674202575683594e+02 
1.641860351562500e+02 
1.740614624023438e+02 
1.711489715576172e+02 
1.616245422363281e+02 
1.689337463378906e+02 
1.560792388916016e+02 
1.514301910400391e+02 
1.399395599365234e+02 
1.374952087402344e+02 
1.380075073242188e+02 
1.469141845703125e+02 
1.331095581054688e+02 
1.445010223388672e+02 
1.517503051757812e+02 
1.714154052734375e+02 
1.585819091796875e+02 
1.808438873291016e+02 
1.625112152099609e+02 
1.661163482666016e+02 
1.779334716796875e+02 
1.651758117675781e+02 
1.597596893310547e+02 
1.687393951416016e+02 
1.538354492187500e+02 
1.519042968750000e+02 
1.484758148193359e+02 
1.457080230712891e+02 
1.577467193603516e+02 
1.325288848876953e+02 
1.389804992675781e+02 
1.289080200195312e+02 
1.455721130371094e+02 
1.542271423339844e+02 
1.673655548095703e+02 
1.770440673828125e+02 
1.648126068115234e+02 
1.666692810058594e+02 
1.597830505371094e+02 
1.701590270996094e+02 
1.721454467773438e+02 
1.541658020019531e+02 
1.604336395263672e+02 
1.486877899169922e+02 
1.457581634521484e+02 
1.299116821289062e+02 
1.271577453613281e+02 
1.306087951660156e+02 
1.386612548828125e+02 
1.269799499511719e+02 
1.354917755126953e+02 
1.466799163818359e+02 
1.684595947265625e+02 
1.537670593261719e+02 
1.789062652587891e+02 
1.584849853515625e+02 
1.641181182861328e+02 
1.760360260009766e+02 
1.704532623291016e+02 
1.758142547607422e+02 
1.672558135986328e+02 
1.772375335693359e+02 
1.823880157470703e+02 
1.580476989746094e+02 
1.642177886962891e+02 
1.490437774658203e+02 
1.507105712890625e+02 
1.460982055664062e+02 
1.482474822998047e+02 
1.537039794921875e+02 
1.295483856201172e+02 
1.267548751831055e+02 
1.299434814453125e+02 
1.396151733398438e+02 
1.253632965087891e+02 
1.361305847167969e+02 
1.451414947509766e+02 
1.657727966308594e+02 
1.526615142822266e+02 
1.760363616943359e+02 
1.561945648193359e+02 
1.608725585937500e+02 
1.730729827880859e+02 
1.807572021484375e+02 
1.848198699951172e+02 
1.762063598632812e+02 
1.869758911132812e+02 
1.906021881103516e+02 
1.672565460205078e+02 
1.745344238281250e+02 
1.536363525390625e+02 
1.581195983886719e+02 
1.501097259521484e+02 
1.548472290039062e+02 
1.606515960693359e+02 
1.251596069335938e+02 
1.322010345458984e+02 
1.220738906860352e+02 
1.397708740234375e+02 
1.495995330810547e+02 
1.631306915283203e+02 
1.728949432373047e+02 
1.869541168212891e+02 
1.851676940917969e+02 
1.790469207763672e+02 
1.913159942626953e+02 
1.882334136962891e+02 
1.744971008300781e+02 
1.825068817138672e+02 
1.609173583984375e+02 
1.638307800292969e+02 
1.557786102294922e+02 
1.586707000732422e+02 
1.683493041992188e+02 
1.241539001464844e+02 
1.215813522338867e+02 
1.261040649414062e+02 
1.346817169189453e+02 
1.229369354248047e+02 
1.299686584472656e+02 
1.442950744628906e+02 
1.660489196777344e+02 
1.542208709716797e+02 
1.752420043945312e+02 
1.553989715576172e+02 
1.632520446777344e+02 
1.724542846679688e+02 
1.818595275878906e+02 
1.761909637451172e+02 
1.743195343017578e+02 
1.842341156005859e+02 
1.774590454101562e+02 
1.717733154296875e+02 
1.790655364990234e+02 
1.664977416992188e+02 
1.646893615722656e+02 
1.596603851318359e+02 
1.578864135742188e+02 
1.712321777343750e+02 
1.268024673461914e+02 
1.236514587402344e+02 
1.309400177001953e+02 
1.408797760009766e+02 
1.256459808349609e+02 
1.344765167236328e+02 
1.461079101562500e+02 
1.642257995605469e+02 
1.526898651123047e+02 
1.722380981445312e+02 
1.564209136962891e+02 
1.591634063720703e+02 
1.693126831054688e+02 
1.702611236572266e+02 
1.668525085449219e+02 
1.707479095458984e+02 
1.634850921630859e+02 
1.613562316894531e+02 
1.567612152099609e+02 
1.550506439208984e+02 
1.677360382080078e+02 
1.261739654541016e+02 
1.331440277099609e+02 
1.226441421508789e+02 
1.382568054199219e+02 
1.448902587890625e+02 
1.583335418701172e+02 
1.684422912597656e+02 
1.583245697021484e+02 
1.572839050292969e+02 
1.558455352783203e+02 
1.613818206787109e+02 
1.579610443115234e+02 
1.587557220458984e+02 
1.589528808593750e+02 
1.550316925048828e+02 
1.587371215820312e+02 
1.540282897949219e+02 
1.529954833984375e+02 
1.235887756347656e+02 
1.212355804443359e+02 
1.196161499023438e+02 
1.287649688720703e+02 
1.188491439819336e+02 
1.272421417236328e+02 
1.322720489501953e+02 
1.569545593261719e+02 
1.395808105468750e+02 
1.685241088867188e+02 
1.462127685546875e+02 
1.508555297851562e+02 
1.642387695312500e+02 
1.529654846191406e+02 
1.523559112548828e+02 
1.507720794677734e+02 
1.556858978271484e+02 
1.534833679199219e+02 
1.532384796142578e+02 
1.530594940185547e+02 
1.497880096435547e+02 
1.532130279541016e+02 
1.494424896240234e+02 
1.478406829833984e+02 
1.130054168701172e+02 
1.175155792236328e+02 
1.118109130859375e+02 
1.225598373413086e+02 
1.278250579833984e+02 
1.508112792968750e+02 
1.352349090576172e+02 
1.628822326660156e+02 
1.408513946533203e+02 
1.431959381103516e+02 
1.569906005859375e+02 
1.503938293457031e+02 
1.505445861816406e+02 
1.483197174072266e+02 
1.533358612060547e+02 
1.522089233398438e+02 
1.495224456787109e+02 
1.481347656250000e+02 
1.462191162109375e+02 
1.495132598876953e+02 
1.448199920654297e+02 
1.428930358886719e+02 
1.089378662109375e+02 
1.101902465820312e+02 
1.072911300659180e+02 
1.131967391967773e+02 
1.083453445434570e+02 
1.118941879272461e+02 
1.204012298583984e+02 
1.290233306884766e+02 
1.423701324462891e+02 
1.518828887939453e+02 
1.496773834228516e+02 
1.501636505126953e+02 
1.479068908691406e+02 
1.526175079345703e+02 
1.521495819091797e+02 
1.484762573242188e+02 
1.456831817626953e+02 
1.461875610351562e+02 
1.484542388916016e+02 
1.445268402099609e+02 
1.440946807861328e+02 
1.058741226196289e+02 
1.070147552490234e+02 
1.062985610961914e+02 
1.130565414428711e+02 
1.067338485717773e+02 
1.099808502197266e+02 
1.198271789550781e+02 
1.416184844970703e+02 
1.275000305175781e+02 
1.517757720947266e+02 
1.317041778564453e+02 
1.374857482910156e+02 
1.486658477783203e+02 
1.501581878662109e+02 
1.505361633300781e+02 
1.484347686767578e+02 
1.529833984375000e+02 
1.523274993896484e+02 
1.486214752197266e+02 
1.459673919677734e+02 
1.468410034179688e+02 
1.485910644531250e+02 
1.450148468017578e+02 
1.448972015380859e+02 
1.057467880249023e+02 
1.062776107788086e+02 
1.068585128784180e+02 
1.135755767822266e+02 
1.068469848632812e+02 
1.101578598022461e+02 
1.200778732299805e+02 
1.392023315429688e+02 
1.277001113891602e+02 
1.485057220458984e+02 
1.301748352050781e+02 
1.372865447998047e+02 
1.460993347167969e+02 
1.618562774658203e+02 
1.657009735107422e+02 
1.577310333251953e+02 
1.681233215332031e+02 
1.723831939697266e+02 
1.562223205566406e+02 
1.512899627685547e+02 
1.597537231445312e+02 
1.492259063720703e+02 
1.465733947753906e+02 
1.474868316650391e+02 
1.491995391845703e+02 
1.457357635498047e+02 
1.440242156982422e+02 
1.071732559204102e+02 
1.075362701416016e+02 
1.085068511962891e+02 
1.152535705566406e+02 
1.084435729980469e+02 
1.114289779663086e+02 
1.229840621948242e+02 
1.408216552734375e+02 
1.316352081298828e+02 
1.487162017822266e+02 
1.320798492431641e+02 
1.408279266357422e+02 
1.486871643066406e+02 
1.691740417480469e+02 
1.718199462890625e+02 
1.636786041259766e+02 
1.751200103759766e+02 
1.769629669189453e+02 
1.552527618408203e+02 
1.626550598144531e+02 
1.467740478515625e+02 
1.474396667480469e+02 
1.434700164794922e+02 
1.437143096923828e+02 
1.512556610107422e+02 
1.100097808837891e+02 
1.101503982543945e+02 
1.130003051757812e+02 
1.201098480224609e+02 
1.127599411010742e+02 
1.149350585937500e+02 
1.291748809814453e+02 
1.458157043457031e+02 
1.396083221435547e+02 
1.529441375732422e+02 
1.372077026367188e+02 
1.485942077636719e+02 
1.548609924316406e+02 
1.741664428710938e+02 
1.770998229980469e+02 
1.690809173583984e+02 
1.790030059814453e+02 
1.818669738769531e+02 
1.602736968994141e+02 
1.681723632812500e+02 
1.493040008544922e+02 
1.514938049316406e+02 
1.458710479736328e+02 
1.478707427978516e+02 
1.558508148193359e+02 
1.158025131225586e+02 
1.155956878662109e+02 
1.212743225097656e+02 
1.297877807617188e+02 
1.207696838378906e+02 
1.217953186035156e+02 
1.388283538818359e+02 
1.521929321289062e+02 
1.440091247558594e+02 
1.594617309570312e+02 
1.459349975585938e+02 
1.497065887451172e+02 
1.565270080566406e+02 
1.801611633300781e+02 
1.800425872802734e+02 
1.724462432861328e+02 
1.847042541503906e+02 
1.851470336914062e+02 
1.662780761718750e+02 
1.743188323974609e+02 
1.538028106689453e+02 
1.565270080566406e+02 
1.500414733886719e+02 
1.524237060546875e+02 
1.610547485351562e+02 
1.263041458129883e+02 
1.273413238525391e+02 
1.315982360839844e+02 
1.284496002197266e+02 
1.330072174072266e+02 
1.383467712402344e+02 
1.301113739013672e+02 
1.368966827392578e+02 
1.507416687011719e+02 
1.433852233886719e+02 
1.573994445800781e+02 
1.452220153808594e+02 
1.491151580810547e+02 
1.554976501464844e+02 
1.806249694824219e+02 
1.809232635498047e+02 
1.734346160888672e+02 
1.868011932373047e+02 
1.862002716064453e+02 
1.653832092285156e+02 
1.747371368408203e+02 
1.583566436767578e+02 
1.556629943847656e+02 
1.519965209960938e+02 
1.489874572753906e+02 
1.635151977539062e+02 
1.318693084716797e+02 
1.297819976806641e+02 
1.326181182861328e+02 
1.380713348388672e+02 
1.293757019042969e+02 
1.366205444335938e+02 
1.509898986816406e+02 
1.438883972167969e+02 
1.573820953369141e+02 
1.451262664794922e+02 
1.511086273193359e+02 
1.573660125732422e+02 
1.818487243652344e+02 
1.837333679199219e+02 
1.744274902343750e+02 
1.885743560791016e+02 
1.902863769531250e+02 
1.634366607666016e+02 
1.748781127929688e+02 
1.552326354980469e+02 
1.503339996337891e+02 
1.470916595458984e+02 
1.303314514160156e+02 
1.273605499267578e+02 
1.315097045898438e+02 
1.397917938232422e+02 
1.258935546875000e+02 
1.360776214599609e+02 
1.564307861328125e+02 
1.500541229248047e+02 
1.624683532714844e+02 
1.482583312988281e+02 
1.612046966552734e+02 
1.578417358398438e+02 
1.650083160400391e+02 
1.656048278808594e+02 
1.696822814941406e+02 
1.859435119628906e+02 
1.881909637451172e+02 
1.781540374755859e+02 
1.932363891601562e+02 
1.951779174804688e+02 
1.653566284179688e+02 
1.778645477294922e+02 
1.538992767333984e+02 
1.485885314941406e+02 
1.477245330810547e+02 
1.457559661865234e+02 
1.461025695800781e+02 
1.525393371582031e+02 
1.312769317626953e+02 
1.257337951660156e+02 
1.356849975585938e+02 
1.460416107177734e+02 
1.287044067382812e+02 
1.401221008300781e+02 
1.562558441162109e+02 
1.711565704345703e+02 
1.665148315429688e+02 
1.751372070312500e+02 
1.642787170410156e+02 
1.746152801513672e+02 
1.781716613769531e+02 
1.910950317382812e+02 
1.944240722656250e+02 
1.838577575683594e+02 
1.990334320068359e+02 
1.996842651367188e+02 
1.696531829833984e+02 
1.823421630859375e+02 
1.569287261962891e+02 
1.486178436279297e+02 
1.501331634521484e+02 
1.478476409912109e+02 
1.498232116699219e+02 
1.538404541015625e+02 
1.368046417236328e+02 
1.306693420410156e+02 
1.429500122070312e+02 
1.544558868408203e+02 
1.358056030273438e+02 
1.468729705810547e+02 
1.669523010253906e+02 
1.799459228515625e+02 
1.745559692382812e+02 
1.829086456298828e+02 
1.737495727539062e+02 
1.793755493164062e+02 
1.836491088867188e+02 
1.938090820312500e+02 
1.929081573486328e+02 
1.844695892333984e+02 
1.997019653320312e+02 
1.983331146240234e+02 
1.737670898437500e+02 
1.868232727050781e+02 
1.633673095703125e+02 
1.526960296630859e+02 
1.561265563964844e+02 
1.532679595947266e+02 
1.565123443603516e+02 
1.584419860839844e+02 
1.454319610595703e+02 
1.402090606689453e+02 
1.576192779541016e+02 
1.464566192626953e+02 
1.602673492431641e+02 
1.681053924560547e+02 
1.508148193359375e+02 
1.664363708496094e+02 
1.796402130126953e+02 
1.733610687255859e+02 
1.842122192382812e+02 
1.755099029541016e+02 
1.783642578125000e+02 
1.830080413818359e+02 
1.924915618896484e+02 
1.930547027587891e+02 
1.838558959960938e+02 
1.996232299804688e+02 
2.002315673828125e+02 
1.731826629638672e+02 
1.853506011962891e+02 
1.633112182617188e+02 
1.577662811279297e+02 
1.576856689453125e+02 
1.565970764160156e+02 
1.567321929931641e+02 
1.620215911865234e+02 
1.582745208740234e+02 
1.511399993896484e+02 
1.607054748535156e+02 
1.676330108642578e+02 
1.527927703857422e+02 
1.659884948730469e+02 
1.792233428955078e+02 
1.725589599609375e+02 
1.841706695556641e+02 
1.746683197021484e+02 
1.779787902832031e+02 
1.837779693603516e+02 
1.947866516113281e+02 
1.978576049804688e+02 
1.859569091796875e+02 
2.040337371826172e+02 
2.069690093994141e+02 
1.748836212158203e+02 
1.862938690185547e+02 
1.657542419433594e+02 
1.581957855224609e+02 
1.602371368408203e+02 
1.583563537597656e+02 
1.612280731201172e+02 
1.626011047363281e+02 
1.585273437500000e+02 
1.521324310302734e+02 
1.603581237792969e+02 
1.667660827636719e+02 
1.532164459228516e+02 
1.653614349365234e+02 
1.788820648193359e+02 
1.714281616210938e+02 
1.855010375976562e+02 
1.738533325195312e+02 
1.766527404785156e+02 
1.832540740966797e+02 
2.125094909667969e+02 
2.167486419677734e+02 
2.058680419921875e+02 
2.210276336669922e+02 
2.249121551513672e+02 
2.029321746826172e+02 
1.921766662597656e+02 
2.138781280517578e+02 
1.819336547851562e+02 
1.917032470703125e+02 
1.704786682128906e+02 
1.743753356933594e+02 
1.714115905761719e+02 
1.745243377685547e+02 
1.767006225585938e+02 
1.650961914062500e+02 
1.661091156005859e+02 
1.581381530761719e+02 
1.523725891113281e+02 
1.593940124511719e+02 
1.651574707031250e+02 
1.532094879150391e+02 
1.643298645019531e+02 
1.769306030273438e+02 
1.694225921630859e+02 
1.836881561279297e+02 
1.720076141357422e+02 
1.744275970458984e+02 
1.810126495361328e+02 
2.212420806884766e+02 
2.220027313232422e+02 
2.132240905761719e+02 
2.286302947998047e+02 
2.269173583984375e+02 
2.000802764892578e+02 
2.118502349853516e+02 
1.871111602783203e+02 
1.773444976806641e+02 
1.805176391601562e+02 
1.780759735107422e+02 
1.818682250976562e+02 
1.825134124755859e+02 
1.572550811767578e+02 
1.524612884521484e+02 
1.583427276611328e+02 
1.635674133300781e+02 
1.531976013183594e+02 
1.627478027343750e+02 
1.750421447753906e+02 
1.679837036132812e+02 
1.817734069824219e+02 
1.699565734863281e+02 
1.738842620849609e+02 
1.807463684082031e+02 
2.198545227050781e+02 
2.166294860839844e+02 
2.094635314941406e+02 
2.242934875488281e+02 
2.203138732910156e+02 
2.032531280517578e+02 
2.145203094482422e+02 
1.948661346435547e+02 
1.848369903564453e+02 
1.895481719970703e+02 
1.872005920410156e+02 
1.904085540771484e+02 
1.904253387451172e+02 
1.568303985595703e+02 
1.535225677490234e+02 
1.585477294921875e+02 
1.639371795654297e+02 
1.551717376708984e+02 
1.617039794921875e+02 
1.770893402099609e+02 
1.701724548339844e+02 
1.856277923583984e+02 
1.703694152832031e+02 
1.780452117919922e+02 
1.843258056640625e+02 
2.135454101562500e+02 
2.109369049072266e+02 
2.042294464111328e+02 
2.180935821533203e+02 
2.151814422607422e+02 
2.011506195068359e+02 
2.090111236572266e+02 
1.969551391601562e+02 
1.963509368896484e+02 
1.947636260986328e+02 
1.937812347412109e+02 
2.009968566894531e+02 
1.937902832031250e+02 
1.940706634521484e+02 
1.583106079101562e+02 
1.560555267333984e+02 
1.604677124023438e+02 
1.661955871582031e+02 
1.576135711669922e+02 
1.632096405029297e+02 
1.808277130126953e+02 
1.711804962158203e+02 
1.891877136230469e+02 
1.738334350585938e+02 
1.805772857666016e+02 
1.737135314941406e+02 
1.889515838623047e+02 
1.804705505371094e+02 
1.867593383789062e+02 
2.089938354492188e+02 
2.073100280761719e+02 
2.002059936523438e+02 
2.135728302001953e+02 
2.111004028320312e+02 
1.966264038085938e+02 
2.040197143554688e+02 
1.946839294433594e+02 
1.925276184082031e+02 
1.918009185791016e+02 
1.899557952880859e+02 
1.970307159423828e+02 
1.593105316162109e+02 
1.577510986328125e+02 
1.608048553466797e+02 
1.555758972167969e+02 
1.608352050781250e+02 
1.671930847167969e+02 
1.554045562744141e+02 
1.662543487548828e+02 
1.831037445068359e+02 
1.736034545898438e+02 
1.907982635498047e+02 
1.757251892089844e+02 
1.816044464111328e+02 
1.906545562744141e+02 
2.048715820312500e+02 
2.022442169189453e+02 
1.959931793212891e+02 
2.089036560058594e+02 
2.059793701171875e+02 
1.932865142822266e+02 
2.007460937500000e+02 
1.906661071777344e+02 
1.888741149902344e+02 
1.882324981689453e+02 
1.864786987304688e+02 
1.930727081298828e+02 
1.589653167724609e+02 
1.553720397949219e+02 
1.612261199951172e+02 
1.683819274902344e+02 
1.575021820068359e+02 
1.649825744628906e+02 
1.834317321777344e+02 
1.753540496826172e+02 
1.913428344726562e+02 
1.763858337402344e+02 
1.801720581054688e+02 
1.861980743408203e+02 
2.000170898437500e+02 
1.972372589111328e+02 
1.912706146240234e+02 
2.043590393066406e+02 
2.004254608154297e+02 
1.881194763183594e+02 
1.954248657226562e+02 
1.868491821289062e+02 
1.841082763671875e+02 
1.833578796386719e+02 
1.809682006835938e+02 
1.889082794189453e+02 
1.627415466308594e+02 
1.608210754394531e+02 
1.690473632812500e+02 
1.664645996093750e+02 
1.752793121337891e+02 
1.799032287597656e+02 
1.696092071533203e+02 
1.752697143554688e+02 
1.728142700195312e+02 
1.849554443359375e+02 
1.666898956298828e+02 
1.795202789306641e+02 
1.736028289794922e+02 
1.847770080566406e+02 
1.790758819580078e+02 
1.855153961181641e+02 
1.939376525878906e+02 
1.908173370361328e+02 
1.849175872802734e+02 
1.979914550781250e+02 
1.942520751953125e+02 
1.829552307128906e+02 
1.900811767578125e+02 
1.817994995117188e+02 
1.794042663574219e+02 
1.788849182128906e+02 
1.761283416748047e+02 
1.842701110839844e+02 
1.647047882080078e+02 
1.613446197509766e+02 
1.628246765136719e+02 
1.674602661132812e+02 
1.589734039306641e+02 
1.677668914794922e+02 
1.801195526123047e+02 
1.718589782714844e+02 
1.871242828369141e+02 
1.745620574951172e+02 
1.777558593750000e+02 
1.848071594238281e+02 
1.878727569580078e+02 
1.855744323730469e+02 
1.790909271240234e+02 
1.925128784179688e+02 
1.895596923828125e+02 
1.767139434814453e+02 
1.837616424560547e+02 
1.763247680664062e+02 
1.732344512939453e+02 
1.729863891601562e+02 
1.700639038085938e+02 
1.780722961425781e+02 
1.602703094482422e+02 
1.574673461914062e+02 
1.614980163574219e+02 
1.673087768554688e+02 
1.588567352294922e+02 
1.647509765625000e+02 
1.787605743408203e+02 
1.729420776367188e+02 
1.867603912353516e+02 
1.735456848144531e+02 
1.764840545654297e+02 
1.795519714355469e+02 
1.832909240722656e+02 
1.812760314941406e+02 
1.745178222656250e+02 
1.882792663574219e+02 
1.861614532470703e+02 
1.716262817382812e+02 
1.787760925292969e+02 
1.702692871093750e+02 
1.677467193603516e+02 
1.671770629882812e+02 
1.649227905273438e+02 
1.722046203613281e+02 
1.630497741699219e+02 
1.623305969238281e+02 
1.684120941162109e+02 
1.673496093750000e+02 
1.748997192382812e+02 
1.820305175781250e+02 
1.726939392089844e+02 
1.748857574462891e+02 
1.773033752441406e+02 
1.848570404052734e+02 
1.695564117431641e+02 
1.847297821044922e+02 
1.808752593994141e+02 
1.877756805419922e+02 
1.863412628173828e+02 
1.913315277099609e+02 
1.801356811523438e+02 
1.796456909179688e+02 
1.717080230712891e+02 
1.867209167480469e+02 
1.859077911376953e+02 
1.673775329589844e+02 
1.746501007080078e+02 
1.655059661865234e+02 
1.632441711425781e+02 
1.625432891845703e+02 
1.608002014160156e+02 
1.676168212890625e+02 
1.712378540039062e+02 
1.682194671630859e+02 
1.717516021728516e+02 
1.766580200195312e+02 
1.685731048583984e+02 
1.753716430664062e+02 
1.892202148437500e+02 
1.823860473632812e+02 
1.952541198730469e+02 
1.832528381347656e+02 
1.896490325927734e+02 
1.963703613281250e+02 
1.798782043457031e+02 
1.812100830078125e+02 
1.710602874755859e+02 
1.881752624511719e+02 
1.881340179443359e+02 
1.654909515380859e+02 
1.731573638916016e+02 
1.617778015136719e+02 
1.608510131835938e+02 
1.598863372802734e+02 
1.591330261230469e+02 
1.645845489501953e+02 
1.705263824462891e+02 
1.684037628173828e+02 
1.724510650634766e+02 
1.782019348144531e+02 
1.700521392822266e+02 
1.753084411621094e+02 
1.910959930419922e+02 
1.821471557617188e+02 
1.970586395263672e+02 
1.856644592285156e+02 
1.868160247802734e+02 
1.924256896972656e+02 
1.850870361328125e+02 
1.845796813964844e+02 
1.760153045654297e+02 
1.918358459472656e+02 
1.904883880615234e+02 
1.801659545898438e+02 
1.663662109375000e+02 
1.904633789062500e+02 
1.638172912597656e+02 
1.726540985107422e+02 
1.601498260498047e+02 
1.597155761718750e+02 
1.589757690429688e+02 
1.574688110351562e+02 
1.631672210693359e+02 
1.721721649169922e+02 
1.697738800048828e+02 
1.703642883300781e+02 
1.739747161865234e+02 
1.676036376953125e+02 
1.751736602783203e+02 
1.873053741455078e+02 
1.787305603027344e+02 
1.941955871582031e+02 
1.813256072998047e+02 
1.863008422851562e+02 
1.808108367919922e+02 
1.916178588867188e+02 
1.861874694824219e+02 
1.918204345703125e+02 
1.835209197998047e+02 
1.821858062744141e+02 
1.736255645751953e+02 
1.904190063476562e+02 
1.885885620117188e+02 
1.642141723632812e+02 
1.764895324707031e+02 
1.562479705810547e+02 
1.566456146240234e+02 
1.531420288085938e+02 
1.546482849121094e+02 
1.517942810058594e+02 
1.579224243164062e+02 
1.677206420898438e+02 
1.656770782470703e+02 
1.700988464355469e+02 
1.659815063476562e+02 
1.706435241699219e+02 
1.757277221679688e+02 
1.669844055175781e+02 
1.748095855712891e+02 
1.876471557617188e+02 
1.805221710205078e+02 
1.918087921142578e+02 
1.823682403564453e+02 
1.829385528564453e+02 
1.866889190673828e+02 
1.814069976806641e+02 
1.821266021728516e+02 
1.710352172851562e+02 
1.900147705078125e+02 
1.904595184326172e+02 
1.625926818847656e+02 
1.738482666015625e+02 
1.557570037841797e+02 
1.513343505859375e+02 
1.513817291259766e+02 
1.515523529052734e+02 
1.517386932373047e+02 
1.542311096191406e+02 
1.692036132812500e+02 
1.664140167236328e+02 
1.699992065429688e+02 
1.731965179443359e+02 
1.656543884277344e+02 
1.739134979248047e+02 
1.799144592285156e+02 
1.744425811767578e+02 
1.834119415283203e+02 
1.783545837402344e+02 
1.754662017822266e+02 
1.765825500488281e+02 
1.914463348388672e+02 
1.935446929931641e+02 
1.835381164550781e+02 
1.994310913085938e+02 
2.010585021972656e+02 
1.841842803955078e+02 
1.717547302246094e+02 
1.950042572021484e+02 
1.648410491943359e+02 
1.744885864257812e+02 
1.564942321777344e+02 
1.584849853515625e+02 
1.566642456054688e+02 
1.579048309326172e+02 
1.616627502441406e+02 
1.538146057128906e+02 
1.539123229980469e+02 
1.666539916992188e+02 
1.623590087890625e+02 
1.693861694335938e+02 
1.641313629150391e+02 
1.705567626953125e+02 
1.718321075439453e+02 
1.667061920166016e+02 
1.699182434082031e+02 
1.684423980712891e+02 
1.748332366943359e+02 
1.644493865966797e+02 
1.710860900878906e+02 
1.690810852050781e+02 
1.736175537109375e+02 
1.703055725097656e+02 
1.713648986816406e+02 
1.955525360107422e+02 
1.969467010498047e+02 
1.864844970703125e+02 
2.042796783447266e+02 
2.035740051269531e+02 
1.739720306396484e+02 
1.868969116210938e+02 
1.640318298339844e+02 
1.592729949951172e+02 
1.592376861572266e+02 
1.585780944824219e+02 
1.587875518798828e+02 
1.627693786621094e+02 
1.643901062011719e+02 
1.605791625976562e+02 
1.663473052978516e+02 
1.619566955566406e+02 
1.687794036865234e+02 
1.676728057861328e+02 
1.650990600585938e+02 
1.652611846923828e+02 
1.658422546386719e+02 
1.694212188720703e+02 
1.626903686523438e+02 
1.662863464355469e+02 
1.671766357421875e+02 
1.969048004150391e+02 
1.935826568603516e+02 
1.873413543701172e+02 
2.010833587646484e+02 
1.972283477783203e+02 
1.947267150878906e+02 
1.797619476318359e+02 
2.034447021484375e+02 
1.729927368164062e+02 
1.875567169189453e+02 
1.644128112792969e+02 
1.595993347167969e+02 
1.594400939941406e+02 
1.593101348876953e+02 
1.586664581298828e+02 
1.632889556884766e+02 
1.633111419677734e+02 
1.595305480957031e+02 
1.639998168945312e+02 
1.710382385253906e+02 
1.620713348388672e+02 
1.633225097656250e+02 
1.668033142089844e+02 
1.723513641357422e+02 
1.583712158203125e+02 
1.739041748046875e+02 
1.706484985351562e+02 
1.761512451171875e+02 
1.756533050537109e+02 
1.792591094970703e+02 
1.897484893798828e+02 
1.853196563720703e+02 
1.787205657958984e+02 
1.942818756103516e+02 
1.892578430175781e+02 
1.722366790771484e+02 
1.847281036376953e+02 
1.621378784179688e+02 
1.586143188476562e+02 
1.588451232910156e+02 
1.555980224609375e+02 
1.564790039062500e+02 
1.525665588378906e+02 
1.613846893310547e+02 
1.601235961914062e+02 
1.544809112548828e+02 
1.612262573242188e+02 
1.657075500488281e+02 
1.553650817871094e+02 
1.650992279052734e+02 
1.778206024169922e+02 
1.713577270507812e+02 
1.819040527343750e+02 
1.726293792724609e+02 
1.771302490234375e+02 
1.812184295654297e+02 
1.807590789794922e+02 
1.766791687011719e+02 
1.702249145507812e+02 
1.861983184814453e+02 
1.814677429199219e+02 
1.634958801269531e+02 
1.757573699951172e+02 
1.544358367919922e+02 
1.507501678466797e+02 
1.512018280029297e+02 
1.473249969482422e+02 
1.487017059326172e+02 
1.454635772705078e+02 
1.524646453857422e+02 
1.601713714599609e+02 
1.546762237548828e+02 
1.623116760253906e+02 
1.676918182373047e+02 
1.576882171630859e+02 
1.645760345458984e+02 
1.769821166992188e+02 
1.719234466552734e+02 
1.811209106445312e+02 
1.733514556884766e+02 
1.745178680419922e+02 
1.766538391113281e+02 
1.732805938720703e+02 
1.712056274414062e+02 
1.638612365722656e+02 
1.792651672363281e+02 
1.735826568603516e+02 
1.591897125244141e+02 
1.681845550537109e+02 
1.527060699462891e+02 
1.467638397216797e+02 
1.471738586425781e+02 
1.467534179687500e+02 
1.462335662841797e+02 
1.513524322509766e+02 
1.462984313964844e+02 
1.454103240966797e+02 
1.628347778320312e+02 
1.596728668212891e+02 
1.674494781494141e+02 
1.647951660156250e+02 
1.718899383544922e+02 
1.766763916015625e+02 
1.702951049804688e+02 
1.695533142089844e+02 
1.738156738281250e+02 
1.753633575439453e+02 
1.675322265625000e+02 
1.787745971679688e+02 
1.757217254638672e+02 
1.803139038085938e+02 
1.795894012451172e+02 
1.829110107421875e+02 
1.861458435058594e+02 
1.896269226074219e+02 
1.802740936279297e+02 
1.933221435546875e+02 
1.980812683105469e+02 
1.794574279785156e+02 
1.720665283203125e+02 
1.873048858642578e+02 
1.728217773437500e+02 
1.683246307373047e+02 
1.781156463623047e+02 
1.665446166992188e+02 
1.588967285156250e+02 
1.656896820068359e+02 
1.665722351074219e+02 
1.597291564941406e+02 
1.634270629882812e+02 
1.544616699218750e+02 
1.538564910888672e+02 
1.497205047607422e+02 
1.488909149169922e+02 
1.683437347412109e+02 
1.645601348876953e+02 
1.680433807373047e+02 
1.722050170898438e+02 
1.637630310058594e+02 
1.714392242431641e+02 
1.803073272705078e+02 
1.755872955322266e+02 
1.844471130371094e+02 
1.771260681152344e+02 
1.778797149658203e+02 
1.800121154785156e+02 
1.998142242431641e+02 
2.015498352050781e+02 
1.932457580566406e+02 
2.052613220214844e+02 
2.086894683837891e+02 
1.938582763671875e+02 
1.844642944335938e+02 
2.037747192382812e+02 
1.778268432617188e+02 
1.853141479492188e+02 
1.674548492431641e+02 
1.701328125000000e+02 
1.641744079589844e+02 
1.671991271972656e+02 
1.730491943359375e+02 
1.662161560058594e+02 
1.638008575439453e+02 
1.670330505371094e+02 
1.632450256347656e+02 
1.709373931884766e+02 
1.672605743408203e+02 
1.745314331054688e+02 
1.800182800292969e+02 
1.731871490478516e+02 
1.723619232177734e+02 
1.756566009521484e+02 
1.788904113769531e+02 
1.704463653564453e+02 
1.812833099365234e+02 
1.762702636718750e+02 
1.840292968750000e+02 
1.812354888916016e+02 
1.865108642578125e+02 
2.045751190185547e+02 
2.042887268066406e+02 
1.981830902099609e+02 
2.097962951660156e+02 
2.082513580322266e+02 
1.899831085205078e+02 
1.975212554931641e+02 
1.785013885498047e+02 
1.809533843994141e+02 
1.731030578613281e+02 
1.758837127685547e+02 
1.854191284179688e+02 
1.749269714355469e+02 
1.720302429199219e+02 
1.698321075439453e+02 
1.664127349853516e+02 
1.670687713623047e+02 
1.706233520507812e+02 
1.633828125000000e+02 
1.715737304687500e+02 
1.829285278320312e+02 
1.748674468994141e+02 
1.888805847167969e+02 
1.772446289062500e+02 
1.806495056152344e+02 
1.863830718994141e+02 
2.063373413085938e+02 
2.059057922363281e+02 
2.003067626953125e+02 
2.100904235839844e+02 
2.103544006347656e+02 
2.042081451416016e+02 
1.959894104003906e+02 
2.097205047607422e+02 
1.931510772705078e+02 
1.993992004394531e+02 
1.841128082275391e+02 
1.858776397705078e+02 
1.792525177001953e+02 
1.783795013427734e+02 
1.908453369140625e+02 
1.632360839843750e+02 
1.590821990966797e+02 
1.626002044677734e+02 
1.679293060302734e+02 
1.577923736572266e+02 
1.675714721679688e+02 
1.812484893798828e+02 
1.727172698974609e+02 
1.863434295654297e+02 
1.757412872314453e+02 
1.786865234375000e+02 
1.737492523193359e+02 
1.836799926757812e+02 
1.777525634765625e+02 
1.813123931884766e+02 
2.059138793945312e+02 
2.012151031494141e+02 
1.970995178222656e+02 
2.103204650878906e+02 
2.043731384277344e+02 
1.951652984619141e+02 
2.015566101074219e+02 
1.884550781250000e+02 
1.886926269531250e+02 
1.838403320312500e+02 
1.834458160400391e+02 
1.935627899169922e+02 
1.871899871826172e+02 
1.803390502929688e+02 
1.599044036865234e+02 
1.552560424804688e+02 
1.633396606445312e+02 
1.565431213378906e+02 
1.639792327880859e+02 
1.691705780029297e+02 
1.582880859375000e+02 
1.682977752685547e+02 
1.771526794433594e+02 
1.722932586669922e+02 
1.802592773437500e+02 
1.744630126953125e+02 
1.740649719238281e+02 
1.756489562988281e+02 
1.994841156005859e+02 
1.977861480712891e+02 
1.922123107910156e+02 
2.046878356933594e+02 
2.017709045410156e+02 
1.975157928466797e+02 
1.888322601318359e+02 
2.041370697021484e+02 
1.896867523193359e+02 
1.942079772949219e+02 
1.891613616943359e+02 
1.868454895019531e+02 
1.845881805419922e+02 
1.834316253662109e+02 
1.914744415283203e+02 
1.635181274414062e+02 
1.595756988525391e+02 
1.677279968261719e+02 
1.650226593017578e+02 
1.697724456787109e+02 
1.750236206054688e+02 
1.676196899414062e+02 
1.701964263916016e+02 
1.709187927246094e+02 
1.751002960205078e+02 
1.663152160644531e+02 
1.779043731689453e+02 
1.739373779296875e+02 
1.804621429443359e+02 
1.802133331298828e+02 
1.852369079589844e+02 
1.972698974609375e+02 
1.937928009033203e+02 
1.898743286132812e+02 
1.998598480224609e+02 
1.965429687500000e+02 
1.960667724609375e+02 
1.872794647216797e+02 
2.023822784423828e+02 
1.863090057373047e+02 
1.917053985595703e+02 
1.828897247314453e+02 
1.820860443115234e+02 
1.789728698730469e+02 
1.793060150146484e+02 
1.857449188232422e+02 
1.846866760253906e+02 
1.813344879150391e+02 
1.649445190429688e+02 
1.619317932128906e+02 
1.640861511230469e+02 
1.696007995605469e+02 
1.599559173583984e+02 
1.681940765380859e+02 
1.847612304687500e+02 
1.765793304443359e+02 
1.907425231933594e+02 
1.772615356445312e+02 
1.862251281738281e+02 
1.796132049560547e+02 
1.920217285156250e+02 
1.865392303466797e+02 
1.928248748779297e+02 
1.899698333740234e+02 
1.855838928222656e+02 
1.815255126953125e+02 
1.936776428222656e+02 
1.876271057128906e+02 
1.809144134521484e+02 
1.872446746826172e+02 
1.811699218750000e+02 
1.777103424072266e+02 
1.769894866943359e+02 
1.725855560302734e+02 
1.835946044921875e+02 
1.817902679443359e+02 
1.782742309570312e+02 
1.620279083251953e+02 
1.580199432373047e+02 
1.628453674316406e+02 
1.695537109375000e+02 
1.584403839111328e+02 
1.676290130615234e+02 
1.736141662597656e+02 
1.876137847900391e+02 
1.777575225830078e+02 
1.942803649902344e+02 
1.815944061279297e+02 
1.841211853027344e+02 
1.907610015869141e+02 
1.814006805419922e+02 
1.775408172607422e+02 
1.743041076660156e+02 
1.835697631835938e+02 
1.774388122558594e+02 
1.745456695556641e+02 
1.791978149414062e+02 
1.737148284912109e+02 
1.707717590332031e+02 
1.685200653076172e+02 
1.674389343261719e+02 
1.756685638427734e+02 
1.611686401367188e+02 
1.579062957763672e+02 
1.612498931884766e+02 
1.666935272216797e+02 
1.576550140380859e+02 
1.659955596923828e+02 
1.707991638183594e+02 
1.838414764404297e+02 
1.743707275390625e+02 
1.902174072265625e+02 
1.783979949951172e+02 
1.789812164306641e+02 
1.855072021484375e+02 
1.719133300781250e+02 
1.721077728271484e+02 
1.670726928710938e+02 
1.776310119628906e+02 
1.767784118652344e+02 
1.698468170166016e+02 
1.661521911621094e+02 
1.732367706298828e+02 
1.705753173828125e+02 
1.691208953857422e+02 
1.660414428710938e+02 
1.709381866455078e+02 
1.663630981445312e+02 
1.652580108642578e+02 
1.697644348144531e+02 
1.664253540039062e+02 
1.591241912841797e+02 
1.561085968017578e+02 
1.620009460449219e+02 
1.565252075195312e+02 
1.617958984375000e+02 
1.656375579833984e+02 
1.571309051513672e+02 
1.670139007568359e+02 
1.752466125488281e+02 
1.653420410156250e+02 
1.813944091796875e+02 
1.722401885986328e+02 
1.683540649414062e+02 
1.742935333251953e+02 
1.732654571533203e+02 
1.715991668701172e+02 
1.666292724609375e+02 
1.767392730712891e+02 
1.727291259765625e+02 
1.711751708984375e+02 
1.638235626220703e+02 
1.778418273925781e+02 
1.625567932128906e+02 
1.671780242919922e+02 
1.622247009277344e+02 
1.592367095947266e+02 
1.583000335693359e+02 
1.560111999511719e+02 
1.627332458496094e+02 
1.573022155761719e+02 
1.535708465576172e+02 
1.536561126708984e+02 
1.562624816894531e+02 
1.496310119628906e+02 
1.592883605957031e+02 
1.654333190917969e+02 
1.571769104003906e+02 
1.710183868408203e+02 
1.622151947021484e+02 
1.613980865478516e+02 
1.666646118164062e+02 
1.760119934082031e+02 
1.774535827636719e+02 
1.701709136962891e+02 
1.822699279785156e+02 
1.838862915039062e+02 
1.717533111572266e+02 
1.667790985107422e+02 
1.763131561279297e+02 
1.675625457763672e+02 
1.609484863281250e+02 
1.646283721923828e+02 
1.669457702636719e+02 
1.595362243652344e+02 
1.611436309814453e+02 
1.591815643310547e+02 
1.536376342773438e+02 
1.585343933105469e+02 
1.540489807128906e+02 
1.481945495605469e+02 
1.437970581054688e+02 
1.459472198486328e+02 
1.505547485351562e+02 
1.409860687255859e+02 
1.509900817871094e+02 
1.625736389160156e+02 
1.558227844238281e+02 
1.667703094482422e+02 
1.573117370605469e+02 
1.615389556884766e+02 
1.573237457275391e+02 
1.656908264160156e+02 
1.621801605224609e+02 
1.655758819580078e+02 
1.837966918945312e+02 
1.830745697021484e+02 
1.761537170410156e+02 
1.899686279296875e+02 
1.875523376464844e+02 
1.784737701416016e+02 
1.680607910156250e+02 
1.875958557128906e+02 
1.641512756347656e+02 
1.714836120605469e+02 
1.619939422607422e+02 
1.598080749511719e+02 
1.561328125000000e+02 
1.567182922363281e+02 
1.642280426025391e+02 
1.427387695312500e+02 
1.374852905273438e+02 
1.467893524169922e+02 
1.389575347900391e+02 
1.465872802734375e+02 
1.524861907958984e+02 
1.394753265380859e+02 
1.516279296875000e+02 
1.641405639648438e+02 
1.582200927734375e+02 
1.675381927490234e+02 
1.593419647216797e+02 
1.655342254638672e+02 
1.613431396484375e+02 
1.684516448974609e+02 
1.665804901123047e+02 
1.703377380371094e+02 
1.803569946289062e+02 
1.754645843505859e+02 
1.698255920410156e+02 
1.857069091796875e+02 
1.808634948730469e+02 
1.669282989501953e+02 
1.758405914306641e+02 
1.620891876220703e+02 
1.584618225097656e+02 
1.581252288818359e+02 
1.563059387207031e+02 
1.572092895507812e+02 
1.610567932128906e+02 
1.437861175537109e+02 
1.372347412109375e+02 
1.483022613525391e+02 
1.391539764404297e+02 
1.496353149414062e+02 
1.559956665039062e+02 
1.414957580566406e+02 
1.552127990722656e+02 
1.692240447998047e+02 
1.632259826660156e+02 
1.730263977050781e+02 
1.636184234619141e+02 
1.701619110107422e+02 
1.657666015625000e+02 
1.734118347167969e+02 
1.691157989501953e+02 
1.716608123779297e+02 
1.728883972167969e+02 
1.702723846435547e+02 
1.645629577636719e+02 
1.785117797851562e+02 
1.757812652587891e+02 
1.716876983642578e+02 
1.615443725585938e+02 
1.811053314208984e+02 
1.616631927490234e+02 
1.671210327148438e+02 
1.605106048583984e+02 
1.585207977294922e+02 
1.575733032226562e+02 
1.560088653564453e+02 
1.631905822753906e+02 
1.595913543701172e+02 
1.581696929931641e+02 
1.467604827880859e+02 
1.399717559814453e+02 
1.531640930175781e+02 
1.432318420410156e+02 
1.548565673828125e+02 
1.603904266357422e+02 
1.465695190429688e+02 
1.603263092041016e+02 
1.678792419433594e+02 
1.634954376220703e+02 
1.697773895263672e+02 
1.659808044433594e+02 
1.651183929443359e+02 
1.658633422851562e+02 
1.709632110595703e+02 
1.682548217773438e+02 
1.641846618652344e+02 
1.748125457763672e+02 
1.682719726562500e+02 
1.692199096679688e+02 
1.606989440917969e+02 
1.766106567382812e+02 
1.583796081542969e+02 
1.638879699707031e+02 
1.558760223388672e+02 
1.542382965087891e+02 
1.532196655273438e+02 
1.510513153076172e+02 
1.581593780517578e+02 
1.569246368408203e+02 
1.544797515869141e+02 
1.527119293212891e+02 
1.458891448974609e+02 
1.581243591308594e+02 
1.531631011962891e+02 
1.591848144531250e+02 
1.593143157958984e+02 
1.532003631591797e+02 
1.590491333007812e+02 
1.546270294189453e+02 
1.607322998046875e+02 
1.520128784179688e+02 
1.586758422851562e+02 
1.541571960449219e+02 
1.615463867187500e+02 
1.582474670410156e+02 
1.618240509033203e+02 
1.744670562744141e+02 
1.760601043701172e+02 
1.704095001220703e+02 
1.779411010742188e+02 
1.810311431884766e+02 
1.706835784912109e+02 
1.652077484130859e+02 
1.759763336181641e+02 
1.666408081054688e+02 
1.630437011718750e+02 
1.698108367919922e+02 
1.631105651855469e+02 
1.576959686279297e+02 
1.600157012939453e+02 
1.625317993164062e+02 
1.530848236083984e+02 
1.542750854492188e+02 
1.571161956787109e+02 
1.525963134765625e+02 
1.544586791992188e+02 
1.508713073730469e+02 
1.476457061767578e+02 
1.436682434082031e+02 
1.442249298095703e+02 
1.477977905273438e+02 
1.392179565429688e+02 
1.495558776855469e+02 
1.585783386230469e+02 
1.507803039550781e+02 
1.625565643310547e+02 
1.545487213134766e+02 
1.555779724121094e+02 
1.501317138671875e+02 
1.600355834960938e+02 
1.541825256347656e+02 
1.577798156738281e+02 
1.821398925781250e+02 
1.806135864257812e+02 
1.739113311767578e+02 
1.898897247314453e+02 
1.866497344970703e+02 
1.781023254394531e+02 
1.688206787109375e+02 
1.870177154541016e+02 
1.668328094482422e+02 
1.723620300292969e+02 
1.595543823242188e+02 
1.602019042968750e+02 
1.538169555664062e+02 
1.527501220703125e+02 
1.648381500244141e+02 
1.593363494873047e+02 
1.527282714843750e+02 
1.395062561035156e+02 
1.344821166992188e+02 
1.410301666259766e+02 
1.340681304931641e+02 
1.389908599853516e+02 
1.438381195068359e+02 
1.326215209960938e+02 
1.448218078613281e+02 
1.550434875488281e+02 
1.487822723388672e+02 
1.584894714355469e+02 
1.506664123535156e+02 
1.549292755126953e+02 
1.505785217285156e+02 
1.583907775878906e+02 
1.546011810302734e+02 
1.582792663574219e+02 
1.884911956787109e+02 
1.878733825683594e+02 
1.809938049316406e+02 
1.972962799072266e+02 
1.928633575439453e+02 
1.843940734863281e+02 
1.753064270019531e+02 
1.929646759033203e+02 
1.803245697021484e+02 
1.714460601806641e+02 
1.897036132812500e+02 
1.683054656982422e+02 
1.743482971191406e+02 
1.623419494628906e+02 
1.626072540283203e+02 
1.585431213378906e+02 
1.579919281005859e+02 
1.671125640869141e+02 
1.615699615478516e+02 
1.543661346435547e+02 
1.353047485351562e+02 
1.298943634033203e+02 
1.395474853515625e+02 
1.316146545410156e+02 
1.401772460937500e+02 
1.443480072021484e+02 
1.336539611816406e+02 
1.450921020507812e+02 
1.562625122070312e+02 
1.488495330810547e+02 
1.605326232910156e+02 
1.510903320312500e+02 
1.557075347900391e+02 
1.488032684326172e+02 
1.618527526855469e+02 
1.541823272705078e+02 
1.594797821044922e+02 
1.860709228515625e+02 
1.829492187500000e+02 
1.788053131103516e+02 
1.903247680664062e+02 
1.844922332763672e+02 
1.765473327636719e+02 
1.821070098876953e+02 
1.694220886230469e+02 
1.707135009765625e+02 
1.659074859619141e+02 
1.664007415771484e+02 
1.744070739746094e+02 
1.677149505615234e+02 
1.637353973388672e+02 
1.641216125488281e+02 
1.598356933593750e+02 
1.362537078857422e+02 
1.312278747558594e+02 
1.390682373046875e+02 
1.320270385742188e+02 
1.367573242187500e+02 
1.410136108398438e+02 
1.315679321289062e+02 
1.430540924072266e+02 
1.561363220214844e+02 
1.460352630615234e+02 
1.617130584716797e+02 
1.491565551757812e+02 
1.531468658447266e+02 
1.441715393066406e+02 
1.620609283447266e+02 
1.503962707519531e+02 
1.567792663574219e+02 
1.882435760498047e+02 
1.895352325439453e+02 
1.814315338134766e+02 
1.976621551513672e+02 
1.927545776367188e+02 
1.821609649658203e+02 
1.758905639648438e+02 
1.898541564941406e+02 
1.773896026611328e+02 
1.744670410156250e+02 
1.824065093994141e+02 
1.752567901611328e+02 
1.738940887451172e+02 
1.743114776611328e+02 
1.797451324462891e+02 
1.731602325439453e+02 
1.769138031005859e+02 
1.727251129150391e+02 
1.688521118164062e+02 
1.321412658691406e+02 
1.289029693603516e+02 
1.315075225830078e+02 
1.354872283935547e+02 
1.282390899658203e+02 
1.366446533203125e+02 
1.374435119628906e+02 
1.517659454345703e+02 
1.425723724365234e+02 
1.552754516601562e+02 
1.450485992431641e+02 
1.506155700683594e+02 
1.435196075439453e+02 
1.575544738769531e+02 
1.493619537353516e+02 
1.552402801513672e+02 
1.909948272705078e+02 
1.897038116455078e+02 
1.836619720458984e+02 
1.982837829589844e+02 
1.938246765136719e+02 
1.874025421142578e+02 
1.799647216796875e+02 
1.936759643554688e+02 
1.858962402343750e+02 
1.791183471679688e+02 
1.901319427490234e+02 
1.783432159423828e+02 
1.834046936035156e+02 
1.733996582031250e+02 
1.742547454833984e+02 
1.746752471923828e+02 
1.752248382568359e+02 
1.753329162597656e+02 
1.739185028076172e+02 
1.752815704345703e+02 
1.283571319580078e+02 
1.263017883300781e+02 
1.304878082275391e+02 
1.272945861816406e+02 
1.338791046142578e+02 
1.312260437011719e+02 
1.334149780273438e+02 
1.370946197509766e+02 
1.322599334716797e+02 
1.374293975830078e+02 
1.505312500000000e+02 
1.417834014892578e+02 
1.534475250244141e+02 
1.443840026855469e+02 
1.514496765136719e+02 
1.440412445068359e+02 
1.563474121093750e+02 
1.519014739990234e+02 
1.455164489746094e+02 
1.598629608154297e+02 
1.523851013183594e+02 
1.585010070800781e+02 
1.902993469238281e+02 
1.887205200195312e+02 
1.828741607666016e+02 
1.972830047607422e+02 
1.930591583251953e+02 
1.880803680419922e+02 
1.809817657470703e+02 
1.941007537841797e+02 
1.875435943603516e+02 
1.800697937011719e+02 
1.923775634765625e+02 
1.783009033203125e+02 
1.834556274414062e+02 
1.750107421875000e+02 
1.745965118408203e+02 
1.743518829345703e+02 
1.739228515625000e+02 
1.774271545410156e+02 
1.755267791748047e+02 
1.752005310058594e+02 
1.756350250244141e+02 
1.752280120849609e+02 
1.315604248046875e+02 
1.305480957031250e+02 
1.327508850097656e+02 
1.306300201416016e+02 
1.322502136230469e+02 
1.367551574707031e+02 
1.296903381347656e+02 
1.369332122802734e+02 
1.429891510009766e+02 
1.554942016601562e+02 
1.509860229492188e+02 
1.567780914306641e+02 
1.493722229003906e+02 
1.602908477783203e+02 
1.579797668457031e+02 
1.600800323486328e+02 
1.666891326904297e+02 
1.636556091308594e+02 
1.675253295898438e+02 
1.718714599609375e+02 
1.678657226562500e+02 
1.746463623046875e+02 
1.736575164794922e+02 
1.696815795898438e+02 
1.774424285888672e+02 
1.745345153808594e+02 
1.780067138671875e+02 
1.902050018310547e+02 
1.872851867675781e+02 
1.809449462890625e+02 
1.980551757812500e+02 
1.924653930664062e+02 
1.873154602050781e+02 
1.783683929443359e+02 
1.968270874023438e+02 
1.863908691406250e+02 
1.786749114990234e+02 
1.918427734375000e+02 
1.770504760742188e+02 
1.822922363281250e+02 
1.754639892578125e+02 
1.736546783447266e+02 
1.739982604980469e+02 
1.726385803222656e+02 
1.769278411865234e+02 
1.775326080322266e+02 
1.768297119140625e+02 
1.753850097656250e+02 
1.757652893066406e+02 
1.302110443115234e+02 
1.278913803100586e+02 
1.352790374755859e+02 
1.303139495849609e+02 
1.424115447998047e+02 
1.367613677978516e+02 
1.496848144531250e+02 
1.446882476806641e+02 
1.553139495849609e+02 
1.492026062011719e+02 
1.604445648193359e+02 
1.521925354003906e+02 
1.605170593261719e+02 
1.655903930664062e+02 
1.556967773437500e+02 
1.645464477539062e+02 
1.779550628662109e+02 
1.727631378173828e+02 
1.806661071777344e+02 
1.721440582275391e+02 
1.818004302978516e+02 
1.778088378906250e+02 
1.831904907226562e+02 
1.837099914550781e+02 
1.807611694335938e+02 
1.846380004882812e+02 
1.865935516357422e+02 
1.851617889404297e+02 
1.856813201904297e+02 
1.901982421875000e+02 
1.883937988281250e+02 
1.877602539062500e+02 
1.932416381835938e+02 
1.912482910156250e+02 
1.918473663330078e+02 
1.953201293945312e+02 
1.935609436035156e+02 
1.881967926025391e+02 
1.855677795410156e+02 
1.797508850097656e+02 
1.941414642333984e+02 
1.891208953857422e+02 
1.862806243896484e+02 
1.766711425781250e+02 
1.947819824218750e+02 
1.842299804687500e+02 
1.748810577392578e+02 
1.932778778076172e+02 
1.737478027343750e+02 
1.794479522705078e+02 
1.721228179931641e+02 
1.700706176757812e+02 
1.699192352294922e+02 
1.681211242675781e+02 
1.741653442382812e+02 
1.743429870605469e+02 
1.725850219726562e+02 
1.739113922119141e+02 
1.735084991455078e+02 
1.587572784423828e+02 
1.535828552246094e+02 
1.632241058349609e+02 
1.566516571044922e+02 
1.688663177490234e+02 
1.578413848876953e+02 
1.717219238281250e+02 
1.611045227050781e+02 
1.757799682617188e+02 
1.638530731201172e+02 
1.759742736816406e+02 
1.824261016845703e+02 
1.660580139160156e+02 
1.822525787353516e+02 
1.870432281494141e+02 
1.959346618652344e+02 
1.928759460449219e+02 
1.920812530517578e+02 
1.936005706787109e+02 
1.970164337158203e+02 
1.943334197998047e+02 
1.942611541748047e+02 
1.961846466064453e+02 
1.942285308837891e+02 
1.951063690185547e+02 
1.954154510498047e+02 
1.920438385009766e+02 
1.892104339599609e+02 
1.858005065917969e+02 
1.824922485351562e+02 
1.920438842773438e+02 
1.880459747314453e+02 
1.887590484619141e+02 
1.805923614501953e+02 
1.955990753173828e+02 
1.864335327148438e+02 
1.791861724853516e+02 
1.943083343505859e+02 
1.840048675537109e+02 
1.762953338623047e+02 
1.888975067138672e+02 
1.736795959472656e+02 
1.792166290283203e+02 
1.706407775878906e+02 
1.697599334716797e+02 
1.698117828369141e+02 
1.690214843750000e+02 
1.729936676025391e+02 
1.709416656494141e+02 
1.703814392089844e+02 
1.697101135253906e+02 
1.686934204101562e+02 
1.719914245605469e+02 
1.649014434814453e+02 
1.768229064941406e+02 
1.663026428222656e+02 
1.828187713623047e+02 
1.707723236083984e+02 
1.869143829345703e+02 
1.787613525390625e+02 
1.845635986328125e+02 
1.882797241210938e+02 
1.760083770751953e+02 
1.903954315185547e+02 
1.933238830566406e+02 
1.899032592773438e+02 
1.889470367431641e+02 
1.934442291259766e+02 
1.930407409667969e+02 
1.908800811767578e+02 
1.903217773437500e+02 
1.940214996337891e+02 
1.918401947021484e+02 
1.921110687255859e+02 
1.940928955078125e+02 
1.926133728027344e+02 
2.014277191162109e+02 
2.005507354736328e+02 
1.949031982421875e+02 
2.082778015136719e+02 
2.058694458007812e+02 
1.982607116699219e+02 
1.906139373779297e+02 
2.054790039062500e+02 
1.955028839111328e+02 
1.893943176269531e+02 
2.020836639404297e+02 
1.919678497314453e+02 
1.839270019531250e+02 
1.999249725341797e+02 
1.861228942871094e+02 
1.791012725830078e+02 
1.938507385253906e+02 
1.830364685058594e+02 
1.766992187500000e+02 
1.888919219970703e+02 
1.763812713623047e+02 
1.805144653320312e+02 
1.738038024902344e+02 
1.723957366943359e+02 
1.685926208496094e+02 
1.691672515869141e+02 
1.768496856689453e+02 
1.748369903564453e+02 
1.710494232177734e+02 
1.737642822265625e+02 
1.722733001708984e+02 
1.709980926513672e+02 
1.709197082519531e+02 
1.793138275146484e+02 
1.726535644531250e+02 
1.816422729492188e+02 
1.720349731445312e+02 
1.833175964355469e+02 
1.762814788818359e+02 
1.818691558837891e+02 
1.861134948730469e+02 
1.731381835937500e+02 
1.874531555175781e+02 
1.935032043457031e+02 
1.896171112060547e+02 
1.921467437744141e+02 
1.917003479003906e+02 
1.940494995117188e+02 
1.921180114746094e+02 
1.922440338134766e+02 
1.967809906005859e+02 
1.954075164794922e+02 
1.942891845703125e+02 
2.001095733642578e+02 
1.989232025146484e+02 
1.976426696777344e+02 
2.027575378417969e+02 
2.013298339843750e+02 
2.002763977050781e+02 
2.043125610351562e+02 
2.024638824462891e+02 
1.992169799804688e+02 
1.964783325195312e+02 
1.926501617431641e+02 
2.040573272705078e+02 
2.007564544677734e+02 
1.986129150390625e+02 
1.899707946777344e+02 
2.057719879150391e+02 
1.987167358398438e+02 
1.897691497802734e+02 
2.068087768554688e+02 
1.992205352783203e+02 
1.907368927001953e+02 
2.068818359375000e+02 
1.896150970458984e+02 
1.949574127197266e+02 
1.840708618164062e+02 
1.836999359130859e+02 
1.790128936767578e+02 
1.748353729248047e+02 
1.889690399169922e+02 
1.839255828857422e+02 
1.762570648193359e+02 
1.820853576660156e+02 
1.792180480957031e+02 
1.761001739501953e+02 
1.741537322998047e+02 
1.726263275146484e+02 
1.680735626220703e+02 
1.720093994140625e+02 
1.680136260986328e+02 
1.780248718261719e+02 
1.714878234863281e+02 
1.816337890625000e+02 
1.742507171630859e+02 
1.852659149169922e+02 
1.778880310058594e+02 
1.887483367919922e+02 
1.820485382080078e+02 
1.914069976806641e+02 
1.853884124755859e+02 
1.907491302490234e+02 
1.960961914062500e+02 
1.824255828857422e+02 
1.962522125244141e+02 
2.040209045410156e+02 
1.985335235595703e+02 
2.029061279296875e+02 
2.023885345458984e+02 
2.007990722656250e+02 
1.965805206298828e+02 
2.009205932617188e+02 
1.986443939208984e+02 
1.957621765136719e+02 
1.979877166748047e+02 
1.977075653076172e+02 
1.961439514160156e+02 
2.087098083496094e+02 
2.080562133789062e+02 
2.043320007324219e+02 
2.110274047851562e+02 
2.099315338134766e+02 
2.066911010742188e+02 
1.993827972412109e+02 
2.105155334472656e+02 
2.029806060791016e+02 
1.944755096435547e+02 
2.100805816650391e+02 
1.985314788818359e+02 
1.902332611083984e+02 
2.059003448486328e+02 
1.954673919677734e+02 
1.870205078125000e+02 
2.030700073242188e+02 
1.933512725830078e+02 
1.847393493652344e+02 
2.015749664306641e+02 
1.841997985839844e+02 
1.900200805664062e+02 
1.820685882568359e+02 
1.804934692382812e+02 
1.771695556640625e+02 
1.711338500976562e+02 
1.684167633056641e+02 
1.842464752197266e+02 
1.839773406982422e+02 
1.763706970214844e+02 
1.832414550781250e+02 
1.752451629638672e+02 
1.871676635742188e+02 
1.795863342285156e+02 
1.906760864257812e+02 
1.835242462158203e+02 
1.895299224853516e+02 
1.847446746826172e+02 
1.859757995605469e+02 
1.900283355712891e+02 
1.785186309814453e+02 
1.918222808837891e+02 
1.972753143310547e+02 
1.936360778808594e+02 
1.957605285644531e+02 
1.956822509765625e+02 
1.979397430419922e+02 
1.953185272216797e+02 
1.959040374755859e+02 
1.972921142578125e+02 
1.935818176269531e+02 
1.971422119140625e+02 
1.948398284912109e+02 
1.912539672851562e+02 
1.954280853271484e+02 
1.924154815673828e+02 
1.925313720703125e+02 
2.056404571533203e+02 
2.038089294433594e+02 
2.034868469238281e+02 
2.044757232666016e+02 
2.016890106201172e+02 
2.064300842285156e+02 
2.028976593017578e+02 
2.051805267333984e+02 
2.073996887207031e+02 
2.030130615234375e+02 
2.081575775146484e+02 
2.067996673583984e+02 
2.018489227294922e+02 
2.090587463378906e+02 
2.062783813476562e+02 
2.006799926757812e+02 
2.090629730224609e+02 
2.000818481445312e+02 
2.044842529296875e+02 
1.933707427978516e+02 
1.939551544189453e+02 
1.891692810058594e+02 
1.866788177490234e+02 
1.987404479980469e+02 
1.901768493652344e+02 
1.864636535644531e+02 
1.854869995117188e+02 
1.801661682128906e+02 
1.820679779052734e+02 
1.782994537353516e+02 
1.789331817626953e+02 
1.746257476806641e+02 
1.770708007812500e+02 
1.716272430419922e+02 
1.758462524414062e+02 
1.693506622314453e+02 
1.813727569580078e+02 
1.739282684326172e+02 
1.855987396240234e+02 
1.778104553222656e+02 
1.890694580078125e+02 
1.820308074951172e+02 
1.874759368896484e+02 
1.840316925048828e+02 
1.818977050781250e+02 
1.834472503662109e+02 
1.742776641845703e+02 
1.883400115966797e+02 
1.892382354736328e+02 
1.820347747802734e+02 
1.902720031738281e+02 
1.887168273925781e+02 
1.850314483642578e+02 
1.790236816406250e+02 
1.875966949462891e+02 
1.825669250488281e+02 
1.771413879394531e+02 
1.850131225585938e+02 
1.805990905761719e+02 
1.756139221191406e+02 
1.833830261230469e+02 
1.794088439941406e+02 
1.817517547607422e+02 
2.024842834472656e+02 
2.005919952392578e+02 
1.994279785156250e+02 
2.010694427490234e+02 
1.988392333984375e+02 
2.018845977783203e+02 
1.971033325195312e+02 
2.025292053222656e+02 
2.007374267578125e+02 
1.968978118896484e+02 
2.016322631835938e+02 
1.999840087890625e+02 
1.966087036132812e+02 
2.005629119873047e+02 
2.006398620605469e+02 
1.970568237304688e+02 
2.002298736572266e+02 
1.984912567138672e+02 
2.014188995361328e+02 
1.961364288330078e+02 
1.942946472167969e+02 
1.915280914306641e+02 
1.872993621826172e+02 
1.996069793701172e+02 
1.972259216308594e+02 
1.895018310546875e+02 
1.963277130126953e+02 
1.909138336181641e+02 
1.948614349365234e+02 
1.884712066650391e+02 
1.940430297851562e+02 
1.867703857421875e+02 
1.740689697265625e+02 
1.658957672119141e+02 
1.731706542968750e+02 
1.652096710205078e+02 
1.705809631347656e+02 
1.627390289306641e+02 
1.655344543457031e+02 
1.683933715820312e+02 
1.584952239990234e+02 
1.724728851318359e+02 
1.695382385253906e+02 
1.798418273925781e+02 
1.734498596191406e+02 
1.819800415039062e+02 
1.761801147460938e+02 
1.798616485595703e+02 
1.744924774169922e+02 
1.823180847167969e+02 
1.798287200927734e+02 
1.748684692382812e+02 
1.831480865478516e+02 
1.807734069824219e+02 
1.766065063476562e+02 
1.831550903320312e+02 
1.818479461669922e+02 
1.775156250000000e+02 
1.835168457031250e+02 
1.823552551269531e+02 
1.772477264404297e+02 
1.840932159423828e+02 
1.823316192626953e+02 
1.782639007568359e+02 
1.840115051269531e+02 
1.826517944335938e+02 
1.841465759277344e+02 
1.963627929687500e+02 
1.922643737792969e+02 
1.912321929931641e+02 
1.957394104003906e+02 
1.930344085693359e+02 
1.973631744384766e+02 
1.909990997314453e+02 
1.984437103271484e+02 
1.930868225097656e+02 
1.973200378417969e+02 
1.893132324218750e+02 
1.868232727050781e+02 
1.789293060302734e+02 
1.771467895507812e+02 
1.942646179199219e+02 
1.910752716064453e+02 
1.842294769287109e+02 
1.909717559814453e+02 
1.841782379150391e+02 
1.909190216064453e+02 
1.841343841552734e+02 
1.921018371582031e+02 
1.846177673339844e+02 
1.590249023437500e+02 
1.538258514404297e+02 
1.602233276367188e+02 
1.526468963623047e+02 
1.632410736083984e+02 
1.539211120605469e+02 
1.663846893310547e+02 
1.568912200927734e+02 
1.667621765136719e+02 
1.587765655517578e+02 
1.670528411865234e+02 
1.575697174072266e+02 
1.640999450683594e+02 
1.684606781005859e+02 
1.553026580810547e+02 
1.714892120361328e+02 
1.696959533691406e+02 
1.728031768798828e+02 
1.835086364746094e+02 
1.774912719726562e+02 
1.852288970947266e+02 
1.798678436279297e+02 
1.819763641357422e+02 
1.767236328125000e+02 
1.854382629394531e+02 
1.815202026367188e+02 
1.770986633300781e+02 
1.844037933349609e+02 
1.819493255615234e+02 
1.783651580810547e+02 
1.845630187988281e+02 
1.832041625976562e+02 
1.806394805908203e+02 
1.847490997314453e+02 
1.849962158203125e+02 
1.829513854980469e+02 
1.850143737792969e+02 
1.871167602539062e+02 
1.867354888916016e+02 
1.857639465332031e+02 
1.910820922851562e+02 
1.915015869140625e+02 
1.874153900146484e+02 
1.951904907226562e+02 
1.947225799560547e+02 
1.915398101806641e+02 
1.961882934570312e+02 
1.947852478027344e+02 
1.940607910156250e+02 
1.964610137939453e+02 
1.951216125488281e+02 
1.942358398437500e+02 
1.968960876464844e+02 
1.958638763427734e+02 
1.947542266845703e+02 
1.985887298583984e+02 
1.980496978759766e+02 
1.959468841552734e+02 
2.010394134521484e+02 
2.003376312255859e+02 
1.982997589111328e+02 
2.021455078125000e+02 
2.005819244384766e+02 
2.003228912353516e+02 
2.022664489746094e+02 
2.006406402587891e+02 
2.004385070800781e+02 
2.022711334228516e+02 
2.003932037353516e+02 
2.004104003906250e+02 
2.019395751953125e+02 
1.994722595214844e+02 
2.003133544921875e+02 
2.010470123291016e+02 
1.973772888183594e+02 
2.001315155029297e+02 
1.994852905273438e+02 
1.952425842285156e+02 
1.995747833251953e+02 
1.968726043701172e+02 
1.925498352050781e+02 
1.984155883789062e+02 
1.942812194824219e+02 
1.954515380859375e+02 
2.059425811767578e+02 
2.029157409667969e+02 
2.013167114257812e+02 
2.053877563476562e+02 
2.030144500732422e+02 
2.058340454101562e+02 
2.003391265869141e+02 
2.065459747314453e+02 
2.050703582763672e+02 
2.009639434814453e+02 
2.057491760253906e+02 
2.047841491699219e+02 
2.017260742187500e+02 
2.045411987304688e+02 
2.038563842773438e+02 
1.990206451416016e+02 
2.039985198974609e+02 
2.002617645263672e+02 
1.944848785400391e+02 
2.014266052246094e+02 
1.952076568603516e+02 
1.893798217773438e+02 
1.977814483642578e+02 
1.905296478271484e+02 
1.849050903320312e+02 
1.935977020263672e+02 
1.872995147705078e+02 
1.822563476562500e+02 
1.898467254638672e+02 
1.864897155761719e+02 
1.817187957763672e+02 
1.888061065673828e+02 
1.876061553955078e+02 
1.819886169433594e+02 
1.903212890625000e+02 
1.877704162597656e+02 
1.806743164062500e+02 
1.917486572265625e+02 
1.877743988037109e+02 
1.801548767089844e+02 
1.921349792480469e+02 
1.822100219726562e+02 
1.867717590332031e+02 
1.818669586181641e+02 
1.775015258789062e+02 
1.747974853515625e+02 
1.685513763427734e+02 
1.854826507568359e+02 
1.844246063232422e+02 
1.755210723876953e+02 
1.575986938476562e+02 
1.513793487548828e+02 
1.590938262939453e+02 
1.503486633300781e+02 
1.620456848144531e+02 
1.514788818359375e+02 
1.666107788085938e+02 
1.555730438232422e+02 
1.689765777587891e+02 
1.600235595703125e+02 
1.701201477050781e+02 
1.617089691162109e+02 
1.712465209960938e+02 
1.631616363525391e+02 
1.730407257080078e+02 
1.643353881835938e+02 
1.753302917480469e+02 
1.660241088867188e+02 
1.785186614990234e+02 
1.681343994140625e+02 
1.840625457763672e+02 
1.726837768554688e+02 
1.893359222412109e+02 
1.812524719238281e+02 
1.908741302490234e+02 
1.858029479980469e+02 
1.911389007568359e+02 
1.861156463623047e+02 
1.914831542968750e+02 
1.864907989501953e+02 
1.930772552490234e+02 
1.874722442626953e+02 
1.954832458496094e+02 
1.897258453369141e+02 
1.967637176513672e+02 
1.921732482910156e+02 
1.967943725585938e+02 
1.922266082763672e+02 
1.965924530029297e+02 
1.920020294189453e+02 
1.957954559326172e+02 
1.915182647705078e+02 
1.938409729003906e+02 
1.904845733642578e+02 
1.897851715087891e+02 
1.876500244140625e+02 
1.839575195312500e+02 
1.853489990234375e+02 
1.788047332763672e+02 
1.896569824218750e+02 
1.922040252685547e+02 
1.852447662353516e+02 
1.941078491210938e+02 
1.904442443847656e+02 
1.896839904785156e+02 
1.848744354248047e+02 
1.928711853027344e+02 
1.914892730712891e+02 
1.880291442871094e+02 
1.933324127197266e+02 
1.934765014648438e+02 
1.887149658203125e+02 
1.930132598876953e+02 
1.959179840087891e+02 
1.902494354248047e+02 
1.950992889404297e+02 
1.979286956787109e+02 
1.913487091064453e+02 
2.003641662597656e+02 
1.936228179931641e+02 
1.979219970703125e+02 
1.920332183837891e+02 
1.887431640625000e+02 
1.841390838623047e+02 
1.823265533447266e+02 
1.956915588378906e+02 
1.944420166015625e+02 
1.876503448486328e+02 
1.956388702392578e+02 
1.888795776367188e+02 
1.951745452880859e+02 
1.899590759277344e+02 
1.913135070800781e+02 
1.866256866455078e+02 
1.862148132324219e+02 
1.818898468017578e+02 
1.812644958496094e+02 
1.769390716552734e+02 
1.774337615966797e+02 
1.723407897949219e+02 
1.753072814941406e+02 
1.690755615234375e+02 
1.750287933349609e+02 
1.675120239257812e+02 
1.738466949462891e+02 
1.669242095947266e+02 
1.723049316406250e+02 
1.653666076660156e+02 
1.734028930664062e+02 
1.650347747802734e+02 
1.778495635986328e+02 
1.735409545898438e+02 
1.778144378662109e+02 
1.722266082763672e+02 
1.779752044677734e+02 
1.722068939208984e+02 
1.805400390625000e+02 
1.740658264160156e+02 
1.814626922607422e+02 
1.745216064453125e+02 
1.825062866210938e+02 
1.744969329833984e+02 
1.831354675292969e+02 
1.747648925781250e+02 
1.856550292968750e+02 
1.782877502441406e+02 
1.778752746582031e+02 
2.016904144287109e+02 
1.756304473876953e+02 
1.757017211914062e+02 
1.743776245117188e+02 
1.955281066894531e+02 
1.758802185058594e+02 
1.906945495605469e+02 
1.784994049072266e+02 
1.789165039062500e+02 
1.849136352539062e+02 
1.962199096679688e+02 
1.791797332763672e+02 
1.940171203613281e+02 
2.042773742675781e+02 
1.794190826416016e+02 
2.085721588134766e+02 
2.095314788818359e+02 
2.132047119140625e+02 
1.783105773925781e+02 
1.800030975341797e+02 
1.807316741943359e+02 
2.145666809082031e+02 
1.805718383789062e+02 
2.099892578125000e+02 
2.146284179687500e+02 
2.118170318603516e+02 
1.797738494873047e+02 
1.816890411376953e+02 
1.812642059326172e+02 
2.101103973388672e+02 
1.778455963134766e+02 
2.070223999023438e+02 
2.102574615478516e+02 
2.072212829589844e+02 
1.796265869140625e+02 
1.581600646972656e+02 
1.469339599609375e+02 
1.733629150390625e+02 
1.774361114501953e+02 
1.737848052978516e+02 
2.086191406250000e+02 
2.088167266845703e+02 
2.101469421386719e+02 
1.857025604248047e+02 
1.747723541259766e+02 
1.786102752685547e+02 
1.544934692382812e+02 
1.631291351318359e+02 
1.470007781982422e+02 
1.706691894531250e+02 
1.694255218505859e+02 
2.090502166748047e+02 
2.084740753173828e+02 
1.822915344238281e+02 
1.745867919921875e+02 
1.627609100341797e+02 
1.792584838867188e+02 
1.801219024658203e+02 
1.483376007080078e+02 
1.505479125976562e+02 
1.657457427978516e+02 
2.066959838867188e+02 
2.077217254638672e+02 
2.080000152587891e+02 
1.817899169921875e+02 
1.844989624023438e+02 
1.577582550048828e+02 
1.663641052246094e+02 
1.500045776367188e+02 
1.656273345947266e+02 
1.643733825683594e+02 
1.636444244384766e+02 
2.065027618408203e+02 
2.066963195800781e+02 
1.865055541992188e+02 
1.838267669677734e+02 
1.557263031005859e+02 
1.562657775878906e+02 
1.630183410644531e+02 
2.057673187255859e+02 
2.050221099853516e+02 
1.846777801513672e+02 
1.848751525878906e+02 
1.571311645507812e+02 
1.521633758544922e+02 
1.628505249023438e+02 
2.067877349853516e+02 
2.068244476318359e+02 
2.074606170654297e+02 
1.887100372314453e+02 
1.824072265625000e+02 
1.544345550537109e+02 
1.555106506347656e+02 
1.613730621337891e+02 
1.623657684326172e+02 
1.615876007080078e+02 
2.069309844970703e+02 
2.049073181152344e+02 
1.914506683349609e+02 
1.830296936035156e+02 
1.838240661621094e+02 
1.595587768554688e+02 
1.513783264160156e+02 
1.604397583007812e+02 
1.618254699707031e+02 
2.010180664062500e+02 
2.029568481445312e+02 
2.019714965820312e+02 
1.872332611083984e+02 
1.787565917968750e+02 
1.675858612060547e+02 
1.776958160400391e+02 
1.844861602783203e+02 
1.541934509277344e+02 
1.578174438476562e+02 
1.609452667236328e+02 
1.612194519042969e+02 
1.611757507324219e+02 
1.985036315917969e+02 
1.993408050537109e+02 
1.818202056884766e+02 
1.726115264892578e+02 
1.620700988769531e+02 
1.743912963867188e+02 
1.538199462890625e+02 
1.629836883544922e+02 
1.951568603515625e+02 
1.972797698974609e+02 
1.836043395996094e+02 
1.757365112304688e+02 
1.805072937011719e+02 
1.658417205810547e+02 
1.581640014648438e+02 
1.540874176025391e+02 
1.636844787597656e+02 
1.655626678466797e+02 
1.681593933105469e+02 
1.771135711669922e+02 
1.903228302001953e+02 
1.675793609619141e+02 
1.882322540283203e+02 
1.931390380859375e+02 
1.844009552001953e+02 
1.818307647705078e+02 
1.815558776855469e+02 
1.524412231445312e+02 
1.501535797119141e+02 
1.628778228759766e+02 
1.631172180175781e+02 
1.670589141845703e+02 
1.863836517333984e+02 
1.928484191894531e+02 
1.910247497558594e+02 
1.805847167968750e+02 
1.695565643310547e+02 
1.569390258789062e+02 
1.784079132080078e+02 
1.785809478759766e+02 
1.466953125000000e+02 
1.483248443603516e+02 
1.601268768310547e+02 
1.623072357177734e+02 
1.703999938964844e+02 
1.828270721435547e+02 
1.615491027832031e+02 
1.800771026611328e+02 
1.871282653808594e+02 
1.842486267089844e+02 
1.789317474365234e+02 
1.809625244140625e+02 
1.543869628906250e+02 
1.606825561523438e+02 
1.485251007080078e+02 
1.569122467041016e+02 
1.572005157470703e+02 
1.609299163818359e+02 
1.836416931152344e+02 
1.877041625976562e+02 
1.873860168457031e+02 
1.813063507080078e+02 
1.697159576416016e+02 
1.618580169677734e+02 
1.761738433837891e+02 
1.785056610107422e+02 
1.513530883789062e+02 
1.561762390136719e+02 
1.578769073486328e+02 
1.589017028808594e+02 
1.683940887451172e+02 
1.806468353271484e+02 
1.586013183593750e+02 
1.780867614746094e+02 
1.838339996337891e+02 
1.861824951171875e+02 
1.760135192871094e+02 
1.829504241943359e+02 
1.691984558105469e+02 
1.618600006103516e+02 
1.645178985595703e+02 
1.667663574218750e+02 
1.549560852050781e+02 
1.540180053710938e+02 
1.587391052246094e+02 
1.804049224853516e+02 
1.863631439208984e+02 
1.877985229492188e+02 
1.602381896972656e+02 
1.604528961181641e+02 
1.509488983154297e+02 
1.811916961669922e+02 
1.875497131347656e+02 
1.883149414062500e+02 
1.583177795410156e+02 
1.573517150878906e+02 
1.502947540283203e+02 
1.822998962402344e+02 
1.849087371826172e+02 
1.886289062500000e+02 
1.882107696533203e+02 
1.581778564453125e+02 
1.569528198242188e+02 
1.511960296630859e+02 
1.522806243896484e+02 
1.860462036132812e+02 
1.885208282470703e+02 
1.883273925781250e+02 
1.580019226074219e+02 
1.596176910400391e+02 
1.528170623779297e+02 
1.861250762939453e+02 
1.855020446777344e+02 
1.891335144042969e+02 
1.571873168945312e+02 
1.546235504150391e+02 
1.539539642333984e+02 
1.528232269287109e+02 
1.793351440429688e+02 
1.874376525878906e+02 
1.930570526123047e+02 
1.929184417724609e+02 
1.530470275878906e+02 
1.534970092773438e+02 
1.717067413330078e+02 
1.851865234375000e+02 
1.914995880126953e+02 
1.895034484863281e+02 
1.499633941650391e+02 
1.507333068847656e+02 
1.488663024902344e+02 
1.531551208496094e+02 
1.580744476318359e+02 
1.630077819824219e+02 
1.724887237548828e+02 
1.530170593261719e+02 
1.705146179199219e+02 
1.773971099853516e+02 
1.904408874511719e+02 
1.462260131835938e+02 
1.510016632080078e+02 
1.796431579589844e+02 
1.937648925781250e+02 
1.458348083496094e+02 
1.490016021728516e+02 
1.519219055175781e+02 
1.500629882812500e+02 
1.826295623779297e+02 
1.846116485595703e+02 
1.935317993164062e+02 
1.933685150146484e+02 
1.479134521484375e+02 
1.519702301025391e+02 
1.493178558349609e+02 
1.498738250732422e+02 
1.863866119384766e+02 
1.880776062011719e+02 
1.919755401611328e+02 
1.925846710205078e+02 
1.492125396728516e+02 
1.536348724365234e+02 
1.541407470703125e+02 
1.519398193359375e+02 
1.545101623535156e+02 
1.899016265869141e+02 
1.918883819580078e+02 
1.898170013427734e+02 
1.553054962158203e+02 
1.561724395751953e+02 
1.892036743164062e+02 
1.844400939941406e+02 
1.854108886718750e+02 
1.874477844238281e+02 
1.582423858642578e+02 
1.559673767089844e+02 
1.569698791503906e+02 
1.579809417724609e+02 
1.794568328857422e+02 
1.845507049560547e+02 
1.793225097656250e+02 
1.537394714355469e+02 
1.537532806396484e+02 
1.648294525146484e+02 
1.731426544189453e+02 
1.825366821289062e+02 
1.619494018554688e+02 
1.880179138183594e+02 
1.760388183593750e+02 
1.526378326416016e+02 
1.493730926513672e+02 
1.585977935791016e+02 
1.906303100585938e+02 
1.921659088134766e+02 
1.776056365966797e+02 
1.801163635253906e+02 
1.465189361572266e+02 
1.621754760742188e+02 
1.582599029541016e+02 
1.910839080810547e+02 
1.806286773681641e+02 
1.852168884277344e+02 
1.860511016845703e+02 
1.464758605957031e+02 
1.460059051513672e+02 
1.574569854736328e+02 
1.901741027832031e+02 
1.901375732421875e+02 
1.800642395019531e+02 
1.860223541259766e+02 
1.865201416015625e+02 
1.462756652832031e+02 
1.616475677490234e+02 
1.594764862060547e+02 
1.899990997314453e+02 
1.810494842529297e+02 
1.872416076660156e+02 
1.889203033447266e+02 
1.429279632568359e+02 
1.392989349365234e+02 
1.583558044433594e+02 
1.895147705078125e+02 
1.871075439453125e+02 
1.868002166748047e+02 
1.939055938720703e+02 
1.365101470947266e+02 
1.598516693115234e+02 
1.542825469970703e+02 
1.842600097656250e+02 
1.896670837402344e+02 
1.952736358642578e+02 
1.966206512451172e+02 
1.343455352783203e+02 
1.317514953613281e+02 
1.502737426757812e+02 
1.822720947265625e+02 
1.816675415039062e+02 
1.910048675537109e+02 
1.968567962646484e+02 
1.975608520507812e+02 
1.281667480468750e+02 
1.528161773681641e+02 
1.495290069580078e+02 
1.811640167236328e+02 
1.907895965576172e+02 
1.974509887695312e+02 
1.964750061035156e+02 
1.274251480102539e+02 
1.261378936767578e+02 
1.256167068481445e+02 
1.488520355224609e+02 
1.813570098876953e+02 
1.821894989013672e+02 
1.901986694335938e+02 
1.944762725830078e+02 
1.252549133300781e+02 
1.530140686035156e+02 
1.500066528320312e+02 
1.821780853271484e+02 
1.856171264648438e+02 
1.867739715576172e+02 
1.263690948486328e+02 
1.271345520019531e+02 
1.499132385253906e+02 
1.830169067382812e+02 
1.819891967773438e+02 
1.759602050781250e+02 
1.266589736938477e+02 
1.527629394531250e+02 
1.487006225585938e+02 
1.799580078125000e+02 
1.696512298583984e+02 
1.249794387817383e+02 
1.238110122680664e+02 
1.477363281250000e+02 
1.778865814208984e+02 
1.715806732177734e+02 
1.651255798339844e+02 
1.262348403930664e+02 
1.238606643676758e+02 
1.493888244628906e+02 
1.427870330810547e+02 
1.632274322509766e+02 
1.623410949707031e+02 
1.612736358642578e+02 
1.248129119873047e+02 
1.259097213745117e+02 
1.392679290771484e+02 
1.572220153808594e+02 
1.634037780761719e+02 
1.659757232666016e+02 
1.277648773193359e+02 
1.278442459106445e+02 
1.434465942382812e+02 
1.499301452636719e+02 
1.571044464111328e+02 
1.416431121826172e+02 
1.617142486572266e+02 
1.670825347900391e+02 
1.693719635009766e+02 
1.710454101562500e+02 
1.296149139404297e+02 
1.287593841552734e+02 
1.337910614013672e+02 
1.644913330078125e+02 
1.703975982666016e+02 
1.312765655517578e+02 
1.326937255859375e+02 
1.627388305664062e+02 
1.601354827880859e+02 
1.723073883056641e+02 
1.701726226806641e+02 
1.333034667968750e+02 
1.340897521972656e+02 
1.320377502441406e+02 
1.350951080322266e+02 
1.590353851318359e+02 
1.694487915039062e+02 
1.695678253173828e+02 
1.357046203613281e+02 
1.327695617675781e+02 
1.418166656494141e+02 
1.398809356689453e+02 
1.512372283935547e+02 
1.624807281494141e+02 
1.433291473388672e+02 
1.604992065429688e+02 
1.688972625732422e+02 
1.729078979492188e+02 
1.696245727539062e+02 
1.708454742431641e+02 
1.384938049316406e+02 
1.336478576660156e+02 
1.425886993408203e+02 
1.719005279541016e+02 
1.724913482666016e+02 
1.759824371337891e+02 
1.788870849609375e+02 
1.723393402099609e+02 
1.758130340576172e+02 
1.416789703369141e+02 
1.353731536865234e+02 
1.362761230468750e+02 
1.430213623046875e+02 
1.839520111083984e+02 
1.819103546142578e+02 
1.864217071533203e+02 
1.832510375976562e+02 
1.774707336425781e+02 
1.800358886718750e+02 
1.470788269042969e+02 
1.371991729736328e+02 
1.381891326904297e+02 
1.460798034667969e+02 
1.484781646728516e+02 
1.857790679931641e+02 
1.877490997314453e+02 
1.893705291748047e+02 
1.822550048828125e+02 
1.799788818359375e+02 
1.423379211425781e+02 
1.382168426513672e+02 
1.489064483642578e+02 
1.496523590087891e+02 
1.860760498046875e+02 
1.877807769775391e+02 
1.821006927490234e+02 
1.803232269287109e+02 
1.787200317382812e+02 
1.473386840820312e+02 
1.395835876464844e+02 
1.416811981201172e+02 
1.512321777343750e+02 
1.874522094726562e+02 
1.886587066650391e+02 
1.911691589355469e+02 
1.864923248291016e+02 
1.786185760498047e+02 
1.803092956542969e+02 
1.484939117431641e+02 
1.415960693359375e+02 
1.414327697753906e+02 
1.520848541259766e+02 
1.531763305664062e+02 
1.855249786376953e+02 
1.857881927490234e+02 
1.928195953369141e+02 
1.823466949462891e+02 
1.849955902099609e+02 
1.423989257812500e+02 
1.375385742187500e+02 
1.495943908691406e+02 
1.806344299316406e+02 
1.845257720947266e+02 
1.850330200195312e+02 
1.906114501953125e+02 
1.863266143798828e+02 
1.484218750000000e+02 
1.385081176757812e+02 
1.407641754150391e+02 
1.481042175292969e+02 
1.486856231689453e+02 
1.798145751953125e+02 
1.814138946533203e+02 
1.950141143798828e+02 
1.886620178222656e+02 
1.916292266845703e+02 
1.548922882080078e+02 
1.439675140380859e+02 
1.464767456054688e+02 
1.470106811523438e+02 
1.490398559570312e+02 
1.486786804199219e+02 
1.782473144531250e+02 
1.810659332275391e+02 
1.802839660644531e+02 
1.956562042236328e+02 
1.984655303955078e+02 
1.518629302978516e+02 
1.457140502929688e+02 
1.485852203369141e+02 
1.805714874267578e+02 
1.994963531494141e+02 
1.994081726074219e+02 
1.589503479003906e+02 
1.489666900634766e+02 
1.516812438964844e+02 
1.496440277099609e+02 
1.509957885742188e+02 
1.795634918212891e+02 
1.823135528564453e+02 
1.834774169921875e+02 
1.998364715576172e+02 
1.992978363037109e+02 
1.613916778564453e+02 
1.530120849609375e+02 
1.540478057861328e+02 
1.528240814208984e+02 
1.525127563476562e+02 
1.554008941650391e+02 
1.875214080810547e+02 
1.865643615722656e+02 
1.878384399414062e+02 
1.989144897460938e+02 
1.651548309326172e+02 
1.546314849853516e+02 
1.558946685791016e+02 
1.570874481201172e+02 
1.586705322265625e+02 
1.570483703613281e+02 
1.859798431396484e+02 
1.867219543457031e+02 
1.860619659423828e+02 
2.004022216796875e+02 
1.996479949951172e+02 
1.590975646972656e+02 
1.528946075439453e+02 
1.525061340332031e+02 
1.555704040527344e+02 
1.540997467041016e+02 
1.846511840820312e+02 
1.857651367187500e+02 
1.854935913085938e+02 
1.988476409912109e+02 
1.992016296386719e+02 
1.992005767822266e+02 
1.647952117919922e+02 
1.552555847167969e+02 
1.592552337646484e+02 
1.511802215576172e+02 
1.514152374267578e+02 
1.840745086669922e+02 
1.839864959716797e+02 
2.005129089355469e+02 
2.001101684570312e+02 
2.012729187011719e+02 
1.606389923095703e+02 
1.589852294921875e+02 
1.467403564453125e+02 
1.478043365478516e+02 
1.470182647705078e+02 
1.837945709228516e+02 
1.837734985351562e+02 
1.851684265136719e+02 
2.045332946777344e+02 
2.033094940185547e+02 
2.053695983886719e+02 
1.568638458251953e+02 
1.544970245361328e+02 
1.460124664306641e+02 
1.466373443603516e+02 
1.483810424804688e+02 
1.882431182861328e+02 
1.877780456542969e+02 
1.883407135009766e+02 
2.080552368164062e+02 
2.076374969482422e+02 
2.090052032470703e+02 
1.554747772216797e+02 
1.535982208251953e+02 
1.536316375732422e+02 
1.458018188476562e+02 
1.463704833984375e+02 
1.895510101318359e+02 
1.896494140625000e+02 
1.897983245849609e+02 
2.077338256835938e+02 
2.097581939697266e+02 
2.084384002685547e+02 
1.532372283935547e+02 
1.411640930175781e+02 
1.430135345458984e+02 
1.442819213867188e+02 
1.878265838623047e+02 
1.855376129150391e+02 
2.058481292724609e+02 
2.055558013916016e+02 
1.543126831054688e+02 
1.541429138183594e+02 
1.404135437011719e+02 
1.420360107421875e+02 
1.814886627197266e+02 
1.831209716796875e+02 
1.839254608154297e+02 
2.022639007568359e+02 
1.978777770996094e+02 
1.566992340087891e+02 
1.547162017822266e+02 
1.562158355712891e+02 
1.394043121337891e+02 
1.403266143798828e+02 
1.413137359619141e+02 
1.814547729492188e+02 
1.829268188476562e+02 
1.878755645751953e+02 
1.570227203369141e+02 
1.408699645996094e+02 
1.423292846679688e+02 
1.429176635742188e+02 
1.817871704101562e+02 
1.837970275878906e+02 
1.840955505371094e+02 
1.799726562500000e+02 
1.554753417968750e+02 
1.545700378417969e+02 
1.392317199707031e+02 
1.381575927734375e+02 
1.840318908691406e+02 
1.863049011230469e+02 
1.865675811767578e+02 
1.769118347167969e+02 
1.754015197753906e+02 
1.519350128173828e+02 
1.481505584716797e+02 
1.297830352783203e+02 
1.329918365478516e+02 
1.326169281005859e+02 
1.833299255371094e+02 
1.875890045166016e+02 
1.881829986572266e+02 
1.739456787109375e+02 
1.777327728271484e+02 
1.775845794677734e+02 
1.449922180175781e+02 
1.433325042724609e+02 
1.284855194091797e+02 
1.293112792968750e+02 
1.831669921875000e+02 
1.859053344726562e+02 
1.774879302978516e+02 
1.789830017089844e+02 
1.822087707519531e+02 
1.435007629394531e+02 
1.429706268310547e+02 
1.429651794433594e+02 
1.272273788452148e+02 
1.302713470458984e+02 
1.309189910888672e+02 
1.805286560058594e+02 
1.852396240234375e+02 
1.829584045410156e+02 
1.867395782470703e+02 
1.854482269287109e+02 
1.910019989013672e+02 
1.450527191162109e+02 
1.433506927490234e+02 
1.456022033691406e+02 
1.232848281860352e+02 
1.264623947143555e+02 
1.270114288330078e+02 
1.784279785156250e+02 
1.826775207519531e+02 
1.829275665283203e+02 
1.944578399658203e+02 
1.946338195800781e+02 
1.988990631103516e+02 
1.500616607666016e+02 
1.221918716430664e+02 
1.240123901367188e+02 
1.786888885498047e+02 
1.795988616943359e+02 
1.938325653076172e+02 
2.017287597656250e+02 
2.006809234619141e+02 
1.525184936523438e+02 
1.551455535888672e+02 
1.234678955078125e+02 
1.256691207885742e+02 
1.266880035400391e+02 
1.754005279541016e+02 
1.780419616699219e+02 
1.762414245605469e+02 
1.840929260253906e+02 
1.961995697021484e+02 
1.894181518554688e+02 
1.546223449707031e+02 
1.523950653076172e+02 
1.238903656005859e+02 
1.275433349609375e+02 
1.269173278808594e+02 
1.736349792480469e+02 
1.766216735839844e+02 
1.775970306396484e+02 
1.738983459472656e+02 
1.831346282958984e+02 
1.519658966064453e+02 
1.498204498291016e+02 
1.224226684570312e+02 
1.228746948242188e+02 
1.735854492187500e+02 
1.748336029052734e+02 
1.651795043945312e+02 
1.784174194335938e+02 
1.750579071044922e+02 
1.485863952636719e+02 
1.466467742919922e+02 
1.516781921386719e+02 
1.181587829589844e+02 
1.231872558593750e+02 
1.233658905029297e+02 
1.689882049560547e+02 
1.744359130859375e+02 
1.709889373779297e+02 
1.610496978759766e+02 
1.727287292480469e+02 
1.718220977783203e+02 
1.442549896240234e+02 
1.422154235839844e+02 
1.467722625732422e+02 
1.153205795288086e+02 
1.181304321289062e+02 
1.607491912841797e+02 
1.688206176757812e+02 
1.671633911132812e+02 
1.600510711669922e+02 
1.712232208251953e+02 
1.709624328613281e+02 
1.400193786621094e+02 
1.385185852050781e+02 
1.422007904052734e+02 
1.101507492065430e+02 
1.172618103027344e+02 
1.159793472290039e+02 
1.579372406005859e+02 
1.586630706787109e+02 
1.604262390136719e+02 
1.708201141357422e+02 
1.713589172363281e+02 
1.398029937744141e+02 
1.374777069091797e+02 
1.087403030395508e+02 
1.150622940063477e+02 
1.147534637451172e+02 
1.530757904052734e+02 
1.592464599609375e+02 
1.566083526611328e+02 
1.597242584228516e+02 
1.726241912841797e+02 
1.703574066162109e+02 
1.403368988037109e+02 
1.357857666015625e+02 
1.360522613525391e+02 
1.093953857421875e+02 
1.147295379638672e+02 
1.158054046630859e+02 
1.530581665039062e+02 
1.760227050781250e+02 
1.778604431152344e+02 
1.415921783447266e+02 
1.357229156494141e+02 
1.369177246093750e+02 
1.113200378417969e+02 
1.160991439819336e+02 
1.182384262084961e+02 
1.554067840576172e+02 
1.584771270751953e+02 
1.787476348876953e+02 
1.798365020751953e+02 
1.412323303222656e+02 
1.431538543701172e+02 
1.387749481201172e+02 
1.160784530639648e+02 
1.201137084960938e+02 
1.234165115356445e+02 
1.598728485107422e+02 
1.645425567626953e+02 
1.817983703613281e+02 
1.847888183593750e+02 
1.456752166748047e+02 
1.478318023681641e+02 
1.256637420654297e+02 
1.274534072875977e+02 
1.330906677246094e+02 
1.651573333740234e+02 
1.649919128417969e+02 
1.879495086669922e+02 
1.886425933837891e+02 
1.489078674316406e+02 
1.508493957519531e+02 
1.324858398437500e+02 
1.331898345947266e+02 
1.631542968750000e+02 
1.640943298339844e+02 
1.908443145751953e+02 
1.907546691894531e+02 
1.930529632568359e+02 
1.898114776611328e+02 
1.489128112792969e+02 
1.477251586914062e+02 
1.319659729003906e+02 
1.309510498046875e+02 
1.633961486816406e+02 
1.666917114257812e+02 
1.951941833496094e+02 
1.949111480712891e+02 
1.977721862792969e+02 
1.464221801757812e+02 
1.473428039550781e+02 
1.478698730468750e+02 
1.293096771240234e+02 
1.288134765625000e+02 
1.701259155273438e+02 
1.716618957519531e+02 
1.764026336669922e+02 
2.003317718505859e+02 
1.998850555419922e+02 
2.031053314208984e+02 
1.476205139160156e+02 
1.481721801757812e+02 
1.511686553955078e+02 
1.246741561889648e+02 
1.250823669433594e+02 
1.802148284912109e+02 
1.836044006347656e+02 
2.043039703369141e+02 
2.060654602050781e+02 
2.060676422119141e+02 
1.520830230712891e+02 
1.524561767578125e+02 
1.561771240234375e+02 
1.269386062622070e+02 
1.289723815917969e+02 
1.287633056640625e+02 
1.875678863525391e+02 
1.885959320068359e+02 
2.038549041748047e+02 
2.056795959472656e+02 
2.062877960205078e+02 
1.586177520751953e+02 
1.587031402587891e+02 
1.633870697021484e+02 
1.312945861816406e+02 
1.382996215820312e+02 
1.368469238281250e+02 
1.430043029785156e+02 
1.896459045410156e+02 
1.872299804687500e+02 
2.073780364990234e+02 
2.075791931152344e+02 
2.110570983886719e+02 
1.598130950927734e+02 
1.624352416992188e+02 
1.647529754638672e+02 
1.427872619628906e+02 
1.429484558105469e+02 
1.463572998046875e+02 
1.447999267578125e+02 
1.894635925292969e+02 
1.924869995117188e+02 
2.229767150878906e+02 
2.207570648193359e+02 
2.260369873046875e+02 
2.137313079833984e+02 
2.154907531738281e+02 
1.712133178710938e+02 
1.711568603515625e+02 
1.760791168212891e+02 
1.634278411865234e+02 
1.658787689208984e+02 
1.471154327392578e+02 
1.477492065429688e+02 
1.478723449707031e+02 
1.914172515869141e+02 
1.917529754638672e+02 
2.310181579589844e+02 
2.299489898681641e+02 
2.347895965576172e+02 
1.768828735351562e+02 
1.774354248046875e+02 
1.811573181152344e+02 
1.487298431396484e+02 
1.485897216796875e+02 
1.460522003173828e+02 
1.893738861083984e+02 
1.895337982177734e+02 
2.312132873535156e+02 
2.338177490234375e+02 
2.300569763183594e+02 
1.849852142333984e+02 
1.834686584472656e+02 
1.897005767822266e+02 
1.477427673339844e+02 
1.499762420654297e+02 
1.504742736816406e+02 
1.877955780029297e+02 
1.900689544677734e+02 
2.244438323974609e+02 
2.274038543701172e+02 
2.227635955810547e+02 
1.961790924072266e+02 
1.964528503417969e+02 
1.962383728027344e+02 
1.925277099609375e+02 
1.940885009765625e+02 
1.508535461425781e+02 
1.537063446044922e+02 
1.570974273681641e+02 
1.896186981201172e+02 
1.904534301757812e+02 
1.934129791259766e+02 
1.969520874023438e+02 
2.181845397949219e+02 
2.203016662597656e+02 
2.171146850585938e+02 
1.939071655273438e+02 
1.955403594970703e+02 
1.930610198974609e+02 
1.580309448242188e+02 
1.604791564941406e+02 
1.941997070312500e+02 
1.928959197998047e+02 
1.974243621826172e+02 
1.978054351806641e+02 
2.144359283447266e+02 
2.159781799316406e+02 
2.142388305664062e+02 
1.896847991943359e+02 
1.909140472412109e+02 
1.877670745849609e+02 
1.602395935058594e+02 
1.537561492919922e+02 
1.570262756347656e+02 
1.953970794677734e+02 
1.987171478271484e+02 
1.980133209228516e+02 
2.102990875244141e+02 
2.133087615966797e+02 
2.112411193847656e+02 
1.855091857910156e+02 
1.861865081787109e+02 
1.839915008544922e+02 
1.542212371826172e+02 
1.565032653808594e+02 
1.604138488769531e+02 
1.881941528320312e+02 
1.962180786132812e+02 
1.964582824707031e+02 
2.049889984130859e+02 
2.097794036865234e+02 
2.069675750732422e+02 
1.806691741943359e+02 
1.825715026855469e+02 
1.804601593017578e+02 
1.626705627441406e+02 
1.647985839843750e+02 
1.644070129394531e+02 
1.925441436767578e+02 
1.940549163818359e+02 
1.992575988769531e+02 
2.040863189697266e+02 
2.019114074707031e+02 
1.760639343261719e+02 
1.788099212646484e+02 
1.766391754150391e+02 
1.648567047119141e+02 
1.606479187011719e+02 
1.631120605468750e+02 
1.918952789306641e+02 
1.930231323242188e+02 
1.947523803710938e+02 
1.992240295410156e+02 
1.977481536865234e+02 
1.700481109619141e+02 
1.734933929443359e+02 
1.703383026123047e+02 
1.587291564941406e+02 
1.590204925537109e+02 
1.621716003417969e+02 
1.924119415283203e+02 
1.857096099853516e+02 
1.941176605224609e+02 
1.950145263671875e+02 
1.923573760986328e+02 
1.956933898925781e+02 
1.959394683837891e+02 
1.647000732421875e+02 
1.672829132080078e+02 
1.648817291259766e+02 
1.649572906494141e+02 
1.679493865966797e+02 
1.667249603271484e+02 
1.944735565185547e+02 
1.995476226806641e+02 
1.933929443359375e+02 
1.962219390869141e+02 
1.978960876464844e+02 
1.611180572509766e+02 
1.629383087158203e+02 
1.621734161376953e+02 
1.666493835449219e+02 
1.681253814697266e+02 
1.705994415283203e+02 
2.007385101318359e+02 
2.019551544189453e+02 
1.977192382812500e+02 
2.004054412841797e+02 
2.014792633056641e+02 
1.956388397216797e+02 
1.995031280517578e+02 
1.603604125976562e+02 
1.615536956787109e+02 
1.621296081542969e+02 
1.710367279052734e+02 
1.730881347656250e+02 
2.000168762207031e+02 
1.964234466552734e+02 
1.999312744140625e+02 
1.991488494873047e+02 
1.972044525146484e+02 
2.009677429199219e+02 
2.012863159179688e+02 
1.596184082031250e+02 
1.623966979980469e+02 
1.623839569091797e+02 
1.690406341552734e+02 
1.672648162841797e+02 
1.969465179443359e+02 
1.970900878906250e+02 
1.962838592529297e+02 
2.003846740722656e+02 
2.007763061523438e+02 
1.562656402587891e+02 
1.627978820800781e+02 
1.610549926757812e+02 
1.654552001953125e+02 
1.666151885986328e+02 
1.671456604003906e+02 
1.920615234375000e+02 
1.883409423828125e+02 
2.035670318603516e+02 
2.037712249755859e+02 
2.072215423583984e+02 
1.979779968261719e+02 
2.011509399414062e+02 
1.582733001708984e+02 
1.612519531250000e+02 
1.629954833984375e+02 
1.552089080810547e+02 
1.607602996826172e+02 
1.657304077148438e+02 
1.616668701171875e+02 
1.866052551269531e+02 
1.792299652099609e+02 
1.852035369873047e+02 
1.813614654541016e+02 
2.080804138183594e+02 
2.088068389892578e+02 
2.089218597412109e+02 
1.608632507324219e+02 
1.639673919677734e+02 
1.667373199462891e+02 
1.594261779785156e+02 
1.587840118408203e+02 
1.591223754882812e+02 
1.630970764160156e+02 
1.768616333007812e+02 
1.727670288085938e+02 
2.078024902343750e+02 
2.116886138916016e+02 
2.102241058349609e+02 
2.092317504882812e+02 
2.097388610839844e+02 
1.625779571533203e+02 
1.693497161865234e+02 
1.684085388183594e+02 
1.562344665527344e+02 
1.568047027587891e+02 
1.622955017089844e+02 
1.693677825927734e+02 
1.565166625976562e+02 
1.712925872802734e+02 
1.750154571533203e+02 
1.782418823242188e+02 
2.027311401367188e+02 
2.079828491210938e+02 
2.066686248779297e+02 
1.615733032226562e+02 
1.667407989501953e+02 
1.649250640869141e+02 
1.530915222167969e+02 
1.519311981201172e+02 
1.566723785400391e+02 
1.800019226074219e+02 
1.836203460693359e+02 
1.966431427001953e+02 
2.043824310302734e+02 
2.021004791259766e+02 
1.556850128173828e+02 
1.630624542236328e+02 
1.593891754150391e+02 
1.507381896972656e+02 
1.518287353515625e+02 
1.841833343505859e+02 
1.839367218017578e+02 
1.908569946289062e+02 
1.999765777587891e+02 
1.985783081054688e+02 
1.487210998535156e+02 
1.554662322998047e+02 
1.499514160156250e+02 
1.524140472412109e+02 
1.551218719482422e+02 
1.822092895507812e+02 
1.781479949951172e+02 
1.887927093505859e+02 
1.962126922607422e+02 
1.957779693603516e+02 
1.840364074707031e+02 
1.968259124755859e+02 
1.473832855224609e+02 
1.514205627441406e+02 
1.513160858154297e+02 
1.524014739990234e+02 
1.591502532958984e+02 
1.625964965820312e+02 
1.675677185058594e+02 
1.768218841552734e+02 
1.633605346679688e+02 
1.846865844726562e+02 
1.876898345947266e+02 
2.013188934326172e+02 
2.049162292480469e+02 
1.612944946289062e+02 
1.560854034423828e+02 
1.588260803222656e+02 
1.605829162597656e+02 
1.606662445068359e+02 
1.861567687988281e+02 
1.817813110351562e+02 
2.111869201660156e+02 
2.119035034179688e+02 
2.096559753417969e+02 
1.634588317871094e+02 
1.614627227783203e+02 
1.619612426757812e+02 
1.602430267333984e+02 
1.609210052490234e+02 
1.639631652832031e+02 
1.707413635253906e+02 
1.806081848144531e+02 
1.653813629150391e+02 
1.884420318603516e+02 
1.918708648681641e+02 
2.113829498291016e+02 
2.135446777343750e+02 
2.130860595703125e+02 
2.133718566894531e+02 
1.714352264404297e+02 
1.667597503662109e+02 
1.680595703125000e+02 
1.630718231201172e+02 
1.618470306396484e+02 
1.589471435546875e+02 
1.908366851806641e+02 
1.887763061523438e+02 
2.132407073974609e+02 
2.134906616210938e+02 
1.693399353027344e+02 
1.701093597412109e+02 
1.682487335205078e+02 
1.557735900878906e+02 
1.534379425048828e+02 
1.870988159179688e+02 
1.844225616455078e+02 
1.829733428955078e+02 
2.083532104492188e+02 
2.124322814941406e+02 
2.086954650878906e+02 
2.148638763427734e+02 
1.785768737792969e+02 
1.780705108642578e+02 
1.737266235351562e+02 
1.522890319824219e+02 
1.539585876464844e+02 
1.554509277343750e+02 
1.806343383789062e+02 
1.755558319091797e+02 
2.050589904785156e+02 
2.069840393066406e+02 
2.050362396240234e+02 
2.085843048095703e+02 
1.820054016113281e+02 
1.819734802246094e+02 
1.791369171142578e+02 
1.788561859130859e+02 
1.592758178710938e+02 
1.632785797119141e+02 
1.712162933349609e+02 
1.796083374023438e+02 
1.625969238281250e+02 
1.878698272705078e+02 
1.915431518554688e+02 
2.004845733642578e+02 
1.984813995361328e+02 
1.774745635986328e+02 
1.761970367431641e+02 
1.753031616210938e+02 
1.759110107421875e+02 
1.594413452148438e+02 
1.577688903808594e+02 
1.955548553466797e+02 
1.966363372802734e+02 
1.982091369628906e+02 
1.913019409179688e+02 
1.964479064941406e+02 
1.951880798339844e+02 
1.979393005371094e+02 
1.725904388427734e+02 
1.699344787597656e+02 
1.576215820312500e+02 
1.579011383056641e+02 
1.979558868408203e+02 
1.942997589111328e+02 
1.854186401367188e+02 
1.905555877685547e+02 
1.903802947998047e+02 
1.835279693603516e+02 
1.927662811279297e+02 
1.656480865478516e+02 
1.653835906982422e+02 
1.633805084228516e+02 
1.678446044921875e+02 
1.582981872558594e+02 
1.562203674316406e+02 
1.933780822753906e+02 
1.886752777099609e+02 
1.825927124023438e+02 
1.864851837158203e+02 
1.856450958251953e+02 
1.828226318359375e+02 
1.885329284667969e+02 
1.712470397949219e+02 
1.582972869873047e+02 
1.576558227539062e+02 
1.541486511230469e+02 
1.785875091552734e+02 
1.606715087890625e+02 
1.652943572998047e+02 
1.554308471679688e+02 
1.549632873535156e+02 
1.541450347900391e+02 
1.825892333984375e+02 
1.774674987792969e+02 
1.859576416015625e+02 
1.856971282958984e+02 
1.886790466308594e+02 
1.792051391601562e+02 
1.843238067626953e+02 
1.534963989257812e+02 
1.505549774169922e+02 
1.472928314208984e+02 
1.492609252929688e+02 
1.439970855712891e+02 
1.726919097900391e+02 
1.703451843261719e+02 
1.951122436523438e+02 
1.954633178710938e+02 
1.982630310058594e+02 
1.898355560302734e+02 
1.918853912353516e+02 
1.513268432617188e+02 
1.516437835693359e+02 
1.580780944824219e+02 
1.457279205322266e+02 
1.389887847900391e+02 
1.354182739257812e+02 
1.687774505615234e+02 
1.676741790771484e+02 
1.680161132812500e+02 
1.942475738525391e+02 
1.990705413818359e+02 
1.987519531250000e+02 
1.552171478271484e+02 
1.529524536132812e+02 
1.531338958740234e+02 
1.507845916748047e+02 
1.332590789794922e+02 
1.339183959960938e+02 
1.329359588623047e+02 
1.691794433593750e+02 
1.712237701416016e+02 
1.731855163574219e+02 
1.873417816162109e+02 
1.925554351806641e+02 
1.913221740722656e+02 
1.894561462402344e+02 
1.960657501220703e+02 
1.569794616699219e+02 
1.571427001953125e+02 
1.556188964843750e+02 
1.568222808837891e+02 
1.552936248779297e+02 
1.335829620361328e+02 
1.347815856933594e+02 
1.349180450439453e+02 
1.742279663085938e+02 
1.739229583740234e+02 
1.717538452148438e+02 
1.829538574218750e+02 
1.877563934326172e+02 
1.818298034667969e+02 
1.558212280273438e+02 
1.548983306884766e+02 
1.512852172851562e+02 
1.367451477050781e+02 
1.390935211181641e+02 
1.391379852294922e+02 
1.690282592773438e+02 
1.649870605468750e+02 
1.720292510986328e+02 
1.784441070556641e+02 
1.764155120849609e+02 
1.811284484863281e+02 
1.488444824218750e+02 
1.460876312255859e+02 
1.428237457275391e+02 
1.482814941406250e+02 
1.590832977294922e+02 
1.631062927246094e+02 
1.444530792236328e+02 
1.639470672607422e+02 
1.642902832031250e+02 
1.815526123046875e+02 
1.856286315917969e+02 
1.798697204589844e+02 
1.504806671142578e+02 
1.458307800292969e+02 
1.428350219726562e+02 
1.422851409912109e+02 
1.386112213134766e+02 
1.341019134521484e+02 
1.629065704345703e+02 
1.604938964843750e+02 
1.597019653320312e+02 
1.968596038818359e+02 
2.034532318115234e+02 
2.014560699462891e+02 
1.945566711425781e+02 
2.005538330078125e+02 
1.959847106933594e+02 
1.907093963623047e+02 
1.439959106445312e+02 
1.440205993652344e+02 
1.453483886718750e+02 
1.414550018310547e+02 
1.315050659179688e+02 
1.295435333251953e+02 
1.279534912109375e+02 
1.598802337646484e+02 
1.610876922607422e+02 
1.610579833984375e+02 
2.005346374511719e+02 
2.079776000976562e+02 
2.085581054687500e+02 
2.065910034179688e+02 
1.513071899414062e+02 
1.535538177490234e+02 
1.472568969726562e+02 
1.276987838745117e+02 
1.282657775878906e+02 
1.289908752441406e+02 
1.630281982421875e+02 
1.645272369384766e+02 
1.641031494140625e+02 
1.663220214843750e+02 
1.665266265869141e+02 
1.677321624755859e+02 
1.648417816162109e+02 
2.081161804199219e+02 
2.136890563964844e+02 
2.152977447509766e+02 
2.008866577148438e+02 
2.103865966796875e+02 
1.947577667236328e+02 
2.081085815429688e+02 
1.602839813232422e+02 
1.618855743408203e+02 
1.595512237548828e+02 
1.557219696044922e+02 
1.283959655761719e+02 
1.281339569091797e+02 
1.285818786621094e+02 
1.582948150634766e+02 
1.623074188232422e+02 
1.614736022949219e+02 
1.631677551269531e+02 
1.620737304687500e+02 
2.095605468750000e+02 
2.161531372070312e+02 
2.174997711181641e+02 
2.038132171630859e+02 
2.132094421386719e+02 
2.033622589111328e+02 
2.142571105957031e+02 
1.898761596679688e+02 
1.791829071044922e+02 
1.806492614746094e+02 
1.787437133789062e+02 
1.980207519531250e+02 
1.846561584472656e+02 
1.805919647216797e+02 
1.746392364501953e+02 
1.670358123779297e+02 
1.755756530761719e+02 
1.648016967773438e+02 
1.294458923339844e+02 
1.274946594238281e+02 
1.299758605957031e+02 
1.306290435791016e+02 
1.335110015869141e+02 
1.476511077880859e+02 
1.362572021484375e+02 
1.391315917968750e+02 
1.369870910644531e+02 
1.375030822753906e+02 
1.573666534423828e+02 
1.570898590087891e+02 
1.624676055908203e+02 
1.618406219482422e+02 
1.674920501708984e+02 
1.660634002685547e+02 
1.692363891601562e+02 
1.668164978027344e+02 
2.083393096923828e+02 
2.162818908691406e+02 
2.153223571777344e+02 
2.061186828613281e+02 
2.162036132812500e+02 
2.049642333984375e+02 
2.163318634033203e+02 
1.927442474365234e+02 
1.782341613769531e+02 
1.821247711181641e+02 
1.788930511474609e+02 
2.002975769042969e+02 
1.873082122802734e+02 
1.799983215332031e+02 
1.783853454589844e+02 
1.770709838867188e+02 
1.767360229492188e+02 
1.796157684326172e+02 
1.324157867431641e+02 
1.352964477539062e+02 
1.454882659912109e+02 
1.348961944580078e+02 
1.365408630371094e+02 
1.364003601074219e+02 
1.335157775878906e+02 
1.558034057617188e+02 
1.608643951416016e+02 
1.660112915039062e+02 
1.663995819091797e+02 
1.701666107177734e+02 
1.718364257812500e+02 
1.742058105468750e+02 
1.762928009033203e+02 
1.765761413574219e+02 
1.773308563232422e+02 
2.036986083984375e+02 
2.107426300048828e+02 
2.053998413085938e+02 
2.029747619628906e+02 
2.133798065185547e+02 
1.947788848876953e+02 
1.789616699218750e+02 
1.851060638427734e+02 
1.802435455322266e+02 
2.006892547607422e+02 
1.886650543212891e+02 
1.817711486816406e+02 
1.801240234375000e+02 
1.760973510742188e+02 
1.765561981201172e+02 
1.800905151367188e+02 
1.287362365722656e+02 
1.308924102783203e+02 
1.337207183837891e+02 
1.347717590332031e+02 
1.522159729003906e+02 
1.418264923095703e+02 
1.440975341796875e+02 
1.405669250488281e+02 
1.592802124023438e+02 
1.487527923583984e+02 
1.506970062255859e+02 
1.479870605468750e+02 
1.658164978027344e+02 
1.778268585205078e+02 
1.807281799316406e+02 
1.792465057373047e+02 
1.819800109863281e+02 
1.807413940429688e+02 
1.826589050292969e+02 
1.982828063964844e+02 
2.041383666992188e+02 
1.987747650146484e+02 
2.065785980224609e+02 
1.872047119140625e+02 
1.767280426025391e+02 
1.780732879638672e+02 
1.739719085693359e+02 
1.973574981689453e+02 
1.746274108886719e+02 
1.760186920166016e+02 
1.781821899414062e+02 
1.461563262939453e+02 
1.459491577148438e+02 
1.520276336669922e+02 
1.509739990234375e+02 
1.496860809326172e+02 
1.837005920410156e+02 
1.835090332031250e+02 
1.832548980712891e+02 
1.914426116943359e+02 
1.863667297363281e+02 
1.982162780761719e+02 
2.018847198486328e+02 
2.008984680175781e+02 
1.952648468017578e+02 
2.007862243652344e+02 
2.008042297363281e+02 
1.983608093261719e+02 
1.688067016601562e+02 
1.717645416259766e+02 
1.711173248291016e+02 
1.706617584228516e+02 
1.510870666503906e+02 
1.478936462402344e+02 
1.544816436767578e+02 
1.483525085449219e+02 
1.529589843750000e+02 
1.881434936523438e+02 
1.850380706787109e+02 
1.898710174560547e+02 
1.840250701904297e+02 
1.907168273925781e+02 
1.914600219726562e+02 
1.955316619873047e+02 
1.938856811523438e+02 
1.978882904052734e+02 
2.008225860595703e+02 
1.830872192382812e+02 
1.736959533691406e+02 
1.753797607421875e+02 
1.729457702636719e+02 
1.928354492187500e+02 
1.708931732177734e+02 
1.736662292480469e+02 
1.748873901367188e+02 
1.735463409423828e+02 
1.734970397949219e+02 
1.462573242187500e+02 
1.411637268066406e+02 
1.563998565673828e+02 
1.430765228271484e+02 
1.577962493896484e+02 
1.589779968261719e+02 
1.794476318359375e+02 
1.621826171875000e+02 
1.813601379394531e+02 
1.705608673095703e+02 
1.826418457031250e+02 
1.860600891113281e+02 
1.812476348876953e+02 
1.859536285400391e+02 
1.802767486572266e+02 
1.861154327392578e+02 
2.132242126464844e+02 
2.201452941894531e+02 
2.194917907714844e+02 
2.139688720703125e+02 
2.214464111328125e+02 
2.150263824462891e+02 
2.218992004394531e+02 
2.139340667724609e+02 
2.185952148437500e+02 
2.134334869384766e+02 
2.091117858886719e+02 
2.053543701171875e+02 
2.024004974365234e+02 
1.979943389892578e+02 
1.665395050048828e+02 
1.648687744140625e+02 
1.635320587158203e+02 
1.655521392822266e+02 
1.681910400390625e+02 
1.468795928955078e+02 
1.457438354492188e+02 
1.464015960693359e+02 
1.503609161376953e+02 
1.635888671875000e+02 
1.498795776367188e+02 
1.620205535888672e+02 
1.768657989501953e+02 
1.650959777832031e+02 
1.779244995117188e+02 
1.704350280761719e+02 
1.778930664062500e+02 
1.822223205566406e+02 
1.848743438720703e+02 
1.763379211425781e+02 
1.869055633544922e+02 
1.906745147705078e+02 
1.939585723876953e+02 
1.939999542236328e+02 
2.086591796875000e+02 
2.132419738769531e+02 
2.116808929443359e+02 
2.085867309570312e+02 
2.150031127929688e+02 
2.089213714599609e+02 
2.176248474121094e+02 
1.735509643554688e+02 
1.692871246337891e+02 
1.731594085693359e+02 
1.675920867919922e+02 
1.667760009765625e+02 
1.619524078369141e+02 
1.524333648681641e+02 
1.507241058349609e+02 
1.587232208251953e+02 
1.642621154785156e+02 
1.697738494873047e+02 
1.647540130615234e+02 
1.610799102783203e+02 
1.634845428466797e+02 
1.535030975341797e+02 
1.687115783691406e+02 
1.749257049560547e+02 
1.641201629638672e+02 
1.686110839843750e+02 
1.800930786132812e+02 
1.679758911132812e+02 
1.743437652587891e+02 
1.856627349853516e+02 
1.704169006347656e+02 
1.794013366699219e+02 
1.837365570068359e+02 
1.880712585449219e+02 
1.958864593505859e+02 
1.848429565429688e+02 
1.937958526611328e+02 
1.904470520019531e+02 
2.115041961669922e+02 
2.128852691650391e+02 
2.123881072998047e+02 
2.142340698242188e+02 
1.655285491943359e+02 
1.687680511474609e+02 
1.616598968505859e+02 
1.627598724365234e+02 
1.663987579345703e+02 
1.620755920410156e+02 
1.543366088867188e+02 
1.581601867675781e+02 
1.613034362792969e+02 
1.615536804199219e+02 
1.702545471191406e+02 
1.567348022460938e+02 
1.818155670166016e+02 
1.685271301269531e+02 
1.851686248779297e+02 
1.764587097167969e+02 
1.849915771484375e+02 
1.666195373535156e+02 
1.841893615722656e+02 
1.838535308837891e+02 
1.877071075439453e+02 
1.889371948242188e+02 
1.815734252929688e+02 
1.914723205566406e+02 
1.923598785400391e+02 
1.924266357421875e+02 
2.020986938476562e+02 
2.007193145751953e+02 
2.075757293701172e+02 
2.017414398193359e+02 
2.100688934326172e+02 
2.107240905761719e+02 
2.117351837158203e+02 
1.843939208984375e+02 
1.806778106689453e+02 
1.771691894531250e+02 
1.722727050781250e+02 
1.748879699707031e+02 
1.683995208740234e+02 
1.652747039794922e+02 
1.622598724365234e+02 
1.608779907226562e+02 
1.586391143798828e+02 
1.543167572021484e+02 
1.525048980712891e+02 
1.656182708740234e+02 
1.544170227050781e+02 
1.755954895019531e+02 
1.651519775390625e+02 
1.792324523925781e+02 
1.709097747802734e+02 
1.807139739990234e+02 
1.681310577392578e+02 
1.820668792724609e+02 
1.837177734375000e+02 
1.726521759033203e+02 
1.868132781982422e+02 
1.902395477294922e+02 
1.892904510498047e+02 
1.894543457031250e+02 
1.867798919677734e+02 
1.838637084960938e+02 
1.842648773193359e+02 
1.827390441894531e+02 
1.990730590820312e+02 
1.999059753417969e+02 
1.979642944335938e+02 
1.988807220458984e+02 
1.985543212890625e+02 
1.986065826416016e+02 
1.991748962402344e+02 
1.942193756103516e+02 
1.866219787597656e+02 
1.993025970458984e+02 
1.991479797363281e+02 
1.845511169433594e+02 
1.889504241943359e+02 
1.829668426513672e+02 
1.834471282958984e+02 
1.803048248291016e+02 
1.785283813476562e+02 
1.792188415527344e+02 
1.767187652587891e+02 
1.748356018066406e+02 
1.576513671875000e+02 
1.582220458984375e+02 
1.609520568847656e+02 
1.630900115966797e+02 
1.590119018554688e+02 
1.583571472167969e+02 
1.588997497558594e+02 
1.542016296386719e+02 
1.818035736083984e+02 
1.816730346679688e+02 
1.829927368164062e+02 
1.851718139648438e+02 
1.865030517578125e+02 
1.855877075195312e+02 
1.840509948730469e+02 
1.840375823974609e+02 
1.838111877441406e+02 
1.848138732910156e+02 
1.927203216552734e+02 
1.922338409423828e+02 
1.910778198242188e+02 
1.936315002441406e+02 
1.928542633056641e+02 
1.942062072753906e+02 
1.937103118896484e+02 
1.960931854248047e+02 
1.965546569824219e+02 
1.961466979980469e+02 
1.699629974365234e+02 
1.759359436035156e+02 
1.698791198730469e+02 
1.782419738769531e+02 
1.772448730468750e+02 
1.780840606689453e+02 
1.799581756591797e+02 
1.810394897460938e+02 
1.548917236328125e+02 
1.532652587890625e+02 
1.502278289794922e+02 
1.501564331054688e+02 
1.478195343017578e+02 
1.494348602294922e+02 
1.519576568603516e+02 
1.519423828125000e+02 
1.484439849853516e+02 
1.864390258789062e+02 
1.872906799316406e+02 
1.875063781738281e+02 
1.881720733642578e+02 
1.855859832763672e+02 
1.844964904785156e+02 
1.843285064697266e+02 
1.846578063964844e+02 
1.886496582031250e+02 
1.862387084960938e+02 
1.886842041015625e+02 
1.890946502685547e+02 
1.900418853759766e+02 
1.922183227539062e+02 
1.947153167724609e+02 
1.951739959716797e+02 
1.950020446777344e+02 
1.948112030029297e+02 
1.947238159179688e+02 
1.947824401855469e+02 
1.958354644775391e+02 
1.960291595458984e+02 
2.033090362548828e+02 
2.030802154541016e+02 
1.967979431152344e+02 
2.032367706298828e+02 
2.019895935058594e+02 
2.000814056396484e+02 
1.993601379394531e+02 
1.952291717529297e+02 
1.971035156250000e+02 
1.939308471679688e+02 
1.905578918457031e+02 
1.880469207763672e+02 
1.890974273681641e+02 
1.695700225830078e+02 
1.680279541015625e+02 
1.640435638427734e+02 
1.642653961181641e+02 
1.462423400878906e+02 
1.458088378906250e+02 
1.476000061035156e+02 
1.497072143554688e+02 
1.489882812500000e+02 
1.450918426513672e+02 
1.463510437011719e+02 
1.431673278808594e+02 
1.444287261962891e+02 
1.466889801025391e+02 
1.514412841796875e+02 
1.544328155517578e+02 
1.559339752197266e+02 
1.571642150878906e+02 
1.578757629394531e+02 
1.590525360107422e+02 
1.612205505371094e+02 
1.646056823730469e+02 
1.809904174804688e+02 
1.684626770019531e+02 
1.845056457519531e+02 
1.731603240966797e+02 
1.813540039062500e+02 
1.711440582275391e+02 
1.839000549316406e+02 
1.812643737792969e+02 
1.708988647460938e+02 
1.835934448242188e+02 
1.821364440917969e+02 
1.709931488037109e+02 
1.845471191406250e+02 
1.839272613525391e+02 
1.722048187255859e+02 
1.850806121826172e+02 
1.864286041259766e+02 
1.744900817871094e+02 
1.866729278564453e+02 
1.878857727050781e+02 
1.777736511230469e+02 
1.874416198730469e+02 
1.875708007812500e+02 
1.782238311767578e+02 
1.875364685058594e+02 
1.871335754394531e+02 
1.776912841796875e+02 
1.879299926757812e+02 
1.867723541259766e+02 
1.770659179687500e+02 
1.881018371582031e+02 
1.868317413330078e+02 
1.767775115966797e+02 
1.886280059814453e+02 
1.875047607421875e+02 
1.770718994140625e+02 
1.900729370117188e+02 
1.933340911865234e+02 
1.931963500976562e+02 
1.928690032958984e+02 
1.901443023681641e+02 
1.892578582763672e+02 
1.898723907470703e+02 
1.912230834960938e+02 
1.785517425537109e+02 
1.801777648925781e+02 
1.735736389160156e+02 
1.835936889648438e+02 
1.835000152587891e+02 
1.839032287597656e+02 
1.815044097900391e+02 
1.786738281250000e+02 
1.730626525878906e+02 
1.680389251708984e+02 
1.638224487304688e+02 
1.611586761474609e+02 
1.603047485351562e+02 
1.597140350341797e+02 
1.587881317138672e+02 
1.598787231445312e+02 
1.632155914306641e+02 
1.619707183837891e+02 
1.418432312011719e+02 
1.420125122070312e+02 
1.455563201904297e+02 
1.506585845947266e+02 
1.520198822021484e+02 
1.528185119628906e+02 
1.532353668212891e+02 
1.538540496826172e+02 
1.549842681884766e+02 
1.573688201904297e+02 
1.610234985351562e+02 
1.642101287841797e+02 
1.635757751464844e+02 
1.621520080566406e+02 
1.622592468261719e+02 
1.634808654785156e+02 
1.666498870849609e+02 
1.700064544677734e+02 
1.699500579833984e+02 
1.691654663085938e+02 
1.684446105957031e+02 
1.684613189697266e+02 
1.693928375244141e+02 
1.696699981689453e+02 
1.684537506103516e+02 
1.674473266601562e+02 
1.668785247802734e+02 
1.665028991699219e+02 
1.666184997558594e+02 
1.672046661376953e+02 
1.785001678466797e+02 
1.767904815673828e+02 
1.987805938720703e+02 
1.721352081298828e+02 
1.912384796142578e+02 
1.760193328857422e+02 
1.750885925292969e+02 
1.825732727050781e+02 
1.806759643554688e+02 
1.898268890380859e+02 
1.877683258056641e+02 
1.785737304687500e+02 
1.883694610595703e+02 
1.961040802001953e+02 
1.757241058349609e+02 
1.799362335205078e+02 
2.077822265625000e+02 
2.040146789550781e+02 
2.086885833740234e+02 
1.782608184814453e+02 
1.767407073974609e+02 
1.795718688964844e+02 
2.166385955810547e+02 
2.134205017089844e+02 
2.151785278320312e+02 
1.827796936035156e+02 
2.175079803466797e+02 
2.130796508789062e+02 
1.827199859619141e+02 
1.840230255126953e+02 
1.835461273193359e+02 
2.125787353515625e+02 
1.844578857421875e+02 
2.121122436523438e+02 
2.117812347412109e+02 
2.100140380859375e+02 
1.815569610595703e+02 
1.856380310058594e+02 
1.814007110595703e+02 
2.050710449218750e+02 
1.739468383789062e+02 
2.084861755371094e+02 
2.049207305908203e+02 
1.758130340576172e+02 
1.765494537353516e+02 
1.438261718750000e+02 
1.450875549316406e+02 
1.684906768798828e+02 
2.052288513183594e+02 
2.018352813720703e+02 
1.790020751953125e+02 
1.796656188964844e+02 
1.464628753662109e+02 
1.462131805419922e+02 
1.659565429687500e+02 
2.010010375976562e+02 
2.062922668457031e+02 
2.005921173095703e+02 
1.814499969482422e+02 
1.812471160888672e+02 
1.467480316162109e+02 
1.464502868652344e+02 
1.633668823242188e+02 
1.624199981689453e+02 
2.027616729736328e+02 
1.971149291992188e+02 
1.822966308593750e+02 
1.827225494384766e+02 
1.505075073242188e+02 
1.448906402587891e+02 
1.621670379638672e+02 
1.614678955078125e+02 
1.996013031005859e+02 
1.940751495361328e+02 
1.801261596679688e+02 
1.794797668457031e+02 
1.453006439208984e+02 
1.429465789794922e+02 
1.638090820312500e+02 
1.961973419189453e+02 
2.043205413818359e+02 
1.975656585693359e+02 
1.737925720214844e+02 
1.621925506591797e+02 
1.490964050292969e+02 
1.741183776855469e+02 
1.736308746337891e+02 
1.417474975585938e+02 
1.413483123779297e+02 
1.628022613525391e+02 
1.626375732421875e+02 
2.006770019531250e+02 
1.963942718505859e+02 
1.762636413574219e+02 
1.723391571044922e+02 
1.727811584472656e+02 
1.435846252441406e+02 
1.510462188720703e+02 
1.381587982177734e+02 
1.631699218750000e+02 
1.974634399414062e+02 
2.011309509277344e+02 
1.974119873046875e+02 
1.713483734130859e+02 
1.616185913085938e+02 
1.486120605468750e+02 
1.721467895507812e+02 
1.700321044921875e+02 
1.376147003173828e+02 
1.403136138916016e+02 
1.615414428710938e+02 
1.613230133056641e+02 
1.983673248291016e+02 
1.979398345947266e+02 
1.742972869873047e+02 
1.776941680908203e+02 
1.455336761474609e+02 
1.525648956298828e+02 
1.397448883056641e+02 
1.612554626464844e+02 
1.982408752441406e+02 
1.986689758300781e+02 
1.797979278564453e+02 
1.819288330078125e+02 
1.529340209960938e+02 
1.746027526855469e+02 
1.405072479248047e+02 
1.450782775878906e+02 
1.657896423339844e+02 
1.632746429443359e+02 
1.996120910644531e+02 
2.018481597900391e+02 
1.846401519775391e+02 
1.839718627929688e+02 
1.483356628417969e+02 
1.466226501464844e+02 
1.653823852539062e+02 
1.655698394775391e+02 
1.977929077148438e+02 
1.965384368896484e+02 
1.823250579833984e+02 
1.454229125976562e+02 
1.477056732177734e+02 
1.621191406250000e+02 
1.629600524902344e+02 
1.934211883544922e+02 
1.840240478515625e+02 
1.817475433349609e+02 
1.496953735351562e+02 
1.610354919433594e+02 
1.590564575195312e+02 
1.915231170654297e+02 
1.909061279296875e+02 
1.763039398193359e+02 
1.521783447265625e+02 
1.572530059814453e+02 
1.578429412841797e+02 
1.575201110839844e+02 
1.888787536621094e+02 
1.807636871337891e+02 
1.852611846923828e+02 
1.672526550292969e+02 
1.633072662353516e+02 
1.629175720214844e+02 
1.571614837646484e+02 
1.547602539062500e+02 
1.851113433837891e+02 
1.880174407958984e+02 
1.876218109130859e+02 
1.877916717529297e+02 
1.888877563476562e+02 
1.599171600341797e+02 
1.526164855957031e+02 
1.848768005371094e+02 
1.875121612548828e+02 
1.889376831054688e+02 
1.897447967529297e+02 
1.899756317138672e+02 
1.594114227294922e+02 
1.580776519775391e+02 
1.512849121093750e+02 
1.523498687744141e+02 
1.522322845458984e+02 
1.893671722412109e+02 
1.894108276367188e+02 
1.910476684570312e+02 
1.903079223632812e+02 
1.571271667480469e+02 
1.588274688720703e+02 
1.595507049560547e+02 
1.533427581787109e+02 
1.893282165527344e+02 
1.899829101562500e+02 
1.921256713867188e+02 
1.921505432128906e+02 
1.598081359863281e+02 
1.530850830078125e+02 
1.538116455078125e+02 
1.542354583740234e+02 
1.858945617675781e+02 
1.888479614257812e+02 
1.867909545898438e+02 
1.941390991210938e+02 
1.945226440429688e+02 
1.964714050292969e+02 
1.596912841796875e+02 
1.577667083740234e+02 
1.535586090087891e+02 
1.818946685791016e+02 
1.830704650878906e+02 
1.963219604492188e+02 
1.983958740234375e+02 
1.988145294189453e+02 
1.571123809814453e+02 
1.562508544921875e+02 
1.566128845214844e+02 
1.669428710937500e+02 
1.748274993896484e+02 
1.554474334716797e+02 
1.755988159179688e+02 
1.783686676025391e+02 
1.949024963378906e+02 
1.984091796875000e+02 
1.982106475830078e+02 
1.523196105957031e+02 
1.567501831054688e+02 
1.524359741210938e+02 
1.574960479736328e+02 
1.810761871337891e+02 
1.962032470703125e+02 
1.982648925781250e+02 
1.535912475585938e+02 
1.506204528808594e+02 
1.515097198486328e+02 
1.824485321044922e+02 
1.837793426513672e+02 
1.832449340820312e+02 
1.965766906738281e+02 
1.953903350830078e+02 
1.554522399902344e+02 
1.580331573486328e+02 
1.489900970458984e+02 
1.867406768798828e+02 
1.859093170166016e+02 
1.862175598144531e+02 
1.929344177246094e+02 
1.559830780029297e+02 
1.607974395751953e+02 
1.618316955566406e+02 
1.480690612792969e+02 
1.486971435546875e+02 
1.862082061767578e+02 
1.925764312744141e+02 
1.917580718994141e+02 
1.909175872802734e+02 
1.603015136718750e+02 
1.505898590087891e+02 
1.527103118896484e+02 
1.897733917236328e+02 
1.881846923828125e+02 
1.875966949462891e+02 
1.895754241943359e+02 
1.582712707519531e+02 
1.643099670410156e+02 
1.626602325439453e+02 
1.525582885742188e+02 
1.829289398193359e+02 
1.879536285400391e+02 
1.883866729736328e+02 
1.872012481689453e+02 
1.609438934326172e+02 
1.526466827392578e+02 
1.522037353515625e+02 
1.821439666748047e+02 
1.834055175781250e+02 
1.845080261230469e+02 
1.835077362060547e+02 
1.555100555419922e+02 
1.602617187500000e+02 
1.565703430175781e+02 
1.598349304199219e+02 
1.495331420898438e+02 
1.852489318847656e+02 
1.827942962646484e+02 
1.863097381591797e+02 
1.883783264160156e+02 
1.541855926513672e+02 
1.530318450927734e+02 
1.492843170166016e+02 
1.887412719726562e+02 
1.888430328369141e+02 
1.870922241210938e+02 
1.908604736328125e+02 
1.937687225341797e+02 
1.487327270507812e+02 
1.533318023681641e+02 
1.498879547119141e+02 
1.557517700195312e+02 
1.480139312744141e+02 
1.848272705078125e+02 
1.919826507568359e+02 
1.971575927734375e+02 
1.985744323730469e+02 
1.487153167724609e+02 
1.508385314941406e+02 
1.479186553955078e+02 
1.867043457031250e+02 
1.865034790039062e+02 
1.935847320556641e+02 
1.997254028320312e+02 
2.014978179931641e+02 
1.482981719970703e+02 
1.556405029296875e+02 
1.480189361572266e+02 
1.841313323974609e+02 
1.963443298339844e+02 
2.030391387939453e+02 
2.054257202148438e+02 
1.438038330078125e+02 
1.399551086425781e+02 
1.518153381347656e+02 
1.499420776367188e+02 
1.855322875976562e+02 
1.833133544921875e+02 
2.024440460205078e+02 
2.097919769287109e+02 
1.399452667236328e+02 
1.534229736328125e+02 
1.463469848632812e+02 
1.784051361083984e+02 
2.033110809326172e+02 
2.096355133056641e+02 
2.100552215576172e+02 
1.343916473388672e+02 
1.382893676757812e+02 
1.474422454833984e+02 
1.420572357177734e+02 
1.788540344238281e+02 
1.782645568847656e+02 
2.044153747558594e+02 
2.110619964599609e+02 
2.126270294189453e+02 
1.356183471679688e+02 
1.318219757080078e+02 
1.467004852294922e+02 
1.393511962890625e+02 
1.759642486572266e+02 
2.034806823730469e+02 
2.121675872802734e+02 
2.093437042236328e+02 
1.269806900024414e+02 
1.307485656738281e+02 
1.421444091796875e+02 
1.402138519287109e+02 
1.788694305419922e+02 
1.785917968750000e+02 
1.990231933593750e+02 
2.047578735351562e+02 
1.281543426513672e+02 
1.255628738403320e+02 
1.463565521240234e+02 
1.389232330322266e+02 
1.766517791748047e+02 
1.908402404785156e+02 
1.964550933837891e+02 
1.252286911010742e+02 
1.263956680297852e+02 
1.418639678955078e+02 
1.409824523925781e+02 
1.789113464355469e+02 
1.775802612304688e+02 
1.818476715087891e+02 
1.875419921875000e+02 
1.279952011108398e+02 
1.263692321777344e+02 
1.459179077148438e+02 
1.387768859863281e+02 
1.728676300048828e+02 
1.754035186767578e+02 
1.803930206298828e+02 
1.247713165283203e+02 
1.236700439453125e+02 
1.409546051025391e+02 
1.382306671142578e+02 
1.730899658203125e+02 
1.650599365234375e+02 
1.697059631347656e+02 
1.759178009033203e+02 
1.241633300781250e+02 
1.436863403320312e+02 
1.399872589111328e+02 
1.596363067626953e+02 
1.659468994140625e+02 
1.716854553222656e+02 
1.702862243652344e+02 
1.246621780395508e+02 
1.232561645507812e+02 
1.362976837158203e+02 
1.320390319824219e+02 
1.581314544677734e+02 
1.591259460449219e+02 
1.584432067871094e+02 
1.674621734619141e+02 
1.706384582519531e+02 
1.715156402587891e+02 
1.230066070556641e+02 
1.227331695556641e+02 
1.367890777587891e+02 
1.273975830078125e+02 
1.608021392822266e+02 
1.741589202880859e+02 
1.245945892333984e+02 
1.221517028808594e+02 
1.223964614868164e+02 
1.288206176757812e+02 
1.253332977294922e+02 
1.631539611816406e+02 
1.609036560058594e+02 
1.597575836181641e+02 
1.739543762207031e+02 
1.774013214111328e+02 
1.758772735595703e+02 
1.245685195922852e+02 
1.274717254638672e+02 
1.260199890136719e+02 
1.275779418945312e+02 
1.573285217285156e+02 
1.720298309326172e+02 
1.312647552490234e+02 
1.287736358642578e+02 
1.293544311523438e+02 
1.341195373535156e+02 
1.586906738281250e+02 
1.583147583007812e+02 
1.622907257080078e+02 
1.700211944580078e+02 
1.722604522705078e+02 
1.715384979248047e+02 
1.318535919189453e+02 
1.302154388427734e+02 
1.296826629638672e+02 
1.380921936035156e+02 
1.394795989990234e+02 
1.423372039794922e+02 
1.711264343261719e+02 
1.684817657470703e+02 
1.718806915283203e+02 
1.701719818115234e+02 
1.714057464599609e+02 
1.717537689208984e+02 
1.288563842773438e+02 
1.293124389648438e+02 
1.399935302734375e+02 
1.390654144287109e+02 
1.398325500488281e+02 
1.798693389892578e+02 
1.764887847900391e+02 
1.830682373046875e+02 
1.744857025146484e+02 
1.312720184326172e+02 
1.284402008056641e+02 
1.416267700195312e+02 
1.439055786132812e+02 
1.893716278076172e+02 
1.887839660644531e+02 
1.898467712402344e+02 
1.771336517333984e+02 
1.786819915771484e+02 
1.330835723876953e+02 
1.276621017456055e+02 
1.290368804931641e+02 
1.479107971191406e+02 
1.476491546630859e+02 
1.475646362304688e+02 
1.913020629882812e+02 
1.913944854736328e+02 
1.916757965087891e+02 
1.794680175781250e+02 
1.297118377685547e+02 
1.330605010986328e+02 
1.498799438476562e+02 
1.485303802490234e+02 
1.494597167968750e+02 
1.908646545410156e+02 
1.905301208496094e+02 
1.807286987304688e+02 
1.790233154296875e+02 
1.391534118652344e+02 
1.356682586669922e+02 
1.504703674316406e+02 
1.502604370117188e+02 
1.916561584472656e+02 
1.933172454833984e+02 
1.925260772705078e+02 
1.778493957519531e+02 
1.785356140136719e+02 
1.385440063476562e+02 
1.375775451660156e+02 
1.378558654785156e+02 
1.523164367675781e+02 
1.520769348144531e+02 
1.538929595947266e+02 
1.894112396240234e+02 
1.894083709716797e+02 
1.800639343261719e+02 
1.791316986083984e+02 
1.792612915039062e+02 
1.361130981445312e+02 
1.374892883300781e+02 
1.503976440429688e+02 
1.513704833984375e+02 
1.863131256103516e+02 
1.889277038574219e+02 
1.891540832519531e+02 
1.816868133544922e+02 
1.843327331542969e+02 
1.374159545898438e+02 
1.375078125000000e+02 
1.370382080078125e+02 
1.507934417724609e+02 
1.524929809570312e+02 
1.531392669677734e+02 
1.853103637695312e+02 
1.858489227294922e+02 
1.882041015625000e+02 
1.853426055908203e+02 
1.417246246337891e+02 
1.389966735839844e+02 
1.406019439697266e+02 
1.507124023437500e+02 
1.544507904052734e+02 
1.538079986572266e+02 
1.830416412353516e+02 
1.846143188476562e+02 
1.858009796142578e+02 
1.935462799072266e+02 
1.876154785156250e+02 
1.896120300292969e+02 
1.437418212890625e+02 
1.434801483154297e+02 
1.503903961181641e+02 
1.527329864501953e+02 
1.833321533203125e+02 
1.851736907958984e+02 
1.962068939208984e+02 
1.916443176269531e+02 
1.928689117431641e+02 
1.484447174072266e+02 
1.464927978515625e+02 
1.481132507324219e+02 
1.521062316894531e+02 
1.523720245361328e+02 
1.537403869628906e+02 
1.860894927978516e+02 
1.859004669189453e+02 
1.875421142578125e+02 
1.977156524658203e+02 
1.933772888183594e+02 
1.949831848144531e+02 
1.501998596191406e+02 
1.505116119384766e+02 
1.501923980712891e+02 
1.575484924316406e+02 
1.562983551025391e+02 
1.599837188720703e+02 
1.873681335449219e+02 
1.978871307373047e+02 
1.968899993896484e+02 
1.508049011230469e+02 
1.505847167968750e+02 
1.494268951416016e+02 
1.593339843750000e+02 
1.861698913574219e+02 
1.857891693115234e+02 
2.001743621826172e+02 
1.986624450683594e+02 
1.994709777832031e+02 
1.503972015380859e+02 
1.511036682128906e+02 
1.596105651855469e+02 
1.571367645263672e+02 
1.857187500000000e+02 
1.860832061767578e+02 
1.981391448974609e+02 
1.983651580810547e+02 
1.979228210449219e+02 
1.546132202148438e+02 
1.531525115966797e+02 
1.533349304199219e+02 
1.565010070800781e+02 
1.850426635742188e+02 
1.857397460937500e+02 
1.981541442871094e+02 
1.958465270996094e+02 
1.961013793945312e+02 
1.542675628662109e+02 
1.524569091796875e+02 
1.524100646972656e+02 
1.508217163085938e+02 
1.543023071289062e+02 
1.863282775878906e+02 
1.839624938964844e+02 
1.857168884277344e+02 
2.008350982666016e+02 
1.948342895507812e+02 
1.938613433837891e+02 
1.530068664550781e+02 
1.522606353759766e+02 
1.520255737304688e+02 
1.562645111083984e+02 
1.494890747070312e+02 
1.561740264892578e+02 
1.848229370117188e+02 
1.863692321777344e+02 
1.847537231445312e+02 
2.048778686523438e+02 
1.974844970703125e+02 
1.997540588378906e+02 
1.520412597656250e+02 
1.518795166015625e+02 
1.511455535888672e+02 
1.544410705566406e+02 
1.560572814941406e+02 
1.852588653564453e+02 
1.881292724609375e+02 
1.866860656738281e+02 
2.072948760986328e+02 
2.017008056640625e+02 
2.021350250244141e+02 
1.506160736083984e+02 
1.510724639892578e+02 
1.466279296875000e+02 
1.529471130371094e+02 
1.861614227294922e+02 
1.865081939697266e+02 
2.047212066650391e+02 
2.027094726562500e+02 
1.516854705810547e+02 
1.508182067871094e+02 
1.507300567626953e+02 
1.514394683837891e+02 
1.504944610595703e+02 
1.870543060302734e+02 
1.851528930664062e+02 
1.874485931396484e+02 
2.031890258789062e+02 
1.965362701416016e+02 
1.537779846191406e+02 
1.514446411132812e+02 
1.525590209960938e+02 
1.447726135253906e+02 
1.489352874755859e+02 
1.870476989746094e+02 
1.877935028076172e+02 
1.898062438964844e+02 
1.548863983154297e+02 
1.549378814697266e+02 
1.506264648437500e+02 
1.447533874511719e+02 
1.503881072998047e+02 
1.875939025878906e+02 
1.893162689208984e+02 
1.837463684082031e+02 
1.882922668457031e+02 
1.864175872802734e+02 
1.531535644531250e+02 
1.518159637451172e+02 
1.491392669677734e+02 
1.463840789794922e+02 
1.906052093505859e+02 
1.921865844726562e+02 
1.796069488525391e+02 
1.841574401855469e+02 
1.814517517089844e+02 
1.481190338134766e+02 
1.454318542480469e+02 
1.366983489990234e+02 
1.423316650390625e+02 
1.927126922607422e+02 
1.929113464355469e+02 
1.812441101074219e+02 
1.442728118896484e+02 
1.440862579345703e+02 
1.401499938964844e+02 
1.377677001953125e+02 
1.916091766357422e+02 
1.843148193359375e+02 
1.867982482910156e+02 
1.435277862548828e+02 
1.442117309570312e+02 
1.380449981689453e+02 
1.418418731689453e+02 
1.905904998779297e+02 
1.891993560791016e+02 
1.917357330322266e+02 
1.960868530273438e+02 
1.437006378173828e+02 
1.450646209716797e+02 
1.448339843750000e+02 
1.310645294189453e+02 
1.379677886962891e+02 
1.870355987548828e+02 
1.849026031494141e+02 
1.998857421875000e+02 
2.033788452148438e+02 
1.458224487304688e+02 
1.479483337402344e+02 
1.363844146728516e+02 
1.335147247314453e+02 
1.822467956542969e+02 
2.051523132324219e+02 
2.028748626708984e+02 
1.502114257812500e+02 
1.487428436279297e+02 
1.325483856201172e+02 
1.334671783447266e+02 
1.803557434082031e+02 
1.798512420654297e+02 
2.002984924316406e+02 
1.966648254394531e+02 
1.511272277832031e+02 
1.504559478759766e+02 
1.513177795410156e+02 
1.329416961669922e+02 
1.352277221679688e+02 
1.803520965576172e+02 
1.815923767089844e+02 
1.899137420654297e+02 
1.976880187988281e+02 
1.956701354980469e+02 
1.484734954833984e+02 
1.503588409423828e+02 
1.487641601562500e+02 
1.292175445556641e+02 
1.365389556884766e+02 
1.333960876464844e+02 
1.794353942871094e+02 
1.827124328613281e+02 
1.796616363525391e+02 
1.838906402587891e+02 
1.933266906738281e+02 
1.915184020996094e+02 
1.449721679687500e+02 
1.481670684814453e+02 
1.466170349121094e+02 
1.265569152832031e+02 
1.327498931884766e+02 
1.335592498779297e+02 
1.756573333740234e+02 
1.815434265136719e+02 
1.905940093994141e+02 
1.902907562255859e+02 
1.413183593750000e+02 
1.452604370117188e+02 
1.430391693115234e+02 
1.244449920654297e+02 
1.262835006713867e+02 
1.739061431884766e+02 
1.735315856933594e+02 
1.805033569335938e+02 
1.896926422119141e+02 
1.895294952392578e+02 
1.390343322753906e+02 
1.427480010986328e+02 
1.412018585205078e+02 
1.197335052490234e+02 
1.252990188598633e+02 
1.246861648559570e+02 
1.677439117431641e+02 
1.729435119628906e+02 
1.695618591308594e+02 
1.786471252441406e+02 
1.876465454101562e+02 
1.832951812744141e+02 
1.377018737792969e+02 
1.428330535888672e+02 
1.422933197021484e+02 
1.431238555908203e+02 
1.208194274902344e+02 
1.249786682128906e+02 
1.267523574829102e+02 
1.673944854736328e+02 
1.817885284423828e+02 
1.368683929443359e+02 
1.421759490966797e+02 
1.416463775634766e+02 
1.225267868041992e+02 
1.287010498046875e+02 
1.316239929199219e+02 
1.604580230712891e+02 
1.685882568359375e+02 
1.670879669189453e+02 
1.830008544921875e+02 
1.804406127929688e+02 
1.366695251464844e+02 
1.414973754882812e+02 
1.410714874267578e+02 
1.254408187866211e+02 
1.330204162597656e+02 
1.351958923339844e+02 
1.635005798339844e+02 
1.685910644531250e+02 
1.704780883789062e+02 
1.797752380371094e+02 
1.806996307373047e+02 
1.450913543701172e+02 
1.468053741455078e+02 
1.310211181640625e+02 
1.372701568603516e+02 
1.388087158203125e+02 
1.682775726318359e+02 
1.711513366699219e+02 
1.719783325195312e+02 
1.832713928222656e+02 
1.867088470458984e+02 
1.498096771240234e+02 
1.507528686523438e+02 
1.362047729492188e+02 
1.392918701171875e+02 
1.394789581298828e+02 
1.685818634033203e+02 
1.726387786865234e+02 
1.740085144042969e+02 
1.902903137207031e+02 
1.907943878173828e+02 
1.503078308105469e+02 
1.516571807861328e+02 
1.388139343261719e+02 
1.680803985595703e+02 
1.746623687744141e+02 
1.751173706054688e+02 
1.928096923828125e+02 
1.912738189697266e+02 
1.919629364013672e+02 
1.494452514648438e+02 
1.538844604492188e+02 
1.519812011718750e+02 
1.385207519531250e+02 
1.392034454345703e+02 
1.721932373046875e+02 
1.766071319580078e+02 
1.800846862792969e+02 
1.958571472167969e+02 
1.928048706054688e+02 
1.940448760986328e+02 
1.493269805908203e+02 
1.521681518554688e+02 
1.512218322753906e+02 
1.372549896240234e+02 
1.389604492187500e+02 
1.795356903076172e+02 
1.854689483642578e+02 
2.006951293945312e+02 
1.960194396972656e+02 
1.982457275390625e+02 
1.521904144287109e+02 
1.529359588623047e+02 
1.533472137451172e+02 
1.308353424072266e+02 
1.392507324218750e+02 
1.376397399902344e+02 
1.871532592773438e+02 
1.912808074951172e+02 
2.059086914062500e+02 
2.008388671875000e+02 
2.037737579345703e+02 
1.572055358886719e+02 
1.573632507324219e+02 
1.587340393066406e+02 
1.327255706787109e+02 
1.380825958251953e+02 
1.416255493164062e+02 
1.945215759277344e+02 
1.955288848876953e+02 
2.055876770019531e+02 
2.049274749755859e+02 
2.047386322021484e+02 
1.616461944580078e+02 
1.626293182373047e+02 
1.638493347167969e+02 
1.436431121826172e+02 
1.465962066650391e+02 
1.499105987548828e+02 
1.946839447021484e+02 
1.925939941406250e+02 
1.982244262695312e+02 
2.006493377685547e+02 
2.081133728027344e+02 
2.046594390869141e+02 
2.055670471191406e+02 
1.677850341796875e+02 
1.696771850585938e+02 
1.678907165527344e+02 
1.482989654541016e+02 
1.520167541503906e+02 
1.968492126464844e+02 
2.024302978515625e+02 
2.029058685302734e+02 
2.219718322753906e+02 
2.143727111816406e+02 
2.071206665039062e+02 
2.093996582031250e+02 
1.784962005615234e+02 
1.716947479248047e+02 
1.759627380371094e+02 
1.524799804687500e+02 
1.550289001464844e+02 
1.951835937500000e+02 
2.023538208007812e+02 
2.012886657714844e+02 
2.308561248779297e+02 
2.190146331787109e+02 
2.250511779785156e+02 
2.136074523925781e+02 
1.823173980712891e+02 
1.821672973632812e+02 
1.840058441162109e+02 
1.565824279785156e+02 
1.480607452392578e+02 
1.529217529296875e+02 
1.550657043457031e+02 
1.931398925781250e+02 
2.002504119873047e+02 
1.999760131835938e+02 
2.290754699707031e+02 
2.284594573974609e+02 
2.266397857666016e+02 
1.860856628417969e+02 
1.870856933593750e+02 
1.878465270996094e+02 
1.535319976806641e+02 
1.615367431640625e+02 
1.578715667724609e+02 
1.639166564941406e+02 
1.624037322998047e+02 
1.935011138916016e+02 
2.019087066650391e+02 
1.983515319824219e+02 
2.037898559570312e+02 
2.050218200683594e+02 
2.223411407470703e+02 
2.231479644775391e+02 
2.204856567382812e+02 
1.950909881591797e+02 
1.967287902832031e+02 
1.944757843017578e+02 
1.916584472656250e+02 
1.598956909179688e+02 
1.628828125000000e+02 
1.651571350097656e+02 
1.996353454589844e+02 
2.084145355224609e+02 
2.035430450439453e+02 
2.093220977783203e+02 
2.044873199462891e+02 
2.155987091064453e+02 
2.158235015869141e+02 
2.129773254394531e+02 
1.927783966064453e+02 
1.929898529052734e+02 
1.918168334960938e+02 
1.639344482421875e+02 
1.684788818359375e+02 
1.673153076171875e+02 
2.019723968505859e+02 
2.037765045166016e+02 
2.053959655761719e+02 
2.121193389892578e+02 
2.093486633300781e+02 
2.084916229248047e+02 
1.872820129394531e+02 
1.889171905517578e+02 
1.862516784667969e+02 
1.575563201904297e+02 
1.667001037597656e+02 
1.625684814453125e+02 
1.746490631103516e+02 
1.654342193603516e+02 
2.014478607177734e+02 
2.048980712890625e+02 
2.052378234863281e+02 
2.105182495117188e+02 
2.067284698486328e+02 
2.065052642822266e+02 
1.828616180419922e+02 
1.824393157958984e+02 
1.807271881103516e+02 
1.643986816406250e+02 
1.693401031494141e+02 
1.708859710693359e+02 
1.996947174072266e+02 
2.069064025878906e+02 
2.035208282470703e+02 
2.085931091308594e+02 
2.051138763427734e+02 
2.073704833984375e+02 
1.803603973388672e+02 
1.782624664306641e+02 
1.773286743164062e+02 
1.668758392333984e+02 
1.712068939208984e+02 
1.724519195556641e+02 
1.966644287109375e+02 
2.042589416503906e+02 
1.985082244873047e+02 
2.040800170898438e+02 
2.050686187744141e+02 
2.054020538330078e+02 
1.778163604736328e+02 
1.759861907958984e+02 
1.767665252685547e+02 
1.615779113769531e+02 
1.711871948242188e+02 
1.646791687011719e+02 
1.727209472656250e+02 
1.656714324951172e+02 
1.963537139892578e+02 
2.031935882568359e+02 
2.003630523681641e+02 
2.053572845458984e+02 
2.040448455810547e+02 
2.003990783691406e+02 
2.030146179199219e+02 
2.008092651367188e+02 
1.730127258300781e+02 
1.758825836181641e+02 
1.744851074218750e+02 
1.665737152099609e+02 
1.697153472900391e+02 
1.734271850585938e+02 
1.996775817871094e+02 
2.054557952880859e+02 
2.051016693115234e+02 
1.966351013183594e+02 
1.969805755615234e+02 
1.985118408203125e+02 
1.662661285400391e+02 
1.717714691162109e+02 
1.669999694824219e+02 
1.680089874267578e+02 
1.750489959716797e+02 
1.711426849365234e+02 
1.757207183837891e+02 
1.756018066406250e+02 
2.037786712646484e+02 
2.061391143798828e+02 
2.052138977050781e+02 
1.977999877929688e+02 
1.989304656982422e+02 
1.626157836914062e+02 
1.643794555664062e+02 
1.623589172363281e+02 
1.738515625000000e+02 
1.792946014404297e+02 
1.792188873291016e+02 
2.018459930419922e+02 
2.038202972412109e+02 
2.030919647216797e+02 
2.032961730957031e+02 
2.040209350585938e+02 
2.015126647949219e+02 
2.003065643310547e+02 
1.998489685058594e+02 
1.619884033203125e+02 
1.613854980468750e+02 
1.607548370361328e+02 
1.722817993164062e+02 
1.768606719970703e+02 
1.719849090576172e+02 
2.006698913574219e+02 
2.040819549560547e+02 
2.025491485595703e+02 
2.012186279296875e+02 
2.005331115722656e+02 
2.001965026855469e+02 
1.630029907226562e+02 
1.636934661865234e+02 
1.614182739257812e+02 
1.672828826904297e+02 
1.724154052734375e+02 
1.694278411865234e+02 
1.724007568359375e+02 
1.710125427246094e+02 
1.956169738769531e+02 
2.001515808105469e+02 
1.942158660888672e+02 
2.008165435791016e+02 
2.006537322998047e+02 
1.644403228759766e+02 
1.692541656494141e+02 
1.677556457519531e+02 
1.665918884277344e+02 
1.676883544921875e+02 
1.705103149414062e+02 
1.663621520996094e+02 
1.877682189941406e+02 
1.896542663574219e+02 
1.877203063964844e+02 
1.876448669433594e+02 
1.858461914062500e+02 
2.058049011230469e+02 
2.018874511718750e+02 
2.026963806152344e+02 
1.654692840576172e+02 
1.677464904785156e+02 
1.597708282470703e+02 
1.628334197998047e+02 
1.598346252441406e+02 
1.812940521240234e+02 
1.833642578125000e+02 
1.805924835205078e+02 
2.061307067871094e+02 
2.063410339355469e+02 
2.027152252197266e+02 
1.697456970214844e+02 
1.723141479492188e+02 
1.588086853027344e+02 
1.560526428222656e+02 
1.564127655029297e+02 
1.537511596679688e+02 
1.733743133544922e+02 
1.793633422851562e+02 
1.785993041992188e+02 
1.806905975341797e+02 
1.799855499267578e+02 
2.112602844238281e+02 
2.084575653076172e+02 
2.080446472167969e+02 
1.696258392333984e+02 
1.731005096435547e+02 
1.723014678955078e+02 
1.727968139648438e+02 
1.519124298095703e+02 
1.501537475585938e+02 
1.549461212158203e+02 
1.818496704101562e+02 
1.814651489257812e+02 
1.825050201416016e+02 
2.074024353027344e+02 
2.058537445068359e+02 
2.095165405273438e+02 
1.676953430175781e+02 
1.699330596923828e+02 
1.696136932373047e+02 
1.490981750488281e+02 
1.498921661376953e+02 
1.854442596435547e+02 
1.850350494384766e+02 
1.848245086669922e+02 
2.044089202880859e+02 
2.049537811279297e+02 
2.057790222167969e+02 
2.057498779296875e+02 
1.641716461181641e+02 
1.697624511718750e+02 
1.700277252197266e+02 
1.502198791503906e+02 
1.503034210205078e+02 
1.498480072021484e+02 
1.506431579589844e+02 
1.845453186035156e+02 
1.846187133789062e+02 
1.838535156250000e+02 
2.038381652832031e+02 
2.062643890380859e+02 
2.070542144775391e+02 
2.030975494384766e+02 
2.059063873291016e+02 
1.593247528076172e+02 
1.649964294433594e+02 
1.665854339599609e+02 
1.588029022216797e+02 
1.678025817871094e+02 
1.561608581542969e+02 
1.534265594482422e+02 
1.562866821289062e+02 
1.801480102539062e+02 
1.842640380859375e+02 
1.858276367187500e+02 
1.868731994628906e+02 
1.884352722167969e+02 
2.045195159912109e+02 
2.071646423339844e+02 
2.085464172363281e+02 
1.577593841552734e+02 
1.642614898681641e+02 
1.635104827880859e+02 
1.592888183593750e+02 
1.593211822509766e+02 
1.624449310302734e+02 
1.891784210205078e+02 
1.896772003173828e+02 
1.876555023193359e+02 
2.126541595458984e+02 
2.120247192382812e+02 
2.112598571777344e+02 
2.093306884765625e+02 
2.109604492187500e+02 
1.604905242919922e+02 
1.618371276855469e+02 
1.615646972656250e+02 
1.591327209472656e+02 
1.618370056152344e+02 
1.570514678955078e+02 
1.588013305664062e+02 
1.570126037597656e+02 
1.568097076416016e+02 
1.841720886230469e+02 
1.877820434570312e+02 
1.897684020996094e+02 
1.904760131835938e+02 
1.917858276367188e+02 
2.150812225341797e+02 
2.144611663818359e+02 
2.146463012695312e+02 
2.136260375976562e+02 
2.126770324707031e+02 
1.610500793457031e+02 
1.610149383544922e+02 
1.620745697021484e+02 
1.591053466796875e+02 
1.588912506103516e+02 
1.635153350830078e+02 
1.926140441894531e+02 
1.927020416259766e+02 
1.903890686035156e+02 
2.154165191650391e+02 
2.153839569091797e+02 
2.147885437011719e+02 
1.643278808593750e+02 
1.612285308837891e+02 
1.576037750244141e+02 
1.555304565429688e+02 
1.879686279296875e+02 
1.881106719970703e+02 
1.863599395751953e+02 
2.148232727050781e+02 
2.147905731201172e+02 
2.149160461425781e+02 
1.644492645263672e+02 
1.612555084228516e+02 
1.592815551757812e+02 
1.529358215332031e+02 
1.512205963134766e+02 
1.849298095703125e+02 
1.832390136718750e+02 
2.105635986328125e+02 
2.110872650146484e+02 
2.081710510253906e+02 
2.127324829101562e+02 
1.724612274169922e+02 
1.727653503417969e+02 
1.666522674560547e+02 
1.612236328125000e+02 
1.504624023437500e+02 
1.533526000976562e+02 
1.503712310791016e+02 
1.826115112304688e+02 
1.790471038818359e+02 
1.822811431884766e+02 
1.841009368896484e+02 
2.061283721923828e+02 
2.023328399658203e+02 
1.786124114990234e+02 
1.753262481689453e+02 
1.750731201171875e+02 
1.535209655761719e+02 
1.567138671875000e+02 
1.631340637207031e+02 
1.596084442138672e+02 
1.884896545410156e+02 
1.942501525878906e+02 
1.941424865722656e+02 
1.986259765625000e+02 
1.994692230224609e+02 
1.987863006591797e+02 
1.967503814697266e+02 
1.989574737548828e+02 
1.730751495361328e+02 
1.718773803710938e+02 
1.724322357177734e+02 
1.606253356933594e+02 
1.594865417480469e+02 
1.591463928222656e+02 
1.998627777099609e+02 
2.021279602050781e+02 
1.955702362060547e+02 
1.947633209228516e+02 
1.928493957519531e+02 
1.946505737304688e+02 
1.698635864257812e+02 
1.722410278320312e+02 
1.670947265625000e+02 
1.710794982910156e+02 
1.600219879150391e+02 
1.600565185546875e+02 
2.029649047851562e+02 
1.972469635009766e+02 
2.011964263916016e+02 
1.974125823974609e+02 
1.909502868652344e+02 
1.900059661865234e+02 
1.875084533691406e+02 
1.896399841308594e+02 
1.617521972656250e+02 
1.576078796386719e+02 
1.597992858886719e+02 
1.572006988525391e+02 
1.604074401855469e+02 
1.574583282470703e+02 
1.877777709960938e+02 
1.927633972167969e+02 
1.868047790527344e+02 
1.856961212158203e+02 
1.834841918945312e+02 
1.469195861816406e+02 
1.543125457763672e+02 
1.485544281005859e+02 
1.549047698974609e+02 
1.509883270263672e+02 
1.768596343994141e+02 
1.819663696289062e+02 
1.767345275878906e+02 
1.860636596679688e+02 
1.884998168945312e+02 
1.832107849121094e+02 
1.416169281005859e+02 
1.425021209716797e+02 
1.377050781250000e+02 
1.453637084960938e+02 
1.398741149902344e+02 
1.706448211669922e+02 
1.737584533691406e+02 
1.718858642578125e+02 
1.957022552490234e+02 
1.978529357910156e+02 
1.913154449462891e+02 
1.412103576660156e+02 
1.371495971679688e+02 
1.335659179687500e+02 
1.302929992675781e+02 
1.352891387939453e+02 
1.323205413818359e+02 
1.707429504394531e+02 
1.685110473632812e+02 
1.687584686279297e+02 
1.690172882080078e+02 
1.991657867431641e+02 
1.980190124511719e+02 
1.944061431884766e+02 
1.975897369384766e+02 
1.484752807617188e+02 
1.434814147949219e+02 
1.318820037841797e+02 
1.335720825195312e+02 
1.280258636474609e+02 
1.308294677734375e+02 
1.314434967041016e+02 
1.312209472656250e+02 
1.701211090087891e+02 
1.729896545410156e+02 
1.710263519287109e+02 
1.727059478759766e+02 
1.905193939208984e+02 
1.923230285644531e+02 
1.882313385009766e+02 
1.919757080078125e+02 
1.538323669433594e+02 
1.512010955810547e+02 
1.415516662597656e+02 
1.447131347656250e+02 
1.362570190429688e+02 
1.310347595214844e+02 
1.311293487548828e+02 
1.329409942626953e+02 
1.324503936767578e+02 
1.728944244384766e+02 
1.706681518554688e+02 
1.824024658203125e+02 
1.838843383789062e+02 
1.814961547851562e+02 
1.853198547363281e+02 
1.855541381835938e+02 
1.522615509033203e+02 
1.490511016845703e+02 
1.478276824951172e+02 
1.464853363037109e+02 
1.330006256103516e+02 
1.338394165039062e+02 
1.364470367431641e+02 
1.356885681152344e+02 
1.701667327880859e+02 
1.661419067382812e+02 
1.701136322021484e+02 
1.665618133544922e+02 
1.831647186279297e+02 
1.817707977294922e+02 
1.830387115478516e+02 
1.806478881835938e+02 
1.806938629150391e+02 
1.436062316894531e+02 
1.392316436767578e+02 
1.442933044433594e+02 
1.359797363281250e+02 
1.375433654785156e+02 
1.467588043212891e+02 
1.416182250976562e+02 
1.650049591064453e+02 
1.646804504394531e+02 
1.648326263427734e+02 
1.629643096923828e+02 
2.077313537597656e+02 
2.066533508300781e+02 
2.091948394775391e+02 
2.034337158203125e+02 
2.029798431396484e+02 
1.967654418945312e+02 
1.955015411376953e+02 
1.884789428710938e+02 
1.875571594238281e+02 
1.370725555419922e+02 
1.334290008544922e+02 
1.350979766845703e+02 
1.408222351074219e+02 
1.364947967529297e+02 
1.331108093261719e+02 
1.615980377197266e+02 
1.604066314697266e+02 
1.607441101074219e+02 
1.612578125000000e+02 
2.141661224365234e+02 
2.152088775634766e+02 
2.158624267578125e+02 
2.099871063232422e+02 
2.120410003662109e+02 
1.385516357421875e+02 
1.363357391357422e+02 
1.338193359375000e+02 
1.318155822753906e+02 
1.302761688232422e+02 
1.277285232543945e+02 
1.278708572387695e+02 
1.623413391113281e+02 
1.624383239746094e+02 
1.631485137939453e+02 
1.646518402099609e+02 
2.183146057128906e+02 
2.187889862060547e+02 
2.188852691650391e+02 
2.167167663574219e+02 
2.175748596191406e+02 
2.144309082031250e+02 
2.169925994873047e+02 
1.484794311523438e+02 
1.415429840087891e+02 
1.428356933593750e+02 
1.354755249023438e+02 
1.279742507934570e+02 
1.276543121337891e+02 
1.274669799804688e+02 
1.659373321533203e+02 
1.673748016357422e+02 
1.674251861572266e+02 
1.673788146972656e+02 
2.178514099121094e+02 
2.188474578857422e+02 
2.170952606201172e+02 
2.186396636962891e+02 
2.188345794677734e+02 
1.580745239257812e+02 
1.554875335693359e+02 
1.553205261230469e+02 
1.490996246337891e+02 
1.453227844238281e+02 
1.274221572875977e+02 
1.272821273803711e+02 
1.284619598388672e+02 
1.281988067626953e+02 
1.311877288818359e+02 
1.663250732421875e+02 
1.648321228027344e+02 
1.614151306152344e+02 
1.627548980712891e+02 
2.206302032470703e+02 
2.215051422119141e+02 
2.206869201660156e+02 
2.204559326171875e+02 
2.199668426513672e+02 
2.176281127929688e+02 
1.717028350830078e+02 
1.671056213378906e+02 
1.621001281738281e+02 
1.607962951660156e+02 
1.590481567382812e+02 
1.568078308105469e+02 
1.331488189697266e+02 
1.381499938964844e+02 
1.428936767578125e+02 
1.525918579101562e+02 
1.618440856933594e+02 
1.410351562500000e+02 
1.424243774414062e+02 
1.657253723144531e+02 
1.696493988037109e+02 
1.702948913574219e+02 
1.712354125976562e+02 
2.171266479492188e+02 
2.175594940185547e+02 
2.159212799072266e+02 
2.179338684082031e+02 
1.736185760498047e+02 
1.716768646240234e+02 
1.702452545166016e+02 
1.631720886230469e+02 
1.628688507080078e+02 
1.589275817871094e+02 
1.558545989990234e+02 
1.372286987304688e+02 
1.349847259521484e+02 
1.335909729003906e+02 
1.711556396484375e+02 
1.698112792968750e+02 
1.695282287597656e+02 
1.676570892333984e+02 
1.737996063232422e+02 
1.756211242675781e+02 
2.093382110595703e+02 
2.116232604980469e+02 
2.095231475830078e+02 
2.103392791748047e+02 
2.116297454833984e+02 
2.124755401611328e+02 
1.765613861083984e+02 
1.740825653076172e+02 
1.720146026611328e+02 
1.672022399902344e+02 
1.662853851318359e+02 
1.643099975585938e+02 
1.614761352539062e+02 
1.333294067382812e+02 
1.339638214111328e+02 
1.395402221679688e+02 
1.352287750244141e+02 
1.576854705810547e+02 
1.412603149414062e+02 
1.692642364501953e+02 
1.461564331054688e+02 
1.730487823486328e+02 
1.691501159667969e+02 
1.751910858154297e+02 
1.746899414062500e+02 
1.725491333007812e+02 
1.775595092773438e+02 
1.796212005615234e+02 
2.044382934570312e+02 
2.059578094482422e+02 
2.036331024169922e+02 
2.040441131591797e+02 
2.073507385253906e+02 
1.742964477539062e+02 
1.727568817138672e+02 
1.713541259765625e+02 
1.686904602050781e+02 
1.686936950683594e+02 
1.659988098144531e+02 
1.355301513671875e+02 
1.341006774902344e+02 
1.404584045410156e+02 
1.339821624755859e+02 
1.400343170166016e+02 
1.601394805908203e+02 
1.415678863525391e+02 
1.718890533447266e+02 
1.474208984375000e+02 
1.772843475341797e+02 
1.725456695556641e+02 
1.774939270019531e+02 
1.799043731689453e+02 
1.771742095947266e+02 
1.790196838378906e+02 
1.775632476806641e+02 
2.012593994140625e+02 
2.013254394531250e+02 
1.984162292480469e+02 
2.028036499023438e+02 
2.022066192626953e+02 
2.019440612792969e+02 
2.013382110595703e+02 
1.917202758789062e+02 
1.793658752441406e+02 
1.844927520751953e+02 
1.800212860107422e+02 
2.010751953125000e+02 
1.757482299804688e+02 
1.775185241699219e+02 
1.820490112304688e+02 
1.723551483154297e+02 
1.698921203613281e+02 
1.704994506835938e+02 
1.680692443847656e+02 
1.343347320556641e+02 
1.336938171386719e+02 
1.320977478027344e+02 
1.416370544433594e+02 
1.327326660156250e+02 
1.370576934814453e+02 
1.768061828613281e+02 
1.750499267578125e+02 
1.728419494628906e+02 
1.772109375000000e+02 
1.703017883300781e+02 
1.702136688232422e+02 
2.256313476562500e+02 
2.282187042236328e+02 
2.265942382812500e+02 
2.268239440917969e+02 
2.285116882324219e+02 
2.265297851562500e+02 
2.277262573242188e+02 
2.219793395996094e+02 
2.223235321044922e+02 
2.160161743164062e+02 
2.155657501220703e+02 
2.108780670166016e+02 
2.102484588623047e+02 
2.070571441650391e+02 
2.068515319824219e+02 
2.036526184082031e+02 
2.038263854980469e+02 
1.984628753662109e+02 
1.990760192871094e+02 
1.972903594970703e+02 
1.743143310546875e+02 
1.701660003662109e+02 
1.748586883544922e+02 
1.330292053222656e+02 
1.286851806640625e+02 
1.354042205810547e+02 
1.265964279174805e+02 
1.306197814941406e+02 
1.636883697509766e+02 
1.585529479980469e+02 
1.699003906250000e+02 
1.571739654541016e+02 
1.699555053710938e+02 
1.671692810058594e+02 
2.182469635009766e+02 
2.212216339111328e+02 
2.199742736816406e+02 
2.206459045410156e+02 
2.230740966796875e+02 
2.229508514404297e+02 
2.249652709960938e+02 
1.616695709228516e+02 
1.592249450683594e+02 
1.621464385986328e+02 
1.645951232910156e+02 
1.250436096191406e+02 
1.218996124267578e+02 
1.339264984130859e+02 
1.214500503540039e+02 
1.328085632324219e+02 
1.327845611572266e+02 
1.517990875244141e+02 
1.343154449462891e+02 
1.549667968750000e+02 
1.428298492431641e+02 
1.581165313720703e+02 
1.602839202880859e+02 
1.573805236816406e+02 
1.681852569580078e+02 
1.564796905517578e+02 
1.699274902343750e+02 
2.152815399169922e+02 
2.172246246337891e+02 
2.153601379394531e+02 
2.163996276855469e+02 
2.188030090332031e+02 
1.659672851562500e+02 
1.597690124511719e+02 
1.613120727539062e+02 
1.587793273925781e+02 
1.220878829956055e+02 
1.217426986694336e+02 
1.218318023681641e+02 
1.200110702514648e+02 
1.383651275634766e+02 
1.234467468261719e+02 
1.363160095214844e+02 
1.540383300781250e+02 
1.374788513183594e+02 
1.530758972167969e+02 
1.468459777832031e+02 
1.595707244873047e+02 
1.409855194091797e+02 
1.522208862304688e+02 
1.533849029541016e+02 
1.585681457519531e+02 
1.631060791015625e+02 
1.549349365234375e+02 
1.687395935058594e+02 
1.742988128662109e+02 
1.780536804199219e+02 
2.112943572998047e+02 
2.119217224121094e+02 
2.115119171142578e+02 
2.120146179199219e+02 
2.123961791992188e+02 
2.135458374023438e+02 
2.139927825927734e+02 
1.609841003417969e+02 
1.552305908203125e+02 
1.568818359375000e+02 
1.519965209960938e+02 
1.552158813476562e+02 
1.265259475708008e+02 
1.247034912109375e+02 
1.259651336669922e+02 
1.298789215087891e+02 
1.427481842041016e+02 
1.302851257324219e+02 
1.530037536621094e+02 
1.426209106445312e+02 
1.548129730224609e+02 
1.496270446777344e+02 
1.579919586181641e+02 
1.453739929199219e+02 
1.568986816406250e+02 
1.634512786865234e+02 
1.492905731201172e+02 
1.639035797119141e+02 
1.749338531494141e+02 
1.710104217529297e+02 
1.819639434814453e+02 
1.832018127441406e+02 
1.802332305908203e+02 
1.802640380859375e+02 
2.023636322021484e+02 
2.032970886230469e+02 
1.997937469482422e+02 
2.094304656982422e+02 
1.749693450927734e+02 
1.730273284912109e+02 
1.743091125488281e+02 
1.741438446044922e+02 
1.722481842041016e+02 
1.727491149902344e+02 
1.705645446777344e+02 
1.672679443359375e+02 
1.641222229003906e+02 
1.601443939208984e+02 
1.564843750000000e+02 
1.549971618652344e+02 
1.537254333496094e+02 
1.508395538330078e+02 
1.346164703369141e+02 
1.359034118652344e+02 
1.373158264160156e+02 
1.415563201904297e+02 
1.456006011962891e+02 
1.440141448974609e+02 
1.483290252685547e+02 
1.447312927246094e+02 
1.785991363525391e+02 
1.792117614746094e+02 
1.821886596679688e+02 
1.843834381103516e+02 
1.858025207519531e+02 
1.838365478515625e+02 
1.802418518066406e+02 
1.752410278320312e+02 
1.952773284912109e+02 
1.950955963134766e+02 
1.964005126953125e+02 
1.968554229736328e+02 
1.973583374023438e+02 
1.981410064697266e+02 
1.803835906982422e+02 
1.768934020996094e+02 
1.779894104003906e+02 
1.761394042968750e+02 
1.742437896728516e+02 
1.729491271972656e+02 
1.471380310058594e+02 
1.507878875732422e+02 
1.528330535888672e+02 
1.548046722412109e+02 
1.528345031738281e+02 
1.497749786376953e+02 
1.548945770263672e+02 
1.511028137207031e+02 
1.548519592285156e+02 
1.523175964355469e+02 
1.630605163574219e+02 
1.769107360839844e+02 
1.512837066650391e+02 
1.763243103027344e+02 
1.807828674316406e+02 
1.844397430419922e+02 
1.863013458251953e+02 
1.884257965087891e+02 
1.872151641845703e+02 
1.836531372070312e+02 
1.844138793945312e+02 
1.834174957275391e+02 
1.836648101806641e+02 
1.901800689697266e+02 
1.896115722656250e+02 
1.864021453857422e+02 
1.897991180419922e+02 
1.884152221679688e+02 
1.921531677246094e+02 
1.940609130859375e+02 
1.934211273193359e+02 
1.934940490722656e+02 
1.712675781250000e+02 
1.711715850830078e+02 
1.708048553466797e+02 
1.711481323242188e+02 
1.719344940185547e+02 
1.751535644531250e+02 
1.467872772216797e+02 
1.473890075683594e+02 
1.475261230468750e+02 
1.459787597656250e+02 
1.487140808105469e+02 
1.461898803710938e+02 
1.501647186279297e+02 
1.460297851562500e+02 
1.493171844482422e+02 
1.464852142333984e+02 
1.496247711181641e+02 
1.837168884277344e+02 
1.842902374267578e+02 
1.854848480224609e+02 
1.883288421630859e+02 
1.923186035156250e+02 
1.938607940673828e+02 
1.933345031738281e+02 
1.847370452880859e+02 
1.899390869140625e+02 
1.833961791992188e+02 
1.832477264404297e+02 
1.843302917480469e+02 
1.977230529785156e+02 
1.945509948730469e+02 
1.918875579833984e+02 
1.907001953125000e+02 
1.884744110107422e+02 
1.850748291015625e+02 
1.920456542968750e+02 
1.870473937988281e+02 
1.905981903076172e+02 
1.872483673095703e+02 
1.860364837646484e+02 
1.591627044677734e+02 
1.582389068603516e+02 
1.591963653564453e+02 
1.601426544189453e+02 
1.593798522949219e+02 
1.638779144287109e+02 
1.679984741210938e+02 
1.490471191406250e+02 
1.423766632080078e+02 
1.480780639648438e+02 
1.443803405761719e+02 
1.516830139160156e+02 
1.483918151855469e+02 
1.549211273193359e+02 
1.531644592285156e+02 
1.540384368896484e+02 
1.536087646484375e+02 
1.536005554199219e+02 
1.543784332275391e+02 
1.847164916992188e+02 
1.840578308105469e+02 
1.848787078857422e+02 
1.869190216064453e+02 
1.885353851318359e+02 
1.884046936035156e+02 
1.885534210205078e+02 
1.885310363769531e+02 
1.855191650390625e+02 
1.840200347900391e+02 
1.834092102050781e+02 
1.837065734863281e+02 
1.845507049560547e+02 
1.855656280517578e+02 
1.861686248779297e+02 
1.865321197509766e+02 
1.861531677246094e+02 
1.850013732910156e+02 
1.841871337890625e+02 
1.843544006347656e+02 
1.854317169189453e+02 
1.874780426025391e+02 
1.888820495605469e+02 
1.845765380859375e+02 
1.736251983642578e+02 
1.842293853759766e+02 
1.906861419677734e+02 
1.817713623046875e+02 
1.729271087646484e+02 
1.804382934570312e+02 
1.798281097412109e+02 
1.711459350585938e+02 
1.800151977539062e+02 
1.787282562255859e+02 
1.714297180175781e+02 
1.777557525634766e+02 
1.771894683837891e+02 
1.718713073730469e+02 
1.761450653076172e+02 
1.760315093994141e+02 
1.726186218261719e+02 
1.727119445800781e+02 
1.767018737792969e+02 
1.661026611328125e+02 
1.611707763671875e+02 
1.575358123779297e+02 
1.559760589599609e+02 
1.561532897949219e+02 
1.561936645507812e+02 
1.557475738525391e+02 
1.563399810791016e+02 
1.522757415771484e+02 
1.536310119628906e+02 
1.547437591552734e+02 
1.560407257080078e+02 
1.585501403808594e+02 
1.616752471923828e+02 
1.629422607421875e+02 
1.584960479736328e+02 
1.559298706054688e+02 
1.559256591796875e+02 
1.574080657958984e+02 
1.593437500000000e+02 
1.602495574951172e+02 
1.607168884277344e+02 
1.604376220703125e+02 
1.594033660888672e+02 
1.575686645507812e+02 
1.622323608398438e+02 
1.620312652587891e+02 
1.621692657470703e+02 
1.623272247314453e+02 
1.622310028076172e+02 
1.621181030273438e+02 
1.625437774658203e+02 
1.646203918457031e+02 
1.669562835693359e+02 
1.654862060546875e+02 
1.650737304687500e+02 
1.673516082763672e+02 
1.691808319091797e+02 
1.717985229492188e+02 
1.655066070556641e+02 
1.976829986572266e+02 
1.666064453125000e+02 
1.626821289062500e+02 
1.909332580566406e+02 
1.620359191894531e+02 
1.706402587890625e+02 
1.642351074218750e+02 
1.792756347656250e+02 
1.885030059814453e+02 
1.839783172607422e+02 
1.854334411621094e+02 
1.690063629150391e+02 
1.655294799804688e+02 
1.849576873779297e+02 
1.743722839355469e+02 
1.989298095703125e+02 
1.912699890136719e+02 
1.653470306396484e+02 
1.744764862060547e+02 
1.669904479980469e+02 
1.947781372070312e+02 
2.084640502929688e+02 
1.998197326660156e+02 
1.758272705078125e+02 
1.702908935546875e+02 
2.062630157470703e+02 
2.016044769287109e+02 
1.715910797119141e+02 
1.836200256347656e+02 
1.755978698730469e+02 
2.052459716796875e+02 
2.077062377929688e+02 
1.838938293457031e+02 
1.796592102050781e+02 
2.084379272460938e+02 
2.079832305908203e+02 
1.802476043701172e+02 
1.843585815429688e+02 
1.790067443847656e+02 
1.933789520263672e+02 
2.030388641357422e+02 
2.006838531494141e+02 
2.034641265869141e+02 
1.474779052734375e+02 
1.779169464111328e+02 
1.743238677978516e+02 
2.000442657470703e+02 
1.827510070800781e+02 
1.993548278808594e+02 
1.833247680664062e+02 
1.910564880371094e+02 
1.472139892578125e+02 
1.728498229980469e+02 
1.694586486816406e+02 
1.977129058837891e+02 
1.839686431884766e+02 
1.915258331298828e+02 
1.893359680175781e+02 
1.491127624511719e+02 
1.648526916503906e+02 
1.978373718261719e+02 
1.946796875000000e+02 
1.850420837402344e+02 
1.915781860351562e+02 
1.485462951660156e+02 
1.454419097900391e+02 
1.613243713378906e+02 
1.931373291015625e+02 
1.838996276855469e+02 
1.902660217285156e+02 
1.879540405273438e+02 
1.445581512451172e+02 
1.612914886474609e+02 
1.607974853515625e+02 
1.912350006103516e+02 
1.813419647216797e+02 
1.884994049072266e+02 
1.441829986572266e+02 
1.609370574951172e+02 
1.630937042236328e+02 
1.942218017578125e+02 
1.919770355224609e+02 
1.806858673095703e+02 
1.898787994384766e+02 
1.423030242919922e+02 
1.402048950195312e+02 
1.635377349853516e+02 
1.643931274414062e+02 
1.936014404296875e+02 
1.939682464599609e+02 
1.771980895996094e+02 
1.861952819824219e+02 
1.845911102294922e+02 
1.407022705078125e+02 
1.643074645996094e+02 
1.650605163574219e+02 
1.959912414550781e+02 
1.952621002197266e+02 
1.803259887695312e+02 
1.883996429443359e+02 
1.371837768554688e+02 
1.396869049072266e+02 
1.653042602539062e+02 
1.621730499267578e+02 
1.636990661621094e+02 
1.956530456542969e+02 
1.980301055908203e+02 
1.830375061035156e+02 
1.887609558105469e+02 
1.898645782470703e+02 
1.403241424560547e+02 
1.397671966552734e+02 
1.623718872070312e+02 
1.629756622314453e+02 
1.994456024169922e+02 
2.008325500488281e+02 
2.032282257080078e+02 
1.856444396972656e+02 
1.914960784912109e+02 
1.909457855224609e+02 
1.421978912353516e+02 
1.440386810302734e+02 
1.617079925537109e+02 
1.612876892089844e+02 
2.067220916748047e+02 
1.914891052246094e+02 
1.477474670410156e+02 
1.472855072021484e+02 
1.646381225585938e+02 
1.636222686767578e+02 
2.025947113037109e+02 
2.073426818847656e+02 
1.869598083496094e+02 
1.913732147216797e+02 
1.883760375976562e+02 
1.468662414550781e+02 
1.507249908447266e+02 
1.503101654052734e+02 
1.637674102783203e+02 
1.636594696044922e+02 
2.047245635986328e+02 
1.996157989501953e+02 
1.877199096679688e+02 
1.496239166259766e+02 
1.500787963867188e+02 
1.633392639160156e+02 
1.599007263183594e+02 
1.612867736816406e+02 
1.938749694824219e+02 
1.960245666503906e+02 
1.843311462402344e+02 
1.903038787841797e+02 
1.906473846435547e+02 
1.548972473144531e+02 
1.597194671630859e+02 
1.585688323974609e+02 
1.599029846191406e+02 
1.947960510253906e+02 
1.930327301025391e+02 
1.877687835693359e+02 
1.914191741943359e+02 
1.918251647949219e+02 
1.633831634521484e+02 
1.640396881103516e+02 
1.643639831542969e+02 
1.594518737792969e+02 
1.562315063476562e+02 
1.582186737060547e+02 
1.891511688232422e+02 
1.915288543701172e+02 
1.893595275878906e+02 
1.905717620849609e+02 
1.908782348632812e+02 
1.621347656250000e+02 
1.647373352050781e+02 
1.624263610839844e+02 
1.550269775390625e+02 
1.574778442382812e+02 
1.896361083984375e+02 
1.900754241943359e+02 
1.914484558105469e+02 
1.604537811279297e+02 
1.569959869384766e+02 
1.533745727539062e+02 
1.560836944580078e+02 
1.907148742675781e+02 
1.909766387939453e+02 
1.920423278808594e+02 
1.931128540039062e+02 
1.937276916503906e+02 
1.606899261474609e+02 
1.637823638916016e+02 
1.550755767822266e+02 
1.560443572998047e+02 
1.915038909912109e+02 
1.909607238769531e+02 
1.927723388671875e+02 
1.633029479980469e+02 
1.657509918212891e+02 
1.668652801513672e+02 
1.565945587158203e+02 
1.545310974121094e+02 
1.552007141113281e+02 
1.879254302978516e+02 
1.871949005126953e+02 
1.922581329345703e+02 
1.901644592285156e+02 
1.649191131591797e+02 
1.529079589843750e+02 
1.540301361083984e+02 
1.856206817626953e+02 
1.851026153564453e+02 
1.965609588623047e+02 
1.896799163818359e+02 
1.917375793457031e+02 
1.793303680419922e+02 
1.638675689697266e+02 
1.693649291992188e+02 
1.682832336425781e+02 
1.542134552001953e+02 
1.531340789794922e+02 
1.536672363281250e+02 
1.840134735107422e+02 
1.829566497802734e+02 
1.981952972412109e+02 
1.938227539062500e+02 
1.939896697998047e+02 
1.605838623046875e+02 
1.646219635009766e+02 
1.529189605712891e+02 
1.530180816650391e+02 
1.841925048828125e+02 
1.976240386962891e+02 
1.950942535400391e+02 
1.569098510742188e+02 
1.639672698974609e+02 
1.627321777343750e+02 
1.502264862060547e+02 
1.827489166259766e+02 
1.819711303710938e+02 
1.967585296630859e+02 
1.939134368896484e+02 
1.636286468505859e+02 
1.482890167236328e+02 
1.477605743408203e+02 
1.470660095214844e+02 
1.843286743164062e+02 
1.808462982177734e+02 
1.908263854980469e+02 
1.661826934814453e+02 
1.691453399658203e+02 
1.486332550048828e+02 
1.828186187744141e+02 
1.825264282226562e+02 
1.898733062744141e+02 
1.896757202148438e+02 
1.825871734619141e+02 
1.709257354736328e+02 
1.743389587402344e+02 
1.770789947509766e+02 
1.900893859863281e+02 
1.518539581298828e+02 
1.521768188476562e+02 
1.836004943847656e+02 
1.763885192871094e+02 
1.894694061279297e+02 
1.885301513671875e+02 
1.916177062988281e+02 
1.839891967773438e+02 
1.837819519042969e+02 
1.712073822021484e+02 
1.785549468994141e+02 
1.803912200927734e+02 
1.883117065429688e+02 
1.485168457031250e+02 
1.740581665039062e+02 
1.696636199951172e+02 
1.905741882324219e+02 
1.926840209960938e+02 
1.930469055175781e+02 
1.680199127197266e+02 
1.746848449707031e+02 
1.756165313720703e+02 
1.522535247802734e+02 
1.608923492431641e+02 
1.677117004394531e+02 
1.506726989746094e+02 
1.531313781738281e+02 
1.802660217285156e+02 
1.714225616455078e+02 
1.903094024658203e+02 
1.935263366699219e+02 
1.785584411621094e+02 
1.646980895996094e+02 
1.730279693603516e+02 
1.737598266601562e+02 
1.866414337158203e+02 
1.425149841308594e+02 
1.760946197509766e+02 
1.708490753173828e+02 
1.941618194580078e+02 
1.954729766845703e+02 
1.985685272216797e+02 
1.609553375244141e+02 
1.681805725097656e+02 
1.692537231445312e+02 
1.459674682617188e+02 
1.398670654296875e+02 
1.715251617431641e+02 
1.819453735351562e+02 
1.718155517578125e+02 
2.000330810546875e+02 
2.007234954833984e+02 
2.048526611328125e+02 
1.556892089843750e+02 
1.627324676513672e+02 
1.605304565429688e+02 
1.415472412109375e+02 
1.404354095458984e+02 
1.738420562744141e+02 
1.676106109619141e+02 
2.039852752685547e+02 
2.058234100341797e+02 
2.085567779541016e+02 
1.542244567871094e+02 
1.585137023925781e+02 
1.445766143798828e+02 
1.386525726318359e+02 
1.680712432861328e+02 
1.795331726074219e+02 
1.687866058349609e+02 
2.078396911621094e+02 
2.100283966064453e+02 
2.133531799316406e+02 
1.520929412841797e+02 
1.579945373535156e+02 
1.406461334228516e+02 
1.395776672363281e+02 
1.730325012207031e+02 
1.663807220458984e+02 
2.119221191406250e+02 
2.146867065429688e+02 
2.164979553222656e+02 
1.458591461181641e+02 
1.542835998535156e+02 
1.520766296386719e+02 
1.463289337158203e+02 
1.392440795898438e+02 
1.675041198730469e+02 
1.789164733886719e+02 
1.699344787597656e+02 
2.145077972412109e+02 
2.158099060058594e+02 
1.443823089599609e+02 
1.497587280273438e+02 
1.418812866210938e+02 
1.399275054931641e+02 
1.709090576171875e+02 
1.683960266113281e+02 
2.151976776123047e+02 
2.163126373291016e+02 
2.183191680908203e+02 
1.438322601318359e+02 
1.519256286621094e+02 
1.409744262695312e+02 
1.353374328613281e+02 
1.668527832031250e+02 
1.726683807373047e+02 
1.658277893066406e+02 
2.182161407470703e+02 
2.203780517578125e+02 
2.228431549072266e+02 
1.381722869873047e+02 
1.482001800537109e+02 
1.431579742431641e+02 
1.356753234863281e+02 
1.326838226318359e+02 
1.669890289306641e+02 
1.617541656494141e+02 
2.165510864257812e+02 
2.227196807861328e+02 
2.189249267578125e+02 
1.354316101074219e+02 
1.428679351806641e+02 
1.370127258300781e+02 
1.325005035400391e+02 
1.623269042968750e+02 
1.721763305664062e+02 
1.615391540527344e+02 
2.101243591308594e+02 
2.130276031494141e+02 
1.308526611328125e+02 
1.391004943847656e+02 
1.373352661132812e+02 
1.342147674560547e+02 
1.322032775878906e+02 
1.657691955566406e+02 
1.582641143798828e+02 
2.011959228515625e+02 
2.033388061523438e+02 
1.330266113281250e+02 
1.406082305908203e+02 
1.367876586914062e+02 
1.318915863037109e+02 
1.607757110595703e+02 
1.711599884033203e+02 
1.610996093750000e+02 
1.920744781494141e+02 
1.938414306640625e+02 
1.310837097167969e+02 
1.399533691406250e+02 
1.370248107910156e+02 
1.345538024902344e+02 
1.322821197509766e+02 
1.636959228515625e+02 
1.596753997802734e+02 
1.838370361328125e+02 
1.835105590820312e+02 
1.273734893798828e+02 
1.348822937011719e+02 
1.327395019531250e+02 
1.354898834228516e+02 
1.321764221191406e+02 
1.589553070068359e+02 
1.671670837402344e+02 
1.605523071289062e+02 
1.777803344726562e+02 
1.789412994384766e+02 
1.286459197998047e+02 
1.355436706542969e+02 
1.311706695556641e+02 
1.327561492919922e+02 
1.622278900146484e+02 
1.573332977294922e+02 
1.750166931152344e+02 
1.782320251464844e+02 
1.788692016601562e+02 
1.255304641723633e+02 
1.324134979248047e+02 
1.296559295654297e+02 
1.292578125000000e+02 
1.235147476196289e+02 
1.581110687255859e+02 
1.560934906005859e+02 
1.756299285888672e+02 
1.785572662353516e+02 
1.790399475097656e+02 
1.255230178833008e+02 
1.314886016845703e+02 
1.208575744628906e+02 
1.553562164306641e+02 
1.573263549804688e+02 
1.780606231689453e+02 
1.792616729736328e+02 
1.257652359008789e+02 
1.307041625976562e+02 
1.311210937500000e+02 
1.225140609741211e+02 
1.194724121093750e+02 
1.223769073486328e+02 
1.579020843505859e+02 
1.562808227539062e+02 
1.784539947509766e+02 
1.284744720458984e+02 
1.321983337402344e+02 
1.336500091552734e+02 
1.265235671997070e+02 
1.243138427734375e+02 
1.283628692626953e+02 
1.536002655029297e+02 
1.750706329345703e+02 
1.763026275634766e+02 
1.757803649902344e+02 
1.319143371582031e+02 
1.369530029296875e+02 
1.382242126464844e+02 
1.361900787353516e+02 
1.459766845703125e+02 
1.565562133789062e+02 
1.375616607666016e+02 
1.549612274169922e+02 
1.623143157958984e+02 
1.744143981933594e+02 
1.766030273437500e+02 
1.776117095947266e+02 
1.294259490966797e+02 
1.363294372558594e+02 
1.310745544433594e+02 
1.382197875976562e+02 
1.672911987304688e+02 
1.702768096923828e+02 
1.743840637207031e+02 
1.770762329101562e+02 
1.785237426757812e+02 
1.271350326538086e+02 
1.277070617675781e+02 
1.263772125244141e+02 
1.389587249755859e+02 
1.386784820556641e+02 
1.766247863769531e+02 
1.781766815185547e+02 
1.773852691650391e+02 
1.807072143554688e+02 
1.261235580444336e+02 
1.256558990478516e+02 
1.391880187988281e+02 
1.419950103759766e+02 
1.868682556152344e+02 
1.839187316894531e+02 
1.790565490722656e+02 
1.806682739257812e+02 
1.824072418212891e+02 
1.268378601074219e+02 
1.255545349121094e+02 
1.266594772338867e+02 
1.468400878906250e+02 
1.469761352539062e+02 
1.828345794677734e+02 
1.889403991699219e+02 
1.832177429199219e+02 
1.814947509765625e+02 
1.840020141601562e+02 
1.292387847900391e+02 
1.482619018554688e+02 
1.493822937011719e+02 
1.860020751953125e+02 
1.806989746093750e+02 
1.822168426513672e+02 
1.843891754150391e+02 
1.854512481689453e+02 
1.341778717041016e+02 
1.323249053955078e+02 
1.349764556884766e+02 
1.501897735595703e+02 
1.816083984375000e+02 
1.920716705322266e+02 
1.871849670410156e+02 
1.822662353515625e+02 
1.869146118164062e+02 
1.390964508056641e+02 
1.374033203125000e+02 
1.415800781250000e+02 
1.528397827148438e+02 
1.555369720458984e+02 
1.898191375732422e+02 
1.887802276611328e+02 
1.824987487792969e+02 
1.855085449218750e+02 
1.869583282470703e+02 
1.408579254150391e+02 
1.457942810058594e+02 
1.550078735351562e+02 
1.883894500732422e+02 
1.901329040527344e+02 
1.897015991210938e+02 
1.847084350585938e+02 
1.866600646972656e+02 
1.871936187744141e+02 
1.407854156494141e+02 
1.445877227783203e+02 
1.464311981201172e+02 
1.565634307861328e+02 
1.591278991699219e+02 
1.909356842041016e+02 
1.905715332031250e+02 
1.863701629638672e+02 
1.879920959472656e+02 
1.433336334228516e+02 
1.463359527587891e+02 
1.499437103271484e+02 
1.589850616455078e+02 
1.572728424072266e+02 
1.874251251220703e+02 
1.899633941650391e+02 
1.892718353271484e+02 
1.484641418457031e+02 
1.493569641113281e+02 
1.563452301025391e+02 
1.891117401123047e+02 
1.879172821044922e+02 
1.882863769531250e+02 
1.872651672363281e+02 
1.518238830566406e+02 
1.498640136718750e+02 
1.510159149169922e+02 
1.546525573730469e+02 
1.559344329833984e+02 
1.870148620605469e+02 
1.879579162597656e+02 
1.910803680419922e+02 
1.918989410400391e+02 
1.548800048828125e+02 
1.532379455566406e+02 
1.563684539794922e+02 
1.561638946533203e+02 
1.565707092285156e+02 
1.574286804199219e+02 
1.884703063964844e+02 
1.889944763183594e+02 
1.978971405029297e+02 
1.932778015136719e+02 
1.948118743896484e+02 
1.543485717773438e+02 
1.570261688232422e+02 
1.588228302001953e+02 
1.603001098632812e+02 
1.643749694824219e+02 
1.827294311523438e+02 
1.817773437500000e+02 
1.976631469726562e+02 
1.967631072998047e+02 
1.959983825683594e+02 
1.573868408203125e+02 
1.603869018554688e+02 
1.663387145996094e+02 
1.689745941162109e+02 
1.839112548828125e+02 
1.614862823486328e+02 
1.626617736816406e+02 
1.890915527343750e+02 
1.968199157714844e+02 
1.960211486816406e+02 
1.941911773681641e+02 
1.554482727050781e+02 
1.618713989257812e+02 
1.604206237792969e+02 
1.596260986328125e+02 
1.874039611816406e+02 
1.908638763427734e+02 
1.895326538085938e+02 
1.925259094238281e+02 
1.546327056884766e+02 
1.602184295654297e+02 
1.597002410888672e+02 
1.584606628417969e+02 
1.612808990478516e+02 
1.624701843261719e+02 
1.861629638671875e+02 
1.883948516845703e+02 
1.882920532226562e+02 
1.917967834472656e+02 
1.883207092285156e+02 
1.540938568115234e+02 
1.599455261230469e+02 
1.584913177490234e+02 
1.589742279052734e+02 
1.634472961425781e+02 
1.619046173095703e+02 
1.844373168945312e+02 
1.935530548095703e+02 
1.870212707519531e+02 
1.530151519775391e+02 
1.587738342285156e+02 
1.571143341064453e+02 
1.623367614746094e+02 
1.652444152832031e+02 
1.757859954833984e+02 
1.866251525878906e+02 
1.647387237548828e+02 
1.832941589355469e+02 
1.909259948730469e+02 
1.975980529785156e+02 
1.883532104492188e+02 
1.911140289306641e+02 
1.530025177001953e+02 
1.567376861572266e+02 
1.582206115722656e+02 
1.586176605224609e+02 
1.885617675781250e+02 
1.923129730224609e+02 
1.908014678955078e+02 
1.958841857910156e+02 
1.990894775390625e+02 
1.524412994384766e+02 
1.562435455322266e+02 
1.568137207031250e+02 
1.539053649902344e+02 
1.572675628662109e+02 
1.568693542480469e+02 
1.890939788818359e+02 
1.914541473388672e+02 
1.927181396484375e+02 
1.972183227539062e+02 
1.939297790527344e+02 
1.535402526855469e+02 
1.544983673095703e+02 
1.542417907714844e+02 
1.535155944824219e+02 
1.548320465087891e+02 
1.891589813232422e+02 
1.904595794677734e+02 
1.904411163330078e+02 
1.919765625000000e+02 
1.928161773681641e+02 
1.919543762207031e+02 
1.521262207031250e+02 
1.505090637207031e+02 
1.526244812011719e+02 
1.549486389160156e+02 
1.525005493164062e+02 
1.917089233398438e+02 
1.915216369628906e+02 
1.926601409912109e+02 
1.886703338623047e+02 
1.913466186523438e+02 
1.908488769531250e+02 
1.493371124267578e+02 
1.492354125976562e+02 
1.479345855712891e+02 
1.475193786621094e+02 
1.510864868164062e+02 
1.497817993164062e+02 
1.945100860595703e+02 
1.941836700439453e+02 
1.948954162597656e+02 
1.856060485839844e+02 
1.895196075439453e+02 
1.886746063232422e+02 
1.456078033447266e+02 
1.468214721679688e+02 
1.460197448730469e+02 
1.455521240234375e+02 
1.463085021972656e+02 
1.953751373291016e+02 
1.964176788330078e+02 
1.965437469482422e+02 
1.871708831787109e+02 
1.896840057373047e+02 
1.449969482421875e+02 
1.459068298339844e+02 
1.466743316650391e+02 
1.425920257568359e+02 
1.463022308349609e+02 
1.470008392333984e+02 
1.946341552734375e+02 
1.944846954345703e+02 
1.919704437255859e+02 
1.918213348388672e+02 
1.953549804687500e+02 
1.461434478759766e+02 
1.479103851318359e+02 
1.455850830078125e+02 
1.508184967041016e+02 
1.511381835937500e+02 
1.897318115234375e+02 
1.910553894042969e+02 
1.884171295166016e+02 
1.999889068603516e+02 
1.986147003173828e+02 
2.027599639892578e+02 
1.476272125244141e+02 
1.487640380859375e+02 
1.503934173583984e+02 
1.437966156005859e+02 
1.463750762939453e+02 
1.850429382324219e+02 
1.865005798339844e+02 
1.852366485595703e+02 
2.071113891601562e+02 
2.055398101806641e+02 
2.090207214355469e+02 
1.501581420898438e+02 
1.524304962158203e+02 
1.564508819580078e+02 
1.375186462402344e+02 
1.438620758056641e+02 
1.412264862060547e+02 
1.835208435058594e+02 
1.824342651367188e+02 
2.072673339843750e+02 
2.093493041992188e+02 
2.096295623779297e+02 
1.526450347900391e+02 
1.568105468750000e+02 
1.374044647216797e+02 
1.419898834228516e+02 
1.414517364501953e+02 
1.817525634765625e+02 
1.819643402099609e+02 
1.826369628906250e+02 
2.035001678466797e+02 
2.086564483642578e+02 
2.068981933593750e+02 
1.537573089599609e+02 
1.584812316894531e+02 
1.577040252685547e+02 
1.401694793701172e+02 
1.436039123535156e+02 
1.439637145996094e+02 
1.836922912597656e+02 
1.838134002685547e+02 
1.847260589599609e+02 
1.999844055175781e+02 
2.043494110107422e+02 
2.032361907958984e+02 
1.516840057373047e+02 
1.570446166992188e+02 
1.565735015869141e+02 
1.374955596923828e+02 
1.410914306640625e+02 
1.407235412597656e+02 
1.808741149902344e+02 
1.840780181884766e+02 
1.840733795166016e+02 
1.972993164062500e+02 
2.013777313232422e+02 
2.014638977050781e+02 
1.503011474609375e+02 
1.564810943603516e+02 
1.558448333740234e+02 
1.363236541748047e+02 
1.418638763427734e+02 
1.437062988281250e+02 
1.790799407958984e+02 
1.795526733398438e+02 
1.965862426757812e+02 
2.006371307373047e+02 
2.015554504394531e+02 
1.477331542968750e+02 
1.545770111083984e+02 
1.534497222900391e+02 
1.335998992919922e+02 
1.355847320556641e+02 
1.762633209228516e+02 
1.800066528320312e+02 
1.785972900390625e+02 
1.957046966552734e+02 
2.008795928955078e+02 
2.012696685791016e+02 
1.511729583740234e+02 
1.577963104248047e+02 
1.614226989746094e+02 
1.471272430419922e+02 
1.547650604248047e+02 
1.306784362792969e+02 
1.377890472412109e+02 
1.368211669921875e+02 
1.729842376708984e+02 
1.786998901367188e+02 
1.788089752197266e+02 
1.913403015136719e+02 
1.984385833740234e+02 
1.956788024902344e+02 
1.509820251464844e+02 
1.610537567138672e+02 
1.630309906005859e+02 
1.336116333007812e+02 
1.402229461669922e+02 
1.400205230712891e+02 
1.722460327148438e+02 
1.743137054443359e+02 
1.894850311279297e+02 
1.895289611816406e+02 
1.503869781494141e+02 
1.612114410400391e+02 
1.621131591796875e+02 
1.384573822021484e+02 
1.434169769287109e+02 
1.440172424316406e+02 
1.736907958984375e+02 
1.768352813720703e+02 
1.792908477783203e+02 
1.830610198974609e+02 
1.512466430664062e+02 
1.594243316650391e+02 
1.607381134033203e+02 
1.426819763183594e+02 
1.472373657226562e+02 
1.478541564941406e+02 
1.748164825439453e+02 
1.796188964843750e+02 
1.804266052246094e+02 
1.785799255371094e+02 
1.804040374755859e+02 
1.738378143310547e+02 
1.568311309814453e+02 
1.626945953369141e+02 
1.695281066894531e+02 
1.792846679687500e+02 
1.437550354003906e+02 
1.494437561035156e+02 
1.478680572509766e+02 
1.762501525878906e+02 
1.809834442138672e+02 
1.816114196777344e+02 
1.835170440673828e+02 
1.890214385986328e+02 
1.731883544921875e+02 
1.579895629882812e+02 
1.650061340332031e+02 
1.655223999023438e+02 
1.806147460937500e+02 
1.427299957275391e+02 
1.487042236328125e+02 
1.487233428955078e+02 
1.787258300781250e+02 
1.826690368652344e+02 
1.836567077636719e+02 
1.919862976074219e+02 
1.921548004150391e+02 
1.583875427246094e+02 
1.636797027587891e+02 
1.419308471679688e+02 
1.441832733154297e+02 
1.806660156250000e+02 
1.844276733398438e+02 
1.859570007324219e+02 
1.922993621826172e+02 
1.926951293945312e+02 
1.568112487792969e+02 
1.638959960937500e+02 
1.631475219726562e+02 
1.416427001953125e+02 
1.455558166503906e+02 
1.458755645751953e+02 
1.845740814208984e+02 
1.873662414550781e+02 
1.895034027099609e+02 
1.934680023193359e+02 
1.950786743164062e+02 
1.564437408447266e+02 
1.618431243896484e+02 
1.632972106933594e+02 
1.419638671875000e+02 
1.460940399169922e+02 
1.464319000244141e+02 
1.898489379882812e+02 
1.915938873291016e+02 
1.937663574218750e+02 
1.972010650634766e+02 
1.996585388183594e+02 
1.593638610839844e+02 
1.634846038818359e+02 
1.668377838134766e+02 
1.425597534179688e+02 
1.470515289306641e+02 
1.487144012451172e+02 
1.958764190673828e+02 
1.966011657714844e+02 
2.018623352050781e+02 
2.023642730712891e+02 
2.047387084960938e+02 
1.647724914550781e+02 
1.685097351074219e+02 
1.724481353759766e+02 
1.484318084716797e+02 
1.516013793945312e+02 
1.565612335205078e+02 
1.983101959228516e+02 
2.025021972656250e+02 
2.032101898193359e+02 
2.091850891113281e+02 
2.094138946533203e+02 
2.042958526611328e+02 
2.042745666503906e+02 
1.682680816650391e+02 
1.736842498779297e+02 
1.742398071289062e+02 
1.535789489746094e+02 
1.593454284667969e+02 
1.600689849853516e+02 
2.074654846191406e+02 
2.116667175292969e+02 
2.132442626953125e+02 
2.046597290039062e+02 
2.057936859130859e+02 
1.747101135253906e+02 
1.754413146972656e+02 
1.564140777587891e+02 
1.616291503906250e+02 
1.629186096191406e+02 
2.093800964355469e+02 
2.145925292968750e+02 
2.154759521484375e+02 
2.072246093750000e+02 
2.071848754882812e+02 
1.763612518310547e+02 
1.791340942382812e+02 
1.591713714599609e+02 
1.639585266113281e+02 
1.654797668457031e+02 
2.076685791015625e+02 
2.129318847656250e+02 
2.100647583007812e+02 
2.187912597656250e+02 
2.232371520996094e+02 
2.104718780517578e+02 
1.998004455566406e+02 
1.896771240234375e+02 
1.884201202392578e+02 
1.939802093505859e+02 
2.082913513183594e+02 
1.829139099121094e+02 
1.630533599853516e+02 
1.690633239746094e+02 
2.070893402099609e+02 
2.078580474853516e+02 
2.071480102539062e+02 
2.230459899902344e+02 
2.195110473632812e+02 
1.909918060302734e+02 
1.932375640869141e+02 
1.945691528320312e+02 
1.729027557373047e+02 
1.674388885498047e+02 
1.729116210937500e+02 
2.074318237304688e+02 
2.087161102294922e+02 
2.173108520507812e+02 
2.128680419921875e+02 
1.932009735107422e+02 
1.900917816162109e+02 
1.711207122802734e+02 
1.735584106445312e+02 
1.732221527099609e+02 
2.084830932617188e+02 
2.078004150390625e+02 
2.079642944335938e+02 
2.100277709960938e+02 
2.060150909423828e+02 
1.892886810302734e+02 
1.856850128173828e+02 
1.739770812988281e+02 
1.741648101806641e+02 
2.065775909423828e+02 
2.064319305419922e+02 
2.035905456542969e+02 
2.047424316406250e+02 
2.028780822753906e+02 
1.837107696533203e+02 
1.792845306396484e+02 
1.756107330322266e+02 
1.753303680419922e+02 
1.794550933837891e+02 
1.806121520996094e+02 
1.921969604492188e+02 
2.040346221923828e+02 
1.810351562500000e+02 
2.090635681152344e+02 
2.080902557373047e+02 
2.027151794433594e+02 
2.009652404785156e+02 
1.775225830078125e+02 
1.751155242919922e+02 
1.766826934814453e+02 
1.778089904785156e+02 
1.768975067138672e+02 
2.063686370849609e+02 
2.062076873779297e+02 
2.047288360595703e+02 
2.026854248046875e+02 
2.010512390136719e+02 
2.007273101806641e+02 
1.743924713134766e+02 
1.718085479736328e+02 
1.759213409423828e+02 
1.751912384033203e+02 
1.757968597412109e+02 
2.070542449951172e+02 
2.061910247802734e+02 
2.085342407226562e+02 
2.102068023681641e+02 
2.021216735839844e+02 
1.735868225097656e+02 
1.744840545654297e+02 
1.768444824218750e+02 
1.737486267089844e+02 
1.792386169433594e+02 
1.819902801513672e+02 
2.096234436035156e+02 
2.076106109619141e+02 
1.996655273437500e+02 
1.977957458496094e+02 
1.731441040039062e+02 
1.708621673583984e+02 
1.808814392089844e+02 
1.811387481689453e+02 
1.799083709716797e+02 
2.057512512207031e+02 
2.045488128662109e+02 
1.959658813476562e+02 
1.964587707519531e+02 
1.949920806884766e+02 
1.673511810302734e+02 
1.626670684814453e+02 
1.788983459472656e+02 
1.782098083496094e+02 
2.044488830566406e+02 
2.030245666503906e+02 
1.961063537597656e+02 
1.933273010253906e+02 
1.929036712646484e+02 
1.618950958251953e+02 
1.614871368408203e+02 
1.779700164794922e+02 
1.776038970947266e+02 
2.026658172607422e+02 
2.029670104980469e+02 
2.036877136230469e+02 
1.975040893554688e+02 
1.921086883544922e+02 
1.929606170654297e+02 
1.589015655517578e+02 
1.586444702148438e+02 
1.578537902832031e+02 
1.767579345703125e+02 
1.761217956542969e+02 
1.760653991699219e+02 
1.754800567626953e+02 
2.040302581787109e+02 
2.039745330810547e+02 
1.971133117675781e+02 
1.950265045166016e+02 
1.929242858886719e+02 
1.929148559570312e+02 
1.622742919921875e+02 
1.583021545410156e+02 
1.557118988037109e+02 
1.556542053222656e+02 
1.750881652832031e+02 
1.741586456298828e+02 
2.015873565673828e+02 
1.970120239257812e+02 
1.976371612548828e+02 
1.932993011474609e+02 
1.942541351318359e+02 
1.816603393554688e+02 
1.706922454833984e+02 
1.917281799316406e+02 
1.922715911865234e+02 
1.661915588378906e+02 
1.710264129638672e+02 
1.585578918457031e+02 
1.626303863525391e+02 
1.559741821289062e+02 
1.728683624267578e+02 
1.681881561279297e+02 
1.924088439941406e+02 
1.854364929199219e+02 
1.868349304199219e+02 
1.954660797119141e+02 
1.939339904785156e+02 
1.903962402343750e+02 
1.687809143066406e+02 
1.696803741455078e+02 
1.717000427246094e+02 
1.674953308105469e+02 
1.674761962890625e+02 
1.638827056884766e+02 
1.666090240478516e+02 
1.762687530517578e+02 
1.868614807128906e+02 
1.636512145996094e+02 
1.849963531494141e+02 
1.839535827636719e+02 
1.969291839599609e+02 
1.916321563720703e+02 
1.876770172119141e+02 
1.870697631835938e+02 
1.814196319580078e+02 
1.723111877441406e+02 
1.726607055664062e+02 
1.740314331054688e+02 
1.723712921142578e+02 
1.568728942871094e+02 
1.514442443847656e+02 
1.831297607421875e+02 
1.801802673339844e+02 
1.810467681884766e+02 
2.021840515136719e+02 
1.855421600341797e+02 
1.916847229003906e+02 
1.800610961914062e+02 
1.722881317138672e+02 
1.813025054931641e+02 
1.872991790771484e+02 
1.779958190917969e+02 
1.737335205078125e+02 
1.743776702880859e+02 
1.752957611083984e+02 
1.482082824707031e+02 
1.464168243408203e+02 
1.790201416015625e+02 
1.787011566162109e+02 
1.768858337402344e+02 
2.050242767333984e+02 
2.048977661132812e+02 
2.018097534179688e+02 
1.981645812988281e+02 
1.703228912353516e+02 
1.705248870849609e+02 
1.698826293945312e+02 
1.466882324218750e+02 
1.527804870605469e+02 
1.521603088378906e+02 
1.656525115966797e+02 
1.785702667236328e+02 
1.524847717285156e+02 
1.833168640136719e+02 
1.833524017333984e+02 
2.044416046142578e+02 
2.037385406494141e+02 
2.023028869628906e+02 
2.016381683349609e+02 
1.712488098144531e+02 
1.735614776611328e+02 
1.698901977539062e+02 
1.499386444091797e+02 
1.501791534423828e+02 
1.835014953613281e+02 
1.836501007080078e+02 
2.063568115234375e+02 
2.048845520019531e+02 
2.024642791748047e+02 
2.020622711181641e+02 
1.718672485351562e+02 
1.706037139892578e+02 
1.732261352539062e+02 
1.529199371337891e+02 
1.552620239257812e+02 
1.839896087646484e+02 
1.870130462646484e+02 
1.845876464843750e+02 
2.072762451171875e+02 
2.040664978027344e+02 
2.044595794677734e+02 
2.021891326904297e+02 
1.667307891845703e+02 
1.650558319091797e+02 
1.568954315185547e+02 
1.564546813964844e+02 
1.835328216552734e+02 
1.884896087646484e+02 
1.863735504150391e+02 
2.078764495849609e+02 
2.070644378662109e+02 
2.051955413818359e+02 
2.019976043701172e+02 
1.625743865966797e+02 
1.636389312744141e+02 
1.634813537597656e+02 
1.550533294677734e+02 
1.543872222900391e+02 
1.543486785888672e+02 
1.861716613769531e+02 
1.873735046386719e+02 
1.899584350585938e+02 
1.883079986572266e+02 
2.114781646728516e+02 
2.082644500732422e+02 
2.019054565429688e+02 
2.014374389648438e+02 
1.993320159912109e+02 
1.614767456054688e+02 
1.633238067626953e+02 
1.626407775878906e+02 
1.525081634521484e+02 
1.534117126464844e+02 
1.513151245117188e+02 
1.881583709716797e+02 
1.903020782470703e+02 
1.884623413085938e+02 
2.125779876708984e+02 
2.063009185791016e+02 
2.077528381347656e+02 
2.022107238769531e+02 
1.564638977050781e+02 
1.591735076904297e+02 
1.541532135009766e+02 
1.497402648925781e+02 
1.525787353515625e+02 
1.493917541503906e+02 
1.882217254638672e+02 
1.860875396728516e+02 
1.868831939697266e+02 
2.121761627197266e+02 
2.083786621093750e+02 
2.062958984375000e+02 
1.520035705566406e+02 
1.504774627685547e+02 
1.481312713623047e+02 
1.482312164306641e+02 
1.509815368652344e+02 
1.485162506103516e+02 
1.846602020263672e+02 
1.838183288574219e+02 
1.828610839843750e+02 
2.078794097900391e+02 
2.106268310546875e+02 
2.052307434082031e+02 
2.081648712158203e+02 
1.654202728271484e+02 
1.588476867675781e+02 
1.524365386962891e+02 
1.454778442382812e+02 
1.459067687988281e+02 
1.474641876220703e+02 
1.493354339599609e+02 
1.468385925292969e+02 
1.829430236816406e+02 
1.831946258544922e+02 
1.835801239013672e+02 
1.836579284667969e+02 
2.031446685791016e+02 
2.049164581298828e+02 
2.017933197021484e+02 
2.062738342285156e+02 
1.726955871582031e+02 
1.690586242675781e+02 
1.590286865234375e+02 
1.624877166748047e+02 
1.531908416748047e+02 
1.468385620117188e+02 
1.465634765625000e+02 
1.486022033691406e+02 
1.579708404541016e+02 
1.549209594726562e+02 
1.840320892333984e+02 
1.840718536376953e+02 
1.887004394531250e+02 
1.970731964111328e+02 
1.941113433837891e+02 
1.941179809570312e+02 
1.952395019531250e+02 
1.977453918457031e+02 
1.935080108642578e+02 
1.680409393310547e+02 
1.691599426269531e+02 
1.674859771728516e+02 
1.671243896484375e+02 
1.653238677978516e+02 
1.568905181884766e+02 
1.589471435546875e+02 
1.587298736572266e+02 
1.585553436279297e+02 
1.971165161132812e+02 
2.012957305908203e+02 
2.034088592529297e+02 
1.893770904541016e+02 
1.908419799804688e+02 
1.905977935791016e+02 
1.893882446289062e+02 
1.807800598144531e+02 
1.646123352050781e+02 
1.900497436523438e+02 
1.905176086425781e+02 
1.658412017822266e+02 
1.711387176513672e+02 
1.629007110595703e+02 
1.626438903808594e+02 
1.645696258544922e+02 
1.586615142822266e+02 
1.581916656494141e+02 
2.035912170410156e+02 
2.019152221679688e+02 
1.993394927978516e+02 
1.842567291259766e+02 
1.848062896728516e+02 
1.821956787109375e+02 
1.786314239501953e+02 
1.859585418701172e+02 
1.565278167724609e+02 
1.582428436279297e+02 
1.552799682617188e+02 
1.602303161621094e+02 
1.583151092529297e+02 
1.586606903076172e+02 
1.585707550048828e+02 
1.955335693359375e+02 
1.910217895507812e+02 
1.801327056884766e+02 
1.782142028808594e+02 
1.751352386474609e+02 
1.757119598388672e+02 
1.483546600341797e+02 
1.523032073974609e+02 
1.500761566162109e+02 
1.572052612304688e+02 
1.544424591064453e+02 
1.562405853271484e+02 
1.856531829833984e+02 
1.809206695556641e+02 
1.820023193359375e+02 
1.778948669433594e+02 
1.734689941406250e+02 
1.717725677490234e+02 
1.374090881347656e+02 
1.457823486328125e+02 
1.405905761718750e+02 
1.545438537597656e+02 
1.451153717041016e+02 
1.507881774902344e+02 
1.774751281738281e+02 
1.755077972412109e+02 
1.922350158691406e+02 
1.852943878173828e+02 
1.751865081787109e+02 
1.771781768798828e+02 
1.711473846435547e+02 
1.271314239501953e+02 
1.331836700439453e+02 
1.277456741333008e+02 
1.465170745849609e+02 
1.350717010498047e+02 
1.413378753662109e+02 
1.749468383789062e+02 
1.691183471679688e+02 
1.714098510742188e+02 
1.914309997558594e+02 
1.925589141845703e+02 
1.854595184326172e+02 
1.862540588378906e+02 
1.799903869628906e+02 
1.250543594360352e+02 
1.220541687011719e+02 
1.219583358764648e+02 
1.196427764892578e+02 
1.370146789550781e+02 
1.309050445556641e+02 
1.326252441406250e+02 
1.702578277587891e+02 
1.693711242675781e+02 
1.695164794921875e+02 
1.706491699218750e+02 
1.869814453125000e+02 
1.876241912841797e+02 
1.850113983154297e+02 
1.817639770507812e+02 
1.834986114501953e+02 
1.366803436279297e+02 
1.291462554931641e+02 
1.211464309692383e+02 
1.235826644897461e+02 
1.182852020263672e+02 
1.333950805664062e+02 
1.333328552246094e+02 
1.316234588623047e+02 
1.317554779052734e+02 
1.694886779785156e+02 
1.708536529541016e+02 
1.709270172119141e+02 
1.720646362304688e+02 
1.799233398437500e+02 
1.809863128662109e+02 
1.814155426025391e+02 
1.763998413085938e+02 
1.800260925292969e+02 
1.430407409667969e+02 
1.405736389160156e+02 
1.330820922851562e+02 
1.362347259521484e+02 
1.262728118896484e+02 
1.347618865966797e+02 
1.359685974121094e+02 
1.347028961181641e+02 
1.347958679199219e+02 
1.721900634765625e+02 
1.705318603515625e+02 
1.709231872558594e+02 
1.690511169433594e+02 
1.792915344238281e+02 
1.769237976074219e+02 
1.746458282470703e+02 
1.720193634033203e+02 
1.728458099365234e+02 
1.361710815429688e+02 
1.378753509521484e+02 
1.390923004150391e+02 
1.366430511474609e+02 
1.370153503417969e+02 
1.378264617919922e+02 
1.387566070556641e+02 
1.382886352539062e+02 
1.377111968994141e+02 
1.726811676025391e+02 
1.702815704345703e+02 
1.658441314697266e+02 
1.675554504394531e+02 
1.638694610595703e+02 
2.048072052001953e+02 
1.994678497314453e+02 
1.925305480957031e+02 
1.835630187988281e+02 
1.744212493896484e+02 
1.763561096191406e+02 
1.714839172363281e+02 
1.286115570068359e+02 
1.314552001953125e+02 
1.329727172851562e+02 
1.313260498046875e+02 
1.339964599609375e+02 
1.417209167480469e+02 
1.432470550537109e+02 
1.354825286865234e+02 
1.383413696289062e+02 
1.665646362304688e+02 
1.679463653564453e+02 
1.610209655761719e+02 
1.628962554931641e+02 
1.607347564697266e+02 
2.118848114013672e+02 
2.081285247802734e+02 
1.988731079101562e+02 
2.006658325195312e+02 
1.934263458251953e+02 
1.880813751220703e+02 
1.808262329101562e+02 
1.275850448608398e+02 
1.259057540893555e+02 
1.255558242797852e+02 
1.239578323364258e+02 
1.283624420166016e+02 
1.391407775878906e+02 
1.361868438720703e+02 
1.283024749755859e+02 
1.305316314697266e+02 
1.594879150390625e+02 
1.649264221191406e+02 
1.675255737304688e+02 
1.645376129150391e+02 
1.652549591064453e+02 
2.156009674072266e+02 
2.138296203613281e+02 
2.115608062744141e+02 
2.052547607421875e+02 
2.040488281250000e+02 
2.013690948486328e+02 
1.349510345458984e+02 
1.286149291992188e+02 
1.248228683471680e+02 
1.250098495483398e+02 
1.232336044311523e+02 
1.305133209228516e+02 
1.335292510986328e+02 
1.296500091552734e+02 
1.335852813720703e+02 
1.665192565917969e+02 
1.696425018310547e+02 
1.678001098632812e+02 
1.689082183837891e+02 
2.145998229980469e+02 
2.138791809082031e+02 
2.093252868652344e+02 
2.077324066162109e+02 
2.057032928466797e+02 
2.021505889892578e+02 
1.472297973632812e+02 
1.417711334228516e+02 
1.387455749511719e+02 
1.322780303955078e+02 
1.356455841064453e+02 
1.267380599975586e+02 
1.347723541259766e+02 
1.281425628662109e+02 
1.335630187988281e+02 
1.285369415283203e+02 
1.301521606445312e+02 
1.653744506835938e+02 
1.645638275146484e+02 
1.674832611083984e+02 
1.659794158935547e+02 
2.183400726318359e+02 
2.158326110839844e+02 
2.124451141357422e+02 
2.080770263671875e+02 
2.054996795654297e+02 
2.052566986083984e+02 
1.535682067871094e+02 
1.493481140136719e+02 
1.416581878662109e+02 
1.438658294677734e+02 
1.377023773193359e+02 
1.356164855957031e+02 
1.302391357421875e+02 
1.319553375244141e+02 
1.350967102050781e+02 
1.390589599609375e+02 
1.442848968505859e+02 
1.440945587158203e+02 
1.436932220458984e+02 
1.642159118652344e+02 
1.618083496093750e+02 
1.687226409912109e+02 
1.730088958740234e+02 
1.736563415527344e+02 
2.147265472412109e+02 
2.152803039550781e+02 
2.110607147216797e+02 
2.074223480224609e+02 
2.070872344970703e+02 
2.032397918701172e+02 
1.549927825927734e+02 
1.514491271972656e+02 
1.500414276123047e+02 
1.449947357177734e+02 
1.465766754150391e+02 
1.437306671142578e+02 
1.425848083496094e+02 
1.426788940429688e+02 
1.355692596435547e+02 
1.392907714843750e+02 
1.725614929199219e+02 
1.729753723144531e+02 
1.703917694091797e+02 
1.730485229492188e+02 
1.733977508544922e+02 
2.089266052246094e+02 
2.098965454101562e+02 
2.104525299072266e+02 
2.077843322753906e+02 
2.046106872558594e+02 
2.043917388916016e+02 
1.598836212158203e+02 
1.564836425781250e+02 
1.538772583007812e+02 
1.482549591064453e+02 
1.486401977539062e+02 
1.456035461425781e+02 
1.444390258789062e+02 
1.365170745849609e+02 
1.367657318115234e+02 
1.344193267822266e+02 
1.359227905273438e+02 
1.736844635009766e+02 
1.760885314941406e+02 
1.758454742431641e+02 
1.781413421630859e+02 
1.789100189208984e+02 
1.817725830078125e+02 
1.815359954833984e+02 
2.034791564941406e+02 
2.041338348388672e+02 
2.061382751464844e+02 
2.013994445800781e+02 
2.059282379150391e+02 
2.035116119384766e+02 
1.653165283203125e+02 
1.636779785156250e+02 
1.603386993408203e+02 
1.528186187744141e+02 
1.557348327636719e+02 
1.498360595703125e+02 
1.470638885498047e+02 
1.348876190185547e+02 
1.355020904541016e+02 
1.320894927978516e+02 
1.339979248046875e+02 
1.794582977294922e+02 
1.759301300048828e+02 
1.779714965820312e+02 
1.759878845214844e+02 
1.783681793212891e+02 
1.752272796630859e+02 
1.982472076416016e+02 
1.999731292724609e+02 
1.987922058105469e+02 
1.979209747314453e+02 
2.004398040771484e+02 
1.964479827880859e+02 
1.916243286132812e+02 
1.781340637207031e+02 
1.992481231689453e+02 
2.006255950927734e+02 
1.746136016845703e+02 
1.815459442138672e+02 
1.702526550292969e+02 
1.675986480712891e+02 
1.662229461669922e+02 
1.642276000976562e+02 
1.572846984863281e+02 
1.598127746582031e+02 
1.555836639404297e+02 
1.559019317626953e+02 
1.317062530517578e+02 
1.320601196289062e+02 
1.292707824707031e+02 
1.302869110107422e+02 
1.276612625122070e+02 
1.713384246826172e+02 
1.651333465576172e+02 
2.255030975341797e+02 
2.264183807373047e+02 
2.250154113769531e+02 
2.192770690917969e+02 
2.121522521972656e+02 
2.076927032470703e+02 
2.055504608154297e+02 
2.022817535400391e+02 
1.981000213623047e+02 
1.959716644287109e+02 
1.947146911621094e+02 
1.916960296630859e+02 
1.978004150390625e+02 
1.963712463378906e+02 
1.835453186035156e+02 
1.692181091308594e+02 
1.936644897460938e+02 
1.940601043701172e+02 
1.727576751708984e+02 
1.744626312255859e+02 
1.734678039550781e+02 
1.727985992431641e+02 
1.707724761962891e+02 
1.676932373046875e+02 
1.658372039794922e+02 
1.599507904052734e+02 
1.578794097900391e+02 
1.276537551879883e+02 
1.281241607666016e+02 
1.273162612915039e+02 
1.266790084838867e+02 
1.244745788574219e+02 
1.595128326416016e+02 
1.542431488037109e+02 
1.555148620605469e+02 
2.200608825683594e+02 
2.216622314453125e+02 
2.220996246337891e+02 
2.220398101806641e+02 
2.165371551513672e+02 
2.210040283203125e+02 
2.185643463134766e+02 
2.137629241943359e+02 
2.065239715576172e+02 
2.053817291259766e+02 
2.042848663330078e+02 
1.988922576904297e+02 
1.942399291992188e+02 
1.909594573974609e+02 
1.583829498291016e+02 
1.599145050048828e+02 
1.632733764648438e+02 
1.650690002441406e+02 
1.622222137451172e+02 
1.693683471679688e+02 
1.238520660400391e+02 
1.229901657104492e+02 
1.236558456420898e+02 
1.185446166992188e+02 
1.205743713378906e+02 
1.531436462402344e+02 
1.538595581054688e+02 
1.560782012939453e+02 
1.546294708251953e+02 
1.558941955566406e+02 
2.167318115234375e+02 
2.169885101318359e+02 
2.177401733398438e+02 
2.151928558349609e+02 
2.171447143554688e+02 
2.159280853271484e+02 
1.595406951904297e+02 
1.588216857910156e+02 
1.574730987548828e+02 
1.570344848632812e+02 
1.562570190429688e+02 
1.579611511230469e+02 
1.605302734375000e+02 
1.174985961914062e+02 
1.176622848510742e+02 
1.150670089721680e+02 
1.150394897460938e+02 
1.138066406250000e+02 
1.131867370605469e+02 
1.536462860107422e+02 
1.530457763671875e+02 
1.449814300537109e+02 
1.446495056152344e+02 
1.473408813476562e+02 
1.763564605712891e+02 
1.751051635742188e+02 
1.692077026367188e+02 
1.806863403320312e+02 
1.818231201171875e+02 
1.838778533935547e+02 
1.862973785400391e+02 
1.834216156005859e+02 
2.123341674804688e+02 
2.128016052246094e+02 
2.111900329589844e+02 
2.118913726806641e+02 
2.131856231689453e+02 
2.114939270019531e+02 
1.494651489257812e+02 
1.528686523437500e+02 
1.582870025634766e+02 
1.552744598388672e+02 
1.566753845214844e+02 
1.557736358642578e+02 
1.114055938720703e+02 
1.109528884887695e+02 
1.122208480834961e+02 
1.159149932861328e+02 
1.111697006225586e+02 
1.153558197021484e+02 
1.174067687988281e+02 
1.336014251708984e+02 
1.223147277832031e+02 
1.385436553955078e+02 
1.245320053100586e+02 
1.429717864990234e+02 
1.410955810546875e+02 
1.495749664306641e+02 
1.533887023925781e+02 
1.614104461669922e+02 
1.777970733642578e+02 
1.793957214355469e+02 
1.792405700683594e+02 
1.812854614257812e+02 
1.819142761230469e+02 
1.848269500732422e+02 
1.850328369140625e+02 
1.884572601318359e+02 
1.856033325195312e+02 
1.973161163330078e+02 
1.966846313476562e+02 
1.966076965332031e+02 
1.988379974365234e+02 
1.999216613769531e+02 
2.065386352539062e+02 
2.109628143310547e+02 
1.721456146240234e+02 
1.710783691406250e+02 
1.693566589355469e+02 
1.653810424804688e+02 
1.616739349365234e+02 
1.564170074462891e+02 
1.525614013671875e+02 
1.503893890380859e+02 
1.487800750732422e+02 
1.476907653808594e+02 
1.491679229736328e+02 
1.468535156250000e+02 
1.526090850830078e+02 
1.101847152709961e+02 
1.108772048950195e+02 
1.154885482788086e+02 
1.216011581420898e+02 
1.286792297363281e+02 
1.332061462402344e+02 
1.344790802001953e+02 
1.363096008300781e+02 
1.337646179199219e+02 
1.367889862060547e+02 
1.392506408691406e+02 
1.830819244384766e+02 
1.814388580322266e+02 
1.811929321289062e+02 
1.754772949218750e+02 
1.798449249267578e+02 
1.797942047119141e+02 
1.828154449462891e+02 
1.843575592041016e+02 
1.879109802246094e+02 
1.877452239990234e+02 
1.924373474121094e+02 
1.908057098388672e+02 
1.955020751953125e+02 
1.918111724853516e+02 
1.931241760253906e+02 
1.916246948242188e+02 
1.918434295654297e+02 
1.941779479980469e+02 
1.959746704101562e+02 
1.965067443847656e+02 
1.750769958496094e+02 
1.733482360839844e+02 
1.709244842529297e+02 
1.730941772460938e+02 
1.725814971923828e+02 
1.738903350830078e+02 
1.710211181640625e+02 
1.710828094482422e+02 
1.722197418212891e+02 
1.712693481445312e+02 
1.712715759277344e+02 
1.694468688964844e+02 
1.651991577148438e+02 
1.609235992431641e+02 
1.550979156494141e+02 
1.509694213867188e+02 
1.485596466064453e+02 
1.479278717041016e+02 
1.481914825439453e+02 
1.326994476318359e+02 
1.339967346191406e+02 
1.394467315673828e+02 
1.438718566894531e+02 
1.474562377929688e+02 
1.494781494140625e+02 
1.480622711181641e+02 
1.484095458984375e+02 
1.455413055419922e+02 
1.449466552734375e+02 
1.465285949707031e+02 
1.505138549804688e+02 
1.880120239257812e+02 
1.857065124511719e+02 
1.858578338623047e+02 
1.851347808837891e+02 
1.862213287353516e+02 
1.865409545898438e+02 
1.881714935302734e+02 
1.903293151855469e+02 
1.926557617187500e+02 
1.949748535156250e+02 
1.967755737304688e+02 
1.948485565185547e+02 
1.966817474365234e+02 
1.939035644531250e+02 
1.956522674560547e+02 
1.900048980712891e+02 
1.892847290039062e+02 
1.891231231689453e+02 
1.901193237304688e+02 
1.879229431152344e+02 
1.877815551757812e+02 
1.848767395019531e+02 
1.865959320068359e+02 
1.846052856445312e+02 
1.820918884277344e+02 
1.867471923828125e+02 
1.806950073242188e+02 
1.925247192382812e+02 
1.918751068115234e+02 
1.643796997070312e+02 
1.625239410400391e+02 
1.597428588867188e+02 
1.672923431396484e+02 
1.658495178222656e+02 
1.660248107910156e+02 
1.660061340332031e+02 
1.660743865966797e+02 
1.714612121582031e+02 
1.702594757080078e+02 
1.701268768310547e+02 
1.445830993652344e+02 
1.427056884765625e+02 
1.433723449707031e+02 
1.457222900390625e+02 
1.487543792724609e+02 
1.478084564208984e+02 
1.436813049316406e+02 
1.437811584472656e+02 
1.435428314208984e+02 
1.439498291015625e+02 
1.455756225585938e+02 
1.857465820312500e+02 
1.850289611816406e+02 
1.842721405029297e+02 
1.838437500000000e+02 
1.858352508544922e+02 
1.860055389404297e+02 
1.907714843750000e+02 
1.910219268798828e+02 
1.934966430664062e+02 
1.944163970947266e+02 
1.928016662597656e+02 
1.943040008544922e+02 
1.925442047119141e+02 
1.944580535888672e+02 
1.924465484619141e+02 
1.942918395996094e+02 
1.908044738769531e+02 
1.824912719726562e+02 
1.867647399902344e+02 
1.812248077392578e+02 
1.823929748535156e+02 
1.890407257080078e+02 
1.851924285888672e+02 
1.912098541259766e+02 
1.917920684814453e+02 
1.823598632812500e+02 
1.804184112548828e+02 
1.773537292480469e+02 
1.761632232666016e+02 
1.572864379882812e+02 
1.589768371582031e+02 
1.563340301513672e+02 
1.588414764404297e+02 
1.576931457519531e+02 
1.424969329833984e+02 
1.426631774902344e+02 
1.439295349121094e+02 
1.471923980712891e+02 
1.511744232177734e+02 
1.543220977783203e+02 
1.557621459960938e+02 
1.563349761962891e+02 
1.521416015625000e+02 
1.529804534912109e+02 
1.524295806884766e+02 
1.853854370117188e+02 
1.837068023681641e+02 
1.837315979003906e+02 
1.845889282226562e+02 
1.858114624023438e+02 
1.868260192871094e+02 
1.861582946777344e+02 
1.825143585205078e+02 
1.801362915039062e+02 
1.792538299560547e+02 
1.791187286376953e+02 
1.796091613769531e+02 
1.805331268310547e+02 
1.813654327392578e+02 
1.808719024658203e+02 
1.791753082275391e+02 
1.779317932128906e+02 
1.747075805664062e+02 
1.686753845214844e+02 
1.688877105712891e+02 
1.663841094970703e+02 
1.797401428222656e+02 
1.753206176757812e+02 
1.714241485595703e+02 
1.694545440673828e+02 
1.670816802978516e+02 
1.717433471679688e+02 
1.618209381103516e+02 
1.576517486572266e+02 
1.554844207763672e+02 
1.561138763427734e+02 
1.570697174072266e+02 
1.573980712890625e+02 
1.571727600097656e+02 
1.515860748291016e+02 
1.529192962646484e+02 
1.554336853027344e+02 
1.545982666015625e+02 
1.558818054199219e+02 
1.598184204101562e+02 
1.643816375732422e+02 
1.673162536621094e+02 
1.637142944335938e+02 
1.545399169921875e+02 
1.566915130615234e+02 
1.521921081542969e+02 
1.511611022949219e+02 
1.514458160400391e+02 
1.523775177001953e+02 
1.532290039062500e+02 
1.534537353515625e+02 
1.529468383789062e+02 
1.518497161865234e+02 
1.506385192871094e+02 
1.570303192138672e+02 
1.523645477294922e+02 
1.603653564453125e+02 
1.620317535400391e+02 
1.625729370117188e+02 
1.626329498291016e+02 
1.626928253173828e+02 
1.632596282958984e+02 
1.643024139404297e+02 
1.645696868896484e+02 
1.638176116943359e+02 
1.638691253662109e+02 
1.507265930175781e+02 
1.484220428466797e+02 
1.478622894287109e+02 
1.485295867919922e+02 
1.495940551757812e+02 
1.503434295654297e+02 
1.504300231933594e+02 
1.500497894287109e+02 
1.497286682128906e+02 
1.505036773681641e+02 
1.599411315917969e+02 
1.605460662841797e+02 
1.595634307861328e+02 
1.918221893310547e+02 
1.661683197021484e+02 
1.635999908447266e+02 
1.750454254150391e+02 
1.869305725097656e+02 
1.621704864501953e+02 
1.863577423095703e+02 
1.892098846435547e+02 
1.647939300537109e+02 
1.623999786376953e+02 
1.658436584472656e+02 
1.911301269531250e+02 
1.601555938720703e+02 
1.937194366455078e+02 
1.966686096191406e+02 
1.663621368408203e+02 
1.633821563720703e+02 
1.661286621093750e+02 
1.993251342773438e+02 
1.687225646972656e+02 
2.012826232910156e+02 
2.032705383300781e+02 
1.757985534667969e+02 
1.725354003906250e+02 
1.759036254882812e+02 
2.036414031982422e+02 
1.992500457763672e+02 
1.735145263671875e+02 
2.010009307861328e+02 
1.956349029541016e+02 
2.002842559814453e+02 
1.545871429443359e+02 
1.647668457031250e+02 
1.708901672363281e+02 
1.958736267089844e+02 
1.964137878417969e+02 
1.980737457275391e+02 
2.026468353271484e+02 
1.544304504394531e+02 
1.620996093750000e+02 
1.737621765136719e+02 
1.835805969238281e+02 
1.944494934082031e+02 
1.702170867919922e+02 
1.737372741699219e+02 
1.959812011718750e+02 
1.962963104248047e+02 
2.007407531738281e+02 
2.004006958007812e+02 
1.565509948730469e+02 
1.657470092773438e+02 
1.642263641357422e+02 
1.951688232421875e+02 
1.945187530517578e+02 
1.981556396484375e+02 
2.044469146728516e+02 
1.506405792236328e+02 
1.615438079833984e+02 
1.572383270263672e+02 
1.621312713623047e+02 
1.926912994384766e+02 
1.915913391113281e+02 
1.964061126708984e+02 
2.034644012451172e+02 
2.048959960937500e+02 
1.497902069091797e+02 
1.587290649414062e+02 
1.608251495361328e+02 
1.616080322265625e+02 
1.631357727050781e+02 
1.912347412109375e+02 
1.971000518798828e+02 
2.033991851806641e+02 
1.503470611572266e+02 
1.601097106933594e+02 
1.670234375000000e+02 
1.911576690673828e+02 
1.913072204589844e+02 
1.925214996337891e+02 
1.965595703125000e+02 
2.043915863037109e+02 
1.458581542968750e+02 
1.565164184570312e+02 
1.528865051269531e+02 
1.658132324218750e+02 
1.673449554443359e+02 
1.675467681884766e+02 
1.947230072021484e+02 
1.932410583496094e+02 
1.999651489257812e+02 
2.008896942138672e+02 
1.458959960937500e+02 
1.547284545898438e+02 
1.656785125732422e+02 
1.658007965087891e+02 
1.951040649414062e+02 
1.959804840087891e+02 
1.971503448486328e+02 
1.963167724609375e+02 
2.012441101074219e+02 
1.470736083984375e+02 
1.567186889648438e+02 
1.632835540771484e+02 
1.634995422363281e+02 
1.626104888916016e+02 
2.005908660888672e+02 
2.000717010498047e+02 
2.030315704345703e+02 
1.972961730957031e+02 
2.021232299804688e+02 
2.050980987548828e+02 
1.462983093261719e+02 
1.548938903808594e+02 
1.536800384521484e+02 
1.624948272705078e+02 
1.612451629638672e+02 
2.077634735107422e+02 
2.066338958740234e+02 
2.091406707763672e+02 
1.991064910888672e+02 
2.041977539062500e+02 
2.026840362548828e+02 
1.474957885742188e+02 
1.537102813720703e+02 
1.548349609375000e+02 
1.618173828125000e+02 
2.096827697753906e+02 
2.106854858398438e+02 
1.971227264404297e+02 
2.011829528808594e+02 
1.535066070556641e+02 
1.593636016845703e+02 
1.637116699218750e+02 
1.641606445312500e+02 
1.657453613281250e+02 
2.099307708740234e+02 
2.090551452636719e+02 
1.935218811035156e+02 
1.981752166748047e+02 
1.969476318359375e+02 
1.538035583496094e+02 
1.608829345703125e+02 
1.575383300781250e+02 
1.638466796875000e+02 
1.635632476806641e+02 
2.024261169433594e+02 
1.941031494140625e+02 
1.971526184082031e+02 
1.542355041503906e+02 
1.566776428222656e+02 
1.587269287109375e+02 
1.602906951904297e+02 
1.609022216796875e+02 
1.602903137207031e+02 
1.977480163574219e+02 
1.987693634033203e+02 
1.965434417724609e+02 
1.938413543701172e+02 
1.963288269042969e+02 
1.957771148681641e+02 
1.610684356689453e+02 
1.603573608398438e+02 
1.639678649902344e+02 
1.599360046386719e+02 
1.595364685058594e+02 
1.964506225585938e+02 
1.941595916748047e+02 
1.654774627685547e+02 
1.659649963378906e+02 
1.663640747070312e+02 
1.584094390869141e+02 
1.584764556884766e+02 
1.586496887207031e+02 
1.932865600585938e+02 
1.921278991699219e+02 
1.937403259277344e+02 
1.642345733642578e+02 
1.585408020019531e+02 
1.598524169921875e+02 
1.911031646728516e+02 
1.930435791015625e+02 
1.927010955810547e+02 
1.922178192138672e+02 
1.611163177490234e+02 
1.559663085937500e+02 
1.922364349365234e+02 
1.902624053955078e+02 
1.931842956542969e+02 
1.922513580322266e+02 
1.621054840087891e+02 
1.635794677734375e+02 
1.580113220214844e+02 
1.565630340576172e+02 
1.578435211181641e+02 
1.903575439453125e+02 
1.860202789306641e+02 
1.931291809082031e+02 
1.931084289550781e+02 
1.669307708740234e+02 
1.663974914550781e+02 
1.576582489013672e+02 
1.835681304931641e+02 
1.785805206298828e+02 
1.906413421630859e+02 
1.694664764404297e+02 
1.695004577636719e+02 
1.578409423828125e+02 
1.609338989257812e+02 
1.694226074218750e+02 
1.807759246826172e+02 
1.593253784179688e+02 
1.840521392822266e+02 
1.908931274414062e+02 
1.877929840087891e+02 
1.700113983154297e+02 
1.888396148681641e+02 
1.691155395507812e+02 
1.575156860351562e+02 
1.843093566894531e+02 
1.855609893798828e+02 
1.892091064453125e+02 
1.862070007324219e+02 
1.698783874511719e+02 
1.685550537109375e+02 
1.537953796386719e+02 
1.573307189941406e+02 
1.861930847167969e+02 
1.864192352294922e+02 
1.864883728027344e+02 
1.899369659423828e+02 
1.795472259521484e+02 
1.705535430908203e+02 
1.705093536376953e+02 
1.692807159423828e+02 
1.575645446777344e+02 
1.553943634033203e+02 
1.826944274902344e+02 
1.843487548828125e+02 
1.920184783935547e+02 
1.899944000244141e+02 
1.681238098144531e+02 
1.478976135253906e+02 
1.507033691406250e+02 
1.835102844238281e+02 
1.818137969970703e+02 
1.905133514404297e+02 
1.923252258300781e+02 
1.805764312744141e+02 
1.710554809570312e+02 
1.690541534423828e+02 
1.711996002197266e+02 
1.474342193603516e+02 
1.482197265625000e+02 
1.771945495605469e+02 
1.765034027099609e+02 
1.914833526611328e+02 
1.909181823730469e+02 
1.740419464111328e+02 
1.901773376464844e+02 
1.669720458984375e+02 
1.518038177490234e+02 
1.497324829101562e+02 
1.594058227539062e+02 
1.682084808349609e+02 
1.688396148681641e+02 
1.703476867675781e+02 
1.885840606689453e+02 
1.832367401123047e+02 
1.798861236572266e+02 
1.868197021484375e+02 
1.878851623535156e+02 
1.703115539550781e+02 
1.742579956054688e+02 
1.516297302246094e+02 
1.545200042724609e+02 
1.698080444335938e+02 
1.475528869628906e+02 
1.518916625976562e+02 
1.709884338378906e+02 
1.911231079101562e+02 
1.846636352539062e+02 
1.851876525878906e+02 
1.820518646240234e+02 
1.777946777343750e+02 
1.774678497314453e+02 
1.799062805175781e+02 
1.464787750244141e+02 
1.414916992187500e+02 
1.563859558105469e+02 
1.645795898437500e+02 
1.664528656005859e+02 
1.648679504394531e+02 
1.892519226074219e+02 
1.791426696777344e+02 
1.742384338378906e+02 
1.812498779296875e+02 
1.860025329589844e+02 
1.724174041748047e+02 
1.405616607666016e+02 
1.377721405029297e+02 
1.669209136962891e+02 
1.463231658935547e+02 
1.696134796142578e+02 
1.961062316894531e+02 
1.822020416259766e+02 
1.900690917968750e+02 
1.761276550292969e+02 
1.731353607177734e+02 
1.711493225097656e+02 
1.738878021240234e+02 
1.379979400634766e+02 
1.366495361328125e+02 
1.693619995117188e+02 
1.682643432617188e+02 
2.027829132080078e+02 
1.944750976562500e+02 
1.982028656005859e+02 
1.647507781982422e+02 
1.661995697021484e+02 
1.375579223632812e+02 
1.355044097900391e+02 
1.679596252441406e+02 
1.667988281250000e+02 
2.068777618408203e+02 
2.019424743652344e+02 
2.033065338134766e+02 
1.638952178955078e+02 
1.624716644287109e+02 
1.360357818603516e+02 
1.355242614746094e+02 
1.657233123779297e+02 
1.647596435546875e+02 
2.113974609375000e+02 
2.052879028320312e+02 
2.073686065673828e+02 
1.594042816162109e+02 
1.364809570312500e+02 
1.344173126220703e+02 
1.649210052490234e+02 
1.649910125732422e+02 
2.166554107666016e+02 
2.103596191406250e+02 
2.132738952636719e+02 
1.578231811523438e+02 
1.591178131103516e+02 
1.345468902587891e+02 
1.344791107177734e+02 
1.655718841552734e+02 
1.644568328857422e+02 
2.122607727050781e+02 
2.069274749755859e+02 
1.564827728271484e+02 
1.605303955078125e+02 
1.628698425292969e+02 
1.372749481201172e+02 
1.346359710693359e+02 
1.661823272705078e+02 
1.672717590332031e+02 
2.148354949951172e+02 
2.074606781005859e+02 
2.087357177734375e+02 
1.566934967041016e+02 
1.600859375000000e+02 
1.355493011474609e+02 
1.317876434326172e+02 
1.655068511962891e+02 
1.639149932861328e+02 
2.200533447265625e+02 
2.112671356201172e+02 
2.142552337646484e+02 
1.501048431396484e+02 
1.570406494140625e+02 
1.539197845458984e+02 
1.310020599365234e+02 
1.291310119628906e+02 
1.608656616210938e+02 
2.211219482421875e+02 
2.176357727050781e+02 
2.176791229248047e+02 
1.475382232666016e+02 
1.524735412597656e+02 
1.280722656250000e+02 
1.300590057373047e+02 
1.594265594482422e+02 
1.566323242187500e+02 
2.123433380126953e+02 
2.077251434326172e+02 
1.447544097900391e+02 
1.504873657226562e+02 
1.507149505615234e+02 
1.306327667236328e+02 
1.298397369384766e+02 
1.559294128417969e+02 
1.557206268310547e+02 
2.016902770996094e+02 
1.952629852294922e+02 
1.476946716308594e+02 
1.522608642578125e+02 
1.292605743408203e+02 
1.301615142822266e+02 
1.577577972412109e+02 
1.533118743896484e+02 
1.924374847412109e+02 
1.884777679443359e+02 
1.426770477294922e+02 
1.489550628662109e+02 
1.485315856933594e+02 
1.314342651367188e+02 
1.308298645019531e+02 
1.544606933593750e+02 
1.566386871337891e+02 
1.849382781982422e+02 
1.786739959716797e+02 
1.399664764404297e+02 
1.458189086914062e+02 
1.473265686035156e+02 
1.292093658447266e+02 
1.286609649658203e+02 
1.568644866943359e+02 
1.569528961181641e+02 
1.791381835937500e+02 
1.759141998291016e+02 
1.407102203369141e+02 
1.457902832031250e+02 
1.289324188232422e+02 
1.294228973388672e+02 
1.582577972412109e+02 
1.568664550781250e+02 
1.789382934570312e+02 
1.775932159423828e+02 
1.367253112792969e+02 
1.451322479248047e+02 
1.434458160400391e+02 
1.260895843505859e+02 
1.263833999633789e+02 
1.537185516357422e+02 
1.505250091552734e+02 
1.796378784179688e+02 
1.774829101562500e+02 
1.769280242919922e+02 
1.374105682373047e+02 
1.432736968994141e+02 
1.223078918457031e+02 
1.176183013916016e+02 
1.529712371826172e+02 
1.539262847900391e+02 
1.785535430908203e+02 
1.769162902832031e+02 
1.376560058593750e+02 
1.421410369873047e+02 
1.442464599609375e+02 
1.189312133789062e+02 
1.208658752441406e+02 
1.545766448974609e+02 
1.533504333496094e+02 
1.744806518554688e+02 
1.397523956298828e+02 
1.469591674804688e+02 
1.476060180664062e+02 
1.253143692016602e+02 
1.274616699218750e+02 
1.517493896484375e+02 
1.743765563964844e+02 
1.718883209228516e+02 
1.418282012939453e+02 
1.449206695556641e+02 
1.343272399902344e+02 
1.267617263793945e+02 
1.563750152587891e+02 
1.533295593261719e+02 
1.615310516357422e+02 
1.778807220458984e+02 
1.747154083251953e+02 
1.372209014892578e+02 
1.320021362304688e+02 
1.350964355468750e+02 
1.647905120849609e+02 
1.649952545166016e+02 
1.788923339843750e+02 
1.776982269287109e+02 
1.788088989257812e+02 
1.278139343261719e+02 
1.327305603027344e+02 
1.380308074951172e+02 
1.378003997802734e+02 
1.395417022705078e+02 
1.729137420654297e+02 
1.657124938964844e+02 
1.796381225585938e+02 
1.802540435791016e+02 
1.270042037963867e+02 
1.304655761718750e+02 
1.411480255126953e+02 
1.724702758789062e+02 
1.782967071533203e+02 
1.827217559814453e+02 
1.823526611328125e+02 
1.259104843139648e+02 
1.279024505615234e+02 
1.267092132568359e+02 
1.451116180419922e+02 
1.456062622070312e+02 
1.786837005615234e+02 
1.775832366943359e+02 
1.836852416992188e+02 
1.844686737060547e+02 
1.286158752441406e+02 
1.287084655761719e+02 
1.488765106201172e+02 
1.500679931640625e+02 
1.751176147460938e+02 
1.852337799072266e+02 
1.843871002197266e+02 
1.336940002441406e+02 
1.315790710449219e+02 
1.332126464843750e+02 
1.493711395263672e+02 
1.801027374267578e+02 
1.834147186279297e+02 
1.846435394287109e+02 
1.837823028564453e+02 
1.384455108642578e+02 
1.381403198242188e+02 
1.398724822998047e+02 
1.539647827148438e+02 
1.564011383056641e+02 
1.865706787109375e+02 
1.837029724121094e+02 
1.858914337158203e+02 
1.892971954345703e+02 
1.871652984619141e+02 
1.441564941406250e+02 
1.468307037353516e+02 
1.575760955810547e+02 
1.581208496093750e+02 
1.591444549560547e+02 
1.908287963867188e+02 
1.889609375000000e+02 
1.900160522460938e+02 
1.895556335449219e+02 
1.882070465087891e+02 
1.855011749267578e+02 
1.510998077392578e+02 
1.514074859619141e+02 
1.617490539550781e+02 
1.615231933593750e+02 
1.607752532958984e+02 
1.920196838378906e+02 
1.914096527099609e+02 
1.913159942626953e+02 
1.867553253173828e+02 
1.840611267089844e+02 
1.516637725830078e+02 
1.556849670410156e+02 
1.535392761230469e+02 
1.579245147705078e+02 
1.912662353515625e+02 
1.888123168945312e+02 
1.832131042480469e+02 
1.819881896972656e+02 
1.511094970703125e+02 
1.492624511718750e+02 
1.575546569824219e+02 
1.572067413330078e+02 
1.550937957763672e+02 
1.888430786132812e+02 
1.884608459472656e+02 
1.886129913330078e+02 
1.835353088378906e+02 
1.800746765136719e+02 
1.501423797607422e+02 
1.523416748046875e+02 
1.563498229980469e+02 
1.549444427490234e+02 
1.891774597167969e+02 
1.898524169921875e+02 
1.825705108642578e+02 
1.787585906982422e+02 
1.563580932617188e+02 
1.583239593505859e+02 
1.602402191162109e+02 
1.587323150634766e+02 
1.626693725585938e+02 
1.904081115722656e+02 
1.924270629882812e+02 
1.933667297363281e+02 
1.876779937744141e+02 
1.760106658935547e+02 
1.806664276123047e+02 
1.701769714355469e+02 
1.612162170410156e+02 
1.632607727050781e+02 
1.612707366943359e+02 
1.681493225097656e+02 
1.666906280517578e+02 
1.739231719970703e+02 
1.841302185058594e+02 
1.657141723632812e+02 
1.848437042236328e+02 
1.905554351806641e+02 
1.934921722412109e+02 
1.849859771728516e+02 
1.890947723388672e+02 
1.757651672363281e+02 
1.664684295654297e+02 
1.674074707031250e+02 
1.699727630615234e+02 
1.608076171875000e+02 
1.662015533447266e+02 
1.928085327148438e+02 
1.940945129394531e+02 
1.950149688720703e+02 
1.932075195312500e+02 
1.917803649902344e+02 
1.935343627929688e+02 
1.820129852294922e+02 
1.689770355224609e+02 
1.716488189697266e+02 
1.747319335937500e+02 
1.614475402832031e+02 
1.613014221191406e+02 
1.632823791503906e+02 
1.919873352050781e+02 
1.918781738281250e+02 
1.919049682617188e+02 
1.821632995605469e+02 
1.671756896972656e+02 
1.733006744384766e+02 
1.689838867187500e+02 
1.696777038574219e+02 
1.692755584716797e+02 
1.813265380859375e+02 
1.923573608398438e+02 
1.687037353515625e+02 
1.891286315917969e+02 
1.971682586669922e+02 
1.870836486816406e+02 
1.870959014892578e+02 
1.634254150390625e+02 
1.652331390380859e+02 
1.898842620849609e+02 
1.984285430908203e+02 
1.962532653808594e+02 
1.845204620361328e+02 
1.846760101318359e+02 
1.752166137695312e+02 
1.652307891845703e+02 
1.621098937988281e+02 
1.634673461914062e+02 
1.657083282470703e+02 
1.632781829833984e+02 
1.675877838134766e+02 
1.961280212402344e+02 
1.823354034423828e+02 
1.797788696289062e+02 
1.593335418701172e+02 
1.604607391357422e+02 
1.959356384277344e+02 
1.962003173828125e+02 
1.898424530029297e+02 
1.751648254394531e+02 
1.809564208984375e+02 
1.693299865722656e+02 
1.613839263916016e+02 
1.629799499511719e+02 
1.608963623046875e+02 
1.596083068847656e+02 
1.585780944824219e+02 
1.961483306884766e+02 
1.981531372070312e+02 
1.910506744384766e+02 
1.816118621826172e+02 
1.828516387939453e+02 
1.570713348388672e+02 
1.602080993652344e+02 
1.571981506347656e+02 
1.931099700927734e+02 
1.966146392822266e+02 
1.904987792968750e+02 
1.847986297607422e+02 
1.855189514160156e+02 
1.553270721435547e+02 
1.523093109130859e+02 
1.562809295654297e+02 
1.544733428955078e+02 
1.957763061523438e+02 
1.920355224609375e+02 
1.934108734130859e+02 
1.904372406005859e+02 
1.865347595214844e+02 
1.871187133789062e+02 
1.478253173828125e+02 
1.499866180419922e+02 
1.533471984863281e+02 
1.523448944091797e+02 
1.920093841552734e+02 
1.926826477050781e+02 
1.910190582275391e+02 
1.905469665527344e+02 
1.884674682617188e+02 
1.891669464111328e+02 
1.461187438964844e+02 
1.472765197753906e+02 
1.461813659667969e+02 
1.510204162597656e+02 
1.901911315917969e+02 
1.954219207763672e+02 
1.912557525634766e+02 
1.893635559082031e+02 
1.874560852050781e+02 
1.462371826171875e+02 
1.460437011718750e+02 
1.462982330322266e+02 
1.521148986816406e+02 
1.545534362792969e+02 
1.943600006103516e+02 
1.924014892578125e+02 
1.930336761474609e+02 
1.876053924560547e+02 
1.475375213623047e+02 
1.491691131591797e+02 
1.557967681884766e+02 
1.570593109130859e+02 
1.923162536621094e+02 
1.896795349121094e+02 
1.898108215332031e+02 
1.998266754150391e+02 
1.907091979980469e+02 
1.937987670898438e+02 
1.510731964111328e+02 
1.534724121093750e+02 
1.534561767578125e+02 
1.860095367431641e+02 
1.855503845214844e+02 
1.829807739257812e+02 
2.058427734375000e+02 
1.972977142333984e+02 
1.999360961914062e+02 
1.580465393066406e+02 
1.624199218750000e+02 
1.508191833496094e+02 
1.495575866699219e+02 
1.821645965576172e+02 
1.814327239990234e+02 
2.079891967773438e+02 
2.028572692871094e+02 
2.036039886474609e+02 
1.627343750000000e+02 
1.665083923339844e+02 
1.681708984375000e+02 
1.483368682861328e+02 
1.493800506591797e+02 
1.804800567626953e+02 
1.822425994873047e+02 
1.805897216796875e+02 
2.086239776611328e+02 
2.044209289550781e+02 
2.047150573730469e+02 
1.635848693847656e+02 
1.694592742919922e+02 
1.703041839599609e+02 
1.496101074218750e+02 
1.514761810302734e+02 
1.817090606689453e+02 
1.846157836914062e+02 
1.834071807861328e+02 
2.047499542236328e+02 
2.054064941406250e+02 
2.041326446533203e+02 
1.633800811767578e+02 
1.702606964111328e+02 
1.709459991455078e+02 
1.472429351806641e+02 
1.507895507812500e+02 
1.856852874755859e+02 
1.875446014404297e+02 
1.881498260498047e+02 
2.021581268310547e+02 
2.026076812744141e+02 
2.009052429199219e+02 
1.634199218750000e+02 
1.713013610839844e+02 
1.723112487792969e+02 
1.521848602294922e+02 
1.475034637451172e+02 
1.527789001464844e+02 
1.890405731201172e+02 
1.864656524658203e+02 
2.017244873046875e+02 
1.998768463134766e+02 
1.992245025634766e+02 
1.597990112304688e+02 
1.704735412597656e+02 
1.659780273437500e+02 
1.531365661621094e+02 
1.501943817138672e+02 
1.860970458984375e+02 
1.874411621093750e+02 
2.023115234375000e+02 
1.996082916259766e+02 
1.999694366455078e+02 
1.689420776367188e+02 
1.696037750244141e+02 
1.492531890869141e+02 
1.519246826171875e+02 
1.866263427734375e+02 
1.882625579833984e+02 
2.009617462158203e+02 
2.008498992919922e+02 
2.004286651611328e+02 
1.717117309570312e+02 
1.709296417236328e+02 
1.518354034423828e+02 
1.541997222900391e+02 
1.822909545898438e+02 
1.903920288085938e+02 
1.869309844970703e+02 
1.986017456054688e+02 
1.918245544433594e+02 
1.718057250976562e+02 
1.699340209960938e+02 
1.538750762939453e+02 
1.549107055664062e+02 
1.853286743164062e+02 
1.894734344482422e+02 
1.904803771972656e+02 
1.828688812255859e+02 
1.651737060546875e+02 
1.668362426757812e+02 
1.560355377197266e+02 
1.582519226074219e+02 
1.862403411865234e+02 
1.917157592773438e+02 
1.909075469970703e+02 
1.808284301757812e+02 
1.847679595947266e+02 
1.761821899414062e+02 
1.702543945312500e+02 
1.750807952880859e+02 
1.583036193847656e+02 
1.572470245361328e+02 
1.876296081542969e+02 
1.929190673828125e+02 
1.923609313964844e+02 
1.872568054199219e+02 
1.921504821777344e+02 
1.693764648437500e+02 
1.824407043457031e+02 
1.734208068847656e+02 
1.571210784912109e+02 
1.577363128662109e+02 
1.892659606933594e+02 
1.947005157470703e+02 
1.941216125488281e+02 
1.929516143798828e+02 
1.929650878906250e+02 
1.726230468750000e+02 
1.700730438232422e+02 
1.515885314941406e+02 
1.591153106689453e+02 
1.550663452148438e+02 
1.913711242675781e+02 
1.962650756835938e+02 
1.960350646972656e+02 
1.930514831542969e+02 
1.934652252197266e+02 
1.704165649414062e+02 
1.684440917968750e+02 
1.509191284179688e+02 
1.559729156494141e+02 
1.556490478515625e+02 
1.941828460693359e+02 
1.981464080810547e+02 
1.983049316406250e+02 
1.945019836425781e+02 
1.965008544921875e+02 
1.694239959716797e+02 
1.694336242675781e+02 
1.522344665527344e+02 
1.580984649658203e+02 
1.575625610351562e+02 
1.980031738281250e+02 
2.008272552490234e+02 
2.032312469482422e+02 
1.986605224609375e+02 
2.012569732666016e+02 
1.720015106201172e+02 
1.736850585937500e+02 
1.557322235107422e+02 
1.609362792968750e+02 
1.627854003906250e+02 
2.086624145507812e+02 
2.122177581787109e+02 
2.142021179199219e+02 
2.156591491699219e+02 
2.166389007568359e+02 
2.042899932861328e+02 
2.044686279296875e+02 
1.773131561279297e+02 
1.792650909423828e+02 
1.644676513671875e+02 
1.710339050292969e+02 
1.690042572021484e+02 
2.157339782714844e+02 
2.181170501708984e+02 
2.202056427001953e+02 
2.042814941406250e+02 
2.046730804443359e+02 
1.830228424072266e+02 
1.817667694091797e+02 
1.673577880859375e+02 
1.725471191406250e+02 
1.739490356445312e+02 
2.191047821044922e+02 
2.211314697265625e+02 
2.204002990722656e+02 
2.053899078369141e+02 
2.066114807128906e+02 
1.823742370605469e+02 
1.813532104492188e+02 
1.692909088134766e+02 
1.747901763916016e+02 
1.750409545898438e+02 
2.155105743408203e+02 
2.182377014160156e+02 
2.149109497070312e+02 
2.076137237548828e+02 
2.094684448242188e+02 
1.794058837890625e+02 
1.824085083007812e+02 
1.696266632080078e+02 
1.752447509765625e+02 
1.755049591064453e+02 
2.097135620117188e+02 
2.124130554199219e+02 
2.096619110107422e+02 
2.157417297363281e+02 
2.126266021728516e+02 
2.119895172119141e+02 
1.915473632812500e+02 
2.082071228027344e+02 
1.851293487548828e+02 
1.868141784667969e+02 
1.735383453369141e+02 
1.742835998535156e+02 
1.722496337890625e+02 
2.076550140380859e+02 
2.088763275146484e+02 
2.088573455810547e+02 
2.148910369873047e+02 
2.106539916992188e+02 
2.081461181640625e+02 
1.903812713623047e+02 
1.859346466064453e+02 
1.862931365966797e+02 
1.720036773681641e+02 
1.706926727294922e+02 
1.711119995117188e+02 
1.701561431884766e+02 
1.698776855468750e+02 
2.088572235107422e+02 
2.105469207763672e+02 
2.086065673828125e+02 
2.098284301757812e+02 
2.084973144531250e+02 
2.067861175537109e+02 
1.873913726806641e+02 
1.852124633789062e+02 
1.853246459960938e+02 
1.717890472412109e+02 
1.697853698730469e+02 
1.708015747070312e+02 
2.073778381347656e+02 
2.083231201171875e+02 
2.071583709716797e+02 
2.037541961669922e+02 
2.035555114746094e+02 
2.014804382324219e+02 
1.820870056152344e+02 
1.826480255126953e+02 
1.802456970214844e+02 
1.735177001953125e+02 
1.712855224609375e+02 
1.728377532958984e+02 
1.715934753417969e+02 
1.726078796386719e+02 
2.017213439941406e+02 
2.054230041503906e+02 
2.050159912109375e+02 
1.987581787109375e+02 
1.979864349365234e+02 
1.958551788330078e+02 
1.765827636718750e+02 
1.766732940673828e+02 
1.741042480468750e+02 
1.759845733642578e+02 
1.759582977294922e+02 
1.809987182617188e+02 
2.059966278076172e+02 
2.074182434082031e+02 
1.963376312255859e+02 
1.934753570556641e+02 
1.931965179443359e+02 
1.710138092041016e+02 
1.709122314453125e+02 
1.682903747558594e+02 
1.751049652099609e+02 
1.749484863281250e+02 
2.087920837402344e+02 
2.064579010009766e+02 
2.085109100341797e+02 
2.079733276367188e+02 
1.990626831054688e+02 
1.942223052978516e+02 
1.913547668457031e+02 
1.895974426269531e+02 
1.701958923339844e+02 
1.656513671875000e+02 
1.659147033691406e+02 
1.754001922607422e+02 
1.756840057373047e+02 
1.754572753906250e+02 
1.765319213867188e+02 
2.099111938476562e+02 
2.105990295410156e+02 
1.949510955810547e+02 
1.973431701660156e+02 
1.899391784667969e+02 
1.808020629882812e+02 
1.701592864990234e+02 
1.719844512939453e+02 
1.739596099853516e+02 
1.668240203857422e+02 
1.789327087402344e+02 
1.801269073486328e+02 
2.094769439697266e+02 
2.074160919189453e+02 
1.958482513427734e+02 
1.937206268310547e+02 
1.696838073730469e+02 
1.664502868652344e+02 
1.796879882812500e+02 
1.793527069091797e+02 
2.046876983642578e+02 
2.036741638183594e+02 
1.926228790283203e+02 
1.907217254638672e+02 
1.631263885498047e+02 
1.598095245361328e+02 
1.781487579345703e+02 
1.769455413818359e+02 
2.047937774658203e+02 
2.032437438964844e+02 
2.049763488769531e+02 
2.036497497558594e+02 
1.899785766601562e+02 
1.886149291992188e+02 
1.580298919677734e+02 
1.577135314941406e+02 
1.573055114746094e+02 
1.772467803955078e+02 
1.781607818603516e+02 
1.784607696533203e+02 
1.774603271484375e+02 
2.039143829345703e+02 
2.053248901367188e+02 
1.891392974853516e+02 
1.877418060302734e+02 
1.562814178466797e+02 
1.578108367919922e+02 
1.579681701660156e+02 
1.761570739746094e+02 
1.745801544189453e+02 
2.045675964355469e+02 
2.035440368652344e+02 
1.904522857666016e+02 
1.914470825195312e+02 
1.552625274658203e+02 
1.580196838378906e+02 
1.578144683837891e+02 
1.731311492919922e+02 
1.719279785156250e+02 
1.995770874023438e+02 
1.941623382568359e+02 
1.885936279296875e+02 
1.930204315185547e+02 
1.886997833251953e+02 
1.602515563964844e+02 
1.633307495117188e+02 
1.697675170898438e+02 
1.729617004394531e+02 
1.710595245361328e+02 
1.813135375976562e+02 
1.917977294921875e+02 
1.706334991455078e+02 
1.918156890869141e+02 
1.889213867187500e+02 
1.939590454101562e+02 
1.939965057373047e+02 
1.864568634033203e+02 
1.847929840087891e+02 
1.846894226074219e+02 
1.770647888183594e+02 
1.717323913574219e+02 
1.732294006347656e+02 
1.735139770507812e+02 
1.679036865234375e+02 
1.662376098632812e+02 
1.618150939941406e+02 
1.666685028076172e+02 
1.891638336181641e+02 
1.866171264648438e+02 
1.856741943359375e+02 
1.822359161376953e+02 
1.718796081542969e+02 
1.864171295166016e+02 
1.698412322998047e+02 
1.685819244384766e+02 
1.546408691406250e+02 
1.498755340576172e+02 
1.837306060791016e+02 
1.808367004394531e+02 
1.810088195800781e+02 
1.802457275390625e+02 
1.799344635009766e+02 
1.768180389404297e+02 
1.720625915527344e+02 
1.719566345214844e+02 
1.683340301513672e+02 
1.466056518554688e+02 
1.452460632324219e+02 
1.787764129638672e+02 
1.766000671386719e+02 
1.780922698974609e+02 
1.787260437011719e+02 
1.943565063476562e+02 
1.845441436767578e+02 
1.757756195068359e+02 
1.774721221923828e+02 
1.715366210937500e+02 
1.694384765625000e+02 
1.699381103515625e+02 
1.697095642089844e+02 
1.453026885986328e+02 
1.533312377929688e+02 
1.474376525878906e+02 
1.810117645263672e+02 
1.812926483154297e+02 
1.970471801757812e+02 
1.930423431396484e+02 
1.869353027343750e+02 
1.896655731201172e+02 
1.755253448486328e+02 
1.730334625244141e+02 
1.797194213867188e+02 
1.844289245605469e+02 
1.739361877441406e+02 
1.700092773437500e+02 
1.725642089843750e+02 
1.716916351318359e+02 
1.490318603515625e+02 
1.483706512451172e+02 
1.488280181884766e+02 
1.819502563476562e+02 
1.820785675048828e+02 
1.983532409667969e+02 
1.911575622558594e+02 
1.935612182617188e+02 
1.823224029541016e+02 
1.741743316650391e+02 
1.868570251464844e+02 
1.905185699462891e+02 
1.829153900146484e+02 
1.761870574951172e+02 
1.786062316894531e+02 
1.772978363037109e+02 
1.722213745117188e+02 
1.515332946777344e+02 
1.527815856933594e+02 
1.826170959472656e+02 
1.817650299072266e+02 
2.003643188476562e+02 
1.981466369628906e+02 
1.955219116210938e+02 
1.948959045410156e+02 
1.688879089355469e+02 
1.747297058105469e+02 
1.724021606445312e+02 
1.541519165039062e+02 
1.528151245117188e+02 
1.809901123046875e+02 
1.840753326416016e+02 
1.815056304931641e+02 
1.831397857666016e+02 
1.971809997558594e+02 
1.929725952148438e+02 
1.911585845947266e+02 
1.945984649658203e+02 
1.655655364990234e+02 
1.713543243408203e+02 
1.688333892822266e+02 
1.522137908935547e+02 
1.501701049804688e+02 
1.855659790039062e+02 
1.865623168945312e+02 
1.935342407226562e+02 
1.922795104980469e+02 
1.903094940185547e+02 
1.885207977294922e+02 
1.630010375976562e+02 
1.676380767822266e+02 
1.644179687500000e+02 
1.493025054931641e+02 
1.469053955078125e+02 
1.873569183349609e+02 
1.884535827636719e+02 
2.002416534423828e+02 
1.941223602294922e+02 
1.839817047119141e+02 
1.851821899414062e+02 
1.855141296386719e+02 
1.577506866455078e+02 
1.599731750488281e+02 
1.571902160644531e+02 
1.466011505126953e+02 
1.450835571289062e+02 
1.889139251708984e+02 
1.875581817626953e+02 
2.036618652343750e+02 
1.924929962158203e+02 
1.954415130615234e+02 
1.869398345947266e+02 
1.485851135253906e+02 
1.455553588867188e+02 
1.528852386474609e+02 
1.454979400634766e+02 
1.450649566650391e+02 
1.862337493896484e+02 
1.850425720214844e+02 
2.044469451904297e+02 
2.002511444091797e+02 
2.005802001953125e+02 
1.968050842285156e+02 
1.996773834228516e+02 
1.451129302978516e+02 
1.444266204833984e+02 
1.443987731933594e+02 
1.428560791015625e+02 
1.854884490966797e+02 
1.836345062255859e+02 
1.871175842285156e+02 
1.832850036621094e+02 
1.859371490478516e+02 
1.846166687011719e+02 
1.995018768310547e+02 
1.963561859130859e+02 
1.581309051513672e+02 
1.631276245117188e+02 
1.510207977294922e+02 
1.462861328125000e+02 
1.438321685791016e+02 
1.434472503662109e+02 
1.518167266845703e+02 
1.463595733642578e+02 
1.498936767578125e+02 
1.860341796875000e+02 
1.931530761718750e+02 
1.901449127197266e+02 
1.964690399169922e+02 
1.933690948486328e+02 
1.942402191162109e+02 
1.907093658447266e+02 
1.966091613769531e+02 
1.653782806396484e+02 
1.642741088867188e+02 
1.639103698730469e+02 
1.525105285644531e+02 
1.567939147949219e+02 
1.533347930908203e+02 
2.005317687988281e+02 
2.035358123779297e+02 
2.034600830078125e+02 
2.047158660888672e+02 
1.884365844726562e+02 
1.852364501953125e+02 
1.604397430419922e+02 
1.621328277587891e+02 
1.601845245361328e+02 
1.548229522705078e+02 
1.553917694091797e+02 
1.554293975830078e+02 
2.032027587890625e+02 
2.025066375732422e+02 
1.710479431152344e+02 
1.813096618652344e+02 
1.749560394287109e+02 
1.547477874755859e+02 
1.580213317871094e+02 
1.550151977539062e+02 
1.597479553222656e+02 
1.567647705078125e+02 
1.547767028808594e+02 
1.996956176757812e+02 
1.956538543701172e+02 
1.687196197509766e+02 
1.659267730712891e+02 
1.661137237548828e+02 
1.637839813232422e+02 
1.623007354736328e+02 
1.510718536376953e+02 
1.541286773681641e+02 
1.564028015136719e+02 
1.533987426757812e+02 
1.538939971923828e+02 
1.545147552490234e+02 
1.548011627197266e+02 
1.912566528320312e+02 
1.869394836425781e+02 
1.659678649902344e+02 
1.617817230224609e+02 
1.610373535156250e+02 
1.575161895751953e+02 
1.507244110107422e+02 
1.407495574951172e+02 
1.505546569824219e+02 
1.444007720947266e+02 
1.533040466308594e+02 
1.503043670654297e+02 
1.837622070312500e+02 
1.813942108154297e+02 
1.691305084228516e+02 
1.643992767333984e+02 
1.594584350585938e+02 
1.584666900634766e+02 
1.266256408691406e+02 
1.357743988037109e+02 
1.295195770263672e+02 
1.471011810302734e+02 
1.437003936767578e+02 
1.799323577880859e+02 
1.734695739746094e+02 
1.799945220947266e+02 
1.729168548583984e+02 
1.627751159667969e+02 
1.648018341064453e+02 
1.586043090820312e+02 
1.195221710205078e+02 
1.258894042968750e+02 
1.209084091186523e+02 
1.402133941650391e+02 
1.355382537841797e+02 
1.408595733642578e+02 
1.408240661621094e+02 
1.730122222900391e+02 
1.719452362060547e+02 
1.752120971679688e+02 
1.766572265625000e+02 
1.741043548583984e+02 
1.732164916992188e+02 
1.689602966308594e+02 
1.244608612060547e+02 
1.311233520507812e+02 
1.303356170654297e+02 
1.260654144287109e+02 
1.372441101074219e+02 
1.358031158447266e+02 
1.412493286132812e+02 
1.436861267089844e+02 
1.700477142333984e+02 
1.760359039306641e+02 
1.773913574218750e+02 
1.709357604980469e+02 
1.722857360839844e+02 
1.669933776855469e+02 
1.655931091308594e+02 
1.697573394775391e+02 
1.370251007080078e+02 
1.435664672851562e+02 
1.393457641601562e+02 
1.381184387207031e+02 
1.409911193847656e+02 
1.393281555175781e+02 
1.458234710693359e+02 
1.476983795166016e+02 
1.724903259277344e+02 
1.729353637695312e+02 
1.763625488281250e+02 
1.781979675292969e+02 
1.659382934570312e+02 
1.657511444091797e+02 
1.627501983642578e+02 
1.602156066894531e+02 
1.658065032958984e+02 
1.354077606201172e+02 
1.407241821289062e+02 
1.363792572021484e+02 
1.428562316894531e+02 
1.440350494384766e+02 
1.421876220703125e+02 
1.486349487304688e+02 
1.505418090820312e+02 
1.726228332519531e+02 
1.695019836425781e+02 
1.750973968505859e+02 
1.737263793945312e+02 
1.827113342285156e+02 
1.759554748535156e+02 
1.699971618652344e+02 
1.659888000488281e+02 
1.578962249755859e+02 
1.586928710937500e+02 
1.598519287109375e+02 
1.301577758789062e+02 
1.334900512695312e+02 
1.295101928710938e+02 
1.376014404296875e+02 
1.477217254638672e+02 
1.433768768310547e+02 
1.517427978515625e+02 
1.514445495605469e+02 
1.617963256835938e+02 
1.689831542968750e+02 
1.675334930419922e+02 
1.768231201171875e+02 
1.773781433105469e+02 
1.913782501220703e+02 
1.861063079833984e+02 
1.813115997314453e+02 
1.742232055664062e+02 
1.675984802246094e+02 
1.674323730468750e+02 
1.637686157226562e+02 
1.237649841308594e+02 
1.269671630859375e+02 
1.264671325683594e+02 
1.293135681152344e+02 
1.443127746582031e+02 
1.367507019042969e+02 
1.456831665039062e+02 
1.530390777587891e+02 
1.422852020263672e+02 
1.524449462890625e+02 
1.453077850341797e+02 
1.468000183105469e+02 
1.605074462890625e+02 
1.738146209716797e+02 
1.705064544677734e+02 
1.778624267578125e+02 
1.762660827636719e+02 
1.792491760253906e+02 
1.788645477294922e+02 
1.946351623535156e+02 
1.912680206298828e+02 
1.811835327148438e+02 
1.810131835937500e+02 
1.798509826660156e+02 
1.745109863281250e+02 
1.687640228271484e+02 
1.260215225219727e+02 
1.318578643798828e+02 
1.304223175048828e+02 
1.317988739013672e+02 
1.382138824462891e+02 
1.436134948730469e+02 
1.404541778564453e+02 
1.672350463867188e+02 
1.776197814941406e+02 
1.708882598876953e+02 
1.797252044677734e+02 
1.727387390136719e+02 
1.778396148681641e+02 
1.747223052978516e+02 
1.991336822509766e+02 
1.949977416992188e+02 
1.917800140380859e+02 
1.817819824218750e+02 
1.814474639892578e+02 
1.827886199951172e+02 
1.372536010742188e+02 
1.426891021728516e+02 
1.407039794921875e+02 
1.364061889648438e+02 
1.394474487304688e+02 
1.360131835937500e+02 
1.341430358886719e+02 
1.398011169433594e+02 
1.388271331787109e+02 
1.462828521728516e+02 
1.448702392578125e+02 
1.505762329101562e+02 
1.577102966308594e+02 
1.477752227783203e+02 
1.567417144775391e+02 
1.518832244873047e+02 
1.617721252441406e+02 
1.521320953369141e+02 
1.570114593505859e+02 
1.518366699218750e+02 
1.674160156250000e+02 
1.674601745605469e+02 
1.743209228515625e+02 
1.721282958984375e+02 
1.769917449951172e+02 
1.757898864746094e+02 
1.782201232910156e+02 
1.778744812011719e+02 
1.975875396728516e+02 
1.961491699218750e+02 
1.885784454345703e+02 
1.873248291015625e+02 
1.817129058837891e+02 
1.826062622070312e+02 
1.424842529296875e+02 
1.450358734130859e+02 
1.435399322509766e+02 
1.444779205322266e+02 
1.454283294677734e+02 
1.491515502929688e+02 
1.575779724121094e+02 
1.484816436767578e+02 
1.516013946533203e+02 
1.500216217041016e+02 
1.483235015869141e+02 
1.664268035888672e+02 
1.742244873046875e+02 
1.774751434326172e+02 
1.749082031250000e+02 
1.779544982910156e+02 
1.757490844726562e+02 
1.783161926269531e+02 
1.768323211669922e+02 
1.981754608154297e+02 
1.948675079345703e+02 
1.921283111572266e+02 
1.878488159179688e+02 
1.826087036132812e+02 
1.845688934326172e+02 
1.435726013183594e+02 
1.448417358398438e+02 
1.433736572265625e+02 
1.450887908935547e+02 
1.392258758544922e+02 
1.437753601074219e+02 
1.414331817626953e+02 
1.460789031982422e+02 
1.432003479003906e+02 
1.754654693603516e+02 
1.773571624755859e+02 
1.781278533935547e+02 
1.808279724121094e+02 
1.814714050292969e+02 
1.840176696777344e+02 
1.842134094238281e+02 
1.861023559570312e+02 
1.849827117919922e+02 
1.962460021972656e+02 
1.944465942382812e+02 
1.874733276367188e+02 
1.849306182861328e+02 
1.809106597900391e+02 
1.816357879638672e+02 
1.461142730712891e+02 
1.456982421875000e+02 
1.447738189697266e+02 
1.367168273925781e+02 
1.423752288818359e+02 
1.391935577392578e+02 
1.448558959960938e+02 
1.408751525878906e+02 
1.810130615234375e+02 
1.836443023681641e+02 
1.811848754882812e+02 
1.838220977783203e+02 
1.814419708251953e+02 
1.827154541015625e+02 
1.793236389160156e+02 
2.023494720458984e+02 
2.000476837158203e+02 
1.940588531494141e+02 
1.877629547119141e+02 
1.845481719970703e+02 
1.851034240722656e+02 
1.532414093017578e+02 
1.496822357177734e+02 
1.512136688232422e+02 
1.478225250244141e+02 
1.453769378662109e+02 
1.452181549072266e+02 
1.332108764648438e+02 
1.392025299072266e+02 
1.352026977539062e+02 
1.418283996582031e+02 
1.345128326416016e+02 
1.732765197753906e+02 
1.754499816894531e+02 
1.716927795410156e+02 
1.987059173583984e+02 
1.957559661865234e+02 
1.993336944580078e+02 
1.969422149658203e+02 
1.915504455566406e+02 
1.844936828613281e+02 
1.558728179931641e+02 
1.545329132080078e+02 
1.557211914062500e+02 
1.517092895507812e+02 
1.494807586669922e+02 
1.290881958007812e+02 
1.332372283935547e+02 
1.319069366455078e+02 
1.387494506835938e+02 
1.346818695068359e+02 
1.614752197265625e+02 
1.668778686523438e+02 
1.595725097656250e+02 
1.908486938476562e+02 
1.920886230468750e+02 
1.903666839599609e+02 
1.941362762451172e+02 
1.955290679931641e+02 
1.732769470214844e+02 
1.721841583251953e+02 
1.691207427978516e+02 
1.653308410644531e+02 
1.618634948730469e+02 
1.581676483154297e+02 
1.241837234497070e+02 
1.285715179443359e+02 
1.250865402221680e+02 
1.311130828857422e+02 
1.278192138671875e+02 
1.352735290527344e+02 
1.296080780029297e+02 
1.536993713378906e+02 
1.573909149169922e+02 
1.557957000732422e+02 
1.615357208251953e+02 
1.594166412353516e+02 
1.666837615966797e+02 
1.628458862304688e+02 
2.157879028320312e+02 
2.126688690185547e+02 
2.105391387939453e+02 
2.082659912109375e+02 
2.042688598632812e+02 
2.040051574707031e+02 
2.029310913085938e+02 
2.009726715087891e+02 
1.951325531005859e+02 
1.897717895507812e+02 
1.861752624511719e+02 
1.881712341308594e+02 
1.609244384765625e+02 
1.635450439453125e+02 
1.588232879638672e+02 
1.689876556396484e+02 
1.720890045166016e+02 
1.184805755615234e+02 
1.237759017944336e+02 
1.205806579589844e+02 
1.278506393432617e+02 
1.225544433593750e+02 
1.548354949951172e+02 
1.590630645751953e+02 
1.572584838867188e+02 
1.639637145996094e+02 
1.567986907958984e+02 
1.780267639160156e+02 
1.842713928222656e+02 
1.799040222167969e+02 
1.854184722900391e+02 
1.890360717773438e+02 
1.891296691894531e+02 
1.908659515380859e+02 
1.895175781250000e+02 
2.131268005371094e+02 
2.090810089111328e+02 
2.112119750976562e+02 
2.095280609130859e+02 
2.051346130371094e+02 
2.051880950927734e+02 
2.034024810791016e+02 
2.032835083007812e+02 
2.023197479248047e+02 
1.600889282226562e+02 
1.650271301269531e+02 
1.639287719726562e+02 
1.580226440429688e+02 
1.624600830078125e+02 
1.567519683837891e+02 
1.613713378906250e+02 
1.569139862060547e+02 
1.569891815185547e+02 
1.116090774536133e+02 
1.163643951416016e+02 
1.137739791870117e+02 
1.206464233398438e+02 
1.171922225952148e+02 
1.253075790405273e+02 
1.188177795410156e+02 
1.410756530761719e+02 
1.468057556152344e+02 
1.443055725097656e+02 
1.488214416503906e+02 
1.479716644287109e+02 
1.531422576904297e+02 
1.545721893310547e+02 
1.611451110839844e+02 
1.658825378417969e+02 
1.731455993652344e+02 
1.823609924316406e+02 
1.864940338134766e+02 
1.854404754638672e+02 
1.897664337158203e+02 
1.891972045898438e+02 
1.922680664062500e+02 
1.920176849365234e+02 
1.945109710693359e+02 
1.906471557617188e+02 
2.093238067626953e+02 
2.087160339355469e+02 
2.032704620361328e+02 
2.121148834228516e+02 
2.104855957031250e+02 
2.100017089843750e+02 
2.079757232666016e+02 
2.071664276123047e+02 
2.089043273925781e+02 
2.075139007568359e+02 
1.545751495361328e+02 
1.646841888427734e+02 
1.600145568847656e+02 
1.581118774414062e+02 
1.646123352050781e+02 
1.092299804687500e+02 
1.131944046020508e+02 
1.122510604858398e+02 
1.186905212402344e+02 
1.192823944091797e+02 
1.263585815429688e+02 
1.329607696533203e+02 
1.250347366333008e+02 
1.339854583740234e+02 
1.263973770141602e+02 
1.379831085205078e+02 
1.312707672119141e+02 
1.411178283691406e+02 
1.422369689941406e+02 
1.355173339843750e+02 
1.448400421142578e+02 
1.467553100585938e+02 
1.385271148681641e+02 
1.454577484130859e+02 
1.388615264892578e+02 
1.561851348876953e+02 
1.835680084228516e+02 
1.877398986816406e+02 
1.832432403564453e+02 
1.858739929199219e+02 
1.833093872070312e+02 
1.864968109130859e+02 
1.845319061279297e+02 
1.879996337890625e+02 
1.876613922119141e+02 
1.910730285644531e+02 
1.925542755126953e+02 
1.948374481201172e+02 
1.973411254882812e+02 
1.997888946533203e+02 
1.997265472412109e+02 
2.015060882568359e+02 
1.978821105957031e+02 
1.950922851562500e+02 
1.945897979736328e+02 
1.925876770019531e+02 
1.959854431152344e+02 
1.945828094482422e+02 
1.960830993652344e+02 
1.943954315185547e+02 
1.949994964599609e+02 
1.970669250488281e+02 
1.733839569091797e+02 
1.756744537353516e+02 
1.743562011718750e+02 
1.726937713623047e+02 
1.744763641357422e+02 
1.708113555908203e+02 
1.734610748291016e+02 
1.668915100097656e+02 
1.703304290771484e+02 
1.624409027099609e+02 
1.663513031005859e+02 
1.567138366699219e+02 
1.614760131835938e+02 
1.528083648681641e+02 
1.592164916992188e+02 
1.506771697998047e+02 
1.560990600585938e+02 
1.508657531738281e+02 
1.567241210937500e+02 
1.509780578613281e+02 
1.584760742187500e+02 
1.321201171875000e+02 
1.343536071777344e+02 
1.350053710937500e+02 
1.383791503906250e+02 
1.412586975097656e+02 
1.444954528808594e+02 
1.454663696289062e+02 
1.500071868896484e+02 
1.488538208007812e+02 
1.532991027832031e+02 
1.517461700439453e+02 
1.556812896728516e+02 
1.513934936523438e+02 
1.894098815917969e+02 
1.941037750244141e+02 
1.886727447509766e+02 
1.914454345703125e+02 
1.894194488525391e+02 
1.921880645751953e+02 
1.918491210937500e+02 
1.946637268066406e+02 
1.963850402832031e+02 
1.982818145751953e+02 
1.990587158203125e+02 
1.996592864990234e+02 
1.987954101562500e+02 
1.987893981933594e+02 
1.978674774169922e+02 
1.965262756347656e+02 
1.941996154785156e+02 
1.917888031005859e+02 
1.909597473144531e+02 
1.884368591308594e+02 
1.909810943603516e+02 
1.901875305175781e+02 
1.904844055175781e+02 
1.693708038330078e+02 
1.645123443603516e+02 
1.696963806152344e+02 
1.721524047851562e+02 
1.726665344238281e+02 
1.706521759033203e+02 
1.711548767089844e+02 
1.711642303466797e+02 
1.718733978271484e+02 
1.441932373046875e+02 
1.469213867187500e+02 
1.437272186279297e+02 
1.474815216064453e+02 
1.455263214111328e+02 
1.502670593261719e+02 
1.483147430419922e+02 
1.534103088378906e+02 
1.513124389648438e+02 
1.562544708251953e+02 
1.526394958496094e+02 
1.566673889160156e+02 
1.495185699462891e+02 
1.854249267578125e+02 
1.881200256347656e+02 
1.857038269042969e+02 
1.873446655273438e+02 
1.880467681884766e+02 
1.891955718994141e+02 
1.930387420654297e+02 
1.941858673095703e+02 
1.968360443115234e+02 
1.976283874511719e+02 
1.968320312500000e+02 
1.975531005859375e+02 
1.968346099853516e+02 
1.971363067626953e+02 
1.964565277099609e+02 
1.956126251220703e+02 
1.936426086425781e+02 
1.885588989257812e+02 
1.866833496093750e+02 
1.731576232910156e+02 
1.752594909667969e+02 
1.733655700683594e+02 
1.744460601806641e+02 
1.771322784423828e+02 
1.788041992187500e+02 
1.802478637695312e+02 
1.829650115966797e+02 
1.594340362548828e+02 
1.615150146484375e+02 
1.576367034912109e+02 
1.609203338623047e+02 
1.609640197753906e+02 
1.610572509765625e+02 
1.427456970214844e+02 
1.452257232666016e+02 
1.440891113281250e+02 
1.478486938476562e+02 
1.463833465576172e+02 
1.510667419433594e+02 
1.505298614501953e+02 
1.555526123046875e+02 
1.550007629394531e+02 
1.601468200683594e+02 
1.577352142333984e+02 
1.626422119140625e+02 
1.597659149169922e+02 
1.643839874267578e+02 
1.605726776123047e+02 
1.643298950195312e+02 
1.583419799804688e+02 
1.873578643798828e+02 
1.907904968261719e+02 
1.876144409179688e+02 
1.922979888916016e+02 
1.885460968017578e+02 
1.956202697753906e+02 
1.898024291992188e+02 
1.972326660156250e+02 
1.911127624511719e+02 
1.984309387207031e+02 
1.918897247314453e+02 
1.991372680664062e+02 
1.911613922119141e+02 
1.985536346435547e+02 
1.874249572753906e+02 
1.977747039794922e+02 
1.869008941650391e+02 
1.973529357910156e+02 
1.856510772705078e+02 
1.919972381591797e+02 
1.844610595703125e+02 
1.912585601806641e+02 
1.841233825683594e+02 
1.906001739501953e+02 
1.840468139648438e+02 
1.904602966308594e+02 
1.841505126953125e+02 
1.906742401123047e+02 
1.843401184082031e+02 
1.910308990478516e+02 
1.844593963623047e+02 
1.913056945800781e+02 
1.854904022216797e+02 
1.910932312011719e+02 
1.911004791259766e+02 
1.916221313476562e+02 
1.922197570800781e+02 
1.907753448486328e+02 
1.879774780273438e+02 
1.837642364501953e+02 
1.782307434082031e+02 
1.702034606933594e+02 
1.706280364990234e+02 
1.619847564697266e+02 
1.701964111328125e+02 
1.597538909912109e+02 
1.762908630371094e+02 
1.696352539062500e+02 
1.623933868408203e+02 
1.693066558837891e+02 
1.688225097656250e+02 
1.621766967773438e+02 
1.669031829833984e+02 
1.594822998046875e+02 
1.627142181396484e+02 
1.638183898925781e+02 
1.601138153076172e+02 
1.580064697265625e+02 
1.555322875976562e+02 
1.557005157470703e+02 
1.520662231445312e+02 
1.540453338623047e+02 
1.527199554443359e+02 
1.527656250000000e+02 
1.509975891113281e+02 
1.512893676757812e+02 
1.511655120849609e+02 
1.519830627441406e+02 
1.532104034423828e+02 
1.541156158447266e+02 
1.575135955810547e+02 
1.581649780273438e+02 
1.620079040527344e+02 
1.624287414550781e+02 
1.659591064453125e+02 
1.663996734619141e+02 
1.649147796630859e+02 
1.665550079345703e+02 
1.584831542968750e+02 
1.764226684570312e+02 
1.624531707763672e+02 
1.720824890136719e+02 
1.678786621093750e+02 
1.843493957519531e+02 
1.756679382324219e+02 
1.663722229003906e+02 
1.734052124023438e+02 
1.752439270019531e+02 
1.672862091064453e+02 
1.735226287841797e+02 
1.751965026855469e+02 
1.675049285888672e+02 
1.735812835693359e+02 
1.753392791748047e+02 
1.675724792480469e+02 
1.737174530029297e+02 
1.755095062255859e+02 
1.677206115722656e+02 
1.738540954589844e+02 
1.756157989501953e+02 
1.680528717041016e+02 
1.738938140869141e+02 
1.755312194824219e+02 
1.683665161132812e+02 
1.736365051269531e+02 
1.749107971191406e+02 
1.680926208496094e+02 
1.725701293945312e+02 
1.736119689941406e+02 
1.670776824951172e+02 
1.699098815917969e+02 
1.657310333251953e+02 
1.673696899414062e+02 
1.678889007568359e+02 
1.677015075683594e+02 
1.672214660644531e+02 
1.639414367675781e+02 
1.602040557861328e+02 
1.567266998291016e+02 
1.560408325195312e+02 
1.503368682861328e+02 
1.519961700439453e+02 
1.492049102783203e+02 
1.499414367675781e+02 
1.493432922363281e+02 
1.508865661621094e+02 
1.503503570556641e+02 
1.537556304931641e+02 
1.513744201660156e+02 
1.564840698242188e+02 
1.519314575195312e+02 
1.568147735595703e+02 
1.519930877685547e+02 
1.569570617675781e+02 
1.520345916748047e+02 
1.574747009277344e+02 
1.528064880371094e+02 
1.590143890380859e+02 
1.551826934814453e+02 
1.624215698242188e+02 
1.612525787353516e+02 
1.598977050781250e+02 
1.588375854492188e+02 
1.578777770996094e+02 
1.908686981201172e+02 
1.897395782470703e+02 
1.571029968261719e+02 
1.573197631835938e+02 
1.904852294921875e+02 
1.554920959472656e+02 
1.928399505615234e+02 
1.948408660888672e+02 
1.613451538085938e+02 
1.582595367431641e+02 
1.960094451904297e+02 
1.607237854003906e+02 
1.623584899902344e+02 
1.989020690917969e+02 
2.001768493652344e+02 
1.695001220703125e+02 
1.627397460937500e+02 
2.002816925048828e+02 
1.997166595458984e+02 
1.668443603515625e+02 
1.647183532714844e+02 
2.007005920410156e+02 
2.003197784423828e+02 
1.989715576171875e+02 
1.979460296630859e+02 
1.759236297607422e+02 
1.678287963867188e+02 
1.680109405517578e+02 
1.953146057128906e+02 
1.974466247558594e+02 
1.991865692138672e+02 
2.022362823486328e+02 
1.886940917968750e+02 
1.734111938476562e+02 
1.796390228271484e+02 
1.804002380371094e+02 
1.698574066162109e+02 
1.666181182861328e+02 
1.967656402587891e+02 
1.993763732910156e+02 
1.993146362304688e+02 
1.729209136962891e+02 
1.784544219970703e+02 
1.654434356689453e+02 
1.641532592773438e+02 
1.934148559570312e+02 
1.969767761230469e+02 
2.017690429687500e+02 
1.911083984375000e+02 
1.702314147949219e+02 
1.787711334228516e+02 
1.792530670166016e+02 
1.658270568847656e+02 
1.678193664550781e+02 
1.918009033203125e+02 
1.932313690185547e+02 
2.073512420654297e+02 
2.069620819091797e+02 
1.685188751220703e+02 
1.755733642578125e+02 
1.633673553466797e+02 
1.661372985839844e+02 
1.939947967529297e+02 
2.082655639648438e+02 
2.084274749755859e+02 
1.676467895507812e+02 
1.750203704833984e+02 
1.684943695068359e+02 
1.699449157714844e+02 
1.920086059570312e+02 
1.904110260009766e+02 
2.076534881591797e+02 
1.638380889892578e+02 
1.736917572021484e+02 
1.735555877685547e+02 
1.691441192626953e+02 
1.692412109375000e+02 
1.926888122558594e+02 
1.899813690185547e+02 
2.035193023681641e+02 
2.050251007080078e+02 
1.645397033691406e+02 
1.740910339355469e+02 
1.678724822998047e+02 
1.674241333007812e+02 
1.981525115966797e+02 
1.927227783203125e+02 
2.038890075683594e+02 
2.030657501220703e+02 
1.654871673583984e+02 
1.732639770507812e+02 
1.628212890625000e+02 
1.640168609619141e+02 
1.906165008544922e+02 
2.021023712158203e+02 
1.915856170654297e+02 
2.050735168457031e+02 
2.058496551513672e+02 
1.625606689453125e+02 
1.726104888916016e+02 
1.715038146972656e+02 
1.618757934570312e+02 
1.592887878417969e+02 
1.970720977783203e+02 
2.071506652832031e+02 
2.006475372314453e+02 
2.053576812744141e+02 
2.051242065429688e+02 
1.622867736816406e+02 
1.713544769287109e+02 
1.719189300537109e+02 
1.609453582763672e+02 
1.563494110107422e+02 
2.060863800048828e+02 
1.955593872070312e+02 
2.002075347900391e+02 
1.961712646484375e+02 
1.647806243896484e+02 
1.686330566406250e+02 
1.569909057617188e+02 
1.653823394775391e+02 
1.610979461669922e+02 
2.034841613769531e+02 
1.991504516601562e+02 
1.983090972900391e+02 
1.952592468261719e+02 
1.948447418212891e+02 
1.613427276611328e+02 
1.658023986816406e+02 
1.668777465820312e+02 
2.026284179687500e+02 
2.030750274658203e+02 
1.957105102539062e+02 
1.901774597167969e+02 
1.603424530029297e+02 
1.610664215087891e+02 
1.616513519287109e+02 
1.660017852783203e+02 
1.989961090087891e+02 
1.980762023925781e+02 
1.969692993164062e+02 
1.933542175292969e+02 
1.952373809814453e+02 
1.620121612548828e+02 
1.594322357177734e+02 
1.631469421386719e+02 
1.626907501220703e+02 
1.969565124511719e+02 
1.944567871093750e+02 
1.967522888183594e+02 
1.954145965576172e+02 
1.654093170166016e+02 
1.605296478271484e+02 
1.619285125732422e+02 
1.616830902099609e+02 
1.599447784423828e+02 
1.597994995117188e+02 
1.912294921875000e+02 
1.857492675781250e+02 
1.949622192382812e+02 
1.618746795654297e+02 
1.573116455078125e+02 
1.569546356201172e+02 
1.542312622070312e+02 
1.880682067871094e+02 
1.839265136718750e+02 
1.831589813232422e+02 
1.932277069091797e+02 
1.937235107421875e+02 
1.575436706542969e+02 
1.538350524902344e+02 
1.529010314941406e+02 
1.509995574951172e+02 
1.822190093994141e+02 
1.927372894287109e+02 
1.922086486816406e+02 
1.599756011962891e+02 
1.540200500488281e+02 
1.566344757080078e+02 
1.536911926269531e+02 
1.509411315917969e+02 
1.775238494873047e+02 
1.910991363525391e+02 
1.912009124755859e+02 
1.612030181884766e+02 
1.665457611083984e+02 
1.515377960205078e+02 
1.534109497070312e+02 
1.769183807373047e+02 
1.750341491699219e+02 
1.770836181640625e+02 
1.917219238281250e+02 
1.922917327880859e+02 
1.827459564208984e+02 
1.730797729492188e+02 
1.732567138671875e+02 
1.742990264892578e+02 
1.580656890869141e+02 
1.537237548828125e+02 
1.771816558837891e+02 
1.874184875488281e+02 
1.886010437011719e+02 
1.715459594726562e+02 
1.540061798095703e+02 
1.545122680664062e+02 
1.810974731445312e+02 
1.769842071533203e+02 
1.803393249511719e+02 
1.832552947998047e+02 
1.840020751953125e+02 
1.788423004150391e+02 
1.726693420410156e+02 
1.727054443359375e+02 
1.718994445800781e+02 
1.541907043457031e+02 
1.826870727539062e+02 
1.848064270019531e+02 
1.778018341064453e+02 
1.730102081298828e+02 
1.808494567871094e+02 
1.819375152587891e+02 
1.699163818359375e+02 
1.537642974853516e+02 
1.531454162597656e+02 
1.849330596923828e+02 
1.830952911376953e+02 
1.850900421142578e+02 
1.825357055664062e+02 
1.882305145263672e+02 
1.763349456787109e+02 
1.722084197998047e+02 
1.704209747314453e+02 
1.727231903076172e+02 
1.520906372070312e+02 
1.830586547851562e+02 
1.907020568847656e+02 
1.900628204345703e+02 
1.693798065185547e+02 
1.887741851806641e+02 
1.654313964843750e+02 
1.486927490234375e+02 
1.510668945312500e+02 
1.792142333984375e+02 
1.812562103271484e+02 
1.804237060546875e+02 
1.923708953857422e+02 
1.906239624023438e+02 
1.649052276611328e+02 
1.625018768310547e+02 
1.514688568115234e+02 
1.518440246582031e+02 
1.720259552001953e+02 
1.771414642333984e+02 
1.915191345214844e+02 
1.878406372070312e+02 
1.677715911865234e+02 
1.618204498291016e+02 
1.510425415039062e+02 
1.474575958251953e+02 
1.493512573242188e+02 
1.709508666992188e+02 
1.738978576660156e+02 
1.743539428710938e+02 
1.834424438476562e+02 
1.799221343994141e+02 
1.744282531738281e+02 
1.827660675048828e+02 
1.845966796875000e+02 
1.635494689941406e+02 
1.668905029296875e+02 
1.432212219238281e+02 
1.697958221435547e+02 
1.717331542968750e+02 
1.803477325439453e+02 
1.804555206298828e+02 
1.770873565673828e+02 
1.712741699218750e+02 
1.722235107421875e+02 
1.757530212402344e+02 
1.387264251708984e+02 
1.429472351074219e+02 
1.419042358398438e+02 
1.684294891357422e+02 
1.695755310058594e+02 
1.695231628417969e+02 
1.834536285400391e+02 
1.731196899414062e+02 
1.709899444580078e+02 
1.772681732177734e+02 
1.780094451904297e+02 
1.669746856689453e+02 
1.388316040039062e+02 
1.678163452148438e+02 
1.682893066406250e+02 
1.914960479736328e+02 
1.787551116943359e+02 
1.839144897460938e+02 
1.706862945556641e+02 
1.679092407226562e+02 
1.651535797119141e+02 
1.691567382812500e+02 
1.362094116210938e+02 
1.412219848632812e+02 
1.399086151123047e+02 
1.650898284912109e+02 
1.661627655029297e+02 
1.666901245117188e+02 
1.977993621826172e+02 
1.882241058349609e+02 
1.914287567138672e+02 
1.642718353271484e+02 
1.643226165771484e+02 
1.360569763183594e+02 
1.648301696777344e+02 
1.667236480712891e+02 
2.012147674560547e+02 
1.931789093017578e+02 
1.945712127685547e+02 
1.641667480468750e+02 
1.630738067626953e+02 
1.359912719726562e+02 
1.648439178466797e+02 
1.658536376953125e+02 
1.672996826171875e+02 
2.068490447998047e+02 
1.966665802001953e+02 
1.992689819335938e+02 
1.606529693603516e+02 
1.626070098876953e+02 
1.355481567382812e+02 
1.356753234863281e+02 
1.654526367187500e+02 
1.689381408691406e+02 
1.994676055908203e+02 
1.932618408203125e+02 
1.625499420166016e+02 
1.633488311767578e+02 
1.339200592041016e+02 
1.368283081054688e+02 
1.374460296630859e+02 
1.663451538085938e+02 
1.672677917480469e+02 
1.659669036865234e+02 
2.015321807861328e+02 
1.934061126708984e+02 
1.943590087890625e+02 
1.665764312744141e+02 
1.617554016113281e+02 
1.330920257568359e+02 
1.638144836425781e+02 
1.653290863037109e+02 
1.645168762207031e+02 
2.057732391357422e+02 
1.957389984130859e+02 
1.977380523681641e+02 
1.578665618896484e+02 
1.556970214843750e+02 
1.277000427246094e+02 
1.282340240478516e+02 
1.287768554687500e+02 
1.615351867675781e+02 
1.622194213867188e+02 
2.117550201416016e+02 
2.003064422607422e+02 
2.027055206298828e+02 
1.533932800292969e+02 
1.331341247558594e+02 
1.346933441162109e+02 
1.451452636718750e+02 
1.569550476074219e+02 
1.362167663574219e+02 
1.565934143066406e+02 
1.578283386230469e+02 
2.013566131591797e+02 
1.934675140380859e+02 
1.527791900634766e+02 
1.536149749755859e+02 
1.303166503906250e+02 
1.307705230712891e+02 
1.342160339355469e+02 
1.545637512207031e+02 
1.560412292480469e+02 
1.557066497802734e+02 
1.932674102783203e+02 
1.858848114013672e+02 
1.516148376464844e+02 
1.335846557617188e+02 
1.350564727783203e+02 
1.438077392578125e+02 
1.532315063476562e+02 
1.360690307617188e+02 
1.518801879882812e+02 
1.552032318115234e+02 
1.883961029052734e+02 
1.849241638183594e+02 
1.502408752441406e+02 
1.509552612304688e+02 
1.300413360595703e+02 
1.296027984619141e+02 
1.334748229980469e+02 
1.556364746093750e+02 
1.547718963623047e+02 
1.549309082031250e+02 
1.729121398925781e+02 
1.491408081054688e+02 
1.509085235595703e+02 
1.285351867675781e+02 
1.297518157958984e+02 
1.302158813476562e+02 
1.541502227783203e+02 
1.711903381347656e+02 
1.675929718017578e+02 
1.520219268798828e+02 
1.496850585937500e+02 
1.284970397949219e+02 
1.535284118652344e+02 
1.510817108154297e+02 
1.496642456054688e+02 
1.670532684326172e+02 
1.735168914794922e+02 
1.590276031494141e+02 
1.509993133544922e+02 
1.493315887451172e+02 
1.495336761474609e+02 
1.249240875244141e+02 
1.257993011474609e+02 
1.221879272460938e+02 
1.457391052246094e+02 
1.756048278808594e+02 
1.730804901123047e+02 
1.458473968505859e+02 
1.172523040771484e+02 
1.491219635009766e+02 
1.467153320312500e+02 
1.741991271972656e+02 
1.714253234863281e+02 
1.455713653564453e+02 
1.491211853027344e+02 
1.162735671997070e+02 
1.138791580200195e+02 
1.454626770019531e+02 
1.491646270751953e+02 
1.441057586669922e+02 
1.704828338623047e+02 
1.709147186279297e+02 
1.651885528564453e+02 
1.543138580322266e+02 
1.552834167480469e+02 
1.541313476562500e+02 
1.125979232788086e+02 
1.211554031372070e+02 
1.128453369140625e+02 
1.332349243164062e+02 
1.446957550048828e+02 
1.400911254882812e+02 
1.420735015869141e+02 
1.694776916503906e+02 
1.675154876708984e+02 
1.510447692871094e+02 
1.183166427612305e+02 
1.132053222656250e+02 
1.411201782226562e+02 
1.251810455322266e+02 
1.525989685058594e+02 
1.459782867431641e+02 
1.655119781494141e+02 
1.685638122558594e+02 
1.604069519042969e+02 
1.446270751953125e+02 
1.520361633300781e+02 
1.474238281250000e+02 
1.141191482543945e+02 
1.264240341186523e+02 
1.174813308715820e+02 
1.493029937744141e+02 
1.583822174072266e+02 
1.515984344482422e+02 
1.761693267822266e+02 
1.723520507812500e+02 
1.369781494140625e+02 
1.399584655761719e+02 
1.198729095458984e+02 
1.331880950927734e+02 
1.242865905761719e+02 
1.445044403076172e+02 
1.564730834960938e+02 
1.501310424804688e+02 
1.518213500976562e+02 
1.785106658935547e+02 
1.729514160156250e+02 
1.754146423339844e+02 
1.324122314453125e+02 
1.368384399414062e+02 
1.327049560546875e+02 
1.258005294799805e+02 
1.525693359375000e+02 
1.377726898193359e+02 
1.674251861572266e+02 
1.594765472412109e+02 
1.780422210693359e+02 
1.812695159912109e+02 
1.299669342041016e+02 
1.345703277587891e+02 
1.366580810546875e+02 
1.287795410156250e+02 
1.403207550048828e+02 
1.347529296875000e+02 
1.639367065429688e+02 
1.705167999267578e+02 
1.633986358642578e+02 
1.845464630126953e+02 
1.851947937011719e+02 
1.336403503417969e+02 
1.376930389404297e+02 
1.354163360595703e+02 
1.447484741210938e+02 
1.365038452148438e+02 
1.551854553222656e+02 
1.660387878417969e+02 
1.605853118896484e+02 
1.626610870361328e+02 
1.842047882080078e+02 
1.386901855468750e+02 
1.415376434326172e+02 
1.440457763671875e+02 
1.418984680175781e+02 
1.361813507080078e+02 
1.616568603515625e+02 
1.481672973632812e+02 
1.746027069091797e+02 
1.666871643066406e+02 
1.809484252929688e+02 
1.805596618652344e+02 
1.462402191162109e+02 
1.471063537597656e+02 
1.537579956054688e+02 
1.364779357910156e+02 
1.499660034179688e+02 
1.406772918701172e+02 
1.712731628417969e+02 
1.797358398437500e+02 
1.747658081054688e+02 
1.776973876953125e+02 
1.812237548828125e+02 
1.714956359863281e+02 
1.542440795898438e+02 
1.573676757812500e+02 
1.625653686523438e+02 
1.460168151855469e+02 
1.547752380371094e+02 
1.486035156250000e+02 
1.759610137939453e+02 
1.843836822509766e+02 
1.783443298339844e+02 
1.819321899414062e+02 
1.791401062011719e+02 
1.584542846679688e+02 
1.584906616210938e+02 
1.506334838867188e+02 
1.583358306884766e+02 
1.521959838867188e+02 
1.802226562500000e+02 
1.878494873046875e+02 
1.817053527832031e+02 
1.776624603271484e+02 
1.777117462158203e+02 
1.675540924072266e+02 
1.563842468261719e+02 
1.590022735595703e+02 
1.537599487304688e+02 
1.527857208251953e+02 
1.470849304199219e+02 
1.835496826171875e+02 
1.780565032958984e+02 
1.785200195312500e+02 
1.755335998535156e+02 
1.501302642822266e+02 
1.477642517089844e+02 
1.544613342285156e+02 
1.491717224121094e+02 
1.800116119384766e+02 
1.864163818359375e+02 
1.824207305908203e+02 
1.782338562011719e+02 
1.759637756347656e+02 
1.515540924072266e+02 
1.552363433837891e+02 
1.513963623046875e+02 
1.512394561767578e+02 
1.862222442626953e+02 
1.899862213134766e+02 
1.756093444824219e+02 
1.747042083740234e+02 
1.684033203125000e+02 
1.599302520751953e+02 
1.605631866455078e+02 
1.607276306152344e+02 
1.570659790039062e+02 
1.497644195556641e+02 
1.948552093505859e+02 
1.966633911132812e+02 
1.771361083984375e+02 
1.817495117187500e+02 
1.697374572753906e+02 
1.635499420166016e+02 
1.594271392822266e+02 
1.525822143554688e+02 
1.609191436767578e+02 
1.550136260986328e+02 
1.960567169189453e+02 
1.981209411621094e+02 
1.979817047119141e+02 
1.865335540771484e+02 
1.904475097656250e+02 
1.659518737792969e+02 
1.824868316650391e+02 
1.600900878906250e+02 
1.541636962890625e+02 
1.489914245605469e+02 
1.974429168701172e+02 
1.993029327392578e+02 
1.998140106201172e+02 
1.929184722900391e+02 
1.920204620361328e+02 
1.700464172363281e+02 
1.903767089843750e+02 
1.603542633056641e+02 
1.626226654052734e+02 
1.496089630126953e+02 
1.586443481445312e+02 
1.519853973388672e+02 
1.951650695800781e+02 
2.007144622802734e+02 
1.928488311767578e+02 
1.891692810058594e+02 
1.736298522949219e+02 
1.921689147949219e+02 
1.648092956542969e+02 
1.676226196289062e+02 
1.548222808837891e+02 
1.668375091552734e+02 
1.585896759033203e+02 
2.014297180175781e+02 
2.024170684814453e+02 
2.022090759277344e+02 
1.845599212646484e+02 
1.691604461669922e+02 
1.688571319580078e+02 
1.615705261230469e+02 
1.564682922363281e+02 
1.999324645996094e+02 
2.017939758300781e+02 
2.018883361816406e+02 
1.846526794433594e+02 
1.795833587646484e+02 
1.656784820556641e+02 
1.842001495361328e+02 
1.656626892089844e+02 
1.580747070312500e+02 
1.633775329589844e+02 
1.594434661865234e+02 
1.995318145751953e+02 
2.006483917236328e+02 
1.752995300292969e+02 
1.615750732421875e+02 
1.581097259521484e+02 
1.609777069091797e+02 
1.603187866210938e+02 
1.984896240234375e+02 
1.998425903320312e+02 
1.998424530029297e+02 
1.722634887695312e+02 
1.662342376708984e+02 
1.611980590820312e+02 
1.696053009033203e+02 
1.724489746093750e+02 
1.552895050048828e+02 
1.596034393310547e+02 
1.584645385742188e+02 
1.990580139160156e+02 
2.001749114990234e+02 
1.991146545410156e+02 
1.729640808105469e+02 
1.658270721435547e+02 
1.676569213867188e+02 
1.629505157470703e+02 
1.561920013427734e+02 
1.576750793457031e+02 
1.616584930419922e+02 
1.569100952148438e+02 
1.977982177734375e+02 
1.956250000000000e+02 
1.776920013427734e+02 
1.656273803710938e+02 
1.695017089843750e+02 
1.627125701904297e+02 
1.569890594482422e+02 
1.542462463378906e+02 
1.554871826171875e+02 
1.554824676513672e+02 
1.543046112060547e+02 
1.923092651367188e+02 
1.924444580078125e+02 
1.908529815673828e+02 
1.811444244384766e+02 
1.713289337158203e+02 
1.734484863281250e+02 
1.500845642089844e+02 
1.538219604492188e+02 
1.544610290527344e+02 
1.876927490234375e+02 
1.839986267089844e+02 
1.752362365722656e+02 
1.767604980468750e+02 
1.477357177734375e+02 
1.468561553955078e+02 
1.543210906982422e+02 
1.556127166748047e+02 
1.557444000244141e+02 
1.876957092285156e+02 
1.872076721191406e+02 
1.866229553222656e+02 
1.790656890869141e+02 
1.810690765380859e+02 
1.470409545898438e+02 
1.478001861572266e+02 
1.577364349365234e+02 
1.576750640869141e+02 
1.589063415527344e+02 
1.901280059814453e+02 
1.878319854736328e+02 
1.882997894287109e+02 
1.836816253662109e+02 
1.823228759765625e+02 
1.502072143554688e+02 
1.522382049560547e+02 
1.596423339843750e+02 
1.612350158691406e+02 
1.611179199218750e+02 
1.855520477294922e+02 
1.859962768554688e+02 
1.815553436279297e+02 
1.546798858642578e+02 
1.576058502197266e+02 
1.570996093750000e+02 
1.560009918212891e+02 
1.821143035888672e+02 
1.796228485107422e+02 
1.913190612792969e+02 
1.813823394775391e+02 
1.844315185546875e+02 
1.731712188720703e+02 
1.627693023681641e+02 
1.665012359619141e+02 
1.643418121337891e+02 
1.523199920654297e+02 
1.549967041015625e+02 
1.535252685546875e+02 
1.799444732666016e+02 
1.781492767333984e+02 
1.788300476074219e+02 
1.959057159423828e+02 
1.867674102783203e+02 
1.899970397949219e+02 
1.786493377685547e+02 
1.699275665283203e+02 
1.718704528808594e+02 
1.708421630859375e+02 
1.524729919433594e+02 
1.538491210937500e+02 
1.539576721191406e+02 
1.807826843261719e+02 
1.797457580566406e+02 
1.814352874755859e+02 
1.974206085205078e+02 
1.908058929443359e+02 
1.924661560058594e+02 
1.828291473388672e+02 
1.739627380371094e+02 
1.740981445312500e+02 
1.741914825439453e+02 
1.538717193603516e+02 
1.551613311767578e+02 
1.560116424560547e+02 
1.849874420166016e+02 
1.836837463378906e+02 
1.865197448730469e+02 
1.990428924560547e+02 
1.926823272705078e+02 
1.942479095458984e+02 
1.844900665283203e+02 
1.754388427734375e+02 
1.753767395019531e+02 
1.752976379394531e+02 
1.538866577148438e+02 
1.551043548583984e+02 
1.908094329833984e+02 
1.900662231445312e+02 
1.911267395019531e+02 
1.976091613769531e+02 
1.946957244873047e+02 
1.957956848144531e+02 
1.865752868652344e+02 
1.772959442138672e+02 
1.772908020019531e+02 
1.772568359375000e+02 
1.562868652343750e+02 
1.574043426513672e+02 
1.595778198242188e+02 
1.896069183349609e+02 
1.917274932861328e+02 
1.923600311279297e+02 
1.942471771240234e+02 
1.946270446777344e+02 
1.933132324218750e+02 
1.872637023925781e+02 
1.783631591796875e+02 
1.764382934570312e+02 
1.757985229492188e+02 
1.559181823730469e+02 
1.602400817871094e+02 
1.606021270751953e+02 
1.918555908203125e+02 
1.966546936035156e+02 
1.939507446289062e+02 
1.939308776855469e+02 
1.874985198974609e+02 
1.889254760742188e+02 
1.848983917236328e+02 
1.771778259277344e+02 
1.783849487304688e+02 
1.758205108642578e+02 
1.585138244628906e+02 
1.624174957275391e+02 
1.631889953613281e+02 
1.959580993652344e+02 
1.954699707031250e+02 
1.882777557373047e+02 
1.897201385498047e+02 
1.852608795166016e+02 
1.808418273925781e+02 
1.800765991210938e+02 
1.779356231689453e+02 
1.604914855957031e+02 
1.646166229248047e+02 
1.640876007080078e+02 
1.964531097412109e+02 
1.975519561767578e+02 
1.967432556152344e+02 
1.913080596923828e+02 
1.940774688720703e+02 
1.864273834228516e+02 
1.816989440917969e+02 
1.802968292236328e+02 
1.779469451904297e+02 
1.634443664550781e+02 
1.982968292236328e+02 
2.017104797363281e+02 
1.936003417968750e+02 
1.896477050781250e+02 
1.710305786132812e+02 
1.760522155761719e+02 
1.636816558837891e+02 
1.658906555175781e+02 
2.002689666748047e+02 
2.011542816162109e+02 
1.853991088867188e+02 
1.796381530761719e+02 
1.742693939208984e+02 
1.861118164062500e+02 
1.829633026123047e+02 
1.761836242675781e+02 
1.752530364990234e+02 
1.653543701171875e+02 
1.647929992675781e+02 
2.011232604980469e+02 
2.028081054687500e+02 
1.900295562744141e+02 
1.869962768554688e+02 
1.896532745361328e+02 
1.840948333740234e+02 
1.783323516845703e+02 
1.793565673828125e+02 
1.779909362792969e+02 
1.637510070800781e+02 
1.638384094238281e+02 
2.029304199218750e+02 
2.042118835449219e+02 
1.935833282470703e+02 
1.932915802001953e+02 
1.962095031738281e+02 
1.843223724365234e+02 
1.796567535400391e+02 
1.807191619873047e+02 
1.768724212646484e+02 
1.643542175292969e+02 
1.625184783935547e+02 
2.040380096435547e+02 
2.052456665039062e+02 
1.939072875976562e+02 
1.961182250976562e+02 
1.968460693359375e+02 
1.866325531005859e+02 
1.779010009765625e+02 
1.759014282226562e+02 
1.752785186767578e+02 
1.640679321289062e+02 
1.667992553710938e+02 
2.051808929443359e+02 
2.065803833007812e+02 
1.955174865722656e+02 
1.964793090820312e+02 
1.976647186279297e+02 
1.869631958007812e+02 
1.770579986572266e+02 
1.772226104736328e+02 
1.756428070068359e+02 
1.675674285888672e+02 
1.699827423095703e+02 
2.075767059326172e+02 
2.118765106201172e+02 
1.996222076416016e+02 
1.964722442626953e+02 
1.968374786376953e+02 
1.891357421875000e+02 
1.794922027587891e+02 
1.813263702392578e+02 
1.788655395507812e+02 
1.712677764892578e+02 
1.762066040039062e+02 
2.130446472167969e+02 
2.172848205566406e+02 
2.147283020019531e+02 
2.010899200439453e+02 
1.958122406005859e+02 
1.963857574462891e+02 
1.892086334228516e+02 
1.824838256835938e+02 
1.818353271484375e+02 
1.835956420898438e+02 
1.802660827636719e+02 
1.769350433349609e+02 
1.790113983154297e+02 
1.780811767578125e+02 
2.167114105224609e+02 
2.191401672363281e+02 
2.189082489013672e+02 
2.018241119384766e+02 
1.955785675048828e+02 
1.962551422119141e+02 
1.892584686279297e+02 
1.828567504882812e+02 
1.823266448974609e+02 
1.842760925292969e+02 
1.776496887207031e+02 
1.779207611083984e+02 
1.774945220947266e+02 
2.211300048828125e+02 
2.219979400634766e+02 
2.219190826416016e+02 
2.044237060546875e+02 
1.964128265380859e+02 
1.994544830322266e+02 
1.886789550781250e+02 
1.827221069335938e+02 
1.776305847167969e+02 
1.826546478271484e+02 
1.772139587402344e+02 
1.773997039794922e+02 
1.766883697509766e+02 
2.195821685791016e+02 
2.167475738525391e+02 
2.026209869384766e+02 
1.995555572509766e+02 
1.980894317626953e+02 
1.796968536376953e+02 
1.762398376464844e+02 
1.756153106689453e+02 
1.759004516601562e+02 
1.734099121093750e+02 
2.138620758056641e+02 
2.116700286865234e+02 
2.032730102539062e+02 
1.968249664306641e+02 
1.982032623291016e+02 
1.892642974853516e+02 
1.781523590087891e+02 
1.832456359863281e+02 
1.839983978271484e+02 
1.751949310302734e+02 
1.711098480224609e+02 
1.707758026123047e+02 
1.690739898681641e+02 
2.109680480957031e+02 
2.120232849121094e+02 
2.036200866699219e+02 
1.974901275634766e+02 
1.980437011718750e+02 
1.908525543212891e+02 
1.844976501464844e+02 
1.824783325195312e+02 
1.854878387451172e+02 
1.678406677246094e+02 
1.667917785644531e+02 
2.130773925781250e+02 
2.100120697021484e+02 
2.125595245361328e+02 
2.103305206298828e+02 
2.021711273193359e+02 
2.004186706542969e+02 
1.985901641845703e+02 
1.889406585693359e+02 
1.838098297119141e+02 
1.839348907470703e+02 
1.851156158447266e+02 
1.666120910644531e+02 
1.694318695068359e+02 
2.077659606933594e+02 
2.092410888671875e+02 
2.077450866699219e+02 
1.989133148193359e+02 
1.958009490966797e+02 
1.797979278564453e+02 
1.769719543457031e+02 
1.688701171875000e+02 
1.711288452148438e+02 
1.688828277587891e+02 
2.061463317871094e+02 
2.070124664306641e+02 
2.071734771728516e+02 
1.934916687011719e+02 
1.906901397705078e+02 
1.740292205810547e+02 
1.711112670898438e+02 
1.695555725097656e+02 
1.714431915283203e+02 
1.732640228271484e+02 
2.087775115966797e+02 
2.087866363525391e+02 
2.108420104980469e+02 
1.902021484375000e+02 
1.888628845214844e+02 
1.684987487792969e+02 
1.657028961181641e+02 
1.729281005859375e+02 
1.733108673095703e+02 
2.110355377197266e+02 
2.106196594238281e+02 
2.128730926513672e+02 
2.133625488281250e+02 
1.885865631103516e+02 
1.879154052734375e+02 
1.645653839111328e+02 
1.645967864990234e+02 
1.744111785888672e+02 
1.760252838134766e+02 
1.750023193359375e+02 
2.112138977050781e+02 
2.125498504638672e+02 
2.106068115234375e+02 
1.941237640380859e+02 
1.904469299316406e+02 
1.923304290771484e+02 
1.688009490966797e+02 
1.881380004882812e+02 
1.658627166748047e+02 
1.672518615722656e+02 
1.760136413574219e+02 
1.785847320556641e+02 
1.790454254150391e+02 
2.063217926025391e+02 
2.081614837646484e+02 
2.055659637451172e+02 
1.924223327636719e+02 
1.927809906005859e+02 
1.918501892089844e+02 
1.659729766845703e+02 
1.669319000244141e+02 
1.659936676025391e+02 
1.777879943847656e+02 
1.792426300048828e+02 
1.786230468750000e+02 
1.769682006835938e+02 
2.044919891357422e+02 
2.049605102539062e+02 
2.064224700927734e+02 
1.889506988525391e+02 
1.907863464355469e+02 
1.898062286376953e+02 
1.610448303222656e+02 
1.652264862060547e+02 
1.635306854248047e+02 
1.767943878173828e+02 
1.757296142578125e+02 
1.759460449218750e+02 
2.074833221435547e+02 
2.055224304199219e+02 
2.079815979003906e+02 
2.074571075439453e+02 
1.843425903320312e+02 
1.879923858642578e+02 
1.843516845703125e+02 
1.581070098876953e+02 
1.613283233642578e+02 
1.593401184082031e+02 
1.770793762207031e+02 
1.766440124511719e+02 
2.060554809570312e+02 
2.073552856445312e+02 
2.057356109619141e+02 
1.832981262207031e+02 
1.809401550292969e+02 
1.810197296142578e+02 
1.722600402832031e+02 
1.607173156738281e+02 
1.625490417480469e+02 
1.614286193847656e+02 
1.583543243408203e+02 
1.752496337890625e+02 
1.731842651367188e+02 
2.024482879638672e+02 
2.042880249023438e+02 
2.006950073242188e+02 
1.860013885498047e+02 
1.892170562744141e+02 
1.810634460449219e+02 
1.720274200439453e+02 
1.635270080566406e+02 
1.651570892333984e+02 
1.622469482421875e+02 
1.714053344726562e+02 
1.692954101562500e+02 
1.921165466308594e+02 
1.972083435058594e+02 
1.953579711914062e+02 
1.897463378906250e+02 
1.845935058593750e+02 
1.651134185791016e+02 
1.663927764892578e+02 
1.680175781250000e+02 
1.674830169677734e+02 
1.656209411621094e+02 
1.941796264648438e+02 
1.946184997558594e+02 
1.805389862060547e+02 
1.821582641601562e+02 
1.806578216552734e+02 
1.778397979736328e+02 
1.715133514404297e+02 
1.727642822265625e+02 
1.681910400390625e+02 
1.628046264648438e+02 
1.641831817626953e+02 
1.609296264648438e+02 
1.920651092529297e+02 
1.877008209228516e+02 
1.828790588378906e+02 
1.811987915039062e+02 
1.792833404541016e+02 
1.706849975585938e+02 
1.696693878173828e+02 
1.679361267089844e+02 
1.683786773681641e+02 
1.600263519287109e+02 
1.568538360595703e+02 
1.601096343994141e+02 
1.836617889404297e+02 
1.805155181884766e+02 
1.804172973632812e+02 
1.784757690429688e+02 
1.762408905029297e+02 
1.679683532714844e+02 
1.679161682128906e+02 
1.662271118164062e+02 
1.598285064697266e+02 
1.481017913818359e+02 
1.549514770507812e+02 
1.787130432128906e+02 
1.780656890869141e+02 
1.777343292236328e+02 
1.760357971191406e+02 
1.759489898681641e+02 
1.731292266845703e+02 
1.688888702392578e+02 
1.704777221679688e+02 
1.509224700927734e+02 
1.445866394042969e+02 
1.472550506591797e+02 
1.777977752685547e+02 
1.788286285400391e+02 
1.780476684570312e+02 
1.850214538574219e+02 
1.874696044921875e+02 
1.800301666259766e+02 
1.737644653320312e+02 
1.702290496826172e+02 
1.716121215820312e+02 
1.450385437011719e+02 
1.450774841308594e+02 
1.441289520263672e+02 
1.443488464355469e+02 
1.786555175781250e+02 
1.798590545654297e+02 
1.789663696289062e+02 
1.886438293457031e+02 
1.897413177490234e+02 
1.891727905273438e+02 
1.840253295898438e+02 
1.745153350830078e+02 
1.768905639648438e+02 
1.707078704833984e+02 
1.432451019287109e+02 
1.424575653076172e+02 
1.472292938232422e+02 
1.431341094970703e+02 
1.796242828369141e+02 
1.806237182617188e+02 
1.802326202392578e+02 
1.932843627929688e+02 
1.906460876464844e+02 
1.887336883544922e+02 
1.788046569824219e+02 
1.758960266113281e+02 
1.753760833740234e+02 
1.747842254638672e+02 
1.443645019531250e+02 
1.489356536865234e+02 
1.453249816894531e+02 
1.806641693115234e+02 
1.800968017578125e+02 
1.807535400390625e+02 
1.813573455810547e+02 
1.852010345458984e+02 
1.881492462158203e+02 
1.853259124755859e+02 
1.798669738769531e+02 
1.706447906494141e+02 
1.739866027832031e+02 
1.705230560302734e+02 
1.904126434326172e+02 
1.740297241210938e+02 
1.455360412597656e+02 
1.470728454589844e+02 
1.447396545410156e+02 
1.813253021240234e+02 
1.827266540527344e+02 
1.846180114746094e+02 
1.841864471435547e+02 
1.860672912597656e+02 
1.836737823486328e+02 
1.827729492187500e+02 
1.746497650146484e+02 
1.642382507324219e+02 
1.688861999511719e+02 
1.672150878906250e+02 
1.433017883300781e+02 
1.434488525390625e+02 
1.421895599365234e+02 
1.870471343994141e+02 
1.870910949707031e+02 
1.877795257568359e+02 
1.783738250732422e+02 
1.814759063720703e+02 
1.781477203369141e+02 
1.564481964111328e+02 
1.593830566406250e+02 
1.530339965820312e+02 
1.399497833251953e+02 
1.408818817138672e+02 
1.387741699218750e+02 
1.870072479248047e+02 
1.862441406250000e+02 
1.856646423339844e+02 
1.875149230957031e+02 
1.785322570800781e+02 
1.758687133789062e+02 
1.729808807373047e+02 
1.514586639404297e+02 
1.473660430908203e+02 
1.374639587402344e+02 
1.403114776611328e+02 
1.347194671630859e+02 
1.855361480712891e+02 
1.870657501220703e+02 
1.932168426513672e+02 
1.870769195556641e+02 
1.934460754394531e+02 
1.871691741943359e+02 
1.864397888183594e+02 
1.759537506103516e+02 
1.620330200195312e+02 
1.481156005859375e+02 
1.517545623779297e+02 
1.510445098876953e+02 
1.499901275634766e+02 
1.305433807373047e+02 
1.390153656005859e+02 
1.288319854736328e+02 
1.885014953613281e+02 
1.920249176025391e+02 
1.892625732421875e+02 
1.927100372314453e+02 
1.924492187500000e+02 
1.859654846191406e+02 
1.870529022216797e+02 
1.835715789794922e+02 
1.749791717529297e+02 
1.647351074218750e+02 
1.638133544921875e+02 
1.660436096191406e+02 
1.568153381347656e+02 
1.549272918701172e+02 
1.280879974365234e+02 
1.387670593261719e+02 
1.304387359619141e+02 
1.401202545166016e+02 
1.417644958496094e+02 
1.938493347167969e+02 
1.890949859619141e+02 
1.951339416503906e+02 
1.932810974121094e+02 
1.922680358886719e+02 
1.939003906250000e+02 
1.925519561767578e+02 
1.892649230957031e+02 
1.803524017333984e+02 
1.660783996582031e+02 
1.709560699462891e+02 
1.699082641601562e+02 
1.676754302978516e+02 
1.347165069580078e+02 
1.356813964843750e+02 
1.349964447021484e+02 
1.449177398681641e+02 
1.390620574951172e+02 
1.946043395996094e+02 
2.005429992675781e+02 
2.019323120117188e+02 
2.051385498046875e+02 
2.050323486328125e+02 
1.860111999511719e+02 
1.810757751464844e+02 
1.901612701416016e+02 
1.608877258300781e+02 
1.635701904296875e+02 
1.610263824462891e+02 
1.404137725830078e+02 
1.486038665771484e+02 
1.419975128173828e+02 
1.497062072753906e+02 
2.063138580322266e+02 
2.057778472900391e+02 
2.055211029052734e+02 
1.778791809082031e+02 
1.723328399658203e+02 
1.551593627929688e+02 
1.580446624755859e+02 
1.560834045410156e+02 
1.613101196289062e+02 
1.446151580810547e+02 
1.441990203857422e+02 
1.524116668701172e+02 
1.469567565917969e+02 
2.025969390869141e+02 
1.997722320556641e+02 
1.670613861083984e+02 
1.620502777099609e+02 
1.647666320800781e+02 
1.564256439208984e+02 
1.552784423828125e+02 
1.560557556152344e+02 
1.500676269531250e+02 
1.514585723876953e+02 
1.535419616699219e+02 
1.521793823242188e+02 
1.531252593994141e+02 
1.969532318115234e+02 
1.943858337402344e+02 
1.576054077148438e+02 
1.566704101562500e+02 
1.572272338867188e+02 
1.538526306152344e+02 
1.524804534912109e+02 
1.458671569824219e+02 
1.502950439453125e+02 
1.521380004882812e+02 
1.501608123779297e+02 
1.929407348632812e+02 
1.876406707763672e+02 
1.567783660888672e+02 
1.542854614257812e+02 
1.385005645751953e+02 
1.333288726806641e+02 
1.437165832519531e+02 
1.499724578857422e+02 
1.472443084716797e+02 
1.519472808837891e+02 
1.512596893310547e+02 
1.919743041992188e+02 
1.781165008544922e+02 
1.883637847900391e+02 
1.801350860595703e+02 
1.599315643310547e+02 
1.610645141601562e+02 
1.555866088867188e+02 
1.472008361816406e+02 
1.302746887207031e+02 
1.348515167236328e+02 
1.383939514160156e+02 
1.544427642822266e+02 
1.354554595947266e+02 
1.433783416748047e+02 
1.521628570556641e+02 
1.488644561767578e+02 
1.559111328125000e+02 
1.542932281494141e+02 
1.737506256103516e+02 
1.816617736816406e+02 
1.813686523437500e+02 
1.936382751464844e+02 
1.931829223632812e+02 
1.712378082275391e+02 
1.699175872802734e+02 
1.673275909423828e+02 
1.580420532226562e+02 
1.405479278564453e+02 
1.436135559082031e+02 
1.507145385742188e+02 
1.638207550048828e+02 
1.430842437744141e+02 
1.489351654052734e+02 
1.571352844238281e+02 
1.641909332275391e+02 
1.542801361083984e+02 
1.614977111816406e+02 
1.565247955322266e+02 
1.595886230468750e+02 
1.724132232666016e+02 
1.785340270996094e+02 
1.936802368164062e+02 
1.840231933593750e+02 
1.967838897705078e+02 
1.880455780029297e+02 
1.604779510498047e+02 
1.656896972656250e+02 
1.609167938232422e+02 
1.631431274414062e+02 
1.480208282470703e+02 
1.531137084960938e+02 
1.523561859130859e+02 
1.683699951171875e+02 
1.552181243896484e+02 
1.521653137207031e+02 
1.611569976806641e+02 
1.673963928222656e+02 
1.571221160888672e+02 
1.645577697753906e+02 
1.596287078857422e+02 
1.614496917724609e+02 
1.746730041503906e+02 
1.794404602050781e+02 
1.907626190185547e+02 
1.848683166503906e+02 
1.927986907958984e+02 
1.898180999755859e+02 
1.958168945312500e+02 
1.918706512451172e+02 
1.553658142089844e+02 
1.619566955566406e+02 
1.559883270263672e+02 
1.593309020996094e+02 
1.512169036865234e+02 
1.508362274169922e+02 
1.449582519531250e+02 
1.434208221435547e+02 
1.545708312988281e+02 
1.596747436523438e+02 
1.675106506347656e+02 
1.570728759765625e+02 
1.607707672119141e+02 
1.586588745117188e+02 
1.586300354003906e+02 
1.757304840087891e+02 
1.789424285888672e+02 
1.894128112792969e+02 
1.836855926513672e+02 
1.912510223388672e+02 
1.865850524902344e+02 
1.518725433349609e+02 
1.575566253662109e+02 
1.518329315185547e+02 
1.556217346191406e+02 
1.462087402343750e+02 
1.414637908935547e+02 
1.354425506591797e+02 
1.358916473388672e+02 
1.447983856201172e+02 
1.515875244140625e+02 
1.567423400878906e+02 
1.552011108398438e+02 
1.592521820068359e+02 
1.680625915527344e+02 
1.586064300537109e+02 
1.608596343994141e+02 
1.599962615966797e+02 
1.578949737548828e+02 
1.751808624267578e+02 
1.785844116210938e+02 
1.845239257812500e+02 
1.818014831542969e+02 
1.865421142578125e+02 
1.851604003906250e+02 
1.721191558837891e+02 
1.733141479492188e+02 
1.760231323242188e+02 
1.691478271484375e+02 
1.732645263671875e+02 
1.691295623779297e+02 
1.617881011962891e+02 
1.521959838867188e+02 
1.417711029052734e+02 
1.342493743896484e+02 
1.366370086669922e+02 
1.319818115234375e+02 
1.361299591064453e+02 
1.476760864257812e+02 
1.521034393310547e+02 
1.487910461425781e+02 
1.849049835205078e+02 
1.821764221191406e+02 
1.734342346191406e+02 
1.773636322021484e+02 
1.730060577392578e+02 
1.569420928955078e+02 
1.437442932128906e+02 
1.479209136962891e+02 
1.465323486328125e+02 
1.679795989990234e+02 
1.376560058593750e+02 
1.432966156005859e+02 
1.459177551269531e+02 
1.418969421386719e+02 
1.400035858154297e+02 
1.427766113281250e+02 
1.479952545166016e+02 
1.473314514160156e+02 
1.521074523925781e+02 
1.528829345703125e+02 
1.844470062255859e+02 
1.849486846923828e+02 
1.797938385009766e+02 
1.824923553466797e+02 
1.726786041259766e+02 
1.757864379882812e+02 
1.706552581787109e+02 
1.694156951904297e+02 
1.611251831054688e+02 
1.479958953857422e+02 
1.505806732177734e+02 
1.509877777099609e+02 
1.493281707763672e+02 
1.534728393554688e+02 
1.564458007812500e+02 
1.552712402343750e+02 
1.563394927978516e+02 
1.834761047363281e+02 
1.803637542724609e+02 
1.797527160644531e+02 
1.812949829101562e+02 
1.800105895996094e+02 
1.785900573730469e+02 
1.712902374267578e+02 
1.756729278564453e+02 
1.703339080810547e+02 
1.687395019531250e+02 
1.600852050781250e+02 
1.480246887207031e+02 
1.504457397460938e+02 
1.498309173583984e+02 
1.502654876708984e+02 
1.547342376708984e+02 
1.540952453613281e+02 
1.519593200683594e+02 
1.549881134033203e+02 
1.816591339111328e+02 
1.815640869140625e+02 
1.840507812500000e+02 
1.811365203857422e+02 
1.823920440673828e+02 
1.816449737548828e+02 
1.794082336425781e+02 
1.734926910400391e+02 
1.712331542968750e+02 
1.687165985107422e+02 
1.664776000976562e+02 
1.594481964111328e+02 
1.472081298828125e+02 
1.491075134277344e+02 
1.491615447998047e+02 
1.481037902832031e+02 
1.543048553466797e+02 
1.510154266357422e+02 
1.516700744628906e+02 
1.515372314453125e+02 
1.861582183837891e+02 
1.862322845458984e+02 
1.808182067871094e+02 
1.834407806396484e+02 
1.834773101806641e+02 
1.858840026855469e+02 
1.875733032226562e+02 
1.793594665527344e+02 
1.715498352050781e+02 
1.733761901855469e+02 
1.698901062011719e+02 
1.713531799316406e+02 
1.663321838378906e+02 
1.567454223632812e+02 
1.469823913574219e+02 
1.478491821289062e+02 
1.454373474121094e+02 
1.471039581298828e+02 
1.515244293212891e+02 
1.521394500732422e+02 
1.464167785644531e+02 
1.840608062744141e+02 
1.850499572753906e+02 
1.868039550781250e+02 
1.885381622314453e+02 
1.859129638671875e+02 
1.867419433593750e+02 
1.847515716552734e+02 
1.821172180175781e+02 
1.807864227294922e+02 
1.772142333984375e+02 
1.799664306640625e+02 
1.748644866943359e+02 
1.681218872070312e+02 
1.585300445556641e+02 
1.478791046142578e+02 
1.499296875000000e+02 
1.501805572509766e+02 
1.438283996582031e+02 
1.429465026855469e+02 
1.483116149902344e+02 
1.484289703369141e+02 
1.399724121093750e+02 
1.489053649902344e+02 
1.456429901123047e+02 
1.523364105224609e+02 
1.485044555664062e+02 
1.849969940185547e+02 
1.843072357177734e+02 
1.827468414306641e+02 
1.772029113769531e+02 
1.782282867431641e+02 
1.969302520751953e+02 
1.926302490234375e+02 
1.940414886474609e+02 
1.898883056640625e+02 
1.843440856933594e+02 
1.774072265625000e+02 
1.689227294921875e+02 
1.584194030761719e+02 
1.590980682373047e+02 
1.633619995117188e+02 
1.779820251464844e+02 
1.535246734619141e+02 
1.495687561035156e+02 
1.483193054199219e+02 
1.355350494384766e+02 
1.452175445556641e+02 
1.397339477539062e+02 
1.486183776855469e+02 
1.440205078125000e+02 
1.511474609375000e+02 
1.420193023681641e+02 
1.749034881591797e+02 
1.747953948974609e+02 
1.650055694580078e+02 
1.769626770019531e+02 
1.700540161132812e+02 
1.771383514404297e+02 
1.743060150146484e+02 
1.806301879882812e+02 
1.734511260986328e+02 
1.937010955810547e+02 
1.935464172363281e+02 
1.966071166992188e+02 
1.883610076904297e+02 
1.900821075439453e+02 
1.862846832275391e+02 
1.875278167724609e+02 
1.877575531005859e+02 
1.878262939453125e+02 
1.914556121826172e+02 
1.934767913818359e+02 
1.911351013183594e+02 
1.851654052734375e+02 
1.768443450927734e+02 
1.771985778808594e+02 
1.761621246337891e+02 
1.926638488769531e+02 
1.712929229736328e+02 
1.660886535644531e+02 
1.641989898681641e+02 
1.646867675781250e+02 
1.309449768066406e+02 
1.394259796142578e+02 
1.366762542724609e+02 
1.467801818847656e+02 
1.388803253173828e+02 
1.657093505859375e+02 
1.725251922607422e+02 
1.713582153320312e+02 
1.784548950195312e+02 
1.731862792968750e+02 
2.012150268554688e+02 
1.993667755126953e+02 
1.997332000732422e+02 
1.836283569335938e+02 
1.695502319335938e+02 
1.792611694335938e+02 
1.725073547363281e+02 
1.904515228271484e+02 
1.785031585693359e+02 
1.719689025878906e+02 
1.783397827148438e+02 
1.707366333007812e+02 
1.851631317138672e+02 
1.647694549560547e+02 
1.591418151855469e+02 
1.715945739746094e+02 
1.236409759521484e+02 
1.327590484619141e+02 
1.295491485595703e+02 
1.387943878173828e+02 
1.344892120361328e+02 
1.424465789794922e+02 
1.351828460693359e+02 
1.575510711669922e+02 
1.669389801025391e+02 
1.626078796386719e+02 
1.724720764160156e+02 
1.666342010498047e+02 
1.761223754882812e+02 
1.715823974609375e+02 
1.798902587890625e+02 
1.767463531494141e+02 
1.832093505859375e+02 
1.828009796142578e+02 
1.877277526855469e+02 
1.861883544921875e+02 
1.909062347412109e+02 
1.911399230957031e+02 
2.085982666015625e+02 
2.059406433105469e+02 
2.032539367675781e+02 
1.996046142578125e+02 
1.979671630859375e+02 
1.970624542236328e+02 
1.996365966796875e+02 
2.005334014892578e+02 
2.002029724121094e+02 
1.673138732910156e+02 
1.699619140625000e+02 
1.708429718017578e+02 
1.694272613525391e+02 
1.612083892822266e+02 
1.603950805664062e+02 
1.199999465942383e+02 
1.289685516357422e+02 
1.273022079467773e+02 
1.368308258056641e+02 
1.364823913574219e+02 
1.439390411376953e+02 
1.479121246337891e+02 
1.413503570556641e+02 
1.471476287841797e+02 
1.434636688232422e+02 
1.523270874023438e+02 
1.462477874755859e+02 
1.495549163818359e+02 
1.557665557861328e+02 
1.492225341796875e+02 
1.504246520996094e+02 
1.599281158447266e+02 
1.510595397949219e+02 
1.487922973632812e+02 
1.462135620117188e+02 
1.687028198242188e+02 
1.884399108886719e+02 
1.907999572753906e+02 
1.896194763183594e+02 
1.901743927001953e+02 
1.916183776855469e+02 
1.920549163818359e+02 
1.947503051757812e+02 
1.925517578125000e+02 
1.947015228271484e+02 
1.906827392578125e+02 
2.035891113281250e+02 
2.071012878417969e+02 
2.059945220947266e+02 
2.039240417480469e+02 
2.033960418701172e+02 
2.048419036865234e+02 
2.032346191406250e+02 
2.053310852050781e+02 
2.051010284423828e+02 
2.026357421875000e+02 
2.002755432128906e+02 
1.981017456054688e+02 
1.616565093994141e+02 
1.695477142333984e+02 
1.661125946044922e+02 
1.641141662597656e+02 
1.724524536132812e+02 
1.659179382324219e+02 
1.719706420898438e+02 
1.731107330322266e+02 
1.384048156738281e+02 
1.426399078369141e+02 
1.432764282226562e+02 
1.476638641357422e+02 
1.490252380371094e+02 
1.517790527343750e+02 
1.544718322753906e+02 
1.554657592773438e+02 
1.576425933837891e+02 
1.598009643554688e+02 
1.594667663574219e+02 
1.605322875976562e+02 
1.564678649902344e+02 
1.881448822021484e+02 
1.876633300781250e+02 
1.882705841064453e+02 
1.903100128173828e+02 
1.926533355712891e+02 
1.995871276855469e+02 
2.018872222900391e+02 
1.994458923339844e+02 
2.010075073242188e+02 
1.961139526367188e+02 
1.917272796630859e+02 
1.917208099365234e+02 
1.910259246826172e+02 
1.913233337402344e+02 
1.950433502197266e+02 
2.018131256103516e+02 
1.954079742431641e+02 
2.026939849853516e+02 
1.999852294921875e+02 
2.015209960937500e+02 
2.018238830566406e+02 
1.764937744140625e+02 
1.779454498291016e+02 
1.780167999267578e+02 
1.766888275146484e+02 
1.755586242675781e+02 
1.720968017578125e+02 
1.687151336669922e+02 
1.698930969238281e+02 
1.504316406250000e+02 
1.539554595947266e+02 
1.521025085449219e+02 
1.556585388183594e+02 
1.550449829101562e+02 
1.578012695312500e+02 
1.581365814208984e+02 
1.597547302246094e+02 
1.600756225585938e+02 
1.609984130859375e+02 
1.601288146972656e+02 
1.596530303955078e+02 
1.551343536376953e+02 
1.917435150146484e+02 
1.914358520507812e+02 
1.937378540039062e+02 
1.971682586669922e+02 
1.972127227783203e+02 
1.959166259765625e+02 
1.943986206054688e+02 
1.928911743164062e+02 
1.929544372558594e+02 
1.875399322509766e+02 
1.884951782226562e+02 
1.896972808837891e+02 
1.897383728027344e+02 
1.891723785400391e+02 
1.875305786132812e+02 
1.877478790283203e+02 
1.860435028076172e+02 
1.855276947021484e+02 
1.904270629882812e+02 
1.625831756591797e+02 
1.644257354736328e+02 
1.734770507812500e+02 
1.687156372070312e+02 
1.710611724853516e+02 
1.717909698486328e+02 
1.755864562988281e+02 
1.488926544189453e+02 
1.516168975830078e+02 
1.521239166259766e+02 
1.542028503417969e+02 
1.562225341796875e+02 
1.591577606201172e+02 
1.603800659179688e+02 
1.623646545410156e+02 
1.643682403564453e+02 
1.650036926269531e+02 
1.663053436279297e+02 
1.675202636718750e+02 
1.678802185058594e+02 
1.704799804687500e+02 
1.684027709960938e+02 
1.712285461425781e+02 
1.648776245117188e+02 
1.852404174804688e+02 
1.867855377197266e+02 
1.924870910644531e+02 
1.947620391845703e+02 
1.949547576904297e+02 
1.944464874267578e+02 
1.935802154541016e+02 
1.936734161376953e+02 
1.936536865234375e+02 
1.951493988037109e+02 
1.953708953857422e+02 
1.987160186767578e+02 
1.992359008789062e+02 
2.039545135498047e+02 
2.048088073730469e+02 
2.050093994140625e+02 
2.083206481933594e+02 
2.057065277099609e+02 
2.088935699462891e+02 
2.056037445068359e+02 
2.086756134033203e+02 
2.053290557861328e+02 
2.079970397949219e+02 
2.052869110107422e+02 
2.062761383056641e+02 
2.011051635742188e+02 
1.736778106689453e+02 
1.746569519042969e+02 
1.758298797607422e+02 
1.807212829589844e+02 
1.873626708984375e+02 
1.800150451660156e+02 
1.898094482421875e+02 
1.885564727783203e+02 
1.547318115234375e+02 
1.555438385009766e+02 
1.554924316406250e+02 
1.564284820556641e+02 
1.588974304199219e+02 
1.537075195312500e+02 
1.608202819824219e+02 
1.569249114990234e+02 
1.594026031494141e+02 
1.549450073242188e+02 
1.569502716064453e+02 
1.537280578613281e+02 
1.554112396240234e+02 
1.542396697998047e+02 
1.549428558349609e+02 
1.556514282226562e+02 
1.548900146484375e+02 
1.593200073242188e+02 
1.597388610839844e+02 
1.638120880126953e+02 
1.655711975097656e+02 
1.679284973144531e+02 
1.699143218994141e+02 
1.703295288085938e+02 
1.726770782470703e+02 
1.644478454589844e+02 
1.961035003662109e+02 
1.938622283935547e+02 
1.929343566894531e+02 
1.928679199218750e+02 
1.931119842529297e+02 
1.933065032958984e+02 
1.929701385498047e+02 
1.919095306396484e+02 
1.908921661376953e+02 
1.902020568847656e+02 
1.902350921630859e+02 
1.889447326660156e+02 
1.857122497558594e+02 
1.811843566894531e+02 
1.773493804931641e+02 
1.702787780761719e+02 
1.619369964599609e+02 
1.737371368408203e+02 
1.739069061279297e+02 
1.692107086181641e+02 
1.619528198242188e+02 
1.724414825439453e+02 
1.676595153808594e+02 
1.605734558105469e+02 
1.731238098144531e+02 
1.664110717773438e+02 
1.590471954345703e+02 
1.755616455078125e+02 
1.571165618896484e+02 
1.611306915283203e+02 
1.544848480224609e+02 
1.510515747070312e+02 
1.501736145019531e+02 
1.505219726562500e+02 
1.461798706054688e+02 
1.499938049316406e+02 
1.493661193847656e+02 
1.491183929443359e+02 
1.525990447998047e+02 
1.554697570800781e+02 
1.519799346923828e+02 
1.537655181884766e+02 
1.530703887939453e+02 
1.542910003662109e+02 
1.557238006591797e+02 
1.565917358398438e+02 
1.594987335205078e+02 
1.605576171875000e+02 
1.629229431152344e+02 
1.651427459716797e+02 
1.632434387207031e+02 
1.690955047607422e+02 
1.640612640380859e+02 
1.699290466308594e+02 
1.657649230957031e+02 
1.711183624267578e+02 
1.683992004394531e+02 
1.723024444580078e+02 
1.731064453125000e+02 
1.732485046386719e+02 
1.730874633789062e+02 
1.730357666015625e+02 
1.731193237304688e+02 
1.732174224853516e+02 
1.731868438720703e+02 
1.727862854003906e+02 
1.715547180175781e+02 
1.695875549316406e+02 
1.682959747314453e+02 
1.675473327636719e+02 
1.660891265869141e+02 
1.631095428466797e+02 
1.600133209228516e+02 
1.568641967773438e+02 
1.554842224121094e+02 
1.561363677978516e+02 
1.545328521728516e+02 
1.527467346191406e+02 
1.512165374755859e+02 
1.509009552001953e+02 
1.495294799804688e+02 
1.454894866943359e+02 
1.435527801513672e+02 
1.671319122314453e+02 
1.660377349853516e+02 
1.861882324218750e+02 
1.635006713867188e+02 
1.889224243164062e+02 
1.858987121582031e+02 
1.552375183105469e+02 
1.581517944335938e+02 
1.881797943115234e+02 
1.922546997070312e+02 
1.547724609375000e+02 
1.566232757568359e+02 
1.918718414306641e+02 
1.901926879882812e+02 
1.566441650390625e+02 
1.596773529052734e+02 
1.919637451171875e+02 
1.865101165771484e+02 
1.588905944824219e+02 
1.591489562988281e+02 
1.888765869140625e+02 
1.967315979003906e+02 
1.955532073974609e+02 
1.588679351806641e+02 
1.597621459960938e+02 
1.974058227539062e+02 
1.968824310302734e+02 
1.618655700683594e+02 
1.639720764160156e+02 
1.962809143066406e+02 
1.994606323242188e+02 
1.943376159667969e+02 
1.965330047607422e+02 
1.804990692138672e+02 
1.656363372802734e+02 
1.656388549804688e+02 
1.964282379150391e+02 
1.901356658935547e+02 
2.004676361083984e+02 
1.975138397216797e+02 
1.806528472900391e+02 
1.974936981201172e+02 
1.795660552978516e+02 
1.630250701904297e+02 
1.925989074707031e+02 
1.895446472167969e+02 
1.951044158935547e+02 
1.778789062500000e+02 
1.776634979248047e+02 
1.623285217285156e+02 
1.898063049316406e+02 
1.883549194335938e+02 
1.962762756347656e+02 
1.887062835693359e+02 
1.831457366943359e+02 
1.889999847412109e+02 
1.943256530761719e+02 
1.748380889892578e+02 
1.639644165039062e+02 
1.689154052734375e+02 
1.914544219970703e+02 
1.865726776123047e+02 
1.945237121582031e+02 
2.040467376708984e+02 
1.848073577880859e+02 
1.798745269775391e+02 
1.793747863769531e+02 
1.820467224121094e+02 
1.714321136474609e+02 
1.740691986083984e+02 
1.785285949707031e+02 
1.890896148681641e+02 
1.712274780273438e+02 
1.903343811035156e+02 
2.079369964599609e+02 
2.087171630859375e+02 
1.747369842529297e+02 
1.666194610595703e+02 
1.848082275390625e+02 
2.036137237548828e+02 
1.793892364501953e+02 
1.815360870361328e+02 
1.665974426269531e+02 
1.830411224365234e+02 
1.781515960693359e+02 
2.028086242675781e+02 
1.818703002929688e+02 
1.670207672119141e+02 
1.713912811279297e+02 
1.775432281494141e+02 
1.656755523681641e+02 
1.667214508056641e+02 
1.836666412353516e+02 
2.027356872558594e+02 
2.032649688720703e+02 
1.932158355712891e+02 
1.803551330566406e+02 
1.850364074707031e+02 
1.808728790283203e+02 
2.023600311279297e+02 
1.606107177734375e+02 
1.844608764648438e+02 
1.852640991210938e+02 
2.027247619628906e+02 
1.997264709472656e+02 
1.751640319824219e+02 
1.564951019287109e+02 
1.571183166503906e+02 
1.563833923339844e+02 
1.920915679931641e+02 
1.829776763916016e+02 
1.975284576416016e+02 
1.862951660156250e+02 
1.755075683593750e+02 
1.902034759521484e+02 
1.958670349121094e+02 
1.747906646728516e+02 
1.551681365966797e+02 
1.577464599609375e+02 
1.840103759765625e+02 
1.768123931884766e+02 
1.871054992675781e+02 
1.787665252685547e+02 
1.733281860351562e+02 
1.826556854248047e+02 
1.726344451904297e+02 
1.649599456787109e+02 
1.635265960693359e+02 
1.709154663085938e+02 
1.843508911132812e+02 
1.678177795410156e+02 
1.936865386962891e+02 
1.870681915283203e+02 
1.801244506835938e+02 
1.788785858154297e+02 
1.654114074707031e+02 
1.691134948730469e+02 
1.701782379150391e+02 
1.665478820800781e+02 
1.988916778564453e+02 
1.967932128906250e+02 
1.801144256591797e+02 
1.674756927490234e+02 
1.606024475097656e+02 
1.718037109375000e+02 
1.765991821289062e+02 
1.648501739501953e+02 
1.606057434082031e+02 
1.644824981689453e+02 
1.668453063964844e+02 
1.655602416992188e+02 
1.914017639160156e+02 
1.895380401611328e+02 
1.725660552978516e+02 
1.809611358642578e+02 
1.574843292236328e+02 
1.606160888671875e+02 
1.596419677734375e+02 
1.621279144287109e+02 
1.627579040527344e+02 
1.918285522460938e+02 
1.888004455566406e+02 
1.857242889404297e+02 
1.947688751220703e+02 
1.872599487304688e+02 
1.917635498046875e+02 
1.577249450683594e+02 
1.581009979248047e+02 
1.557933807373047e+02 
1.553686981201172e+02 
1.610602569580078e+02 
1.563197784423828e+02 
1.817052612304688e+02 
1.949746704101562e+02 
1.952190856933594e+02 
1.533356170654297e+02 
1.531168212890625e+02 
1.526226501464844e+02 
1.513495025634766e+02 
1.811949005126953e+02 
1.783662414550781e+02 
1.929046020507812e+02 
1.510664367675781e+02 
1.498582916259766e+02 
1.497022552490234e+02 
1.775329742431641e+02 
1.776193847656250e+02 
1.922870178222656e+02 
1.908063964843750e+02 
1.529456481933594e+02 
1.496894073486328e+02 
1.514471588134766e+02 
1.489823303222656e+02 
1.492924041748047e+02 
1.514566192626953e+02 
1.725718841552734e+02 
1.887160034179688e+02 
1.611568603515625e+02 
1.537428283691406e+02 
1.569365997314453e+02 
1.547437896728516e+02 
1.571491088867188e+02 
1.641602020263672e+02 
1.739271850585938e+02 
1.548483886718750e+02 
1.724442596435547e+02 
1.768504943847656e+02 
1.913078918457031e+02 
1.860321197509766e+02 
1.712811126708984e+02 
1.914753723144531e+02 
1.586519775390625e+02 
1.632709350585938e+02 
1.527939910888672e+02 
1.524510650634766e+02 
1.738003540039062e+02 
1.835316772460938e+02 
1.659101257324219e+02 
1.670001068115234e+02 
1.551652832031250e+02 
1.553105621337891e+02 
1.652873992919922e+02 
1.763574218750000e+02 
1.560118408203125e+02 
1.736315765380859e+02 
1.805871276855469e+02 
1.823826141357422e+02 
1.766897277832031e+02 
1.725783996582031e+02 
1.779509429931641e+02 
1.827505798339844e+02 
1.632682952880859e+02 
1.535007629394531e+02 
1.540387115478516e+02 
1.815803833007812e+02 
1.817501678466797e+02 
1.828865814208984e+02 
1.790625000000000e+02 
1.789130401611328e+02 
1.701955261230469e+02 
1.661719055175781e+02 
1.611433868408203e+02 
1.710027770996094e+02 
1.530225067138672e+02 
1.553821563720703e+02 
1.566926269531250e+02 
1.825255279541016e+02 
1.833706665039062e+02 
1.732772979736328e+02 
1.696389770507812e+02 
1.731140899658203e+02 
1.786593780517578e+02 
1.600139617919922e+02 
1.513222351074219e+02 
1.532192687988281e+02 
1.797953948974609e+02 
1.882091522216797e+02 
1.743990020751953e+02 
1.771852569580078e+02 
1.668993835449219e+02 
1.626174926757812e+02 
1.590162048339844e+02 
1.681385498046875e+02 
1.505339355468750e+02 
1.528817138671875e+02 
1.795355529785156e+02 
1.810189056396484e+02 
1.845524749755859e+02 
1.837067871093750e+02 
1.620077819824219e+02 
1.590814971923828e+02 
1.522273254394531e+02 
1.531087188720703e+02 
1.544603881835938e+02 
1.763165893554688e+02 
1.896411437988281e+02 
1.839968109130859e+02 
1.584761352539062e+02 
1.596258850097656e+02 
1.531016082763672e+02 
1.764389495849609e+02 
1.771418304443359e+02 
1.866758575439453e+02 
1.814617462158203e+02 
1.615744018554688e+02 
1.577339782714844e+02 
1.498280487060547e+02 
1.793843383789062e+02 
1.807326354980469e+02 
1.789319915771484e+02 
1.740063323974609e+02 
1.676407012939453e+02 
1.767975769042969e+02 
1.796244659423828e+02 
1.538838653564453e+02 
1.563085632324219e+02 
1.505658721923828e+02 
1.546267700195312e+02 
1.695919342041016e+02 
1.719219360351562e+02 
1.784017791748047e+02 
1.806154022216797e+02 
1.703028411865234e+02 
1.631652832031250e+02 
1.625475158691406e+02 
1.689959411621094e+02 
1.483572082519531e+02 
1.583108520507812e+02 
1.626326599121094e+02 
1.725229797363281e+02 
1.509466400146484e+02 
1.733249664306641e+02 
1.808096771240234e+02 
1.812091827392578e+02 
1.649520111083984e+02 
1.781465759277344e+02 
1.624448699951172e+02 
1.501103057861328e+02 
1.662042083740234e+02 
1.682258758544922e+02 
1.837731475830078e+02 
1.801759033203125e+02 
1.618447418212891e+02 
1.635550842285156e+02 
1.441014556884766e+02 
1.536691589355469e+02 
1.597019042968750e+02 
1.701935424804688e+02 
1.501341094970703e+02 
1.718056640625000e+02 
1.875710601806641e+02 
1.780429077148438e+02 
1.817955322265625e+02 
1.729226226806641e+02 
1.666583557128906e+02 
1.682689514160156e+02 
1.669874725341797e+02 
1.399141082763672e+02 
1.416677093505859e+02 
1.678095550537109e+02 
1.688449554443359e+02 
1.916655731201172e+02 
1.831287536621094e+02 
1.833195495605469e+02 
1.629516906738281e+02 
1.658809051513672e+02 
1.424729614257812e+02 
1.710131530761719e+02 
1.724193115234375e+02 
1.839810180664062e+02 
1.797791290283203e+02 
1.660580749511719e+02 
1.678886260986328e+02 
1.436675415039062e+02 
1.477503509521484e+02 
1.683771362304688e+02 
1.712130279541016e+02 
1.877521209716797e+02 
1.772257690429688e+02 
1.812645263671875e+02 
1.735105133056641e+02 
1.693006896972656e+02 
1.668295745849609e+02 
1.674358520507812e+02 
1.420016174316406e+02 
1.717023773193359e+02 
1.656625213623047e+02 
1.691179199218750e+02 
1.909367523193359e+02 
1.834606323242188e+02 
1.853026733398438e+02 
1.588927764892578e+02 
1.616509552001953e+02 
1.306582641601562e+02 
1.358051910400391e+02 
1.613331298828125e+02 
1.611123657226562e+02 
1.952849426269531e+02 
1.871604156494141e+02 
1.891110839843750e+02 
1.577145690917969e+02 
1.560283355712891e+02 
1.347970275878906e+02 
1.318683776855469e+02 
1.331134490966797e+02 
1.439263763427734e+02 
1.554566040039062e+02 
1.536069641113281e+02 
1.553083496093750e+02 
1.919652099609375e+02 
1.872651062011719e+02 
1.537641601562500e+02 
1.547171478271484e+02 
1.299490509033203e+02 
1.312348022460938e+02 
1.545032196044922e+02 
1.335019531250000e+02 
1.562826080322266e+02 
1.577404174804688e+02 
1.878307800292969e+02 
1.844150085449219e+02 
1.544300537109375e+02 
1.539026184082031e+02 
1.310967407226562e+02 
1.326872711181641e+02 
1.313791351318359e+02 
1.449750976562500e+02 
1.546434936523438e+02 
1.555343475341797e+02 
1.544033966064453e+02 
1.801623382568359e+02 
1.752559204101562e+02 
1.510812072753906e+02 
1.518697814941406e+02 
1.297397613525391e+02 
1.299316101074219e+02 
1.570736846923828e+02 
1.339260559082031e+02 
1.531454162597656e+02 
1.558782501220703e+02 
1.706784667968750e+02 
1.679008941650391e+02 
1.529193572998047e+02 
1.547492218017578e+02 
1.300285034179688e+02 
1.292959442138672e+02 
1.285682678222656e+02 
1.399046173095703e+02 
1.501774139404297e+02 
1.509347076416016e+02 
1.501352233886719e+02 
1.647532043457031e+02 
1.636331939697266e+02 
1.606149139404297e+02 
1.554497375488281e+02 
1.542915191650391e+02 
1.540612487792969e+02 
1.267630691528320e+02 
1.266249465942383e+02 
1.513561401367188e+02 
1.302282714843750e+02 
1.481341094970703e+02 
1.511427612304688e+02 
1.665073394775391e+02 
1.563366394042969e+02 
1.525232696533203e+02 
1.600747375488281e+02 
1.611662445068359e+02 
1.507298583984375e+02 
1.268052368164062e+02 
1.243708801269531e+02 
1.229390182495117e+02 
1.329095306396484e+02 
1.423484039306641e+02 
1.437183532714844e+02 
1.432492980957031e+02 
1.717521362304688e+02 
1.622407531738281e+02 
1.675484924316406e+02 
1.545627441406250e+02 
1.511448822021484e+02 
1.481190338134766e+02 
1.502011413574219e+02 
1.167271423339844e+02 
1.144881362915039e+02 
1.439788513183594e+02 
1.218529663085938e+02 
1.456768493652344e+02 
1.701861572265625e+02 
1.685692443847656e+02 
1.485289916992188e+02 
1.469512176513672e+02 
1.110175476074219e+02 
1.119943466186523e+02 
1.443832855224609e+02 
1.437781677246094e+02 
1.681676788330078e+02 
1.633786468505859e+02 
1.561507873535156e+02 
1.655689392089844e+02 
1.671777038574219e+02 
1.497863006591797e+02 
1.534783172607422e+02 
1.105627441406250e+02 
1.105257492065430e+02 
1.102411041259766e+02 
1.419375762939453e+02 
1.427569427490234e+02 
1.440935974121094e+02 
1.652027587890625e+02 
1.652967224121094e+02 
1.615346221923828e+02 
1.566412353515625e+02 
1.553357391357422e+02 
1.575709228515625e+02 
1.105778961181641e+02 
1.125800018310547e+02 
1.470847473144531e+02 
1.639385528564453e+02 
1.576357421875000e+02 
1.535487670898438e+02 
1.619722290039062e+02 
1.627020263671875e+02 
1.508231811523438e+02 
1.139026260375977e+02 
1.160239334106445e+02 
1.492700653076172e+02 
1.511115264892578e+02 
1.633716278076172e+02 
1.684926300048828e+02 
1.556170806884766e+02 
1.516509246826172e+02 
1.442320251464844e+02 
1.482916717529297e+02 
1.189897842407227e+02 
1.222946701049805e+02 
1.523160858154297e+02 
1.718069610595703e+02 
1.740411834716797e+02 
1.394113616943359e+02 
1.257704772949219e+02 
1.557558746337891e+02 
1.603475036621094e+02 
1.769395599365234e+02 
1.779550476074219e+02 
1.422385406494141e+02 
1.460863647460938e+02 
1.295640258789062e+02 
1.343101806640625e+02 
1.624756011962891e+02 
1.624198455810547e+02 
1.843450927734375e+02 
1.825616607666016e+02 
1.429646759033203e+02 
1.518400421142578e+02 
1.500299682617188e+02 
1.338378753662109e+02 
1.338626251220703e+02 
1.629187622070312e+02 
1.623787841796875e+02 
1.849840087890625e+02 
1.837849121093750e+02 
1.513062896728516e+02 
1.340950775146484e+02 
1.346582641601562e+02 
1.639557037353516e+02 
1.662936859130859e+02 
1.801101226806641e+02 
1.518932037353516e+02 
1.538113708496094e+02 
1.363688659667969e+02 
1.388624725341797e+02 
1.714138641357422e+02 
1.678386535644531e+02 
1.761636962890625e+02 
1.687429046630859e+02 
1.618505706787109e+02 
1.736105194091797e+02 
1.760897827148438e+02 
1.552293395996094e+02 
1.444018707275391e+02 
1.413767242431641e+02 
1.701345214843750e+02 
1.745489196777344e+02 
1.738505859375000e+02 
1.739204711914062e+02 
1.748523101806641e+02 
1.650074920654297e+02 
1.591895294189453e+02 
1.576520996093750e+02 
1.621595153808594e+02 
1.430013122558594e+02 
1.458871765136719e+02 
1.413042144775391e+02 
1.744797058105469e+02 
1.768933715820312e+02 
1.741535644531250e+02 
1.747377166748047e+02 
1.715254516601562e+02 
1.565954284667969e+02 
1.753301849365234e+02 
1.545315856933594e+02 
1.413477172851562e+02 
1.391398468017578e+02 
1.738046569824219e+02 
1.725120697021484e+02 
1.726718292236328e+02 
1.706354675292969e+02 
1.523315582275391e+02 
1.513474884033203e+02 
1.401421356201172e+02 
1.434114227294922e+02 
1.414159698486328e+02 
1.715992279052734e+02 
1.768734436035156e+02 
1.729908447265625e+02 
1.702492828369141e+02 
1.746121215820312e+02 
1.618461151123047e+02 
1.547133636474609e+02 
1.572358703613281e+02 
1.553943939208984e+02 
1.417462463378906e+02 
1.462798461914062e+02 
1.420770111083984e+02 
1.750695037841797e+02 
1.834827880859375e+02 
1.780317840576172e+02 
1.746430969238281e+02 
1.748778533935547e+02 
1.575979309082031e+02 
1.748630371093750e+02 
1.558731384277344e+02 
1.432336730957031e+02 
1.418381500244141e+02 
1.817351531982422e+02 
1.933841857910156e+02 
1.867687835693359e+02 
1.780626983642578e+02 
1.825895385742188e+02 
1.588163909912109e+02 
1.752012329101562e+02 
1.543486175537109e+02 
1.543516693115234e+02 
1.419505004882812e+02 
1.488797302246094e+02 
1.446707458496094e+02 
1.911638946533203e+02 
1.967944335937500e+02 
1.928359527587891e+02 
1.875144653320312e+02 
1.895335998535156e+02 
1.553008117675781e+02 
1.573867034912109e+02 
1.457111968994141e+02 
1.450856628417969e+02 
1.950117950439453e+02 
1.997666320800781e+02 
1.969961242675781e+02 
1.913505096435547e+02 
1.882478637695312e+02 
1.596416168212891e+02 
1.620106658935547e+02 
1.456620941162109e+02 
1.473360595703125e+02 
1.470605010986328e+02 
2.003625946044922e+02 
1.959352416992188e+02 
1.869907836914062e+02 
1.850359497070312e+02 
1.647622680664062e+02 
1.661078948974609e+02 
1.481882476806641e+02 
1.521545104980469e+02 
1.499855346679688e+02 
1.987388305664062e+02 
2.032803802490234e+02 
2.012200622558594e+02 
1.807828369140625e+02 
1.792730255126953e+02 
1.759612731933594e+02 
1.694184722900391e+02 
1.682521667480469e+02 
1.700116882324219e+02 
1.520578460693359e+02 
1.499607391357422e+02 
2.025651550292969e+02 
2.029567565917969e+02 
2.026313171386719e+02 
1.782466888427734e+02 
1.761198883056641e+02 
1.606745147705078e+02 
1.518577117919922e+02 
1.558946380615234e+02 
1.544535980224609e+02 
2.026802978515625e+02 
2.026473236083984e+02 
1.744300994873047e+02 
1.731380462646484e+02 
1.664797363281250e+02 
1.601360015869141e+02 
1.543389129638672e+02 
1.592839508056641e+02 
1.559906768798828e+02 
1.571164855957031e+02 
1.565765991210938e+02 
2.029492034912109e+02 
2.015885620117188e+02 
2.030294189453125e+02 
1.675349426269531e+02 
1.510356445312500e+02 
1.551348114013672e+02 
1.575022125244141e+02 
1.554745788574219e+02 
2.025453186035156e+02 
1.997169189453125e+02 
2.000463562011719e+02 
1.657360076904297e+02 
1.659432830810547e+02 
1.605084075927734e+02 
1.555412139892578e+02 
1.525699462890625e+02 
1.551912078857422e+02 
1.548824157714844e+02 
1.950092163085938e+02 
1.966530456542969e+02 
1.636198883056641e+02 
1.606632080078125e+02 
1.570300598144531e+02 
1.630216522216797e+02 
1.640029907226562e+02 
1.533605804443359e+02 
1.553987274169922e+02 
1.547753906250000e+02 
1.554661712646484e+02 
1.942591552734375e+02 
1.901446838378906e+02 
1.894562225341797e+02 
1.657606964111328e+02 
1.608088836669922e+02 
1.619345855712891e+02 
1.598013305664062e+02 
1.541906280517578e+02 
1.523964996337891e+02 
1.544005432128906e+02 
1.552226257324219e+02 
1.540394897460938e+02 
1.546867675781250e+02 
1.846283569335938e+02 
1.852872924804688e+02 
1.688943176269531e+02 
1.631439971923828e+02 
1.651001739501953e+02 
1.559450988769531e+02 
1.514158020019531e+02 
1.494264068603516e+02 
1.493373870849609e+02 
1.546968841552734e+02 
1.553962860107422e+02 
1.552082519531250e+02 
1.827915649414062e+02 
1.834082336425781e+02 
1.813933105468750e+02 
1.730807037353516e+02 
1.663265686035156e+02 
1.686319732666016e+02 
1.578814086914062e+02 
1.497359008789062e+02 
1.507154541015625e+02 
1.499712829589844e+02 
1.560216979980469e+02 
1.578454589843750e+02 
1.567021942138672e+02 
1.808730926513672e+02 
1.851906890869141e+02 
1.823773956298828e+02 
1.772522277832031e+02 
1.704644165039062e+02 
1.729060058593750e+02 
1.622665405273438e+02 
1.536503295898438e+02 
1.554688568115234e+02 
1.545747833251953e+02 
1.582112274169922e+02 
1.613820495605469e+02 
1.602772521972656e+02 
1.850106964111328e+02 
1.823755035400391e+02 
1.764693298339844e+02 
1.793192596435547e+02 
1.666552734375000e+02 
1.581231689453125e+02 
1.583776397705078e+02 
1.586160430908203e+02 
1.627827301025391e+02 
1.587681884765625e+02 
1.795927581787109e+02 
1.781235961914062e+02 
1.819867248535156e+02 
1.841733398437500e+02 
1.636124114990234e+02 
1.797542266845703e+02 
1.591140136718750e+02 
1.564856414794922e+02 
1.557288208007812e+02 
1.777950592041016e+02 
1.788807525634766e+02 
1.870279846191406e+02 
1.890535583496094e+02 
1.687212371826172e+02 
1.846058349609375e+02 
1.614723815917969e+02 
1.645935668945312e+02 
1.554089660644531e+02 
1.559464416503906e+02 
1.802833404541016e+02 
1.823634185791016e+02 
1.905462799072266e+02 
1.910970458984375e+02 
1.721947021484375e+02 
1.892668762207031e+02 
1.667315979003906e+02 
1.690277709960938e+02 
1.566816558837891e+02 
1.579669952392578e+02 
1.850969238281250e+02 
1.885226898193359e+02 
1.928350067138672e+02 
1.934870147705078e+02 
1.736766662597656e+02 
1.913168029785156e+02 
1.693130798339844e+02 
1.698070068359375e+02 
1.579918975830078e+02 
1.596984558105469e+02 
1.614337921142578e+02 
1.920483703613281e+02 
1.952503204345703e+02 
1.946718139648438e+02 
1.948640594482422e+02 
1.758408508300781e+02 
1.934734954833984e+02 
1.704208374023438e+02 
1.720490570068359e+02 
1.637062072753906e+02 
1.644242248535156e+02 
1.656141204833984e+02 
1.956831207275391e+02 
1.983468627929688e+02 
1.950405273437500e+02 
1.928576354980469e+02 
1.785016174316406e+02 
1.946064605712891e+02 
1.731903686523438e+02 
1.750684967041016e+02 
1.656846008300781e+02 
1.666821441650391e+02 
1.671698455810547e+02 
2.018532257080078e+02 
2.003191223144531e+02 
2.032335052490234e+02 
2.043166503906250e+02 
1.854238586425781e+02 
1.834165039062500e+02 
1.807028045654297e+02 
1.879990997314453e+02 
1.890365753173828e+02 
1.770116577148438e+02 
1.789730834960938e+02 
1.679524078369141e+02 
1.683427734375000e+02 
1.684686737060547e+02 
2.010527038574219e+02 
2.023128509521484e+02 
1.862213439941406e+02 
1.844754486083984e+02 
1.845605010986328e+02 
1.849392547607422e+02 
1.875283966064453e+02 
1.879597625732422e+02 
1.851170196533203e+02 
1.849674835205078e+02 
1.858316650390625e+02 
1.822829284667969e+02 
1.813522338867188e+02 
1.859345245361328e+02 
1.825296173095703e+02 
1.831952209472656e+02 
1.850717620849609e+02 
1.680420684814453e+02 
1.687805938720703e+02 
1.688972473144531e+02 
2.022435607910156e+02 
2.039760284423828e+02 
2.050234680175781e+02 
1.912453155517578e+02 
1.858047332763672e+02 
1.845837097167969e+02 
1.869442901611328e+02 
1.890529022216797e+02 
1.910001678466797e+02 
1.861116333007812e+02 
1.869702148437500e+02 
1.874728546142578e+02 
1.831054229736328e+02 
1.852769622802734e+02 
1.871664276123047e+02 
1.836514129638672e+02 
1.849560394287109e+02 
1.863574066162109e+02 
1.674729919433594e+02 
1.667806091308594e+02 
2.054115753173828e+02 
2.082314758300781e+02 
2.067256317138672e+02 
1.923254394531250e+02 
1.927367706298828e+02 
1.949514770507812e+02 
1.897037811279297e+02 
1.871518402099609e+02 
1.828890533447266e+02 
1.821338806152344e+02 
1.695700836181641e+02 
1.686960449218750e+02 
1.686456451416016e+02 
2.050859832763672e+02 
2.062493438720703e+02 
2.065040893554688e+02 
1.939547576904297e+02 
1.937964630126953e+02 
1.871018218994141e+02 
1.804146575927734e+02 
1.801194610595703e+02 
1.787579345703125e+02 
1.670549468994141e+02 
1.678062133789062e+02 
1.665988464355469e+02 
2.066984252929688e+02 
2.074841003417969e+02 
2.073794097900391e+02 
1.939151153564453e+02 
1.931962585449219e+02 
1.894832916259766e+02 
1.825865325927734e+02 
1.834821166992188e+02 
1.649856109619141e+02 
2.076474151611328e+02 
2.082187042236328e+02 
2.080964202880859e+02 
1.947990722656250e+02 
1.964256286621094e+02 
1.891248931884766e+02 
1.852218627929688e+02 
1.771284179687500e+02 
1.659392547607422e+02 
1.668210144042969e+02 
1.668030853271484e+02 
1.687129821777344e+02 
2.085833129882812e+02 
2.090847778320312e+02 
2.093827667236328e+02 
1.971500701904297e+02 
1.971834564208984e+02 
1.781281433105469e+02 
1.962960968017578e+02 
1.747765045166016e+02 
1.716469268798828e+02 
1.717258148193359e+02 
1.732117309570312e+02 
2.100344848632812e+02 
2.104830322265625e+02 
2.120859375000000e+02 
1.970351562500000e+02 
1.964873504638672e+02 
1.775032806396484e+02 
1.965080718994141e+02 
1.715463104248047e+02 
1.711053619384766e+02 
1.751434326171875e+02 
1.756834716796875e+02 
1.775339202880859e+02 
2.125745086669922e+02 
2.114741516113281e+02 
2.114874267578125e+02 
1.962225036621094e+02 
1.956947479248047e+02 
1.771696777343750e+02 
1.957873992919922e+02 
1.698256225585938e+02 
1.704891815185547e+02 
1.817134552001953e+02 
1.809504852294922e+02 
1.788806762695312e+02 
2.153120117187500e+02 
2.131708221435547e+02 
2.149399108886719e+02 
1.955660095214844e+02 
1.953069915771484e+02 
1.768390045166016e+02 
1.950924987792969e+02 
1.694060516357422e+02 
1.701352386474609e+02 
1.782568664550781e+02 
1.765983428955078e+02 
2.213849029541016e+02 
2.185921783447266e+02 
2.213028564453125e+02 
2.183859252929688e+02 
2.212875061035156e+02 
1.952633972167969e+02 
1.954311981201172e+02 
1.770579223632812e+02 
1.947836303710938e+02 
1.690381469726562e+02 
1.700034179687500e+02 
1.765675659179688e+02 
1.756299438476562e+02 
2.218672790527344e+02 
2.211450195312500e+02 
2.184597778320312e+02 
1.962704467773438e+02 
1.973524780273438e+02 
1.778478393554688e+02 
1.949263305664062e+02 
1.690742034912109e+02 
1.705665435791016e+02 
1.756518402099609e+02 
1.742222442626953e+02 
2.163777160644531e+02 
2.164305572509766e+02 
2.134151916503906e+02 
1.972272186279297e+02 
1.966668395996094e+02 
1.707961883544922e+02 
1.708259735107422e+02 
1.728294830322266e+02 
1.687775268554688e+02 
2.121597442626953e+02 
2.119178619384766e+02 
2.114587249755859e+02 
1.967129516601562e+02 
1.969455261230469e+02 
1.763417663574219e+02 
1.958177642822266e+02 
1.700746917724609e+02 
1.700662536621094e+02 
1.669634399414062e+02 
1.642247924804688e+02 
2.141524200439453e+02 
2.132235870361328e+02 
2.142554016113281e+02 
2.128598022460938e+02 
2.115999450683594e+02 
1.968575897216797e+02 
1.946329803466797e+02 
1.798414154052734e+02 
1.965674743652344e+02 
1.693871765136719e+02 
1.716606750488281e+02 
1.637272033691406e+02 
1.625675964355469e+02 
2.106548919677734e+02 
2.103632812500000e+02 
2.086284942626953e+02 
1.963335418701172e+02 
1.971052398681641e+02 
1.965152130126953e+02 
1.895315704345703e+02 
1.795944519042969e+02 
1.800314483642578e+02 
1.746802673339844e+02 
1.627429962158203e+02 
1.671298370361328e+02 
1.629224090576172e+02 
1.642841644287109e+02 
2.080918121337891e+02 
2.078462829589844e+02 
2.071003265380859e+02 
1.934443206787109e+02 
1.945268859863281e+02 
1.941233215332031e+02 
1.866140747070312e+02 
1.794605407714844e+02 
1.765725708007812e+02 
1.793535919189453e+02 
1.677622222900391e+02 
1.650983428955078e+02 
1.650795440673828e+02 
2.087267913818359e+02 
2.080485687255859e+02 
2.098074645996094e+02 
1.886073455810547e+02 
1.916971893310547e+02 
1.903445129394531e+02 
1.832729492187500e+02 
1.753229827880859e+02 
1.717255096435547e+02 
1.742791137695312e+02 
1.670717773437500e+02 
1.708763732910156e+02 
1.666343383789062e+02 
1.687838745117188e+02 
2.134064636230469e+02 
2.133821411132812e+02 
2.149225006103516e+02 
2.145349884033203e+02 
2.142536010742188e+02 
1.854508514404297e+02 
1.867313995361328e+02 
1.859974517822266e+02 
1.783662261962891e+02 
1.702825775146484e+02 
1.672700042724609e+02 
1.689853210449219e+02 
1.731426849365234e+02 
1.708199310302734e+02 
1.719698181152344e+02 
2.140200347900391e+02 
2.136126098632812e+02 
2.117501373291016e+02 
1.845551605224609e+02 
1.837398681640625e+02 
1.837461242675781e+02 
1.755460968017578e+02 
1.670284423828125e+02 
1.668155364990234e+02 
1.665838470458984e+02 
1.748157196044922e+02 
1.729958953857422e+02 
1.733574066162109e+02 
2.100892639160156e+02 
2.102804870605469e+02 
2.075014038085938e+02 
1.884930267333984e+02 
1.907887420654297e+02 
1.837887115478516e+02 
1.747512512207031e+02 
1.680930786132812e+02 
1.701266632080078e+02 
1.682748565673828e+02 
1.753258514404297e+02 
1.770217285156250e+02 
1.733572998046875e+02 
1.730323791503906e+02 
2.056880187988281e+02 
2.058958282470703e+02 
2.061093292236328e+02 
1.912394561767578e+02 
1.897804718017578e+02 
1.684288787841797e+02 
1.680167999267578e+02 
1.751538391113281e+02 
1.726414947509766e+02 
2.094439697265625e+02 
2.090218811035156e+02 
2.102203674316406e+02 
2.097558898925781e+02 
2.087269287109375e+02 
1.897000885009766e+02 
1.888860778808594e+02 
1.682794952392578e+02 
1.657583007812500e+02 
1.733061370849609e+02 
1.733674926757812e+02 
2.086720886230469e+02 
2.082929992675781e+02 
2.069932861328125e+02 
1.876160583496094e+02 
1.861221923828125e+02 
1.637782745361328e+02 
1.617579040527344e+02 
1.746742248535156e+02 
1.753200073242188e+02 
1.728228302001953e+02 
1.712984008789062e+02 
2.056850280761719e+02 
2.057421722412109e+02 
2.038618469238281e+02 
1.841022186279297e+02 
1.811779022216797e+02 
1.637392425537109e+02 
1.819727325439453e+02 
1.616783752441406e+02 
1.632107696533203e+02 
1.714703216552734e+02 
1.701822967529297e+02 
1.680019836425781e+02 
2.001023559570312e+02 
2.011619415283203e+02 
1.983909912109375e+02 
1.839898986816406e+02 
1.824186553955078e+02 
1.818285675048828e+02 
1.767851715087891e+02 
1.677995605468750e+02 
1.716304321289062e+02 
1.657666473388672e+02 
1.678749237060547e+02 
1.668313903808594e+02 
1.651578979492188e+02 
1.952824859619141e+02 
1.961151733398438e+02 
1.930746307373047e+02 
1.870948028564453e+02 
1.842478637695312e+02 
1.815562896728516e+02 
1.732586975097656e+02 
1.692409973144531e+02 
1.679804382324219e+02 
1.684665527343750e+02 
1.623096466064453e+02 
1.622591552734375e+02 
1.591265563964844e+02 
1.921701660156250e+02 
1.824505462646484e+02 
1.795638732910156e+02 
1.790924987792969e+02 
1.699726409912109e+02 
1.705640563964844e+02 
1.662164611816406e+02 
1.589547882080078e+02 
1.577784423828125e+02 
1.573154907226562e+02 
1.902896575927734e+02 
1.876879425048828e+02 
1.824129180908203e+02 
1.841232452392578e+02 
1.800533752441406e+02 
1.732934265136719e+02 
1.704124908447266e+02 
1.689773406982422e+02 
1.591719665527344e+02 
1.577381591796875e+02 
1.579323272705078e+02 
1.833534698486328e+02 
1.803204803466797e+02 
1.833631134033203e+02 
1.812020263671875e+02 
1.667342529296875e+02 
1.816755523681641e+02 
1.656820983886719e+02 
1.643022308349609e+02 
1.538028411865234e+02 
1.569096069335938e+02 
1.525595550537109e+02 
1.785128936767578e+02 
1.781112518310547e+02 
1.786569519042969e+02 
1.778243560791016e+02 
1.760761718750000e+02 
1.670629272460938e+02 
1.689953002929688e+02 
1.643362731933594e+02 
1.465364685058594e+02 
1.493102111816406e+02 
1.467431793212891e+02 
1.781897430419922e+02 
1.791050262451172e+02 
1.857853546142578e+02 
1.888253936767578e+02 
1.803724365234375e+02 
1.750946350097656e+02 
1.705253601074219e+02 
1.718252716064453e+02 
1.443971405029297e+02 
1.802258300781250e+02 
1.800436248779297e+02 
1.898996276855469e+02 
1.865416870117188e+02 
1.749686126708984e+02 
1.898504791259766e+02 
1.702690582275391e+02 
1.692938232421875e+02 
1.451800689697266e+02 
1.425659637451172e+02 
1.447764587402344e+02 
1.809681701660156e+02 
1.827032012939453e+02 
1.911773071289062e+02 
1.880701141357422e+02 
1.863119201660156e+02 
1.804196014404297e+02 
1.752974548339844e+02 
1.757827453613281e+02 
1.698460845947266e+02 
1.443288116455078e+02 
1.436066131591797e+02 
1.455005798339844e+02 
1.832329101562500e+02 
1.822308959960938e+02 
1.864802093505859e+02 
1.829156799316406e+02 
1.720544281005859e+02 
1.867451934814453e+02 
1.732402801513672e+02 
1.722064819335938e+02 
1.465307617187500e+02 
1.445827331542969e+02 
1.470563201904297e+02 
1.811585388183594e+02 
1.827799224853516e+02 
1.853452911376953e+02 
1.864455108642578e+02 
1.897210693359375e+02 
1.836159057617188e+02 
1.812774505615234e+02 
1.831794891357422e+02 
1.766436767578125e+02 
1.689080963134766e+02 
1.649051055908203e+02 
1.696196594238281e+02 
1.448582763671875e+02 
1.419453735351562e+02 
1.409929962158203e+02 
1.864165954589844e+02 
1.885545043945312e+02 
1.874461517333984e+02 
1.905997772216797e+02 
1.885375671386719e+02 
1.794434204101562e+02 
1.771095733642578e+02 
1.597003021240234e+02 
1.580815277099609e+02 
1.374183959960938e+02 
1.368995666503906e+02 
1.352569274902344e+02 
1.863648376464844e+02 
1.883263397216797e+02 
1.892241210937500e+02 
1.738927001953125e+02 
1.781379394531250e+02 
1.817288055419922e+02 
1.774494018554688e+02 
1.711805114746094e+02 
1.551400756835938e+02 
1.601408691406250e+02 
1.599981384277344e+02 
1.756839447021484e+02 
1.614645233154297e+02 
1.333799438476562e+02 
1.313020782470703e+02 
1.313385162353516e+02 
1.892267913818359e+02 
1.908584289550781e+02 
1.926466827392578e+02 
1.955486145019531e+02 
1.969971466064453e+02 
1.883516540527344e+02 
1.847102355957031e+02 
1.883314666748047e+02 
1.570825805664062e+02 
1.557968139648438e+02 
1.536658935546875e+02 
1.268299179077148e+02 
1.230211105346680e+02 
1.221180801391602e+02 
1.947117767333984e+02 
1.964452514648438e+02 
1.972222595214844e+02 
1.818881988525391e+02 
1.844084472656250e+02 
1.824282684326172e+02 
1.661664581298828e+02 
1.834086151123047e+02 
1.617574005126953e+02 
1.644299621582031e+02 
1.614961853027344e+02 
1.180069808959961e+02 
1.211431808471680e+02 
1.164302902221680e+02 
1.977312011718750e+02 
1.984729309082031e+02 
2.000787506103516e+02 
2.013533935546875e+02 
2.026129760742188e+02 
1.900270538330078e+02 
1.904400787353516e+02 
1.864289703369141e+02 
1.786345825195312e+02 
1.719494781494141e+02 
1.817645874023438e+02 
1.834831085205078e+02 
1.775914459228516e+02 
1.688285369873047e+02 
1.736238555908203e+02 
1.718480987548828e+02 
1.662790222167969e+02 
1.163408126831055e+02 
1.261270751953125e+02 
1.194530944824219e+02 
1.291008148193359e+02 
1.310673370361328e+02 
2.046309967041016e+02 
2.039452209472656e+02 
1.804882354736328e+02 
1.877898712158203e+02 
1.831634826660156e+02 
1.655009918212891e+02 
1.657521514892578e+02 
1.690154113769531e+02 
1.232792892456055e+02 
1.261429672241211e+02 
1.295328063964844e+02 
1.359959564208984e+02 
1.331626739501953e+02 
2.035913848876953e+02 
2.058899688720703e+02 
2.041026306152344e+02 
1.782523498535156e+02 
1.757061767578125e+02 
1.790433959960938e+02 
1.722076873779297e+02 
1.640077056884766e+02 
1.626408386230469e+02 
1.615853271484375e+02 
1.671672821044922e+02 
1.343205566406250e+02 
1.409104003906250e+02 
1.357817230224609e+02 
1.431133728027344e+02 
2.049491577148438e+02 
2.033914184570312e+02 
1.999641571044922e+02 
1.710881195068359e+02 
1.656063690185547e+02 
1.567366638183594e+02 
1.707187957763672e+02 
1.581320037841797e+02 
1.562106628417969e+02 
1.373749847412109e+02 
1.382340698242188e+02 
1.472398376464844e+02 
1.414495391845703e+02 
1.503397521972656e+02 
1.526992797851562e+02 
1.978395080566406e+02 
1.973528594970703e+02 
1.549859924316406e+02 
1.599458312988281e+02 
1.576769409179688e+02 
1.590377807617188e+02 
1.555540313720703e+02 
1.508729705810547e+02 
1.559102935791016e+02 
1.451355133056641e+02 
1.469809875488281e+02 
1.501959381103516e+02 
1.516138305664062e+02 
1.532638854980469e+02 
1.976262054443359e+02 
1.954230194091797e+02 
1.996988525390625e+02 
2.035061035156250e+02 
1.557934722900391e+02 
1.546374664306641e+02 
1.555597229003906e+02 
1.489201812744141e+02 
1.467313690185547e+02 
1.431194458007812e+02 
1.407826690673828e+02 
1.518287963867188e+02 
1.534000091552734e+02 
1.541654205322266e+02 
1.564220275878906e+02 
1.988782043457031e+02 
1.914770660400391e+02 
2.030130004882812e+02 
2.031224975585938e+02 
2.142105255126953e+02 
2.107966613769531e+02 
1.602498931884766e+02 
1.623285369873047e+02 
1.598973083496094e+02 
1.528004913330078e+02 
1.431636199951172e+02 
1.500149688720703e+02 
1.449852752685547e+02 
1.570321502685547e+02 
1.613485412597656e+02 
1.598896484375000e+02 
1.659867858886719e+02 
2.024674224853516e+02 
2.105448913574219e+02 
2.105253601074219e+02 
1.717356262207031e+02 
1.692935791015625e+02 
1.709095001220703e+02 
1.632909240722656e+02 
1.523904876708984e+02 
1.621194458007812e+02 
1.533358612060547e+02 
1.641249237060547e+02 
1.683533172607422e+02 
1.645749816894531e+02 
1.700440673828125e+02 
2.050121002197266e+02 
1.977998504638672e+02 
2.075463562011719e+02 
2.054982147216797e+02 
1.612828063964844e+02 
1.673189392089844e+02 
1.658775329589844e+02 
1.684811706542969e+02 
1.653393249511719e+02 
1.601425781250000e+02 
1.598143310546875e+02 
1.603675994873047e+02 
1.686201171875000e+02 
1.732951049804688e+02 
1.656617889404297e+02 
1.714506988525391e+02 
2.003967590332031e+02 
2.035236053466797e+02 
2.016858673095703e+02 
1.568662414550781e+02 
1.630250854492188e+02 
1.623143768310547e+02 
1.665512390136719e+02 
1.570841674804688e+02 
1.625848388671875e+02 
1.520220031738281e+02 
1.600174255371094e+02 
1.535839996337891e+02 
1.613649139404297e+02 
1.599475250244141e+02 
1.553338317871094e+02 
1.677089996337891e+02 
1.690492706298828e+02 
1.613335418701172e+02 
1.662521209716797e+02 
1.973578338623047e+02 
1.981957702636719e+02 
1.949346008300781e+02 
1.524289550781250e+02 
1.598179931640625e+02 
1.579092712402344e+02 
1.654029998779297e+02 
1.480963745117188e+02 
1.427372894287109e+02 
1.412813873291016e+02 
1.633967742919922e+02 
1.652911987304688e+02 
1.613543701171875e+02 
1.644763488769531e+02 
1.608473663330078e+02 
1.907564697265625e+02 
1.926852569580078e+02 
1.923604736328125e+02 
1.759622802734375e+02 
1.768887176513672e+02 
1.757963867187500e+02 
1.727647705078125e+02 
1.658006591796875e+02 
1.478722839355469e+02 
1.550244903564453e+02 
1.451663665771484e+02 
1.469913482666016e+02 
1.503757629394531e+02 
1.558706817626953e+02 
1.420025482177734e+02 
1.417730407714844e+02 
1.443484954833984e+02 
1.629993896484375e+02 
1.627625885009766e+02 
1.608283843994141e+02 
1.589598083496094e+02 
1.912739257812500e+02 
1.867550354003906e+02 
1.918400268554688e+02 
1.909240112304688e+02 
1.743955993652344e+02 
1.682555999755859e+02 
1.484909362792969e+02 
1.512507019042969e+02 
1.499397277832031e+02 
1.532071685791016e+02 
1.559231567382812e+02 
1.600369262695312e+02 
1.608495635986328e+02 
1.884275360107422e+02 
1.854876861572266e+02 
1.891943664550781e+02 
1.879449920654297e+02 
1.684071960449219e+02 
1.641675415039062e+02 
1.645072479248047e+02 
1.602523956298828e+02 
1.547078857421875e+02 
1.543056335449219e+02 
1.535442504882812e+02 
1.582941741943359e+02 
1.601808624267578e+02 
1.582932891845703e+02 
1.856698760986328e+02 
1.836390533447266e+02 
1.690347900390625e+02 
1.650087585449219e+02 
1.648929290771484e+02 
1.587133483886719e+02 
1.538131103515625e+02 
1.520445404052734e+02 
1.529364166259766e+02 
1.556095428466797e+02 
1.566685485839844e+02 
1.579430541992188e+02 
1.813668670654297e+02 
1.831411437988281e+02 
1.889331970214844e+02 
1.879672698974609e+02 
1.926219329833984e+02 
1.925774383544922e+02 
1.660910186767578e+02 
1.692406768798828e+02 
1.670496520996094e+02 
1.714145507812500e+02 
1.672841644287109e+02 
1.579231872558594e+02 
1.511584625244141e+02 
1.493927154541016e+02 
1.495237884521484e+02 
1.565900115966797e+02 
1.581379699707031e+02 
1.618622741699219e+02 
1.612321319580078e+02 
1.900266571044922e+02 
1.855442199707031e+02 
1.890990905761719e+02 
1.847572631835938e+02 
1.679258270263672e+02 
1.701426239013672e+02 
1.705234375000000e+02 
1.695345764160156e+02 
1.674461669921875e+02 
1.474953765869141e+02 
1.443518524169922e+02 
1.469064331054688e+02 
1.487704162597656e+02 
1.582149963378906e+02 
1.621681976318359e+02 
1.529052429199219e+02 
1.593618011474609e+02 
1.553696899414062e+02 
1.838417663574219e+02 
1.860776367187500e+02 
1.861381530761719e+02 
1.831822509765625e+02 
1.756961822509766e+02 
1.790891265869141e+02 
1.772074584960938e+02 
1.802388763427734e+02 
1.777425079345703e+02 
1.737818450927734e+02 
1.470346527099609e+02 
1.486892395019531e+02 
1.491912384033203e+02 
1.445333251953125e+02 
1.443496246337891e+02 
1.538845672607422e+02 
1.583669586181641e+02 
1.583843841552734e+02 
1.538590393066406e+02 
1.823078918457031e+02 
1.833260345458984e+02 
1.837721405029297e+02 
1.796854858398438e+02 
1.839410858154297e+02 
1.812601470947266e+02 
1.852716827392578e+02 
1.843098144531250e+02 
1.863086090087891e+02 
1.834838256835938e+02 
1.931283416748047e+02 
1.894800567626953e+02 
1.913491363525391e+02 
1.875660858154297e+02 
1.825099182128906e+02 
1.713921356201172e+02 
1.742989349365234e+02 
1.681105651855469e+02 
1.677711791992188e+02 
1.696287841796875e+02 
1.784312133789062e+02 
1.605014648437500e+02 
1.651953582763672e+02 
1.539267272949219e+02 
1.511601867675781e+02 
1.503574523925781e+02 
1.533861083984375e+02 
1.572245330810547e+02 
1.561399383544922e+02 
1.508229980468750e+02 
1.565367736816406e+02 
1.685072784423828e+02 
1.570745086669922e+02 
1.599284973144531e+02 
1.595484771728516e+02 
1.544682159423828e+02 
1.766694030761719e+02 
1.809573822021484e+02 
1.833198547363281e+02 
1.799181823730469e+02 
1.842084503173828e+02 
1.834570007324219e+02 
1.844714508056641e+02 
1.822321014404297e+02 
1.924170379638672e+02 
1.873851776123047e+02 
1.849458312988281e+02 
1.827662506103516e+02 
1.906185913085938e+02 
1.845981597900391e+02 
1.942000427246094e+02 
1.904861907958984e+02 
1.842149353027344e+02 
1.776755523681641e+02 
1.770366058349609e+02 
1.708784027099609e+02 
1.662977905273438e+02 
1.669478759765625e+02 
1.422753295898438e+02 
1.486927795410156e+02 
1.462918548583984e+02 
1.504254913330078e+02 
1.484707489013672e+02 
1.501451110839844e+02 
1.465659790039062e+02 
1.757477569580078e+02 
1.806010742187500e+02 
1.797821655273438e+02 
1.824951782226562e+02 
1.817938690185547e+02 
1.824853210449219e+02 
1.824655914306641e+02 
1.812875976562500e+02 
1.810495452880859e+02 
1.956973876953125e+02 
1.967533111572266e+02 
1.940088806152344e+02 
1.928650817871094e+02 
1.837606964111328e+02 
1.742247161865234e+02 
1.869877929687500e+02 
1.892485656738281e+02 
1.793278045654297e+02 
1.736483459472656e+02 
1.831528015136719e+02 
1.800765075683594e+02 
1.821797180175781e+02 
1.756293792724609e+02 
1.652578887939453e+02 
1.698690185546875e+02 
1.674763336181641e+02 
1.711844329833984e+02 
1.736272735595703e+02 
1.381128845214844e+02 
1.434903106689453e+02 
1.435819854736328e+02 
1.468408966064453e+02 
1.466041107177734e+02 
1.472827911376953e+02 
1.460058441162109e+02 
1.822906646728516e+02 
1.879496307373047e+02 
1.848115844726562e+02 
1.890912475585938e+02 
1.855619506835938e+02 
1.872954711914062e+02 
1.836741485595703e+02 
1.855227355957031e+02 
1.935886230468750e+02 
1.976344146728516e+02 
1.935382385253906e+02 
2.001518859863281e+02 
1.988456268310547e+02 
1.954410858154297e+02 
1.842012176513672e+02 
1.729239349365234e+02 
1.778206176757812e+02 
1.749848937988281e+02 
1.697646331787109e+02 
1.692816467285156e+02 
1.683513641357422e+02 
1.671150970458984e+02 
1.450405883789062e+02 
1.456275024414062e+02 
1.449986724853516e+02 
1.436431121826172e+02 
1.433953094482422e+02 
1.897909088134766e+02 
1.890753173828125e+02 
1.872957153320312e+02 
1.941808013916016e+02 
1.894843902587891e+02 
1.926961364746094e+02 
2.029996185302734e+02 
2.032851409912109e+02 
2.018991088867188e+02 
2.023560028076172e+02 
2.013329620361328e+02 
2.000996398925781e+02 
1.977690582275391e+02 
1.949759826660156e+02 
1.886633453369141e+02 
1.803701171875000e+02 
1.792917938232422e+02 
1.762237701416016e+02 
1.796377105712891e+02 
1.777143554687500e+02 
1.787306823730469e+02 
1.455758514404297e+02 
1.486982116699219e+02 
1.505489501953125e+02 
1.509303436279297e+02 
1.599654693603516e+02 
1.558753356933594e+02 
1.590938720703125e+02 
1.900756835937500e+02 
1.871342315673828e+02 
1.859476928710938e+02 
1.846230468750000e+02 
1.841470336914062e+02 
1.851037445068359e+02 
1.852234954833984e+02 
1.986779785156250e+02 
1.889359130859375e+02 
1.993438110351562e+02 
1.975456695556641e+02 
1.981130676269531e+02 
1.965064239501953e+02 
1.932718048095703e+02 
1.995084381103516e+02 
1.920884857177734e+02 
2.018198547363281e+02 
2.011790313720703e+02 
1.800089263916016e+02 
1.827409515380859e+02 
1.816715850830078e+02 
1.816503295898438e+02 
1.782582855224609e+02 
1.755101013183594e+02 
1.763155975341797e+02 
1.571457824707031e+02 
1.547238159179688e+02 
1.537727355957031e+02 
1.577540893554688e+02 
1.594104309082031e+02 
1.586222076416016e+02 
1.556771850585938e+02 
1.578827972412109e+02 
1.561376800537109e+02 
1.939908752441406e+02 
1.927792968750000e+02 
1.912726440429688e+02 
1.869485473632812e+02 
1.858898010253906e+02 
1.851220855712891e+02 
1.891072540283203e+02 
1.926765289306641e+02 
1.918116607666016e+02 
1.905961914062500e+02 
1.897571563720703e+02 
1.881895904541016e+02 
1.860050354003906e+02 
1.832478637695312e+02 
1.806333618164062e+02 
1.791967163085938e+02 
1.868767395019531e+02 
1.808824157714844e+02 
1.928212585449219e+02 
1.933015441894531e+02 
1.818750610351562e+02 
1.693260650634766e+02 
1.897566528320312e+02 
1.913353576660156e+02 
1.691770477294922e+02 
1.728136291503906e+02 
1.693365631103516e+02 
1.761948089599609e+02 
1.713070373535156e+02 
1.811160125732422e+02 
1.529105834960938e+02 
1.517404937744141e+02 
1.510088043212891e+02 
1.507458343505859e+02 
1.529010009765625e+02 
1.577406768798828e+02 
1.600701751708984e+02 
1.602779693603516e+02 
1.659909057617188e+02 
1.606681365966797e+02 
1.738692626953125e+02 
1.668856353759766e+02 
1.796022644042969e+02 
1.696811370849609e+02 
1.757792816162109e+02 
1.673581085205078e+02 
1.812035827636719e+02 
1.855102691650391e+02 
1.854644622802734e+02 
1.840999603271484e+02 
1.830319366455078e+02 
1.827006378173828e+02 
1.816663665771484e+02 
1.794001922607422e+02 
1.810282135009766e+02 
1.761474456787109e+02 
1.875470428466797e+02 
1.884407348632812e+02 
1.893607177734375e+02 
1.888046112060547e+02 
1.887797088623047e+02 
1.890261077880859e+02 
1.914571990966797e+02 
1.960119628906250e+02 
2.019551544189453e+02 
2.066270141601562e+02 
2.063679504394531e+02 
2.058851165771484e+02 
2.049520874023438e+02 
2.028235473632812e+02 
1.811584777832031e+02 
1.843789062500000e+02 
1.787750091552734e+02 
1.890807037353516e+02 
1.877436218261719e+02 
1.854840087890625e+02 
1.829714965820312e+02 
1.787145996093750e+02 
1.772747802734375e+02 
1.778652954101562e+02 
1.528977203369141e+02 
1.595327148437500e+02 
1.665645446777344e+02 
1.620157623291016e+02 
1.683230743408203e+02 
1.697758941650391e+02 
1.614878082275391e+02 
1.598920288085938e+02 
1.593585052490234e+02 
1.591895599365234e+02 
1.566611785888672e+02 
1.548094024658203e+02 
1.526461486816406e+02 
1.511312866210938e+02 
1.577692565917969e+02 
1.518997802734375e+02 
1.679631347656250e+02 
1.598157806396484e+02 
1.706609344482422e+02 
1.625009307861328e+02 
1.736583099365234e+02 
1.632760162353516e+02 
1.733824005126953e+02 
1.759152984619141e+02 
1.680627899169922e+02 
1.765884857177734e+02 
1.804201965332031e+02 
1.826800537109375e+02 
1.806934967041016e+02 
1.807885131835938e+02 
1.798723297119141e+02 
1.840702819824219e+02 
1.894215545654297e+02 
1.958043823242188e+02 
1.984481048583984e+02 
1.979470977783203e+02 
1.973027801513672e+02 
1.966679534912109e+02 
1.959190368652344e+02 
1.936767272949219e+02 
1.910188751220703e+02 
1.904152984619141e+02 
1.904817047119141e+02 
1.906152954101562e+02 
1.904494171142578e+02 
1.895997161865234e+02 
1.881154479980469e+02 
1.867616882324219e+02 
1.857405700683594e+02 
1.882381591796875e+02 
1.863634185791016e+02 
1.816568603515625e+02 
1.790033569335938e+02 
1.783967285156250e+02 
1.767487640380859e+02 
1.765579833984375e+02 
1.780711364746094e+02 
1.460127868652344e+02 
1.441343231201172e+02 
1.436442718505859e+02 
1.455218658447266e+02 
1.508567199707031e+02 
1.459083709716797e+02 
1.560651550292969e+02 
1.533901519775391e+02 
1.539320678710938e+02 
1.578816986083984e+02 
1.602533111572266e+02 
1.556690979003906e+02 
1.533063507080078e+02 
1.525331726074219e+02 
1.553649139404297e+02 
1.608769836425781e+02 
1.652263336181641e+02 
1.711438598632812e+02 
1.731221008300781e+02 
1.731135559082031e+02 
1.734562683105469e+02 
1.738858337402344e+02 
1.740290069580078e+02 
1.736325988769531e+02 
1.734890899658203e+02 
1.735359649658203e+02 
1.736109619140625e+02 
1.735633239746094e+02 
1.732071685791016e+02 
1.723126068115234e+02 
1.710258026123047e+02 
1.698776245117188e+02 
1.681826934814453e+02 
1.649275970458984e+02 
1.630601196289062e+02 
1.594767608642578e+02 
1.559258575439453e+02 
1.533446655273438e+02 
1.510134429931641e+02 
1.487207641601562e+02 
1.467927093505859e+02 
1.456936492919922e+02 
1.457072753906250e+02 
1.411383819580078e+02 
1.367999572753906e+02 
1.382929382324219e+02 
1.402011718750000e+02 
1.396858520507812e+02 
1.402475280761719e+02 
1.416804351806641e+02 
1.758957366943359e+02 
1.739576721191406e+02 
1.800167083740234e+02 
1.821763000488281e+02 
1.887309875488281e+02 
1.831722717285156e+02 
1.986543731689453e+02 
1.682151184082031e+02 
1.763208465576172e+02 
1.898490295410156e+02 
1.758619384765625e+02 
1.957351226806641e+02 
1.616448974609375e+02 
1.659394836425781e+02 
1.687315673828125e+02 
1.954676208496094e+02 
1.998544921875000e+02 
2.009194183349609e+02 
1.595004425048828e+02 
1.639844665527344e+02 
1.939617767333984e+02 
1.957849578857422e+02 
1.651795196533203e+02 
1.678197326660156e+02 
1.768280181884766e+02 
1.890130310058594e+02 
1.695163116455078e+02 
1.871507720947266e+02 
1.921310272216797e+02 
1.621361236572266e+02 
1.646602172851562e+02 
1.662867736816406e+02 
1.971218872070312e+02 
1.956907501220703e+02 
1.986894226074219e+02 
1.611045684814453e+02 
1.625002136230469e+02 
1.976176605224609e+02 
1.958724517822266e+02 
1.627481994628906e+02 
1.624669799804688e+02 
1.640068206787109e+02 
1.870429229736328e+02 
1.850356445312500e+02 
1.748370819091797e+02 
1.635218048095703e+02 
1.846796264648438e+02 
1.922354431152344e+02 
1.855126037597656e+02 
1.694705963134766e+02 
1.608485107421875e+02 
1.869544830322266e+02 
1.836703033447266e+02 
1.852775878906250e+02 
1.852107696533203e+02 
1.855541687011719e+02 
1.787864379882812e+02 
1.737553253173828e+02 
1.732494964599609e+02 
1.759790954589844e+02 
1.600634460449219e+02 
1.587835845947266e+02 
1.619243469238281e+02 
1.814878234863281e+02 
1.835277252197266e+02 
1.682545471191406e+02 
1.728919067382812e+02 
1.695787200927734e+02 
1.781106567382812e+02 
1.766679229736328e+02 
1.842141571044922e+02 
1.825596466064453e+02 
1.711032867431641e+02 
1.819305725097656e+02 
1.876964416503906e+02 
1.914521179199219e+02 
1.787471618652344e+02 
1.744512329101562e+02 
1.784944915771484e+02 
1.832247009277344e+02 
1.647318115234375e+02 
1.674850616455078e+02 
1.736200866699219e+02 
1.894266052246094e+02 
1.994265289306641e+02 
1.815642547607422e+02 
1.866790313720703e+02 
1.734491424560547e+02 
1.682831268310547e+02 
1.667280883789062e+02 
1.743486938476562e+02 
1.644303894042969e+02 
1.846686706542969e+02 
1.872484283447266e+02 
1.823662567138672e+02 
1.943026428222656e+02 
1.845717773437500e+02 
1.766107025146484e+02 
1.840458221435547e+02 
1.901931304931641e+02 
1.686482391357422e+02 
1.663136444091797e+02 
1.649956665039062e+02 
1.712587432861328e+02 
1.769168395996094e+02 
1.689265594482422e+02 
1.789964447021484e+02 
1.783553924560547e+02 
1.913854370117188e+02 
1.963174438476562e+02 
1.807366943359375e+02 
1.738895111083984e+02 
1.743379058837891e+02 
1.814042663574219e+02 
1.731135559082031e+02 
1.678177642822266e+02 
1.737422790527344e+02 
1.698355407714844e+02 
1.702659301757812e+02 
1.722523956298828e+02 
1.754097595214844e+02 
1.784465332031250e+02 
1.804593963623047e+02 
1.805166015625000e+02 
1.695743255615234e+02 
1.752078399658203e+02 
1.759074401855469e+02 
1.770894012451172e+02 
1.828145446777344e+02 
2.006796875000000e+02 
1.962821197509766e+02 
1.836416625976562e+02 
2.017508392333984e+02 
1.763348541259766e+02 
1.609697113037109e+02 
1.601059112548828e+02 
1.657901458740234e+02 
1.820708160400391e+02 
1.926356811523438e+02 
1.754345703125000e+02 
1.751269226074219e+02 
1.598656921386719e+02 
1.760630798339844e+02 
1.840055999755859e+02 
1.735116729736328e+02 
1.620320129394531e+02 
1.641491699218750e+02 
1.702382202148438e+02 
1.703078918457031e+02 
1.771749725341797e+02 
1.763720397949219e+02 
1.716430053710938e+02 
1.754439392089844e+02 
1.836948699951172e+02 
1.782778930664062e+02 
1.755681457519531e+02 
1.706974487304688e+02 
1.696768188476562e+02 
1.944781646728516e+02 
1.897158660888672e+02 
1.938730621337891e+02 
1.749319152832031e+02 
1.702338409423828e+02 
1.698230743408203e+02 
1.719337463378906e+02 
1.721199340820312e+02 
1.913362121582031e+02 
1.662700500488281e+02 
1.710083465576172e+02 
1.863762054443359e+02 
1.709649658203125e+02 
1.757253265380859e+02 
1.633509216308594e+02 
1.633161926269531e+02 
1.689313812255859e+02 
1.753377990722656e+02 
1.795767669677734e+02 
1.854178009033203e+02 
1.682957611083984e+02 
1.870236511230469e+02 
1.844060363769531e+02 
1.822658691406250e+02 
1.847847137451172e+02 
1.694458618164062e+02 
1.590538635253906e+02 
1.625638732910156e+02 
1.571812286376953e+02 
1.800789642333984e+02 
1.615562896728516e+02 
1.820974121093750e+02 
1.832702789306641e+02 
1.813040008544922e+02 
1.927774658203125e+02 
1.861914367675781e+02 
1.522899475097656e+02 
1.529916839599609e+02 
1.559628448486328e+02 
1.629226379394531e+02 
1.681502227783203e+02 
1.780545959472656e+02 
1.597859954833984e+02 
1.778466033935547e+02 
1.791439514160156e+02 
1.885300903320312e+02 
1.883138427734375e+02 
1.501912231445312e+02 
1.522362518310547e+02 
1.515739593505859e+02 
1.521352691650391e+02 
1.567491760253906e+02 
1.782340850830078e+02 
1.799568939208984e+02 
1.819036407470703e+02 
1.861983642578125e+02 
1.830228118896484e+02 
1.523797149658203e+02 
1.527908782958984e+02 
1.535492858886719e+02 
1.567941589355469e+02 
1.538978424072266e+02 
1.664485626220703e+02 
1.747301483154297e+02 
1.550586090087891e+02 
1.742544708251953e+02 
1.792635650634766e+02 
1.821547851562500e+02 
1.834990386962891e+02 
1.698276367187500e+02 
1.567864532470703e+02 
1.569333801269531e+02 
1.580348663330078e+02 
1.519082031250000e+02 
1.581238555908203e+02 
1.817005462646484e+02 
1.826385803222656e+02 
1.788849639892578e+02 
1.591068115234375e+02 
1.522263488769531e+02 
1.772657165527344e+02 
1.832292633056641e+02 
1.830216674804688e+02 
1.764446868896484e+02 
1.774513092041016e+02 
1.708943786621094e+02 
1.637963104248047e+02 
1.633422546386719e+02 
1.654761047363281e+02 
1.537925720214844e+02 
1.555277252197266e+02 
1.568515777587891e+02 
1.816830444335938e+02 
1.734305114746094e+02 
1.574205780029297e+02 
1.585961151123047e+02 
1.603815612792969e+02 
1.718956146240234e+02 
1.814556427001953e+02 
1.609012756347656e+02 
1.803585510253906e+02 
1.826158599853516e+02 
1.746442718505859e+02 
1.695967559814453e+02 
1.600545806884766e+02 
1.756646728515625e+02 
1.535889434814453e+02 
1.613118133544922e+02 
1.809756011962891e+02 
1.678806915283203e+02 
1.517458190917969e+02 
1.524665069580078e+02 
1.610990600585938e+02 
1.644966125488281e+02 
1.716630706787109e+02 
1.744204254150391e+02 
1.788335418701172e+02 
1.793226623535156e+02 
1.660772247314453e+02 
1.782173919677734e+02 
1.823039855957031e+02 
1.710966339111328e+02 
1.676543426513672e+02 
1.571807250976562e+02 
1.713851013183594e+02 
1.509659729003906e+02 
1.564519500732422e+02 
1.587628021240234e+02 
1.622774658203125e+02 
1.828417816162109e+02 
1.846114501953125e+02 
1.846244964599609e+02 
1.754519805908203e+02 
1.685370330810547e+02 
1.501018981933594e+02 
1.518425292968750e+02 
1.594915161132812e+02 
1.620154266357422e+02 
1.720835571289062e+02 
1.788582458496094e+02 
1.665193176269531e+02 
1.789998779296875e+02 
1.835178375244141e+02 
1.711305847167969e+02 
1.719748229980469e+02 
1.639018249511719e+02 
1.564003753662109e+02 
1.572039184570312e+02 
1.586230926513672e+02 
1.598209838867188e+02 
1.667471008300781e+02 
1.787124633789062e+02 
1.659037475585938e+02 
1.827051544189453e+02 
1.758941650390625e+02 
1.701727600097656e+02 
1.486959838867188e+02 
1.572666320800781e+02 
1.621600341796875e+02 
1.617418975830078e+02 
1.832257690429688e+02 
1.862396697998047e+02 
1.871626586914062e+02 
1.703454284667969e+02 
1.713051757812500e+02 
1.599773712158203e+02 
1.515115203857422e+02 
1.484289398193359e+02 
1.529621582031250e+02 
1.611709747314453e+02 
1.633520965576172e+02 
1.681937255859375e+02 
1.773998565673828e+02 
1.648628234863281e+02 
1.770875854492188e+02 
1.798294219970703e+02 
1.754299621582031e+02 
1.731934814453125e+02 
1.575560150146484e+02 
1.751760559082031e+02 
1.495395050048828e+02 
1.598625488281250e+02 
1.615569763183594e+02 
1.772456817626953e+02 
1.785791473388672e+02 
1.740688323974609e+02 
1.504359741210938e+02 
1.539491577148438e+02 
1.576257781982422e+02 
1.738636932373047e+02 
1.800867309570312e+02 
1.804203338623047e+02 
1.753017272949219e+02 
1.755891113281250e+02 
1.665568237304688e+02 
1.592222137451172e+02 
1.574290771484375e+02 
1.621967926025391e+02 
1.582350921630859e+02 
1.597048645019531e+02 
1.562192382812500e+02 
1.753327636718750e+02 
1.751821594238281e+02 
1.696704864501953e+02 
1.659233398437500e+02 
1.691578369140625e+02 
1.750520935058594e+02 
1.590292510986328e+02 
1.557359924316406e+02 
1.643788452148438e+02 
1.661467285156250e+02 
1.701036682128906e+02 
1.743410186767578e+02 
1.771866607666016e+02 
1.638008728027344e+02 
1.710712432861328e+02 
1.802821655273438e+02 
1.793384094238281e+02 
1.666274566650391e+02 
1.692280578613281e+02 
1.641997528076172e+02 
1.583283996582031e+02 
1.632194061279297e+02 
1.675095367431641e+02 
1.500818634033203e+02 
1.567827758789062e+02 
1.580293731689453e+02 
1.766915435791016e+02 
1.755854492187500e+02 
1.764813232421875e+02 
1.709253082275391e+02 
1.669064178466797e+02 
1.686078948974609e+02 
1.698175506591797e+02 
1.555571136474609e+02 
1.590186157226562e+02 
1.664605865478516e+02 
1.700587158203125e+02 
1.742925872802734e+02 
1.757094421386719e+02 
1.594545745849609e+02 
1.725800781250000e+02 
1.773021087646484e+02 
1.764208374023438e+02 
1.721057891845703e+02 
1.705265655517578e+02 
1.744860229492188e+02 
1.756850128173828e+02 
1.682590179443359e+02 
1.450380249023438e+02 
1.501945800781250e+02 
1.552052154541016e+02 
1.743542327880859e+02 
1.798839416503906e+02 
1.730611724853516e+02 
1.761674346923828e+02 
1.704967956542969e+02 
1.675433807373047e+02 
1.666077270507812e+02 
1.672679290771484e+02 
1.401459045410156e+02 
1.436021881103516e+02 
1.676848449707031e+02 
1.757962036132812e+02 
1.719692382812500e+02 
1.837612609863281e+02 
1.778263244628906e+02 
1.791257629394531e+02 
1.586473388671875e+02 
1.624516906738281e+02 
1.369688568115234e+02 
1.439929504394531e+02 
1.487716827392578e+02 
1.607578735351562e+02 
1.473797149658203e+02 
1.584439849853516e+02 
1.624961700439453e+02 
1.824267883300781e+02 
1.796086730957031e+02 
1.604617004394531e+02 
1.586290435791016e+02 
1.339230041503906e+02 
1.387194671630859e+02 
1.398076171875000e+02 
1.616490936279297e+02 
1.803549957275391e+02 
1.786708679199219e+02 
1.759240875244141e+02 
1.557764282226562e+02 
1.585401916503906e+02 
1.374018859863281e+02 
1.612782897949219e+02 
1.658235473632812e+02 
1.655358734130859e+02 
1.723244171142578e+02 
1.713754119873047e+02 
1.571104125976562e+02 
1.553146209716797e+02 
1.328704071044922e+02 
1.385850677490234e+02 
1.366460113525391e+02 
1.596564788818359e+02 
1.692177886962891e+02 
1.680696868896484e+02 
1.639565582275391e+02 
1.572975463867188e+02 
1.606431121826172e+02 
1.572354125976562e+02 
1.337235870361328e+02 
1.565264129638672e+02 
1.606247558593750e+02 
1.594620513916016e+02 
1.621119232177734e+02 
1.596754608154297e+02 
1.575060119628906e+02 
1.633192901611328e+02 
1.636522674560547e+02 
1.588883972167969e+02 
1.291006622314453e+02 
1.338228912353516e+02 
1.314457550048828e+02 
1.566441955566406e+02 
1.614815216064453e+02 
1.640726318359375e+02 
1.599441375732422e+02 
1.590449371337891e+02 
1.545413360595703e+02 
1.549089050292969e+02 
1.267954940795898e+02 
1.497806091308594e+02 
1.565574798583984e+02 
1.515041961669922e+02 
1.653632659912109e+02 
1.679882049560547e+02 
1.496314544677734e+02 
1.616109924316406e+02 
1.509369201660156e+02 
1.181455154418945e+02 
1.270868835449219e+02 
1.227284164428711e+02 
1.471433715820312e+02 
1.669122009277344e+02 
1.668788909912109e+02 
1.496754760742188e+02 
1.502072601318359e+02 
1.139965744018555e+02 
1.144644088745117e+02 
1.477089843750000e+02 
1.489847259521484e+02 
1.652301025390625e+02 
1.665133819580078e+02 
1.608537597656250e+02 
1.533691711425781e+02 
1.570480804443359e+02 
1.540362091064453e+02 
1.115171279907227e+02 
1.157604522705078e+02 
1.157050704956055e+02 
1.439208831787109e+02 
1.458442382812500e+02 
1.638612518310547e+02 
1.596806793212891e+02 
1.570572509765625e+02 
1.642562713623047e+02 
1.638573455810547e+02 
1.561815643310547e+02 
1.176726303100586e+02 
1.471594238281250e+02 
1.488659210205078e+02 
1.640729980468750e+02 
1.667481231689453e+02 
1.582630462646484e+02 
1.559327239990234e+02 
1.525415649414062e+02 
1.545823516845703e+02 
1.153639602661133e+02 
1.154516525268555e+02 
1.518515014648438e+02 
1.549257354736328e+02 
1.665067901611328e+02 
1.686553649902344e+02 
1.490206909179688e+02 
1.631455230712891e+02 
1.495883331298828e+02 
1.188567657470703e+02 
1.180453186035156e+02 
1.216588211059570e+02 
1.548216094970703e+02 
1.587152709960938e+02 
1.605874481201172e+02 
1.687296142578125e+02 
1.671229705810547e+02 
1.486399078369141e+02 
1.463487396240234e+02 
1.235535278320312e+02 
1.281250152587891e+02 
1.631968688964844e+02 
1.729168853759766e+02 
1.672141265869141e+02 
1.707597503662109e+02 
1.607188873291016e+02 
1.514889373779297e+02 
1.585451202392578e+02 
1.511205902099609e+02 
1.326997070312500e+02 
1.393249816894531e+02 
1.645044250488281e+02 
1.666588897705078e+02 
1.658897705078125e+02 
1.743616943359375e+02 
1.798386535644531e+02 
1.691524658203125e+02 
1.602091522216797e+02 
1.597974853515625e+02 
1.577429351806641e+02 
1.363492889404297e+02 
1.417077178955078e+02 
1.388054046630859e+02 
1.649238891601562e+02 
1.846716918945312e+02 
1.839036865234375e+02 
1.593236389160156e+02 
1.370089263916016e+02 
1.667472229003906e+02 
1.685791625976562e+02 
1.839683074951172e+02 
1.784396362304688e+02 
1.546186981201172e+02 
1.568168487548828e+02 
1.401640014648438e+02 
1.444274749755859e+02 
1.675935668945312e+02 
1.745984497070312e+02 
1.549356231689453e+02 
1.538234863281250e+02 
1.444747619628906e+02 
1.717142028808594e+02 
1.773206634521484e+02 
1.745936584472656e+02 
1.718344268798828e+02 
1.568287506103516e+02 
1.725817871093750e+02 
1.540591125488281e+02 
1.452975769042969e+02 
1.461294708251953e+02 
1.768227539062500e+02 
1.755771331787109e+02 
1.696674652099609e+02 
1.691667785644531e+02 
1.555595092773438e+02 
1.538639526367188e+02 
1.412709045410156e+02 
1.463809204101562e+02 
1.463911285400391e+02 
1.706824493408203e+02 
1.674630737304688e+02 
1.688539886474609e+02 
1.598457946777344e+02 
1.545695190429688e+02 
1.553499145507812e+02 
1.535357360839844e+02 
1.445578460693359e+02 
1.719962615966797e+02 
1.760926818847656e+02 
1.720330963134766e+02 
1.746714477539062e+02 
1.652648315429688e+02 
1.581072540283203e+02 
1.566424102783203e+02 
1.449501190185547e+02 
1.455058288574219e+02 
1.776633453369141e+02 
1.789638214111328e+02 
1.715662231445312e+02 
1.726655120849609e+02 
1.555326080322266e+02 
1.434618377685547e+02 
1.824306640625000e+02 
1.790939636230469e+02 
1.754237823486328e+02 
1.688914794921875e+02 
1.722459869384766e+02 
1.606182098388672e+02 
1.559301605224609e+02 
1.554762573242188e+02 
1.549717712402344e+02 
1.446231231689453e+02 
1.482718200683594e+02 
1.819421234130859e+02 
1.887580261230469e+02 
1.870658874511719e+02 
1.823966979980469e+02 
1.748417816162109e+02 
1.787138366699219e+02 
1.653011169433594e+02 
1.567398834228516e+02 
1.589178924560547e+02 
1.575304412841797e+02 
1.475505981445312e+02 
1.508245391845703e+02 
1.519991455078125e+02 
1.891181488037109e+02 
1.921932678222656e+02 
1.885134582519531e+02 
1.861050567626953e+02 
1.804569244384766e+02 
1.828708496093750e+02 
1.711507873535156e+02 
1.616451110839844e+02 
1.637094116210938e+02 
1.627299804687500e+02 
1.494544372558594e+02 
1.529488983154297e+02 
1.554026489257812e+02 
1.905974426269531e+02 
1.850965270996094e+02 
1.843804931640625e+02 
1.832425994873047e+02 
1.754642028808594e+02 
1.666708831787109e+02 
1.650308532714844e+02 
1.671224365234375e+02 
1.555227355957031e+02 
1.872658691406250e+02 
1.966887512207031e+02 
1.932983551025391e+02 
1.766961517333984e+02 
1.718892822265625e+02 
1.681392211914062e+02 
1.759971771240234e+02 
1.790326995849609e+02 
1.642551269531250e+02 
1.522163543701172e+02 
1.576504516601562e+02 
1.578374786376953e+02 
1.963611145019531e+02 
2.011854095458984e+02 
1.991361389160156e+02 
1.725659027099609e+02 
1.728662719726562e+02 
1.687479095458984e+02 
1.643445587158203e+02 
1.622095031738281e+02 
1.658992309570312e+02 
1.580465087890625e+02 
2.018981933593750e+02 
2.030213012695312e+02 
1.729014587402344e+02 
1.704454803466797e+02 
1.568529205322266e+02 
1.731119384765625e+02 
1.559871215820312e+02 
1.596511688232422e+02 
1.617383422851562e+02 
2.040385284423828e+02 
2.042270355224609e+02 
1.679555053710938e+02 
1.517438659667969e+02 
1.487500305175781e+02 
1.553886566162109e+02 
1.583458862304688e+02 
2.021501922607422e+02 
1.994562988281250e+02 
1.667114105224609e+02 
1.659721374511719e+02 
1.511978302001953e+02 
1.661237640380859e+02 
1.473328399658203e+02 
1.576904144287109e+02 
1.586325378417969e+02 
1.969075775146484e+02 
1.970247192382812e+02 
1.936083679199219e+02 
1.630664215087891e+02 
1.490500183105469e+02 
1.522344360351562e+02 
1.590732116699219e+02 
1.596522979736328e+02 
1.882568817138672e+02 
1.626039581298828e+02 
1.640441131591797e+02 
1.607013244628906e+02 
1.555725860595703e+02 
1.532229919433594e+02 
1.576756744384766e+02 
1.578524932861328e+02 
1.852646636962891e+02 
1.665183410644531e+02 
1.683957519531250e+02 
1.611985931396484e+02 
1.541716003417969e+02 
1.515631103515625e+02 
1.570362854003906e+02 
1.574169921875000e+02 
1.827562408447266e+02 
1.818847808837891e+02 
1.690454864501953e+02 
1.706488647460938e+02 
1.490450286865234e+02 
1.656484069824219e+02 
1.480751647949219e+02 
1.577371673583984e+02 
1.588455963134766e+02 
1.819423675537109e+02 
1.827660980224609e+02 
1.718056793212891e+02 
1.736987457275391e+02 
1.526076354980469e+02 
1.692559509277344e+02 
1.482711181640625e+02 
1.497817840576172e+02 
1.597749328613281e+02 
1.605923156738281e+02 
1.828965606689453e+02 
1.833704986572266e+02 
1.759879150390625e+02 
1.768374481201172e+02 
1.567585601806641e+02 
1.737538909912109e+02 
1.531155548095703e+02 
1.550146026611328e+02 
1.610959014892578e+02 
1.612171173095703e+02 
1.847924652099609e+02 
1.802541351318359e+02 
1.835337219238281e+02 
1.795897674560547e+02 
1.770418243408203e+02 
1.579662933349609e+02 
1.596455993652344e+02 
1.615700073242188e+02 
1.573088531494141e+02 
1.601119537353516e+02 
1.839847717285156e+02 
1.798017730712891e+02 
1.837016448974609e+02 
1.839976806640625e+02 
1.763171844482422e+02 
1.794192962646484e+02 
1.688237762451172e+02 
1.631302490234375e+02 
1.667314147949219e+02 
1.642546386718750e+02 
1.588870697021484e+02 
1.562974395751953e+02 
1.577875671386719e+02 
1.849538726806641e+02 
1.821269683837891e+02 
1.849480438232422e+02 
1.873549652099609e+02 
1.820227661132812e+02 
1.858764343261719e+02 
1.744353485107422e+02 
1.683704528808594e+02 
1.707040863037109e+02 
1.690379791259766e+02 
1.577294158935547e+02 
1.577030029296875e+02 
1.578198699951172e+02 
1.869516601562500e+02 
1.867596130371094e+02 
1.880763702392578e+02 
1.896287536621094e+02 
1.863235473632812e+02 
1.876949157714844e+02 
1.777229614257812e+02 
1.701721191406250e+02 
1.698990783691406e+02 
1.702933349609375e+02 
1.590238952636719e+02 
1.612589416503906e+02 
1.605699920654297e+02 
1.914985351562500e+02 
1.923040313720703e+02 
1.938359375000000e+02 
1.918838958740234e+02 
1.881313476562500e+02 
1.901254577636719e+02 
1.796287231445312e+02 
1.713006134033203e+02 
1.727327423095703e+02 
1.723942260742188e+02 
1.632893981933594e+02 
1.665559844970703e+02 
1.655403442382812e+02 
1.991675109863281e+02 
2.009392852783203e+02 
2.024311370849609e+02 
1.930796508789062e+02 
1.913345489501953e+02 
1.934347534179688e+02 
1.830354766845703e+02 
1.747314147949219e+02 
1.769454498291016e+02 
1.756703643798828e+02 
1.682213287353516e+02 
1.681186676025391e+02 
1.708366241455078e+02 
2.036153564453125e+02 
2.054049377441406e+02 
2.047723693847656e+02 
1.931691131591797e+02 
1.926191864013672e+02 
1.864343719482422e+02 
1.789569702148438e+02 
1.808965759277344e+02 
1.796798248291016e+02 
1.679394378662109e+02 
1.673596191406250e+02 
1.661004333496094e+02 
2.057524261474609e+02 
2.053720397949219e+02 
1.919841003417969e+02 
1.912928314208984e+02 
1.894040374755859e+02 
1.832957611083984e+02 
1.838726501464844e+02 
1.649203796386719e+02 
1.672085571289062e+02 
1.638166503906250e+02 
2.064782104492188e+02 
2.080592346191406e+02 
1.919482421875000e+02 
1.929704742431641e+02 
1.885843505859375e+02 
1.843833770751953e+02 
1.840948791503906e+02 
1.627416534423828e+02 
1.598400878906250e+02 
2.099900970458984e+02 
2.093887939453125e+02 
1.957036895751953e+02 
1.972428436279297e+02 
1.895804748535156e+02 
1.859775848388672e+02 
1.782127532958984e+02 
1.591340026855469e+02 
1.657093353271484e+02 
1.598581848144531e+02 
2.068449707031250e+02 
2.075760803222656e+02 
1.970372009277344e+02 
1.938468780517578e+02 
1.789605560302734e+02 
1.968315582275391e+02 
1.756012115478516e+02 
1.615281524658203e+02 
1.658611450195312e+02 
1.612956848144531e+02 
2.061054229736328e+02 
2.068304443359375e+02 
2.056920928955078e+02 
1.936809997558594e+02 
1.927804870605469e+02 
1.787130279541016e+02 
1.943316497802734e+02 
1.720550994873047e+02 
1.718159027099609e+02 
1.592535705566406e+02 
1.543525543212891e+02 
2.054609832763672e+02 
2.074431610107422e+02 
2.057870788574219e+02 
1.943201293945312e+02 
1.943039703369141e+02 
1.791907958984375e+02 
1.935682220458984e+02 
1.714238281250000e+02 
1.733941040039062e+02 
1.533046264648438e+02 
1.628242340087891e+02 
1.551562194824219e+02 
1.648244323730469e+02 
2.061175231933594e+02 
2.086583099365234e+02 
2.067613983154297e+02 
1.953350524902344e+02 
1.943268585205078e+02 
1.729304199218750e+02 
1.710709838867188e+02 
1.584384918212891e+02 
1.577685089111328e+02 
1.698849334716797e+02 
1.622017364501953e+02 
2.076222229003906e+02 
2.102988433837891e+02 
2.076417541503906e+02 
1.947336883544922e+02 
1.935139312744141e+02 
1.686115112304688e+02 
1.677036895751953e+02 
1.659358215332031e+02 
1.747934112548828e+02 
1.685682983398438e+02 
2.050390167236328e+02 
2.069915008544922e+02 
2.032613525390625e+02 
1.939135284423828e+02 
1.928385162353516e+02 
1.673225860595703e+02 
1.671404724121094e+02 
1.699146118164062e+02 
1.743727111816406e+02 
1.677052917480469e+02 
2.020136871337891e+02 
2.081958770751953e+02 
2.021892852783203e+02 
1.934488372802734e+02 
1.925387573242188e+02 
1.669845581054688e+02 
1.668336944580078e+02 
1.662204895019531e+02 
1.719053955078125e+02 
1.649417419433594e+02 
2.027723846435547e+02 
2.124835205078125e+02 
2.046384735107422e+02 
2.140777130126953e+02 
1.933283996582031e+02 
1.928846130371094e+02 
1.667234344482422e+02 
1.667287597656250e+02 
1.644530181884766e+02 
1.705419158935547e+02 
1.638557739257812e+02 
2.078166961669922e+02 
2.068919219970703e+02 
2.143489074707031e+02 
2.076725158691406e+02 
1.942013549804688e+02 
1.938138580322266e+02 
1.668087921142578e+02 
1.671325378417969e+02 
1.635239257812500e+02 
1.695198211669922e+02 
1.630396728515625e+02 
2.069089813232422e+02 
2.107668151855469e+02 
2.050918426513672e+02 
1.946955871582031e+02 
1.941027679443359e+02 
1.670371704101562e+02 
1.669978942871094e+02 
1.624027252197266e+02 
1.657500457763672e+02 
1.612320556640625e+02 
2.036546936035156e+02 
2.076345672607422e+02 
2.016941070556641e+02 
1.950732574462891e+02 
1.946472625732422e+02 
1.668273620605469e+02 
1.670331878662109e+02 
1.576255950927734e+02 
1.594886627197266e+02 
1.543441009521484e+02 
2.006756439208984e+02 
2.081448211669922e+02 
2.003780364990234e+02 
2.097509918212891e+02 
1.949186248779297e+02 
1.942180175781250e+02 
1.677418060302734e+02 
1.694607849121094e+02 
1.516382293701172e+02 
1.566525573730469e+02 
1.502337799072266e+02 
2.006017150878906e+02 
2.053947906494141e+02 
1.996192779541016e+02 
2.054322509765625e+02 
1.967407531738281e+02 
1.969077148437500e+02 
1.767375793457031e+02 
1.952844848632812e+02 
1.717931365966797e+02 
1.736026153564453e+02 
1.495824432373047e+02 
1.575580596923828e+02 
1.501164703369141e+02 
1.565715942382812e+02 
2.000486602783203e+02 
1.963799285888672e+02 
2.038761901855469e+02 
1.971793518066406e+02 
1.967625122070312e+02 
1.961448974609375e+02 
1.750352172851562e+02 
1.950349273681641e+02 
1.723958282470703e+02 
1.717922821044922e+02 
1.513863220214844e+02 
1.489901123046875e+02 
1.577239837646484e+02 
1.493210296630859e+02 
1.979666900634766e+02 
2.057874908447266e+02 
1.991539459228516e+02 
1.947317047119141e+02 
1.933277282714844e+02 
1.722633972167969e+02 
1.927070007324219e+02 
1.705597839355469e+02 
1.703127746582031e+02 
1.504669036865234e+02 
1.605385437011719e+02 
1.518643493652344e+02 
1.601962890625000e+02 
2.012083892822266e+02 
2.104718475341797e+02 
2.036735839843750e+02 
2.105326690673828e+02 
1.908288726806641e+02 
1.894506378173828e+02 
1.689037322998047e+02 
1.884407348632812e+02 
1.696252899169922e+02 
1.691955261230469e+02 
1.541724700927734e+02 
1.522865753173828e+02 
1.641373443603516e+02 
1.551231384277344e+02 
2.074581146240234e+02 
2.037937622070312e+02 
2.086224365234375e+02 
2.027014465332031e+02 
1.876676483154297e+02 
1.855268554687500e+02 
1.671398773193359e+02 
1.849384155273438e+02 
1.685544281005859e+02 
1.675630950927734e+02 
1.572616729736328e+02 
1.672300720214844e+02 
1.591609954833984e+02 
2.024267120361328e+02 
2.064251861572266e+02 
2.013760833740234e+02 
1.875055084228516e+02 
1.868547821044922e+02 
1.877615203857422e+02 
1.806303100585938e+02 
1.708920898437500e+02 
1.729196014404297e+02 
1.675443572998047e+02 
1.603551635742188e+02 
1.683594360351562e+02 
1.596717224121094e+02 
1.648704986572266e+02 
2.004606475830078e+02 
2.037944488525391e+02 
1.989547424316406e+02 
1.883650512695312e+02 
1.839186248779297e+02 
1.842644195556641e+02 
1.802096710205078e+02 
1.732392883300781e+02 
1.750023040771484e+02 
1.720019531250000e+02 
1.596689758300781e+02 
1.556146087646484e+02 
1.659885559082031e+02 
1.571436767578125e+02 
1.988530120849609e+02 
2.065958862304688e+02 
2.003702087402344e+02 
2.055021362304688e+02 
1.876516418457031e+02 
1.884680328369141e+02 
1.844330139160156e+02 
1.770576171875000e+02 
1.727085876464844e+02 
1.714692535400391e+02 
1.719028472900391e+02 
1.573001708984375e+02 
1.666792449951172e+02 
1.578364715576172e+02 
2.028079833984375e+02 
1.992615814208984e+02 
2.042618713378906e+02 
1.990780181884766e+02 
1.880850982666016e+02 
1.841384124755859e+02 
1.671606445312500e+02 
1.661395874023438e+02 
1.592658691406250e+02 
1.697899780273438e+02 
1.613421936035156e+02 
1.648142395019531e+02 
1.991402587890625e+02 
2.021374969482422e+02 
1.980121459960938e+02 
1.847417755126953e+02 
1.805731048583984e+02 
1.643740539550781e+02 
1.639239654541016e+02 
1.612843017578125e+02 
1.563708038330078e+02 
1.632807159423828e+02 
1.560992279052734e+02 
1.972760772705078e+02 
1.984374084472656e+02 
1.952077789306641e+02 
1.810104217529297e+02 
1.777896118164062e+02 
1.770005340576172e+02 
1.690031433105469e+02 
1.691904602050781e+02 
1.640253601074219e+02 
1.563759307861328e+02 
1.620957794189453e+02 
1.563210144042969e+02 
1.928899230957031e+02 
1.949375152587891e+02 
1.904856109619141e+02 
1.836261901855469e+02 
1.851958770751953e+02 
1.784320526123047e+02 
1.724100952148438e+02 
1.697758636474609e+02 
1.673120880126953e+02 
1.562265777587891e+02 
1.600463409423828e+02 
1.557915802001953e+02 
1.896608886718750e+02 
1.872177429199219e+02 
1.853880767822266e+02 
1.817039794921875e+02 
1.697549285888672e+02 
1.843524932861328e+02 
1.645871734619141e+02 
1.645578460693359e+02 
1.554190979003906e+02 
1.537544403076172e+02 
1.537975616455078e+02 
1.855261993408203e+02 
1.837216491699219e+02 
1.847875213623047e+02 
1.847035064697266e+02 
1.812080688476562e+02 
1.761146087646484e+02 
1.704799041748047e+02 
1.702480773925781e+02 
1.668155670166016e+02 
1.554626464843750e+02 
1.555626068115234e+02 
1.831519165039062e+02 
1.809785156250000e+02 
1.852706298828125e+02 
1.827220458984375e+02 
1.662188262939453e+02 
1.648974761962891e+02 
1.565272979736328e+02 
1.545944061279297e+02 
1.793884887695312e+02 
1.794843597412109e+02 
1.809900207519531e+02 
1.771927337646484e+02 
1.677514343261719e+02 
1.818400573730469e+02 
1.635022277832031e+02 
1.618086090087891e+02 
1.512828369140625e+02 
1.506228332519531e+02 
1.796584777832031e+02 
1.806602783203125e+02 
1.817174682617188e+02 
1.852171936035156e+02 
1.755858612060547e+02 
1.719271392822266e+02 
1.688025970458984e+02 
1.667910003662109e+02 
1.616622009277344e+02 
1.471540832519531e+02 
1.496104431152344e+02 
1.491771697998047e+02 
1.811539459228516e+02 
1.814366455078125e+02 
1.818543548583984e+02 
1.835521087646484e+02 
1.880940704345703e+02
[truncated: 2,239,213 more chars]
