# Supplementary material for: The molecular architecture of engulfment during Bacillus subtilis sporulation
Source: eLife. 2019 Jul 8;8:e45257. doi: 10.7554/eLife.45257 (PMC6684271; doi:10.7554/eLife.45257)
Supplement: Source code 1. [file elife-45257-code1.zip › Source_code_1/Distance_across_entire_surface/test/02_Test_curved_surface/a_curved_surface_20150628_L1T1_forespore.m]

% this is a matlab file which can be loaded by
%      load "/data/Projects/KK_01_B.Subtilis/Analysis/00_Amira/PY79/Stage2/Surfaces/two20150628_L1T1_forespore.m"

surface = struct('vertices', [-169.298 7125.82 -6074.88; ...
-163.594 7123.34 -6077.9; ...
-171.587 7126.98 -6066.89; ...
-155.629 7122.89 -6076.19; ...
-149.344 7121.8 -6071.49; ...
-168.654 7137.72 -6074.67; ...
-162.912 7139.45 -6079.41; ...
-169.193 7141.31 -6070.48; ...
-149.345 7135.05 -6076.55; ...
-154.096 7145.96 -6081.22; ...
-144.313 7127.7 -6068.12; ...
-157.314 7133.79 -6079.89; ...
-146.508 7149.27 -6078.63; ...
-140.848 7142.75 -6068.9; ...
-163.705 7150.93 -6075.83; ...
-165.589 7149.15 -6067.6; ...
-155.21 7164.75 -6079; ...
-148.959 7161.03 -6081.38; ...
-157.377 7163.94 -6069.22; ...
-157.806 7153.35 -6081.02; ...
-140.283 7159.75 -6076.58; ...
-134.282 7159.31 -6065.74; ...
-151.713 7175.67 -6076.65; ...
-145.762 7177.4 -6080.81; ...
-150.38 7178.67 -6071.41; ...
-132.195 7173.32 -6075; ...
-135.991 7183.49 -6080.66; ...
-128.249 7170.17 -6066.04; ...
-140.708 7171.53 -6080.48; ...
-127.636 7186.82 -6077.62; ...
-120.498 7182.25 -6068.47; ...
-144.485 7188.28 -6076.15; ...
-144.974 7186.41 -6067.8; ...
-135.598 7201.5 -6078.15; ...
-129.736 7197.87 -6080.46; ...
-137.758 7200.87 -6069.15; ...
-138.893 7190.6 -6080.65; ...
-120.476 7196.5 -6076.9; ...
-112.918 7195.08 -6071.46; ...
-132.091 7212.01 -6075.6; ...
-126.339 7213.83 -6079.7; ...
-131.525 7214.95 -6070.86; ...
-111.869 7208.69 -6076.04; ...
-116.639 7219.93 -6080.21; ...
-105.706 7200.94 -6068.14; ...
-121.193 7207.9 -6079.98; ...
-108.037 7223.13 -6077.88; ...
-99.5104 7216.56 -6069.45; ...
-125.322 7224.42 -6075.16; ...
-126.945 7222.35 -6067.44; ...
-116.652 7237.99 -6077.51; ...
-110.825 7234.76 -6080.16; ...
-118.953 7236.88 -6068.77; ...
-119.762 7227.1 -6079.75; ...
-101.359 7233.5 -6077.22; ...
-93.8177 7232.32 -6071.91; ...
-113.224 7248.68 -6075.43; ...
-107.829 7250.93 -6079.62; ...
-112.39 7251.7 -6071.03; ...
-93.6078 7246.37 -6076.22; ...
-98.5577 7257.24 -6080.29; ...
-87.4758 7239.03 -6067.94; ...
-102.714 7245.26 -6080.01; ...
-90.2006 7260.38 -6077.88; ...
-81.9219 7254.5 -6069.4; ...
-106.845 7262.03 -6075.72; ...
-107.871 7259.96 -6068.19; ...
-98.9152 7276.35 -6078.6; ...
-93.1185 7271.72 -6080.34; ...
-101.092 7276.67 -6070.43; ...
-101.704 7264.51 -6080.07; ...
-83.5575 7270.09 -6076.89; ...
-75.9537 7268.94 -6071.61; ...
6876.3 7275.29 -6071.45; ...
6895.8 7279.54 -6072.85; ...
-95.4304 7290.87 -6077.91; ...
-90.773 7287.09 -6080.53; ...
-96.4853 7293.75 -6073.77; ...
-75.3993 7282.19 -6075.47; ...
-81.1061 7293.76 -6079.76; ...
-69.2071 7275.48 -6067.62; ...
-85.0603 7281.5 -6079.73; ...
-71.5042 7296.09 -6076.79; ...
-62.7769 7289.45 -6069.04; ...
6870.54 7281.6 -6076.96; ...
6866 7294.02 -6076.92; ...
6870.64 7288.26 -6079.41; ...
6868.62 7288.35 -6073.46; ...
6865.36 7299.14 -6072.45; ...
6879.76 7282.34 -6079.52; ...
6888.32 7284.15 -6076.93; ...
6892.68 7292.9 -6071.45; ...
-92.8598 7302.36 -6077.31; ...
-86.9815 7303.14 -6080; ...
-93.0407 7303.94 -6072.28; ...
-74.9694 7308.96 -6079.72; ...
-63.9762 7305.44 -6075.55; ...
-55.0765 7302.54 -6070.3; ...
6862.92 7307.97 -6075.44; ...
6867.32 7301.72 -6078.9; ...
6863.63 7313.23 -6066.85; ...
6881.53 7294.56 -6077.4; ...
6873.72 7308.12 -6077.71; ...
6882.74 7305.33 -6072.59; ...
6878.63 7316.77 -6072.57; ...
6873.7 7294.8 -6079.62; ...
-87.2702 7314.94 -6076.48; ...
-89.1483 7313.53 -6069.02; ...
-78.9836 7328.57 -6078.32; ...
-72.5434 7324.69 -6080.27; ...
-82.7617 7329.23 -6069.38; ...
-80.8609 7317.07 -6080.13; ...
-55.9836 7318.03 -6074.54; ...
-62.653 7330.32 -6078.9; ...
-49.4763 7310.91 -6068.36; ...
-65.9299 7317.92 -6078.62; ...
-53.7342 7333.17 -6076.22; ...
-45.4493 7326.93 -6069.71; ...
6858.57 7323.08 -6074.04; ...
6864.17 7318.9 -6078.26; ...
6855 7333.14 -6065.69; ...
6871.73 7325.25 -6076.65; ...
6881.1 7332.28 -6069.36; ...
-76.6346 7339.79 -6076.57; ...
-69.5819 7340.15 -6079.58; ...
-77.3862 7344.17 -6072.55; ...
-58.5852 7344.59 -6079.02; ...
-48.4537 7344.95 -6075.69; ...
-39.6729 7343.76 -6071.03; ...
6853.18 7336.27 -6074.45; ...
6847.95 7348.08 -6074.69; ...
6854.28 7342.68 -6078.54; ...
6849.48 7342.62 -6069.8; ...
6844.26 7353.91 -6067.3; ...
6862.94 7336.46 -6078.96; ...
6857.89 7331.16 -6078.05; ...
6871.44 7338.9 -6075.65; ...
6875.33 7350.54 -6069.93; ...
-71.0746 7353.09 -6076.46; ...
-74.6532 7353.25 -6069.55; ...
-62.4739 7367.3 -6078.04; ...
-53.6799 7360.86 -6078.85; ...
-68.799 7368.3 -6070.56; ...
-63.4926 7354.06 -6079.51; ...
-42.6455 7358.81 -6075.46; ...
-34.8399 7356.09 -6070.46; ...
6840.74 7360.3 -6074.04; ...
6848.87 7357.09 -6078.33; ...
6835.05 7369.5 -6066.85; ...
6865.76 7349.7 -6077.01; ...
6858.17 7362.68 -6077.11; ...
6867.87 7360.21 -6073.19; ...
6864.48 7373.62 -6069.3; ...
6857.86 7349.49 -6079.33; ...
-60.6175 7383.8 -6076.47; ...
-53.4232 7378.56 -6079.35; ...
-64.2747 7388.18 -6068.33; ...
-36.1534 7372.85 -6074.53; ...
-43.4299 7385.93 -6078.74; ...
-30.2567 7365.07 -6068.15; ...
-45.8838 7372.2 -6078.26; ...
-33.8215 7388.71 -6076.27; ...
-25.4171 7380.98 -6069.66; ...
6832.06 7371.6 -6074.56; ...
6823.52 7381.67 -6075.54; ...
6832.16 7379.06 -6078.44; ...
6826.06 7378.37 -6070.77; ...
6818.61 7388.64 -6071.46; ...
6845.52 7372.96 -6078.6; ...
6839.44 7367.36 -6077.78; ...
6854.8 7376.94 -6075.12; ...
6856.03 7390.11 -6068.3; ...
-58.0955 7399.92 -6076.21; ...
-51.2972 7395.04 -6079.26; ...
-60.6183 7402.93 -6071.71; ...
-38.8204 7402.67 -6079.12; ...
-26.7362 7398.73 -6075.55; ...
-17.8444 7395.54 -6070.79; ...
6816.38 7391.58 -6076.18; ...
6811.45 7402.52 -6076.5; ...
6817.77 7397.7 -6078.46; ...
6812.58 7397.5 -6073.39; ...
6809.13 7406.64 -6073.4; ...
6827.84 7393.08 -6078.88; ...
6822.56 7387.71 -6078.28; ...
6846.84 7386.08 -6076.21; ...
6837.7 7395.48 -6076.76; ...
6845.9 7397.37 -6072.34; ...
6837.35 7407.18 -6071.29; ...
6838.04 7384.87 -6078.91; ...
-56.2716 7410.87 -6075.52; ...
-48.7605 7412.08 -6078.84; ...
-57.4825 7411.73 -6070.3; ...
-36.9183 7419.49 -6079.93; ...
-18.8252 7411.49 -6074.95; ...
-25.9668 7424.01 -6078.93; ...
-12.6017 7404.21 -6069.05; ...
-29.205 7411.91 -6078.51; ...
-16.906 7426.33 -6076.83; ...
-9.00995 7420.58 -6070.76; ...
6807.52 7415.67 -6075.96; ...
6813.49 7410.79 -6077.82; ...
6806.37 7418.28 -6071.49; ...
6828.42 7405.68 -6076.15; ...
6819.21 7418.32 -6075.5; ...
6827.18 7416.24 -6070.26; ...
6820.98 7427.38 -6068.59; ...
6820.88 7404.76 -6078.29; ...
-50.391 7421.78 -6074.71; ...
-53.1039 7419.48 -6067.69; ...
-42.091 7432.82 -6076.11; ...
-33.4974 7433.94 -6079.1; ...
-45.004 7432.14 -6067.91; ...
-43.1116 7425.39 -6078.89; ...
-22.1648 7437.17 -6079.17; ...
-12.6991 7438.05 -6076.76; ...
-4.80636 7438.99 -6072.66; ...
6802.46 7430.47 -6075.2; ...
6809.03 7428.29 -6077.14; ...
6800.12 7436.43 -6068.93; ...
6815.23 7435.64 -6074.02; ...
6819.27 7442.6 -6067.24; ...
-34.7915 7445.11 -6074.45; ...
-37.9012 7445.04 -6066.81; ...
-25.0522 7458.55 -6077.13; ...
-18.577 7451.05 -6079.08; ...
-29.251 7461.26 -6068.18; ...
-27.0289 7446.05 -6078.83; ...
-9.66871 7453.97 -6077.23; ...
-2.6974 7455.67 -6072.16; ...
6795.58 7444.86 -6075.43; ...
6787.75 7457.11 -6076.21; ...
6795.66 7454.62 -6078.73; ...
6790.78 7451.03 -6071.14; ...
6782.95 7462.93 -6071.33; ...
6806.91 7447.12 -6077.38; ...
6801.45 7440.96 -6077.72; ...
6814.46 7449.48 -6072.88; ...
6817.92 7460.94 -6065.84; ...
-22.373 7474.14 -6076.48; ...
-15.6304 7468.93 -6079.28; ...
-23.6359 7477.74 -6072.17; ...
-6.94178 7469.87 -6077.45; ...
-3.21142 7471.23 -6072.3; ...
6780.23 7467.54 -6076.94; ...
6773.62 7478.12 -6077.45; ...
6781.17 7474.03 -6079.64; ...
6775.7 7472.68 -6073.62; ...
6770.46 7481.53 -6073.67; ...
6792.12 7469.1 -6079.78; ...
6786.68 7464.07 -6079.12; ...
6809.66 7460.06 -6075.1; ...
6802.27 7470.5 -6077.18; ...
6810.08 7470.85 -6071.98; ...
6802.65 7481.26 -6072.62; ...
6801.64 7460.32 -6078.74; ...
-20.4423 7485.97 -6076; ...
-15.1798 7487.61 -6079.44; ...
-20.1357 7487.93 -6071.05; ...
-2.15002 7484.73 -6076.54; ...
-6.78697 7495.19 -6080.45; ...
1.12597 7477.8 -6068.41; ...
-9.67647 7482.09 -6079.95; ...
1.06111 7499.32 -6078.3; ...
8.82588 7493.91 -6069.6; ...
6766.97 7489.53 -6077.17; ...
6774.39 7487.63 -6079.58; ...
6765 7494.2 -6071.39; ...
6793.32 7480.74 -6077.85; ...
6783.17 7492.46 -6077.94; ...
6792.4 7490.28 -6072.67; ...
6786.22 7499.33 -6072.08; ...
6784.61 7480.58 -6079.96; ...
-15.04 7498.42 -6075.44; ...
-15.9058 7497.1 -6068.22; ...
-6.9674 7512.31 -6077.51; ...
-1.45365 7509.95 -6080.33; ...
-8.2744 7510.71 -6069.08; ...
-10.0647 7501.73 -6079.88; ...
7.36636 7509.43 -6077.45; ...
12.6295 7509.15 -6071.69; ...
6760.32 7501.65 -6077.37; ...
6754.52 7514.27 -6077.97; ...
6760.88 7509.63 -6079.83; ...
6756.83 7507.44 -6074.03; ...
6752.09 7517.55 -6074.09; ...
6770.98 7503.5 -6079.39; ...
6765.64 7497.98 -6079.48; ...
6779.34 7504.76 -6076.09; ...
6782.67 7511.59 -6068.94; ...
-3.0114 7522.42 -6074.75; ...
2.26156 7525.14 -6079.21; ...
-1.1996 7525 -6069.47; ...
15.5566 7521.34 -6076.17; ...
11.9502 7531.54 -6080.08; ...
19.0719 7514.51 -6067.69; ...
6.92213 7520.17 -6080.05; ...
20.4485 7534.69 -6077.79; ...
27.9879 7528.92 -6068.85; ...
6749.13 7526.6 -6077.67; ...
6755.5 7524.89 -6079.83; ...
6747.51 7529.38 -6071.07; ...
6772.19 7515.41 -6076.13; ...
6763.26 7529.29 -6076.62; ...
6771.9 7524.46 -6069.39; ...
6765.22 7536.38 -6069.08; ...
6764.15 7516.69 -6079.45; ...
4.19522 7535.17 -6074.31; ...
3.76065 7534.15 -6066.82; ...
12.8933 7548.79 -6076.86; ...
18.3325 7545.84 -6079.87; ...
11.3338 7547.45 -6068.48; ...
9.32125 7538.15 -6079.22; ...
26.9091 7544.72 -6077.08; ...
31.764 7544.34 -6071.45; ...
6743.62 7538.93 -6077.34; ...
6737.93 7551.95 -6076.58; ...
6744.58 7547.87 -6080.21; ...
6739.99 7542.84 -6072.15; ...
6733.25 7554.59 -6067.48; ...
6753.39 7541.73 -6079.59; ...
6748.43 7535.98 -6080.09; ...
6760.07 7542.96 -6074.7; ...
6761.42 7550.99 -6065.6; ...
16.4649 7559.28 -6074.55; ...
21.7047 7561.89 -6079.07; ...
17.5665 7561.87 -6069.94; ...
33.9643 7557.56 -6076.51; ...
30.6956 7568.61 -6080.29; ...
37.2036 7550.84 -6067.97; ...
26.3718 7556.31 -6079.92; ...
38.0991 7571.9 -6078.52; ...
43.5254 7565.41 -6070.99; ...
6731.17 7565.14 -6075.88; ...
6739.41 7563.21 -6079.9; ...
6723.87 7570.46 -6068.41; ...
6754.92 7554.08 -6076.19; ...
6747.76 7567.8 -6077.25; ...
6755.72 7563 -6071.24; ...
6751.64 7575.06 -6067.22; ...
6748.04 7555.2 -6080.08; ...
22.4032 7572.36 -6074.58; ...
20.9652 7570.93 -6068.2; ...
30.4769 7586.5 -6076.92; ...
36.4257 7583.61 -6080.21; ...
26.3675 7584.06 -6068.49; ...
27.9119 7575.66 -6079.39; ...
44.621 7581.88 -6077.53; ...
51.2155 7578.85 -6070.34; ...
6724.66 7577.44 -6076.75; ...
6719.14 7589.08 -6077.29; ...
6726.88 7585.52 -6080.39; ...
6719.02 7581.21 -6072.62; ...
6713.25 7590.65 -6070.21; ...
6736.83 7579.75 -6080.14; ...
6731.39 7574.2 -6079.83; ...
6744.16 7581.45 -6075.64; ...
6743.83 7590.5 -6068.87; ...
33.1788 7596.94 -6073.71; ...
39.6488 7599.8 -6079.05; ...
32.2559 7599.01 -6066.36; ...
52.4204 7594.61 -6076.33; ...
49.069 7606.1 -6080.45; ...
57.1919 7587.95 -6067.85; ...
44.4498 7594.11 -6080.19; ...
56.5701 7608.73 -6078.23; ...
61.9627 7601.75 -6069.67; ...
6713.46 7600.46 -6077.32; ...
6721.3 7599.73 -6080.49; ...
6708.54 7602.3 -6072.47; ...
6737.33 7591.83 -6077.68; ...
6729.12 7604.1 -6078.73; ...
6736.95 7600.12 -6073.96; ...
6732.04 7610.43 -6071.28; ...
6730.26 7592.49 -6080.76; ...
39.7589 7610.15 -6073.57; ...
36.9035 7609.57 -6065.21; ...
48.9118 7623.58 -6077.1; ...
55.0855 7620.27 -6080.37; ...
43.9148 7622.2 -6067.92; ...
46.2832 7613.13 -6079.45; ...
63.2577 7617.86 -6076.78; ...
70.0573 7614.14 -6067.87; ...
6708.51 7611.27 -6077.12; ...
6704.09 7623.05 -6076.08; ...
6710.77 7620.31 -6080.18; ...
6703.71 7611.37 -6069.92; ...
6697.22 7624.29 -6067.6; ...
6719.07 7615.08 -6080.61; ...
6714.05 7609.67 -6080.28; ...
6725.48 7615.74 -6077.66; ...
6725.85 7621.03 -6073.58; ...
51.592 7633.77 -6074.43; ...
58.1637 7635.92 -6079.72; ...
50.2952 7636.26 -6067.4; ...
70.8128 7630.18 -6075.53; ...
66.9643 7641.45 -6080.66; ...
75.9987 7623.58 -6066.27; ...
63.0833 7629.86 -6080.19; ...
73.6372 7644.68 -6078; ...
79.2877 7639 -6069.05; ...
6698.85 7637.35 -6075.44; ...
6707.26 7633.23 -6079.31; ...
6688.5 7640.58 -6067.61; ...
6720.05 7625.3 -6078.03; ...
6713.32 7638.62 -6077.29; ...
6721.39 7630.78 -6071.12; ...
6716.18 7644.4 -6068.62; ...
6714.02 7627.09 -6080.37; ...
57.8439 7646.99 -6074.91; ...
54.8479 7646.95 -6066.91; ...
66.1623 7660.88 -6078.37; ...
70.7749 7654.75 -6080.56; ...
61.5375 7661.23 -6069.54; ...
63.9501 7648.91 -6080.34; ...
78.1219 7656.5 -6076.62; ...
84.5972 7655.87 -6067.64; ...
6692.87 7652.23 -6076.2; ...
6702.77 7650.4 -6078.77; ...
6684.34 7655.35 -6072.35; ...
6709.23 7655.69 -6075.68; ...
6711.36 7660.61 -6067.25; ...
69.2506 7676.56 -6076.7; ...
74.9699 7671.71 -6079.93; ...
67.8326 7679.33 -6068.22; ...
82.9046 7671.78 -6075.88; ...
87.9458 7672.5 -6066.64; ...
6686.39 7665.59 -6077.07; ...
6679.03 7677.1 -6076.86; ...
6688.58 7678.16 -6079.62; ...
6677.46 7666.17 -6072.42; ...
6671.42 7677.03 -6072.98; ...
6700.48 7669.34 -6079.07; ...
6694.66 7663.52 -6079.31; ...
6706.95 7668.48 -6075.29; ...
6707.07 7674.23 -6071.6; ...
71.6059 7689.59 -6076; ...
76.7022 7691.03 -6080.45; ...
71.9978 7693.03 -6071.52; ...
88.2774 7687.68 -6075.78; ...
84.9319 7698.44 -6081.42; ...
91.2385 7684.26 -6067.23; ...
81.4817 7684.92 -6080.25; ...
91.8098 7702.29 -6078.98; ...
96.0736 7696.9 -6070.14; ...
6671.35 7687.08 -6075.95; ...
6664.46 7698.23 -6075.4; ...
6673.39 7696.25 -6078.42; ...
6662.69 7685.25 -6069.95; ...
6656.15 7698.58 -6070.76; ...
6683.34 7696.23 -6079.77; ...
6679.16 7687.33 -6078.85; ...
6701.79 7680.91 -6076.56; ...
6693.78 7698.57 -6077.31; ...
6701.98 7687.57 -6069.58; ...
6695.53 7706.25 -6071.71; ...
6694.36 7685.11 -6079.54; ...
76.5445 7702.53 -6076.78; ...
75.1042 7700.45 -6068.82; ...
84.545 7716.07 -6079.53; ...
90.7442 7713.27 -6081.93; ...
80.2094 7713.58 -6070.29; ...
82.0588 7705.53 -6081.57; ...
98.866 7711.74 -6077.93; ...
104.906 7709 -6069.26; ...
6656.97 7710.17 -6075.18; ...
6669.35 7710.42 -6078.93; ...
6648.7 7707.92 -6068.71; ...
6681.92 7714.33 -6079.73; ...
6690.41 7716.32 -6077.35; ...
6691.96 7719.44 -6073.54; ...
87.189 7725.62 -6076.44; ...
94.8988 7728.42 -6081.46; ...
85.678 7727.25 -6068.09; ...
108.731 7722.82 -6076.61; ...
107.598 7735.43 -6082.25; ...
112.051 7716.7 -6067.47; ...
100.158 7723.12 -6081.59; ...
116.094 7734.71 -6078.68; ...
119.245 7727.68 -6068.98; ...
6648.63 7721.73 -6074.82; ...
6640.56 7733.48 -6074.98; ...
6650.68 7734.42 -6079.19; ...
6640.73 7720.41 -6066.97; ...
6632.2 7735.07 -6066.15; ...
6667.31 7731.93 -6080.41; ...
6658.27 7722.22 -6078.53; ...
6682.54 7728.52 -6079.43; ...
6688.67 7726.86 -6076.86; ...
6687.45 7729.3 -6072.16; ...
94.2548 7737.24 -6076.12; ...
90.5913 7736.88 -6066.49; ...
103.652 7747.64 -6079.19; ...
112.476 7749.55 -6082.81; ...
98.9489 7747.65 -6069.91; ...
102.403 7740.64 -6081.86; ...
125.111 7743.03 -6076.37; ...
123.426 7753.98 -6082.46; ...
128.164 7736.12 -6065.6; ...
117.403 7743.81 -6082.02; ...
131.345 7755.95 -6078.78; ...
135.331 7749.6 -6068.73; ...
6633.68 7744.69 -6076.3; ...
6628.08 7755.92 -6077.03; ...
6636.64 7752.44 -6080.04; ...
6627.46 7747.58 -6072.07; ...
6621.2 7757.37 -6068.81; ...
6649.99 7750.87 -6080.83; ...
6641.69 7743.48 -6079.48; ...
6666.34 7748.6 -6080; ...
6683.28 7736.54 -6077.2; ...
6675.61 7747.02 -6077.4; ...
6680.36 7741.51 -6072.24; ...
6673.24 7751.65 -6073.2; ...
6676.16 7739.66 -6079.74; ...
111.246 7758.63 -6077.98; ...
105.711 7758.25 -6067.75; ...
122.811 7770.77 -6080.86; ...
130.422 7767.19 -6082.33; ...
115.169 7770.06 -6071.34; ...
120.403 7760.91 -6082.98; ...
138.5 7764.95 -6076.77; ...
144.031 7762.29 -6067.21; ...
6621.16 7767.79 -6076.73; ...
6633.26 7766.14 -6080.18; ...
6613.35 7772.41 -6069.86; ...
6647.29 7765.8 -6079.47; ...
6666.66 7756.52 -6076.86; ...
6656.95 7765.3 -6076.21; ...
6664.32 7760.09 -6069.85; ...
6654.85 7769.99 -6071.18; ...
6657.89 7758.58 -6079.56; ...
125.139 7780.17 -6077.89; ...
133.389 7781.82 -6081.69; ...
122.293 7782.55 -6069.46; ...
145.751 7776.91 -6074.46; ...
142.667 7786.94 -6079.96; ...
149.36 7771.36 -6065.48; ...
138.868 7776.4 -6080.74; ...
148.57 7789.53 -6075.4; ...
152.125 7784.91 -6066.88; ...
6614.7 7779.6 -6077.23; ...
6610.67 7791.59 -6077.02; ...
6617.55 7787.5 -6079.77; ...
6609.54 7783.59 -6073.15; ...
6605.27 7794.58 -6069.75; ...
6627.86 7782.58 -6079.29; ...
6621.93 7776.65 -6079.86; ...
6647.29 7773.71 -6075.52; ...
6637.78 7782.89 -6074.51; ...
6646.85 7777.9 -6068.07; ...
6636.98 7791.05 -6065.24; ...
6638.43 7774.85 -6078.8; ...
132.092 7790.78 -6076.2; ...
127.866 7791.75 -6066.48; ...
140.139 7798.59 -6076.46; ...
146.672 7798.48 -6077.19; ...
136.94 7801.06 -6067.12; ...
139.254 7792.51 -6080.19; ...
152.265 7797.52 -6072.4; ...
155.408 7799.8 -6064.96; ...
6607.64 7805.24 -6076.5; ...
6614.31 7800.63 -6079; ...
6602.62 7808.81 -6071.64; ...
6628.9 7793.8 -6075.02; ...
6620.87 7807.19 -6076.04; ...
6628.85 7802.49 -6070.26; ...
6624.2 7815.11 -6067.72; ...
6621.34 7794.5 -6078.99; ...
145.513 7805.02 -6072.73; ...
147.805 7810.33 -6062.94; ...
156.09 7813.44 -6073.87; ...
167.444 7819.89 -6072.31; ...
163.459 7826.12 -6074.51; ...
156.09 7813.44 -6063.77; ...
167.965 7825.04 -6076.13; ...
164.086 7815.79 -6067.17; ...
158.4 7824.32 -6066.17; ...
173.456 7825.66 -6074.35; ...
173.375 7821.4 -6067.04; ...
6604.25 7818.84 -6076.44; ...
6611.33 7817.56 -6078.46; ...
6598.56 7819.94 -6070.25; ...
6617.24 7823.89 -6075.29; ...
6619.33 7828.93 -6070.03; ...
164.316 7833.67 -6073.33; ...
170.937 7835.28 -6078.15; ...
160.885 7838.85 -6066.07; ...
180.557 7832.65 -6073.63; ...
179.629 7840.52 -6079.42; ...
181.619 7828.05 -6064.63; ...
174.949 7831.52 -6077.67; ...
186.32 7844.17 -6076.79; ...
188.906 7840.27 -6068.01; ...
6599.83 7831.51 -6076.09; ...
6593.91 7844.94 -6075.72; ...
6602.11 7841.76 -6079.01; ...
6592.6 7833.02 -6069.44; ...
6583.33 7847.34 -6068.41; ...
6610 7835.44 -6078.39; ...
6605.65 7829.44 -6078.95; ...
6615.34 7835.52 -6074.57; ...
6616.08 7839.29 -6068.84; ...
169.264 7845.47 -6075.19; ...
164.312 7849.69 -6066.89; ...
178.524 7857.25 -6079.35; ...
185.653 7854.01 -6080.63; ...
171.328 7859.91 -6070.81; ...
176.826 7846.39 -6080.3; ...
192.969 7854.18 -6075.64; ...
196.971 7853.64 -6066.73; ...
6586.42 7857.96 -6076.17; ...
6596.11 7856.95 -6078.68; ...
6577.54 7860.49 -6071.99; ...
6610.78 7845.95 -6075.06; ...
6603.4 7859.7 -6075.35; ...
6610.79 7851.26 -6068.16; ...
6605.13 7863.43 -6067.47; ...
6604.98 7848.83 -6078.56; ...
180.302 7868.57 -6077.17; ...
188.637 7869.92 -6081.25; ...
177.236 7874.87 -6068.82; ...
200.727 7867.96 -6074.41; ...
198.646 7877.3 -6080.76; ...
202.588 7864.22 -6064.94; ...
193.934 7865 -6080.04; ...
205.492 7882.08 -6077.19; ...
208.023 7878.19 -6068.22; ...
6578.31 7869.5 -6076.94; ...
6570.05 7879.7 -6077.27; ...
6579.45 7880.47 -6079.6; ...
6568.82 7870.65 -6071.79; ...
6562.18 7880.99 -6073.28; ...
6592.21 7873.01 -6078.26; ...
6586.73 7867.98 -6079.09; ...
6599.31 7871.7 -6073.61; ...
6599.54 7874.95 -6067.25; ...
187.135 7882.03 -6077.03; ...
182.401 7886.15 -6068.01; ...
197.246 7895.01 -6079.78; ...
204.475 7892.23 -6080.93; ...
190.089 7896.96 -6071.12; ...
195.385 7883.69 -6081.64; ...
211.559 7892.65 -6075.61; ...
215.006 7892.03 -6066.69; ...
6562.67 7889.18 -6077.3; ...
6556.62 7899.93 -6077.14; ...
6564.58 7897.03 -6079.53; ...
6554.65 7890.38 -6072.42; ...
6548.71 7901.38 -6073.2; ...
6574.15 7895.96 -6079.66; ...
6569.88 7888.52 -6079.63; ...
6592.92 7882.33 -6074.43; ...
6584.74 7895.99 -6075.08; ...
6593.38 7886.56 -6066.94; ...
6587.91 7899.04 -6066.51; ...
6584.93 7886.27 -6078.63; ...
199.148 7906.15 -6077.03; ...
207.333 7907.85 -6081.09; ...
196.099 7911.93 -6068.58; ...
218.867 7906.02 -6074.26; ...
217.044 7915.05 -6080.55; ...
220.315 7902.21 -6064.85; ...
212.464 7903.29 -6079.88; ...
223.678 7919.52 -6077.07; ...
225.98 7915.61 -6068.14; ...
6549.22 7911.25 -6076.63; ...
6561.05 7911.46 -6079.42; ...
6539.9 7910.85 -6071.25; ...
6574.45 7909.21 -6077.88; ...
6581.88 7907.66 -6073.17; ...
6582.83 7912.04 -6066.12; ...
205.789 7919.35 -6076.74; ...
201.012 7923.07 -6067.69; ...
215.667 7932.04 -6079.62; ...
222.819 7929.36 -6080.84; ...
208.441 7933.81 -6070.88; ...
213.904 7921.12 -6081.4; ...
229.773 7929.69 -6075.61; ...
233.194 7928.95 -6066.69; ...
6539.85 7922.34 -6075.84; ...
6530.45 7933.04 -6075.53; ...
6540.07 7933.8 -6078.67; ...
6529.08 7923.72 -6070.41; ...
6521.18 7934.61 -6071.4; ...
6553.56 7932.61 -6079.51; ...
6548.88 7922.32 -6078.81; ...
6575.73 7919.22 -6074.23; ...
6566.67 7935.48 -6075.42; ...
6577 7926.38 -6067.09; ...
6571.77 7941.55 -6067.23; ...
6566.75 7921.97 -6078.46; ...
217.434 7942.96 -6076.95; ...
225.672 7944.65 -6081.11; ...
214.216 7948.63 -6068.43; ...
237.19 7942.8 -6074.35; ...
235.399 7951.76 -6080.66; ...
238.681 7938.91 -6064.89; ...
230.789 7940.13 -6079.93; ...
242.036 7956.21 -6077.2; ...
244.388 7952.27 -6068.25; ...
6521.03 7942.84 -6075.3; ...
6511.78 7952.42 -6075.12; ...
6521.65 7952.57 -6078.17; ...
6511.08 7944.05 -6070.36; ...
6503.31 7954.5 -6071.36; ...
6536.72 7950.23 -6079.85; ...
6530 7942.37 -6078.12; ...
6552.77 7951.44 -6078.98; ...
6563.39 7952.89 -6074.31; ...
6567.09 7957.51 -6065.72; ...
224.003 7956.1 -6076.78; ...
219.032 7959.83 -6067.61; ...
233.932 7968.76 -6079.73; ...
241.152 7966 -6080.95; ...
226.515 7970.68 -6070.86; ...
232.233 7957.82 -6081.51; ...
248.097 7966.31 -6075.71; ...
251.568 7965.58 -6066.82; ...
6503.94 7962.26 -6075.11; ...
6498.53 7973.87 -6075.46; ...
6507.24 7969.26 -6077.79; ...
6495.57 7964.81 -6070.76; ...
6490.58 7977.3 -6071.94; ...
6520.05 7967.8 -6079.59; ...
6512.22 7960.67 -6077.65; ...
6538.83 7970.01 -6080.14; ...
6554.21 7965.29 -6077.88; ...
6561.69 7964.13 -6073.5; ...
6562.04 7969.34 -6069.15; ...
235.624 7979.81 -6077.01; ...
243.938 7981.31 -6081.15; ...
232.268 7985.73 -6068.34; ...
255.439 7979.31 -6074.39; ...
253.64 7988.25 -6080.6; ...
257.002 7975.53 -6065.03; ...
249.07 7976.68 -6079.98; ...
260.265 7992.62 -6077.11; ...
262.675 7988.79 -6068.33; ...
6493.98 7988.12 -6075.75; ...
6506.24 7981.99 -6078.6; ...
6484.74 7988.47 -6070.65; ...
6521.18 7988.69 -6080.1; ...
6537.77 7986.61 -6078.87; ...
6556 7973.92 -6074.46; ...
6548.21 7984.94 -6074.65; ...
6555.8 7980.47 -6066.24; ...
6547.36 7992.15 -6068.84; ...
6547.7 7976.71 -6078.4; ...
242.187 7993.07 -6076.71; ...
237.096 7997.14 -6067.44; ...
252.21 8005.73 -6079.54; ...
259.455 8002.58 -6080.8; ...
244.701 8008.05 -6070.64; ...
250.479 7994.48 -6081.42; ...
266.465 8002.74 -6075.69; ...
270.078 8002.11 -6067.07; ...
6488.27 8003.06 -6075.41; ...
6502.09 8002.45 -6079.08; ...
6479.28 8002.5 -6069.57; ...
6516.61 8008.76 -6079.36; ...
6539.4 7996.48 -6074.87; ...
6529.4 8009.82 -6074.86; ...
6540.57 8002.68 -6067.72; ...
6533.71 8014.05 -6066.9; ...
6529.03 7998.84 -6078.63; ...
253.998 8017.2 -6076.78; ...
262.466 8018.42 -6081.04; ...
250.66 8023.3 -6068.08; ...
274.225 8015.97 -6074.75; ...
272.498 8025.33 -6080.89; ...
275.894 8012.19 -6065.64; ...
267.595 8013.33 -6079.94; ...
279.434 8029.75 -6077.95; ...
281.969 8025.76 -6069.42; ...
6483.36 8017.16 -6074.92; ...
6481.44 8031.74 -6075.34; ...
6489.11 8027.6 -6078.67; ...
6474.54 8016.88 -6067.4; ...
6474.7 8033.98 -6070.14; ...
6501.94 8025.39 -6079.83; ...
6492.11 8016.07 -6078.51; ...
6517.33 8022.23 -6077.44; ...
6525.97 8020.82 -6072.65; ...
6527.34 8024.65 -6066.24; ...
260.857 8030.83 -6076.67; ...
255.739 8034.85 -6067.3; ...
271.217 8043.81 -6080.03; ...
278.6 8040.27 -6081.67; ...
263.644 8045.95 -6070.87; ...
269.356 8032.08 -6081.66; ...
285.748 8040.27 -6077.08; ...
289.421 8039.56 -6068.56; ...
6479.42 8046.58 -6075.88; ...
6489.96 8042.19 -6079.43; ...
6471.56 8045.31 -6068.86; ...
6501.65 8042.41 -6078.84; ...
6519.2 8030.26 -6073.32; ...
6511.33 8041.22 -6073.64; ...
6520.23 8035.4 -6065.94; ...
6511.76 8048.85 -6064.14; ...
6510.29 8033.22 -6077.87; ...
273.019 8055.39 -6077.33; ...
281.29 8056.36 -6081.87; ...
269.722 8060.91 -6068.6; ...
292.612 8053.79 -6075.99; ...
290.274 8062.58 -6081.66; ...
294.459 8050.1 -6066.54; ...
286.561 8051.17 -6081.3; ...
295.689 8066.96 -6077.96; ...
298.217 8064.23 -6068.64; ...
6474.86 8059.85 -6075.72; ...
6484.1 8060.24 -6079.21; ...
6467.51 8058.89 -6068.53; ...
6502.74 8052.78 -6074.89; ...
6493.15 8065.29 -6076.09; ...
6502.55 8060.45 -6069.79; ...
6496.52 8071.45 -6066.52; ...
6494.27 8053.6 -6079.15; ...
279.46 8068.31 -6076.69; ...
274.681 8072.05 -6067.46; ...
288.235 8079.08 -6078.03; ...
293.375 8074.5 -6080.2; ...
282.04 8082.02 -6069.3; ...
287.008 8068.89 -6081.64; ...
298.666 8077.48 -6074.82; ...
302.03 8079.64 -6065.24; ...
6468.98 8071.79 -6075.73; ...
6461.96 8082.62 -6075.76; ...
6469.72 8082.9 -6079.63; ...
6461.84 8071.63 -6068.67; ...
6454.9 8083.1 -6069.18; ...
6481.2 8076.28 -6079.08; ...
6475.86 8071.02 -6079.25; ...
6488.71 8076.71 -6074.46; ...
6488.67 8082.19 -6068.8; ...
289.93 8088.74 -6073.38; ...
296.006 8088.11 -6076.11; ...
288.33 8094.74 -6064.79; ...
301.266 8089.48 -6071.83; ...
303.631 8094.25 -6064.21; ...
6454.16 8092.72 -6075.71; ...
6445.97 8103.64 -6075.62; ...
6454.73 8100.99 -6079.23; ...
6446.85 8093.56 -6069.21; ...
6437.06 8104.84 -6068.64; ...
6465.09 8095.94 -6079.57; ...
6460.91 8091.36 -6079.23; ...
6481.93 8085.25 -6075.5; ...
6474.28 8094.69 -6075.69; ...
6482.57 8091.14 -6068.17; ...
6474.9 8101.41 -6068.93; ...
6474.4 8087.51 -6079.29; ...
294.749 8096.97 -6071.14; ...
296.396 8104.07 -6062.55; ...
302.994 8107.25 -6073.87; ...
311.108 8116.43 -6072.86; ...
307.677 8123.32 -6075.23; ...
302.994 8107.25 -6063.77; ...
310.157 8120.65 -6076.09; ...
309.451 8111.67 -6067.3; ...
303.798 8120.32 -6067.67; ...
314.756 8124.1 -6075.35; ...
317.054 8119.83 -6067.82; ...
6437.55 8114.92 -6076.19; ...
6447.12 8113.99 -6078.85; ...
6430.43 8116.41 -6071.75; ...
6465.87 8104.88 -6075.69; ...
6456.17 8117.03 -6075.58; ...
6467.13 8111.9 -6068.8; ...
6460.21 8122.79 -6067.35; ...
6457.46 8106.83 -6079.03; ...
308.345 8135.09 -6075.39; ...
313.863 8132.54 -6078.3; ...
303.507 8136.09 -6067.69; ...
320.299 8132.19 -6075.64; ...
325.629 8130.2 -6067.63; ...
6429.73 8125.47 -6076.74; ...
6422.25 8135.42 -6077; ...
6430.97 8135.53 -6079.94; ...
6422.01 8124.97 -6069.42; ...
6415.74 8136.39 -6071.89; ...
6443.48 8128.51 -6078.44; ...
6437.35 8124.04 -6079.3; ...
6451.89 8128.38 -6073.36; ...
6453.22 8134.16 -6066.12; ...
308.512 8146.83 -6075.03; ...
315.35 8148.69 -6080.14; ...
305.517 8149.72 -6067.66; ...
327.669 8144.73 -6075.98; ...
324.276 8155.57 -6081.79; ...
331.685 8139.09 -6066.85; ...
320.459 8142.92 -6080.07; ...
331.454 8159.65 -6079.3; ...
336.155 8153.84 -6069.64; ...
6414.64 8144.94 -6076.74; ...
6405.88 8154.59 -6075.51; ...
6414.7 8154.15 -6079.84; ...
6407.89 8144.79 -6068.85; ...
6396.49 8158.62 -6066.03; ...
6427.25 8148.47 -6079.72; ...
6421.78 8143.98 -6080.02; ...
6445.03 8137.69 -6074.33; ...
6437.3 8147.54 -6075.21; ...
6445.45 8145.04 -6067.35; ...
6437.77 8154.78 -6068.49; ...
6436.83 8140.01 -6078.87; ...
313.636 8160.74 -6076.2; ...
309.621 8160.71 -6066.78; ...
322.745 8175.19 -6080.25; ...
329.445 8171.62 -6082.62; ...
318.713 8174.7 -6069.52; ...
320.72 8163.14 -6082; ...
337.651 8170.97 -6078.18; ...
343.409 8169.97 -6068.43; ...
6396.57 8164.31 -6075.65; ...
6387.09 8173.17 -6076.37; ...
6395.89 8171.33 -6079.3; ...
6389.09 8168.92 -6071.42; ...
6379.64 8177.89 -6071.32; ...
6409.24 8166.18 -6079.3; ...
6404.42 8161.85 -6079.13; ...
6428.97 8157.05 -6075.39; ...
6419.5 8166.88 -6074.73; ...
6429.22 8164.83 -6067.86; ...
6417.91 8178.83 -6064.7; ...
6420.07 8158.65 -6079.12; ...
325.602 8186.54 -6078.33; ...
332.12 8188.71 -6082.62; ...
326.275 8189.48 -6073.03; ...
345.475 8185.15 -6077.33; ...
341.792 8195.68 -6082.77; ...
349.1 8180.62 -6068.82; ...
337.386 8183.16 -6082.29; ...
349.919 8199.18 -6079.93; ...
356.52 8192.88 -6070.27; ...
6377.04 8181.66 -6076.31; ...
6366.72 8190.42 -6075.95; ...
6375.48 8188.48 -6078.66; ...
6370.42 8185.94 -6072.3; ...
6360.5 8195.19 -6071.2; ...
6389.27 8182.88 -6079.21; ...
6384.7 8178.78 -6078.86; ...
6409.11 8176.01 -6075.24; ...
6398.96 8184.31 -6076.42; ...
6406.39 8185.78 -6070.84; ...
6397.35 8195.16 -6071.34; ...
6400.56 8175.72 -6079.01; ...
332.37 8199.46 -6078.33; ...
331.253 8197.36 -6069.65; ...
341.17 8213.11 -6080.3; ...
347.867 8210.21 -6082.65; ...
337.549 8210.99 -6071.64; ...
338.541 8202.5 -6082.77; ...
357.279 8208.45 -6079.1; ...
364.534 8205.76 -6073.08; ...
6356.51 8199.71 -6075.71; ...
6347.22 8209.17 -6075.85; ...
6355.04 8207.69 -6077.93; ...
6350.96 8204.24 -6072.3; ...
6342.83 8214.05 -6072.12; ...
6369.06 8201.38 -6078.46; ...
6363.86 8196.71 -6077.92; ...
6389.3 8192.84 -6076.81; ...
6379.86 8202.09 -6076.77; ...
6388.28 8202.55 -6073.03; ...
6380.32 8212.97 -6072.45; ...
6380.51 8192.93 -6078.77; ...
344.016 8222.95 -6076.97; ...
351.22 8225.64 -6081.5; ...
343.657 8224.46 -6069.63; ...
367.043 8218.64 -6077.49; ...
363.583 8232.46 -6082.09; ...
372.115 8209.23 -6068.34; ...
357.195 8219.99 -6082.06; ...
373.382 8230.59 -6078.68; ...
380.475 8220.38 -6068.32; ...
6339.64 8218.52 -6076.16; ...
6334.25 8228.94 -6076.38; ...
6339.91 8224.24 -6077.79; ...
6335.94 8223.33 -6073.68; ...
6331.21 8232.22 -6073.28; ...
6349.11 8222.53 -6078.09; ...
6345.03 8215.76 -6077.69; ...
6370.5 8212.49 -6076.62; ...
6361.07 8224.87 -6076.47; ...
6371.5 8221.98 -6073.65; ...
6366.72 8231.46 -6072.88; ...
6360.56 8213.4 -6078.07; ...
351.011 8234.44 -6075.76; ...
349.098 8233.03 -6066.79; ...
359.559 8244.88 -6077.85; ...
367.329 8246.93 -6081.71; ...
357.274 8243.41 -6068.35; ...
357.941 8238.09 -6081.15; ...
382.734 8238.25 -6076.28; ...
378.075 8250.95 -6081.66; ...
389.63 8228.98 -6066.95; ...
372.887 8240.63 -6081.61; ...
387.347 8251.89 -6078.37; ...
396.456 8242.35 -6068.48; ...
6328.16 8240.69 -6075.71; ...
6337.12 8238.06 -6077.74; ...
6324.88 8244.68 -6069.88; ...
6350 8236.07 -6077.1; ...
6358.88 8236.89 -6074.82; ...
6362.97 8244.88 -6069.78; ...
367.428 8255.32 -6075.89; ...
365.207 8252.82 -6065.18; ...
377.667 8268.05 -6078.92; ...
384.485 8264.55 -6081.41; ...
373.69 8264.96 -6068.63; ...
374.641 8258.3 -6081.43; ...
394.85 8260.91 -6077.01; ...
404.27 8256.31 -6069.71; ...
6319.76 8252.95 -6075.3; ...
6310.07 8264.03 -6075.4; ...
6317.96 8263.12 -6077.47; ...
6314.61 8258.17 -6071.59; ...
6304.93 8269.25 -6071.06; ...
6331.93 8256.47 -6077.47; ...
6326.36 8250 -6077.41; ...
6352.04 8246.74 -6074.92; ...
6343.27 8257.67 -6075.4; ...
6352.61 8256.71 -6071.89; ...
6344.61 8268.57 -6071.97; ...
6342.75 8247.15 -6077.1; ...
380.968 8277.46 -6076.04; ...
387.284 8280.65 -6081.03; ...
381.093 8277.58 -6067.75; ...
403.143 8273.4 -6075.71; ...
397.124 8286.78 -6081.15; ...
410.873 8263.88 -6067.38; ...
393.159 8274.21 -6080.72; ...
405.924 8289.01 -6077.84; ...
415.596 8279.2 -6068.35; ...
6300.12 8273.43 -6075.53; ...
6290.88 8282.33 -6075.74; ...
6298.06 8281.03 -6077.42; ...
6295.14 8278.22 -6072.46; ...
6286.58 8287.94 -6072.25; ...
6310.88 8279.19 -6077.57; ...
6306.7 8271.5 -6077.3; ...
6334.14 8269 -6075.71; ...
6324.4 8281.71 -6075.74; ...
6335.56 8278.36 -6073.25; ...
6330.65 8287.83 -6072.59; ...
6323.7 8269.93 -6077.33; ...
387.447 8290.3 -6076.25; ...
386.115 8287.3 -6066.95; ...
395.43 8305.13 -6079.45; ...
402.117 8302.2 -6081.27; ...
392.062 8301.03 -6069.86; ...
393.288 8294.4 -6081.47; ...
412.51 8299.28 -6076.72; ...
422.051 8295.29 -6069.62; ...
6283.08 8291.51 -6075.98; ...
6277.3 8302.45 -6076.19; ...
6284.03 8297.49 -6077.48; ...
6278.97 8296.91 -6073.62; ...
6274.12 8306.16 -6073.35; ...
6296.16 8295.8 -6077.63; ...
6289.21 8288.69 -6077.38; ...
6312.22 8293 -6076.36; ...
6322.23 8293.57 -6074.13; ...
6326.83 8300.9 -6069.83; ...
398.007 8315.31 -6076.72; ...
404.155 8318.96 -6081.23; ...
398.193 8315.33 -6068.41; ...
420.26 8312.35 -6075.94; ...
414.056 8325.22 -6081.32; ...
428.218 8303.41 -6067.9; ...
410.113 8312.8 -6080.65; ...
423.177 8327.21 -6078.44; ...
432.866 8317.85 -6069.5; ...
6271.44 8314.89 -6075.75; ...
6280.96 8313.01 -6077.6; ...
6269.06 8318.9 -6070.64; ...
6294.93 8312.92 -6076.94; ...
6315 8303.38 -6074.17; ...
6306.04 8314.26 -6074.7; ...
6315.74 8313.27 -6071.39; ...
6307.4 8325.25 -6071.62; ...
6304.8 8303.98 -6076.38; ...
404.615 8328.92 -6076.48; ...
403.517 8325.94 -6066.99; ...
413.485 8343.21 -6079.75; ...
419.937 8339.71 -6081.72; ...
411.306 8340.46 -6069.43; ...
410.378 8332.71 -6081.65; ...
430.545 8336.4 -6077.7; ...
439.915 8332.32 -6071.11; ...
6265 8327.43 -6075.48; ...
6259.47 8340.24 -6075.25; ...
6265.48 8335.17 -6077.38; ...
6261.5 8332.44 -6072.06; ...
6255.23 8344.63 -6069.6; ...
6275 8333.57 -6077.72; ...
6270.38 8324.63 -6077.45; ...
6296.89 8325.28 -6075.36; ...
6287.37 8337.74 -6075.87; ...
6298.17 8335.01 -6073.14; ...
6293.22 8344.48 -6072.72; ...
6286.65 8324.68 -6077.22; ...
417.002 8352.96 -6077.92; ...
423.336 8355.29 -6081.88; ...
417.879 8354.55 -6072.81; ...
439.789 8347.8 -6076.8; ...
435.315 8361.79 -6082.01; ...
446.806 8339.27 -6068.94; ...
429.281 8349.17 -6081.37; ...
445.012 8360.61 -6078.54; ...
452.977 8351.68 -6069.25; ...
6252.82 8352.45 -6074.96; ...
6262.73 8350.02 -6077.36; ...
6247.66 8355.95 -6071.03; ...
6276.05 8348.72 -6076.75; ...
6285.1 8349.92 -6074.47; ...
6289.16 8357.38 -6069.88; ...
423.984 8363.44 -6077.72; ...
423.169 8359.74 -6068.83; ...
432.007 8373.52 -6079.34; ...
439.01 8375.94 -6082.23; ...
431.133 8370.66 -6070.11; ...
429.967 8367.25 -6082.13; ...
453.771 8369.39 -6076.68; ...
449.285 8380.57 -6081.86; ...
460.796 8361.84 -6067.81; ...
444.156 8370.29 -6081.58; ...
458.223 8382.75 -6079.03; ...
466.847 8376.08 -6069.85; ...
6244.92 8363.12 -6074.78; ...
6237.02 8372.61 -6074.31; ...
6244.39 8373.23 -6077.05; ...
6240.76 8364.6 -6069.83; ...
6232.84 8374.27 -6069.45; ...
6257.55 8367.75 -6077.18; ...
6251.8 8361.37 -6077.02; ...
6277.92 8359.36 -6074.56; ...
6268.59 8369.52 -6074.91; ...
6277.96 8369.02 -6071.34; ...
6268.99 8380.34 -6071.09; ...
6268.54 8359.44 -6076.79; ...
440.175 8383.99 -6076.99; ...
439.46 8381.09 -6066.96; ...
450.465 8396.8 -6079.36; ...
456.36 8393.73 -6081.81; ...
448.566 8395.1 -6069.03; ...
446.429 8387.18 -6081.84; ...
465.994 8391.71 -6078.4; ...
473.518 8389.66 -6072.93; ...
6229.55 8382.08 -6074.11; ...
6223.19 8392.93 -6074.19; ...
6229.56 8390.88 -6076.79; ...
6225.66 8384.16 -6069.57; ...
6219.52 8394.56 -6069.79; ...
6239.51 8387.36 -6077.36; ...
6235.08 8381 -6076.6; ...
6258.97 8379.44 -6075.29; ...
6249.54 8389.12 -6075.72; ...
6258.77 8389.12 -6072.54; ...
6250.48 8399.44 -6072.58; ...
6249.69 8379.55 -6077.15; ...
454.812 8406.06 -6076.96; ...
461.196 8408.34 -6081.22; ...
455.81 8408.08 -6071.94; ...
476.066 8402.14 -6077.25; ...
473.757 8414.92 -6081.72; ...
481.078 8394.08 -6068.96; ...
466.286 8402.96 -6081.46; ...
483.351 8413.56 -6078.52; ...
489.391 8405.09 -6069.25; ...
6217.2 8404.5 -6074.21; ...
6223.62 8404.64 -6076.94; ...
6213.89 8406.11 -6069.03; ...
6240.43 8398.95 -6076.18; ...
6231.63 8410.35 -6076.5; ...
6241.28 8408.13 -6073.97; ...
6236.77 8417.15 -6073.52; ...
6232.22 8398.49 -6077.44; ...
462.551 8416.36 -6076.48; ...
461.263 8413.73 -6068.27; ...
471.357 8426.25 -6078.13; ...
478.941 8428.6 -6081.55; ...
470.143 8424.42 -6068.79; ...
468.916 8420.03 -6081.16; ...
493.584 8420.75 -6076.27; ...
491.354 8433.44 -6081.48; ...
498.323 8413.35 -6067.88; ...
484.088 8422.86 -6081.27; ...
500.627 8431.92 -6077.84; ...
506.384 8424.9 -6068.37; ...
6211.63 8416.58 -6074.28; ...
6205.78 8430.01 -6074.67; ...
6212.61 8426.5 -6077.29; ...
6207.23 8419.42 -6068.77; ...
6197.83 8434.34 -6068.99; ...
6221.29 8421.13 -6077.37; ...
6216.48 8414.64 -6076.86; ...
6229.28 8422.59 -6075.34; ...
6234.57 8429.56 -6070.54; ...
479.473 8436.45 -6076.35; ...
477.715 8434.39 -6067.78; ...
489.443 8448.65 -6079; ...
495.283 8446.13 -6081.99; ...
485.975 8446.79 -6069.05; ...
486.536 8439.55 -6081.4; ...
509.588 8440.23 -6075.97; ...
505.303 8450.98 -6080.83; ...
515.258 8434.96 -6067.43; ...
500.593 8440.74 -6080.85; ...
514.441 8452.89 -6077.99; ...
521.787 8447.68 -6070.56; ...
6198.98 8442.82 -6075.71; ...
6207.58 8441.82 -6077.51; ...
6191.18 8446.12 -6072.58; ...
6223.63 8433.19 -6075.35; ...
6216.04 8446.98 -6075.29; ...
6225.77 8442.33 -6071.52; ...
6221.13 8455.87 -6068.58; ...
6215.91 8434.25 -6077.48; ...
492.902 8458.11 -6076.5; ...
499.699 8459.45 -6080.66; ...
493.223 8461.15 -6070.46; ...
512.143 8464.81 -6080.57; ...
522.284 8461.56 -6076.96; ...
529.867 8459.46 -6072.34; ...
6191.43 8453.95 -6076.62; ...
6182.71 8463.8 -6076.83; ...
6192.41 8465.21 -6078.38; ...
6182.05 8455.8 -6072.45; ...
6173.69 8465.09 -6073.47; ...
6204.92 8458.73 -6077.21; ...
6199.29 8452.47 -6078.08; ...
6212.76 8460.17 -6073.7; ...
6213.45 8467.29 -6069.77; ...
499.923 8470 -6076.26; ...
498.95 8470.28 -6067.67; ...
507.978 8480.34 -6078.06; ...
516.063 8480.85 -6080.29; ...
506.487 8482.47 -6070.11; ...
506.474 8471.91 -6080.41; ...
532.143 8472.64 -6075.64; ...
529.05 8485.75 -6079.37; ...
536.636 8466.72 -6069.93; ...
522.214 8473.32 -6079.44; ...
539.069 8484.69 -6076.26; ...
544.713 8478.91 -6069.84; ...
6172.81 8472.91 -6076.55; ...
6162.25 8482.06 -6076.02; ...
6172.67 8483.44 -6078.16; ...
6162.57 8473.87 -6072.15; ...
6152.63 8483.48 -6072.53; ...
6185.97 8482.18 -6077.97; ...
6181.71 8473.26 -6078.38; ...
6206.24 8470.36 -6074.1; ...
6197.5 8483.87 -6074.04; ...
6207.62 8478.04 -6068.5; ...
6200.34 8491.04 -6067.5; ...
6197.93 8472.32 -6077.16; ...
515.385 8492.17 -6076.81; ...
513.031 8493.88 -6070.87; ...
525.645 8503.96 -6078.42; ...
532.882 8499.93 -6079.87; ...
521.397 8505.39 -6071.53; ...
523.186 8493.15 -6079.94; ...
549.423 8493.21 -6074.51; ...
545.77 8505.72 -6078.6; ...
554.411 8488.42 -6068.86; ...
539.246 8493.89 -6078.43; ...
556.774 8504.49 -6075.53; ...
563.313 8499.43 -6069.52; ...
6151.65 8491.59 -6075.59; ...
6141.75 8501.54 -6075.44; ...
6152.9 8502.24 -6077.7; ...
6141.76 8493.05 -6071.42; ...
6133.3 8503.7 -6072.29; ...
6170.04 8500.06 -6078.12; ...
6161.81 8491.56 -6077.7; ...
6186.13 8495.91 -6076.04; ...
6193.68 8495.43 -6072.56; ...
6193.67 8500.54 -6069.4; ...
528.87 8514.57 -6076.52; ...
536.736 8514.68 -6079.35; ...
528.942 8518.71 -6071.5; ...
549 8520.28 -6079.7; ...
566.527 8513.3 -6074.29; ...
560.532 8524.48 -6078.34; ...
572.754 8508.54 -6069.06; ...
556.078 8513.42 -6077.88; ...
570.992 8526.53 -6075.91; ...
579.558 8521.18 -6070.35; ...
6133.9 8511.81 -6075.66; ...
6129.05 8523.7 -6076.2; ...
6137.94 8519.58 -6077.88; ...
6126.21 8514.33 -6071.91; ...
6121.85 8526.83 -6073.13; ...
6151.82 8519.11 -6078.51; ...
6142.83 8510.69 -6077.56; ...
6168.52 8516.89 -6077; ...
6187.15 8504.48 -6073.12; ...
6178.96 8515.16 -6073.45; ...
6187.53 8510.51 -6067.55; ...
6178.38 8522 -6069.06; ...
6178.72 8507.05 -6076.26; ...
536.001 8526.91 -6075.96; ...
534.543 8527.84 -6068.52; ...
545.064 8539.2 -6077.91; ...
552.811 8534.12 -6079.79; ...
541.325 8540.81 -6069.93; ...
543.211 8527.68 -6079.55; ...
566.142 8539.79 -6078.77; ...
578.567 8536.26 -6075.35; ...
587.423 8534.26 -6071.06; ...
6125.46 8537.91 -6076.56; ...
6136.93 8532.39 -6078.5; ...
6117.43 8537.85 -6071.68; ...
6148.07 8538.68 -6078.3; ...
6169.77 8526.93 -6073.93; ...
6159.35 8541.04 -6074.42; ...
6170.84 8533.51 -6068.17; ...
6162.28 8547.9 -6067.6; ...
6159.69 8529.26 -6077.25; ...
547.461 8550.51 -6076.09; ...
555.59 8550.3 -6079.26; ...
547.361 8555.09 -6071.17; ...
567.949 8556.74 -6079.85; ...
586.477 8549.35 -6074.82; ...
579.446 8561.86 -6078.91; ...
592.594 8542.79 -6069.04; ...
576.005 8548.92 -6078.17; ...
589.299 8564.4 -6076.77; ...
597.056 8558.11 -6070.02; ...
6120.68 8552.4 -6076.28; ...
6133.83 8552.84 -6078.76; ...
6113.14 8551.67 -6070.12; ...
6147.64 8552.88 -6076.98; ...
6154.96 8553.2 -6073.27; ...
6155.24 8558.33 -6069.62; ...
554.304 8562.52 -6075.83; ...
553.313 8563.99 -6068.51; ...
562.646 8572.43 -6077.45; ...
571.526 8572.35 -6079.72; ...
561.327 8575.04 -6070.29; ...
561.408 8563.75 -6079.44; ...
585.346 8577.24 -6079.67; ...
596.508 8574.37 -6076.42; ...
604.577 8572.57 -6071.27; ...
6115.91 8566.09 -6075.66; ...
6112.43 8579.94 -6075.67; ...
6120.62 8578.01 -6079.11; ...
6108.61 8566.22 -6067.14; ...
6106.23 8581.51 -6069.8; ...
6131.11 8573.04 -6078.67; ...
6123.91 8565.29 -6078.9; ...
6148.54 8562.38 -6073.82; ...
6140.97 8573.33 -6074; ...
6150.11 8567.93 -6066.55; ...
6140.77 8582.7 -6066.96; ...
6140.47 8563.85 -6077.5; ...
570.394 8584.13 -6076.44; ...
568.228 8585.71 -6070.65; ...
580.782 8596.22 -6078.36; ...
588.318 8592.62 -6080.48; ...
576.781 8597 -6071.19; ...
578.527 8585.19 -6079.87; ...
605.796 8585.88 -6075.62; ...
601.149 8599.39 -6080.06; ...
611.057 8579.48 -6069.08; ...
595.349 8586.34 -6079.42; ...
611.974 8597.7 -6076.86; ...
618.209 8589.51 -6068.54; ...
6108.41 8592.43 -6076.01; ...
6116.77 8592.71 -6079.01; ...
6101.95 8592 -6068.94; ...
6133.13 8585.05 -6075.27; ...
6125.29 8597.17 -6076.19; ...
6133.29 8592.78 -6071.02; ...
6128.49 8602.48 -6068.25; ...
6125.42 8586.1 -6078.9; ...
584.09 8606.77 -6076.3; ...
591.877 8607.83 -6079.91; ...
584.418 8610.4 -6071.02; ...
604.363 8614.62 -6081.28; ...
621.995 8605.02 -6074.76; ...
617.574 8619.63 -6080.4; ...
627.229 8596.72 -6066.56; ...
611.501 8607.61 -6079.75; ...
628.833 8616.7 -6076.44; ...
635.591 8607.06 -6066.82; ...
6103.56 8603.87 -6075.97; ...
6097.74 8616.61 -6075.9; ...
6106.21 8613.62 -6079.27; ...
6096.42 8604.66 -6069.16; ...
6088.09 8618.6 -6068.47; ...
6115.34 8607.98 -6078.74; ...
6110.1 8602.6 -6079.17; ...
6121.92 8608.11 -6074.61; ...
6121.73 8612.88 -6069.76; ...
591.256 8619.48 -6075.85; ...
590.005 8619.62 -6068.1; ...
600.219 8632.54 -6078.34; ...
607.943 8628.6 -6081.4; ...
596.537 8633.08 -6069.83; ...
598.328 8621.33 -6080.31; ...
619.859 8635.21 -6081.78; ...
638.448 8624.48 -6074.56; ...
632.222 8638.52 -6080.5; ...
644.849 8615.25 -6065.63; ...
627.771 8627.16 -6079.88; ...
643.128 8638.65 -6077.12; ...
652.097 8628.56 -6067.23; ...
6090.64 8629.58 -6076.51; ...
6100.01 8628.08 -6079.05; ...
6082.3 8632.19 -6072.03; ...
6115.7 8617.55 -6075.23; ...
6106.82 8630.9 -6075.49; ...
6115.24 8622.97 -6067.75; ...
6105.77 8638 -6066.32; ...
6109.25 8620.09 -6078.81; ...
602.548 8643.46 -6076.25; ...
610.655 8644.03 -6080.41; ...
602.034 8647.31 -6071.38; ...
623.942 8649.73 -6081.84; ...
638.644 8653.63 -6080.97; ...
651.558 8647.35 -6076.25; ...
661.031 8642.16 -6069.17; ...
6082.84 8641.34 -6077.29; ...
6074.2 8651.72 -6077.56; ...
6083.8 8651.43 -6080.1; ...
6073.47 8642.33 -6071.53; ...
6065.64 8652.63 -6072.98; ...
6095.73 8643.65 -6079.06; ...
6090.96 8639.24 -6079.59; ...
6101.25 8643.45 -6074.78; ...
6099.1 8649.61 -6071.28; ...
609.184 8655.1 -6075.88; ...
607.007 8655.21 -6069.18; ...
617.965 8665.12 -6077.33; ...
627.782 8665.4 -6080.86; ...
615.659 8665.54 -6068.52; ...
616.949 8656.94 -6080.3; ...
641.539 8670.55 -6081.96; ...
661.469 8658.53 -6075.14; ...
655.231 8675.09 -6080.86; ...
668.092 8648.69 -6066.55; ...
649.909 8661.48 -6080.24; ...
666.703 8672.03 -6076.85; ...
674.395 8661.39 -6067.03; ...
6064.89 8661.12 -6077.46; ...
6055.02 8669.97 -6077.24; ...
6065.25 8670.62 -6079.72; ...
6055.4 8660.93 -6071.65; ...
6046.23 8670.45 -6072.76; ...
6078.56 8664.68 -6079.81; ...
6073.5 8660.28 -6079.95; ...
6094.81 8653.03 -6076.67; ...
6087.1 8662.95 -6077.12; ...
6092.67 8659.26 -6071.83; ...
6085.56 8668.36 -6072.65; ...
6088.53 8655.79 -6079.65; ...
625.824 8676.91 -6075.66; ...
623.742 8676.8 -6066.63; ...
636.343 8689.47 -6078.46; ...
644.801 8684.99 -6081.75; ...
632.006 8690.01 -6069.42; ...
634.502 8678.41 -6080.74; ...
656.799 8691.27 -6081.98; ...
675.527 8680.5 -6074.82; ...
668.93 8694.58 -6080.57; ...
682.264 8671.17 -6065.95; ...
664.851 8683.13 -6080.17; ...
679.676 8694.78 -6077.17; ...
688.751 8684.85 -6067.44; ...
6044.87 8678.69 -6077.12; ...
6034.6 8687.54 -6077.18; ...
6045.37 8688.14 -6079.26; ...
6035.45 8678.6 -6071.5; ...
6026.03 8688.28 -6072.81; ...
6059.76 8682.88 -6078.74; ...
6053.94 8678.18 -6079.34; ...
6078.75 8672.49 -6076.19; ...
6069.77 8681.86 -6075.16; ...
6077.81 8678.01 -6068.3; ...
6068.22 8688.4 -6069.54; ...
6070.68 8675.07 -6078.82; ...
639.059 8700.09 -6076.39; ...
647.483 8700.29 -6080.55; ...
638.615 8703.94 -6071.72; ...
660.784 8705.61 -6081.81; ...
675.305 8709.34 -6080.81; ...
688.054 8703.19 -6076.16; ...
697.428 8698.19 -6069.26; ...
6024.7 8696.58 -6077.27; ...
6015.71 8705.75 -6077.19; ...
6025.89 8705.84 -6079.23; ...
6016.17 8696.9 -6071.63; ...
6008.44 8706.97 -6072.73; ...
6040.48 8700.4 -6078.44; ...
6033.73 8695.75 -6079.32; ...
6060.82 8690.92 -6074.75; ...
6051.94 8699.79 -6074.42; ...
6060.91 8697.26 -6068.28; ...
6052.33 8706.85 -6068.28; ...
6051.77 8692.74 -6077.98; ...
646.108 8711.18 -6076.21; ...
643.835 8711.46 -6069.82; ...
654.923 8720.65 -6077.54; ...
664.685 8720.85 -6080.76; ...
652.177 8720.96 -6069.4; ...
653.961 8712.74 -6080.34; ...
678.338 8725.81 -6081.63; ...
698.007 8713.85 -6074.93; ...
691.944 8730.09 -6080.4; ...
704.437 8704.42 -6066.67; ...
686.568 8716.84 -6079.93; ...
703.331 8726.84 -6076.44; ...
710.747 8716.57 -6067.09; ...
6008.4 8714.86 -6076.59; ...
6003.18 8724.66 -6075.18; ...
6011.21 8722.06 -6077.69; ...
6001.6 8716.06 -6071.11; ...
5997.24 8726.73 -6071.34; ...
6022.35 8717.68 -6077.79; ...
6015.83 8713.42 -6078.9; ...
6042.81 8708.68 -6074.31; ...
6033.66 8717.42 -6073.98; ...
6043.51 8715.91 -6068.1; ...
6034.48 8724.68 -6067.56; ...
6032.84 8710.26 -6077.77; ...
662.475 8731.77 -6075.88; ...
659.537 8730.92 -6067.9; ...
672.837 8744.37 -6078.36; ...
681.442 8740.18 -6081.4; ...
668.295 8743.01 -6069.27; ...
671.302 8733.56 -6080.55; ...
693.223 8746.42 -6081.47; ...
711.986 8735.25 -6074.46; ...
705.153 8749.58 -6079.96; ...
718.578 8726.15 -6066.08; ...
701.464 8737.89 -6079.59; ...
715.842 8749.71 -6076.72; ...
725.211 8739.98 -6067.66; ...
5998.67 8734.41 -6073.66; ...
6006.5 8733.57 -6074.95; ...
5993.21 8737.2 -6069.77; ...
6024.69 8725.9 -6073.17; ...
6016.1 8734.03 -6071.96; ...
6025.32 8733.21 -6066.66; ...
6016 8741.47 -6065.84; ...
6015.75 8726.92 -6076.09; ...
675.195 8755.04 -6076.53; ...
683.549 8756 -6080.47; ...
674.98 8757.96 -6071.99; ...
696.495 8761.3 -6081.5; ...
710.723 8764.92 -6080.32; ...
724.093 8758.42 -6076; ...
734.08 8753.63 -6070.1; ...
5987.54 8755.42 -6071.79; ...
5982.9 8759.55 -6071.53; ...
5987.04 8758.66 -6072.1; ...
5984.18 8753.92 -6069.36; ...
5977.92 8762.01 -6070.1; ...
5995.52 8749.96 -6073.87; ...
6008 8741.82 -6070.98; ...
5990.98 8757.15 -6071.08; ...
5995.52 8749.96 -6072.03; ...
6005.25 8749.37 -6066.35; ...
5993.16 8758.19 -6068.14; ...
681.781 8767.74 -6076.87; ...
679.956 8766.54 -6070.97; ...
690.728 8780.97 -6078.59; ...
699.369 8776.52 -6081.16; ...
687.383 8778.84 -6070.93; ...
689.399 8769.69 -6080.6; ...
712.154 8782.94 -6081.16; ...
734.227 8769.43 -6075.36; ...
727.012 8786.73 -6080.09; ...
741.42 8760.32 -6068.77; ...
721.863 8772.76 -6079.52; ...
739.566 8782.6 -6076.73; ...
747.964 8772.09 -6068.86; ...
5969.41 8774 -6071.8; ...
5964.75 8778.16 -6071.53; ...
5968.75 8777.16 -6072.11; ...
5966.56 8772.71 -6069.47; ...
5959.74 8780.7 -6070.08; ...
5977.16 8768.32 -6073.87; ...
5987.12 8761.89 -6070.33; ...
5972.64 8775.63 -6071.12; ...
5977.16 8768.32 -6072.03; ...
5985.61 8767.18 -6066.66; ...
5974.68 8776.63 -6068.18; ...
693.059 8791.56 -6076.27; ...
701.298 8792.94 -6079.91; ...
693.703 8793.6 -6071.23; ...
714.946 8798.91 -6081.13; ...
728.215 8803.69 -6081.16; ...
748.64 8790.93 -6074.99; ...
741.17 8805.82 -6079.98; ...
756.109 8781.38 -6067.36; ...
737.267 8794.13 -6079.47; ...
752.324 8805.56 -6077.13; ...
762.153 8795.78 -6068.67; ...
5950.75 8792.85 -6071.68; ...
5946.07 8796.97 -6071.39; ...
5949.89 8796.48 -6072; ...
5947.97 8791.44 -6069.32; ...
5941.11 8799.31 -6069.92; ...
5958.8 8786.68 -6073.87; ...
5968.77 8780.43 -6070.34; ...
5953.21 8796.26 -6070.65; ...
5958.8 8786.68 -6072.03; ...
5967.15 8785.98 -6066.5; ...
5953.72 8800.44 -6066.33; ...
700.123 8803.29 -6075.46; ...
699.752 8801.24 -6068.86; ...
708.716 8813.5 -6076.71; ...
718.06 8814.18 -6080.09; ...
708.434 8811.77 -6068.73; ...
707.266 8806.21 -6079.54; ...
732.235 8818.05 -6081.21; ...
747.339 8820.7 -6080.56; ...
760.413 8814.42 -6076.69; ...
770.016 8810.36 -6071.1; ...
5932.13 8811.18 -6071.72; ...
5927.47 8815.29 -6071.41; ...
5931.26 8814.59 -6072.34; ...
5929.46 8809.71 -6069.27; ...
5922.71 8817.49 -6069.92; ...
5940.43 8805.04 -6073.87; ...
5948.96 8800.93 -6070.4; ...
5934.53 8813.72 -6071.75; ...
5940.43 8805.04 -6072.03; ...
5945.55 8805.67 -6069.18; ...
5935.14 8816.08 -6069.49; ...
717.308 8823.16 -6074.92; ...
716.896 8821.23 -6067.07; ...
727.07 8832.51 -6076.83; ...
736.614 8832.59 -6080.43; ...
726.518 8831.26 -6068.05; ...
725.157 8825.59 -6079.69; ...
750.562 8837.04 -6081.6; ...
770.205 8825.75 -6076.33; ...
764.741 8841.15 -6080.92; ...
776.74 8817.71 -6069.9; ...
758.667 8828.1 -6080.21; ...
776.071 8838.41 -6077.82; ...
783.303 8829.56 -6070.03; ...
5914.19 8829.12 -6071.97; ...
5909.67 8833.14 -6071.73; ...
5913.2 8832.54 -6072.49; ...
5912.14 8827.17 -6069.79; ...
5905.59 8834.87 -6070.55; ...
5922.07 8823.41 -6073.87; ...
5930.4 8818.3 -6071.47; ...
5916.7 8831.3 -6071.94; ...
5922.07 8823.41 -6072.03; ...
5927.79 8822.51 -6070.15; ...
5918.27 8832.48 -6069.92; ...
735.995 8841.72 -6075.46; ...
735.286 8840.29 -6067.35; ...
745.787 8850.71 -6077.66; ...
754.955 8851.17 -6081.05; ...
745.049 8849.69 -6068.86; ...
743.841 8843.92 -6080.37; ...
768.343 8856.15 -6081.97; ...
785.847 8846.43 -6076.17; ...
782.096 8860.45 -6081.05; ...
791.689 8838.91 -6068.6; ...
775.424 8848.72 -6080.54; ...
792.637 8858.17 -6077.79; ...
798.076 8850.48 -6070.29; ...
5880.34 8848.82 -6073.73; ...
5870.83 8854.03 -6074.58; ...
5879.27 8856.44 -6077.47; ...
5875.65 8844.74 -6067.19; ...
5864.41 8851.45 -6066.66; ...
5888.57 8848.28 -6074.84; ...
5890.84 8853.11 -6075.76; ...
5890.22 8841.26 -6069.82; ...
5903.71 8841.77 -6073.87; ...
5912.68 8835.72 -6071.7; ...
5897.32 8851.67 -6073.27; ...
5903.71 8841.77 -6072.03; ...
5910.69 8839.07 -6070.57; ...
5901.84 8851.89 -6068.18; ...
754.612 8859.79 -6076.25; ...
753.878 8858.38 -6068.31; ...
764.352 8868.74 -6078.21; ...
773.262 8869.52 -6081.4; ...
763.67 8867.71 -6069.55; ...
762.214 8862.17 -6080.9; ...
786.699 8874.63 -6082.23; ...
802.787 8865.76 -6075.99; ...
800.592 8878.97 -6081.29; ...
807.248 8858.49 -6067.97; ...
793.058 8867.7 -6080.62; ...
810.669 8876.91 -6077.74; ...
815.123 8869.45 -6069.09; ...
5861.01 8861.37 -6075.71; ...
5851.69 8869.73 -6076.77; ...
5860.55 8871.58 -6080.6; ...
5854.93 8859.74 -6067.28; ...
5846.39 8868.43 -6067.95; ...
5874.12 8867.18 -6078.99; ...
5868.57 8862.22 -6079; ...
5892.18 8858.23 -6073.65; ...
5884.57 8866.09 -6074.5; ...
5892.87 8862.4 -6069.04; ...
5886.23 8870.06 -6067.52; ...
5884.19 8860.65 -6077.12; ...
773.344 8877.88 -6076.66; ...
772.612 8876.53 -6068.77; ...
783.461 8886.8 -6078.52; ...
792.513 8887.6 -6081.72; ...
782.74 8885.91 -6069.8; ...
780.976 8880.33 -6081.25; ...
806.484 8892.56 -6082.55; ...
821.345 8884.25 -6075.9; ...
820.639 8896.73 -6081.66; ...
825.265 8877.05 -6066.11; ...
812.089 8886.01 -6080.95; ...
829.995 8895 -6078.24; ...
833.695 8888.03 -6069.07; ...
5842.81 8878.43 -6077.37; ...
5834.14 8887.21 -6077.45; ...
5842.54 8888.94 -6081.81; ...
5838.06 8877.01 -6068.21; ...
5829.64 8885.46 -6068.2; ...
5856.11 8883.69 -6080.95; ...
5849.92 8878.75 -6081.31; ...
5876.34 8874.09 -6074.98; ...
5867.53 8882.48 -6075.45; ...
5877.36 8878.77 -6067.06; ...
5868.27 8887.96 -6066.9; ...
5866.77 8876.3 -6079.66; ...
793.095 8895.63 -6076.72; ...
792.168 8894.47 -6068.69; ...
803.855 8903.75 -6078.23; ...
813.608 8904.81 -6081.43; ...
802.997 8902.89 -6069.07; ...
801.153 8897.95 -6081.38; ...
828.013 8909.32 -6082.6; ...
840.505 8902.16 -6076.61; ...
840.59 8913.39 -6082.18; ...
843.766 8895.37 -6066.78; ...
832.24 8903.45 -6081.53; ...
848.943 8912.69 -6078.96; ...
852.125 8906.21 -6069.87; ...
5825.47 8896.03 -6077.12; ...
5816.45 8904.88 -6076.47; ...
5824.88 8907.51 -6081.25; ...
5820.9 8893.91 -6067.78; ...
5811.15 8902.88 -6066.82; ...
5838.64 8901.91 -6081.31; ...
5832.32 8896.62 -6081.49; ...
5858.78 8891.24 -6076; ...
5850.24 8900.5 -6076.6; ...
5859.51 8897.51 -6068.23; ...
5851.16 8907.36 -6069.82; ...
5849.09 8893.59 -6080.78; ...
812.836 8910.65 -6075.77; ...
814.052 8910.98 -6066.83; ...
825.449 8916.48 -6079.11; ...
821.404 8916.86 -6071.82; ...
836.73 8924.32 -6079.66; ...
845.988 8925.55 -6082.29; ...
832.607 8924.31 -6071.47; ...
835.39 8918.35 -6082.38; ...
858.754 8920.18 -6077.18; ...
858.636 8930.8 -6082.32; ...
861.82 8913.78 -6067.41; ...
850.937 8920.7 -6081.94; ...
866.88 8930.58 -6079.29; ...
870.114 8924.55 -6070.21; ...
5806.45 8914.06 -6075.83; ...
5796.41 8923.73 -6076.8; ...
5806.13 8924.77 -6080.29; ...
5797.44 8914.37 -6065.13; ...
5787.07 8925.99 -6073.12; ...
5819.32 8923.1 -6080.79; ...
5814.18 8914.95 -6080.4; ...
5841.6 8910.87 -6076.8; ...
5831.82 8924.02 -6076.55; ...
5842.54 8918.43 -6070; ...
5833.1 8932.04 -6068.8; ...
5831.39 8913.59 -6080.53; ...
844.98 8933.12 -6077.08; ...
841.492 8932.56 -6067.63; ...
854.992 8942.01 -6078.68; ...
863.813 8943.3 -6082.08; ...
851.143 8942.54 -6069.66; ...
853.675 8935.38 -6081.76; ...
877.01 8937.72 -6077.2; ...
876.86 8948.05 -6082.19; ...
880.181 8931.83 -6067.35; ...
868.794 8938.27 -6082.06; ...
886.067 8947.1 -6078.87; ...
889.579 8941.39 -6069.67; ...
5786.94 8933.02 -6078.13; ...
5777.8 8941.78 -6078.07; ...
5788.83 8942.67 -6079.89; ...
5776.75 8934.89 -6073.95; ...
5768.49 8943.42 -6075.01; ...
5805.11 8940.29 -6080.17; ...
5796.56 8932.67 -6080.14; ...
5820.77 8935.79 -6078.38; ...
5827.8 8935.52 -6074.69; ...
5825.6 8942.22 -6071.18; ...
862.912 8952.81 -6076.45; ...
859.249 8953.42 -6066.33; ...
873.198 8962.22 -6078.79; ...
882.646 8961.01 -6082.13; ...
870.917 8968.04 -6068.52; ...
871.504 8953.72 -6081.66; ...
898.052 8953.1 -6076.35; ...
898.302 8963.96 -6081.55; ...
901.147 8947.35 -6066.27; ...
888.4 8954.56 -6081.56; ...
911.159 8962.09 -6077.5; ...
913.196 8970.66 -6081.35; ...
910.508 8954.85 -6069.05; ...
921.385 8968.47 -6078.42; ...
922.771 8963.37 -6070.64; ...
5768.64 8950.59 -6077.33; ...
5759.34 8959.71 -6076.44; ...
5770.67 8961.01 -6078.24; ...
5758.48 8952.05 -6073.6; ...
5749.92 8961.4 -6073.68; ...
5787.8 8959.4 -6079.04; ...
5778.72 8950.63 -6079.06; ...
5804.22 8956.25 -6078.17; ...
5821.02 8944.76 -6075.37; ...
5812.75 8955.26 -6075.52; ...
5817.09 8953.09 -6070.87; ...
5808.63 8963.17 -6072.01; ...
5813.88 8946.71 -6078.14; ...
881.802 8973.18 -6078.47; ...
879.876 8979.4 -6073.39; ...
892.444 8979.91 -6080.44; ...
903.393 8977.34 -6082.04; ...
889.284 8987.04 -6075.26; ...
891.172 8971.04 -6081.98; ...
918.349 8980.77 -6082.04; ...
931.997 8974.08 -6076.05; ...
932.566 8984.28 -6080.78; ...
933.357 8968.94 -6066.91; ...
924.195 8974.94 -6080.7; ...
941.346 8983.2 -6077.45; ...
942.773 8978.33 -6068.77; ...
5749.97 8969.2 -6075.82; ...
5740.64 8978.94 -6075.52; ...
5751.99 8980.22 -6077.22; ...
5739.83 8970.72 -6072.5; ...
5731.33 8980.65 -6072.96; ...
5769.22 8978.9 -6078.05; ...
5760.16 8969.31 -6077.41; ...
5785.58 8976.75 -6077.44; ...
5803.62 8965.96 -6075.43; ...
5793.99 8976.51 -6075.28; ...
5798.68 8974.06 -6071.2; ...
5789.25 8984.09 -6072.09; ...
5796.07 8967.52 -6077.51; ...
901.021 8989.65 -6079.38; ...
897.739 8995.63 -6075.03; ...
911.943 8995.64 -6079.83; ...
923.932 8993.67 -6081.15; ...
907.459 9002.04 -6075.18; ...
911.365 8987.23 -6081.58; ...
939.478 8996.94 -6081.39; ...
951.174 8990.81 -6075.37; ...
952.19 9000.91 -6080.56; ...
952.128 8986.08 -6065.8; ...
944.111 8990.69 -6080.17; ...
959.859 9001.15 -6077.23; ...
961.308 8996.7 -6068.34; ...
5731.51 8988.7 -6075.49; ...
5722.65 8998.31 -6075.59; ...
5733.81 8999.46 -6077.29; ...
5721.52 8989.97 -6072.18; ...
5713.43 8999.67 -6072.93; ...
5750.67 8998.21 -6077.99; ...
5741.57 8988.78 -6076.99; ...
5766.51 8996.73 -6077.44; ...
5784.2 8986.79 -6075.26; ...
5774.51 8996.83 -6075.42; ...
5779.15 8994.17 -6071.27; ...
5769.91 9003.62 -6072.35; ...
5776.87 8987.9 -6077.13; ...
919.364 9004.47 -6078.12; ...
916.078 9009.61 -6074.43; ...
934.889 9008.14 -6079.36; ...
926.042 9015.01 -6073.79; ...
947.559 9015.91 -6079.78; ...
957.544 9014.43 -6081.15; ...
942.624 9023.99 -6074.36; ...
946.607 9006.87 -6081.27; ...
969.496 9009.6 -6075.4; ...
970.212 9019.42 -6080.49; ...
971.521 9005.35 -6065.62; ...
962.369 9008.73 -6080.08; ...
978.043 9020.06 -6077.5; ...
980.673 9016.08 -6069.5; ...
5714.03 9007.53 -6075.69; ...
5705.46 9016.44 -6075.8; ...
5716.8 9017.4 -6077.54; ...
5703.77 9008.2 -6072.2; ...
5695.71 9017.12 -6073.05; ...
5733.09 9015.76 -6078.33; ...
5723.95 9007.62 -6077.28; ...
5748.11 9015.12 -6078.12; ...
5765.05 9006.48 -6075.78; ...
5755.79 9015.53 -6076.26; ...
5760.3 9012.56 -6071.74; ...
5751.36 9020.91 -6073.16; ...
5758.04 9007.42 -6077.65; ...
956.442 9026.88 -6078.61; ...
952.959 9033.35 -6073.93; ...
967.125 9034.17 -6079.51; ...
975.869 9033.05 -6080.97; ...
963.423 9041.42 -6074.38; ...
965.512 9025.19 -6081; ...
987.859 9028.28 -6075.86; ...
988.269 9038.36 -6080.42; ...
990.368 9023.88 -6068.09; ...
980.336 9027.52 -6080.12; ...
996.254 9038.64 -6077.41; ...
999.252 9033.4 -6069.18; ...
5696.41 9025.23 -6075.91; ...
5685.91 9033.88 -6076; ...
5699 9036.45 -6077.71; ...
5685.33 9024.43 -6072.48; ...
5675.46 9032.53 -6073.27; ...
5717.03 9031.17 -6078.08; ...
5707.06 9025.36 -6077.46; ...
5731.35 9028.34 -6078.35; ...
5746.56 9023.53 -6076.72; ...
5737.1 9030.15 -6076.94; ...
5741.71 9027.93 -6072.61; ...
5731.89 9034.41 -6073.74; ...
5740.02 9023.79 -6078.35; ...
975.451 9045.22 -6078.46; ...
972.577 9051.29 -6074.04; ...
985.593 9052.98 -6079.33; ...
994.053 9052.28 -6080.83; ...
982.266 9059.52 -6074.56; ...
983.776 9044.09 -6080.78; ...
1006.16 9046.86 -6075.49; ...
1006.39 9057.79 -6080.46; ...
1009.43 9040.98 -6066.01; ...
998.441 9046.61 -6080; ...
1014.25 9057.93 -6077.54; ...
1017.56 9052 -6068.75; ...
5659.41 9045.79 -6074.9; ...
5650.32 9052.75 -6075.37; ...
5661.77 9054.74 -6077.16; ...
5649.6 9045.47 -6071.35; ...
5640.59 9053.47 -6072.45; ...
5672.71 9043.12 -6076.04; ...
5676.52 9056.88 -6077.96; ...
5663.09 9037.75 -6071.84; ...
5692.81 9051.21 -6077.78; ...
5685.78 9044.28 -6077.57; ...
5713.69 9042.67 -6076.24; ...
5702.02 9051.5 -6076.13; ...
5706.96 9049.87 -6071.96; ...
5697.01 9057.93 -6073.01; ...
5705.52 9043.14 -6077.77; ...
5726.01 9035.54 -6076.75; ...
5720.61 9040.72 -6072.21; ...
993.801 9063.92 -6078.38; ...
990.923 9069.07 -6074.31; ...
1003.8 9071.84 -6079.22; ...
1012.15 9071.76 -6080.96; ...
999.967 9076.56 -6074.72; ...
1002.03 9063.5 -6080.73; ...
1023.77 9066.32 -6076.02; ...
1024.12 9077.47 -6081.04; ...
1026.93 9060.08 -6066.47; ...
1016.35 9066.27 -6080.38; ...
1031.67 9077.57 -6078.38; ...
1034.79 9071.38 -6069.59; ...
5640.72 9061.02 -6075.64; ...
5631.27 9070.11 -6075.8; ...
5643.01 9071.11 -6077.67; ...
5630.17 9061.97 -6071.76; ...
5621.62 9071.58 -6072.71; ...
5659.74 9070.46 -6078.22; ...
5651.08 9061.64 -6077.36; ...
5674.66 9070.05 -6077.75; ...
5691.79 9060.54 -6075.98; ...
5682.46 9069.54 -6075.86; ...
5687.11 9066.44 -6071.89; ...
5678.08 9074.63 -6072.56; ...
5684.47 9062.39 -6077.61; ...
1011.7 9082.13 -6077.82; ...
1008.01 9085.11 -6073.73; ...
1021.65 9090.23 -6078.53; ...
1029.89 9090.87 -6081.29; ...
1017.14 9092.91 -6071.45; ...
1019.99 9082.77 -6080.84; ...
1041.45 9085.72 -6076.89; ...
1041.84 9096.51 -6081.8; ...
1044.59 9079.37 -6067.31; ...
1033.87 9085.83 -6081.2; ...
1050.1 9096.48 -6079.22; ...
1054.03 9090.4 -6070.26; ...
5622.08 9079.71 -6075.89; ...
5612.86 9089.28 -6075.9; ...
5624.88 9090.32 -6077.82; ...
5611.72 9080.84 -6071.9; ...
5603.55 9090.69 -6072.77; ...
5642.96 9084.94 -6077.94; ...
5632.67 9079.17 -6077.62; ...
5657.72 9082.39 -6077.75; ...
5673.21 9077.49 -6075.84; ...
5663.57 9084.02 -6075.88; ...
5668.27 9081.67 -6071.66; ...
5658.2 9088.05 -6072.56; ...
5666.62 9078.02 -6077.69; ...
1029.67 9099.68 -6076.81; ...
1026.6 9101.19 -6070.08; ...
1039.63 9107.69 -6078.25; ...
1047.98 9108.9 -6081.61; ...
1035.76 9108.31 -6069.82; ...
1037.72 9101.24 -6081.14; ...
1061.73 9103.83 -6077.87; ...
1061.54 9113.86 -6082.09; ...
1068.44 9098.35 -6067.04; ...
1052.41 9104.24 -6081.92; ...
1071.57 9112.99 -6080.11; ...
1076.04 9108.26 -6074.28; ...
5603.8 9098.6 -6075.85; ...
5595.03 9107.77 -6075.79; ...
5605.62 9108.6 -6077.67; ...
5593.95 9099.69 -6071.92; ...
5585.98 9109.26 -6072.77; ...
5619.1 9103.72 -6077.87; ...
5613.23 9098.09 -6077.59; ...
5639.47 9095.85 -6075.76; ...
5627.68 9103.96 -6076.05; ...
5632.63 9102.59 -6071.4; ...
5622.53 9110.11 -6073.03; ...
5631.23 9096.33 -6077.75; ...
5652.14 9089.2 -6075.88; ...
5646.63 9093.99 -6071.21; ...
1047.98 9116.55 -6075.96; ...
1044.83 9116.59 -6066.33; ...
1058.5 9124.59 -6077.48; ...
1068.68 9125.95 -6080.87; ...
1055.2 9125.02 -6068.22; ...
1056.51 9118.59 -6080.95; ...
1085.56 9118.2 -6077.81; ...
1085.61 9129.48 -6081.4; ...
1089.69 9110.98 -6068.86; ...
1074.28 9120.22 -6081.75; ...
1099.32 9127.06 -6078.85; ...
1099.94 9135.99 -6081.83; ...
1103 9119.25 -6070.68; ...
1108.59 9133.52 -6079.77; ...
1112.3 9128.23 -6074.89; ...
5586.28 9116.92 -6075.73; ...
5577.41 9126.1 -6075.69; ...
5587.96 9126.79 -6077.44; ...
5576.23 9118.18 -6071.94; ...
5568.02 9127.74 -6072.78; ...
5600.62 9121.51 -6077.65; ...
5595.31 9116.25 -6077.38; ...
5617.51 9112.26 -6076.21; ...
5608.21 9120.98 -6076.18; ...
5612.61 9118.77 -6072.42; ...
5603.78 9127.38 -6073.33; ...
5610.81 9113.8 -6077.7; ...
1066.81 9132.64 -6074.64; ...
1065.67 9134.13 -6064.25; ...
1080.96 9138.73 -6078.52; ...
1075.74 9141.68 -6070.42; ...
1093.07 9146.74 -6079.42; ...
1103.78 9146.44 -6081.34; ...
1088.54 9149.96 -6072.27; ...
1092.33 9139.77 -6081.71; ...
1119.7 9138.07 -6076.74; ...
1118.12 9149.09 -6079.89; ...
1123.14 9130.92 -6069.84; ...
1110.2 9140.48 -6081.07; ...
1128.12 9146.86 -6076.11; ...
1133.78 9139.73 -6068.02; ...
5568.33 9135.37 -6075.68; ...
5559.08 9144.7 -6075.7; ...
5569.92 9145.28 -6077.36; ...
5557.86 9136.84 -6071.97; ...
5549.38 9146.55 -6072.82; ...
5582.82 9139.95 -6077.44; ...
5577.6 9134.61 -6077.23; ...
5599.23 9130.07 -6076.07; ...
5590.29 9139.38 -6075.97; ...
5594.42 9136.88 -6072.48; ...
5585.74 9146.01 -6073.22; ...
5592.95 9131.94 -6077.42; ...
1102.21 9155.17 -6076.97; ...
1098.73 9156.95 -6071.01; ...
1113.43 9161.13 -6076.63; ...
1123.18 9160.28 -6077.93; ...
1109.36 9162.47 -6069.1; ...
1111.94 9155.19 -6079.86; ...
1137.61 9152.9 -6072.75; ...
1135.57 9161.94 -6075.81; ...
1142.91 9147.14 -6065.67; ...
1128.8 9154.55 -6077.64; ...
1142.5 9161.46 -6072.92; ...
1147.84 9158.17 -6066.74; ...
5549.72 9154.09 -6075.74; ...
5540.3 9163.53 -6075.84; ...
5551.38 9163.84 -6077.44; ...
5539.05 9155.79 -6072.04; ...
5530.54 9165.53 -6072.96; ...
5564.55 9158.47 -6077.43; ...
5559.24 9153.17 -6077.24; ...
5581.25 9148.73 -6075.92; ...
5572.14 9158 -6075.91; ...
5576.34 9155.53 -6072.4; ...
5567.6 9164.49 -6073.16; ...
5574.92 9150.54 -6077.31; ...
1122.31 9166.95 -6072.67; ...
1122.17 9169.75 -6062.61; ...
1132.66 9167.72 -6074.56; ...
1135.36 9173.43 -6068.14; ...
1147.69 9172.3 -6073.87; ...
1161.98 9176.37 -6073.26; ...
1154.48 9183.86 -6075.55; ...
1147.69 9172.3 -6072.03; ...
1161.66 9184.42 -6077.24; ...
1160.35 9169.5 -6066.37; ...
1151.19 9185.22 -6072.08; ...
1170.82 9182.28 -6075.59; ...
1172.46 9190.6 -6079.89; ...
1169.65 9175.44 -6069.29; ...
1178.87 9188.35 -6077.55; ...
1180.66 9181.83 -6069.11; ...
5530.88 9172.94 -6075.97; ...
5521.47 9182.33 -6076.14; ...
5532.65 9182.42 -6077.68; ...
5520.35 9174.62 -6072.17; ...
5511.94 9184.2 -6073.11; ...
5546.04 9176.83 -6077.52; ...
5540.52 9171.81 -6077.42; ...
5563 9167.14 -6075.9; ...
5553.85 9176.21 -6075.89; ...
5558.24 9173.74 -6072.29; ...
5549.49 9182.53 -6073; ...
5556.52 9168.92 -6077.35; ...
1159.4 9192.55 -6076.25; ...
1155.85 9194.36 -6072.53; ...
1167.61 9200.32 -6078.13; ...
1176.4 9200.86 -6080.68; ...
1163.39 9202.15 -6071.21; ...
1166.99 9193.91 -6079.7; ...
1189.13 9194.16 -6075.59; ...
1189.22 9204.73 -6080.21; ...
1192.37 9187.91 -6066.08; ...
1181.19 9195.53 -6080.33; ...
1198.07 9204.09 -6076.93; ...
1202.5 9198.53 -6068.38; ...
5512.14 9191.64 -6076.28; ...
5502.91 9200.91 -6076.41; ...
5513.93 9201.04 -6077.98; ...
5502.04 9193.01 -6072.08; ...
5493.8 9202.46 -6072.97; ...
5527.42 9195.24 -6077.66; ...
5521.72 9190.47 -6077.75; ...
5544.69 9185.25 -6075.84; ...
5535.49 9194.35 -6075.78; ...
5540.12 9191.8 -6072.02; ...
5531.24 9200.71 -6072.68; ...
5538.02 9187.2 -6077.42; ...
1175.51 9208.87 -6076.31; ...
1172.41 9210.08 -6069.96; ...
1186.3 9215.45 -6076.46; ...
1195.4 9215.56 -6078.44; ...
1182.89 9216.04 -6068.27; ...
1184.26 9209.88 -6079.91; ...
1208.32 9211.29 -6074.26; ...
1207.53 9218.33 -6076.86; ...
1216.08 9207.56 -6064.43; ...
1199.9 9211.21 -6078.75; ...
1213.96 9219.11 -6074.85; ...
1217.93 9218.44 -6071.31; ...
5493.86 9210.12 -6076.5; ...
5485.02 9219.26 -6076.58; ...
5495.64 9219.69 -6078.25; ...
5484.19 9210.96 -6071.89; ...
5476.16 9220.26 -6072.96; ...
5508.81 9213.85 -6077.83; ...
5503.15 9209.12 -6078.08; ...
5526.23 9203.53 -6075.7; ...
5516.93 9212.8 -6075.64; ...
5521.76 9210.18 -6071.67; ...
5512.76 9219.24 -6072.37; ...
5519.38 9205.66 -6077.51; ...
1195.6 9221.11 -6072.56; ...
1196.41 9223.1 -6062.12; ...
1205.64 9222.61 -6074.93; ...
1209.01 9226.9 -6068.52; ...
1221.14 9227.39 -6073.87; ...
1235.9 9231.75 -6073.83; ...
1228.41 9237.45 -6074.57; ...
1221.14 9227.39 -6072.03; ...
1235.91 9238.8 -6077.21; ...
1233.09 9224.97 -6067.21; ...
1224.04 9237.47 -6069.24; ...
1244.93 9237.61 -6076.29; ...
1246.57 9245.24 -6080.38; ...
1243.23 9231.18 -6070.3; ...
1252.67 9243.63 -6078.44; ...
1253.81 9237.45 -6070.22; ...
5476.32 9228.26 -6076.64; ...
5467.59 9237.13 -6076.66; ...
5478.1 9238.21 -6078.4; ...
5466.58 9228.29 -6071.94; ...
5458.36 9237.27 -6073.07; ...
5490.78 9232.57 -6077.98; ...
5485.32 9227.68 -6078.31; ...
5507.69 9222.13 -6075.59; ...
5498.6 9231.5 -6075.58; ...
5503.36 9228.79 -6071.36; ...
5494.52 9237.91 -6072.12; ...
5500.95 9224.34 -6077.63; ...
1233.56 9245.14 -6074.97; ...
1229.84 9245.54 -6068.98; ...
1241.54 9253.07 -6077.74; ...
1249.89 9255.01 -6081.35; ...
1237.16 9252.99 -6069.37; ...
1241.21 9247.55 -6079.64; ...
1262.24 9249.63 -6076.94; ...
1262.1 9260.33 -6082.16; ...
1264.72 9243.37 -6067.14; ...
1254.71 9250.49 -6081.31; ...
1271.32 9260.04 -6079.21; ...
1275.35 9254.06 -6069.86; ...
5458.37 9245.89 -6076.67; ...
5447.91 9254.76 -6076.63; ...
5459.88 9256.96 -6078.43; ...
5447.91 9244.55 -6072.13; ...
5437.75 9253.12 -6073.02; ...
5473.23 9251.43 -6078.06; ...
5467.8 9246.03 -6078.38; ...
5489.67 9240.91 -6075.55; ...
5480.87 9250.41 -6075.54; ...
5485.26 9247.57 -6071.06; ...
5476.56 9256.92 -6071.85; ...
5483.25 9243.13 -6077.73; ...
1248.56 9262.36 -6076.41; ...
1245.25 9261.92 -6066.4; ...
1258.51 9271.58 -6078.7; ...
1267.68 9273.32 -6082.19; ...
1255.74 9271.74 -6069.23; ...
1256.81 9265.02 -6081.65; ...
1283.48 9268.06 -6077.65; ...
1282.52 9278.85 -6082.43; ...
1290.38 9262.54 -6066.06; ...
1273.27 9268.34 -6082.16; ...
1293.15 9278.33 -6080.22; ...
1297.73 9273.41 -6073.84; ...
5421.12 9267.23 -6075.19; ...
5411.92 9274.38 -6075.82; ...
5423.57 9276.59 -6077.98; ...
5411.27 9266 -6070.72; ...
5402.2 9274.15 -6072.27; ...
5434.67 9264.44 -6076.6; ...
5438.66 9278.23 -6078.74; ...
5425.1 9258.31 -6071.13; ...
5454.57 9271.46 -6078.17; ...
5447.68 9265.29 -6078.41; ...
5472 9260.12 -6075.54; ...
5462.93 9270.13 -6075.58; ...
5467 9266.81 -6070.79; ...
5458.13 9276.52 -6071.82; ...
5465.49 9262.49 -6077.8; ...
1267.56 9281.11 -6076.62; ...
1265.46 9280.85 -6066.79; ...
1278.64 9289.46 -6078.35; ...
1289.45 9291.06 -6081.48; ...
1276.01 9289.5 -6069.89; ...
1276.57 9283.65 -6081.57; ...
1305.81 9284.37 -6078.3; ...
1306.5 9295.36 -6082.12; ...
1309.71 9277.24 -6068.41; ...
1295.5 9285.95 -6082.21; ...
1318.18 9293.68 -6079.34; ...
1320.4 9302.53 -6082.91; ...
1317.37 9285.82 -6072.83; ...
1327.51 9300.56 -6080.17; ...
1328.74 9293.37 -6071.82; ...
5402.43 9282.59 -6076.16; ...
5393.16 9291.35 -6076.33; ...
5404.92 9293.14 -6078.55; ...
5391.87 9281.89 -6071.49; ...
5383.37 9291.14 -6072.67; ...
5421.77 9292.41 -6079.13; ...
5412.82 9283.7 -6078.22; ...
5436.96 9291.37 -6078.37; ...
5453.74 9280.28 -6075.71; ...
5444.58 9290.08 -6075.96; ...
5448.26 9286.08 -6071.13; ...
5439.34 9295.14 -6072.58; ...
5446.82 9283.11 -6078; ...
1287.16 9296.29 -6075.72; ...
1285.5 9296.54 -6068.18; ...
1301.88 9302.3 -6078.86; ...
1295.05 9301.95 -6070.1; ...
1314.35 9310.33 -6079.86; ...
1324.69 9311.96 -6082.63; ...
1309.04 9309.9 -6070.76; ...
1313.6 9305.04 -6082.65; ...
1337.67 9305.81 -6077.41; ...
1337.77 9315.86 -6081.73; ...
1339.98 9298.92 -6067.78; ...
1330.01 9307.51 -6082.42; ...
1346.29 9314.99 -6078.19; ...
1350.15 9308.93 -6069.31; ...
5383.86 9300.39 -6076.46; ...
5373.53 9309.35 -6076.52; ...
5386.69 9312.07 -6078.8; ...
5373.06 9298.77 -6071.82; ...
5363.37 9307.61 -6072.79; ...
5405 9307.07 -6078.94; ...
5394.68 9300.98 -6078.49; ...
5419.72 9304.34 -6078.66; ...
5435.16 9298.62 -6076.33; ...
5425.36 9305.6 -6076.67; ...
5429.34 9302.6 -6072.21; ...
5419.6 9309.44 -6073.51; ...
5428.74 9299.69 -6078.45; ...
1323.4 9318.23 -6077; ...
1319.45 9317.56 -6067.07; ...
1334.42 9325.08 -6077.54; ...
1343.35 9325.7 -6079.53; ...
1331.26 9325.19 -6068.33; ...
1332.67 9320.23 -6081.31; ...
1356.02 9321.44 -6075.12; ...
1355.04 9328.44 -6077.56; ...
1363.8 9317.1 -6064.93; ...
1347.93 9321.74 -6079.86; ...
1361.32 9329.12 -6075.39; ...
1365.38 9328.25 -6071.73; ...
5347.82 9321.53 -6075.07; ...
5338.87 9328.38 -6075.74; ...
5350.24 9330.69 -6077.8; ...
5338.17 9320.25 -6070.68; ...
5329.18 9327.86 -6072.35; ...
5360.8 9318.79 -6076.49; ...
5365.06 9332.15 -6078.88; ...
5351.37 9312.83 -6070.97; ...
5381.05 9326.15 -6078.98; ...
5373.73 9319.8 -6078.6; ...
5401.56 9317.97 -6076.76; ...
5390.11 9326.2 -6077; ...
5394.75 9324.2 -6071.85; ...
5385.01 9331.96 -6073.35; ...
5393.44 9318.59 -6078.84; ...
5413.98 9311.11 -6076.85; ...
5408.31 9315.45 -6072.13; ...
1343.03 9330.47 -6073.21; ...
1342.56 9331.5 -6063.69; ...
1352.96 9332.42 -6075.16; ...
1356.19 9336.47 -6066.53; ...
1368.05 9337.57 -6073.87; ...
1383.52 9340.47 -6070.76; ...
1377.09 9343.92 -6071.09; ...
1368.05 9337.57 -6072.03; ...
1384.28 9345.15 -6071.93; ...
1381.17 9334.49 -6066.19; ...
1373.39 9343.79 -6067.58; ...
1391.9 9345.09 -6070.84; ...
1394.19 9349.28 -6072.49; ...
1390.72 9340.14 -6067; ...
1397.73 9349.16 -6071.46; ...
1399.19 9346.33 -6065.77; ...
5328.85 9336.28 -6076.16; ...
5317.74 9344.96 -6076.45; ...
5330.34 9348.07 -6078.3; ...
5318.25 9334.69 -6071.73; ...
5307.81 9343.14 -6072.86; ...
5348.18 9347.4 -6078.69; ...
5339.44 9337.78 -6077.98; ...
5363.94 9344.69 -6078.51; ...
5380.35 9334.55 -6077.09; ...
5371.6 9343.32 -6076.9; ...
5375.21 9340.47 -6072.56; ...
5366.79 9349.23 -6073.6; ...
5373.36 9336.55 -6078.74; ...
1383.16 9347.93 -6068.29; ...
1380.51 9348.88 -6062; ...
1391.81 9350.49 -6070.42; ...
1393.02 9352.95 -6062.03; ...
1404.77 9355.93 -6073.87; ...
1415.31 9362.37 -6070.39; ...
1410.52 9362.15 -6069.55; ...
1404.77 9355.93 -6063.77; ...
1414.47 9364.63 -6071.45; ...
1416.86 9358.74 -6064.65; ...
1408.76 9361.51 -6063.66; ...
1418.61 9366.83 -6071.49; ...
1421.09 9366.51 -6069.5; ...
5291.06 9357.66 -6075.61; ...
5281.85 9365.28 -6076.48; ...
5292.72 9367.45 -6078.52; ...
5282.19 9356.74 -6070.58; ...
5272.88 9365.48 -6072.43; ...
5304.19 9354.8 -6076.77; ...
5307.81 9369.66 -6078.92; ...
5295.67 9348.57 -6070.99; ...
5328.99 9366.84 -6078.47; ...
5317.86 9356.64 -6078.42; ...
5346.07 9363.56 -6077.64; ...
5362.94 9352.45 -6076.52; ...
5354.04 9362.21 -6076; ...
5357.34 9358.84 -6072.56; ...
5348.97 9368.74 -6073.07; ...
5356.2 9354.44 -6077.93; ...
1414.39 9366.51 -6068.54; ...
1415.66 9369.92 -6063.2; ...
1423.14 9374.29 -6073.87; ...
1439.01 9377.37 -6073.06; ...
1430.49 9383.18 -6074.06; ...
1423.14 9374.29 -6072.03; ...
1438.31 9385.04 -6076.96; ...
1436.87 9370.48 -6066.43; ...
1426.53 9381.88 -6068.04; ...
1448.45 9383.3 -6075.49; ...
1449.59 9392.04 -6080.47; ...
1447.6 9376.03 -6069.02; ...
1456.56 9389.79 -6077.74; ...
1458.87 9382.24 -6068.72; ...
5272.13 9374.38 -6076.89; ...
5262.58 9384.25 -6076.88; ...
5273.69 9386.08 -6079.12; ...
5262.21 9374.15 -6071.58; ...
5253.39 9384.47 -6072.81; ...
5290.89 9384.8 -6079.29; ...
5281.91 9375.2 -6078.97; ...
5311.92 9386.98 -6078.28; ...
5327.57 9384.21 -6077.07; ...
5344.87 9372.57 -6075.5; ...
5335.6 9383.04 -6075.14; ...
5339.3 9378.95 -6072.03; ...
5330.75 9388.94 -6072.49; ...
5337.69 9374.84 -6077.05; ...
1435.98 9391.16 -6074.15; ...
1432.05 9390.52 -6064.08; ...
1444.69 9400.15 -6078.05; ...
1453.4 9402.19 -6081.78; ...
1441.32 9400.57 -6069; ...
1443.79 9394.43 -6079.93; ...
1466.51 9395.2 -6075.32; ...
1466.16 9406.55 -6081.18; ...
1469.91 9387.43 -6064.78; ...
1458.45 9397.37 -6081.14; ...
1474.53 9405.18 -6076.57; ...
1477.97 9397.88 -6066.42; ...
5253.63 9394.09 -6076.47; ...
5245.51 9403.5 -6075.64; ...
5256.53 9404.61 -6077.99; ...
5243.84 9393.27 -6071.53; ...
5236.78 9403.24 -6072.04; ...
5273.75 9403.17 -6078.7; ...
5263.48 9394.68 -6078.71; ...
5295.26 9402.36 -6077.57; ...
5310.3 9399.79 -6076.86; ...
5326.3 9392.77 -6075; ...
5316.62 9400.85 -6074.95; ...
5321.41 9397.26 -6071.9; ...
5311.81 9404.67 -6072.36; ...
5319.4 9394.34 -6076.73; ...
1452.78 9408.96 -6076.58; ...
1449.38 9408.95 -6067.77; ...
1463.38 9416.09 -6077.28; ...
1472.07 9416.92 -6079.19; ...
1460.19 9415.65 -6067.73; ...
1461.28 9411.28 -6081.3; ...
1483.36 9411.37 -6072.45; ...
1483.47 9419.59 -6076.53; ...
1486.45 9405.19 -6062.15; ...
1476.24 9412.72 -6079; ...
1489.21 9419.6 -6072.75; ...
1492.11 9416.69 -6064.51; ...
5238.23 9412 -6074.52; ...
5231.37 9418.99 -6073.48; ...
5241.84 9420.9 -6074.8; ...
5229.11 9410.89 -6070.85; ...
5224.81 9420.51 -6071.54; ...
5258.47 9416.18 -6076.8; ...
5247.62 9412.19 -6076.68; ...
5271.66 9416.35 -6076.96; ...
5291.03 9412.9 -6074.13; ...
5277.94 9419.18 -6074.17; ...
5283.04 9416.88 -6067.31; ...
5272.13 9423.2 -6071; ...
5282.06 9412.45 -6076.99; ...
5304.92 9406.71 -6074.82; ...
5300.43 9409.63 -6070.33; ...
1472.09 9420.94 -6071.91; ...
1471.1 9420.88 -6061.48; ...
1481.82 9423.36 -6074.04; ...
1484.65 9425.77 -6062.76; ...
1496.59 9429.38 -6073.87; ...
1510.62 9433.83 -6073.4; ...
1504.99 9437.79 -6073.43; ...
1496.59 9429.38 -6063.77; ...
1512.1 9439.76 -6076.82; ...
1505.97 9430.26 -6068.32; ...
1501.5 9436.16 -6065.53; ...
1520.61 9438.45 -6075.17; ...
1523.25 9445.32 -6079.45; ...
1516.7 9432.04 -6067.62; ...
1529.02 9443.39 -6076.58; ...
1529.87 9437.19 -6067.59; ...
5185.78 9433.85 -6073.57; ...
5174.77 9438.79 -6074.31; ...
5185.65 9441.69 -6076.9; ...
5179.41 9429.85 -6068.35; ...
5166.06 9435.43 -6068.03; ...
5197.04 9433.6 -6074.36; ...
5200.63 9440.16 -6075.66; ...
5192.91 9426.89 -6069.61; ...
5208.68 9433.21 -6074.48; ...
5212.17 9436.21 -6074.46; ...
5209.01 9426.33 -6071.24; ...
5224.28 9429.38 -6073.87; ...
5241.03 9427.41 -6071.56; ...
5216.48 9436.26 -6072.7; ...
5224.28 9429.38 -6072.03; ...
5235.38 9430.33 -6066.95; ...
5218.51 9437.63 -6068.1; ...
5253.3 9424.75 -6073.01; ...
5249.58 9427.97 -6067.31; ...
5266.09 9422.6 -6074.32; ...
5261.98 9425.88 -6069.54; ...
1510.88 9444.49 -6073.12; ...
1506.99 9443.71 -6062.78; ...
1519.43 9451.2 -6076.06; ...
1527.53 9452.46 -6078.68; ...
1516.24 9451.53 -6066.88; ...
1518.33 9447.24 -6078.84; ...
1537.75 9447.56 -6073.04; ...
1538.29 9455.08 -6076.72; ...
1540.63 9441.92 -6063.55; ...
1531.4 9448.94 -6078.75; ...
1544.08 9455.26 -6073.15; ...
1547.23 9452.79 -6065.3; ...
5147.95 9450.59 -6074.13; ...
5138.48 9457.42 -6075.29; ...
5148.43 9459.31 -6078.56; ...
5141.26 9449.44 -6069.65; ...
5130.8 9455.16 -6068.55; ...
5160.56 9446.79 -6075.13; ...
5164.32 9456.39 -6078.37; ...
5151.66 9441.69 -6066.82; ...
5179.3 9450.86 -6077.81; ...
5172.57 9446.98 -6077.81; ...
5199.64 9446.69 -6073.49; ...
5188.44 9452.71 -6074.06; ...
5198.72 9451.75 -6067.47; ...
5186.34 9458.83 -6067.53; ...
5190.73 9446.84 -6076.75; ...
5209.62 9440.73 -6072.85; ...
5207.89 9445.06 -6068.92; ...
1526.87 9456.52 -6072.7; ...
1525.63 9458.07 -6064.79; ...
1536.47 9459.02 -6074.66; ...
1539.03 9462.77 -6064.85; ...
1551.68 9466.11 -6073.87; ...
1565.04 9469.29 -6072.42; ...
1559.45 9473.83 -6072.58; ...
1551.68 9466.11 -6063.77; ...
1566.34 9475.34 -6075.72; ...
1560.7 9466.2 -6067.75; ...
1556 9472.94 -6065.67; ...
1574.79 9473.65 -6074.36; ...
1577.43 9481.18 -6079.22; ...
1571.16 9467.64 -6066.97; ...
1583.58 9479.02 -6076.98; ...
1584.53 9473.12 -6068.11; ...
5127.24 9465.28 -6075.36; ...
5116.13 9474.36 -6076.24; ...
5126.89 9475.58 -6079.72; ...
5115.93 9464 -6067.17; ...
5107.68 9474.32 -6072.43; ...
5141.09 9471.78 -6079.6; ...
5136.07 9466.04 -6079.02; ...
5163.5 9465.25 -6075.52; ...
5152.25 9472.83 -6075.49; ...
5164.15 9472.11 -6067.7; ...
5152.05 9480.58 -6067.53; ...
5153.4 9465.43 -6078.95; ...
5175.66 9458.47 -6075.07; ...
5173.61 9464.57 -6069.97; ...
1564.73 9481.03 -6072.55; ...
1560.3 9481.28 -6064.38; ...
1573.12 9489.2 -6076.46; ...
1581.89 9490.8 -6080.73; ...
1568.56 9490.49 -6067.94; ...
1572.33 9483.59 -6078.31; ...
1594.2 9484.08 -6075.71; ...
1595.42 9495.02 -6081.71; ...
1596.5 9478.19 -6065.92; ...
1586.44 9485.85 -6080.49; ...
1604.6 9493.5 -6078.24; ...
1607.12 9487.78 -6068.9; ...
5093.48 9488.31 -6075.21; ...
5084.06 9495.46 -6075.04; ...
5093.9 9496.98 -6078.76; ...
5087.58 9485.63 -6069.29; ...
5076.05 9493.41 -6067.98; ...
5104.63 9484.25 -6077.11; ...
5108.96 9492.83 -6079.03; ...
5098.31 9479.55 -6071.23; ...
5122.29 9485.91 -6079.49; ...
5115.49 9482.92 -6079.56; ...
5141.4 9480.21 -6075.95; ...
5131.35 9487.06 -6075.88; ...
5140.58 9486.58 -6069.97; ...
5131.61 9493.33 -6067.72; ...
5132.28 9480.55 -6079.53; ...
1580.65 9498.65 -6075.88; ...
1575.98 9500.25 -6066.42; ...
1591.69 9506.84 -6078.42; ...
1602.91 9507.75 -6081.57; ...
1586.73 9508.9 -6069.16; ...
1590.18 9500.38 -6081.48; ...
1617.2 9500.17 -6075.84; ...
1619.88 9511.52 -6081.3; ...
1618.78 9495.13 -6066.03; ...
1608.15 9501.74 -6081.49; ...
1630.73 9510.31 -6076.87; ...
1634.09 9518.17 -6080.88; ...
1628.59 9503.45 -6068.43; ...
1640.24 9517.09 -6077.1; ...
1640.59 9513.07 -6069; ...
5072.75 9503.94 -6074.63; ...
5061.41 9513.06 -6075.53; ...
5072.64 9514.05 -6079.28; ...
5061.29 9502.45 -6065.43; ...
5052.34 9512.61 -6071.18; ...
5086.94 9509.14 -6079.2; ...
5081.86 9504.34 -6078.58; ...
5108.47 9501.03 -6075.51; ...
5097.45 9508.26 -6075.79; ...
5106.23 9506.39 -6070.66; ...
5096.83 9512.81 -6068.67; ...
5099.04 9502.11 -6078.89; ...
5120.24 9493.83 -6075.23; ...
5118.31 9501.18 -6066.88; ...
1599.91 9514.81 -6075.08; ...
1596.04 9517.55 -6065.44; ...
1615.85 9519.83 -6077.96; ...
1607.77 9523.19 -6067.11; ...
1628.88 9526.29 -6077.63; ...
1638.86 9526.28 -6079.06; ...
1623.35 9529.58 -6067.67; ...
1627.89 9520.87 -6081.4; ...
1648.68 9522.77 -6072.92; ...
1649.69 9529.01 -6076.35; ...
1650.15 9520.43 -6063.89; ...
1643.06 9522.57 -6078.79; ...
1654.79 9530.03 -6072.83; ...
1656.81 9529.72 -6065.57; ...
5036.1 9525.17 -6074.8; ...
5025.68 9531.69 -6076.14; ...
5037.38 9533.38 -6079.37; ...
5027.38 9521.88 -6066.88; ...
5017.33 9530.39 -6072; ...
5048.99 9522.16 -6076.78; ...
5053.35 9530.23 -6079.47; ...
5041.81 9516.85 -6069.76; ...
5067.41 9523.78 -6079.59; ...
5060.76 9521.38 -6079.42; ...
5086.44 9516.06 -6075.22; ...
5075.32 9523.59 -6075.85; ...
5083.01 9521.85 -6066.23; ...
5071.63 9527.96 -6071.7; ...
5077.82 9518.09 -6079.11; ...
1637.35 9531.92 -6072.16; ...
1635.05 9535.54 -6062.08; ...
1647.7 9533.15 -6074.05; ...
1649.45 9537.92 -6063.18; ...
1661.86 9539.56 -6073.87; ...
1675.93 9543.4 -6071.94; ...
1669.28 9547.62 -6072.83; ...
1661.86 9539.56 -6063.77; ...
1676.45 9548.92 -6076.12; ...
1671.95 9540.57 -6065.98; ...
1665.79 9547 -6065.24; ...
1685.94 9547.39 -6074.51; ...
1687.83 9554.08 -6079.87; ...
1683.87 9542.84 -6065.41; ...
1694.92 9551.79 -6077.54; ...
1697.45 9547.3 -6068.77; ...
5001.46 9542.96 -6075.12; ...
4991.67 9549.91 -6075.3; ...
5001.34 9552.13 -6079.59; ...
4995.82 9540.21 -6067.51; ...
4983.5 9548.12 -6067.22; ...
5013.09 9539.93 -6077.32; ...
5016.71 9548.69 -6080; ...
5007.49 9534.43 -6070.03; ...
5031.21 9542.78 -6080.09; ...
5024.52 9539.71 -6079.89; ...
5051.66 9536.87 -6075.97; ...
5039.33 9543.32 -6076.55; ...
5047.13 9541.76 -6067.06; ...
5035.06 9547.41 -6072.58; ...
5042.66 9538.15 -6079.57; ...
5063.87 9530.08 -6076.57; ...
5061.98 9533.59 -6069.93; ...
1674.3 9554.81 -6072.9; ...
1669.8 9555.65 -6063.74; ...
1682.6 9562.48 -6077.01; ...
1691.99 9563.52 -6081.32; ...
1677.68 9563.81 -6067.61; ...
1682.14 9556.83 -6079.06; ...
1706.42 9555.82 -6076.05; ...
1706.94 9567.35 -6082.03; ...
1709.22 9550.35 -6066.82; ...
1697.44 9558.09 -6081.04; ...
1719.49 9565.02 -6077.59; ...
1721.56 9575.49 -6082.36; ...
1718.77 9556.7 -6068.66; ...
1729.78 9572.68 -6078.68; ...
1731.6 9566.08 -6069.72; ...
4980.58 9558.44 -6075.24; ...
4970.69 9567.68 -6075.74; ...
4980.76 9568.94 -6079.86; ...
4968.69 9557.4 -6065.75; ...
4961.27 9568.65 -6071.05; ...
4993.93 9564.6 -6080.07; ...
4989.33 9559.15 -6079.52; ...
5015.45 9555.75 -6076.57; ...
5003.83 9563.5 -6075.91; ...
5013.72 9559.59 -6068.24; ...
5001.45 9567.69 -6067.64; ...
5005.99 9557.61 -6079.84; ...
5027.24 9549.04 -6077.29; ...
5025.56 9552.62 -6070.91; ...
1689.93 9571.59 -6075.83; ...
1684.59 9572.38 -6064.8; ...
1701.11 9580.17 -6078.53; ...
1712.25 9581.14 -6082.47; ...
1695.81 9581.32 -6067.67; ...
1700.03 9573.24 -6081.84; ...
1727 9586.72 -6083.2; ...
1741.15 9578.79 -6075.84; ...
1741.3 9590.77 -6081.51; ...
1743.69 9572.62 -6065.04; ...
1732.59 9580.7 -6081.6; ...
1750.88 9589.1 -6077.69; ...
1753.95 9583.13 -6068.55; ...
4962.48 9576.26 -6075.62; ...
4955.22 9583.64 -6074.12; ...
4964.3 9583.78 -6076.64; ...
4952.71 9576.86 -6070.3; ...
4947.76 9586.1 -6070.41; ...
4976.11 9578.59 -6079.09; ...
4970.79 9575.71 -6078.82; ...
4992.78 9571.71 -6075.6; ...
4982.78 9579.01 -6075.86; ...
4989.34 9576.54 -6066.7; ...
4979.55 9582.96 -6071.22; ...
4985.18 9573.63 -6079.62; ...
1710.19 9589.7 -6076.05; ...
1705.8 9590.68 -6064.07; ...
1721.79 9597.78 -6077.98; ...
1733.15 9598.71 -6081.15; ...
1717.56 9599.26 -6068.55; ...
1720.6 9591.59 -6081.7; ...
1748.29 9603.54 -6081.68; ...
1761.53 9596.62 -6075.86; ...
1761.33 9608.11 -6081.04; ...
1764.07 9590.63 -6067.25; ...
1753.2 9597.62 -6080.76; ...
1770 9607.69 -6077.98; ...
1772.64 9601.33 -6069.16; ...
4926.31 9602.01 -6074.3; ...
4916.45 9606.07 -6075.32; ...
4926.65 9608.54 -6077.08; ...
4918.62 9596.71 -6069.45; ...
4906.65 9603.24 -6071.6; ...
4934.85 9601.71 -6074.94; ...
4936.74 9605.64 -6075.87; ...
4934.56 9596.34 -6070.34; ...
4948.83 9594.65 -6073.87; ...
4963.44 9588.98 -6072.59; ...
4940.78 9603.84 -6073.97; ...
4944.24 9594.65 -6068.36; ...
4958.76 9592.21 -6065.32; ...
4939.9 9603.45 -6069.99; ...
4973.08 9584.36 -6075.12; ...
4971.4 9587.24 -6068.5; ...
1729.64 9605.2 -6075.03; ...
1726.88 9607.09 -6067.42; ...
1744.07 9611.11 -6077.78; ...
1736.96 9612.88 -6069.52; ...
1755.95 9619.46 -6078.07; ...
1766.16 9620.91 -6080.86; ...
1750.21 9621.3 -6070.65; ...
1755.31 9613.03 -6080.94; ...
1779.74 9615.9 -6076.45; ...
1779.36 9626.96 -6081.55; ...
1782.22 9609.53 -6066.51; ...
1771.76 9616.17 -6080.86; ...
1787.81 9627.17 -6079.19; ...
1790.59 9620.99 -6070.04; ...
4891.58 9615.03 -6073.36; ...
4883.91 9620.86 -6073.05; ...
4894.98 9621.73 -6074.63; ...
4882.35 9614.12 -6069.24; ...
4876.73 9622.78 -6070.82; ...
4904.27 9612.19 -6075.25; ...
4910.81 9618.48 -6076.52; ...
4894.27 9606.98 -6069.74; ...
4922.54 9615.58 -6077.45; ...
4916.35 9612.75 -6077.55; ...
4935.59 9609.83 -6074.44; ...
4928.44 9616.09 -6075.21; ...
4932.51 9613.79 -6070.71; ...
4925.35 9619.58 -6071.75; ...
4930.7 9611.97 -6076.95; ...
1764.2 9628.84 -6075.55; ...
1759.02 9630.22 -6066.98; ...
1774.98 9637.44 -6077.31; ...
1784.51 9639.27 -6081.44; ...
1769.85 9639.04 -6068.79; ...
1773.9 9631.14 -6080.43; ...
1797.67 9634.78 -6077.95; ...
1797.95 9644.83 -6082.73; ...
1799.95 9628.84 -6068.1; ...
1789.68 9635.13 -6082.14; ...
1806.62 9644.45 -6080.33; ...
1808.82 9638.74 -6071.03; ...
4853.28 9635.43 -6074.37; ...
4843.43 9640.81 -6075.7; ...
4854.1 9642.89 -6076.75; ...
4844.6 9632.33 -6070.26; ...
4833.71 9638.72 -6072.25; ...
4862.05 9635.29 -6074.69; ...
4864.89 9639.7 -6075.02; ...
4860.84 9628.94 -6070.45; ...
4875.38 9631.38 -6073.87; ...
4892.97 9628.28 -6071.68; ...
4869.98 9638.61 -6073.02; ...
4875.38 9631.38 -6072.03; ...
4885.89 9632.7 -6068.73; ...
4872.24 9639.84 -6069.17; ...
4906.27 9624.42 -6072.84; ...
4901.35 9630.51 -6065.91; ...
4918.94 9620.52 -6074.71; ...
4916.31 9624.31 -6068.86; ...
1782.95 9646.82 -6075.5; ...
1777.99 9648.54 -6066.27; ...
1793.68 9654.68 -6077.59; ...
1804.42 9656.05 -6081.59; ...
1788.49 9656.81 -6068.6; ...
1792.6 9648.88 -6081.19; ...
1818.15 9650.12 -6077.85; ...
1820.49 9659.62 -6082.6; ...
1819.19 9644.82 -6067.11; ...
1809.59 9651.45 -6082.83; ...
1831.65 9658.05 -6079.08; ...
1835.04 9665.02 -6083.24; ...
1829.66 9651.94 -6069.08; ...
1842.36 9663.09 -6080.17; ...
1843.6 9659.02 -6071.52; ...
4817.1 9652.64 -6075.51; ...
4807.8 9660.52 -6076.35; ...
4819.3 9661.4 -6078.45; ...
4807.08 9651.11 -6070.55; ...
4797.79 9660.07 -6072.46; ...
4830.37 9649.28 -6076.67; ...
4833.8 9660.88 -6078.88; ...
4820.99 9643.26 -6070.71; ...
4848.89 9654.3 -6077.44; ...
4842.71 9649.59 -6078.11; ...
4864.95 9644.64 -6072.51; ...
4856.78 9652.96 -6073.35; ...
4861.24 9652.08 -6065.37; ...
4851.84 9659.3 -6069.92; ...
4858.92 9646.77 -6075.8; ...
1801.07 9662.33 -6074.5; ...
1797.06 9665.45 -6065.31; ...
1816.19 9667.22 -6078.43; ...
1808.14 9671.02 -6067.53; ...
1829.01 9673.58 -6079.36; ...
1840.93 9673.55 -6082.22; ...
1822.96 9677.8 -6069.51; ...
1828.29 9667.9 -6082.88; ...
1854.71 9666.61 -6077.04; ...
1857.72 9675.59 -6081.81; ...
1855.65 9662.66 -6068.34; ...
1846.23 9668.46 -6082.42; ...
1869.42 9673.52 -6077.53; ...
1873.12 9680.98 -6081.95; ...
1867 9667.92 -6068.85; ...
1880.8 9679.01 -6078.5; ...
1881.89 9674.84 -6070.34; ...
4797.54 9669.58 -6076.82; ...
4786.2 9678.82 -6077.16; ...
4798.88 9680.38 -6079.01; ...
4786.52 9667.65 -6071.9; ...
4776.12 9676.99 -6073.38; ...
4817.42 9674.4 -6078.68; ...
4808.26 9669.66 -6078.78; ...
4832.19 9669.96 -6078.19; ...
4847.68 9661.53 -6074.87; ...
4838 9669.62 -6075.59; ...
4841.95 9667.3 -6070.52; ...
4832.23 9674.32 -6072; ...
4841.18 9663.94 -6077.87; ...
1837.27 9680.69 -6075.55; ...
1833.47 9685.31 -6065.79; ...
1853.23 9684.11 -6078.74; ...
1845.11 9689.19 -6068.33; ...
1866.49 9690.52 -6079.45; ...
1879.02 9690.62 -6081.66; ...
1859.97 9695.32 -6070.01; ...
1865.94 9684.2 -6082.38; ...
1893.15 9683.64 -6075.79; ...
1895.99 9693.55 -6080.8; ...
1894.04 9679.43 -6067.41; ...
1884.76 9685.16 -6081.17; ...
1906.7 9692.28 -6076.3; ...
1910.01 9699.86 -6080.19; ...
1904.07 9686.01 -6068.46; ...
1916.07 9698.92 -6076.43; ...
1916.09 9695.11 -6068.53; ...
4759.84 9692.01 -6076.58; ...
4750.36 9698.42 -6076.95; ...
4761.79 9700.19 -6078.84; ...
4751.13 9689.23 -6072.2; ...
4742.08 9696.05 -6073.12; ...
4772.87 9688.43 -6077.48; ...
4777.59 9697.44 -6078.37; ...
4763.79 9682.12 -6071.94; ...
4792.45 9691.26 -6078.4; ...
4785.52 9688.09 -6079.02; ...
4813.04 9684.08 -6075.54; ...
4800.28 9691.7 -6075.6; ...
4807.07 9689.41 -6070.78; ...
4796.16 9695.75 -6071.75; ...
4804.55 9685.46 -6078.18; ...
4826.31 9676.48 -6075.77; ...
4820.7 9681.21 -6070.77; ...
1874.76 9698.39 -6075.71; ...
1870.35 9703.32 -6066.21; ...
1891.18 9702.3 -6078.07; ...
1882.36 9707.61 -6068.26; ...
1904 9708.7 -6077.56; ...
1914.31 9708.49 -6078.66; ...
1897.62 9713.63 -6068.48; ...
1903.59 9702.62 -6080.94; ...
1924.17 9705.09 -6072.44; ...
1925.17 9711.64 -6075.98; ...
1925.3 9702.84 -6063.52; ...
1918.78 9704.57 -6078.17; ...
1930.19 9712.91 -6072.54; ...
1932.01 9712.71 -6065.39; ...
4726.75 9707.02 -6072.07; ...
4718.76 9712.74 -6071.64; ...
4729.48 9714.33 -6074.02; ...
4716.54 9704.42 -6065.8; ...
4711.87 9715.08 -6070.12; ...
4738.9 9704.88 -6075.45; ...
4744.45 9711.63 -6076.25; ...
4731.43 9698.68 -6069.67; ...
4756.62 9708.71 -6077.62; ...
4750.05 9705.52 -6078.35; ...
4776.48 9704.16 -6074.61; ...
4765.09 9709.93 -6073.88; ...
4775.2 9707.88 -6067.62; ...
4763.17 9714.26 -6066.5; ...
4767.22 9705.1 -6077.83; ...
4788.18 9697.93 -6075.38; ...
4786.89 9701.16 -6069.29; ...
1912.02 9715.3 -6072.34; ...
1908.81 9720.56 -6062.93; ...
1922.81 9716.33 -6073.95; ...
1923.93 9722.42 -6063.5; ...
1937.3 9723.19 -6073.87; ...
1950.93 9727.16 -6071.9; ...
1944.31 9731.59 -6073.13; ...
1937.3 9723.19 -6063.77; ...
1951.69 9732.55 -6076.16; ...
1946.8 9724.36 -6066.32; ...
1940.65 9731.63 -6065.62; ...
1961.11 9731.17 -6074.25; ...
1963.69 9737.36 -6079.54; ...
1958.29 9726.91 -6065.78; ...
1970.69 9735.44 -6077.06; ...
1972.26 9731.72 -6068.58; ...
4672.37 9728.84 -6073.87; ...
4662.09 9734 -6075.32; ...
4672.45 9735.37 -6077.75; ...
4665.91 9727.07 -6069.84; ...
4654.26 9730.72 -6068.76; ...
4683.39 9727.43 -6074.18; ...
4686.94 9732.91 -6076.17; ...
4678.04 9721.55 -6067.17; ...
4694.92 9726.54 -6074.48; ...
4698.36 9729.12 -6074.63; ...
4695.87 9720.78 -6070.26; ...
4710.11 9723.19 -6073.87; ...
4728.42 9720.91 -6071.27; ...
4703.16 9729.55 -6072.55; ...
4710.11 9723.19 -6072.03; ...
4724.92 9725.6 -6066.27; ...
4707.03 9732.43 -6067.04; ...
4740.34 9717.8 -6071.93; ...
4736.89 9722.45 -6067.21; ...
4753.13 9714.45 -6072.84; ...
4749.9 9720.25 -6064.33; ...
1949.19 9738.91 -6073.31; ...
1944.19 9741.38 -6064.49; ...
1957.85 9745.59 -6076.89; ...
1968.69 9746.29 -6080.51; ...
1952.39 9748.51 -6068; ...
1957.71 9740.09 -6079.03; ...
1982.77 9739.57 -6075.52; ...
1985.18 9749.31 -6081.49; ...
1984.4 9735.42 -6066.34; ...
1974.06 9741.12 -6080.53; ...
1996.91 9747.78 -6077.65; ...
2000.23 9755.67 -6082.73; ...
1995.3 9741.68 -6067.94; ...
2007.67 9754.01 -6079.38; ...
2009.24 9749.87 -6070.27; ...
4632.94 9744.64 -6074.38; ...
4621.82 9751.7 -6076.87; ...
4634.89 9752.84 -6079.39; ...
4620.74 9741.93 -6068.11; ...
4611.44 9750.34 -6073.53; ...
4647.75 9741.27 -6075.81; ...
4651.65 9749.83 -6079.03; ...
4638.28 9734.73 -6066.46; ...
4666.45 9743.85 -6078.73; ...
4659.85 9741.08 -6078.81; ...
4686.14 9739.27 -6074.12; ...
4675.61 9745.02 -6074.95; ...
4684.9 9744.9 -6069.14; ...
4675.6 9751.27 -6067.25; ...
4677.34 9739.34 -6077.75; ...
4696.35 9733.79 -6072.74; ...
4695.2 9740.08 -6067.22; ...
1964.52 9752.99 -6074.43; ...
1959.96 9756.2 -6064.89; ...
1980.35 9757.64 -6078.28; ...
1971.41 9761.17 -6067.23; ...
1993.75 9764.68 -6079.43; ...
2005.93 9765.19 -6082.3; ...
1986.99 9767.92 -6069.21; ...
1993.19 9758.66 -6082.76; ...
2019.63 9758.87 -6076.44; ...
2022.1 9768.16 -6081.98; ...
2021.16 9755.01 -6066.53; ...
2011.31 9760.17 -6082.27; ...
2033.29 9766.85 -6077.5; ...
2036.35 9774.12 -6082.21; ...
2031.9 9761.3 -6067.38; ...
2043.96 9772.58 -6078.73; ...
2046.08 9768.69 -6069.51; ...
4578.87 9764.18 -6074.84; ...
4568.91 9770.24 -6075.16; ...
4580.76 9771.72 -6078.65; ...
4567.55 9760.26 -6066.71; ...
4558.7 9770.44 -6070.94; ...
4591.79 9762.66 -6077.07; ...
4598.01 9769.85 -6079.12; ...
4585.46 9756.14 -6070.8; ...
4608.44 9759.39 -6078.38; ...
4615.1 9765.86 -6079.5; ...
4599.5 9753.59 -6073.07; ...
4628.96 9761.93 -6079.78; ...
4621.65 9758.98 -6080.27; ...
4650.52 9757.9 -6075.42; ...
4638.28 9763.65 -6075.71; ...
4648.22 9763.81 -6069.25; ...
4637.25 9769.43 -6067.09; ...
4640.55 9757.8 -6079.42; ...
4663.5 9751.31 -6074.91; ...
4661.81 9759.1 -6066.02; ...
2001.96 9771.84 -6075.39; ...
1997.51 9774.95 -6065.21; ...
2017.78 9775.93 -6078.57; ...
2009.39 9779.32 -6067.45; ...
2030.46 9782.54 -6078.92; ...
2042.01 9783.39 -6081.23; ...
2024.46 9785.78 -6069.2; ...
2029.74 9776.85 -6082.38; ...
2057.37 9777.13 -6075.66; ...
2058.35 9786.84 -6080.74; ...
2059.72 9772.91 -6065.84; ...
2047.42 9778.46 -6081.29; ...
2071.53 9785.14 -6077.9; ...
2072.42 9793.42 -6081.54; ...
2075.6 9779.19 -6066.35; ...
2080.92 9791.06 -6080.13; ...
2085.03 9786.61 -6075.33; ...
4559.57 9777.6 -6074.95; ...
4551.45 9784.86 -6073.76; ...
4561.38 9784.83 -6075.46; ...
4548.99 9777.9 -6070.31; ...
4542.81 9787.32 -6070.83; ...
4575.12 9779.8 -6077.73; ...
4568.81 9777.05 -6077.72; ...
4595.97 9777.21 -6075.79; ...
4584.06 9781.49 -6074.88; ...
4593.49 9782.23 -6069.96; ...
4583.24 9786.92 -6066.67; ...
4586.32 9776.32 -6078.75; ...
4610.07 9772.99 -6075.31; ...
4605.57 9779.29 -6068.55; ...
4625.1 9768.6 -6075.17; ...
4621.7 9775.48 -6065.87; ...
2038.69 9789.98 -6074.52; ...
2035 9793.22 -6065.28; ...
2054.33 9795.4 -6077.01; ...
2047.29 9798.68 -6066.52; ...
2067.28 9803.93 -6077.72; ...
2077.4 9804.18 -6080.88; ...
2064.12 9807.47 -6068.51; ...
2065.43 9796.79 -6080.79; ...
2092.94 9794.86 -6078.3; ...
2093.27 9807.16 -6080.94; ...
2094.58 9788.95 -6074.17; ...
2083.08 9797.93 -6081.49; ...
2107.55 9803.53 -6077.42; ...
2109.24 9814.06 -6080.58; ...
2105.25 9792.71 -6070.31; ...
2119.21 9810.5 -6077.98; ...
2124.4 9804.36 -6069.46; ...
4507.59 9804.77 -6073.25; ...
4496.86 9809.82 -6074.17; ...
4509.89 9811.56 -6076.22; ...
4497.72 9799.75 -6068.19; ...
4484.83 9809.05 -6069.28; ...
4519.07 9804.39 -6073.8; ...
4523.66 9808.88 -6075.29; ...
4512.8 9799.36 -6069.46; ...
4530.24 9802.71 -6073.99; ...
4533.65 9804.01 -6074.4; ...
4526.84 9798.96 -6070.37; ...
4544.85 9796.64 -6073.87; ...
4559.43 9791.18 -6070.91; ...
4535.75 9802.88 -6073.42; ...
4535.67 9796.64 -6070.19; ...
4550.8 9796.16 -6066.1; ...
4531.88 9802.25 -6070.89; ...
4571.78 9786.11 -6072.56; ...
4567.87 9792.95 -6063.51; ...
2078.28 9814.05 -6076.09; ...
2081.03 9818.34 -6065.96; ...
2088.81 9820.93 -6078.57; ...
2099.31 9820.26 -6080.28; ...
2088.28 9823.6 -6074.5; ...
2086.55 9814.1 -6080.28; ...
2116.37 9823.91 -6080.33; ...
2132.34 9814.44 -6076.39; ...
2132.91 9825.72 -6080.03; ...
2134.77 9810.65 -6070.97; ...
2121.81 9817.79 -6080.17; ...
2146.1 9822.42 -6077.36; ...
2147.52 9831.71 -6080.61; ...
2145.1 9813.03 -6070.18; ...
2156.43 9828.81 -6078.68; ...
2161.56 9823.13 -6070.99; ...
4450.72 9822.5 -6074.06; ...
4439.54 9827.83 -6074.74; ...
4453.03 9829.94 -6077.3; ...
4441.04 9817.41 -6068.29; ...
4428.43 9827.05 -6069.47; ...
4464.3 9821.78 -6074.87; ...
4471.55 9827.76 -6077.04; ...
4456.68 9816.86 -6069.79; ...
4482.51 9817.83 -6075.17; ...
4490.11 9823.1 -6077.11; ...
4471.76 9815.78 -6069.78; ...
4504.54 9819.18 -6077.09; ...
4497.28 9816.65 -6076.99; ...
4520.69 9813.83 -6074.14; ...
4510.71 9819.71 -6075.02; ...
4513.3 9817.26 -6070.87; ...
4503.85 9822.65 -6072.3; ...
4515.15 9815.33 -6076.35; ...
4529.35 9807.45 -6073.51; ...
4523.21 9809.92 -6070.48; ...
2096.65 9826.52 -6077.31; ...
2095.11 9827.83 -6074.51; ...
2110.17 9828.53 -6077.42; ...
2103.92 9829.11 -6073.23; ...
2128.43 9832.87 -6077.5; ...
2120.94 9830.99 -6070.26; ...
2142.11 9839.89 -6077.58; ...
2153.1 9841.29 -6079.99; ...
2140.66 9839.15 -6069.92; ...
2140.19 9835.02 -6080.18; ...
2168.41 9832.47 -6077.7; ...
2169.9 9843.77 -6080.42; ...
2170.28 9829.14 -6073.12; ...
2158.71 9835.76 -6080.66; ...
2182.55 9838.71 -6077.52; ...
2186.09 9849.42 -6080.55; ...
2179.06 9830.26 -6073.55; ...
2197.95 9844.43 -6076.47; ...
2200.71 9853.46 -6080.32; ...
2194.36 9832.8 -6068.65; ...
2209.95 9849.4 -6076.95; ...
2215.18 9842.95 -6067.38; ...
4395.29 9840.71 -6074.67; ...
4384.4 9845.67 -6075.92; ...
4396.83 9848.13 -6077.82; ...
4386.45 9835.87 -6069.36; ...
4374.19 9844.62 -6071.52; ...
4408.15 9840.04 -6075.13; ...
4414.44 9846.13 -6077.17; ...
4401.48 9835.17 -6070.16; ...
4425.43 9836.06 -6075.43; ...
4432.17 9841.63 -6077.35; ...
4415.92 9834.02 -6069.92; ...
4446.53 9838.02 -6077.75; ...
4439.43 9835.03 -6077.57; ...
4467.11 9834.09 -6075.26; ...
4453.5 9839.22 -6075.61; ...
4458.11 9837.25 -6071.14; ...
4446.38 9841.97 -6072.4; ...
4458.75 9834.61 -6077.51; ...
4482.77 9828.71 -6075.24; ...
4473.98 9831.07 -6070.93; ...
4498.25 9824.26 -6075.41; ...
4490.78 9826.12 -6071.46; ...
2151.63 9845.79 -6075.43; ...
2150.95 9845.85 -6071.47; ...
2166.32 9851.61 -6077.57; ...
2160.74 9849.68 -6070.2; ...
2179.18 9859.11 -6078.31; ...
2190.95 9859.11 -6080.46; ...
2177.4 9859.35 -6070.6; ...
2177.7 9853.7 -6080.63; ...
2208.61 9860.21 -6080.26; ...
2223.57 9850.96 -6074.98; ...
2227.67 9858.74 -6078.68; ...
2223.87 9848.58 -6069.42; ...
2213.71 9854.92 -6079.53; ...
2240.78 9853.29 -6075.59; ...
2248.99 9859.91 -6077.97; ...
2234.98 9849.77 -6069.53; ...
2259.47 9854.13 -6075.18; ...
2267.54 9861.6 -6078.08; ...
2250.71 9848.45 -6070.17; ...
2277.92 9856.58 -6075.4; ...
2282.92 9863.64 -6079.07; ...
2271.5 9848.93 -6066.85; ...
2292.82 9860.2 -6077.18; ...
2295.33 9865.98 -6079.86; ...
2294.49 9855.4 -6069.68; ...
2302.87 9863.33 -6078.43; ...
2305.87 9860.02 -6074.66; ...
4340.81 9855.94 -6075.04; ...
4329.44 9862.32 -6076.49; ...
4342.7 9865.12 -6079.05; ...
4328.63 9851.29 -6067.5; ...
4318.9 9860.53 -6072.66; ...
4354.44 9855.43 -6076.45; ...
4360.06 9863.36 -6078.26; ...
4348.85 9846.96 -6069.73; ...
4370.91 9852.92 -6077.05; ...
4376.77 9859.34 -6078.35; ...
4363.5 9848.72 -6072.32; ...
4390.23 9856.18 -6078.37; ...
4383.73 9852.84 -6078.6; ...
4410.1 9852.53 -6075.38; ...
4397.05 9857.55 -6076; ...
4402.28 9855.67 -6071.59; ...
4391.23 9860.26 -6072.99; ...
4401.93 9852.96 -6077.77; ...
4425.1 9847.29 -6075.25; ...
4417.23 9849.62 -6071.01; ...
4440.13 9843.18 -6075.6; ...
4433.31 9844.96 -6071.38; ...
2187.83 9864.23 -6076.72; ...
2186.74 9865.61 -6073.23; ...
2201.82 9864.99 -6077.83; ...
2195.84 9866.73 -6073.13; ...
2220.11 9864.53 -6076.98; ...
2211.55 9866.14 -6072.23; ...
2240.05 9864.85 -6076.35; ...
2233.33 9866.09 -6069.23; ...
2259.61 9866.98 -6076.19; ...
2251.8 9869.5 -6071.65; ...
2278.23 9869.78 -6077.27; ...
2272.21 9874.55 -6068.61; ...
2291.02 9873.95 -6077.97; ...
2301.92 9872.96 -6078.98; ...
2288.23 9877.17 -6073.23; ...
2289.14 9869.32 -6079.76; ...
2316.29 9865.1 -6076.29; ...
2320.63 9873.32 -6077.9; ...
2316.29 9861.41 -6072.89; ...
2306.74 9867.86 -6079.31; ...
2334.01 9869.3 -6075.51; ...
2341.3 9876.2 -6077.36; ...
2329.48 9864.19 -6069.17; ...
2351.63 9872.04 -6075.4; ...
2359.59 9877.96 -6077.68; ...
2345.18 9868.37 -6071.47; ...
2368.93 9873.96 -6074.94; ...
2376.08 9878.73 -6078.31; ...
2360.45 9870.96 -6069.59; ...
2385.58 9875.67 -6075.21; ...
2390.83 9880.08 -6078.81; ...
2379.45 9874.29 -6067.31; ...
2400.65 9877.94 -6075.79; ...
2405.03 9882.49 -6078.84; ...
2396.48 9876.47 -6069.84; ...
2412.57 9880.75 -6076.34; ...
2412.16 9880.8 -6069.59; ...
4284.41 9876.32 -6073.51; ...
4273.53 9882.76 -6075.95; ...
4287.01 9884.77 -6078.83; ...
4272.37 9873.57 -6066.1; ...
4262.62 9882.63 -6071.74; ...
4298.35 9874.33 -6075.24; ...
4305.08 9882.61 -6078.48; ...
4290.81 9867.07 -6065.71; ...
4315.89 9870.63 -6077.32; ...
4322.62 9878.1 -6079.11; ...
4306.6 9864.24 -6070.36; ...
4336.34 9874.43 -6079.36; ...
4329.52 9870.67 -6079.69; ...
4356.4 9870.56 -6074.6; ...
4343.11 9876.16 -6075.3; ...
4348.01 9875.09 -6065.26; ...
4336.85 9880.03 -6071.19; ...
4347.9 9870.77 -6078.58; ...
4371 9865.14 -6075.51; ...
4366.64 9867.74 -6068.95; ...
4384.64 9861.3 -6076.2; ...
4380.29 9863.23 -6071.66; ...
2300.61 9879.17 -6075.17; ...
2299.67 9883.2 -6068.43; ...
2314.82 9880.77 -6075.47; ...
2310.29 9885.11 -6070.98; ...
2332.48 9882.9 -6075.35; ...
2325.23 9890.62 -6068.53; ...
2350.9 9884.83 -6076.22; ...
2343.62 9892.83 -6070.78; ...
2369.67 9886.59 -6077.59; ...
2360.2 9895.11 -6072.6; ...
2382.92 9890.63 -6078.23; ...
2395.68 9888.38 -6079.15; ...
2377.52 9898.69 -6073.91; ...
2382.7 9884.1 -6079.4; ...
2413.15 9890.11 -6078.86; ...
2426.35 9885.09 -6074.42; ...
2430.94 9891.68 -6077.85; ...
2427.21 9887.19 -6067.52; ...
2417.66 9884.79 -6078.2; ...
2442.56 9890.39 -6075.23; ...
2448.74 9895.93 -6077.92; ...
2439.04 9890.13 -6070.1; ...
2456.79 9894.84 -6075.11; ...
2462.08 9899.57 -6077.94; ...
2451.56 9893.2 -6071.11; ...
2468.1 9898.92 -6075.17; ...
2465.92 9899.71 -6068.56; ...
4212.28 9894.39 -6074.57; ...
4201.33 9900.47 -6076.89; ...
4213.84 9901.91 -6079.35; ...
4200.88 9892.72 -6067.95; ...
4191.85 9899.64 -6073.46; ...
4226.39 9892.66 -6075.79; ...
4232.19 9900.47 -6078.73; ...
4219.14 9885.62 -6067.34; ...
4243.51 9891.51 -6077.17; ...
4251.47 9897.26 -6079.15; ...
4237.94 9883.95 -6070.72; ...
4260.71 9889.51 -6078.06; ...
4267.08 9895.59 -6080.12; ...
4252.64 9885.98 -6073.26; ...
4280.55 9893.35 -6080.16; ...
4273.86 9889.8 -6079.99; ...
4300.93 9889.92 -6075.2; ...
4287.1 9895.06 -6076.87; ...
4291.34 9893.16 -6068.23; ...
4280.32 9897.8 -6073.83; ...
4292.44 9890.25 -6079.17; ...
4316.41 9884.61 -6075.4; ...
4310.23 9886.98 -6066.83; ...
4330.68 9880.47 -6076.23; ...
4325.68 9883.41 -6070.02; ...
2391.04 9897.47 -6076.59; ...
2387.82 9903.38 -6073.54; ...
2406.27 9898.25 -6076.88; ...
2398.16 9906.04 -6072.91; ...
2424.24 9899.56 -6076.81; ...
2416.73 9908.96 -6071.99; ...
2443.49 9902.58 -6077.17; ...
2435.15 9907.57 -6073.05; ...
2457.4 9908.74 -6077.3; ...
2468.99 9908.14 -6078.06; ...
2451.51 9914.61 -6072.26; ...
2456.12 9902.44 -6078.66; ...
2481.08 9904.31 -6073.19; ...
2486.06 9911.11 -6077.05; ...
2481.26 9906.77 -6066.12; ...
2473.37 9903.33 -6077.16; ...
2497.14 9910.42 -6074.79; ...
2502.71 9916.11 -6077.79; ...
2493.56 9910.04 -6069.11; ...
2511.17 9915.01 -6076.26; ...
2515.28 9919.55 -6078.69; ...
2507.12 9913.92 -6071.5; ...
2521.88 9918.45 -6077.42; ...
2522.88 9918.98 -6073.21; ...
4101.87 9911.43 -6074.51; ...
4090.42 9916.25 -6076.67; ...
4103.89 9918.75 -6079.11; ...
4089.36 9906.81 -6068.46; ...
4079.28 9913.84 -6073.24; ...
4116.17 9911.32 -6075.15; ...
4123.26 9918.43 -6078.52; ...
4107.1 9904.75 -6068.1; ...
4134.3 9910.74 -6075.29; ...
4143.79 9916.38 -6077.95; ...
4124.56 9904.39 -6068.49; ...
4153.15 9909.78 -6075.46; ...
4162.09 9915.16 -6077.98; ...
4142.87 9904 -6068.77; ...
4171.15 9908.68 -6076.46; ...
4179.11 9913.83 -6078.61; ...
4162.33 9902.47 -6068.62; ...
4188.37 9906.67 -6078.16; ...
4193.9 9912.24 -6079.82; ...
4179.82 9901.91 -6072.05; ...
4206.8 9909.74 -6080.28; ...
4200.68 9906.75 -6080.33; ...
4227.9 9907.69 -6075.46; ...
4213.71 9911.92 -6076.96; ...
4219.66 9913.35 -6068.89; ...
4208.39 9915.62 -6073.13; ...
4218.66 9906.88 -6079.49; ...
4244.6 9903.14 -6075.75; ...
4238.76 9907.48 -6066.19; ...
4260.72 9900.26 -6077.4; ...
4256.15 9902.06 -6070.82; ...
4274.51 9898.19 -6078.12; ...
4269.4 9899.78 -6073.55; ...
2466.63 9916.43 -6075.51; ...
2464.01 9921.81 -6072.23; ...
2481.01 9918.32 -6076.01; ...
2475.59 9925.61 -6071.6; ...
2497.43 9922.15 -6076.16; ...
2490.25 9925.93 -6072.01; ...
2509.68 9927.92 -6076.08; ...
2521.35 9926.75 -6077.97; ...
2502.62 9932.82 -6068.85; ...
2509.18 9922.42 -6078.4; ...
2534.56 9921.92 -6076.41; ...
2539.35 9927.48 -6077.73; ...
2534.75 9922.61 -6073.08; ...
2526.25 9922.2 -6078.61; ...
2552.05 9925.92 -6076.42; ...
2559.66 9930.16 -6077.38; ...
2546.22 9925.67 -6072.97; ...
2570.2 9928.29 -6076.2; ...
2578.12 9932.26 -6077.47; ...
2563.61 9928.47 -6072.89; ...
2587.39 9930.22 -6076.01; ...
2594.42 9934.01 -6078.05; ...
2580.9 9930.34 -6072.37; ...
2602.92 9932.63 -6076.13; ...
2607.92 9936.34 -6078.53; ...
2597.43 9932.84 -6071.52; ...
2614.54 9935.43 -6076.69; ...
2614.85 9936.94 -6071.83; ...
4028.84 9931.64 -6076.43; ...
4018.78 9936.98 -6077.67; ...
4031.24 9938.8 -6079.52; ...
4018.36 9927.97 -6072.23; ...
4007.65 9934.04 -6074.28; ...
4041.37 9930.21 -6077.1; ...
4046.69 9939.17 -6080.01; ...
4032.8 9922.97 -6071.46; ...
4057.7 9927.64 -6077.61; ...
4065.78 9935.68 -6079.47; ...
4048.89 9919.65 -6071.97; ...
4076.11 9923.49 -6078.19; ...
4082.88 9930.44 -6079.74; ...
4065.42 9916.6 -6072.74; ...
4096.99 9926.62 -6080; ...
4089.88 9923.24 -6080.04; ...
4120.3 9925.51 -6076.56; ...
4106.34 9929.45 -6076.81; ...
4116.58 9930.82 -6072.22; ...
4105.58 9937.28 -6068.39; ...
4109.59 9923.7 -6079.64; ...
4136.54 9922.5 -6076.01; ...
4132.54 9929.49 -6068.14; ...
4153.82 9920.58 -6075.76; ...
4147.32 9925.03 -6071.12; ...
4171.28 9919.29 -6074.99; ...
4162.54 9924.13 -6068.59; ...
4187.72 9917.4 -6075.72; ...
4182.09 9922.37 -6065.86; ...
4201.4 9914.87 -6077.31; ...
4198.22 9918.48 -6070.49; ...
2518.26 9933.61 -6073.48; ...
2516 9938.18 -6067.46; ...
2533.18 9933.72 -6074.85; ...
2528.25 9938.81 -6068.72; ...
2550.59 9934.51 -6075.1; ...
2543.76 9939.29 -6068.96; ...
2569.2 9936.33 -6075.33; ...
2560.97 9940.04 -6069.64; ...
2588.58 9939.83 -6076.11; ...
2579.03 9942.45 -6070.05; ...
2602.47 9945.41 -6076.47; ...
2614.48 9944.45 -6078.12; ...
2596.12 9951.13 -6069.48; ...
2601.54 9939.38 -6078.53; ...
2626.87 9940.14 -6075.21; ...
2631.86 9947.28 -6077.62; ...
2626.77 9940.89 -6071.24; ...
2619.22 9939.48 -6078.12; ...
2642.54 9946.84 -6075.4; ...
2649.16 9952.76 -6077.99; ...
2637.07 9945.27 -6070.87; ...
2657.65 9952.21 -6075.9; ...
2662.69 9956.56 -6078.57; ...
2652.43 9951.19 -6070.53; ...
2669.45 9955.9 -6076.83; ...
2669.98 9957.02 -6071.68; ...
3920.3 9951.52 -6075.85; ...
3909.08 9955.56 -6076.49; ...
3920.27 9957.28 -6079.87; ...
3914.49 9949.09 -6069.6; ...
3900.47 9953.29 -6068.87; ...
3932.43 9950.04 -6076.37; ...
3938.97 9956.48 -6079.3; ...
3926.36 9946.69 -6071.31; ...
3949.8 9947.86 -6076.22; ...
3959.8 9953.85 -6078.24; ...
3940.65 9942.07 -6068.97; ...
3968.48 9946.15 -6076.66; ...
3978.66 9952.47 -6078.04; ...
3959.5 9939.99 -6071.4; ...
3986.63 9944.77 -6077.19; ...
3996.68 9951.5 -6078.27; ...
3976.4 9938.23 -6072.63; ...
4005.42 9942.99 -6078.1; ...
4013.81 9950.54 -6078.82; ...
3993.37 9935.94 -6073.2; ...
4031.22 9947.69 -6079.4; ...
4020.13 9944.02 -6079.89; ...
4044.86 9947.42 -6079.01; ...
4065.24 9944.72 -6076.09; ...
4053.02 9950.34 -6074.97; ...
4064.99 9952.79 -6067.55; ...
4048.86 9957.91 -6065.83; ...
4054.92 9943.79 -6079.25; ...
4078.1 9938.97 -6076.57; ...
4075.51 9946.09 -6071.33; ...
4092.6 9934.13 -6076.33; ...
4088.54 9942.85 -6069.18; ...
2611.86 9952.61 -6074.38; ...
2610.23 9959.5 -6069.17; ...
2626.55 9954.06 -6075.59; ...
2621.24 9959.51 -6070.5; ...
2644.25 9958.79 -6076.22; ...
2635.77 9961.5 -6070.34; ...
2657.98 9965.38 -6076.51; ...
2669.73 9964.13 -6078.13; ...
2652.38 9971.1 -6069.68; ...
2656.59 9959.31 -6078.56; ...
2682.77 9959.84 -6075.78; ...
2687.95 9965.36 -6077.78; ...
2682.63 9960.88 -6071.84; ...
2674.44 9959.53 -6078.34; ...
2700.21 9964.38 -6076.55; ...
2707.63 9969.18 -6078.11; ...
2694.12 9963.97 -6072.3; ...
2716.83 9967.7 -6077.11; ...
2723.61 9972.02 -6079.31; ...
2710.27 9967.02 -6072.94; ...
2731.54 9970.92 -6077.05; ...
2736.79 9975.07 -6080.17; ...
2725.02 9969.58 -6072.28; ...
2743.12 9974.2 -6077.24; ...
2740.97 9973.49 -6068.58; ...
3829.87 9972.51 -6077.89; ...
3818.17 9975.79 -6078.6; ...
3829.06 9976.53 -6082.05; ...
3824.78 9972.59 -6073.74; ...
3811.5 9974.72 -6068.71; ...
3841.7 9970.77 -6077.93; ...
3847.08 9975.39 -6081.15; ...
3837.92 9969.52 -6069.83; ...
3857.48 9968.06 -6077.16; ...
3865.8 9972.14 -6079.77; ...
3850.95 9965.78 -6070.54; ...
3874.74 9964.94 -6076.46; ...
3882.76 9969.46 -6079.2; ...
3865.62 9961.88 -6068.23; ...
3893.53 9961.37 -6077.06; ...
3898.41 9967.18 -6079.72; ...
3883.37 9957.97 -6068.68; ...
3912.57 9964.57 -6080.56; ...
3906.41 9961.25 -6080.24; ...
3935.35 9963.89 -6078.1; ...
3921.33 9967.56 -6077.66; ...
3931.14 9968.82 -6074.05; ...
3919.19 9973.5 -6068.18; ...
3925.21 9962.02 -6080.58; ...
3952.22 9961.02 -6076.37; ...
3944.53 9966.88 -6072.36; ...
3970.82 9959.11 -6075.3; ...
3963.2 9965.66 -6067.3; ...
3988.43 9957.98 -6075.11; ...
3980.16 9962.69 -6069.38; ...
4005.6 9957.25 -6074.78; ...
3995.38 9962.5 -6067.43; ...
4022.7 9955.82 -6074.74; ...
4013.24 9961.71 -6066.83; ...
4038.84 9953.73 -6074.65; ...
4030.74 9960.3 -6066.48; ...
2667.47 9972.07 -6074.36; ...
2666.27 9978.88 -6069.45; ...
2681.88 9971.75 -6075.33; ...
2676.7 9977.82 -6070.45; ...
2698.87 9973.19 -6075.37; ...
2690.89 9977.29 -6069.98; ...
2717.25 9977.49 -6075.92; ...
2707.71 9979.73 -6069.38; ...
2730.33 9983.78 -6076.12; ...
2742.89 9983.31 -6079.34; ...
2722.49 9990.17 -6065.51; ...
2730.18 9977.59 -6079.61; ...
2756.17 9978.26 -6073.88; ...
2761.13 9986.16 -6078.87; ...
2754.96 9976.78 -6066.19; ...
2748.16 9978.44 -6079.44; ...
2773.89 9984.08 -6074.34; ...
2779.8 9990.89 -6079.39; ...
2768.44 9980.81 -6063.37; ...
2790.36 9988.3 -6075.79; ...
2795.13 9994.43 -6080.11; ...
2786.07 9985.36 -6067.19; ...
2805.35 9992.05 -6076.61; ...
2809.78 9997.87 -6080.32; ...
2800.49 9988.65 -6069.89; ...
2817.52 9995.37 -6077.38; ...
2816.54 9992.79 -6069.2; ...
3737.6 9986.96 -6077.55; ...
3726.65 9991.59 -6077.1; ...
3736.78 9992.59 -6081.77; ...
3733.69 9985.7 -6068.81; ...
3718.79 9990.79 -6065.93; ...
3748.41 9985.96 -6078.65; ...
3754.46 9991.43 -6081.14; ...
3744.06 9983.54 -6073.04; ...
3764.05 9984.58 -6077.6; ...
3773.46 9988.87 -6080.2; ...
3755.61 9981.69 -6070.67; ...
3781.95 9982.87 -6076.89; ...
3791.06 9987.06 -6080.16; ...
3771.78 9979.82 -6068.33; ...
3801.86 9980.41 -6078.04; ...
3807.25 9985.19 -6081.28; ...
3790.61 9977.69 -6067.65; ...
3821.7 9982.76 -6082.45; ...
3814.98 9980.07 -6082.18; ...
3844.48 9981.99 -6078.92; ...
3831.16 9984.96 -6078.76; ...
3840.91 9985.05 -6073.34; ...
3829.21 9988.47 -6068; ...
3834.3 9980.42 -6082.43; ...
3858.99 9979.02 -6077.91; ...
3854.14 9985.05 -6069.94; ...
3874.45 9976.43 -6076.82; ...
3867.55 9981.78 -6071.11; ...
3890.26 9974.1 -6075.8; ...
3881.12 9980.38 -6067.86; ...
3906.52 9971.14 -6076.11; ...
3898.76 9977.71 -6066.52; ...
2739.68 9992.17 -6073.59; ...
2738.81 9999.91 -6065.33; ...
2754.91 9994.45 -6076.96; ...
2750.64 10001.8 -6070.5; ...
2772.97 9998.71 -6078.58; ...
2764.72 10005.5 -6072.68; ...
2786.28 10005.1 -6079.13; ...
2799.5 10003.7 -6080.45; ...
2781.21 10011.5 -6073.77; ...
2786.33 9998.19 -6080.73; ...
2817.47 10005.6 -6080.42; ...
2830.75 9997.76 -6075.11; ...
2835.94 10005.6 -6079.17; ...
2829.43 9995.26 -6068.79; ...
2822.7 9999.88 -6079.74; ...
2848.3 10001.3 -6075.06; ...
2856.44 10007.7 -6078.69; ...
2840.23 9997.1 -6067.89; ...
2866.17 10002.8 -6074.6; ...
2874.72 10008.7 -6078.67; ...
2856.84 9998.86 -6066.59; ...
2883.5 10003.4 -6074.36; ...
2891.24 10008.7 -6079.02; ...
2874.98 10000.1 -6065.31; ...
2900.07 10004.2 -6074.49; ...
2906.56 10009.8 -6079.23; ...
2892.89 10001.5 -6065.48; ...
2916.31 10006.2 -6074.72; ...
2922.66 10012.6 -6079.26; ...
2909.42 10003.2 -6066.55; ...
2932.51 10009.2 -6075.13; ...
2938.8 10015.3 -6079.53; ...
2925.47 10005.9 -6067; ...
2945.96 10012.6 -6076.24; ...
2943.29 10010.1 -6067.6; ...
3696.85 10003.8 -6075.59; ...
3686.54 10010.1 -6078.3; ...
3699.27 10011.4 -6081.26; ...
3684.34 10002.4 -6067.83; ...
3675.47 10008.9 -6074.67; ...
3711.45 9999.76 -6077.2; ...
3714.7 10008.5 -6082.09; ...
3701.43 9996.96 -6066.4; ...
3729.4 10001.8 -6082.5; ...
3723.24 9998.28 -6081.71; ...
3752.41 9999.03 -6078.09; ...
3738.57 10004.9 -6078.58; ...
3750.46 10006.5 -6068.4; ...
3734.09 10014 -6072.39; ...
3741.78 9997.45 -6082; ...
3767.17 9995.04 -6077.96; ...
3763.15 10000.3 -6071.67; ...
3783.38 9992.9 -6077.31; ...
3776.56 9997.87 -6070.06; ...
3799.85 9990.88 -6077.08; ...
3792.02 9995.63 -6069.02; ...
3816.34 9988.13 -6077.49; ...
3808.95 9992.93 -6067.77; ...
2794.22 10012.5 -6077.06; ...
2791.19 10017.3 -6073.2; ...
2809.16 10013.3 -6077.92; ...
2801.04 10019.6 -6073.02; ...
2826.9 10014 -6078.03; ...
2816.86 10021.2 -6073.23; ...
2845.92 10014.7 -6077.86; ...
2834.85 10022 -6073.15; ...
2865.19 10016 -6077.8; ...
2853.97 10023.1 -6072.68; ...
2884.84 10017.6 -6078.44; ...
2873.84 10025.7 -6072.38; ...
2898.41 10022.2 -6078.73; ...
2911.57 10019.8 -6079.83; ...
2893.18 10030.1 -6073.49; ...
2898.21 10014.8 -6080.3; ...
2930.02 10021.9 -6080.04; ...
2947.58 10023.6 -6080.18; ...
2959.93 10015.8 -6074; ...
2966.39 10024 -6079.29; ...
2957.1 10013.2 -6064.88; ...
2952.25 10017.5 -6079.13; ...
2978.61 10020.3 -6075.45; ...
2987.54 10026.5 -6079.83; ...
2970.51 10016.1 -6067.15; ...
2996.68 10022.1 -6076.15; ...
3006.19 10027 -6080.49; ...
2986.54 10018.3 -6067.67; ...
3014.41 10022.5 -6076.47; ...
3024.1 10026.6 -6080.8; ...
3004.13 10019.4 -6067.31; ...
3032 10022.2 -6076.57; ...
3041.93 10025.9 -6080.61; ...
3022.2 10020.2 -6067.45; ...
3049.64 10022 -6076.14; ...
3059.94 10025.2 -6079.88; ...
3039.49 10021.1 -6068.09; ...
3067.82 10022 -6075.06; ...
3077.99 10024.5 -6078.93; ...
3056.47 10021.9 -6067.38; ...
3086.57 10021.8 -6074.75; ...
3095.64 10023.4 -6078.19; ...
3075.97 10023.3 -6065.01; ...
3104.86 10021.3 -6075.51; ...
3112.85 10022.6 -6077.56; ...
3097.17 10023.4 -6068.48; ...
3122.43 10020.8 -6075.94; ...
3130.1 10022.2 -6076.88; ...
3115.57 10023 -6071.53; ...
3140.02 10020.6 -6075.8; ...
3147.79 10022.2 -6076.26; ...
3133.37 10022.6 -6072.54; ...
3157.96 10020.7 -6075.47; ...
3165.91 10022.4 -6075.83; ...
3151.26 10022.5 -6072.64; ...
3176.22 10020.8 -6075.21; ...
3184.3 10022.5 -6075.6; ...
3169.41 10022.5 -6072.49; ...
3194.68 10020.8 -6075.06; ...
3202.82 10022.4 -6075.51; ...
3187.77 10022.6 -6072.34; ...
3213.28 10020.6 -6075.02; ...
3221.45 10022.1 -6075.51; ...
3206.27 10022.5 -6072.27; ...
3232.03 10020.2 -6075.04; ...
3240.23 10021.6 -6075.6; ...
3224.91 10022.2 -6072.26; ...
3250.92 10019.8 -6075.18; ...
3259.11 10021.5 -6075.87; ...
3243.69 10021.8 -6072.31; ...
3269.74 10019.8 -6075.52; ...
3277.88 10022.3 -6076.48; ...
3262.48 10021.5 -6072.44; ...
3288 10020.7 -6076.12; ...
3296.15 10024.6 -6077.65; ...
3280.86 10021.6 -6072.67; ...
3305.01 10022.9 -6076.96; ...
3312.57 10027.6 -6079.56; ...
3297.97 10022.5 -6072.84; ...
3320.48 10026.4 -6077.69; ...
3326.57 10031.4 -6081.19; ...
3313.39 10024.5 -6072.47; ...
3332.85 10030.3 -6078.88; ...
3330.09 10028.8 -6070.25; ...
3456.16 10021.6 -6075.41; ...
3445.67 10026.5 -6077.53; ...
3458.33 10027.7 -6079.98; ...
3447.07 10021.6 -6070.18; ...
3437.11 10026.5 -6073.85; ...
3470.6 10020.5 -6076.1; ...
3478.04 10026.7 -6079.49; ...
3463.69 10018.5 -6069.79; ...
3490.11 10019.4 -6076.7; ...
3500.2 10024 -6079.57; ...
3482.57 10017.4 -6070.4; ...
3510.6 10019 -6077.46; ...
3520.46 10023.6 -6080.51; ...
3502.97 10017.1 -6070.95; ...
3529.97 10019.5 -6078.36; ...
3539.49 10024.3 -6081.58; ...
3522.7 10017.4 -6070.62; ...
3547.91 10020.2 -6079.18; ...
3557.48 10025.4 -6082.3; ...
3540.32 10017.2 -6070.91; ...
3565.18 10020.9 -6079.34; ...
3575.13 10026.5 -6082.41; ...
3556.31 10016.7 -6071.25; ...
3582.9 10021.3 -6078.77; ...
3593.18 10027.2 -6082.08; ...
3572.74 10016.4 -6070.18; ...
3601.72 10021.3 -6078.2; ...
3611.81 10027.8 -6081.74; ...
3590.76 10015.8 -6068.82; ...
3621.01 10021.1 -6078.74; ...
3630.53 10028.1 -6081.55; ...
3611.39 10014.2 -6068.52; ...
3639.43 10020.9 -6079.73; ...
3648.67 10028 -6081.24; ...
3630.67 10014.4 -6073.2; ...
3656.74 10019.8 -6080.03; ...
3665.88 10027 -6080.88; ...
3646.97 10013.5 -6074.72; ...
3674.1 10017.3 -6080.21; ...
3681.25 10025.2 -6081.08; ...
3662.49 10011.6 -6074.82; ...
3694.16 10021.9 -6081.68; ...
3687.23 10017.6 -6081.92; ...
3713.02 10018.9 -6080.12; ...
3702.52 10025.2 -6078.82; ...
3711.09 10025.6 -6075.65; ...
3701.7 10030.9 -6069.4; ...
3704.53 10017.7 -6082.1; ...
3724.91 10011.6 -6079.75; ...
3721.22 10020.7 -6074.86; ...
2906.37 10029.8 -6076.58; ...
2903.53 10035.5 -6073.07; ...
2921.17 10030.7 -6077.39; ...
2913.28 10038 -6072.82; ...
2938.75 10032.1 -6077.82; ...
2928.94 10040.1 -6072.89; ...
2957.62 10032.8 -6078.16; ...
2947 10041.1 -6073.04; ...
2977.36 10033.4 -6078.65; ...
2966.34 10041.3 -6073.27; ...
2996.83 10033.6 -6079.39; ...
2986.01 10041.1 -6073.75; ...
3015.33 10033.3 -6079.93; ...
3005.11 10040.8 -6074.41; ...
3033.38 10032.6 -6080.02; ...
3023.4 10040.5 -6074.66; ...
3051.46 10032 -6079.56; ...
3041.44 10040.3 -6074.34; ...
3069.75 10031.2 -6078.55; ...
3059.79 10040 -6073.52; ...
3087.55 10029.3 -6077.48; ...
3079.57 10039.1 -6071.75; ...
3104.43 10027.2 -6076.39; ...
3096.84 10033.8 -6071.93; ...
3121.29 10026.1 -6075.23; ...
3112.92 10031.2 -6070.52; ...
3138.74 10025.9 -6074.36; ...
3130.34 10030.6 -6069.71; ...
3156.72 10026 -6073.8; ...
3148.29 10030.6 -6069.23; ...
3175.01 10026.2 -6073.5; ...
3166.54 10030.7 -6068.96; ...
3193.46 10026.2 -6073.37; ...
3184.91 10030.7 -6068.85; ...
3211.98 10026 -6073.35; ...
3203.34 10030.7 -6068.81; ...
3230.58 10025.7 -6073.38; ...
3221.8 10030.6 -6068.81; ...
3249.29 10025.5 -6073.52; ...
3240.31 10030.4 -6068.86; ...
3268.08 10025.9 -6073.9; ...
3258.89 10030.5 -6068.99; ...
3286.91 10027.9 -6074.65; ...
3277.49 10031.4 -6069.25; ...
3306.41 10032.7 -6076.14; ...
3295.95 10034.4 -6069.34; ...
3320.55 10039.4 -6076.88; ...
3333.59 10039.5 -6080.3; ...
3312.48 10044.3 -6066.69; ...
3320 10033.7 -6080.3; ...
3346.15 10034.1 -6076.94; ...
3352.75 10042 -6080.43; ...
3344.04 10031.9 -6069.88; ...
3338.71 10035 -6081.28; ...
3364.62 10039.2 -6077.52; ...
3373.78 10046.1 -6080.39; ...
3355.56 10034.5 -6069.41; ...
3383.03 10041.6 -6077.43; ...
3392.43 10047.6 -6080.2; ...
3372.58 10037 -6069.04; ...
3400.93 10041.2 -6076.84; ...
3409.95 10046.7 -6079.85; ...
3390.23 10037.3 -6068.16; ...
3417.94 10038.5 -6077.23; ...
3426.17 10044 -6080.11; ...
3409.52 10034.2 -6066.35; ...
3433.92 10034 -6078.84; ...
3440.28 10040.7 -6081.14; ...
3426.52 10030.4 -6071.08; ...
3452.67 10036.9 -6081.55; ...
3445.72 10032.9 -6081.16; ...
3474.44 10035.2 -6077.55; ...
3460.42 10040.4 -6078.72; ...
3466.63 10042 -6070.61; ...
3455.66 10046.1 -6074.35; ...
3464.4 10033.4 -6080.82; ...
3492.5 10030.7 -6077.21; ...
3484.88 10036.4 -6070.19; ...
3512.62 10028.8 -6077.66; ...
3504.77 10033.4 -6070.25; ...
3532.13 10028.7 -6078.51; ...
3524.59 10032.5 -6070.43; ...
3550.46 10029.6 -6079.35; ...
3543.25 10032.9 -6071.08; ...
3567.88 10030.8 -6079.77; ...
3560.47 10033.8 -6071.64; ...
3585.16 10031.9 -6079.7; ...
3576.91 10034.8 -6071.45; ...
3602.86 10032.8 -6079.35; ...
3593.51 10035.9 -6071.06; ...
3621.02 10033.7 -6078.83; ...
3610.58 10037 -6070.56; ...
3639.27 10034.3 -6078.06; ...
3628.17 10038 -6069.86; ...
3657.14 10034.2 -6077.12; ...
3646.13 10038.5 -6068.84; ...
3674.2 10032.8 -6076.49; ...
3664.31 10037.9 -6067.64; ...
3689.87 10029.8 -6076.96; ...
3682.81 10035.5 -6067.15; ...
3329.65 10046.5 -6073.83; ...
3326.4 10050.6 -6067.15; ...
3345.66 10048.5 -6076.04; ...
3337.55 10053.2 -6067.18; ...
3364.07 10051 -6076.65; ...
3354.23 10055.3 -6067.38; ...
3382.96 10052.9 -6076.67; ...
3372.37 10056.8 -6067.32; ...
3401.23 10053.4 -6076.21; ...
3390.76 10057.7 -6066.85; ...
3418.93 10052 -6075.65; ...
3409.16 10057.4 -6065.87; ...
3435.1 10048.9 -6076.66; ...
3429.08 10055 -6064.17; ...
3448.47 10044.8 -6078.68; ...
3445.58 10050.2 -6070.15; ...
-169.904 7124 -6056.46; ...
-140.306 7124.48 -6054.81; ...
-168.87 7137.54 -6062.36; ...
-167.196 7132.21 -6053.67; ...
-161.426 7147.73 -6055.15; ...
-135.837 7144.56 -6052.37; ...
-153.248 7163.1 -6057.65; ...
-135.047 7160.44 -6053.9; ...
-147.864 7174.34 -6061.93; ...
-145.662 7167.34 -6053.03; ...
-137.718 7170.74 -6053.67; ...
-125.325 7172.27 -6056.46; ...
-139.887 7186.25 -6056.26; ...
-131.659 7166.16 -6059.8; ...
-112.78 7178.97 -6054.1; ...
-135.657 7200.59 -6058.98; ...
-108.497 7189.13 -6062.71; ...
-104.779 7185.38 -6053.57; ...
-98.8736 7197.83 -6056.65; ...
-131.804 7211.55 -6063.35; ...
-131.544 7207.13 -6054.96; ...
-124.291 7221.48 -6056.33; ...
-91.4091 7211.59 -6056.81; ...
-116.651 7236.39 -6058.94; ...
-89.2792 7225.69 -6062.81; ...
-86.5625 7219.66 -6051.45; ...
-81.4523 7236.71 -6053.87; ...
-112.225 7248.11 -6063.59; ...
-111.618 7243.47 -6055.21; ...
-104.645 7259.1 -6056.87; ...
-74.8302 7252.01 -6058.56; ...
-98.3399 7275.92 -6059.94; ...
-71.7564 7263.71 -6063.49; ...
-69.4884 7259.26 -6054.15; ...
-63.0733 7275.91 -6054.27; ...
6884.8 7277.45 -6062.88; ...
6909.48 7274.16 -6065.01; ...
6918.46 7278.5 -6051.9; ...
-95.5682 7290.57 -6065.24; ...
-94.0182 7282.31 -6054.75; ...
-91.161 7294.56 -6054.07; ...
-53.7536 7294.5 -6065.93; ...
-55.6451 7288.65 -6061.24; ...
-50.5649 7296.19 -6061.5; ...
6872.29 7294.35 -6066.18; ...
6888.43 7280.36 -6055.86; ...
6879.47 7293.3 -6053.77; ...
6905.32 7294.02 -6059.95; ...
6900.72 7283.35 -6067.69; ...
6912.44 7295.21 -6048.16; ...
-91.7633 7303.55 -6064.5; ...
-87.4278 7312.71 -6056.23; ...
-49.8837 7301.57 -6065.53; ...
-46.1501 7309.72 -6059.88; ...
6871.16 7307.13 -6063.98; ...
6878.22 7310.55 -6064.99; ...
6891.47 7308.66 -6065.17; ...
6873.22 7309.07 -6053.08; ...
6874.76 7302.97 -6060.74; ...
6908.25 7302.59 -6051.88; ...
6902.06 7313.64 -6051.69; ...
-81.8007 7332.7 -6051.65; ...
-37.9059 7333.77 -6066.41; ...
-39.9564 7324.98 -6062.39; ...
-35.965 7333.29 -6061.61; ...
6868.87 7314.8 -6058.91; ...
6860.82 7328.26 -6054.04; ...
6891.34 7324.04 -6061.52; ...
6884.46 7318.62 -6067.68; ...
6895.85 7332.58 -6050.48; ...
-78.661 7343.34 -6064.15; ...
-78.4341 7344.23 -6056.84; ...
-74.4966 7356.33 -6057.8; ...
-34.3652 7343.33 -6065.89; ...
-33.3213 7343.01 -6058.97; ...
6849.57 7345.35 -6063.46; ...
6853.03 7346.23 -6053.82; ...
6889.18 7336.83 -6059.91; ...
6883.96 7346.02 -6062.55; ...
-69.1202 7373.63 -6059.26; ...
-31.1591 7353.61 -6064.86; ...
-27.9539 7363.26 -6058.74; ...
6847.4 7354.21 -6059.15; ...
6842.35 7363.67 -6060; ...
6872.73 7364.28 -6066.63; ...
6880.57 7361.42 -6057.49; ...
-65.1563 7385.97 -6054.28; ...
-17.1883 7386.86 -6066.6; ...
-20.2944 7379.48 -6062.34; ...
-15.2615 7388.2 -6061.99; ...
6826.08 7386.44 -6063.7; ...
6837.69 7379.4 -6055.77; ...
6871.04 7374.81 -6058.47; ...
6864.77 7385.85 -6058.9; ...
-61.2462 7400.09 -6062.9; ...
-61.1829 7395.64 -6051.9; ...
-57.607 7405.09 -6055.46; ...
-13.349 7394.54 -6066.15; ...
-10.6982 7402.94 -6060.36; ...
6814.87 7403.11 -6067.31; ...
6830.71 7391.17 -6056.16; ...
6824.84 7401.07 -6057.68; ...
6847.98 7408.14 -6063.51; ...
6860.87 7402.19 -6055.33; ...
-56.9437 7411.01 -6063.5; ...
-51.6474 7418.2 -6057.89; ...
-2.11785 7428.5 -6067.69; ...
-3.95979 7419.13 -6063.22; ...
-0.476176 7428.24 -6062.08; ...
6811.07 7420.44 -6065.36; ...
6821.86 7418.64 -6062.85; ...
6833.84 7420.1 -6062.87; ...
6825.5 7416.48 -6050.89; ...
6819.13 7411.72 -6060.73; ...
6851.74 7414.88 -6053.65; ...
6843.9 7423.31 -6054.62; ...
-41.3115 7438.82 -6062.61; ...
-44.1443 7431.65 -6056.24; ...
-36.8963 7445.92 -6056.78; ...
0.0865106 7439.75 -6066.68; ...
1.30289 7437.97 -6057.25; ...
6808.57 7436.25 -6059.78; ...
6821.86 7432.41 -6058.26; ...
6833.47 7433.65 -6055.43; ...
6821.16 7431.13 -6052.59; ...
6842.33 7436.34 -6049.6; ...
-27.7301 7463.63 -6050.52; ...
1.54607 7452.77 -6063.73; ...
5.43347 7454.58 -6049.94; ...
6791.97 7455.3 -6060.87; ...
6813.28 7441.44 -6051.68; ...
6802.25 7448.66 -6050.01; ...
6821.86 7446.19 -6053.67; ...
6834.18 7441.86 -6051.43; ...
6826.27 7460.41 -6052.82; ...
6821.99 7448.69 -6059.95; ...
-21.0329 7476.6 -6064.33; ...
-19.4013 7474.32 -6056.59; ...
-9.32466 7474.53 -6064.3; ...
1.51688 7466.42 -6063.01; ...
-16.4392 7482.7 -6053.94; ...
-1.80491 7464.01 -6068.11; ...
8.66373 7475.32 -6057.88; ...
6777.2 7476.72 -6065.75; ...
6793.33 7458.96 -6047.26; ...
6784.83 7471.73 -6050.9; ...
6812.51 7480.22 -6063.67; ...
6821.2 7472.91 -6056.63; ...
-18.0224 7488.81 -6065.04; ...
-12.7628 7497.81 -6057.37; ...
-15.9883 7483.97 -6061.46; ...
16.64 7497.43 -6062.7; ...
16.2168 7487.33 -6054.65; ...
22.0675 7497.91 -6053.42; ...
6772.26 7494.48 -6061.6; ...
6785.22 7493.07 -6063.12; ...
6799.29 7493.48 -6065.29; ...
6780.84 7485.05 -6050.48; ...
6780.15 7484.14 -6058.84; ...
6818.39 7483.71 -6053.28; ...
6809.29 7495.62 -6053.64; ...
-0.45221 7518.11 -6065.01; ...
-3.44341 7511.15 -6060.33; ...
8.23861 7512.6 -6064.4; ...
18.589 7505.8 -6062.87; ...
0.783839 7518.75 -6054.27; ...
13.6367 7503.53 -6067.4; ...
27.2175 7511.55 -6055.49; ...
6758.63 7512.13 -6065.98; ...
6775.15 7494.7 -6050.79; ...
6765.93 7508.14 -6051.68; ...
6794.85 7509.08 -6057.29; ...
6790.57 7501.79 -6066.48; ...
6803.84 7507.15 -6047.53; ...
1.74292 7526.87 -6063.9; ...
6.26447 7534.58 -6056.43; ...
3.09744 7522.04 -6060.9; ...
35.6918 7532.16 -6062.2; ...
35.0501 7523.59 -6054.46; ...
40.1493 7534.03 -6053.44; ...
6753.93 7529.1 -6061.17; ...
6766.77 7528.82 -6062.85; ...
6779.08 7522.73 -6057.4; ...
6764.14 7522.17 -6049.99; ...
6761.62 7519.87 -6058.58; ...
6797.59 7514.2 -6045.83; ...
6788.6 7520.53 -6046.2; ...
18.5186 7554.64 -6065.49; ...
15.8398 7547.9 -6060.26; ...
27.1924 7548.52 -6064.64; ...
37.2735 7541.49 -6062.63; ...
19.3802 7556.39 -6055.68; ...
32.8918 7538.23 -6066.93; ...
45.119 7551.19 -6055.43; ...
6742.12 7540.66 -6063.86; ...
6758.13 7534.65 -6050.32; ...
6746.12 7539.8 -6052.71; ...
6766.77 7533.41 -6049.08; ...
6778.5 7527.93 -6044.1; ...
6764.51 7545.53 -6050.14; ...
6765.35 7539.32 -6059.88; ...
19.5969 7563.44 -6065.56; ...
21.9354 7570.2 -6060.58; ...
21.2196 7558.51 -6062.51; ...
50.5451 7567.04 -6061.9; ...
6735.89 7549.81 -6054.81; ...
6726.05 7563.13 -6055.13; ...
6758.25 7564.15 -6062.92; ...
6761.12 7558.14 -6052.12; ...
27.2174 7587.48 -6055.86; ...
56.1943 7577.12 -6059.81; ...
6717.16 7579.88 -6066.17; ...
6719.27 7574.07 -6059.39; ...
6756.18 7570.28 -6052.75; ...
6748.91 7584.21 -6053.07; ...
32.8821 7601.83 -6058.95; ...
62.0796 7588.75 -6057.23; ...
69.478 7601.19 -6055; ...
6712.63 7585.03 -6056.74; ...
6706.73 7598.85 -6063.16; ...
6739.09 7601.3 -6066.98; ...
6742.79 7596.1 -6059.03; ...
37.5994 7611.94 -6057.4; ...
44.371 7626.33 -6056.08; ...
75.743 7613.06 -6057.55; ...
6699.53 7610.34 -6057.36; ...
6689.16 7625.79 -6053.29; ...
6735.88 7607.2 -6056.15; ...
6728.06 7620.51 -6063.88; ...
50.6509 7639.32 -6060.47; ...
80.7421 7625.23 -6056.47; ...
86.1431 7640.6 -6055.04; ...
6680.54 7639.48 -6057.83; ...
6722 7632.65 -6058.2; ...
6715.82 7646.82 -6055.05; ...
55.2919 7649.77 -6059.07; ...
62.3919 7664.67 -6056.46; ...
88.8488 7658.03 -6056.42; ...
6675.69 7653.26 -6064.2; ...
6673.05 7646.08 -6055.26; ...
6669.22 7652.72 -6057.29; ...
6710.05 7661.45 -6052.94; ...
69.3204 7677.24 -6058.57; ...
87.0358 7672.42 -6055.84; ...
6668.24 7669.57 -6067.25; ...
6664.88 7662.21 -6059.13; ...
6659.82 7675.73 -6062.5; ...
6707.88 7672.69 -6063.61; ...
6707.67 7671.38 -6057.12; ...
6703.2 7681.25 -6057.39; ...
73.6264 7688.38 -6062.48; ...
75.3215 7679.91 -6053.96; ...
82.6381 7684.9 -6053.67; ...
93.0022 7685.09 -6057.4; ...
77.7364 7700.09 -6058.05; ...
88.7834 7679.57 -6060.83; ...
102.434 7697.28 -6055.49; ...
6652.09 7690.69 -6062.18; ...
6697.15 7697.91 -6061.92; ...
80.6853 7716.14 -6056.45; ...
109.436 7708.84 -6060.08; ...
6643.02 7705.13 -6058.51; ...
6690.64 7715.53 -6064.86; ...
6690.95 7704.95 -6054; ...
6683.11 7717.48 -6051.63; ...
85.5229 7729.28 -6056.07; ...
116.071 7716.81 -6056.25; ...
124.983 7726.76 -6053.71; ...
6636.15 7718.58 -6053.1; ...
6630.95 7731.13 -6052.86; ...
6681.39 7731.51 -6062.61; ...
6677.85 7728.24 -6053.43; ...
91.5149 7740.13 -6056.81; ...
98.4631 7750.74 -6056.3; ...
132.866 7737.58 -6055.49; ...
141.47 7751.31 -6053.89; ...
6625.62 7745.71 -6065.11; ...
6627.42 7739.72 -6057.94; ...
6673.26 7747.13 -6065.5; ...
6670.83 7738.75 -6052.15; ...
6663.34 7754.85 -6058.08; ...
106.279 7762.08 -6056.54; ...
114.137 7773.81 -6057.27; ...
148.006 7762.76 -6058.72; ...
6622.33 7750.14 -6054.02; ...
6615.01 7764.47 -6058.16; ...
6655.45 7767.93 -6062.8; ...
121.138 7785.17 -6056.21; ...
151.967 7772.55 -6056.66; ...
155.955 7787.95 -6054.24; ...
6607.72 7782.04 -6066.84; ...
6609.39 7775.26 -6060.84; ...
6645.24 7777.72 -6055.55; ...
6637.93 7789.3 -6053.72; ...
128.703 7796.48 -6053.9; ...
138.154 7810.19 -6049.69; ...
157.267 7802.68 -6057.25; ...
6603.88 7787.05 -6056.41; ...
6597.98 7806.57 -6060.64; ...
6631.11 7803.48 -6063.43; ...
6634.13 7798.03 -6057.13; ...
146.794 7814.01 -6054.41; ...
156.09 7813.44 -6053.67; ...
165.418 7812.67 -6057.67; ...
153.258 7832.74 -6053.25; ...
175.702 7819.55 -6055.75; ...
6592.3 7821.88 -6061.98; ...
6627.36 7809.35 -6054.54; ...
6620.06 7827.62 -6059.69; ...
158.26 7849.98 -6054.18; ...
184.452 7830.31 -6056.07; ...
192.085 7842.49 -6057.28; ...
6583.96 7833.51 -6059.2; ...
6575.31 7845.01 -6058.51; ...
6615 7841.93 -6061.14; ...
164.301 7857.52 -6061.1; ...
168.34 7870.05 -6056.36; ...
198.105 7854.89 -6056.25; ...
6568.5 7858.56 -6062.7; ...
6566.56 7850.2 -6053.68; ...
6561.51 7856.8 -6054.31; ...
6609.28 7852.26 -6056.86; ...
6603.65 7865.57 -6059.26; ...
176.133 7886.07 -6055.07; ...
203.98 7867.96 -6056.53; ...
210.128 7880.9 -6057.47; ...
6555.22 7877.25 -6064.49; ...
6554.61 7865.6 -6054.89; ...
6547.51 7874.99 -6055.58; ...
6598.32 7875.17 -6056.88; ...
183.043 7893.94 -6061.37; ...
187.392 7906.5 -6056.23; ...
215.616 7893.04 -6056.25; ...
6542.97 7896.07 -6065.76; ...
6540.54 7885.23 -6056.28; ...
6532.05 7898.25 -6057.27; ...
6592.42 7887.86 -6056.04; ...
6587.2 7901.26 -6055.83; ...
194.835 7922.54 -6054.82; ...
221.6 7905.48 -6056.43; ...
228.103 7917.87 -6057.35; ...
6527.73 7911.94 -6062.45; ...
6521.64 7906.24 -6053.04; ...
6581.25 7916.76 -6053.9; ...
201.429 7930.58 -6061.06; ...
205.49 7942.94 -6055.92; ...
233.95 7929.58 -6056.13; ...
6512.64 7931.29 -6062.88; ...
6512.03 7919.22 -6053.56; ...
6504.16 7929.22 -6053.93; ...
6577.03 7931.83 -6059.63; ...
6572.18 7944 -6055.44; ...
212.756 7959.08 -6054.5; ...
240.159 7941.9 -6056.39; ...
246.706 7954.42 -6057.44; ...
6496.48 7951.42 -6063.38; ...
6495.9 7939.26 -6054.13; ...
6488.07 7949.35 -6054.56; ...
6566.32 7960.01 -6053.4; ...
219.323 7967.4 -6060.86; ...
223.379 7979.95 -6055.57; ...
252.521 7966.31 -6056.29; ...
6485.21 7971.77 -6065.01; ...
6481.66 7960.42 -6055.42; ...
6475.65 7974.88 -6057.36; ...
6563.36 7969.18 -6060.94; ...
6563.51 7968.97 -6054.35; ...
6557.76 7977.45 -6053.49; ...
230.73 7996.45 -6054.11; ...
258.631 7978.75 -6056.61; ...
265.173 7991.26 -6057.76; ...
6477.03 7987.32 -6063.66; ...
6469.54 7986.99 -6055.45; ...
6547.68 7993.82 -6057.1; ...
237.366 8004.94 -6060.57; ...
241.577 8017.41 -6055.26; ...
271.267 8003.19 -6056.85; ...
6472.71 7999.67 -6062.67; ...
6466.69 8003.78 -6056.28; ...
6540.19 8006.89 -6060.16; ...
6533.32 8016.89 -6056.39; ...
249.279 8033.38 -6054.03; ...
277.842 8015.65 -6057.54; ...
284.711 8028.26 -6059; ...
6466.82 8025.09 -6059.6; ...
6526.45 8028.1 -6058.66; ...
256.186 8042.24 -6060.57; ...
260.728 8053.94 -6055.65; ...
290.482 8040.4 -6057.6; ...
6463.82 8042.67 -6058.79; ...
6520.52 8036.86 -6055.64; ...
6515.33 8045.14 -6052.4; ...
268.42 8069.23 -6054.99; ...
295.709 8053.58 -6056.43; ...
300.451 8068.2 -6054.4; ...
6459.68 8058.15 -6058.66; ...
6505.33 8060.88 -6062.12; ...
6509.54 8054.71 -6053.39; ...
275.095 8078.67 -6060.3; ...
279.579 8089.58 -6053.79; ...
304.691 8084.72 -6051.26; ...
6453.53 8072.77 -6059.49; ...
6447.96 8084.28 -6061.95; ...
6501.5 8067.04 -6053.71; ...
6490.15 8084.18 -6054.68; ...
288.387 8104.74 -6051.92; ...
305.031 8097.91 -6056.13; ...
6439.92 8092.67 -6060.27; ...
6432.17 8101.27 -6059.5; ...
6481.43 8097.31 -6060.57; ...
6474.7 8107.4 -6060.22; ...
295.296 8108.79 -6055.17; ...
302.994 8107.25 -6053.67; ...
312.002 8109.03 -6055.97; ...
300.24 8124.12 -6059.41; ...
323.112 8118.51 -6053.6; ...
6427.19 8111.53 -6063.61; ...
6424.43 8104.8 -6052.81; ...
6417.87 8117.74 -6056.74; ...
6467.85 8116.89 -6060.92; ...
6461.52 8127.02 -6055.44; ...
299.072 8136.76 -6053.71; ...
329.998 8129.8 -6058.89; ...
6412.15 8131.94 -6062.34; ...
6450.96 8142.3 -6054.89; ...
304.717 8152.22 -6057.78; ...
335.079 8139.02 -6056.03; ...
341.283 8154.17 -6053.44; ...
6401.34 8143.44 -6054.88; ...
6393.52 8157 -6054.26; ...
6443.67 8152.03 -6060.3; ...
6436.96 8161.08 -6059.55; ...
310.861 8161.98 -6055.22; ...
320.28 8171.77 -6052.3; ...
343.943 8168.8 -6058.83; ...
6384.24 8172.98 -6063.75; ...
6389.47 8165.49 -6057.73; ...
6429.36 8170.31 -6059.1; ...
6424.38 8179.08 -6051.18; ...
328.197 8184.65 -6062.04; ...
329.772 8178.24 -6048.37; ...
339.739 8179.43 -6056.14; ...
351.407 8178.5 -6057.71; ...
336.371 8197.86 -6056.92; ...
346.004 8175.53 -6063.28; ...
362.977 8185.23 -6052.25; ...
6369.46 8188.11 -6063.84; ...
6383.67 8172.95 -6055.26; ...
6377.55 8180.47 -6057.11; ...
6405.78 8196.1 -6061.98; ...
6413.85 8192.81 -6051.01; ...
340.414 8214.56 -6061.7; ...
368.12 8197.97 -6062.58; ...
371.091 8192.12 -6050.69; ...
378.593 8203.3 -6053.23; ...
6351.84 8207.01 -6064.14; ...
6369.36 8189.02 -6052.29; ...
6360.63 8198.62 -6055.57; ...
6391.99 8211.47 -6063.84; ...
6407.2 8201.19 -6053.43; ...
6401.05 8208.71 -6054.54; ...
345.426 8224.14 -6059.04; ...
389.379 8221.33 -6061.77; ...
388.369 8214.01 -6053.47; ...
397.246 8224.65 -6054.31; ...
6336.8 8226.31 -6067.23; ...
6352.52 8209.07 -6052.56; ...
6342.8 8223.56 -6054.81; ...
6376.67 8228.82 -6066.69; ...
6394.75 8217.59 -6054.43; ...
6386.16 8231.6 -6051.51; ...
352.125 8233.44 -6056.88; ...
360.72 8242.86 -6053.52; ...
406.955 8245.33 -6062.27; ...
405.877 8234.98 -6055.21; ...
414.01 8243.92 -6053.12; ...
6330.68 8242.69 -6058.27; ...
6337.11 8235.92 -6050.19; ...
6372 8248.57 -6058.71; ...
6376.87 8251.04 -6047.62; ...
368.772 8253.6 -6054.93; ...
377.029 8264.13 -6053.5; ...
411.392 8252.93 -6062.4; ...
417.981 8258.59 -6057.62; ...
6315 8263.1 -6062.68; ...
6331.83 8246.04 -6048.68; ...
6322.71 8260.57 -6049.66; ...
6357.13 8265.12 -6064.64; ...
6372.01 8256.78 -6052.28; ...
6365.82 8264.24 -6055.45; ...
383.457 8276.77 -6057.39; ...
425.224 8283.47 -6061.97; ...
424.643 8269.99 -6054.85; ...
431.898 8281.67 -6052.82; ...
6297.12 8283.37 -6064.78; ...
6315.15 8270.15 -6054.61; ...
6307.36 8278.99 -6056.54; ...
6341.3 8283.74 -6067.98; ...
6359.3 8272.67 -6058.01; ...
6351.14 8283.27 -6059.6; ...
388.742 8287.09 -6056.75; ...
395.13 8299.7 -6054.21; ...
429.1 8292.29 -6062.55; ...
435.416 8298.15 -6058.46; ...
6280.58 8301.76 -6067.6; ...
6299.34 8288.99 -6056.92; ...
6289.41 8303.2 -6054.78; ...
6337.53 8302.1 -6061.2; ...
6346.71 8298.01 -6052.81; ...
400.76 8314.46 -6057.56; ...
442.521 8321.54 -6063.47; ...
441.972 8308.81 -6055.94; ...
449.68 8319.18 -6052.86; ...
6274.3 8320.38 -6060.12; ...
6279.39 8322.07 -6049.6; ...
6320.59 8321.52 -6064.93; ...
6338.99 8308.98 -6054.61; ...
6330.76 8319.28 -6056.57; ...
407.104 8324.78 -6056.11; ...
415.269 8334.06 -6051.65; ...
446.833 8329.39 -6063.85; ...
454.173 8334.71 -6058.22; ...
6263.61 8332.45 -6065.54; ...
6273.11 8328.84 -6053.12; ...
6266.6 8335.58 -6055.87; ...
6303.78 8340.68 -6067.98; ...
6322.68 8329.52 -6058.55; ...
6313.71 8340.57 -6059.91; ...
418.846 8348.75 -6062.4; ...
421.555 8342.45 -6050.43; ...
428.396 8355.12 -6053.95; ...
461.274 8354.12 -6062.78; ...
461.89 8345.57 -6055.2; ...
468.973 8358.31 -6054.84; ...
6258.23 8343.96 -6060.77; ...
6248.21 8356.8 -6062.2; ...
6299.41 8359.15 -6061.15; ...
6308.66 8355.37 -6053.34; ...
436.693 8370.15 -6057.08; ...
475.942 8371.21 -6056.02; ...
6238.24 8368.45 -6063.16; ...
6230.53 8378.64 -6062.26; ...
6282.29 8377.35 -6064.12; ...
6300.58 8366.03 -6054.68; ...
6292.29 8375.72 -6055.84; ...
444.947 8381.21 -6054.92; ...
453.337 8392.47 -6052.33; ...
478.056 8383.15 -6063.65; ...
482.723 8378.1 -6052.03; ...
488.353 8389.9 -6055.54; ...
6223.25 8387.96 -6064.53; ...
6218.37 8396.76 -6064; ...
6264.41 8396.74 -6066.06; ...
6284.33 8385.16 -6057.08; ...
6275.93 8394.61 -6058.19; ...
456.41 8404.26 -6062.75; ...
458.744 8401.18 -6052.91; ...
465.114 8411.64 -6056.08; ...
497.075 8407.05 -6063.44; ...
495.937 8400.47 -6056.11; ...
503.261 8411.07 -6055.88; ...
6212.23 8409 -6059.52; ...
6247.68 8413.98 -6068.6; ...
6267.69 8404.28 -6059.3; ...
6258.8 8414.53 -6060.19; ...
474.958 8428.74 -6063.1; ...
473.03 8422.04 -6056.07; ...
480.283 8432.48 -6056.53; ...
514.38 8429.04 -6062.22; ...
512.22 8423.01 -6054.12; ...
521.665 8437.1 -6054.65; ...
6202.76 8423.86 -6061.81; ...
6193.45 8435.37 -6059.01; ...
6245.34 8431.39 -6061.19; ...
6254.71 8429.04 -6052.98; ...
491.03 8454.28 -6062.55; ...
488.392 8443.6 -6053.66; ...
495.192 8454.73 -6051.35; ...
529.878 8452.98 -6068.38; ...
528.118 8448.05 -6063.25; ...
533.339 8454.92 -6063.68; ...
6184.15 8447.16 -6064.51; ...
6186.18 8443.08 -6057.39; ...
6179.89 8449.61 -6055.38; ...
6232.54 8444.28 -6064.95; ...
6246.47 8439.05 -6054.11; ...
6237.87 8447.68 -6055.97; ...
495.693 8462.88 -6062.17; ...
504.037 8471.33 -6052.44; ...
534.388 8459.3 -6067.73; ...
540.686 8466.37 -6060.2; ...
6167.38 8464 -6065.58; ...
6172.79 8456.74 -6058.02; ...
6162.65 8466.47 -6055.26; ...
6227.55 8457.12 -6060.13; ...
6216.65 8470.82 -6061.4; ...
510.419 8490.15 -6067.3; ...
509.7 8485.83 -6060.91; ...
516.037 8495.91 -6062.15; ...
552.62 8483.69 -6066.02; ...
550.344 8479.65 -6061.37; ...
559.493 8490.27 -6060.97; ...
6147.51 8482.31 -6065.2; ...
6153.85 8474.41 -6057.96; ...
6143.23 8484.76 -6055.18; ...
6207.56 8484.16 -6061.73; ...
6201.34 8494.59 -6059.75; ...
526.576 8513.25 -6065.24; ...
523.257 8505.95 -6061.1; ...
531.067 8513.04 -6052.66; ...
571.665 8503.66 -6066.3; ...
569.213 8500.52 -6062.07; ...
577.321 8510.51 -6062.44; ...
6129.71 8502.07 -6065.32; ...
6134.83 8493.2 -6057.98; ...
6126.23 8503.83 -6055.95; ...
6195.97 8500.79 -6064.36; ...
6196.74 8501.6 -6059.85; ...
6192.04 8507.73 -6061.21; ...
531.451 8520.82 -6063.77; ...
539.421 8528.96 -6055.33; ...
588.265 8526.65 -6067.35; ...
585.367 8520.82 -6063.81; ...
590.341 8528.09 -6062.75; ...
6118.9 8521.65 -6066.46; ...
6120.42 8512.97 -6059.2; ...
6115.19 8524.77 -6057.97; ...
6181.73 8522.23 -6059.75; ...
545.616 8549.83 -6064.72; ...
543.971 8542.14 -6059.52; ...
550.847 8549.95 -6052.77; ...
591.944 8533.76 -6066.51; ...
594.938 8540.67 -6059.6; ...
6112.89 8537.04 -6063.47; ...
6111.05 8538.56 -6050.34; ...
6170.39 8538.92 -6061.19; ...
6163.88 8550.14 -6059.21; ...
550.214 8557.61 -6063.71; ...
559.521 8565.64 -6055.13; ...
604.911 8564.72 -6065.09; ...
602.013 8555.82 -6060.14; ...
609.057 8564.47 -6053.96; ...
6109.46 8549.98 -6061.71; ...
6106.06 8557.69 -6055.1; ...
6158.22 8557.7 -6063.86; ...
6159.67 8557.37 -6058.94; ...
6155.58 8563.29 -6059.53; ...
565.72 8582.1 -6067.33; ...
565.22 8578.1 -6061.47; ...
571.705 8587.33 -6062.13; ...
609.394 8571.8 -6064.86; ...
615.375 8576.93 -6059.43; ...
6100.7 8576.66 -6056.35; ...
6148.39 8574.62 -6054.93; ...
582.22 8604.43 -6064.87; ...
578.988 8596.99 -6060.93; ...
586.537 8603.95 -6052.6; ...
625.683 8590.46 -6062.27; ...
623.562 8583.89 -6055; ...
632.183 8592.78 -6055.19; ...
6095.94 8593.23 -6060.77; ...
6135.81 8593.3 -6064.89; ...
6139.89 8588.05 -6058.67; ...
587.045 8612.1 -6063.38; ...
594.588 8620.3 -6055.36; ...
643.931 8607.8 -6060.58; ...
642.089 8600.81 -6052.69; ...
650.368 8610.9 -6053.86; ...
6089.59 8604.17 -6059.47; ...
6082.54 8614.63 -6058.62; ...
6132.93 8598.49 -6057.74; ...
6123.29 8611.95 -6059.36; ...
600.344 8641.68 -6065.21; ...
599.003 8633.76 -6059.9; ...
605.068 8641.04 -6054.63; ...
662.102 8631.55 -6061; ...
659.72 8620.67 -6051.69; ...
667.394 8629.75 -6050.92; ...
6074.76 8628.77 -6061.67; ...
6075.45 8617.57 -6051.37; ...
6070.21 8625.41 -6052.14; ...
6113.17 8625.87 -6056.24; ...
6102.4 8640.01 -6051.44; ...
603.897 8648.78 -6065.04; ...
610.284 8653.74 -6059.32; ...
667.044 8638.73 -6061.36; ...
673.57 8642.99 -6054.24; ...
6059.4 8647.17 -6062.41; ...
6063.3 8633.66 -6051.96; ...
6053.91 8642.97 -6050.37; ...
6096.76 8652.61 -6062.39; ...
6097.01 8649.73 -6054.33; ...
6093.47 8655.57 -6054.93; ...
621.005 8670.89 -6061.43; ...
619.002 8661.99 -6053.85; ...
629.118 8675.52 -6052.49; ...
681.984 8663.06 -6060.93; ...
681.177 8654.12 -6053.02; ...
687.85 8666.17 -6054.08; ...
6040.83 8665.24 -6062.32; ...
6045.6 8652.71 -6051.98; ...
6035.64 8661.23 -6050.29; ...
6088.05 8666.05 -6065.63; ...
6090.03 8662.15 -6058.41; ...
6081.25 8673.76 -6056.08; ...
636.523 8698.53 -6065.43; ...
634.58 8690.42 -6059.38; ...
641.316 8697.59 -6054.88; ...
698.489 8688.03 -6061.32; ...
696.372 8676.95 -6052.01; ...
703.697 8686.31 -6051.46; ...
6021.53 8683.24 -6062.18; ...
6026.72 8670.57 -6051.65; ...
6016.48 8679.05 -6049.88; ...
6068.4 8691.62 -6058.11; ...
640.52 8705.38 -6065.62; ...
646.815 8709.85 -6060.17; ...
703.332 8694.98 -6061.68; ...
709.724 8699.1 -6054.8; ...
6004.24 8702.21 -6062.3; ...
6007.91 8688.77 -6051.44; ...
5998.31 8698.04 -6049.92; ...
6058.88 8703.98 -6061.29; ...
6050.51 8714.22 -6059.99; ...
656.507 8725.29 -6063.3; ...
654.791 8717.08 -6055.57; ...
662.799 8727.67 -6056.02; ...
718.173 8718.28 -6061.29; ...
717.234 8709.85 -6053.7; ...
724.115 8721.68 -6054.74; ...
5992.19 8722.13 -6063.25; ...
5990.62 8709.57 -6051.78; ...
5978.56 8725.25 -6050.76; ...
6042 8722.7 -6061.11; ...
6033.13 8732.04 -6058.97; ...
673.888 8749.94 -6064.19; ...
672.18 8737.54 -6053.77; ...
680.695 8748.29 -6053.12; ...
735.718 8743.84 -6062.19; ...
733.493 8732.77 -6052.7; ...
743.055 8743.38 -6051.88; ...
5981.22 8741.15 -6062.12; ...
5972.13 8736.71 -6052.77; ...
6023.59 8740.23 -6059.63; ...
6014.09 8749.21 -6057.74; ...
677.715 8758.29 -6065.95; ...
684.093 8763.89 -6062.15; ...
740.764 8751.22 -6063.69; ...
747.339 8756.76 -6060.2; ...
5967.59 8760.62 -6063.27; ...
5964.86 8747.12 -6053.62; ...
5957.06 8756.82 -6054.05; ...
6004.63 8756.5 -6058.94; ...
5994.97 8764.96 -6058.86; ...
5999.34 8755.9 -6064.76; ...
693.573 8784.7 -6064.58; ...
692.965 8771.51 -6057.03; ...
701.961 8781.54 -6053.52; ...
756.11 8773.23 -6063.12; ...
755.36 8764.59 -6056.32; ...
762.503 8776.43 -6056.43; ...
5949.57 8779.78 -6063.2; ...
5947.85 8766.79 -6053.95; ...
5938.25 8776.51 -6053.73; ...
5985.45 8773.98 -6059.25; ...
5976.1 8783.2 -6058.8; ...
5980.47 8774 -6064.88; ...
697.787 8792.8 -6064.52; ...
706.137 8797.27 -6059.2; ...
772.142 8800.34 -6063.41; ...
771.103 8788.18 -6054.47; ...
779.272 8799.36 -6052.9; ...
5930.94 8798.32 -6062.98; ...
5928.73 8786.08 -6053.5; ...
5919.41 8795.17 -6053.36; ...
5966.96 8793.06 -6058.54; ...
5958.73 8802.75 -6056.52; ...
5961.83 8794.09 -6063.96; ...
714.837 8815.43 -6062.96; ...
714.727 8806.67 -6056.88; ...
723.659 8816.73 -6055.63; ...
776.397 8808.42 -6064.85; ...
782.511 8814.29 -6061.31; ...
5913.3 8815.69 -6063.14; ...
5911.43 8803.51 -6053.67; ...
5902.92 8811.57 -6053.67; ...
5942.05 8815.64 -6063.47; ...
5949.95 8812.15 -6057.2; ...
732.919 8835.02 -6062.7; ...
732.317 8826.82 -6055.44; ...
741.443 8835.9 -6055.29; ...
791.21 8831.84 -6064.23; ...
790.354 8822.56 -6057.06; ...
798.774 8835.66 -6056.95; ...
5899.66 8830.55 -6065.31; ...
5893.16 8819.83 -6052.71; ...
5883.22 8833.74 -6058.92; ...
5927.73 8829.62 -6064.28; ...
5942.48 8822.08 -6053.81; ...
5935.45 8828.57 -6056.36; ...
751.381 8853.27 -6063.72; ...
750.409 8845.35 -6056.06; ...
759.799 8854.05 -6056.05; ...
805.483 8849.32 -6061.46; ...
5869.71 8840.64 -6054.75; ...
5859.68 8849.94 -6053.88; ...
5913.92 8841.8 -6065.73; ...
5928.17 8836.83 -6054.85; ...
5920.94 8841.91 -6058.29; ...
770.026 8871.42 -6064.28; ...
768.955 8863.52 -6056.72; ...
778.487 8872.44 -6056.47; ...
813.382 8856.51 -6057.85; ...
823.413 8865.85 -6054.44; ...
5851.78 8859.27 -6054.58; ...
5844.41 8867.9 -6054.53; ...
5897.17 8861.84 -6058.75; ...
5885.77 8872.76 -6056.9; ...
5910.77 8850.47 -6057.78; ...
789.232 8889.7 -6064.34; ...
787.864 8882.02 -6056.9; ...
797.78 8890.53 -6056.23; ...
831.991 8876.08 -6056.13; ...
841.752 8884.49 -6054.6; ...
5836.5 8876.04 -6054.71; ...
5828.04 8883.91 -6055.02; ...
5876.14 8882.23 -6055.96; ...
5865.66 8894.15 -6053.79; ...
809.603 8906.02 -6062.8; ...
807.426 8899.05 -6055.86; ...
816.537 8905.47 -6053.87; ...
850.236 8894.21 -6056.87; ...
859.813 8902.67 -6055.22; ...
5819.18 8892 -6054.38; ...
5809.64 8900.53 -6052.91; ...
5857.3 8904.2 -6061.24; ...
5849.14 8914.48 -6061.3; ...
824.956 8915.44 -6059.5; ...
836.031 8924.15 -6057.25; ...
868.148 8912.73 -6057.24; ...
877.863 8921.27 -6055.23; ...
5779.65 8927.73 -6064.66; ...
5789.92 8917.87 -6050.47; ...
5777.06 8928.54 -6053.62; ...
5801.65 8907.41 -6049.4; ...
5840.77 8924.72 -6062.54; ...
5831.67 8935.87 -6059.07; ...
845.031 8933.97 -6057.01; ...
853.496 8943.98 -6055.89; ...
886.863 8930.8 -6056.84; ...
897.933 8938.13 -6054.09; ...
5762.81 8942.97 -6067.47; ...
5768.73 8935.74 -6058.96; ...
5759.07 8944.65 -6056.8; ...
5821.65 8947.47 -6063.55; ...
5824.29 8944.15 -6057.13; ...
5817.13 8951.19 -6055.41; ...
862.218 8955.03 -6054.5; ...
870.493 8965.35 -6051.45; ...
909.443 8946.68 -6054.75; ...
918.681 8955.23 -6060.12; ...
928.193 8960.48 -6056.8; ...
5744.42 8960.69 -6067.12; ...
5750.56 8952.7 -6059.96; ...
5740.54 8962.68 -6056.63; ...
5804.75 8966.27 -6064.68; ...
5809.84 8959.15 -6057.78; ...
5799.04 8969.35 -6055.65; ...
882.705 8985.18 -6065.57; ...
875.759 8976.42 -6058.66; ...
938.105 8968.18 -6055.29; ...
947.337 8976.95 -6054.73; ...
5725.91 8979.49 -6066.41; ...
5731.95 8971.28 -6059.3; ...
5721.97 8981.48 -6055.96; ...
5785.85 8985.69 -6064.86; ...
5791.15 8977.96 -6058.21; ...
5781.13 8986.75 -6055.91; ...
882.334 8982.84 -6053.67; ...
898.208 8999.81 -6065.78; ...
891.611 8992.46 -6052.86; ...
956.634 8986.31 -6054.61; ...
966.796 8996.07 -6054.61; ...
5707.6 8997.85 -6066.05; ...
5713.5 8989.89 -6058.71; ...
5703.46 8999.53 -6055.43; ...
5767.08 9003.5 -6064.11; ...
5773.46 8994.7 -6057.48; ...
5763.42 9001.79 -6051.1; ...
900.313 9001.39 -6052.44; ...
915.43 9013.1 -6066.59; ...
910.838 9009.57 -6052.29; ...
932.592 9025.86 -6063.77; ...
979.17 9006.46 -6053.59; ...
987.281 9017.09 -6061.24; ...
5688.76 9014.56 -6065.91; ...
5694.76 9007.21 -6058.21; ...
5683.84 9015.94 -6054.79; ...
5748.76 9019.34 -6063.87; ...
5755.29 9010.35 -6054.53; ...
5746.47 9016.29 -6050.19; ...
924.094 9020.06 -6052.36; ...
932.766 9027.39 -6053.68; ...
951.655 9039.19 -6064.23; ...
941.58 9032.95 -6052.56; ...
996.057 9022.76 -6058.1; ...
1007.31 9030.43 -6054.23; ...
5651.8 9038.54 -6064.8; ...
5659.41 9031.73 -6059.45; ...
5648.61 9038.75 -6056.04; ...
5670.51 9028 -6067.13; ...
5671.7 9024.26 -6057.35; ...
5711.11 9045.07 -6063.55; ...
5719.7 9035.75 -6050.63; ...
5705.76 9045.28 -6053.78; ...
5730.35 9033.01 -6065.15; ...
5736.01 9024.76 -6051.58; ...
952.002 9040.35 -6049.29; ...
971.671 9056.97 -6064.95; ...
962.577 9049.6 -6050.64; ...
1016.26 9040.27 -6055.8; ...
1025.6 9048.99 -6054.12; ...
5634.37 9052.43 -6065.14; ...
5639.94 9045.25 -6058.06; ...
5629.94 9053.87 -6055.05; ...
5693.85 9058.58 -6065.57; ...
5698.72 9051.71 -6058.46; ...
5689.85 9057.85 -6056.89; ...
975.714 9061.94 -6047.77; ...
989.74 9073.43 -6066.43; ...
981.567 9069.82 -6057.88; ...
1033.36 9059.23 -6056.48; ...
1042.7 9068.06 -6054.94; ...
5615.89 9070.09 -6065.18; ...
5621.54 9061.79 -6057.65; ...
5611.59 9071.92 -6054.72; ...
5675.4 9073.43 -6064.64; ...
5682.51 9064.73 -6058.49; ...
5672.21 9071.36 -6052.51; ...
990.021 9076.35 -6054.56; ...
1004.45 9085.19 -6067.9; ...
1002.22 9083.82 -6054.37; ...
1051.46 9078.34 -6057.19; ...
1062.67 9086.95 -6055.8; ...
5597.87 9089 -6065.26; ...
5603.41 9080.54 -6057.56; ...
5593.62 9090.99 -6054.74; ...
5637.14 9098.23 -6062.53; ...
5646.65 9089.62 -6051.41; ...
5632.37 9099.01 -6052.15; ...
5656.69 9086.75 -6064.8; ...
5662.07 9080.11 -6055.5; ...
1012.19 9092.06 -6061.52; ...
1024.52 9099.72 -6058.46; ...
1038.54 9109.7 -6055.25; ...
1069.3 9094.04 -6059.15; ...
1080.47 9104.1 -6065.66; ...
1077.25 9096.99 -6056.08; ...
1091.99 9104.09 -6055.19; ...
5579.93 9107.77 -6065.38; ...
5585.43 9099.51 -6057.71; ...
5575.29 9109.82 -6054.9; ...
5619.11 9112.17 -6065.26; ...
5624.54 9105.6 -6056.67; ...
5614.33 9114.04 -6055.05; ...
1048.19 9118.04 -6056.49; ...
1057.93 9125.22 -6053.41; ...
1100.98 9111.97 -6061.96; ...
1116.96 9123.99 -6067.09; ...
1113.88 9116.92 -6057.5; ...
1129.17 9127.28 -6057.61; ...
5561.43 9126.5 -6065.48; ...
5566.8 9118.26 -6057.86; ...
5556 9128.69 -6055; ...
5600.66 9129.4 -6066.16; ...
5606.41 9122 -6058.54; ...
5596.12 9131.94 -6056.04; ...
1066.15 9132.39 -6053.49; ...
1080.66 9146.77 -6067.29; ...
1076.38 9140.99 -6057.7; ...
1142.46 9141.43 -6061.96; ...
1140.54 9135.66 -6056.13; ...
1148.86 9144.36 -6055.04; ...
5542.51 9145.45 -6065.54; ...
5547.41 9137.25 -6057.94; ...
5536.61 9147.63 -6055.11; ...
5582.52 9147.9 -6066.25; ...
5588.14 9140.5 -6058.95; ...
5578.03 9150.58 -6056; ...
1085.23 9149.33 -6063.7; ...
1097.3 9155.01 -6060.6; ...
1113.12 9162.95 -6054.53; ...
1155.67 9162.4 -6062.86; ...
1156.21 9153.02 -6054.67; ...
1164.94 9159.8 -6052.17; ...
5523.94 9164.26 -6065.53; ...
5528.54 9156.09 -6058.03; ...
5518.53 9165.93 -6055.08; ...
5564.59 9166.16 -6066.08; ...
5570.22 9158.86 -6058.73; ...
5560.35 9168.46 -6055.67; ...
1122.68 9168.99 -6051.85; ...
1144.44 9183.17 -6063.02; ...
1133.33 9175.75 -6052.87; ...
1174.39 9169.98 -6057.13; ...
1189.24 9178.3 -6053.69; ...
5506.18 9182.28 -6065.17; ...
5511.07 9173.98 -6057.8; ...
5502.48 9182.37 -6054.72; ...
5546.73 9184.21 -6065.76; ...
5552.6 9176.62 -6058.42; ...
5542.69 9186.53 -6055.25; ...
1142.84 9183.35 -6050.69; ...
1153.44 9193.89 -6066.55; ...
1152.46 9191.59 -6052.98; ...
1199.94 9188.11 -6057.06; ...
1211.81 9196.51 -6055.08; ...
5488.72 9199.89 -6063.77; ...
5495.07 9190.36 -6056.34; ...
5486.24 9199.44 -6048.94; ...
5528.62 9202.68 -6065.36; ...
5534.73 9195.18 -6057.96; ...
5524.44 9205.85 -6055.07; ...
1159.52 9200.33 -6061.43; ...
1171.31 9208.04 -6059.18; ...
1187.05 9216.43 -6053.3; ...
1218.73 9202.97 -6056.78; ...
1225.3 9216.83 -6064.3; ...
1225.2 9206.61 -6053.55; ...
1236.1 9215.02 -6052.76; ...
5470.87 9216.96 -6063.33; ...
5477.27 9208.2 -6053.16; ...
5468.15 9216.1 -6049.81; ...
5510.32 9221.36 -6065.04; ...
5516.33 9214.49 -6057.91; ...
5506.12 9224.98 -6055.37; ...
1197.54 9222.02 -6050.66; ...
1215.95 9232.2 -6065.49; ...
1208.95 9228.84 -6054.27; ...
1246.61 9225.61 -6058.35; ...
1260.3 9233.47 -6054.72; ...
5452.24 9233.04 -6063.78; ...
5458.23 9224.37 -6052.77; ...
5447.8 9232.19 -6051.96; ...
5492.23 9239.74 -6064.65; ...
5498.37 9232.88 -6058; ...
5489.02 9242.17 -6055.61; ...
1218.35 9236.52 -6060.39; ...
1227.05 9243.43 -6057.9; ...
1239.3 9253.71 -6053.94; ...
1271.21 9243.14 -6056.98; ...
1283.41 9251.84 -6055.35; ...
5413.69 9257.56 -6062.06; ...
5422.16 9249.6 -6052.63; ...
5409.27 9257.16 -6051.36; ...
5433.48 9247.05 -6064.81; ...
5437.49 9239.96 -6053.94; ...
5473.58 9258.48 -6063.74; ...
5480.88 9250.26 -6057.34; ...
5469.78 9260.88 -6052.38; ...
1249.62 9263.86 -6055.92; ...
1261.29 9273.04 -6053.96; ...
1291.05 9258.23 -6057.83; ...
1301.82 9269.11 -6064.51; ...
1298.37 9261.66 -6054.48; ...
1310.83 9269.59 -6053.79; ...
5396.09 9270.67 -6063.56; ...
5401.49 9262.67 -6055.83; ...
5392.62 9269.03 -6053.17; ...
5453.65 9276.98 -6063.06; ...
5460.54 9269.09 -6055.7; ...
5449.34 9277.43 -6051.87; ...
1270.93 9282.98 -6057.97; ...
1282.05 9290.7 -6057.36; ...
1321.68 9280.41 -6059.82; ...
1335.2 9288.47 -6055.83; ...
5377.22 9286.59 -6063.71; ...
5383.09 9277.22 -6054.08; ...
5372.82 9285.64 -6052.36; ...
5434.27 9293.69 -6064.2; ...
5434.99 9286.65 -6051.47; ...
5427.96 9293.03 -6056.11; ...
1290.14 9298.21 -6062.26; ...
1299.29 9301.74 -6057.55; ...
1312.49 9309.95 -6054.81; ...
1346.18 9297.71 -6057.09; ...
1358.55 9305.9 -6054.19; ...
5340.32 9312.22 -6061.86; ...
5348.63 9304.71 -6052.14; ...
5336.37 9312.34 -6050.88; ...
5359.13 9301.46 -6064.55; ...
5363.02 9294.24 -6053.77; ...
5399.4 9317.95 -6062.6; ...
5408.14 9307.48 -6054.82; ...
5397.88 9314.44 -6051.31; ...
5417.35 9307.05 -6065.91; ...
5420.42 9298.73 -6056.35; ...
1323.74 9318.9 -6056.26; ...
1336.43 9326.21 -6052.18; ...
1366.35 9312.21 -6056.94; ...
1373.48 9326.42 -6064.53; ...
1373.76 9316.56 -6053.77; ...
1385.74 9325.32 -6053.52; ...
5323.13 9324.26 -6063.6; ...
5328.64 9317.25 -6055.63; ...
5319.92 9322.95 -6053.06; ...
5380.71 9332.34 -6063.27; ...
5387.98 9322.46 -6051.66; ...
5376.55 9330.02 -6049.49; ...
1349.24 9333.75 -6051.76; ...
1362.71 9341.14 -6052.59; ...
1372.39 9346.12 -6058.01; ...
1366.19 9341.59 -6063.88; ...
1395.2 9335.1 -6056.94; ...
1406.41 9343.94 -6052.06; ...
5285.89 9348 -6060.63; ...
5295.28 9339.38 -6051.11; ...
5283.55 9346.64 -6048.52; ...
5304.66 9337.26 -6064.25; ...
5309.67 9330.13 -6053.84; ...
5361.14 9350.08 -6065.32; ...
5362.38 9340.57 -6049.96; ...
5353.45 9350.66 -6056.71; ...
1382.19 9351.02 -6050.9; ...
1393.57 9355.25 -6050.1; ...
1404.77 9355.93 -6053.67; ...
1414.47 9354.37 -6056.99; ...
1407.41 9364.06 -6052.09; ...
1428.22 9363.78 -6063.44; ...
1426.93 9354.54 -6052.92; ...
1441.26 9361.37 -6053.31; ...
5267.31 9362.22 -6061.7; ...
5274.96 9353.2 -6052.27; ...
5265.06 9359.92 -6048.31; ...
5343.27 9368.93 -6066.66; ...
5344.83 9359.79 -6058.7; ...
5336.26 9368.59 -6059.46; ...
1414.35 9372.28 -6049.49; ...
1424.45 9382.42 -6052.51; ...
1420.34 9376.24 -6061.4; ...
1452.43 9370.43 -6057.69; ...
1466.51 9377.8 -6054.23; ...
5246.86 9379.64 -6063.17; ...
5249.6 9370.53 -6048.38; ...
5239.42 9378.11 -6053.65; ...
5325.76 9387.43 -6066.64; ...
5327.35 9377.54 -6059.11; ...
5318.34 9386.46 -6059.14; ...
1436.06 9394.7 -6051.98; ...
1444 9404.29 -6060.57; ...
1475.82 9386.35 -6054.73; ...
1484.27 9395.07 -6051.35; ...
5229.56 9396.94 -6064.56; ...
5230.64 9385.81 -6055.69; ...
5222.14 9393.03 -6056.61; ...
5311.52 9401.19 -6067.72; ...
5309.3 9394.92 -6059.62; ...
5296.78 9406.51 -6062.54; ...
1451.82 9409.91 -6057.54; ...
1463.13 9415.67 -6051.19; ...
1491.43 9405.34 -6051.96; ...
1498.56 9416.52 -6050.59; ...
5200.43 9419.51 -6065.5; ...
5198.35 9412.29 -6057.51; ...
5186.57 9421.39 -6061.62; ...
5215.91 9414.14 -6066.45; ...
5213.01 9401.28 -6056.79; ...
5269.69 9423.22 -6066.12; ...
5270.44 9418.69 -6058.02; ...
5258.8 9425.23 -6061.58; ...
5283.03 9410.99 -6057.2; ...
1475.76 9421.96 -6048.64; ...
1486.55 9426.93 -6049.75; ...
1496.59 9429.38 -6053.67; ...
1508.15 9427.94 -6060.08; ...
1500 9437.23 -6052.82; ...
1522.11 9427.51 -6054.95; ...
1537.55 9433.62 -6053.36; ...
5171.08 9426.94 -6059.5; ...
5159.19 9433.03 -6060.31; ...
5227.64 9433.85 -6064.88; ...
5244.72 9428.99 -6058.58; ...
5233.72 9433.06 -6059.28; ...
1509.29 9447.2 -6049.27; ...
1519.46 9455.21 -6057.94; ...
1546.81 9442.13 -6053.7; ...
1554.55 9453.48 -6051.84; ...
5136.97 9445.53 -6059.76; ...
5124.12 9453.41 -6060.23; ...
5148.98 9436.76 -6056.59; ...
5194.99 9456.09 -6063.77; ...
5210.41 9446.58 -6060.14; ...
5200.5 9453.63 -6060.39; ...
5224.02 9438.27 -6057.73; ...
1529.75 9461.55 -6054.39; ...
1541.04 9466.24 -6054.38; ...
1551.68 9466.11 -6053.67; ...
1563.12 9464.25 -6059.86; ...
1554.15 9476.13 -6056.21; ...
1577.05 9464.59 -6055.12; ...
1592.19 9471.67 -6054.86; ...
5103.71 9471.28 -6066.69; ...
5103.01 9466.27 -6057.82; ...
5093.39 9475.97 -6062.54; ...
5113.89 9457.71 -6055.92; ...
5160.96 9477.87 -6062.9; ...
5179.27 9467.02 -6059.32; ...
5168.27 9476.07 -6056.88; ...
5192.89 9459.05 -6058.08; ...
1560.32 9485.73 -6056.36; ...
1568.69 9495.8 -6056.77; ...
1602.79 9479.62 -6057.3; ...
1613.83 9489 -6055.97; ...
5080.9 9483.74 -6059.97; ...
5070.28 9491.5 -6059.75; ...
5145.62 9491.11 -6057.57; ...
5131.31 9500.03 -6055.39; ...
5158.92 9483.02 -6056.55; ...
1577.95 9505.44 -6057.05; ...
1587.91 9514.34 -6056.26; ...
1625.57 9498.69 -6056.72; ...
1635.63 9506.84 -6060.53; ...
1644.89 9514.5 -6056.82; ...
5048.25 9509.08 -6064.2; ...
5047.68 9503.91 -6051.94; ...
5038.05 9512.18 -6060.22; ...
5061.74 9495.04 -6053.66; ...
5108.32 9508.67 -6062.09; ...
5097.06 9515.88 -6057.37; ...
5118.67 9505.68 -6056.12; ...
1599.37 9523.09 -6052.59; ...
1613.05 9529.99 -6054.27; ...
1625.74 9535.96 -6050.99; ...
1655.98 9524.78 -6052.35; ...
1660.81 9533.17 -6056.86; ...
5014.75 9526.86 -6065.18; ...
5018.23 9521.73 -6056.23; ...
5004.65 9530.62 -6057.91; ...
5028.44 9515.61 -6055.82; ...
5071.68 9528.89 -6065.39; ...
5075.91 9527.14 -6058.08; ...
5063.18 9534.29 -6057.87; ...
5085.4 9522.89 -6052.18; ...
1639.72 9540.22 -6050.49; ...
1650.33 9542.25 -6050.17; ...
1661.86 9539.56 -6053.67; ...
1676.02 9539.35 -6053.07; ...
1663.53 9551.58 -6052.37; ...
1695.48 9543.41 -6053.64; ...
1705.64 9546.56 -6059.61; ...
4987.71 9540.11 -6054.37; ...
4977.08 9547.21 -6059.45; ...
5034.87 9548.5 -6066.38; ...
5038.98 9546.98 -6058.93; ...
5025.98 9553.85 -6058.99; ...
5048.95 9542.5 -6052.55; ...
1670.33 9559.83 -6056.21; ...
1676.59 9567.05 -6053.77; ...
1716.67 9551.17 -6055.6; ...
1727.1 9558.12 -6059.54; ...
1737.62 9564.64 -6055.29; ...
4951.7 9566.74 -6062.48; ...
4955.42 9557.75 -6052.27; ...
4947.24 9562.66 -6055.34; ...
4968.92 9550.57 -6054.97; ...
5009.17 9562.78 -6054.25; ...
4998.7 9569.82 -6059.68; ...
1686.06 9575.59 -6052.58; ...
1697.1 9584.61 -6051.53; ...
1751.18 9574.2 -6051.12; ...
1760.47 9583.58 -6059.63; ...
4917.11 9585.87 -6060.47; ...
4920.34 9576.91 -6051.14; ...
4911.48 9580.99 -6053.89; ...
4937.83 9581.64 -6063.29; ...
4938.46 9568.75 -6054.57; ...
4979.73 9583.43 -6064.72; ...
4984.37 9580.02 -6056; ...
4971.9 9588.13 -6057.34; ...
4992.84 9573.59 -6055.67; ...
1711.02 9595.69 -6049.62; ...
1721.41 9603.98 -6059.81; ...
1768.24 9590.36 -6057.42; ...
1777.92 9599.43 -6054.16; ...
4882.3 9604.48 -6060.28; ...
4889.96 9594.05 -6052.65; ...
4877.89 9600.67 -6049.59; ...
4901.26 9595.82 -6063.2; ...
4903.23 9586.25 -6054.09; ...
4939.65 9594.65 -6062.85; ...
4934.5 9610.61 -6063.86; ...
4947.56 9603.33 -6051.42; ...
4936.41 9611.7 -6054.61; ...
4929.42 9590.54 -6065.68; ...
4959.27 9595.46 -6053.87; ...
4950.2 9595.86 -6060.45; ...
1731.45 9611.46 -6057.92; ...
1741.96 9618.5 -6062.09; ...
1751.03 9626.06 -6059.2; ...
1786.98 9609.7 -6056.43; ...
1795.91 9619.04 -6055.27; ...
4847.14 9623.59 -6060.89; ...
4854.82 9616.04 -6054.22; ...
4843.67 9619.97 -6050.43; ...
4867.91 9617.91 -6063.91; ...
4865.85 9609.34 -6050.43; ...
4926.26 9619.71 -6065.71; ...
4928.38 9619.55 -6058.06; ...
4915.52 9628.54 -6058.61; ...
1761.04 9635.24 -6057.84; ...
1770.55 9644.72 -6057.47; ...
1804.46 9628.73 -6058.03; ...
1813.58 9636.66 -6055.11; ...
4809.01 9641.16 -6060.78; ...
4817.69 9632.84 -6054.32; ...
4806.51 9637.75 -6050.32; ...
4828.95 9632.68 -6063.44; ...
4830.09 9626.85 -6050.83; ...
4888.78 9638.23 -6061.36; ...
4874.9 9646.42 -6059.43; ...
4879.87 9637.3 -6066.3; ...
4900.32 9637.03 -6056.67; ...
1779.82 9654.05 -6057.44; ...
1789.27 9662.91 -6056.84; ...
1824.9 9645.31 -6053.52; ...
1839.9 9654.35 -6055.62; ...
1850.52 9659.31 -6061.96; ...
4790.3 9654.35 -6062.72; ...
4792.05 9646.19 -6049.93; ...
4784.2 9651.19 -6053.96; ...
4845.64 9663.98 -6062.75; ...
4853.51 9659.67 -6057.31; ...
4843.43 9666.74 -6053.92; ...
4862.43 9655.56 -6055.59; ...
1800.21 9671.83 -6053.95; ...
1813.21 9678.84 -6056.22; ...
1825.22 9685.87 -6054.21; ...
1861.65 9663.93 -6057.42; ...
1877.42 9670.84 -6057.59; ...
1888.81 9675.64 -6061.59; ...
4751.66 9678.58 -6062.75; ...
4754.74 9669.03 -6050.32; ...
4744.57 9675.65 -6054.12; ...
4771.17 9668.67 -6064.35; ...
4774.58 9657.98 -6053.84; ...
4812.88 9685.4 -6063.44; ...
4820.52 9680.13 -6057.61; ...
4810.65 9686.62 -6055.62; ...
4829.94 9674.79 -6064.88; ...
4831.81 9673.46 -6055.59; ...
1838.31 9691.9 -6054.98; ...
1850.23 9697.11 -6056.63; ...
1861.72 9703.88 -6054.46; ...
1899.57 9681.83 -6057.82; ...
1910.61 9689.08 -6060.43; ...
1919.8 9696.77 -6056.42; ...
4739.66 9688.95 -6066.48; ...
4736.18 9682.39 -6056.73; ...
4725.98 9692.25 -6060.83; ...
4798.68 9694.72 -6065.48; ...
4802.09 9692.44 -6058.52; ...
4787.52 9702.89 -6057.94; ...
1874.83 9710.4 -6055.17; ...
1887.1 9715.98 -6056.2; ...
1898.97 9722.39 -6052.77; ...
1930.95 9707.71 -6052.26; ...
1935.86 9716.49 -6057.04; ...
4704.3 9712.99 -6066.3; ...
4701.47 9704.56 -6057.4; ...
4690.05 9713.1 -6061.32; ...
4712.87 9696.37 -6055.81; ...
4772.77 9711.74 -6059.75; ...
4762.76 9718.48 -6056.07; ...
1912.83 9726.97 -6051.49; ...
1923.99 9728.71 -6050.54; ...
1937.3 9723.19 -6053.67; ...
1950.22 9723.22 -6055.18; ...
1937.95 9738.92 -6052.73; ...
1968.42 9728.12 -6055.56; ...
1979.61 9731.94 -6059.94; ...
4661.76 9722.31 -6060.17; ...
4647.71 9727.08 -6060.5; ...
4675.74 9715.4 -6056.96; ...
4717.99 9730.35 -6063.03; ...
4739.42 9726.53 -6059.05; ...
4728.71 9732.24 -6055.39; ...
4751.62 9725.56 -6051.89; ...
1944.9 9747.09 -6057.25; ...
1952.13 9754.13 -6054.47; ...
1991 9737.13 -6056.01; ...
2006.08 9745.28 -6056.36; ...
2016.58 9751.04 -6060.04; ...
4593.06 9748.68 -6066.53; ...
4592.57 9742.33 -6058; ...
4580.22 9749.53 -6061.53; ...
4604.82 9745.08 -6066.6; ...
4608.02 9737.09 -6057.34; ...
4624.05 9732.36 -6057.28; ...
4636.8 9728 -6056.3; ...
4690.36 9749.55 -6057.51; ...
4675.41 9758.34 -6055.59; ...
4703.5 9741.6 -6058.79; ...
4716.06 9738.67 -6053.57; ...
1963.34 9761.16 -6053.44; ...
1976.34 9767.49 -6054.66; ...
1988.74 9773.46 -6054.2; ...
2028.06 9756.78 -6053.72; ...
2043.54 9764.51 -6054.49; ...
2053.93 9769.2 -6059.21; ...
4548.13 9767.3 -6063.14; ...
4552.39 9757.39 -6055.9; ...
4542.41 9761.66 -6055.55; ...
4565.78 9751.32 -6055.93; ...
4652.46 9768.38 -6056.88; ...
4636.13 9776.15 -6054.3; ...
4664.63 9762.97 -6056.89; ...
2000.94 9779.13 -6053.42; ...
2014.15 9785.22 -6054.41; ...
2026.91 9791.99 -6055.01; ...
2066.23 9773.22 -6053.52; ...
2078.44 9777.21 -6053.64; ...
2093.22 9785.05 -6067.78; ...
2092.1 9781.58 -6052.77; ...
2103.42 9786.45 -6060.88; ...
2106.21 9785.71 -6052.34; ...
2116.27 9791.68 -6055.86; ...
4494.86 9787.91 -6060.03; ...
4498.79 9778.74 -6053.71; ...
4488.78 9781.29 -6054.05; ...
4513.27 9786.21 -6061.14; ...
4515.49 9774.05 -6054.18; ...
4532.97 9781.14 -6064.2; ...
4532.19 9767.12 -6055.18; ...
4598.45 9786.81 -6058.61; ...
4582.29 9793.56 -6055.39; ...
4612.82 9781.53 -6059.99; ...
4622.71 9780.67 -6054.94; ...
2039.21 9798.54 -6054.93; ...
2054.51 9806.27 -6052.48; ...
2069.31 9812.64 -6057.76; ...
2134.7 9806.38 -6065.21; ...
2133.35 9800.49 -6055.66; ...
2142.77 9806.39 -6062.45; ...
2144.49 9804.57 -6052.39; ...
2154.9 9810.79 -6056.48; ...
4438.35 9805.6 -6058.72; ...
4440.81 9796.72 -6048.56; ...
4431.16 9799.59 -6052.48; ...
4459.28 9803.8 -6058.97; ...
4463.42 9791.65 -6051.96; ...
4479.85 9798.06 -6061.21; ...
4479.56 9785.54 -6053.92; ...
4517.3 9796.64 -6062.85; ...
4513.36 9811.75 -6064.6; ...
4522.96 9804.36 -6058.34; ...
4512.92 9811.63 -6056.43; ...
4507.18 9793.37 -6064.79; ...
4526.49 9796.64 -6066.52; ...
4523.13 9803.7 -6067.17; ...
4534.6 9804.2 -6056.41; ...
4554.37 9802.37 -6053.76; ...
4540.74 9798.89 -6062.73; ...
4569.96 9797.17 -6055.25; ...
2080.18 9816.71 -6051.86; ...
2094.95 9825.84 -6069.46; ...
2094.8 9822.1 -6058.6; ...
2109.5 9826.42 -6064.98; ...
2109.31 9822.18 -6052.55; ...
2129.76 9815.81 -6064.44; ...
2122.88 9825.35 -6064.52; ...
2124.41 9821.66 -6050.56; ...
2119.66 9822.71 -6060.27; ...
2133.12 9828.02 -6057.91; ...
2138.36 9809.53 -6067.94; ...
2171.62 9824.89 -6067.98; ...
2171.08 9817.89 -6060.17; ...
2181.93 9824.29 -6065.63; ...
2184.35 9817.77 -6050.88; ...
2193.76 9824.21 -6058.7; ...
2197 9821.32 -6049.86; ...
2207.75 9828.67 -6052.78; ...
4385.06 9824.94 -6059.41; ...
4389.2 9816.17 -6049.66; ...
4379.78 9819.63 -6052.92; ...
4405.08 9822.33 -6059.36; ...
4408.94 9810.24 -6052.54; ...
4424.09 9816.05 -6061.19; ...
4423 9803.91 -6053.72; ...
4462.21 9815.01 -6062.85; ...
4460.12 9831.41 -6064.23; ...
4469.69 9823.09 -6057.07; ...
4457.69 9830.63 -6055.63; ...
4451.28 9810.99 -6064.28; ...
4480.58 9815.01 -6062.85; ...
4480.02 9823.37 -6065.9; ...
4481.29 9823.13 -6055.77; ...
4499.31 9820.86 -6066.45; ...
4497.78 9820.04 -6057.01; ...
4488.41 9820.66 -6061.63; ...
2152.92 9843.85 -6066.67; ...
2148.51 9837.36 -6055.61; ...
2165.89 9834.89 -6066.25; ...
2161 9844.3 -6065.5; ...
2159.9 9840.92 -6053.49; ...
2157.6 9840.83 -6062.28; ...
2168.72 9848.63 -6057.73; ...
2174.35 9827.99 -6070.62; ...
2229.06 9845.14 -6062.08; ...
2228.05 9837.94 -6054.31; ...
2239.82 9843.41 -6060.82; ...
2244.13 9840.33 -6054.41; ...
2253.36 9843.42 -6062.31; ...
2256.91 9841.33 -6054.25; ...
2265.89 9843.44 -6058.9; ...
2268.11 9843.2 -6052.32; ...
2278.56 9847.37 -6055.9; ...
4353.79 9838.81 -6062.88; ...
4350.24 9833.16 -6050.79; ...
4339.33 9840.79 -6059.73; ...
4369.04 9836.03 -6063.19; ...
4370.2 9824.96 -6053.04; ...
4407.12 9833.37 -6062.85; ...
4405.28 9849.86 -6064.9; ...
4414.74 9841.95 -6057.06; ...
4403.59 9849.3 -6056.46; ...
4396.88 9829.51 -6064.75; ...
4425.49 9833.37 -6062.85; ...
4423.84 9842.05 -6065.85; ...
4425.77 9842.25 -6055.33; ...
4442.95 9840.13 -6066.2; ...
4441.97 9839.32 -6056.31; ...
4432.37 9839.61 -6061.25; ...
2189.03 9864.66 -6068.19; ...
2186.32 9859.07 -6055.08; ...
2202.22 9864.26 -6064.04; ...
2203.83 9861.43 -6048.43; ...
2221.93 9851.73 -6062.85; ...
2218.69 9862.22 -6065.95; ...
2222.92 9859.44 -6052.12; ...
2213.62 9860.53 -6059.26; ...
2240.29 9851.73 -6062.85; ...
2230.91 9859.5 -6063.98; ...
2235.22 9857.71 -6053.68; ...
2240.81 9863.42 -6056.7; ...
2243.88 9846.58 -6065.79; ...
2290.32 9852.03 -6060.77; ...
2313.29 9859.15 -6068.55; ...
2308.81 9857.34 -6059.26; ...
2323.07 9861.02 -6062.18; ...
2324.6 9861.7 -6054.41; ...
2336.47 9865.17 -6057.78; ...
4313.81 9856.34 -6066.19; ...
4313.19 9850.66 -6057.44; ...
4301.89 9859.5 -6059.28; ...
4324.68 9843.96 -6056.02; ...
4371.36 9851.92 -6065.71; ...
4376.27 9861.37 -6066.09; ...
4378.01 9859.41 -6059.8; ...
4365.69 9867.03 -6057.19; ...
4361.35 9843.55 -6067.57; ...
4389.99 9858.51 -6067.32; ...
4390.27 9857.22 -6058.88; ...
4381.51 9857.78 -6063.73; ...
2254.09 9872.06 -6062.5; ...
2271.13 9878.49 -6056.15; ...
2288.91 9880.12 -6066; ...
2285.37 9878.77 -6058.41; ...
2298.15 9884.96 -6057.42; ...
2349.07 9868.41 -6063.65; ...
2366.26 9872.75 -6059.74; ...
2380.44 9876.85 -6056.17; ...
2403.36 9878.55 -6065.86; ...
2394.93 9879.4 -6059.46; ...
4242.96 9877.94 -6064.58; ...
4240.24 9874.36 -6054.1; ...
4230.6 9878.22 -6061.69; ...
4255.55 9877.51 -6064.1; ...
4259.71 9869.86 -6051.5; ...
4280.29 9864 -6054.27; ...
4292.42 9862.62 -6055.94; ...
4333.53 9880.56 -6064.78; ...
4331.37 9878.64 -6053.79; ...
4322.12 9882.46 -6060.97; ...
4346.21 9875.31 -6051.7; ...
2311.59 9890.46 -6062.9; ...
2323.71 9898.59 -6058.17; ...
2353.22 9901.48 -6066.49; ...
2340.04 9902.8 -6060.27; ...
2367.26 9907.44 -6065.35; ...
2407.65 9882.52 -6060.92; ...
2419.37 9889.16 -6058.95; ...
2446.57 9896.24 -6067.24; ...
2436.64 9897.41 -6061.02; ...
2454.97 9897.34 -6066.63; ...
4187.21 9896.29 -6066.73; ...
4185.95 9891.21 -6053.53; ...
4174.58 9897.07 -6062.49; ...
4206.5 9884.55 -6057.18; ...
4218.79 9879.46 -6058.18; ...
4260.37 9889.1 -6066.69; ...
4265.39 9897.56 -6067.71; ...
4267.33 9894.46 -6058.66; ...
4256.17 9900.14 -6058.9; ...
4250.04 9882 -6068.74; ...
4276.85 9896.68 -6067.84; ...
4280.8 9892.31 -6055.63; ...
4270.65 9894.39 -6063.93; ...
4299.17 9886.5 -6056.63; ...
4311.21 9883.09 -6057.23; ...
2354.71 9909.12 -6059.56; ...
2363.05 9916.25 -6055.08; ...
2385.73 9910.72 -6067.66; ...
2376.79 9919.45 -6056.96; ...
2402.59 9916.24 -6066.23; ...
2419.58 9920.6 -6064.2; ...
2442.69 9906.57 -6066.89; ...
2439.53 9923.37 -6063.24; ...
2446.59 9903.18 -6060.56; ...
2431.03 9913.5 -6068.57; ...
2456.86 9904.29 -6059.45; ...
2450.28 9900.43 -6064.56; ...
2472.59 9909.95 -6057.77; ...
2501.68 9916.88 -6066.53; ...
2490.69 9917.11 -6060.32; ...
2514.98 9921.45 -6066.54; ...
4018.49 9916.86 -6063.34; ...
4022.77 9907.67 -6055.08; ...
4012.05 9910.92 -6055.61; ...
4037.08 9912.53 -6064.01; ...
4039.99 9903.38 -6055.24; ...
4054.44 9909.18 -6064.79; ...
4057.94 9900.46 -6056.3; ...
4071.37 9907 -6066.01; ...
4075.72 9899.18 -6057.58; ...
4093.76 9898.71 -6058.57; ...
4111.93 9898.66 -6059.14; ...
4130.11 9898.94 -6059.65; ...
4147.61 9898.69 -6059.8; ...
4161.1 9897.38 -6058.91; ...
4208.32 9917.36 -6067.05; ...
4213.56 9917.24 -6060.66; ...
4199.85 9921.18 -6058.61; ...
4225.28 9914.18 -6056.99; ...
4239.6 9909.47 -6050.95; ...
2391.22 9921.48 -6059.6; ...
2404.57 9927.15 -6056.76; ...
2422.42 9932.14 -6054.29; ...
2436.66 9932.02 -6053.69; ...
2460.83 9928.62 -6066.11; ...
2449.06 9936.24 -6054.63; ...
2477 9934.73 -6064.94; ...
2496.33 9925.01 -6066.09; ...
2490.01 9935.39 -6064.34; ...
2500.25 9923.21 -6060.47; ...
2486.4 9929.78 -6068.49; ...
2509.02 9926.35 -6059.99; ...
2504.85 9921.5 -6064.12; ...
2536.16 9929.22 -6067.28; ...
2522.25 9932.44 -6060.88; ...
2557.61 9933.39 -6067.87; ...
2575.53 9934.99 -6067.84; ...
2590.94 9936.26 -6066.66; ...
2606.33 9940.83 -6063.48; ...
3967.8 9933.56 -6066.78; ...
3966.93 9927.75 -6058.48; ...
3953.69 9934.29 -6062.77; ...
3981.77 9930.01 -6066.2; ...
3983.77 9921.69 -6057.05; ...
4001.01 9925.58 -6066.5; ...
4001.04 9915.37 -6056.31; ...
4120 9934.52 -6065.87; ...
4128.24 9936.14 -6059.57; ...
4151.35 9929.23 -6061.85; ...
4140.2 9935.36 -6055.04; ...
4168.14 9928.25 -6056.67; ...
4183.98 9926.8 -6051.02; ...
2465.96 9939.76 -6058.65; ...
2479.75 9944.9 -6056.14; ...
2494.91 9941.86 -6057.57; ...
2509.49 9941.09 -6058.61; ...
2538.48 9943.55 -6058.46; ...
2523.82 9943.55 -6054.76; ...
2534.26 9950.8 -6055.35; ...
2537.99 9947.68 -6050.36; ...
2524.93 9954.6 -6050.08; ...
2522.73 9941.44 -6062.5; ...
2554.43 9943.55 -6060.88; ...
2546.46 9951.66 -6057.04; ...
2557.46 9948.93 -6052.65; ...
2571.49 9943.55 -6062.19; ...
2562.17 9952.6 -6057.85; ...
2574.9 9948.71 -6054.99; ...
2589.19 9943.55 -6062.85; ...
2583 9956.86 -6058.38; ...
2588.94 9947.67 -6055.08; ...
2600.62 9947.03 -6054.55; ...
2595.39 9942.24 -6060.55; ...
2627.28 9947.99 -6065.31; ...
2615.89 9951.39 -6052.87; ...
2645.59 9953.41 -6064.91; ...
2661.71 9959.78 -6061.79; ...
3907.89 9949.17 -6065.58; ...
3924.33 9942.47 -6061.3; ...
3912.18 9946.3 -6061.61; ...
3938.87 9936.36 -6058.25; ...
4059.83 9958.58 -6061.28; ...
4080.74 9951.54 -6062.17; ...
4069.2 9959.78 -6054.74; ...
4098.91 9950.16 -6054.91; ...
4116.88 9941.47 -6057.47; ...
4129.27 9942.3 -6049.47; ...
2539.15 9958.44 -6051.79; ...
2551.99 9958.54 -6052.44; ...
2566.84 9959.44 -6051.74; ...
2580.62 9962.81 -6049.68; ...
2604.53 9966.15 -6060.8; ...
2592.91 9971.99 -6047.33; ...
2625.91 9961.91 -6062.85; ...
2620.81 9974.05 -6058.35; ...
2631.14 9957.83 -6052.81; ...
2616.74 9964.9 -6065.2; ...
2644.28 9961.91 -6062.85; ...
2640.66 9979.44 -6058.35; ...
2643.94 9959.6 -6046.63; ...
2658.23 9963.59 -6049.46; ...
2650.59 9959.48 -6057.07; ...
2683.24 9967.33 -6065.65; ...
2673 9970.17 -6052.66; ...
2704.12 9971.12 -6067.66; ...
2718.51 9971.9 -6067.36; ...
2728.41 9972.35 -6065.14; ...
3827.21 9972.53 -6067.22; ...
3835.64 9973.35 -6066.85; ...
3851.96 9961.5 -6053.65; ...
3840.09 9970.44 -6061.66; ...
3874.14 9955.57 -6056.52; ...
3890.1 9952.02 -6058.83; ...
3902.87 9948.45 -6059.27; ...
3935.46 9971.09 -6067.91; ...
3948.1 9970.13 -6063.85; ...
3958.42 9969.42 -6059.98; ...
3978.75 9967.11 -6056.75; ...
3965.95 9968.61 -6057.75; ...
4000.42 9966.03 -6056.02; ...
4019.11 9965.34 -6055.8; ...
4036.86 9964.34 -6055.35; ...
4053.2 9963.08 -6054.25; ...
2610.21 9978.65 -6051.16; ...
2624.65 9987.53 -6047.23; ...
2639.7 9992.2 -6048.07; ...
2661.41 9985.37 -6061.78; ...
2652.59 9993.29 -6050.19; ...
2681 9980.27 -6062.85; ...
2675.45 9989.1 -6059.03; ...
2686.94 9976.8 -6054.45; ...
2672.42 9983.21 -6065.58; ...
2699.36 9980.27 -6062.85; ...
2689.58 9989.66 -6057.13; ...
2700.13 9977.37 -6051.89; ...
2717.73 9980.27 -6062.85; ...
2706.17 9990.25 -6058.15; ...
2715.56 9975.97 -6050.27; ...
2732 9974.5 -6053.89; ...
2722.76 9974.89 -6060.23; ...
2752.12 9976.99 -6054.92; ...
2768 9981.08 -6048.9; ...
2795.66 9987.88 -6061.98; ...
2784.29 9986.76 -6052.43; ...
2805.18 9990.15 -6063.02; ...
3727.83 9986.39 -6061.2; ...
3745.45 9981.71 -6061.77; ...
3734.54 9983.83 -6055.11; ...
3759.95 9978.74 -6056.15; ...
3778.17 9975.99 -6053.63; ...
3798.09 9973.7 -6053.54; ...
3819.4 9971.8 -6054.46; ...
3837.98 9980.05 -6066.72; ...
3840.39 9987.33 -6064.88; ...
3833.62 9971.93 -6057.43; ...
3831.61 9974.1 -6063.47; ...
3848 9988.32 -6062.72; ...
3845.17 9985.88 -6068.84; ...
3867.76 9985.75 -6056.46; ...
3856.03 9987.93 -6059.6; ...
3887.35 9983.4 -6053.9; ...
3908.33 9980.34 -6051.77; ...
3932.68 9974.89 -6056.75; ...
3949.58 9972.3 -6055.07; ...
3959.26 9970.71 -6053.93; ...
2666.83 9993.67 -6052.9; ...
2679.1 9995.77 -6048.99; ...
2695.39 9997.62 -6047.78; ...
2712.63 10000.2 -6049.96; ...
2733.6 10005.9 -6050.91; ...
2759.17 10009.2 -6066.29; ...
2749.21 10007.6 -6061.18; ...
2772.75 10015 -6063.51; ...
2798.32 9990.9 -6054.55; ...
2810.61 9992.54 -6056.59; ...
2827.04 9994.14 -6059.07; ...
2844.75 9995.48 -6056.27; ...
2863.54 9996.57 -6053.23; ...
2885.41 9999.37 -6050.77; ...
2903.1 10002.6 -6055.74; ...
2917.23 10004.8 -6057.26; ...
2931.24 10007.7 -6056.82; ...
2945.76 10010.7 -6054.08; ...
3638.47 10009.3 -6067.57; ...
3636.16 10005.5 -6056.53; ...
3625.41 10009.3 -6063.25; ...
3651.18 10007.2 -6066.32; ...
3652.67 10002.9 -6053.57; ...
3666.81 10004.8 -6065.95; ...
3670.38 10000.1 -6052.87; ...
3688.41 9996.37 -6052.97; ...
3705.81 9991.82 -6051.56; ...
3722.3 9987.08 -6050.27; ...
3740.72 10015.3 -6060.93; ...
3768.18 10002.7 -6057.65; ...
3753.91 10009 -6051.86; ...
3783.61 9999.04 -6059.43; ...
3797.64 9996.88 -6055.14; ...
3816.31 9993.67 -6052.62; ...
3837.05 9990.49 -6052.31; ...
3850 9989.35 -6054.28; ...
2760.67 10012.8 -6058.91; ...
2769.36 10015.8 -6050.18; ...
2790.66 10021 -6066.36; ...
2786.58 10021.8 -6051.8; ...
2806.63 10025.6 -6066.52; ...
2822.95 10027.2 -6066.13; ...
2841.07 10028.2 -6065.13; ...
2861.02 10030.5 -6063.27; ...
2884.07 10035.9 -6062.61; ...
2961.47 10013.6 -6057.93; ...
2974.08 10014.9 -6056.71; ...
2991.18 10015.9 -6055.64; ...
3011.65 10017 -6052.28; ...
3031.2 10020.5 -6056.13; ...
3045.87 10022.7 -6057.84; ...
3060.2 10024.4 -6056.41; ...
3072.34 10026.2 -6053.43; ...
3109.32 10028.3 -6064.98; ...
3090.94 10028.2 -6054.95; ...
3127.45 10028 -6067.47; ...
3145.5 10027.8 -6068.05; ...
3163.67 10027.8 -6068.09; ...
3181.97 10027.8 -6068.02; ...
3200.37 10027.8 -6067.96; ...
3218.85 10027.7 -6067.94; ...
3237.42 10027.5 -6067.94; ...
3256.04 10027.3 -6067.98; ...
3274.52 10027.1 -6068.05; ...
3292.2 10027.2 -6068.03; ...
3306.61 10026.8 -6067.34; ...
3316.97 10027.3 -6065.51; ...
3435.25 10024.7 -6067.33; ...
3441.42 10022.7 -6062.08; ...
3426.64 10027.9 -6056.71; ...
3455.5 10020.8 -6061.81; ...
3474.84 10019.9 -6062.21; ...
3496.1 10019.5 -6062.85; ...
3516.06 10019.7 -6061.95; ...
3534.35 10019.3 -6056.35; ...
3548.54 10015.5 -6060.14; ...
3562.12 10013.8 -6057.19; ...
3579.02 10012.3 -6055.31; ...
3597.34 10010.6 -6052.91; ...
3613.06 10009.2 -6056.45; ...
3715.57 10027 -6069.58; ...
3727.13 10022.7 -6064.77; ...
3740.35 10016.5 -6047.16; ...
3733.55 10021.1 -6055.47; ...
2798.84 10026.6 -6059.07; ...
2811.38 10029.2 -6058.14; ...
2827.12 10030.5 -6056.57; ...
2845.07 10031.9 -6054.06; ...
2866.02 10034.9 -6048.03; ...
2890.57 10040.7 -6050.54; ...
2903.1 10040.4 -6067.45; ...
2899.49 10043.3 -6059.31; ...
2918.88 10045 -6066.92; ...
2935.24 10046.8 -6066.13; ...
2953.57 10047.4 -6065.36; ...
2973.14 10047.5 -6064.45; ...
2993.05 10047.4 -6064.99; ...
3011.61 10047.4 -6065.85; ...
3029.18 10047.7 -6065.25; ...
3047.14 10048 -6064.5; ...
3065.21 10048 -6063.47; ...
3081.72 10048.1 -6061.21; ...
3103.35 10035.4 -6062.85; ...
3096.39 10047 -6058.13; ...
3107.7 10032.4 -6054.77; ...
3092.07 10041.2 -6066.17; ...
3121.71 10035.4 -6062.85; ...
3112.07 10045.7 -6056.17; ...
3121.86 10032.8 -6051.92; ...
3140.08 10035.4 -6062.85; ...
3129.44 10045.6 -6055.69; ...
3140.21 10033 -6050.48; ...
3158.44 10035.4 -6062.85; ...
3147.25 10045.9 -6055.73; ...
3159.52 10033.3 -6048.99; ...
3176.8 10035.4 -6062.85; ...
3165.46 10045.9 -6055.77; ...
3178.8 10034.4 -6048.76; ...
3195.17 10035.4 -6062.85; ...
3184.17 10045.8 -6055.8; ...
3196.6 10035.8 -6048.97; ...
3213.53 10035.4 -6062.85; ...
3203.2 10045.6 -6055.89; ...
3213.65 10036.3 -6048.04; ...
3231.89 10035.4 -6062.85; ...
3222.26 10045.6 -6056.05; ...
3231.35 10036.4 -6047.3; ...
3250.25 10035.4 -6062.85; ...
3241.15 10045.7 -6056.14; ...
3249.69 10036.1 -6047.11; ...
3268.62 10035.4 -6062.85; ...
3259.78 10045.9 -6056.14; ...
3268.44 10035.7 -6047.46; ...
3286.98 10035.4 -6062.85; ...
3278.19 10046 -6056.4; ...
3287.05 10034.8 -6048.27; ...
3305.34 10035.4 -6062.85; ...
3296.19 10045.7 -6058.43; ...
3303.57 10032.8 -6049.69; ...
3320.05 10030.6 -6054.84; ...
3311.09 10030.2 -6060.25; ...
3340.78 10032.1 -6058.26; ...
3359.65 10034.5 -6056.72; ...
3377.15 10035.3 -6055.89; ...
3393.98 10034.3 -6054.41; ...
3408.17 10031.8 -6051.72; ...
3455.35 10047.7 -6066.54; ...
3459.38 10043.7 -6059.42; ...
3446.81 10050.4 -6052.75; ...
3473.22 10038.6 -6058.92; ...
3493.8 10035.9 -6058.97; ...
3513.91 10034.8 -6058.71; ...
3532.57 10034.8 -6057.32; ...
3550.87 10035.4 -6059.64; ...
3566.53 10036.2 -6058.64; ...
3582.6 10037.1 -6057.72; ...
3598.58 10038 -6056.99; ...
3615.01 10039 -6056.44; ...
3632.25 10039.6 -6056.02; ...
3650.39 10039.5 -6055.19; ...
3669.81 10038 -6053.79; ...
3691.96 10034.7 -6052.92; ...
3713.37 10029.7 -6058.3; ...
3725.44 10025.7 -6055.06; ...
2910.55 10046.3 -6061.39; ...
2922.73 10048.6 -6059.03; ...
2939.2 10049.7 -6056.71; ...
2957.61 10050.2 -6054.28; ...
2978.28 10051.4 -6049.8; ...
2999.45 10051.3 -6056.11; ...
3014.41 10052.2 -6054.08; ...
3031.88 10052.9 -6052.54; ...
3050.01 10053.4 -6051.84; ...
3067.72 10053.6 -6051.18; ...
3084.48 10053.2 -6049.7; ...
3101.12 10052.9 -6047.47; ...
3118.52 10053.4 -6046.54; ...
3135.88 10054.6 -6047.21; ...
3153.14 10055.2 -6047.66; ...
3171.27 10055.3 -6047.71; ...
3190.4 10055.1 -6047.79; ...
3210.03 10054.8 -6048.07; ...
3229.61 10054.8 -6048.37; ...
3248.81 10055.1 -6048.41; ...
3267.59 10055.5 -6048.12; ...
3286.26 10055.5 -6048.16; ...
3304.8 10054.7 -6051.48; ...
3324.04 10055.1 -6056.43; ...
3342.2 10057.6 -6054.99; ...
3360.07 10058.5 -6054.41; ...
3378.24 10059.1 -6053.88; ...
3396.4 10059.4 -6053.07; ...
3414.15 10058.8 -6051.7; ...
3429.03 10056.9 -6048.96; ...
-166.602 7122.91 -6049.67; ...
-163.751 7126.93 -6043.14; ...
-136.113 7128.05 -6039.86; ...
-157.316 7145.41 -6037.06; ...
-134.339 7144.01 -6033.98; ...
-149.099 7159.37 -6045.68; ...
-146.515 7158.04 -6034.54; ...
-137.718 7167.68 -6044.49; ...
-137.718 7164.61 -6035.3; ...
-129.853 7169.8 -6047.47; ...
-129.961 7168.06 -6039.65; ...
-138.566 7170.38 -6037.22; ...
-135.687 7155.97 -6044.33; ...
-119.92 7172.69 -6042.58; ...
-137.887 7183.48 -6039.87; ...
-138.507 7175.64 -6046.37; ...
-106.335 7180.92 -6048.94; ...
-109.417 7178.51 -6043.56; ...
-102.032 7186.68 -6044.01; ...
-134.964 7196.33 -6049.72; ...
-133.748 7195.72 -6041.96; ...
-129.734 7206.12 -6045.91; ...
-91.7052 7203.14 -6049.73; ...
-94.8679 7196.54 -6044.93; ...
-90.6219 7203.78 -6041.64; ...
-121.651 7219.78 -6040.2; ...
-88.3898 7210.28 -6047.05; ...
-87.1066 7216.85 -6033.97; ...
-116.036 7232.19 -6049.81; ...
-114.417 7231.96 -6042.1; ...
-109.577 7242.63 -6046.04; ...
-77.5247 7240.95 -6033.62; ...
-101.23 7256.17 -6039.23; ...
-73.1607 7249.13 -6047.65; ...
-71.9919 7250.87 -6039; ...
-68.5481 7259.91 -6043.42; ...
-96.124 7270.16 -6048.85; ...
-91.6314 7268.61 -6037.4; ...
-89.6382 7280.19 -6041.99; ...
-66.4326 7272.77 -6033.03; ...
-88.6221 7297.14 -6036.51; ...
-52.8911 7293.26 -6053.37; ...
-58.0404 7289.18 -6038.58; ...
6885.86 7283.7 -6047.44; ...
6885.49 7279.01 -6038.04; ...
6921.26 7275.47 -6037.05; ...
6916.13 7287.79 -6040.19; ...
-85.3366 7316.62 -6041.28; ...
-49.3856 7307.13 -6042.96; ...
-55.9132 7300.84 -6028.99; ...
6879.17 7292.48 -6039.73; ...
6874.46 7303.74 -6043.27; ...
6909.14 7305.15 -6045.45; ...
6911.51 7299.09 -6036.91; ...
-83.2829 7327.18 -6034.42; ...
-51.8001 7311.92 -6029.42; ...
-40.0444 7325.84 -6053.04; ...
-45.3799 7326.14 -6035.76; ...
6866.78 7319.77 -6049.2; ...
6868.05 7315.67 -6040.31; ...
6906.44 7311.83 -6036.92; ...
6901.22 7326.42 -6038.09; ...
-78.0328 7345.73 -6049.6; ...
-79.555 7343.21 -6033.72; ...
-36.2358 7343.71 -6047.44; ...
-41.2065 7345.68 -6032.89; ...
6861.49 7329.07 -6040.47; ...
6856.84 7341.17 -6043.54; ...
6889.87 7347.86 -6051.91; ...
6895.6 7344.29 -6037.32; ...
-75.5367 7354.07 -6043.64; ...
-70.2246 7370.33 -6041.05; ...
-32.3913 7363.4 -6041.94; ...
-39.0493 7361.04 -6028.46; ...
6847.91 7365.17 -6050.96; ...
6852.68 7357.96 -6040.61; ...
6887.88 7363.85 -6041.03; ...
6892.65 7356.91 -6029.91; ...
-61.9639 7390.56 -6038.86; ...
-34.0986 7369.42 -6034.16; ...
-20.7741 7382.35 -6052.34; ...
-27.8439 7382.89 -6033.93; ...
6846.7 7383.72 -6045.73; ...
6860.88 7381.58 -6047.32; ...
6875.98 7380.43 -6047.42; ...
6851.37 7373.89 -6036.59; ...
6852.8 7372.71 -6043.84; ...
6888.9 7368.55 -6029.01; ...
6882.48 7383.99 -6033.27; ...
-58.0862 7400.05 -6046.41; ...
-54.1334 7408.94 -6048.14; ...
-15.3513 7401.9 -6043.07; ...
-20.7327 7400.81 -6029.99; ...
6835.19 7399.49 -6048.77; ...
6846.88 7386.85 -6036.77; ...
6840.42 7399.15 -6039.41; ...
6871.38 7402.81 -6041.49; ...
6868.15 7391.06 -6050.55; ...
6876.95 7402.71 -6028.71; ...
-47.9599 7420.74 -6043.16; ...
-15.5385 7407.99 -6034.3; ...
-4.57485 7420.12 -6052.62; ...
-8.67739 7420.04 -6034.32; ...
6834.59 7413.77 -6045.12; ...
6843.16 7418.54 -6045.77; ...
6857.29 7419.2 -6045.91; ...
6835.4 7411.78 -6036.55; ...
6838.49 7409.34 -6042.79; ...
6872.73 7412.42 -6033.43; ...
6864.59 7424.47 -6034.09; ...
-41.013 7435.43 -6046.37; ...
-35.7191 7446.57 -6043.2; ...
-0.15952 7435.5 -6044.6; ...
-0.271471 7436.96 -6032.18; ...
6827.76 7421.47 -6038.99; ...
6818.6 7431.84 -6042.94; ...
6851.63 7438.01 -6040.06; ...
6848.74 7427.86 -6047.63; ...
6858.19 7437.33 -6032.97; ...
-32.7069 7455.22 -6030.12; ...
3.36362 7444.93 -6038.75; ...
3.55028 7444.82 -6032.27; ...
6808.51 7443.6 -6041.22; ...
6798.53 7453.67 -6040.34; ...
6836.79 7449.76 -6045.87; ...
6816.78 7439.35 -6048.14; ...
6853.02 7445 -6030.62; ...
6842.3 7457 -6031.1; ...
-21.4806 7475.5 -6047.85; ...
-24.1363 7475.62 -6034.59; ...
7.28529 7452.8 -6033.35; ...
15.2784 7471.87 -6036.26; ...
6789.41 7463.47 -6035.21; ...
6781.02 7477.72 -6037.51; ...
6832.99 7464.57 -6040.84; ...
6824.83 7477.15 -6044.66; ...
-19.0852 7483.13 -6043.14; ...
-15.4252 7491.84 -6045.65; ...
21.5055 7488.26 -6042.87; ...
27.2508 7499.35 -6036.92; ...
6776.24 7488.49 -6040.46; ...
6817.63 7490.01 -6045; ...
6809.99 7501.35 -6038.53; ...
-6.0884 7509.63 -6050.96; ...
-10.3347 7505.27 -6040.52; ...
34.4416 7515.33 -6038.4; ...
6768.31 7499.2 -6035.84; ...
6761.66 7515.75 -6037.63; ...
6802.03 7511.4 -6039.37; ...
-3.47413 7516.47 -6043.8; ...
1.60291 7526.7 -6044.54; ...
39.182 7525.82 -6043.96; ...
43.172 7537.03 -6037.83; ...
6762.14 7527.68 -6039.83; ...
6793.93 7518.5 -6035.96; ...
6783.53 7526.32 -6033.95; ...
12.8968 7546.82 -6050.87; ...
7.56768 7541.56 -6039.58; ...
49.7832 7555.05 -6034.5; ...
6749.38 7539.31 -6039.84; ...
6739.31 7546.41 -6044.01; ...
6766.77 7538 -6035.3; ...
6772.85 7534.27 -6033.09; ...
6762.98 7551.29 -6036.5; ...
15.3403 7555.14 -6044.63; ...
20.8837 7569.63 -6047.72; ...
53.7803 7565.73 -6047.85; ...
54.1827 7563.98 -6036.61; ...
57.9929 7573.54 -6034.27; ...
6730.66 7555.72 -6042.7; ...
6723.29 7565.57 -6041.83; ...
6758.84 7563.18 -6041.06; ...
25.9845 7586.77 -6039.82; ...
59.5242 7578.25 -6048.05; ...
65.699 7590.48 -6038.24; ...
6718.1 7574.01 -6047.71; ...
6717.33 7574.1 -6032.06; ...
6710.9 7584.94 -6038.92; ...
6753.38 7573.38 -6035.85; ...
6747.28 7585.48 -6037.18; ...
31.9619 7599.82 -6049.73; ...
31.8365 7600.4 -6041.66; ...
36.8202 7611.34 -6046.15; ...
75.2762 7606.52 -6048.22; ...
72.3167 7600.61 -6042.24; ...
76.9927 7610.18 -6037.31; ...
6704.88 7596.67 -6047.83; ...
6742.44 7595.41 -6045.47; ...
6742.51 7592.59 -6030.61; ...
6735.01 7605.63 -6033.77; ...
42.8803 7626.35 -6040.78; ...
79.1151 7615 -6048.01; ...
83.4499 7627.78 -6039.57; ...
6696.43 7609.94 -6037.94; ...
6685.8 7626.41 -6034.06; ...
6728.01 7619.68 -6046.83; ...
49.3529 7637.86 -6051.3; ...
49.0272 7638.72 -6043.26; ...
54.3241 7649.22 -6047.41; ...
90.4268 7647.5 -6048.91; ...
89.0902 7640.03 -6043.71; ...
91.5277 7648.73 -6041.43; ...
6676.21 7637.62 -6045.45; ...
6678.4 7634.37 -6035.32; ...
6672.93 7641.02 -6034.74; ...
6719.42 7633.79 -6037.93; ...
6711.89 7649.13 -6039.81; ...
60.9408 7662.84 -6039.84; ...
91.3024 7658.04 -6046.7; ...
93.132 7661.88 -6034.38; ...
6664.51 7653.93 -6049.07; ...
6667.21 7647.31 -6039.2; ...
6660.19 7657.42 -6038.06; ...
6708.35 7657.11 -6041.31; ...
69.9276 7672.54 -6049.14; ...
70.3801 7674.68 -6039.71; ...
82.6381 7675.72 -6044.49; ...
90.2216 7672.84 -6047.3; ...
73.8138 7687.18 -6035.21; ...
88.599 7666.62 -6050.43; ...
97.243 7681.6 -6042.32; ...
6655.04 7673.08 -6052.71; ...
6655.38 7665.81 -6042.86; ...
6649.47 7678.14 -6042.19; ...
6706.05 7671.05 -6051.27; ...
6705.1 7665.13 -6041.5; ...
77.466 7703.18 -6043.04; ...
78.612 7690.4 -6047.17; ...
104.308 7694.87 -6036.31; ...
6646.12 7690.23 -6049.65; ...
6643.78 7693.33 -6033.65; ...
6700.57 7677.55 -6043.86; ...
6695.47 7691.61 -6048.83; ...
81.4846 7720.34 -6038.49; ...
110.314 7706.5 -6046.62; ...
110.365 7705.61 -6032.13; ...
118.685 7718.41 -6035.41; ...
6640.31 7703.3 -6047.07; ...
6637.72 7710.4 -6038.32; ...
6685.84 7702.57 -6038.82; ...
6678.22 7714.84 -6038.03; ...
86.8039 7732.92 -6045.18; ...
130.024 7731.05 -6048.06; ...
127.028 7727.46 -6041.98; ...
133.577 7738.41 -6039.93; ...
6633.29 7725.62 -6036.47; ...
6674.37 7725.43 -6043.89; ...
6671.68 7720.99 -6030.92; ...
6663.57 7734.44 -6032.69; ...
91.7866 7742.14 -6041.74; ...
99.1017 7753.58 -6039.43; ...
142.65 7755.87 -6036.53; ...
6627.76 7737.9 -6045.69; ...
6629.56 7736.11 -6033.28; ...
6624.4 7747.41 -6034.52; ...
6658.15 7749.64 -6043.66; ...
107.491 7765.43 -6040.28; ...
115.065 7776.75 -6041.16; ...
148.382 7761.66 -6048.44; ...
148.731 7763.72 -6040.33; ...
152.478 7772.75 -6045.03; ...
6617.1 7761.51 -6041.04; ...
6653.19 7763.33 -6050.89; ...
6648.04 7759.63 -6039.31; ...
6644.28 7770.21 -6043.9; ...
121.808 7788.72 -6039.13; ...
156.622 7788.01 -6039.32; ...
6609.23 7773.34 -6049.19; ...
6609.22 7772.66 -6034.71; ...
6602.48 7783.42 -6040.88; ...
6636.11 7783.14 -6042.28; ...
129.331 7800.68 -6035.23; ...
134.221 7810.46 -6033.75; ...
160.855 7800.92 -6049.79; ...
162.681 7799.23 -6041.55; ...
167.947 7808.67 -6046.3; ...
6596.68 7798.79 -6042.95; ...
6632.37 7796.38 -6047.83; ...
6627.56 7794.78 -6037.6; ...
6625.06 7804.7 -6042.34; ...
146.109 7821.66 -6048.28; ...
138.644 7825.26 -6032.43; ...
176.178 7822.08 -6042.08; ...
6585.48 7818.26 -6047.43; ...
6587.72 7807.97 -6034.07; ...
6579.81 7817.09 -6035.97; ...
6618.03 7819.81 -6043; ...
145.74 7833.92 -6041.3; ...
149.728 7848.32 -6037.48; ...
186.257 7835.19 -6047.51; ...
191.751 7845.62 -6047.73; ...
6569.88 7838.42 -6046.61; ...
6571.55 7827.05 -6036.33; ...
6563.14 7836.72 -6036.08; ...
6614.33 7836.68 -6050.5; ...
6610.82 7833.34 -6038.69; ...
6608.43 7844.82 -6044.25; ...
161.687 7861.91 -6051.09; ...
156.806 7864.4 -6036.38; ...
195.862 7859.56 -6043.14; ...
6553.8 7855.78 -6045.24; ...
6554.31 7846.22 -6035.71; ...
6545.48 7855.36 -6035.38; ...
6602.28 7859.38 -6045.79; ...
162.8 7871.04 -6043.08; ...
167.633 7884.25 -6037.51; ...
204.394 7873.44 -6048.01; ...
209.198 7883.88 -6047.94; ...
6538.68 7874.32 -6045.95; ...
6537.14 7864.96 -6035.63; ...
6529.04 7874.52 -6036.05; ...
6594.61 7874.55 -6043.25; ...
180.645 7898 -6051.05; ...
175.731 7900.32 -6036.05; ...
213.322 7896.95 -6043.04; ...
6525.26 7893.34 -6047.28; ...
6521.75 7884.65 -6036.75; ...
6512.64 7897.38 -6037.57; ...
6588.65 7889.33 -6043.34; ...
6584.59 7902.12 -6045.22; ...
182.026 7907.03 -6042.89; ...
186.672 7920.14 -6037.53; ...
222.192 7910.28 -6047.76; ...
227.378 7920.24 -6047.64; ...
6508.71 7909.71 -6043.23; ...
6501.99 7906.17 -6032.95; ...
6580.27 7909.05 -6040.4; ...
198.937 7934.28 -6050.75; ...
194.157 7936.08 -6035.93; ...
232.044 7932.6 -6042.61; ...
6494.14 7928.61 -6043.89; ...
6492.39 7918.91 -6033.35; ...
6484.27 7928.7 -6033.58; ...
6576.58 7930.11 -6050.97; ...
6575.81 7921.61 -6041.27; ...
200.115 7943.01 -6042.56; ...
204.694 7956.04 -6037.18; ...
241.069 7946.45 -6047.63; ...
246.287 7956.72 -6047.65; ...
6479 7948.61 -6044.7; ...
6476.35 7938.54 -6033.88; ...
6468.62 7948.4 -6034.25; ...
6570.74 7936.64 -6042.55; ...
6567.15 7949.85 -6045.17; ...
216.76 7971.01 -6050.32; ...
212.221 7972.32 -6035.36; ...
251.007 7969.78 -6042.7; ...
6468.75 7969.79 -6047.16; ...
6462.99 7959.44 -6035.43; ...
6457.96 7974.34 -6037.75; ...
6561.71 7968.47 -6048.79; ...
6560.94 7960.96 -6041.54; ...
217.968 7979.76 -6041.88; ...
222.733 7992.98 -6036.31; ...
259.704 7983.79 -6047.98; ...
264.975 7994.09 -6048.14; ...
6461.36 7987.73 -6046.11; ...
6452.89 7987.91 -6035.97; ...
6554.6 7973.91 -6041.3; ...
6549.66 7985.62 -6044.96; ...
234.79 8008.62 -6049.87; ...
230.369 8009.63 -6034.62; ...
270.012 8007.24 -6043.4; ...
6458.71 8005.59 -6046.56; ...
6450.76 8005.17 -6035.93; ...
6540.02 8005.56 -6051.61; ...
6541.13 7997.42 -6042.4; ...
236.112 8017.21 -6041.41; ...
241.159 8029.55 -6036.27; ...
279.131 8020.69 -6048.91; ...
284.415 8030.82 -6048.8; ...
6457.7 8024.02 -6047.38; ...
6450.1 8022.89 -6036.36; ...
6532.25 8011.95 -6042.65; ...
6525.74 8025.75 -6047.9; ...
253.672 8044.8 -6050.06; ...
249.071 8044.06 -6035.49; ...
288.522 8043.08 -6042.05; ...
6455.57 8041.42 -6047.43; ...
6448.07 8040.01 -6036.08; ...
6517.6 8037.08 -6043.89; ...
6512.07 8047.67 -6044.78; ...
255.267 8052.1 -6041.81; ...
260.914 8063.99 -6036.83; ...
296.148 8057.97 -6044.09; ...
300.423 8071.28 -6035.66; ...
6449.69 8059.15 -6046.32; ...
6443.57 8053.5 -6034.07; ...
6504.84 8057.68 -6042.43; ...
272.45 8079.86 -6049.95; ...
267.903 8075.74 -6039.69; ...
307.643 8087.35 -6033.15; ...
6441.48 8079.28 -6049.59; ...
6439.3 8067.96 -6037.16; ...
6434.79 8077.91 -6039; ...
6496.07 8071.9 -6041.88; ...
6490.55 8081.77 -6041.57; ...
273.082 8086.3 -6037.28; ...
279.979 8099.6 -6036.89; ...
309.168 8097.44 -6046.38; ...
312.017 8095.31 -6036.19; ...
316.984 8104.82 -6037.13; ...
6432.02 8093.45 -6051.02; ...
6429.59 8086.67 -6040.45; ...
6423.51 8097.48 -6043.43; ...
6479.83 8101.46 -6049.12; ...
6484.32 8091.05 -6039.73; ...
294.566 8118.16 -6050.79; ...
287.126 8116.43 -6035.31; ...
325.335 8115.84 -6038.03; ...
6414.55 8109.27 -6041.93; ...
6471.19 8114.63 -6051.39; ...
6476.31 8102.92 -6036.83; ...
6472.3 8111.36 -6041.29; ...
292.452 8126.75 -6042.92; ...
290.394 8126.43 -6035.73; ...
330.594 8125.79 -6046.15; ...
329.845 8122.09 -6032.08; ...
336.048 8135.33 -6036.7; ...
6407.82 8125.94 -6047.99; ...
6404.19 8120.21 -6032.36; ...
6397.65 8136.73 -6037.37; ...
6464.09 8122.64 -6041.89; ...
6456.34 8134.39 -6044.58; ...
294.596 8134.25 -6037; ...
303.682 8148.67 -6039.58; ...
342.817 8150.03 -6031.97; ...
6391.54 8152.35 -6043.07; ...
6441.96 8156.27 -6048.74; ...
6447.59 8145.88 -6040.04; ...
313.89 8160.86 -6038.58; ...
324.634 8168.81 -6034.21; ...
346.684 8165.5 -6047.49; ...
348.392 8159.82 -6032.11; ...
355.362 8171.1 -6038.34; ...
6385.08 8166.68 -6047.07; ...
6383.57 8161.7 -6036.85; ...
6379.93 8168.89 -6038.33; ...
6433.43 8168.24 -6049.83; ...
6439.14 8158 -6036.01; ...
6434.83 8166.11 -6040.03; ...
332.721 8179.06 -6034.47; ...
339.869 8195.17 -6033.88; ...
335.442 8185.89 -6046.51; ...
368.96 8186.35 -6044.41; ...
365.386 8180.33 -6035.61; ...
373.992 8190.4 -6036.63; ...
6377.44 8179.03 -6049.25; ...
6375.23 8176.96 -6039.83; ...
6369.22 8187.01 -6043.39; ...
6427.17 8177.04 -6039.71; ...
6419.7 8187.75 -6041.76; ...
343.004 8211.35 -6047.42; ...
344.29 8206.73 -6035.92; ...
348.917 8215.73 -6034.77; ...
386.873 8206.67 -6044.33; ...
383.74 8200.66 -6034.48; ...
394.666 8213.14 -6034.4; ...
6358.92 8199.82 -6043.92; ...
6405.71 8207.26 -6045.1; ...
6412.12 8199.56 -6037.9; ...
348.489 8223.28 -6048.26; ...
354.813 8229.82 -6042.33; ...
405.301 8227.58 -6048.54; ...
403.882 8223.57 -6041.48; ...
411.385 8233.16 -6042.86; ...
6347.45 8216.16 -6042.97; ...
6340.94 8228.36 -6044.7; ...
6397.22 8218.97 -6046.5; ...
6405.45 8210.74 -6034.95; ...
6400.44 8217.75 -6037.93; ...
365.766 8245.96 -6046.42; ...
362.593 8238.25 -6037.57; ...
370.771 8249.26 -6038.86; ...
420.456 8248.91 -6048.47; ...
418.551 8242.3 -6043.31; ...
423.128 8249.73 -6041.97; ...
6335.27 8239.02 -6041.22; ...
6392.53 8230.4 -6035.25; ...
6381.89 8247.07 -6037.03; ...
382.382 8268.04 -6046.3; ...
379.074 8258.6 -6035.97; ...
385.329 8267.46 -6034.96; ...
423.911 8257.05 -6048.25; ...
428.709 8264.17 -6040.14; ...
6328.32 8252.24 -6040.45; ...
6323.45 8261.45 -6040.66; ...
6369.32 8265.56 -6046; ...
6374.76 8259.23 -6038.83; ...
386.249 8275.65 -6047.4; ...
391.099 8280.99 -6038.73; ...
438.123 8288.21 -6048.99; ...
436.427 8279.67 -6042.7; ...
440.998 8288.37 -6042.06; ...
6311.93 8278.28 -6047.49; ...
6317.22 8271.33 -6039.26; ...
6358.82 8279.98 -6050.8; ...
6368.79 8270.23 -6035.95; ...
6361.49 8281.37 -6039.52; ...
400.15 8304.57 -6046.25; ...
397.893 8292.88 -6035.47; ...
404.378 8303.49 -6034.04; ...
441.445 8296.4 -6049.09; ...
446.78 8301.03 -6039.49; ...
6301.8 8290.77 -6050.27; ...
6308.9 8284.39 -6037.49; ...
6303.88 8291.32 -6041.89; ...
6350.66 8298.29 -6042.19; ...
6354.66 8293.97 -6033.43; ...
404.324 8312.92 -6047.03; ...
411.231 8317.18 -6038.28; ...
457.214 8325.24 -6045.98; ...
455.029 8315.48 -6039.33; ...
462.787 8324.77 -6031.87; ...
6295.01 8302.9 -6042.56; ...
6286.57 8314.7 -6043.91; ...
6337.16 8317.3 -6046.89; ...
6347.38 8305.8 -6033.04; ...
6342.04 8313.63 -6037.46; ...
420.555 8335.14 -6044.01; ...
419.504 8326.72 -6035.88; ...
426.623 8337.4 -6036.74; ...
461.794 8334.11 -6045.81; ...
470.569 8342.41 -6035.96; ...
6271.64 8335.92 -6044.92; ...
6280.21 8326.49 -6038.71; ...
6322.32 8336.62 -6051.71; ...
6333.9 8326.08 -6036.71; ...
6325.2 8338.01 -6040.96; ...
437.202 8360.32 -6044.99; ...
435.683 8347.96 -6034.03; ...
443.588 8359.26 -6031.92; ...
477.223 8362.85 -6045.87; ...
475.998 8354.74 -6039.4; ...
482.719 8361.82 -6032.02; ...
6258.77 8351.28 -6047.12; ...
6274.45 8337.51 -6031.07; ...
6267.43 8346.07 -6035.78; ...
6312.65 8355.48 -6043.45; ...
6317.05 8351.01 -6035.26; ...
442.706 8369.5 -6045.07; ...
452.473 8376.76 -6033.27; ...
481.702 8369.95 -6044.9; ...
489.314 8377.27 -6036.47; ...
6241.02 8372.12 -6049.14; ...
6262.26 8354.75 -6031.4; ...
6253.45 8365.55 -6032.17; ...
6298.89 8373.11 -6046.86; ...
6309.17 8361.89 -6034.28; ...
6303.53 8369.27 -6038.03; ...
457.952 8396.3 -6047.6; ...
457.951 8391.24 -6040.62; ...
463.326 8400.66 -6042.57; ...
495.068 8393.95 -6048.72; ...
494.284 8388.74 -6042.32; ...
500.819 8398.29 -6038.3; ...
6224.56 8391.03 -6054.81; ...
6243.6 8378.45 -6031.08; ...
6229.85 8392.88 -6036.07; ...
6283.5 8392.68 -6049.11; ...
6295.56 8379.61 -6036.19; ...
6289.24 8387.83 -6039.97; ...
471.294 8415.45 -6049.07; ...
469.704 8409.97 -6043.54; ...
477.606 8418.87 -6039.74; ...
509.175 8415.2 -6036.42; ...
6216.37 8406.78 -6045.07; ...
6220.45 8404.43 -6036.46; ...
6268.34 8411.18 -6052.3; ...
6280.51 8399.75 -6037.83; ...
6271.73 8412.11 -6041.62; ...
485.889 8431.97 -6041.88; ...
515.857 8426.27 -6041.73; ...
521.628 8433.62 -6032.77; ...
6201.93 8424.56 -6049.46; ...
6214.34 8411.96 -6036; ...
6208.13 8418.54 -6040.07; ...
6259.13 8429.59 -6043.39; ...
6263.07 8424.75 -6035.54; ...
494.036 8440.83 -6036.1; ...
500.97 8454.56 -6036.09; ...
532.418 8452 -6054.41; ...
530.793 8446.85 -6037.32; ...
6185.83 8443.7 -6047.5; ...
6200.76 8427.63 -6038.28; ...
6193.52 8435.73 -6040.05; ...
6244.14 8446.74 -6046.2; ...
6254.57 8436.05 -6034.86; ...
6248.85 8443.55 -6038.13; ...
507.866 8465.32 -6031.25; ...
539.728 8462.04 -6041.99; ...
536.068 8455.38 -6033.58; ...
6169.25 8462.21 -6045.42; ...
6184.93 8447.4 -6032.08; ...
6176.48 8456.58 -6035.6; ...
6226.17 8465.64 -6048.86; ...
6239.26 8453.78 -6036.21; ...
6232.14 8461.35 -6039.27; ...
515.342 8486.54 -6046.91; ...
511.84 8475.94 -6037.48; ...
539.942 8460.38 -6028.63; ...
553.121 8481.28 -6045.75; ...
547.36 8471.51 -6028.15; ...
6150.66 8481.01 -6045.8; ...
6168.63 8467.82 -6030.68; ...
6157.87 8482.73 -6029.18; ...
6208.42 8486.77 -6050.73; ...
6221.88 8471.86 -6036.75; ...
6214.52 8480.17 -6040.25; ...
518.488 8481.94 -6031.07; ...
523.867 8499.93 -6048.8; ...
526.028 8491.97 -6031.19; ...
554.749 8482.67 -6028.65; ...
570.358 8502.92 -6048.07; ...
562.637 8494.66 -6030.37; ...
6133.23 8499.03 -6047.05; ...
6148.3 8489.6 -6035.01; ...
6140.47 8496.82 -6037.19; ...
6195 8504.89 -6054.07; ...
6204.88 8491.35 -6037.74; ...
6196.29 8503.13 -6041.93; ...
532.766 8503.77 -6035.06; ...
542.036 8515.97 -6034; ...
570.988 8506.12 -6030.93; ...
585.367 8522.22 -6053.66; ...
581.756 8519.16 -6033.15; ...
6119.91 8517.05 -6049.58; ...
6132.81 8505.16 -6037.6; ...
6124.93 8517.77 -6035.86; ...
6184.31 8520.37 -6045.06; ...
6187.84 8514.07 -6034.97; ...
546.776 8538.39 -6049.19; ...
548.186 8529.22 -6037.82; ...
592.461 8535.37 -6041.38; ...
588.869 8530.31 -6032.18; ...
6116.5 8527.9 -6040.79; ...
6117.81 8529.65 -6033.92; ...
6170.8 8540.54 -6049.81; ...
6180.26 8525.33 -6034.3; ...
6175.02 8533.98 -6039.06; ...
553.394 8540.02 -6036.68; ...
560.825 8552.91 -6034.08; ...
593.089 8535.63 -6028.82; ...
601.57 8550.36 -6047.45; ...
600.555 8545.51 -6029.79; ...
6112.4 8539.56 -6035.38; ...
6102.88 8559.15 -6038.46; ...
6159.39 8558.35 -6052.87; ...
6167.49 8545.45 -6037.83; ...
6160.88 8556.05 -6042.27; ...
571.362 8577.85 -6047.09; ...
568.121 8565.82 -6035.91; ...
609.037 8558.05 -6035.26; ...
619.337 8572.12 -6039.52; ...
6094.42 8576.4 -6040.29; ...
6153.81 8566.97 -6045.53; ...
6153.18 8567.47 -6037.22; ...
574.761 8572.82 -6030.66; ...
579.621 8590.73 -6048.84; ...
581.19 8582.67 -6031.01; ...
629.253 8582.88 -6040.69; ...
639.371 8591.23 -6037.89; ...
6089.66 8590.52 -6047.08; ...
6087.72 8584.11 -6034.85; ...
6084.24 8590.55 -6036.43; ...
6145.57 8578.73 -6040.83; ...
6138.27 8590.03 -6048.33; ...
587.748 8594.52 -6035.06; ...
596.017 8607.34 -6034.42; ...
648.119 8599.99 -6039.01; ...
657.475 8609.18 -6036.72; ...
6082.37 8605.55 -6049.7; ...
6079.87 8599.13 -6038.4; ...
6074.59 8610.49 -6042.22; ...
6127.47 8604.56 -6046.24; ...
6118.53 8616.65 -6047.57; ...
601.61 8629.55 -6050; ...
602.301 8620.36 -6038.72; ...
665.39 8619.06 -6037.99; ...
673.264 8629.76 -6036.89; ...
6065.72 8622.92 -6042.12; ...
6109.66 8627.11 -6043.33; ...
6102.99 8635.03 -6041.11; ...
608.094 8630.81 -6038.47; ...
616.149 8644.96 -6039.09; ...
679.892 8641.59 -6040.12; ...
6053.67 8636.73 -6040.72; ...
6045.91 8646.57 -6043.05; ...
6093.46 8651.63 -6046.9; ...
6096.87 8642.68 -6038.61; ...
625.611 8657.34 -6037.35; ...
634.606 8664.14 -6030.52; ...
686.233 8651.87 -6038.78; ...
694.425 8663.63 -6036.45; ...
6036.16 8655.64 -6041.49; ...
6027.75 8664.53 -6043.02; ...
6087.68 8662.36 -6050.29; ...
6089.32 8652.7 -6035.75; ...
6086.11 8660.15 -6040.68; ...
637.339 8685.93 -6049.19; ...
638.783 8676.31 -6037.08; ...
701.874 8675.32 -6038.46; ...
709.325 8686.36 -6037.79; ...
6017.53 8673.38 -6041.19; ...
6008.76 8682.42 -6042.61; ...
6079.73 8671.18 -6042.11; ...
6072.92 8683.53 -6046.12; ...
644.599 8686.64 -6037.98; ...
652.632 8700.56 -6039.58; ...
715.762 8698.04 -6041.23; ...
5998.81 8691.75 -6040.96; ...
5990.46 8701.83 -6042.57; ...
6056.38 8708.98 -6049.98; ...
6063.42 8696.82 -6041.82; ...
661.415 8712.65 -6039.67; ...
671.157 8721.18 -6036.1; ...
722.252 8707.97 -6039.89; ...
731.169 8719.5 -6037.4; ...
5980.07 8712.77 -6040.54; ...
5969.7 8723.88 -6039.73; ...
6042.04 8726.27 -6049.38; ...
6053.94 8709.92 -6037.57; ...
6047.95 8719.29 -6040.38; ...
679.504 8731.53 -6037.54; ...
689.915 8738.78 -6032.89; ...
739.942 8730.93 -6038.58; ...
749.316 8740.08 -6035.06; ...
5962.11 8736.42 -6043.57; ...
5960.35 8729.81 -6034.89; ...
5954.6 8736.16 -6035.34; ...
6024.09 8744.43 -6048.24; ...
6038.78 8729.39 -6036.81; ...
6031.38 8738.18 -6039.34; ...
691.318 8755.24 -6046.79; ...
698.176 8747.21 -6031.73; ...
703.871 8761.68 -6037.53; ...
752.652 8751.57 -6046.43; ...
756.152 8747.83 -6034.22; ...
762.369 8760.15 -6038.84; ...
5946.55 8755.01 -6044.56; ...
5946.51 8745.05 -6035.47; ...
5937.42 8754.41 -6035.43; ...
6004.82 8761.97 -6047.74; ...
6020.66 8748.49 -6035.78; ...
6012.34 8756.83 -6038.48; ...
711.083 8786.25 -6047.57; ...
712.119 8773.98 -6038.44; ...
720.561 8783.52 -6035.76; ...
770.448 8774.22 -6041.63; ...
5927.46 8774.7 -6044.14; ...
5927.41 8764.53 -6034.99; ...
5917.11 8774.44 -6034.48; ...
5985.49 8779.22 -6047.85; ...
6001.27 8766.59 -6035.34; ...
5992.92 8774.21 -6038.41; ...
715.194 8794.74 -6048.69; ...
724.316 8798.93 -6042.05; ...
777.585 8784.11 -6039.58; ...
785.533 8792.75 -6034.26; ...
5909.38 8793.29 -6044.1; ...
5907.63 8784.3 -6034.21; ...
5898.6 8793.74 -6034.32; ...
5966.18 8797.21 -6047.01; ...
5982.24 8782.97 -6035.54; ...
5973.79 8790.47 -6038.34; ...
732.164 8817.89 -6047.64; ...
732.682 8807.82 -6039.27; ...
741.138 8817.51 -6038.13; ...
787.936 8807.65 -6046.7; ...
791.639 8801.2 -6032.84; ...
797.714 8815.41 -6037.34; ...
5897.92 8807.4 -6046.37; ...
5892.13 8802.71 -6035.91; ...
5886.24 8813.87 -6040.68; ...
5947.88 8815.96 -6046.07; ...
5951.17 8808.96 -6035.19; ...
5942.29 8817.97 -6035.59; ...
5962.65 8798.63 -6034.21; ...
749.773 8836.75 -6047.65; ...
749.798 8826.84 -6037.95; ...
758.892 8835.68 -6037.73; ...
805.736 8830.75 -6039.96; ...
5876.66 8826.57 -6042.57; ...
5932.12 8832.88 -6046.51; ...
5933.81 8826.62 -6035.85; ...
5925.64 8835.48 -6036.68; ...
768.185 8854.92 -6048.33; ...
768.009 8844.94 -6038.29; ...
777.343 8854.04 -6038.15; ...
809.126 8843.81 -6049.43; ...
812.272 8837.92 -6036.75; ...
819.413 8849.37 -6039.19; ...
5865.06 8839.22 -6036.72; ...
5857.76 8851.67 -6038.95; ...
5920.08 8844.59 -6050.21; ...
5917.28 8843.58 -6038.85; ...
5906.55 8854.15 -6046.3; ...
786.854 8873.61 -6048.64; ...
786.502 8863.7 -6038.71; ...
795.855 8872.9 -6038.35; ...
830.297 8868.49 -6047.69; ...
828.626 8859.88 -6038.37; ...
837.8 8869.21 -6038.27; ...
5852.07 8860.79 -6039.19; ...
5845.69 8869.27 -6036.54; ...
5891.73 8865.2 -6044.14; ...
5881.49 8875.08 -6045.76; ...
805.971 8891.53 -6048.1; ...
805.128 8882.25 -6038.47; ...
814.389 8890.78 -6037.6; ...
848.52 8886.54 -6048.32; ...
846.878 8878.23 -6038.64; ...
855.94 8886.91 -6038.83; ...
5836.95 8876.5 -6039.88; ...
5828.46 8883.55 -6039.49; ...
5872.8 8883.3 -6042.59; ...
5866.86 8890.74 -6041.57; ...
824.216 8908.58 -6048.51; ...
823.392 8900.05 -6038.03; ...
832.611 8910.14 -6038.95; ...
866.444 8904.8 -6048.68; ...
864.888 8896 -6039.02; ...
873.854 8905.21 -6038.88; ...
5819.25 8891.47 -6038.57; ...
5810.26 8899.8 -6037.32; ...
5854.42 8909.28 -6049.83; ...
5860.74 8899.1 -6039.8; ...
841.736 8923.14 -6043.13; ...
884.693 8923.47 -6048.38; ...
882.934 8914.69 -6038.73; ...
892.501 8923.49 -6038.17; ...
5781.13 8926.26 -6041.96; ...
5800.97 8908.73 -6036.28; ...
5791.84 8917.79 -6034.02; ...
5840.03 8926.27 -6050.69; ...
5852.55 8910.4 -6037.01; ...
5846.25 8918.96 -6040.96; ...
849.446 8932.3 -6042.53; ...
858.279 8941.33 -6038.73; ...
905.117 8939.55 -6046.56; ...
902.284 8931.75 -6037.34; ...
911.673 8938.01 -6035.58; ...
5766.84 8939.14 -6045.2; ...
5785.02 8925.13 -6030.15; ...
5776.27 8933.21 -6031.93; ...
5822.28 8944.83 -6048.83; ...
5836.97 8928.67 -6037.67; ...
5828.87 8937.33 -6040.66; ...
866.379 8952.01 -6038.66; ...
875.268 8960.08 -6034.05; ...
921.124 8948.75 -6042.57; ...
933.214 8956.3 -6037.67; ...
5748.7 8956.58 -6045.98; ...
5767.76 8941.97 -6030.54; ...
5758.25 8950.78 -6032.67; ...
5803.66 8962.84 -6047.85; ...
5817.76 8947.64 -6036.68; ...
5808.95 8956.38 -6039.37; ...
878.231 8973.27 -6046.12; ...
881.974 8967.88 -6033.28; ...
888.724 8978.73 -6037.3; ...
942.366 8965.83 -6039.36; ...
951.892 8974.3 -6037; ...
5730.05 8975.33 -6045.6; ...
5748.87 8960.79 -6030.63; ...
5739.35 8969.88 -6032.48; ...
5785.41 8980.16 -6048.17; ...
5797.42 8966.56 -6035.84; ...
5789.21 8974.64 -6039.13; ...
898.401 8997.32 -6046.63; ...
897.618 8989.64 -6038.11; ...
907.331 8998.51 -6037.42; ...
961.463 8984.68 -6039.67; ...
972.352 8993.68 -6038.72; ...
5711.51 8993.77 -6045.16; ...
5730.09 8980.07 -6030.31; ...
5720.77 8988.8 -6032.27; ...
5772.42 8992.5 -6049.02; ...
5779.33 8983.21 -6036.86; ...
5773.1 8989.58 -6040.71; ...
919.257 9014.51 -6045.38; ...
917.462 9007.41 -6036.9; ...
927.418 9014.3 -6035.31; ...
979.177 9000.96 -6041.79; ...
990.169 9013.71 -6050.79; ...
987.22 9004.39 -6037.92; ...
1001.5 9015.14 -6038.39; ...
5692.65 9011.13 -6044.48; ...
5711.63 8998.51 -6030.29; ...
5702.27 9006.75 -6032.09; ...
5753.11 9007.94 -6039.5; ...
5741.38 9017.38 -6036.93; ...
5764.11 8997.61 -6038.77; ...
936.036 9024.29 -6040.86; ...
949.032 9031.77 -6035.93; ...
1014.87 9032.66 -6047.21; ...
1013.02 9024.43 -6037.81; ...
1022.54 9033.43 -6037.62; ...
5656.71 9035.15 -6048.39; ...
5673.68 9025.79 -6043.78; ...
5692.95 9016.48 -6029.67; ...
5682.55 9026.06 -6030.31; ...
5706.26 9042.97 -6042.87; ...
5730.07 9026.24 -6036.17; ...
5718.1 9034.75 -6033.37; ...
958.878 9040.94 -6036.64; ...
970.18 9049.19 -6032.88; ...
1032.16 9051.28 -6047.68; ...
1031.16 9042.58 -6037.78; ...
1039.5 9051.78 -6038.07; ...
5637.83 9049.35 -6046.21; ...
5661.14 9037.02 -6036.18; ...
5648.5 9045.75 -6035.01; ...
5670.7 9035.17 -6029.75; ...
5693.24 9052.69 -6048.4; ...
5705.25 9043.41 -6027.39; ...
5695.95 9049.11 -6037.63; ...
979.89 9057.49 -6030.77; ...
984.729 9071.71 -6048.96; ...
984.751 9066.78 -6038.72; ...
995.38 9074.22 -6039.01; ...
1049.57 9070.3 -6048.37; ...
1048.12 9061.3 -6038.4; ...
1057.78 9070.61 -6038.24; ...
5619.08 9066.57 -6045.44; ...
5637.22 9054.67 -6032.98; ...
5627.5 9062.51 -6034.52; ...
5681.85 9062.29 -6050.57; ...
5687.47 9055.23 -6038.53; ...
5682.49 9059.94 -6043.01; ...
1014.33 9091.88 -6051.05; ...
1012.82 9083.25 -6033.55; ...
1021.35 9093.9 -6043.37; ...
1024.03 9090.73 -6032.22; ...
1031.71 9098.44 -6038.4; ...
1070.62 9090.68 -6052.04; ...
1070.2 9080.93 -6037.44; ...
1076.07 9090.31 -6045.37; ...
1078.15 9086.46 -6036.8; ...
1086.35 9092.56 -6038.97; ...
5601.06 9085.49 -6045.19; ...
5618.29 9072.42 -6032.63; ...
5609.44 9081.22 -6034.13; ...
5634.37 9097.08 -6042.42; ...
5659.78 9079.6 -6042.27; ...
5645.37 9089.91 -6037.16; ...
5673.32 9068.21 -6041.83; ...
1044.38 9112.78 -6049.23; ...
1041.34 9106.95 -6041.56; ...
1049.94 9112.91 -6040.17; ...
1105.19 9109.01 -6051.84; ...
1104.53 9100.92 -6034.75; ...
1113.52 9110.76 -6044.63; ...
1117.61 9108.71 -6032.85; ...
1124.86 9117.86 -6041.86; ...
5582.83 9104.5 -6045.27; ...
5600.56 9091.79 -6032.4; ...
5591.56 9100.57 -6034.07; ...
5620.2 9108.87 -6044.81; ...
5636.41 9096.77 -6032.75; ...
5627.61 9103.92 -6033.78; ...
1063.28 9127.46 -6046.84; ...
1060.48 9119.86 -6036.9; ...
1070.8 9128.94 -6039.61; ...
1138.37 9130.18 -6050.05; ...
1135.18 9126.13 -6044.05; ...
1144.91 9133.02 -6040.1; ...
5563.56 9123.33 -6045.24; ...
5582.32 9110.85 -6032.48; ...
5572.73 9119.28 -6034.09; ...
5602.49 9126.01 -6046.3; ...
5619.1 9112.27 -6032.71; ...
5610.11 9120.84 -6034.87; ...
1087.2 9147.44 -6054.57; ...
1085.63 9138.16 -6038.98; ...
1095 9147.91 -6046.52; ...
1101.42 9141.33 -6030; ...
1106.27 9152.75 -6044.12; ...
1155.73 9146.53 -6048.38; ...
1154.02 9141.57 -6042.26; ...
1161.35 9147.84 -6039.79; ...
5543.17 9142.52 -6045.21; ...
5562.72 9129.46 -6032.15; ...
5552.09 9138.63 -6033.08; ...
5584.45 9144.66 -6046.44; ...
5600.81 9131.04 -6033.76; ...
5591.9 9139.86 -6035.59; ...
1119.82 9164.9 -6046.78; ...
1117.56 9157.74 -6039.73; ...
1127.44 9165.17 -6037.75; ...
1173.47 9162.3 -6045.93; ...
1172.15 9154.97 -6034.52; ...
1182.7 9165.13 -6037.43; ...
5524.64 9160.34 -6045.75; ...
5538.78 9151.99 -6029.21; ...
5530.89 9156.34 -6036.16; ...
5566.72 9162.58 -6045.7; ...
5583.05 9149.81 -6033.55; ...
5574.59 9158.05 -6033.76; ...
1139.69 9179.47 -6044.75; ...
1137.11 9173.32 -6036.75; ...
1148.44 9181.22 -6035.02; ...
1197.92 9181.75 -6048.18; ...
1197.49 9174.7 -6034.16; ...
1205.61 9185.77 -6044.51; ...
5508.49 9176.9 -6045.46; ...
5522.27 9166.39 -6031.46; ...
5514.64 9172.66 -6036; ...
5549.17 9179.94 -6045.45; ...
5565.56 9167.25 -6030.54; ...
5556.46 9174.57 -6032.98; ...
1162.3 9199.85 -6051.87; ...
1162.76 9191.9 -6035.61; ...
1169.79 9202.17 -6045.46; ...
1175.93 9199.37 -6032.84; ...
1179.59 9207.86 -6044.09; ...
1220.07 9199.76 -6050.06; ...
1217.92 9191.22 -6037.48; ...
1224.7 9199.53 -6043.26; ...
1226.07 9195.86 -6034.84; ...
1232.11 9202.2 -6037.22; ...
5496.02 9189.49 -6045.97; ...
5507.61 9181.13 -6032.13; ...
5499.55 9188.96 -6033.46; ...
5530.79 9199.79 -6045.02; ...
5547.8 9183.11 -6031.56; ...
5539.26 9192.13 -6033.31; ...
1194.21 9218.14 -6045.02; ...
1190.5 9212.32 -6038.68; ...
1202.7 9218.5 -6035.63; ...
1244.81 9217.74 -6047.21; ...
1242.61 9209.92 -6035.56; ...
1252.66 9219.79 -6038.55; ...
5475.57 9211.39 -6036.72; ...
5461.32 9222.76 -6039.91; ...
5489.03 9199.08 -6034.65; ...
5511.54 9220.65 -6046.28; ...
5529.52 9204.11 -6030.87; ...
5516.22 9220.01 -6031.19; ...
1218.24 9235.76 -6051.12; ...
1216.32 9227.99 -6035.33; ...
1222.92 9237.24 -6044.16; ...
1223.95 9234.14 -6034.98; ...
1231.29 9240.9 -6038.22; ...
1267.9 9236.31 -6047.82; ...
1264.93 9228.68 -6035.7; ...
1275.96 9239.28 -6039.59; ...
5451.59 9229.75 -6043.6; ...
5441.27 9238.03 -6042.35; ...
5494.1 9238.41 -6047.83; ...
5506.72 9228.92 -6036.42; ...
5498.22 9237.64 -6038.23; ...
1246.11 9257.43 -6046.72; ...
1243.49 9249.33 -6034.92; ...
1254.58 9259.7 -6037.71; ...
1291.55 9255.52 -6050.87; ...
1288.58 9248.27 -6038.5; ...
1296.2 9255.55 -6043.51; ...
1297.18 9251.49 -6032.58; ...
1305.05 9258.62 -6037.92; ...
5414.35 9254.16 -6047.08; ...
5430.06 9245.43 -6044.31; ...
5419.61 9253.44 -6041.22; ...
5480.21 9251.52 -6049.11; ...
5489.87 9246.04 -6038.95; ...
5481.32 9253.97 -6039.31; ...
1268.73 9277.11 -6048.63; ...
1268.71 9268.79 -6034.17; ...
1276.01 9280.63 -6045.29; ...
1319.48 9272.76 -6048.34; ...
1316.6 9265.41 -6036.61; ...
1327.09 9274.58 -6039.81; ...
5398.77 9265.49 -6046.3; ...
5387.17 9275.53 -6043.37; ...
5408.35 9260.79 -6041.44; ...
5456.74 9272.24 -6045.85; ...
5442.08 9282.33 -6041.49; ...
5468.21 9264.51 -6041.14; ...
1290.82 9294.87 -6053.09; ...
1288.06 9285.6 -6038.86; ...
1295.62 9294.36 -6045.61; ...
1296.37 9290.29 -6036.47; ...
1303.84 9297.11 -6039.03; ...
1342.43 9290.58 -6048.4; ...
1338.54 9282.68 -6037.15; ...
1349.69 9292.69 -6038.34; ...
5376.98 9283.14 -6044.79; ...
5367.38 9292.68 -6042.47; ...
5423.22 9292.95 -6050.23; ...
5422.38 9289.17 -6041.65; ...
5413.3 9297.5 -6042.93; ...
5429.94 9287.61 -6039.53; ...
1319.33 9313.16 -6047.7; ...
1316.03 9305.49 -6035.96; ...
1327.69 9315.32 -6038.28; ...
1367.57 9309.57 -6049.41; ...
1364.33 9302.97 -6033.72; ...
1372.84 9310.74 -6042.32; ...
1373.61 9309.74 -6032.9; ...
1382.24 9316 -6037.19; ...
5341.53 9309.77 -6046.28; ...
5356.75 9300.89 -6043.76; ...
5347.3 9309.71 -6039.93; ...
5402.71 9308.25 -6044.7; ...
5393.18 9315.5 -6037.71; ...
1343.56 9329.11 -6045.05; ...
1342.69 9323.12 -6033.25; ...
1349.26 9330.26 -6039.64; ...
1395.15 9327.94 -6048.74; ...
1393.06 9323.32 -6041.68; ...
1402.19 9330.05 -6039.97; ...
5326.39 9320.18 -6046.01; ...
5315.02 9328.31 -6043.72; ...
5336.27 9316.64 -6040.32; ...
5380.98 9324.04 -6038.57; ...
5370.56 9330.83 -6037.57; ...
1359.04 9335.63 -6037.05; ...
1371.89 9346.53 -6047.89; ...
1367.61 9343.05 -6039.79; ...
1376.83 9348.42 -6036.88; ...
1416.88 9348.48 -6048.64; ...
1417.39 9338.35 -6032.43; ...
1426.97 9347.05 -6041.26; ...
1430.46 9345.05 -6030.42; ...
1438.07 9353.14 -6039.26; ...
5288.94 9343.08 -6044.87; ...
5303.88 9334.75 -6044.31; ...
5294.6 9342.78 -6038.27; ...
5344.76 9353.02 -6047.78; ...
5350.5 9342.51 -6037; ...
5340.35 9350.48 -6034.15; ...
5360.31 9336.09 -6032.52; ...
1389.8 9355.86 -6037.25; ...
1403.52 9365.07 -6035.96; ...
1399.47 9359.35 -6045.85; ...
1451.26 9363.85 -6048.68; ...
1448.35 9360.2 -6042.31; ...
1458.61 9367.99 -6040.56; ...
5274.2 9355.26 -6039.37; ...
5259.66 9364.95 -6037.22; ...
5284.84 9347.25 -6040.39; ...
5329.34 9368.3 -6049.25; ...
5333.66 9359.75 -6039.72; ...
5324.07 9367.47 -6033.3; ...
1418.06 9375.57 -6030.64; ...
1428.58 9384.7 -6038.95; ...
1473.44 9380.08 -6048.19; ...
1470.02 9376.01 -6042.66; ...
1477.62 9383.46 -6040.99; ...
5230.27 9381.89 -6045.36; ...
5238.23 9378.04 -6035.47; ...
5224.13 9385.97 -6035.18; ...
5249.42 9370.58 -6037.83; ...
5310.91 9384.69 -6048.28; ...
5315.89 9375.6 -6038.14; ...
5305.76 9382.18 -6032.01; ...
1436.2 9390.28 -6033.64; ...
1444.75 9403.34 -6051.06; ...
1442.28 9398.65 -6041.09; ...
1451.81 9406.63 -6040.96; ...
1489.61 9398.25 -6044.24; ...
1486.08 9392.32 -6036.48; ...
1494.52 9402.68 -6036.78; ...
5197.21 9404.95 -6046.55; ...
5202.8 9398.98 -6040.11; ...
5191.33 9406.92 -6036.81; ...
5215.62 9392.67 -6048.55; ...
5213.6 9392.17 -6038.12; ...
5272.77 9410.01 -6045.6; ...
5280.51 9400.52 -6037.13; ...
5270.5 9405.2 -6032.36; ...
5291.99 9400.06 -6049.61; ...
5292.77 9391.34 -6032.31; ...
1468.65 9417.56 -6042.36; ...
1462.78 9413.23 -6035.1; ...
1472.18 9418.94 -6033.74; ...
1508.98 9421.82 -6049.31; ...
1507.84 9413.41 -6032.86; ...
1518.55 9420.55 -6041.97; ...
1520.84 9419.63 -6031.35; ...
1530.6 9425.96 -6040; ...
5177.77 9418.56 -6048.2; ...
5182.8 9412.93 -6038.92; ...
5170.91 9421.3 -6035.73; ...
5254.04 9422.28 -6047.04; ...
5260.52 9413.25 -6034.1; ...
5250.01 9421.01 -6033.02; ...
1483.44 9426.24 -6036.39; ...
1495.57 9435.8 -6036.05; ...
1492.29 9430.95 -6045.95; ...
1545.13 9436.01 -6047.15; ...
1541.66 9432.33 -6042.01; ...
1550.83 9440.84 -6038.15; ...
5138.39 9439.87 -6046.19; ...
5146.12 9435.08 -6039.04; ...
5134.07 9442.42 -6034.9; ...
5157.33 9429.93 -6049.48; ...
5158.64 9428.64 -6037.67; ...
5216.39 9445.24 -6046.05; ...
5224.02 9441.13 -6032.77; ...
5211.67 9450.67 -6033.68; ...
5234.18 9433.69 -6048.01; ...
5239.57 9429.38 -6034.82; ...
1504.82 9444.72 -6028.34; ...
1519.86 9455.95 -6047.91; ...
1515.98 9453.66 -6034.56; ...
1527.71 9462.46 -6039.18; ...
1564.83 9459 -6050.2; ...
1565.22 9452.54 -6037.08; ...
1574.47 9458.92 -6043.02; ...
1576.56 9458.89 -6032.62; ...
1585.65 9466.1 -6039.98; ...
5103.68 9460.91 -6045.6; ...
5110.34 9455.44 -6038.26; ...
5099.08 9463 -6034.52; ...
5121.57 9450.27 -6048.74; ...
5122 9449.04 -6036.58; ...
5203.11 9453.86 -6051.5; ...
5204.71 9455.02 -6040.27; ...
5191.41 9464.28 -6044.67; ...
1539.1 9469.19 -6045.39; ...
1551.27 9480.04 -6044.34; ...
1547.19 9471.39 -6051.05; ...
1599.57 9475.55 -6050.33; ...
1596.26 9473.54 -6043.41; ...
1605.71 9482.21 -6044; ...
5086.83 9474.36 -6048.41; ...
5090.87 9468.97 -6037.44; ...
5079.87 9477.59 -6034.96; ...
5177.7 9473.84 -6047.19; ...
5167.68 9482.91 -6044.55; ...
1561.61 9491.15 -6045.91; ...
1570.52 9501.38 -6043.66; ...
1619.96 9493.95 -6050.49; ...
1615.67 9491.25 -6044.58; ...
1624.52 9499.3 -6043.26; ...
5071.56 9486.32 -6050.28; ...
5072.05 9483.83 -6039.66; ...
5058.07 9494.68 -6040.38; ...
5141.1 9498.11 -6049.65; ...
5156.87 9490.05 -6046.38; ...
5147.95 9497.82 -6042.16; ...
1580.28 9510.39 -6045.77; ...
1588.85 9518.16 -6042.36; ...
1635.89 9507.69 -6048.79; ...
1647.25 9517.49 -6043.88; ...
5034.83 9510.53 -6050.91; ...
5036.02 9509.02 -6042.63; ...
5024.04 9516.76 -6044.23; ...
5043.51 9504.35 -6037.7; ...
5109.25 9512.18 -6049.63; ...
5096.05 9519.81 -6043.28; ...
5122.44 9508.45 -6044.59; ...
5136 9504.12 -6041.71; ...
1596.67 9524.23 -6040.4; ...
1616.39 9534.09 -6044.61; ...
1606.46 9531.11 -6036; ...
1655.2 9523.61 -6042.19; ...
1665.66 9533.46 -6048.44; ...
1662.03 9528.87 -6039.83; ...
1674.6 9536.41 -6034.5; ...
5011.01 9525.12 -6046.19; ...
4998.78 9533.46 -6043.24; ...
5073.6 9530.08 -6046.95; ...
5059.6 9538.62 -6042.47; ...
5083.5 9526.38 -6040; ...
1620.79 9538.22 -6034.48; ...
1632.86 9541.85 -6037.21; ...
1655.52 9546.44 -6046.33; ...
1645.88 9546.94 -6036.16; ...
1690.91 9542 -6037.26; ...
1708.13 9546.42 -6049.15; ...
1704.45 9545.44 -6038.43; ...
1716.78 9550.55 -6036.1; ...
4975.99 9545.38 -6051.58; ...
4978.89 9544.06 -6044.03; ...
4966.61 9550.97 -6042.81; ...
4986.99 9540.66 -6040.51; ...
5036.14 9550.11 -6047.52; ...
5021.43 9558.18 -6043.18; ...
5046.32 9546.3 -6039.94; ...
1657.2 9552.24 -6039.35; ...
1666.73 9560.17 -6040.33; ...
1677.27 9569.5 -6037.07; ...
1728.77 9557.22 -6044.39; ...
1740.7 9564.68 -6037.92; ...
4943.21 9562.77 -6050.04; ...
4944.14 9562.17 -6043.23; ...
4931.03 9569.7 -6042.8; ...
4952.47 9558.65 -6039.15; ...
4998.92 9568.45 -6051.1; ...
5001.25 9564.19 -6041.81; ...
4990.77 9573.43 -6042.26; ...
5009.72 9562.65 -6039.96; ...
1687.8 9577.78 -6035.98; ...
1698.51 9586.02 -6034; ...
1749.49 9570.45 -6032.97; ...
1761.84 9582.06 -6049.3; ...
1758.06 9577.3 -6035.66; ...
1768.75 9587.17 -6039.75; ...
4907.1 9581.1 -6049.34; ...
4907.42 9580.95 -6043.51; ...
4895.62 9588.5 -6043.95; ...
4915.28 9577.83 -6039.99; ...
4978.81 9584.68 -6046.04; ...
4967.36 9593.78 -6043.71; ...
1708.23 9593.73 -6027.28; ...
1722.62 9604.97 -6049.55; ...
1719.65 9602.54 -6034.78; ...
1731.23 9611.84 -6041.01; ...
1783.5 9602.77 -6047.26; ...
1778.7 9596.14 -6036.66; ...
1787.89 9606.09 -6039.06; ...
4882.67 9596.85 -6043.6; ...
4870.98 9605.39 -6040.45; ...
4939.22 9616.16 -6044.63; ...
4956.48 9601.43 -6043.93; ...
4947.61 9611.14 -6039.67; ...
1741.95 9620.22 -6049.41; ...
1753.79 9631.07 -6045.26; ...
1800.99 9622.2 -6049.05; ...
1796.65 9615.16 -6037.64; ...
1805.01 9624.8 -6040.5; ...
4850.61 9616.57 -6044.55; ...
4836.41 9624.51 -6041.07; ...
4858.65 9613.36 -6039.18; ...
4925.41 9627.49 -6046.94; ...
4940.76 9619.11 -6037.87; ...
4932.94 9626.9 -6037.7; ...
1763.84 9640.6 -6047.06; ...
1772.94 9650.36 -6044.92; ...
1818.17 9639.01 -6046.98; ...
1813.14 9632.74 -6037.35; ...
1821.09 9639.9 -6035.89; ...
4814.34 9634.08 -6044.76; ...
4799.81 9642.6 -6040.86; ...
4823.18 9631.39 -6039.59; ...
4887.32 9647.83 -6050.08; ...
4905.78 9641.25 -6046.67; ...
4924.69 9634.6 -6037.88; ...
4914.61 9642.42 -6037.42; ...
1782.24 9659.4 -6047.15; ...
1790.52 9667.33 -6044.39; ...
1832.99 9648.93 -6034.27; ...
1851.48 9659.41 -6052.02; ...
1846.74 9657.74 -6038.91; ...
1859.03 9663.86 -6042.38; ...
4779.6 9652.19 -6048.47; ...
4779.92 9652.45 -6042.21; ...
4766.94 9660.66 -6041.98; ...
4787.09 9649.8 -6038.77; ...
4851.13 9665.68 -6048.15; ...
4867.85 9659.01 -6046.96; ...
4892.13 9653.6 -6040.31; ...
4877.68 9661.74 -6038.5; ...
4901.1 9652.01 -6036.29; ...
1798.06 9673.54 -6042.97; ...
1816.72 9683.65 -6047.6; ...
1808.25 9679.87 -6039; ...
1870.01 9668.44 -6046.43; ...
1889.16 9676.3 -6052.81; ...
1881.97 9674.84 -6042.86; ...
1896.72 9682.81 -6043; ...
4735.33 9677.92 -6046.3; ...
4741.92 9673.83 -6040.24; ...
4730.67 9680.26 -6036.39; ...
4751.16 9669.73 -6038.3; ...
4817 9684.33 -6048.95; ...
4832.67 9676.73 -6045.56; ...
4854.6 9670.45 -6039.76; ...
4840.46 9678.49 -6037.49; ...
4863.39 9669.62 -6036.42; ...
1821.82 9687.74 -6038.32; ...
1832.71 9692.95 -6040.98; ...
1853.38 9701.86 -6047.55; ...
1845.63 9699.23 -6038.51; ...
1910.22 9690.21 -6048.54; ...
1922.17 9700.19 -6043.14; ...
4700.85 9698.18 -6046.12; ...
4707.76 9692.74 -6039.53; ...
4695.84 9699.89 -6035.86; ...
4719.74 9688.09 -6048.93; ...
4719.28 9686.53 -6037.96; ...
4801.58 9694.42 -6050.37; ...
4818.2 9688.13 -6039.61; ...
4804.64 9696.85 -6039.5; ...
4826.22 9686.59 -6035.59; ...
1858.21 9706.01 -6037.99; ...
1868.8 9711.33 -6040.95; ...
1890 9720.98 -6046.99; ...
1881.82 9718.18 -6038.44; ...
1930.53 9706.76 -6041.53; ...
1940.71 9717.03 -6049.89; ...
1938.53 9712.91 -6040.34; ...
1950.68 9720.62 -6041.38; ...
4663.18 9716.51 -6046.64; ...
4671.33 9712.38 -6039.39; ...
4657.98 9718.37 -6035.43; ...
4684.02 9708.37 -6049.18; ...
4683.77 9706.59 -6037.61; ...
4774.84 9714.09 -6048.67; ...
4762.16 9723.84 -6042.93; ...
4788.97 9706.53 -6042.58; ...
1894.64 9725.12 -6037.29; ...
1905.58 9729.65 -6039.06; ...
1929.33 9734.06 -6046.11; ...
1918.79 9734.89 -6035.97; ...
1961.85 9725.56 -6045.05; ...
1980.81 9732.18 -6051.25; ...
1974.85 9730.61 -6042.09; ...
1988.84 9736.79 -6042.17; ...
4591.85 9736.37 -6046.12; ...
4598.12 9732.48 -6039.14; ...
4585.12 9736.89 -6035.71; ...
4610.26 9731.06 -6047.38; ...
4610.66 9729.72 -6038.17; ...
4626.07 9727.24 -6047.55; ...
4626.96 9726.6 -6037.88; ...
4644.35 9723.31 -6049.36; ...
4643.99 9722.8 -6036.96; ...
4740.57 9732.56 -6046.89; ...
4727.94 9739.92 -6042.51; ...
4750.75 9730.97 -6040.3; ...
1931.9 9742.31 -6036.51; ...
1942.88 9749.8 -6041.91; ...
1955.3 9758.21 -6036.23; ...
1999.95 9742.08 -6045.49; ...
2017.63 9750.95 -6049.76; ...
2011.07 9748.14 -6041.18; ...
2025.5 9754.89 -6035.32; ...
4552.79 9751.19 -6045.49; ...
4560.05 9746.56 -6039.15; ...
4546.63 9752.24 -6035.16; ...
4574.02 9744.11 -6049.06; ...
4572.68 9741.81 -6037.55; ...
4685.18 9756.8 -6049.48; ...
4704.51 9748.19 -6047.24; ...
4691.94 9756.77 -6042.35; ...
4715.61 9746.57 -6040.26; ...
1969.69 9765.78 -6038.7; ...
1980.91 9771.52 -6040.94; ...
1991.6 9775.99 -6037.58; ...
2040.03 9761.71 -6038.71; ...
2055.14 9768.8 -6049.22; ...
2050.95 9766.92 -6040.15; ...
2062.2 9770.98 -6037.34; ...
4498.49 9772.28 -6044.32; ...
4504.75 9767.92 -6037.99; ...
4491.97 9773.21 -6034.71; ...
4517.35 9765.89 -6045.93; ...
4517.79 9763.52 -6037.24; ...
4535.67 9759.26 -6047.33; ...
4533.68 9757.69 -6036.42; ...
4646.61 9774.84 -6048.6; ...
4665.85 9766.81 -6047.49; ...
4653.59 9774.65 -6041.97; ...
4678.77 9763.17 -6042.13; ...
2005.81 9782.29 -6036.96; ...
2019.37 9789.91 -6038.81; ...
2031.77 9797.12 -6041.8; ...
2079.09 9776.81 -6039.15; ...
2092.87 9781.69 -6036.27; ...
2111.09 9787.3 -6048.3; ...
2103.82 9785.61 -6039.37; ...
4469.35 9784.12 -6046.93; ...
4469.09 9782.48 -6040.29; ...
4453.83 9790.07 -6040.33; ...
4483.06 9778.8 -6047.29; ...
4480.08 9778.23 -6037.02; ...
4592.64 9793.01 -6050.63; ...
4612.75 9786.75 -6049.22; ...
4599.81 9793.86 -6044.12; ...
4626.27 9784.53 -6043.54; ...
4640.48 9780.48 -6040.74; ...
2042.32 9802.43 -6043.92; ...
2049.01 9806.11 -6038.78; ...
2067.59 9812.15 -6047.53; ...
2059.55 9809.77 -6038.55; ...
2074.47 9813.38 -6036.16; ...
2114.39 9789.4 -6042.22; ...
2124.74 9794.32 -6039.74; ...
2147.44 9807.61 -6045.57; ...
2139.78 9802.61 -6037.72; ...
4413.61 9803.18 -6047.68; ...
4413.54 9802.41 -6041.8; ...
4400.46 9809.55 -6041.82; ...
4423.93 9799.1 -6047.5; ...
4423.8 9799.82 -6039.49; ...
4435.87 9796.77 -6037.06; ...
4521.79 9814.15 -6049.2; ...
4538.24 9811.46 -6047.1; ...
4548.83 9811.96 -6043.2; ...
4571.89 9801.96 -6046.9; ...
4559.66 9810.76 -6040.1; ...
4586.24 9799.29 -6043.24; ...
2093.57 9818.17 -6043.14; ...
2111.59 9818.46 -6034.33; ...
2129.32 9819.82 -6036.06; ...
2141.58 9814.49 -6038.24; ...
2153.12 9809.48 -6040.4; ...
2141.73 9827.2 -6038.13; ...
2134.43 9822.48 -6044.47; ...
2167.56 9811.77 -6042.54; ...
2179.96 9812.97 -6035.36; ...
2201.87 9821.96 -6044.88; ...
2193.83 9817.41 -6037.13; ...
4375.38 9819.57 -6048.1; ...
4376.18 9819.53 -6042.08; ...
4362.36 9826.33 -6041.52; ...
4384.55 9816.91 -6038.93; ...
4466.03 9832.62 -6048.47; ...
4483.4 9828.49 -6047.7; ...
4501.2 9824.02 -6046.09; ...
4527.18 9819.83 -6040.65; ...
4511.83 9826.53 -6037.91; ...
4538.34 9819.16 -6037.7; ...
4549.15 9817.66 -6035.59; ...
2154.03 9836.91 -6037.2; ...
2164.72 9844.12 -6038.86; ...
2175.7 9850.54 -6036.64; ...
2206.68 9822.75 -6036.33; ...
2222.27 9830.14 -6035.15; ...
2248.78 9842.5 -6048.27; ...
2238.33 9839.52 -6043.49; ...
2261.07 9842.77 -6046.59; ...
2277.34 9847.48 -6044.48; ...
4312.79 9845.58 -6045.61; ...
4319.8 9841.63 -6038.77; ...
4308.68 9847.11 -6034.79; ...
4329.76 9838.87 -6048.27; ...
4332.33 9837.79 -6038.36; ...
4345.39 9833.83 -6037.1; ...
4411.32 9851.94 -6048.51; ...
4427.7 9847.96 -6046.89; ...
4444.85 9843.03 -6045.14; ...
4470.07 9837.46 -6040.41; ...
4454.45 9844.72 -6037.41; ...
4482.62 9835.59 -6037.89; ...
4495.59 9833.72 -6035.04; ...
2190.46 9856.98 -6035.25; ...
2201.19 9860.61 -6033.55; ...
2225.89 9864.74 -6042.66; ...
2212.99 9863.59 -6035.28; ...
2241.35 9852.13 -6046.58; ...
2237.5 9868.11 -6042.71; ...
2248.76 9841.89 -6034.51; ...
2232.15 9860.76 -6048.1; ...
2263.54 9843.97 -6037.02; ...
2252.34 9844.04 -6042.62; ...
2280.25 9848.13 -6030.12; ...
2296.21 9856.21 -6049.89; ...
2292.41 9856.25 -6039.88; ...
2315.92 9860.42 -6047.34; ...
2335.5 9865.62 -6044.94; ...
4285.2 9858.79 -6046.76; ...
4286.38 9857.27 -6039.88; ...
4272.55 9863.94 -6040.94; ...
4298.02 9855.18 -6048.06; ...
4297.21 9852.62 -6036.78; ...
4379.64 9863.35 -6052.88; ...
4391.69 9861.28 -6047.29; ...
4414.9 9857.24 -6039.79; ...
4399.99 9864.21 -6037.77; ...
4426.67 9855 -6036.88; ...
4438.84 9852.33 -6034.29; ...
2226.38 9869.04 -6031.87; ...
2235.69 9874.41 -6030.89; ...
2255.24 9876.64 -6047.57; ...
2246.2 9879.01 -6032.31; ...
2274.48 9884.76 -6044.91; ...
2295.37 9871.35 -6047.97; ...
2292.53 9889.92 -6044.74; ...
2303.34 9861.02 -6038.44; ...
2284.15 9881.06 -6050.86; ...
2319.84 9860.77 -6032.68; ...
2306.75 9861.88 -6043.13; ...
2342.78 9867.52 -6032.01; ...
2353.7 9870.9 -6050.73; ...
2351.09 9871.07 -6039.78; ...
2371.39 9876.5 -6047.37; ...
2387.73 9882.58 -6043.79; ...
4212.93 9879.55 -6050.89; ...
4214.6 9879.06 -6043.53; ...
4199.71 9884.86 -6042.63; ...
4224.04 9876.41 -6051.92; ...
4226.35 9876.58 -6041.6; ...
4242.18 9873.45 -6040.31; ...
4255.8 9870.37 -6037.75; ...
4299.15 9867.7 -6048.49; ...
4304.97 9878.82 -6049.87; ...
4303.57 9874.51 -6038.6; ...
4293.31 9882.29 -6040.79; ...
4290.76 9860.38 -6050.73; ...
4316.3 9879.26 -6051.32; ...
4316.55 9877.74 -6041.12; ...
4308.36 9875.14 -6045.58; ...
4332.77 9878.75 -6040.52; ...
4350.74 9876.12 -6041.02; ...
4371 9871.42 -6041.23; ...
4384.46 9870.68 -6035.84; ...
2263.54 9885.9 -6033.27; ...
2279.85 9892.72 -6033.94; ...
2291.5 9898.76 -6033.46; ...
2311.11 9898.3 -6049.84; ...
2303.8 9902.89 -6036.95; ...
2329.09 9908.95 -6046.4; ...
2362.41 9874.85 -6040.19; ...
2375.07 9879.15 -6031.39; ...
2387.18 9884.86 -6031.49; ...
2406.13 9889.53 -6047.03; ...
2397.07 9890.18 -6030.81; ...
2424.33 9902.46 -6044.18; ...
4021.68 9901.38 -6044.29; ...
4028.05 9897.24 -6037.71; ...
4014.15 9901.28 -6033.61; ...
4041.7 9896.97 -6046.25; ...
4041.61 9894.9 -6037.38; ...
4059.24 9894.87 -6047.11; ...
4058.76 9893.52 -6037.86; ...
4077.22 9894.27 -6047.95; ...
4076.91 9893.74 -6038.31; ...
4095.71 9894.67 -6048.66; ...
4095.86 9894.78 -6038.59; ...
4114.43 9895.47 -6049.24; ...
4115.04 9895.68 -6038.86; ...
4132.72 9896.01 -6049.71; ...
4133.39 9895.79 -6039.2; ...
4149.57 9895.74 -6049.99; ...
4150.49 9895.05 -6039.37; ...
4165.72 9894.55 -6050.99; ...
4167.15 9893.25 -6039.28; ...
4181.33 9890.5 -6037.38; ...
4266.46 9895.38 -6045.36; ...
4252.09 9903.67 -6039.66; ...
4277.66 9892.33 -6040.5; ...
2316.59 9908.22 -6039.54; ...
2324.26 9914.32 -6034.95; ...
2349.34 9916.2 -6047.33; ...
2336.56 9918.98 -6032.17; ...
2367.12 9926.33 -6043.19; ...
2411.29 9901.08 -6028.37; ...
2421.87 9910.59 -6029.9; ...
2443.54 9911.01 -6049.2; ...
2432.92 9917.09 -6034.03; ...
2460.12 9915.04 -6047.09; ...
2478 9922.5 -6044.12; ...
3966.08 9921.61 -6046.42; ...
3972.03 9916.6 -6038.75; ...
3959.89 9921.19 -6034.98; ...
3985.1 9914.77 -6047.2; ...
3984.87 9911.8 -6037.1; ...
4004.06 9908.37 -6047.28; ...
4000.86 9906.12 -6035.29; ...
4211.96 9920.01 -6049.36; ...
4196.3 9925.76 -6043.08; ...
4225.08 9917.09 -6042.98; ...
4237.42 9913.24 -6038.05; ...
2354.07 9925.7 -6031.39; ...
2365.16 9932.39 -6030.04; ...
2387.28 9930.88 -6047.1; ...
2375.97 9936.18 -6031.36; ...
2405.37 9937.81 -6045.39; ...
2420.41 9942.95 -6044.01; ...
2440.46 9928.54 -6045.13; ...
2437.68 9946.3 -6043.53; ...
2444.11 9922.77 -6034.55; ...
2431.37 9937.05 -6048.59; ...
2459.22 9922.75 -6030.73; ...
2449.39 9920.51 -6041.29; ...
2475.63 9928.31 -6029.41; ...
2498.44 9930.28 -6051.06; ...
2488.99 9934.28 -6032.76; ...
2512.56 9934.77 -6055.65; ...
3927.48 9936.33 -6045.94; ...
3937.02 9930.91 -6038.69; ...
3925.07 9935.26 -6029.5; ...
3948.24 9929.72 -6050; ...
3948.97 9926.08 -6037.41; ...
4154.81 9934.74 -6048.39; ...
4140.73 9942.35 -6041.76; ...
4169.79 9932.92 -6042.67; ...
4182.45 9930.59 -6038.74; ...
2392.84 9941.23 -6032.86; ...
2407.83 9947.17 -6034.34; ...
2420.9 9952.08 -6035.12; ...
2432.42 9956.96 -6033.16; ...
2460.75 9950.17 -6048.17; ...
2448.72 9958.94 -6036.12; ...
2477.68 9956.45 -6045.56; ...
2497.37 9943.55 -6044.49; ...
2491.52 9959.01 -6041.93; ...
2503.55 9943.49 -6032.82; ...
2488.59 9949.93 -6049.56; ...
2510.28 9943.55 -6049.94; ...
2510.23 9960.98 -6041.06; ...
2516.05 9949.02 -6035.7; ...
2528.06 9951.96 -6038.43; ...
2522.67 9947.12 -6046.15; ...
2563.29 9955.13 -6047.44; ...
2545.18 9955.57 -6038.5; ...
2580.01 9954.45 -6049.17; ...
2593.06 9952.62 -6048.6; ...
2602.61 9951.54 -6047.05; ...
3882.49 9950.57 -6048.13; ...
3882.83 9947.9 -6037.83; ...
3868.38 9951.85 -6038.39; ...
3894.13 9947.5 -6048.15; ...
3893.9 9944.63 -6034.27; ...
3909.53 9943.35 -6049.28; ...
3909.84 9940.27 -6032.14; ...
4084.41 9957.71 -6051.62; ...
4091.56 9960.26 -6044.38; ...
4115.94 9950.39 -6044.86; ...
4102.03 9959.45 -6039.27; ...
4127.79 9949.22 -6038.58; ...
2465.27 9961.39 -6039.02; ...
2478.36 9966.42 -6035.85; ...
2495.26 9970.26 -6033; ...
2509.01 9970 -6031.96; ...
2532.1 9966.16 -6042.86; ...
2519.36 9972.11 -6030.67; ...
2552.46 9961.91 -6044.49; ...
2546.75 9970.07 -6040.06; ...
2558.28 9959.71 -6036.85; ...
2544.77 9963.94 -6047.06; ...
2570.82 9961.91 -6044.49; ...
2561.73 9971.1 -6037.94; ...
2571.58 9959.72 -6033.34; ...
2589.19 9961.91 -6044.49; ...
2579.02 9972.21 -6039.19; ...
2588.37 9956.49 -6031.52; ...
2606.04 9953.24 -6037.93; ...
2596.05 9955.07 -6041.82; ...
2625.31 9954.35 -6039.19; ...
2640.44 9955.19 -6030.37; ...
2664.14 9967.41 -6044.44; ...
2658.51 9963.21 -6035.78; ...
3838.83 9966.52 -6050.33; ...
3836.08 9961.65 -6033.1; ...
3828.01 9967.74 -6043.75; ...
3851.3 9954.52 -6029.8; ...
3940.56 9975.35 -6047.82; ...
3940.63 9976.17 -6040.24; ...
3924.07 9979.32 -6040.61; ...
3951.98 9973.16 -6047.28; ...
3951.64 9973.93 -6038.66; ...
3963.66 9970.66 -6049.14; ...
3967.12 9971.06 -6040.61; ...
3985.15 9969.17 -6042.8; ...
4004.17 9968.56 -6043.41; ...
4022.58 9968.45 -6043.49; ...
4040.42 9968.23 -6043.1; ...
4058.06 9967.29 -6042.44; ...
4076.96 9965.48 -6040.97; ...
4089.77 9965.69 -6035.66; ...
2536.56 9973.7 -6034.07; ...
2549.96 9975.82 -6030.82; ...
2569.39 9978.41 -6027.31; ...
2588.94 9982.33 -6032.63; ...
2606.24 9987.31 -6038.52; ...
2618.54 9994.4 -6035.56; ...
2644.05 9996.55 -6044.38; ...
2632.99 9996.35 -6036.46; ...
2669.42 9969.63 -6041.64; ...
2683.03 9973.36 -6043.15; ...
2700.06 9973.79 -6038.99; ...
2721.01 9972.06 -6033.71; ...
2740.85 9975.25 -6041.65; ...
2756.46 9977.72 -6038.21; ...
2776.4 9982.84 -6034.57; ...
2785.74 9991.99 -6041.2; ...
3743.32 9980.5 -6040.13; ...
3731.37 9984 -6043.06; ...
3763.67 9975.73 -6037.61; ...
3783.12 9972.34 -6034.99; ...
3803.26 9970.64 -6038.71; ...
3816.04 9968.86 -6038.46; ...
3856.93 9988.47 -6050.08; ...
3860.21 9988.28 -6034.48; ...
3848.44 9989.51 -6043.1; ...
3876.87 9986.88 -6039.46; ...
3891.75 9985.44 -6039.29; ...
3904.77 9983.69 -6036.26; ...
2647.72 9997.52 -6039.85; ...
2662.5 9997.22 -6039.53; ...
2682.52 9999.2 -6032.76; ...
2702.17 10003.9 -6036.16; ...
2717.24 10007.9 -6038.21; ...
2729.58 10011 -6035.96; ...
2754.06 10012 -6050.17; ...
2746.52 10012 -6037.38; ...
2765.13 10012.4 -6040.46; ...
2761.45 10011.1 -6033.29; ...
2780.29 10003.3 -6037.84; ...
2798.56 9994.42 -6046.1; ...
2777.38 10014.6 -6034.61; ...
2790.26 9993.81 -6046.23; ...
2812.66 9992.44 -6045.94; ...
2829.52 9991.89 -6044.69; ...
2847.8 9991.75 -6041.65; ...
2869.62 9991.66 -6034.08; ...
2891.81 9998.69 -6034.65; ...
2911.23 10004.8 -6049.02; ...
2901.86 10003 -6044.05; ...
2921.06 10006.9 -6047.99; ...
2931.36 10008.8 -6046.99; ...
3621.88 10006.6 -6053.12; ...
3625.2 10005 -6046.17; ...
3609.89 10007.6 -6041.28; ...
3636.49 10003.6 -6042.69; ...
3652.18 10001.9 -6034.11; ...
3673.93 9997.39 -6038.89; ...
3690.09 9993.66 -6035.76; ...
3709.38 9988.96 -6033.62; ...
3723.15 9985.81 -6036.48; ...
3763.52 10005.2 -6048.83; ...
3780.96 10000.8 -6041.39; ...
3768.64 10003.5 -6044.19; ...
3800.75 9997.35 -6036.67; ...
3820.85 9993.99 -6031.99; ...
3837.8 9990.84 -6035.44; ...
2801.26 10027.4 -6050.77; ...
2798.32 10023 -6036.39; ...
2813.52 10029.3 -6047.29; ...
2816.38 10027.8 -6034.92; ...
2829.27 10031.2 -6045.36; ...
2830.24 10030.5 -6034.72; ...
2844.6 10032.6 -6042.36; ...
2842.04 10031.5 -6032.48; ...
2853.97 10033.1 -6037.17; ...
2851.02 10031.8 -6029.93; ...
2863.77 10032.9 -6031.68; ...
2912.61 10005.9 -6042.12; ...
2921.45 10007.3 -6039.17; ...
2935.48 10008.8 -6039.78; ...
2955.49 10010.8 -6044.3; ...
2974.57 10011.3 -6043.26; ...
2992.65 10011.1 -6040.98; ...
3009.26 10009.9 -6033.79; ...
3039.29 10022.8 -6048.37; ...
3029.48 10018.2 -6038.63; ...
3049.62 10025.2 -6047.76; ...
3061.38 10026.8 -6045.82; ...
3073.21 10027.8 -6045.26; ...
3445.14 10025 -6053.01; ...
3463.57 10026.4 -6052.37; ...
3487.81 10026.2 -6053.96; ...
3508.45 10026.2 -6053.83; ...
3523.91 10026.5 -6051.43; ...
3530.55 10027.5 -6046.48; ...
3545.34 10015 -6037.82; ...
3534.01 10023.5 -6042.2; ...
3567.25 10010.8 -6039.9; ...
3582.52 10009.3 -6035.22; ...
3595.63 10008.9 -6038.53; ...
3718.5 10027.9 -6047.69; ...
3713.09 10025.9 -6033.48; ...
3705.51 10031.2 -6043.93; ...
3728.28 10023 -6045.34; ...
3730.88 10018.4 -6029.99; ...
3748.22 10011.4 -6035.84; ...
3760.29 10006.4 -6040.26; ...
2881.06 10036.9 -6039.03; ...
2908.32 10046 -6053.17; ...
2901.66 10040.7 -6039.31; ...
2922.91 10047.3 -6048.18; ...
2922.31 10041.8 -6034.5; ...
2940.68 10048.2 -6044.45; ...
2941.83 10042.7 -6029; ...
2957.71 10049.7 -6041.26; ...
2958.39 10048.1 -6030.1; ...
2967.76 10051.3 -6037.18; ...
2966.62 10050.8 -6030.24; ...
2977.49 10051.9 -6033.23; ...
3041.83 10024.1 -6040.99; ...
3051.04 10026.1 -6038.26; ...
3063.06 10027 -6036.4; ...
3078.85 10027.3 -6038.1; ...
3100.4 10028.8 -6041.7; ...
3120.72 10029.1 -6039.22; ...
3140.34 10029 -6037.04; ...
3162.61 10028.9 -6032.05; ...
3183.04 10034 -6037.81; ...
3197.16 10035.1 -6035.46; ...
3213.47 10035.6 -6033.48; ...
3231.03 10035.3 -6032.39; ...
3249.64 10034.7 -6032.39; ...
3268.86 10033.8 -6033.26; ...
3288.06 10032.6 -6034.66; ...
3306.77 10032 -6037.31; ...
3325.28 10032.6 -6040.22; ...
3343.76 10033.8 -6041.27; ...
3361.72 10034.7 -6041.01; ...
3378.98 10034.4 -6040.26; ...
3395.59 10033.1 -6039.18; ...
3413.13 10031.1 -6039.19; ...
3434.52 10029.7 -6039.41; ...
3452.25 10035.4 -6044.49; ...
3456.2 10046.4 -6043.36; ...
3455.12 10032.4 -6035.55; ...
3450.24 10029.2 -6045.01; ...
3477.11 10035.4 -6045; ...
3468.62 10044.4 -6039.84; ...
3478.4 10032.7 -6031.04; ...
3498.7 10035.4 -6044.88; ...
3489.72 10043.1 -6038.39; ...
3501.89 10031.7 -6032.79; ...
3514.3 10035.4 -6043.63; ...
3509.16 10041.8 -6038.34; ...
3514.79 10033.8 -6035.06; ...
3522.33 10035.4 -6040.99; ...
3521.69 10040.3 -6038.3; ...
3519.29 10035 -6034.67; ...
3522.67 10035.4 -6036.97; ...
3549.78 10036.3 -6043.12; ...
3524.35 10038.4 -6036.3; ...
3538.86 10035.7 -6048.53; ...
3568.26 10037.1 -6040.91; ...
3584.43 10037.7 -6039.63; ...
3599.78 10038 -6038.39; ...
3615.96 10038.1 -6038.53; ...
3633.33 10037.9 -6039.67; ...
3651.83 10037 -6039.36; ...
3672.34 10034.8 -6036.8; ...
3690.9 10033.3 -6038.29; ...
2996.23 10053.1 -6043.07; ...
3013.57 10053.8 -6039.31; ...
3032.21 10054.5 -6038.04; ...
3050.75 10054.9 -6038.04; ...
3068.75 10054.8 -6038.01; ...
3086.34 10054.6 -6036.56; ...
3105.67 10055.7 -6032.49; ...
3125.44 10059.5 -6035.92; ...
3140.92 10061.7 -6038.23; ...
3156.95 10062.6 -6038.45; ...
3174.9 10062.5 -6038.3; ...
3194.34 10062.2 -6038.49; ...
3214.38 10062 -6039; ...
3234.24 10062.1 -6039.36; ...
3253.54 10062.6 -6039.05; ...
3272.34 10062.9 -6037.77; ...
3292.34 10062.6 -6034.64; ...
3312.25 10059.4 -6042.15; ...
3327.37 10058.6 -6041.11; ...
3345.22 10057.9 -6040.36; ...
3363.34 10057.6 -6039.85; ...
3381.46 10057.7 -6039.3; ...
3399.35 10057.8 -6038.6; ...
3416.66 10057.1 -6037.71; ...
3434.37 10054.8 -6037.52; ...
3454.32 10051 -6036.14; ...
3474.92 10048.8 -6031.44; ...
3496.34 10046.6 -6029.45; ...
3514.83 10044 -6032.66; ...
3522.63 10041.8 -6034.33; ...
-165.913 7123.79 -6028.75; ...
-168.481 7126.58 -6017.4; ...
-134.142 7123.4 -6020.06; ...
-160.894 7141.96 -6021.79; ...
-166.427 7135.11 -6012.8; ...
-131.493 7142.05 -6018.15; ...
-161.92 7144.68 -6010.48; ...
-148.852 7158.88 -6027.18; ...
-152.699 7158.72 -6013.75; ...
-137.718 7161.56 -6026.12; ...
-125.829 7167.71 -6028.32; ...
-133.493 7154.18 -6017.49; ...
-134.516 7152.93 -6026.25; ...
-142.539 7176.92 -6023.39; ...
-146.416 7170.8 -6014.29; ...
-129.134 7160.61 -6014.3; ...
-141.314 7170.04 -6030.91; ...
-110.059 7179.8 -6027.97; ...
-118.584 7169.98 -6012.74; ...
-142.976 7180.1 -6013.16; ...
-132.216 7198.81 -6032.49; ...
-135.762 7197.38 -6013.53; ...
-110.636 7180.38 -6009.16; ...
-96.5045 7196.4 -6031.93; ...
-102.452 7192.71 -6012.61; ...
-124.526 7216.34 -6022.47; ...
-129.303 7210.82 -6013.05; ...
-94.4275 7204.42 -6019.15; ...
-97.4109 7204.09 -6007.3; ...
-125.687 7220.05 -6010.85; ...
-112.668 7235.86 -6032.51; ...
-116.476 7236.58 -6013.97; ...
-91.5923 7214.75 -6011.53; ...
-84.4895 7230.63 -6015.01; ...
-105.12 7252.22 -6022.79; ...
-109.332 7248.23 -6015.17; ...
-72.0406 7256.97 -6030.22; ...
-77.8869 7250.46 -6014.82; ...
-106.523 7255.71 -6013.65; ...
-93.6923 7267.9 -6028.25; ...
-100.974 7268.45 -6014.29; ...
-81.4518 7270.69 -6027.2; ...
-72.4739 7266.95 -6026.29; ...
-75.8117 7268.55 -6010.21; ...
-75.1123 7262.18 -6021.48; ...
6918.16 7270.42 -6022.8; ...
-92.7537 7282.48 -6022.94; ...
-97.4696 7284.54 -6009.23; ...
-71.5535 7275.2 -6020.17; ...
-88.4766 7279.4 -6031.75; ...
-64.5857 7290.33 -6017.88; ...
6875.61 7286.11 -6026.55; ...
6868.28 7283.4 -6015; ...
6913 7286.72 -6026.01; ...
-90.9365 7297.84 -6015.18; ...
-86.2048 7313.21 -6023.9; ...
-57.7827 7308.84 -6015.51; ...
6869.38 7305.12 -6030.3; ...
6864.57 7297.93 -6017.21; ...
6860.33 7311.97 -6019.3; ...
6906.71 7303.47 -6024.21; ...
-84.046 7330.06 -6018.5; ...
-51.7785 7320.11 -6022.57; ...
-49.025 7334.29 -6018.78; ...
6859.8 7323.7 -6027.29; ...
6853.42 7321.94 -6015; ...
6902.05 7319.47 -6024.88; ...
6898.79 7333.56 -6027.17; ...
-81.3523 7345.87 -6012.76; ...
-44.6712 7349.57 -6020.34; ...
6854 7343.23 -6030.6; ...
6849.41 7335.86 -6017.35; ...
6846.26 7350.51 -6019.94; ...
6894.58 7345.54 -6022.99; ...
-75.1691 7357.14 -6032.64; ...
-77.3661 7354.21 -6021.98; ...
-43.2567 7361.16 -6013.78; ...
6848.17 7361.84 -6027.94; ...
6839.9 7363.47 -6016.85; ...
6889.81 7359.79 -6020.31; ...
-73.1769 7365.79 -6020.45; ...
-65.7533 7383.45 -6017.5; ...
-35.549 7372.19 -6028.29; ...
-39.1782 7369.3 -6020.73; ...
6841.18 7379.53 -6025.15; ...
6833.12 7376.26 -6014.02; ...
6884.92 7375.42 -6021.22; ...
6881.18 7389.55 -6023.22; ...
-54.8287 7404.99 -6037.2; ...
-57.509 7399.74 -6022.58; ...
-34.788 7380.13 -6018.97; ...
-26.7773 7396.35 -6016.4; ...
6835.07 7399.47 -6028.25; ...
6829.41 7391.04 -6016.54; ...
6824.45 7405.23 -6018.6; ...
6876.95 7398.04 -6019.56; ...
-49.4949 7416.34 -6024.23; ...
-53.8239 7408.64 -6012.9; ...
-16.1814 7410.41 -6028.16; ...
-19.9604 7406.96 -6021.09; ...
6822.94 7417.04 -6025.62; ...
6815.82 7414.11 -6014.27; ...
6871.56 7415.89 -6028.03; ...
6871.57 7410.38 -6020.28; ...
-49.48 7418.85 -6010.01; ...
-40.817 7435.08 -6031.47; ...
-42.9393 7432.66 -6013.32; ...
-13.4783 7417.33 -6019.44; ...
-3.36243 7432.61 -6018; ...
6810.6 7434.88 -6028.17; ...
6808.51 7426.71 -6015.4; ...
6802.25 7436.52 -6016.34; ...
6864.22 7424.7 -6022.04; ...
6857.89 7437.61 -6025.91; ...
-37.587 7443.47 -6020.41; ...
-38.1686 7443.58 -6012.94; ...
3.66726 7444.42 -6024.54; ...
3.72437 7443.74 -6014.74; ...
10.7734 7456.18 -6017.96; ...
6798.82 7450.48 -6030.25; ...
6796.22 7445.86 -6018.03; ...
6789.3 7457.76 -6022.17; ...
6848.67 7449.98 -6022.14; ...
6842.26 7458.92 -6020.91; ...
-34.943 7453.21 -6015.21; ...
-29.213 7471.7 -6015.71; ...
17.5047 7468.45 -6017.93; ...
6779.44 7471.23 -6021.56; ...
6829.59 7475.36 -6029.25; ...
6834.99 7467.67 -6018.96; ...
-17.3206 7491.97 -6034.33; ...
-21.1278 7490.13 -6021.01; ...
22.9887 7485.73 -6030.73; ...
21.5203 7478.49 -6019.51; ...
6773.71 7485.58 -6028.44; ...
6769.88 7483.35 -6016.81; ...
6766.11 7493.77 -6021.87; ...
6819.72 7489.13 -6033.34; ...
6825.48 7479.62 -6015.89; ...
6820.32 7487.59 -6020.95; ...
-13.0013 7507.44 -6023.01; ...
-18.2305 7501.96 -6012.94; ...
25.8673 7490.89 -6017.77; ...
31.614 7508 -6017.4; ...
6757.94 7508.68 -6021.7; ...
6810.29 7499.55 -6021.93; ...
6800.34 7511.65 -6027.38; ...
-13.6423 7512.85 -6010.24; ...
-2.87428 7523.65 -6031.62; ...
-6.01981 7526.83 -6013.03; ...
39.2634 7524.71 -6033.64; ...
36.7329 7519.67 -6024.78; ...
6751.42 7529.39 -6027.32; ...
6748.81 7520.43 -6015.58; ...
6744.64 7528.49 -6015.69; ...
6787.84 7522.42 -6022.1; ...
6777.84 7530.97 -6022.78; ...
4.07936 7543.29 -6021.28; ...
-0.480307 7539.08 -6011.46; ...
40.2377 7530.14 -6022.55; ...
44.8347 7544.71 -6019.04; ...
6735.67 7548.24 -6028.4; ...
6737.97 7538.65 -6012.51; ...
6728.65 7554.21 -6010.62; ...
6769.84 7538.92 -6019.77; ...
6763.18 7549.05 -6021.64; ...
6766.94 7542.5 -6028.76; ...
3.64732 7547.84 -6010.83; ...
15.4227 7563.01 -6032.18; ...
11.4599 7563.15 -6013.94; ...
54.0089 7564.88 -6028.34; ...
51.184 7562.76 -6013.87; ...
6724.93 7562.49 -6030.03; ...
6725.57 7560.33 -6018.71; ...
6718.34 7572.2 -6015.17; ...
6758.4 7560.27 -6027.38; ...
6758.79 7556.02 -6013.07; ...
6754.42 7567.09 -6019.45; ...
21.8475 7583.81 -6021.84; ...
17.3692 7577.43 -6012.16; ...
56.0992 7571.93 -6021.19; ...
61.0033 7584.65 -6017.57; ...
6709.41 7587.78 -6017.52; ...
6748.41 7580.56 -6020.23; ...
21.0455 7587.27 -6010.26; ...
32.4044 7605.16 -6032.22; ...
28.5779 7605.25 -6012.97; ...
72.002 7601.57 -6032.06; ...
68.784 7602.7 -6017.79; ...
6703.98 7595.91 -6030.06; ...
6703.86 7596.08 -6019.09; ...
6699.44 7605.5 -6017.9; ...
6740.08 7595.61 -6016.42; ...
6730.56 7610.65 -6012.26; ...
38.6987 7624.54 -6022.95; ...
34.2393 7619.7 -6013.95; ...
74.495 7609.92 -6025.37; ...
78.6946 7620.26 -6026.37; ...
6693.02 7617.39 -6021.84; ...
6726.01 7619.08 -6027.12; ...
6724.54 7618.99 -6015.57; ...
6719.75 7628.04 -6015.21; ...
37.8813 7628.25 -6011.59; ...
49.6336 7643.56 -6033.13; ...
46.6149 7643.91 -6013.5; ...
88.902 7643.73 -6033.02; ...
82.0507 7638.59 -6016.02; ...
6679.78 7640.03 -6024.27; ...
6688.79 7631.27 -6015.88; ...
6710.65 7643.63 -6019.24; ...
55.9299 7660.62 -6022.01; ...
52.6381 7656.53 -6013.49; ...
89.702 7652.55 -6022.93; ...
89.1874 7657.14 -6011.11; ...
6665.54 7655.26 -6026.26; ...
6682.86 7644.36 -6013.98; ...
6674.17 7655.8 -6010.52; ...
6693.2 7645.43 -6017.85; ...
6703.92 7654.68 -6028.2; ...
6702.82 7648.12 -6019.75; ...
6698.28 7662.16 -6013.7; ...
56.2757 7663.44 -6010.53; ...
65.1923 7674.96 -6028.57; ...
62.5555 7675.93 -6010.99; ...
93.0924 7663.93 -6019.97; ...
98.5811 7679.8 -6020.29; ...
6653.28 7672.21 -6031.35; ...
6665.61 7663.81 -6014.54; ...
6658.39 7677.08 -6013.65; ...
6698.18 7671.4 -6027.52; ...
6694.9 7673.41 -6013.85; ...
68.7836 7686.78 -6021.32; ...
75.0515 7703.08 -6020.19; ...
106.807 7699.44 -6018.17; ...
6648.81 7686.09 -6021.48; ...
6650.21 7694.04 -6009.95; ...
6692.46 7686.51 -6032.93; ...
6689.82 7682.56 -6014.99; ...
6683.8 7694.71 -6020.51; ...
82.1458 7723.93 -6015.43; ...
112.444 7710.06 -6022.41; ...
116.52 7718.04 -6013.94; ...
6644.65 7697.97 -6018.53; ...
6639.37 7713.02 -6019.43; ...
6676.18 7709.76 -6021.5; ...
86.1573 7732.64 -6030.07; ...
86.0072 7733.56 -6018.65; ...
91.446 7743.3 -6019.76; ...
126.668 7729.54 -6031.98; ...
123.752 7731.39 -6017.28; ...
6635.18 7728.69 -6018.9; ...
6666.13 7723.29 -6015.62; ...
6655.46 7738.42 -6012.77; ...
101.969 7758.38 -6018.69; ...
129.801 7738.16 -6025.64; ...
135.1 7748.4 -6026.14; ...
6630.09 7739.85 -6021.27; ...
6624.07 7752.23 -6015.79; ...
6638.5 7740.23 -6018.73; ...
6646.58 7748.72 -6026.17; ...
6646.47 7743.31 -6016.97; ...
6638.65 7751.38 -6017.02; ...
6633.15 7733.24 -6026.03; ...
111.323 7768.68 -6023.83; ...
117.697 7779.41 -6023.77; ...
148.573 7771.23 -6032.81; ...
138.881 7767.06 -6016.02; ...
6608.81 7772.93 -6021.85; ...
6611.85 7771.99 -6013.62; ...
6604.57 7776.06 -6014.34; ...
6619.86 7767.54 -6026.12; ...
6619.86 7769.02 -6016.94; ...
6634.92 7768.61 -6030.95; ...
6632.01 7760.56 -6021.13; ...
6620.34 7774.27 -6014.68; ...
6620.96 7758.96 -6027.1; ...
122.553 7794 -6017.25; ...
148.814 7788.47 -6022.13; ...
141.605 7784.19 -6011.92; ...
6599.64 7782.52 -6027.71; ...
6600.06 7779.58 -6018.77; ...
6593.72 7788 -6019.25; ...
6624.43 7787.12 -6026.89; ...
6618.04 7787.3 -6009.9; ...
6623.87 7776.41 -6021.66; ...
130.88 7800.78 -6019.37; ...
137.727 7795.08 -6016.94; ...
146.9 7797.58 -6015.89; ...
134.542 7811.61 -6020.54; ...
132.924 7803.79 -6025.89; ...
162.781 7804.21 -6032.32; ...
155.529 7806.99 -6013.94; ...
6589.16 7798.9 -6024.89; ...
6585.91 7800.12 -6014.25; ...
6601.05 7801.93 -6027.12; ...
6615.64 7804.82 -6029.99; ...
6610.84 7798.93 -6017.01; ...
6603.92 7808.8 -6014.76; ...
6597.61 7791.99 -6032.77; ...
132.421 7826.57 -6011.65; ...
168.965 7823.55 -6022.9; ...
163.443 7823.02 -6009.5; ...
6573.29 7818.2 -6025.98; ...
6577.09 7810.59 -6017.6; ...
6566.87 7822.42 -6015.28; ...
6608.24 7824.04 -6027.02; ...
6602.04 7824.07 -6010.52; ...
6606.24 7812.05 -6021.55; ...
143.037 7840.97 -6030.94; ...
138.969 7843.39 -6016.42; ...
168.057 7830.16 -6013.78; ...
183.065 7840.59 -6034.48; ...
174.588 7842.77 -6014.08; ...
6555.79 7837.96 -6026.12; ...
6559.33 7830.96 -6017.9; ...
6548.56 7842.29 -6015.13; ...
6603.11 7843.27 -6030.68; ...
6600.99 7835.2 -6017.66; ...
6595.36 7849.53 -6014.52; ...
144.418 7851.39 -6023.58; ...
149.447 7863.65 -6018.17; ...
186.815 7861.19 -6023.92; ...
180.531 7860.92 -6010.32; ...
6537.64 7857.27 -6025.93; ...
6540.73 7850.7 -6017.62; ...
6529.92 7861.82 -6015.08; ...
6595.56 7860.49 -6029.46; ...
6590.3 7863.4 -6016.54; ...
161.166 7877.18 -6031.24; ...
157.142 7879.29 -6016.25; ...
184.878 7868.35 -6014.64; ...
200.621 7878.47 -6034.9; ...
191.559 7880.45 -6014.35; ...
6520.94 7876.39 -6026.69; ...
6522.71 7870.02 -6018.04; ...
6513.08 7880.82 -6016.29; ...
6588.14 7876.38 -6027.15; ...
6585.61 7871.84 -6012.11; ...
162.901 7887.04 -6022.07; ...
168.258 7900.08 -6016.23; ...
204.314 7897.73 -6023.56; ...
197.849 7897.4 -6009.67; ...
6506.93 7894.61 -6027.68; ...
6507.25 7888.81 -6019.63; ...
6498.47 7899.99 -6018.33; ...
6581.6 7895.58 -6030.81; ...
6580.71 7884.23 -6014.55; ...
6572.23 7901.09 -6014.24; ...
180.44 7913.04 -6031.21; ...
176.318 7915.61 -6016.26; ...
202.566 7904.05 -6013.84; ...
218.798 7914.12 -6034.37; ...
210.328 7914.43 -6013.88; ...
6491.27 7911.89 -6023.05; ...
6489.35 7912.15 -6011.82; ...
6574.28 7911.12 -6029.42; ...
6566.85 7915.19 -6019.63; ...
182.064 7922.69 -6022.49; ...
186.945 7935.33 -6016.65; ...
223.54 7930.56 -6022.41; ...
216.872 7925.55 -6011.04; ...
6475.93 7930.71 -6023.67; ...
6479.4 7923.79 -6014.78; ...
6469.15 7935.3 -6012.67; ...
6566.61 7927.49 -6028.94; ...
6560.1 7924.76 -6016.7; ...
198.523 7948.6 -6030.94; ...
194.644 7950.9 -6016.26; ...
221.436 7933.14 -6008.9; ...
238.213 7949.82 -6033.89; ...
230.8 7947.98 -6012.67; ...
6460.73 7950.02 -6024.84; ...
6461.89 7943.3 -6015.96; ...
6453.28 7953.95 -6014.88; ...
6560.68 7947.24 -6032.5; ...
6555.45 7938.31 -6019.42; ...
6550.55 7952.27 -6021.35; ...
200.222 7958.06 -6022.33; ...
205.623 7970.86 -6016.85; ...
243.198 7969.15 -6021.78; ...
236.768 7966.21 -6005.6; ...
6451.42 7970.01 -6027.46; ...
6449.01 7962.33 -6018.76; ...
6444.75 7974.09 -6019.45; ...
6550.19 7965.26 -6028.83; ...
6542.84 7961.77 -6016.7; ...
216.654 7985.08 -6029.99; ...
213.692 7986.63 -6015.54; ...
241.883 7975.65 -6011.07; ...
257.023 7988.3 -6034.16; ...
248.459 7989.56 -6011.81; ...
6445.98 7987.46 -6026.26; ...
6442.73 7986.68 -6017.6; ...
6542.43 7984.31 -6031.68; ...
6537.39 7975.54 -6018.37; ...
6531.4 7989.2 -6020.19; ...
218.711 7994.42 -6021.11; ...
224.332 8007.25 -6015.66; ...
261.89 8008.26 -6022.59; ...
255.037 8008.54 -6007.84; ...
6444.8 8004.42 -6026.08; ...
6442.32 8004.08 -6016.89; ...
6529.55 8002.35 -6028.4; ...
6522.86 7998.39 -6015.73; ...
234.938 8022.24 -6029.45; ...
232.229 8023.38 -6014.75; ...
260.409 8015.28 -6012.43; ...
276.211 8024.86 -6034.43; ...
267.598 8026.04 -6012.8; ...
6444.44 8022.29 -6026.12; ...
6441.91 8022.98 -6015.92; ...
6518.52 8023.55 -6031.24; ...
6516.09 8012.17 -6017.71; ...
6510.46 8023.04 -6019.09; ...
237.235 8030.93 -6020.91; ...
243.14 8042.07 -6016.83; ...
280.781 8041.33 -6020.85; ...
274.418 8037.58 -6009.94; ...
6442.16 8040.41 -6025.05; ...
6439.1 8044.58 -6011.3; ...
6508.05 8043.84 -6032.99; ...
6505.01 8033.96 -6020.31; ...
6498.34 8047.5 -6021.73; ...
253.936 8055.01 -6029.91; ...
250.034 8052.27 -6019.47; ...
278.68 8045.13 -6007.36; ...
291.95 8056.13 -6028.9; ...
287.598 8057.96 -6009.53; ...
6435.57 8060.06 -6024.07; ...
6430.61 8064.86 -6010.79; ...
6496 8060.83 -6029.11; ...
6490.04 8056.49 -6017.13; ...
256.255 8063.08 -6016.99; ...
266.325 8080.06 -6017.86; ...
295.822 8067.18 -6019.7; ...
302.213 8080.54 -6015.84; ...
6427.44 8078.51 -6028.62; ...
6426.62 8072.46 -6018; ...
6420.55 8081.64 -6017.11; ...
6487.06 8079.27 -6030.86; ...
6483.89 8070.04 -6018.63; ...
6477.78 8083.31 -6020.08; ...
274.157 8093.4 -6024.09; ...
279.635 8106.87 -6017.75; ...
312.53 8095.2 -6028.25; ...
309.216 8091.7 -6018.22; ...
6418.05 8095.29 -6031.33; ...
6417.06 8089.2 -6020.7; ...
6409.65 8102.49 -6016.22; ...
6475.27 8095.53 -6026.84; ...
6469.54 8092.06 -6015.74; ...
285.572 8120.12 -6018.47; ...
314.845 8101.25 -6017.62; ...
323.439 8113.44 -6021.58; ...
6409.09 8107.68 -6028.27; ...
6403.57 8115.49 -6019.36; ...
6464.54 8114.07 -6028.86; ...
6462.7 8104.99 -6017.18; ...
6456.95 8115.15 -6018.22; ...
289.991 8127.37 -6026.95; ...
289.221 8128.35 -6014.18; ...
296.243 8138.19 -6021.25; ...
331.126 8125.76 -6019.48; ...
337.171 8137.5 -6018.47; ...
6396.17 8131.77 -6018.01; ...
6452.86 8133.11 -6031.22; ...
6450.94 8125.16 -6019.11; ...
6443.4 8137.88 -6019.83; ...
309.879 8154.49 -6029.12; ...
306.277 8149.54 -6019.55; ...
317.824 8160.16 -6017.73; ...
341.299 8149.35 -6014.49; ...
6385.45 8151.83 -6025.45; ...
6388.12 8145.29 -6010.28; ...
6379.54 8158.64 -6007.52; ...
6439.43 8150.41 -6025.56; ...
6435.43 8145.99 -6014.43; ...
331.934 8169.92 -6024.9; ...
328.306 8164.88 -6021.2; ...
338.407 8162.02 -6017.65; ...
349.408 8161.79 -6020.84; ...
335.611 8179.15 -6018.18; ...
344.612 8155.43 -6022.8; ...
359.052 8171.61 -6020.81; ...
6373.92 8170.88 -6028.89; ...
6374.39 8164.88 -6017.95; ...
6367.27 8174.37 -6017.84; ...
6428.35 8171.09 -6026.64; ...
6427.26 8160.2 -6011.7; ...
6419.44 8179.27 -6012.21; ...
341.541 8193.3 -6016.86; ...
368.359 8182.18 -6019.92; ...
377.911 8194.18 -6016.11; ...
6363.09 8188.92 -6031.65; ...
6362.97 8182.53 -6021.29; ...
6353.34 8196.34 -6015.46; ...
6418.32 8190.01 -6030; ...
6418.37 8187.22 -6019.99; ...
6412.68 8198.6 -6020.6; ...
345.628 8205.24 -6028.62; ...
344.871 8200.54 -6021.24; ...
387.261 8203.27 -6021.57; ...
392.457 8211.4 -6014.72; ...
6348.91 8208.63 -6028.29; ...
6343.07 8211.96 -6011.86; ...
6408.06 8207.41 -6026.7; ...
6405.99 8210.48 -6016.53; ...
349.629 8209.75 -6019.81; ...
356.699 8224.58 -6023.09; ...
407.432 8227.29 -6027.81; ...
399.851 8219.39 -6018.37; ...
6339.26 8227.05 -6031.62; ...
6339.48 8220.26 -6019.27; ...
6332.58 8232.89 -6014.05; ...
6400.48 8219.71 -6029.53; ...
6401.21 8219.53 -6021.65; ...
6395.11 8229.32 -6024.06; ...
365.977 8238.26 -6021.8; ...
374.564 8249.04 -6021.57; ...
405.204 8228.18 -6013.56; ...
419.149 8243.86 -6032.55; ...
413.649 8241.02 -6015.37; ...
6329.52 8245.06 -6027.56; ...
6325.48 8248.51 -6010.94; ...
6384.52 8246.5 -6021.81; ...
382.39 8258.49 -6020.42; ...
389.054 8268.64 -6020.43; ...
425.771 8260.26 -6020.59; ...
418.295 8254.12 -6008.73; ...
6321.38 8262.38 -6030.4; ...
6322.37 8256.66 -6019.15; ...
6315.25 8271.44 -6014.02; ...
6373.24 8264.1 -6027.25; ...
6375.67 8261.08 -6019.34; ...
6370.39 8269 -6017.79; ...
395.016 8280.31 -6019.76; ...
424.401 8265.67 -6007.97; ...
437.848 8280.32 -6030.7; ...
435.213 8280.38 -6012.07; ...
6309.68 8281.74 -6026.46; ...
6305.12 8289.95 -6010.48; ...
6361.45 8282.81 -6027.87; ...
6364.9 8277.1 -6019.9; ...
6354.51 8291.19 -6014.88; ...
402.015 8292.43 -6018.69; ...
411.198 8305.17 -6018.3; ...
446.275 8294.59 -6019.9; ...
442.87 8290.68 -6011.69; ...
6298.6 8299.16 -6030.67; ...
6299.98 8296.36 -6019.28; ...
6293.4 8306.71 -6019.14; ...
6348.62 8302.74 -6023.94; ...
6342.79 8307.91 -6012.02; ...
417.852 8316 -6024.21; ...
447.334 8297.42 -6009.88; ...
455.503 8309.66 -6025.96; ...
455.081 8307.26 -6011.5; ...
6287.78 8315.95 -6033.07; ...
6289.64 8313.07 -6023.84; ...
6284.01 8322.92 -6022.72; ...
6337.38 8320.8 -6027.34; ...
6338.98 8316.32 -6018.1; ...
6332.44 8326.15 -6017.47; ...
425.271 8323.76 -6020.99; ...
434.755 8334.05 -6018.09; ...
463.011 8318.4 -6015.49; ...
471.602 8331.91 -6015.82; ...
6280.65 8328.37 -6028.25; ...
6277.66 8335.54 -6014.72; ...
6324.68 8339.65 -6029.38; ...
6327.6 8334.17 -6020.69; ...
6317.84 8346.87 -6016.33; ...
442.207 8345.57 -6018.79; ...
449.892 8359.38 -6015.29; ...
478.803 8350.62 -6027.73; ...
478.333 8343.33 -6017.56; ...
6268.87 8348.85 -6021.95; ...
6311.95 8357.12 -6025.39; ...
6310.72 8357.18 -6016.73; ...
455.495 8370.71 -6016.84; ...
483.471 8353.43 -6015.88; ...
489.871 8366.84 -6015.09; ...
6261.36 8361.68 -6017.42; ...
6251.59 8377.54 -6013.92; ...
6299.54 8373.29 -6025.79; ...
6304.71 8364.86 -6015.37; ...
6297.12 8373.57 -6011.38; ...
463.646 8391.3 -6026.01; ...
460.209 8379.5 -6015.36; ...
496.737 8386.25 -6030.7; ...
496.064 8379.28 -6018.54; ...
6239.85 8388.14 -6021.79; ...
6230.21 8400.15 -6019.6; ...
6284.6 8391.79 -6026.48; ...
6289.2 8382.79 -6012.57; ...
6280.01 8391.96 -6011.01; ...
466.254 8389.46 -6010.18; ...
471.256 8404.91 -6030.09; ...
472.671 8400.63 -6012.37; ...
501.514 8390.06 -6018.39; ...
507.867 8405.4 -6015.48; ...
6219.11 8408.99 -6026.87; ...
6223.16 8408.21 -6017.68; ...
6217.21 8415.01 -6015.98; ...
6269.56 8412.16 -6028.61; ...
6270.07 8402.98 -6013.03; ...
6256.58 8419.48 -6014.08; ...
479.405 8411.89 -6019.02; ...
489.212 8425.72 -6022.63; ...
513.222 8426.78 -6027.58; ...
508.577 8421.32 -6019.07; ...
6205.56 8423.66 -6029.24; ...
6210.28 8420.84 -6019.83; ...
6202.58 8430.12 -6017.7; ...
6254.51 8430.81 -6026.23; ...
6248.73 8430.77 -6017.52; ...
498.575 8433.78 -6020.34; ...
504.987 8437.78 -6016.94; ...
518.072 8430.43 -6017.12; ...
505.669 8452.12 -6018.07; ...
500.776 8443.55 -6025.49; ...
529.633 8438.31 -6015.82; ...
6194.21 8436.56 -6030.11; ...
6196.2 8436.28 -6021.1; ...
6186.87 8448.92 -6016.79; ...
6241.24 8447.82 -6028.36; ...
6241.08 8440.05 -6019.06; ...
6233.75 8448.9 -6020.07; ...
511.303 8464.51 -6018.59; ...
535.783 8451.35 -6023.49; ...
537.1 8447.02 -6010.63; ...
543.101 8459.85 -6012.96; ...
6175.29 8464.44 -6018.72; ...
6225.08 8465.49 -6027.88; ...
6226.23 8457.11 -6019.77; ...
6218.41 8465.93 -6018.54; ...
515.025 8473.23 -6024.28; ...
516.586 8470.52 -6013.27; ...
524.473 8480.61 -6015.58; ...
552.681 8478.57 -6021.62; ...
550.526 8473.06 -6013.55; ...
559.041 8485.28 -6014.49; ...
6166.34 8476.18 -6020.81; ...
6162.59 8487.8 -6012.55; ...
6208.57 8483.98 -6027.09; ...
6209.58 8475.55 -6014.46; ...
6202.16 8486.31 -6014.85; ...
533.147 8497.59 -6024.91; ...
532.859 8491.18 -6016.47; ...
539.031 8502.34 -6018.29; ...
563.671 8498.49 -6018.37; ...
6145.7 8500.59 -6025.91; ...
6154.16 8502 -6012.31; ...
6194.59 8502.28 -6028.16; ...
6194.5 8495.16 -6014.63; ...
6186.61 8507.8 -6014.51; ...
552.553 8520.55 -6023.71; ...
549.547 8512.57 -6014.44; ...
561.213 8510.53 -6015.91; ...
573.206 8508.42 -6017.85; ...
557.081 8524.45 -6015.24; ...
566.475 8503.93 -6022.9; ...
583.302 8516.83 -6014.25; ...
6135.08 8509.53 -6030.01; ...
6146.59 8510.18 -6016.06; ...
6139.11 8516.81 -6018.87; ...
6182 8519.84 -6023.44; ...
6180.1 8518.97 -6009.69; ...
554.459 8530.5 -6026.21; ...
559.095 8538.5 -6018.45; ...
588.594 8527.62 -6022.76; ...
589.565 8524.41 -6010.69; ...
595.82 8535.02 -6015.09; ...
6129.58 8522.92 -6023.97; ...
6119.22 8535.68 -6024.92; ...
6170.39 8539.02 -6026.41; ...
6172.63 8530.98 -6011.02; ...
6164.16 8544.54 -6010.59; ...
568.389 8559.08 -6023.87; ...
565.779 8550.89 -6015.02; ...
572.015 8560.45 -6012.56; ...
607.611 8553.14 -6023.53; ...
605.181 8546.75 -6013.59; ...
616.408 8560.79 -6014.62; ...
6109.12 8550.29 -6025.7; ...
6099.94 8564.19 -6020.46; ...
6158.81 8558.18 -6029.82; ...
6160.76 8553.54 -6019.23; ...
6151.89 8567.71 -6014.88; ...
572.839 8565.88 -6023.43; ...
578.116 8571.7 -6015.64; ...
626.841 8577.38 -6031.69; ...
625.252 8573.37 -6023.05; ...
634.031 8582.75 -6024.09; ...
6090.5 8575.76 -6025.6; ...
6092.52 8572.82 -6016.57; ...
6086.72 8579.4 -6014.38; ...
6145.68 8577.69 -6027.19; ...
6141.45 8583.72 -6012.5; ...
587.522 8588.42 -6024.44; ...
585.583 8582.83 -6014.43; ...
592.698 8594.36 -6017.46; ...
645.73 8594.46 -6030.58; ...
643.125 8591.16 -6024.09; ...
651.743 8600.05 -6023.57; ...
6079.07 8592.03 -6026.5; ...
6081.15 8585.77 -6017.24; ...
6073.95 8594.62 -6015.17; ...
6132.42 8595.88 -6032.04; ...
6135.7 8591.53 -6020.05; ...
6127.84 8601.39 -6018.31; ...
603.9 8613.5 -6025.67; ...
601.395 8605.5 -6014.92; ...
608.791 8615.26 -6014.06; ...
663.383 8612.8 -6029.84; ...
660.741 8609.34 -6023.65; ...
668.391 8619.08 -6023.96; ...
6068.32 8610.15 -6029.32; ...
6068.68 8603.18 -6018.21; ...
6058.9 8618.15 -6012.73; ...
6116.59 8615.55 -6032.71; ...
6121.65 8608.4 -6022.09; ...
6113.79 8617.19 -6018.8; ...
608.061 8621.17 -6027.2; ...
614.835 8627.97 -6020.08; ...
679.087 8634.27 -6029.79; ...
675.985 8628.65 -6024.2; ...
680.921 8635.59 -6022.41; ...
6053.13 8629.93 -6025.95; ...
6047.02 8636.45 -6008.93; ...
6102.74 8632.28 -6030.85; ...
6106.95 8625.08 -6021.24; ...
6097.27 8636.54 -6014.23; ...
624.177 8647.37 -6028.23; ...
623.179 8638.81 -6018.62; ...
631.16 8649.54 -6018.14; ...
683.255 8641.4 -6029.6; ...
687.991 8648.82 -6020.72; ...
6038.87 8647.55 -6029.62; ...
6041.17 8642.54 -6017.57; ...
6032.66 8652.01 -6016.48; ...
6090.87 8646.69 -6024.71; ...
6089.49 8646 -6013.27; ...
641.628 8668.26 -6023.86; ...
640.441 8658.39 -6013.36; ...
647.207 8667.7 -6012.61; ...
700.027 8668.38 -6029.98; ...
697.418 8663.38 -6023.02; ...
704.746 8674.89 -6024.31; ...
6021.88 8665.02 -6030.39; ...
6026.33 8658.6 -6020.44; ...
6016.56 8668.41 -6017.44; ...
6080.32 8663.51 -6026.51; ...
6083.78 8654.29 -6012.52; ...
6076.63 8664.34 -6009.88; ...
645.242 8675.98 -6026.04; ...
652.398 8681.52 -6018.65; ...
714.853 8691.04 -6031.1; ...
711.887 8685.17 -6025.24; ...
716.755 8692.08 -6023.64; ...
6003.32 8682.95 -6030.11; ...
6008.65 8676.03 -6020.46; ...
5998.03 8686.31 -6017.11; ...
6068.58 8683.55 -6030.41; ...
6069.29 8675.51 -6013.02; ...
6057.08 8691.37 -6013.33; ...
660.581 8702.72 -6029.05; ...
660.352 8693.03 -6017.71; ...
667.666 8704.26 -6019.36; ...
719.073 8697.94 -6030.94; ...
724.491 8704.57 -6021.58; ...
5984.59 8701.69 -6029.77; ...
5989.74 8694.31 -6020.1; ...
5979.06 8704.78 -6016.85; ...
6054.49 8702.68 -6026.82; ...
6049.52 8702.69 -6016.38; ...
678.349 8721.52 -6027.22; ...
676.992 8712.42 -6016.21; ...
685.404 8722.39 -6018.03; ...
737.629 8724.01 -6030.52; ...
734.977 8718.75 -6023.51; ...
743.91 8729.44 -6023.2; ...
5965.77 8720.51 -6028.42; ...
5970.93 8712.85 -6019.76; ...
5960.36 8723.31 -6016.51; ...
6041.23 8721.39 -6027.9; ...
6042 8712.76 -6017.42; ...
6034.43 8722.51 -6017.86; ...
698.047 8739.34 -6023.8; ...
696.055 8730.73 -6014.36; ...
707.075 8743.96 -6014.27; ...
754.833 8742.95 -6028.49; ...
752.753 8739.01 -6023.02; ...
759.683 8747.66 -6023.01; ...
5947.96 8737.73 -6026.85; ...
5952.45 8731.16 -6019.14; ...
5941.68 8741.75 -6015.92; ...
6024.26 8740.92 -6027.26; ...
6025.65 8732.4 -6017.58; ...
6016.6 8742.42 -6017.25; ...
713.05 8764.91 -6030.81; ...
713.686 8758.33 -6022.86; ...
720.578 8768.53 -6023.59; ...
770.675 8765.52 -6029.5; ...
767.421 8757.55 -6022.83; ...
774.801 8764.87 -6015.56; ...
5929.13 8756.39 -6026.15; ...
5933.4 8749.83 -6018.36; ...
5921.78 8761.04 -6015.06; ...
6005.48 8759.72 -6026.7; ...
6007.13 8751.97 -6016.98; ...
5997.85 8761.33 -6016.94; ...
729.268 8787.35 -6028.25; ...
728.267 8777.89 -6021.77; ...
736.515 8783.9 -6014.43; ...
775.496 8773.06 -6029.68; ...
781.425 8778.38 -6022.65; ...
5908.87 8776.18 -6025.06; ...
5912.9 8769.43 -6017.2; ...
5901.23 8780.58 -6013.78; ...
5986.86 8776.29 -6026.62; ...
5989.4 8769.25 -6017.31; ...
5980.9 8776.78 -6017.39; ...
733.29 8795.16 -6028.97; ...
740.877 8799.46 -6022.37; ...
790.629 8793.88 -6025.74; ...
788.763 8785.73 -6016.91; ...
795.945 8796.77 -6018.04; ...
5891.05 8795.35 -6025; ...
5893.26 8788.71 -6016.15; ...
5884.05 8798.64 -6013.55; ...
5951.13 8802.36 -6022.35; ...
5957.79 8791.88 -6012.8; ...
5946.25 8798.61 -6009.32; ...
5969.47 8790.23 -6026.75; ...
5971.94 8782.87 -6015.95; ...
749.941 8816.61 -6027.83; ...
749.94 8805.89 -6016.9; ...
757.996 8816.17 -6018.23; ...
806.397 8820.39 -6027.36; ...
804.827 8807.65 -6015.48; ...
813.295 8818.65 -6013.95; ...
5879.08 8813.18 -6028.29; ...
5878.62 8807.14 -6016.88; ...
5871.59 8820.73 -6013.86; ...
5935.06 8817.33 -6023.68; ...
5937.58 8806.5 -6010.89; ...
5928.03 8813.84 -6009.11; ...
767.996 8834.56 -6027.57; ...
768.142 8823.66 -6015.29; ...
776.304 8834.14 -6017.87; ...
810.82 8828.72 -6028.71; ...
817.179 8833.9 -6024.28; ...
5870.08 8826.58 -6027.64; ...
5866.4 8833.87 -6019.39; ...
5917.89 8835.2 -6024.89; ...
5920.14 8823.49 -6010.93; ...
5910.31 8833.67 -6008.65; ...
786.374 8853.33 -6028; ...
786.43 8842.25 -6015.44; ...
794.262 8853.33 -6018.5; ...
826.952 8850.94 -6029.02; ...
825.476 8840.72 -6019.29; ...
834.91 8851.03 -6018.11; ...
5863.58 8847.12 -6020.14; ...
5898.77 8853.52 -6028.32; ...
5902.41 8844.26 -6012.84; ...
5892.74 8852.86 -6013.36; ...
804.527 8872.4 -6028.05; ...
803.949 8861.67 -6015.88; ...
811.909 8872.51 -6018.22; ...
845.273 8869.81 -6028.84; ...
843.908 8860.71 -6018.31; ...
853.005 8869.3 -6018.32; ...
5856.7 8864.11 -6020.57; ...
5850.27 8871.75 -6017.41; ...
5866.98 8860.13 -6016.94; ...
5877.12 8870.58 -6028.13; ...
5882.9 8859.29 -6016.36; ...
5866.74 8872.63 -6010.23; ...
5858.98 8856.34 -6027.26; ...
822.524 8890.93 -6027.52; ...
821.454 8880.93 -6015.37; ...
829.522 8891.86 -6017.91; ...
863.356 8887.08 -6029.24; ...
861.99 8877.94 -6018.7; ...
871.023 8886.74 -6018.51; ...
5839.65 8878.3 -6024.3; ...
5828.91 8885.37 -6023.04; ...
5853.63 8879.45 -6019.04; ...
5864.05 8887.15 -6028.79; ...
5864.81 8878.22 -6019.08; ...
5856.69 8893.19 -6013.46; ...
5845.16 8873.97 -6027.33; ...
841.893 8913.45 -6028.27; ...
839.38 8900.95 -6014.47; ...
848.618 8911 -6012.79; ...
881.283 8905.59 -6028.97; ...
879.96 8895.94 -6018.56; ...
889.135 8905.23 -6018.05; ...
5819.26 8893.83 -6022.36; ...
5810.04 8902.82 -6021.87; ...
5854.32 8903.99 -6025.11; ...
5852.61 8903.78 -6013.61; ...
846.964 8921.47 -6030.76; ...
853.794 8926.24 -6025.28; ...
900.052 8923.7 -6027.96; ...
898.382 8914.44 -6017.72; ...
907.958 8922.93 -6016.94; ...
5800.9 8912.14 -6021.16; ...
5792.09 8921.27 -6020; ...
5841.76 8921.26 -6026.31; ...
5846.9 8912.49 -6013.1; ...
5838.58 8922.33 -6011.03; ...
864.237 8942.65 -6029.36; ...
862.254 8932.6 -6019.44; ...
871.655 8942.73 -6018.23; ...
919.283 8940.19 -6028.78; ...
917.435 8931.59 -6017.24; ...
927.155 8940.52 -6018.07; ...
5783.24 8930.26 -6019.52; ...
5774 8939.52 -6019.56; ...
5823.78 8940.05 -6026.25; ...
5829.83 8931.79 -6013.32; ...
5819.64 8941.4 -6011.31; ...
881.313 8961.02 -6026.37; ...
880.397 8952.17 -6017.7; ...
888.592 8961.24 -6017.61; ...
939.194 8957.89 -6028.65; ...
936.541 8949.48 -6017.93; ...
945.64 8958.56 -6017.96; ...
5764.51 8949 -6019.67; ...
5754.9 8958.73 -6019.6; ...
5803.56 8959.22 -6025.37; ...
5810.02 8950.89 -6012.8; ...
5799.27 8960.68 -6010.23; ...
897.018 8981.16 -6028.99; ...
896.887 8971.3 -6018.71; ...
906.046 8980.9 -6018.47; ...
958.043 8976.64 -6029.02; ...
955.082 8968.09 -6018.3; ...
966.531 8978.14 -6018.98; ...
5745.36 8968.52 -6019.44; ...
5735.97 8978.21 -6019.33; ...
5784.07 8977.23 -6025.64; ...
5789.66 8970.05 -6011.8; ...
5779.27 8979.46 -6009.98; ...
916.482 8999.93 -6028.09; ...
915.868 8990.4 -6018.07; ...
926.452 8999.24 -6017.23; ...
979.779 8997.14 -6033.94; ...
977.368 8989.03 -6023.41; ...
985.179 8995.64 -6025.3; ...
985.844 8988.16 -6012.44; ...
997.067 8998.85 -6017.72; ...
5726.7 8987.67 -6019.35; ...
5717.46 8996.82 -6019.52; ...
5770.54 8990.03 -6029.69; ...
5770.66 8987.88 -6014.32; ...
5759.43 8998.99 -6020.86; ...
935.864 9017.07 -6029.42; ...
935.715 9008.82 -6019.32; ...
945.277 9017.05 -6019.9; ...
1011.1 9016.16 -6028.3; ...
1008.96 9007.85 -6018.34; ...
1019.49 9016.68 -6018.32; ...
5708.23 9005.73 -6019.66; ...
5699.07 9014.71 -6019.54; ...
5747.75 9009.7 -6020.2; ...
5737.87 9018.97 -6019.16; ...
957.021 9033.68 -6027.67; ...
955.694 9024.98 -6018.21; ...
965.756 9033.34 -6017.06; ...
1030.14 9033.84 -6027.88; ...
1028.85 9025.03 -6017.89; ...
1037.51 9033.52 -6017.43; ...
5690.12 9024.19 -6018.88; ...
5682.63 9034.99 -6017.4; ...
5728.18 9027.69 -6019.39; ...
5718.71 9035.65 -6017.41; ...
976.877 9050.25 -6024.13; ...
975.258 9041.71 -6015.7; ...
983.729 9048.36 -6013.74; ...
1046.8 9052.11 -6028.32; ...
1045.95 9042.52 -6017.59; ...
1054.53 9051.68 -6017.49; ...
5658.99 9046.47 -6020.91; ...
5642.84 9056.09 -6022.31; ...
5672.78 9041.71 -6019.92; ...
5683.25 9046.78 -6018.42; ...
5688.5 9053.49 -6027.06; ...
5697.79 9049.11 -6014.15; ...
5682.32 9059.22 -6017.83; ...
5678.02 9036.64 -6023.74; ...
5710.68 9042.18 -6012.67; ...
991.214 9060.26 -6021; ...
1005.43 9067.35 -6015.2; ...
1065.59 9070.33 -6027.48; ...
1063.36 9060.58 -6017.19; ...
1072.57 9067.55 -6015.11; ...
5632.5 9062.81 -6024.76; ...
5623.46 9072.5 -6022.9; ...
5679.13 9062.49 -6033.9; ...
5678.15 9064.41 -6023.54; ...
5667.51 9074.49 -6027.39; ...
1015.65 9073.7 -6012.91; ...
1028.67 9091.43 -6027.7; ...
1025.68 9082.91 -6016.25; ...
1081.74 9079.32 -6021.98; ...
1096.92 9086.01 -6016.28; ...
5614.32 9080.91 -6024.67; ...
5605.68 9091.45 -6022.78; ...
5654.06 9085.35 -6028.49; ...
5643.4 9094.77 -6024.12; ...
1032.88 9091.64 -6023.14; ...
1042.24 9097.51 -6021.72; ...
1056.08 9106.04 -6017.35; ...
1107.17 9093.01 -6016.04; ...
1126.24 9112.2 -6023.7; ...
1117.81 9100.84 -6015.95; ...
5596.52 9100.37 -6024.59; ...
5587.54 9110.67 -6022.79; ...
5633.47 9102.31 -6024.89; ...
5624.74 9111.6 -6022.89; ...
1067.04 9115.74 -6020.05; ...
1080.61 9123.69 -6017.64; ...
1127.21 9106.21 -6010.31; ...
1134.73 9123.48 -6028.04; ...
1133.47 9115.27 -6010.86; ...
5577.97 9119.2 -6024.6; ...
5568.51 9129.19 -6022.52; ...
5615.23 9119.95 -6025.07; ...
5606.28 9130.41 -6023.6; ...
1092.07 9132.1 -6021.36; ...
1102.85 9131.63 -6009.89; ...
1115.57 9145.76 -6028.86; ...
1114.73 9137.87 -6016.97; ...
1129.25 9132.57 -6017.8; ...
1145.68 9127.59 -6016.23; ...
1124.66 9149.46 -6022.78; ...
1156.12 9136.91 -6026.36; ...
1167.98 9142.94 -6017.92; ...
5558.28 9137.79 -6023.75; ...
5548.69 9148.31 -6020.35; ...
5596.8 9139.2 -6025.91; ...
5588.71 9148.58 -6024.2; ...
1134.54 9166.4 -6028.12; ...
1132.38 9158 -6018.54; ...
1142.26 9167.11 -6018.01; ...
1182.8 9152.21 -6011.84; ...
1191.01 9163.72 -6021.28; ...
5529.14 9161.09 -6027.45; ...
5532.55 9160.87 -6021.4; ...
5524.78 9169.74 -6017.9; ...
5539.32 9157.24 -6018.42; ...
5580.06 9156.64 -6024.82; ...
5572.72 9165.91 -6017.6; ...
1157.81 9183.18 -6025.57; ...
1157.46 9174.64 -6010.14; ...
1164.28 9184.01 -6019.28; ...
1199.98 9166.69 -6014.3; ...
1208.77 9181.27 -6030.96; ...
1206.64 9174.03 -6019.78; ...
1216.5 9179.6 -6017.67; ...
5514.05 9177.34 -6024.35; ...
5560.98 9174.16 -6019.39; ...
5552.15 9181.16 -6021.19; ...
1175.2 9189.86 -6016.53; ...
1185.08 9204.76 -6031.69; ...
1184.32 9198.34 -6021.32; ...
1195.06 9205.29 -6020.57; ...
1228.02 9189.24 -6019.9; ...
1239.27 9197.35 -6017.28; ...
5504.86 9187.78 -6021.17; ...
5495.07 9197.53 -6020.96; ...
5544.18 9189.76 -6021.69; ...
5535.69 9200.05 -6021.67; ...
1211.29 9219 -6024.92; ...
1208.23 9211.09 -6014.35; ...
1217.62 9218.33 -6015.04; ...
1249.21 9206.35 -6016.91; ...
1260.01 9215.79 -6016.03; ...
5465.4 9223.56 -6025.51; ...
5484.86 9207.44 -6020.93; ...
5475.44 9217.32 -6018.3; ...
5526.07 9212.27 -6020.43; ...
5516.27 9225.61 -6016.67; ...
1226.5 9228.33 -6020.55; ...
1238.76 9236.14 -6016.64; ...
1274.54 9226.3 -6013.01; ...
1283.35 9238.46 -6024.4; ...
5451 9234.93 -6028.18; ...
5468.97 9225.24 -6013.77; ...
5461.08 9232.01 -6014.97; ...
5501.07 9238.79 -6028.53; ...
5507.72 9233.95 -6021.3; ...
1253.54 9245.36 -6011.92; ...
1262.44 9256.66 -6020.99; ...
1293.57 9243 -6019.27; ...
1302.57 9250.07 -6022.45; ...
1312.07 9254.23 -6019.14; ...
5431.69 9250.33 -6029.03; ...
5453.56 9239.66 -6013.07; ...
5444.12 9247.01 -6014.23; ...
5486.89 9253.54 -6029.68; ...
5499.3 9244.76 -6018.47; ...
5492.37 9251.61 -6021.5; ...
1271.24 9258.83 -6012.92; ...
1279.42 9275.12 -6031.29; ...
1277.66 9267.07 -6019.36; ...
1286.55 9273.28 -6018.2; ...
1323.12 9261.34 -6018.1; ...
1333.45 9269.81 -6017.96; ...
5397.9 9274.82 -6029.92; ...
5414.09 9265.5 -6030.43; ...
5434.4 9256.3 -6012.05; ...
5422.74 9266 -6016.56; ...
5453.07 9278.58 -6030.78; ...
5470.79 9268.06 -6028.04; ...
5484.88 9260.38 -6019.11; ...
5477.99 9266.02 -6021.29; ...
1297.73 9283.65 -6020.97; ...
1310.35 9292.5 -6017.28; ...
1343.63 9279.06 -6017.08; ...
1354.56 9289.35 -6013.27; ...
5378.49 9290.03 -6028.94; ...
5403.87 9281.65 -6010.95; ...
5391.25 9290.17 -6011.6; ...
5415.57 9281.6 -6029.22; ...
5415.63 9295.67 -6029.02; ...
5413.59 9275.58 -6012.99; ...
5408.06 9275.41 -6023.06; ...
5431.81 9290.15 -6027.08; ...
5422.17 9289.01 -6033.77; ...
5459.92 9279.31 -6015.48; ...
5445.36 9288 -6013.46; ...
5470.47 9272.95 -6016.17; ...
1325.45 9302.79 -6012.91; ...
1335.51 9313.66 -6022.01; ...
1365.68 9298.97 -6010.26; ...
1375.65 9312.56 -6026.04; ...
1370.38 9307.9 -6022.46; ...
5360.75 9307.95 -6027.81; ...
5380.84 9296.53 -6013.46; ...
5372.58 9305.4 -6014.11; ...
5404.42 9305.81 -6032.51; ...
5419.5 9298.97 -6015.86; ...
5408.33 9304.27 -6017.88; ...
5431.76 9295.8 -6008.38; ...
1345.6 9317.6 -6015.27; ...
1355.39 9326.79 -6028.66; ...
1354.16 9322.37 -6019.94; ...
1367.05 9317.93 -6020; ...
1382.2 9313.03 -6016.91; ...
1362.83 9330.13 -6021.79; ...
1394.49 9319.98 -6026.15; ...
1406.27 9325.8 -6018.31; ...
5326.12 9329.77 -6030; ...
5343.55 9323.72 -6026.54; ...
5362.1 9315.41 -6016.02; ...
5354.34 9321.31 -6014.56; ...
5370.33 9317.67 -6019.31; ...
5383.85 9320.15 -6019.96; ...
5368.33 9329.57 -6019.63; ...
5374.7 9324.62 -6028.04; ...
5397.66 9311.95 -6018.56; ...
1369.83 9341.13 -6024.45; ...
1382.03 9350.87 -6021.69; ...
1415.68 9331.47 -6011.57; ...
1437.99 9350.55 -6022.97; ...
1426.75 9340.75 -6013.56; ...
5308.51 9337.6 -6033.02; ...
5331.31 9339.65 -6010.11; ...
5315.87 9344.4 -6017.52; ...
5343.64 9337.57 -6026.12; ...
5338.99 9350.43 -6020.45; ...
5341.53 9337.27 -6009.85; ...
5336.87 9333.22 -6020.68; ...
5346.7 9337.57 -6010.82; ...
5357.75 9335.32 -6019.25; ...
5344.46 9343.72 -6009.54; ...
5351.83 9337.8 -6025.72; ...
1393.84 9359.71 -6020.06; ...
1405.36 9368.27 -6016.99; ...
1437.7 9351.33 -6006.17; ...
1446.93 9360.35 -6028.76; ...
1442.67 9358.26 -6017.36; ...
5267.52 9362.41 -6031.51; ...
5285.74 9353.14 -6029.68; ...
5274.72 9363.34 -6024.42; ...
5299.8 9350.02 -6022.92; ...
5332.1 9359.03 -6027.33; ...
5340.52 9351.71 -6006.87; ...
5333.69 9357.93 -6013.17; ...
1415.39 9374.85 -6010.77; ...
1430.86 9380.48 -6025.58; ...
1426.46 9376.91 -6016.06; ...
1440.23 9370.97 -6018.13; ...
1456.16 9368.28 -6020.13; ...
1437.21 9386.13 -6017.92; ...
1469.19 9375.38 -6029.88; ...
1479.01 9384.51 -6024.46; ...
5226.41 9387.89 -6027.26; ...
5249.79 9374.44 -6028.41; ...
5237.37 9384.68 -6022.5; ...
5262.29 9370.52 -6023.91; ...
5312.65 9374.69 -6022.2; ...
5299.81 9383.86 -6014.37; ...
5324.14 9366.09 -6015.38; ...
1444.2 9397.62 -6026.98; ...
1454.44 9406.71 -6022.43; ...
1488.32 9394.27 -6021.9; ...
1497.63 9403.62 -6019.79; ...
5197.27 9404.83 -6030.69; ...
5212.12 9396.67 -6027.66; ...
5228.11 9391.12 -6020.22; ...
5219.09 9397.83 -6019.01; ...
5277.3 9397.05 -6022.66; ...
5263.53 9407.47 -6019.46; ...
5287.31 9391.02 -6016.75; ...
1465.51 9414.68 -6020.45; ...
1475.8 9421.99 -6020.43; ...
1505.69 9410.86 -6015.77; ...
1529.05 9425.05 -6024.41; ...
1516.59 9418.76 -6017.22; ...
5178.16 9418.94 -6028.39; ...
5199.12 9408.75 -6021.99; ...
5186.38 9418.52 -6020.42; ...
5207.1 9406.5 -6018; ...
5253.27 9417.39 -6024.22; ...
5242.56 9426.85 -6023.11; ...
1485.96 9429.9 -6020.48; ...
1495.32 9438.06 -6018.31; ...
1527.88 9428.52 -6009.85; ...
1540.03 9431.53 -6030.19; ...
1536.87 9431.53 -6018.27; ...
5141.67 9441.15 -6028.71; ...
5158.43 9432.87 -6026.47; ...
5175.98 9426.26 -6019.37; ...
5165.81 9434.19 -6018.01; ...
5212.72 9451.74 -6024.3; ...
5231.62 9435.88 -6024.4; ...
5220.96 9445.81 -6019.85; ...
1502.69 9445.17 -6014.55; ...
1524.26 9461.91 -6023.64; ...
1512.49 9453.29 -6017.24; ...
1547.87 9439.8 -6018.61; ...
1559.59 9447.42 -6024.45; ...
1583.2 9465.56 -6023.7; ...
1571.31 9456.79 -6020.26; ...
5105.64 9461.04 -6027.96; ...
5122.05 9453.29 -6025.85; ...
5143.85 9446.26 -6020.06; ...
5129.8 9455.63 -6018.31; ...
5152.36 9444.25 -6016.42; ...
5200.01 9462.59 -6027.24; ...
5213.38 9453.03 -6017.51; ...
5206.8 9459.46 -6017.28; ...
1521.03 9462.15 -6011.88; ...
1539.58 9475.07 -6026.98; ...
1530.05 9470.35 -6012.88; ...
1579.31 9464.95 -6012.38; ...
1596.42 9477.52 -6026.44; ...
1587.36 9472.39 -6011.9; ...
5086.28 9474.87 -6025.46; ...
5107.67 9465.13 -6019.63; ...
5095.07 9473.24 -6017.98; ...
5115.76 9464.15 -6016.6; ...
5181.01 9478.84 -6029.51; ...
5200.08 9466.24 -6016.85; ...
5192.2 9474.59 -6014.16; ...
1538.58 9479.65 -6011.15; ...
1558.87 9494.04 -6027.83; ...
1547.93 9488.72 -6013.02; ...
1594.5 9480.1 -6009.24; ...
1614.34 9494.24 -6027.55; ...
1603.06 9487.85 -6011.25; ...
5065.34 9490.5 -6025.37; ...
5084.98 9480.3 -6016; ...
5074.75 9489.94 -6011.84; ...
5161.14 9495.12 -6028.81; ...
5182.7 9483.27 -6014.8; ...
5173.82 9490.9 -6014.24; ...
1557.06 9499.36 -6010.82; ...
1577.32 9512.11 -6028.02; ...
1566.62 9508.15 -6012.79; ...
1611.88 9496.55 -6008.34; ...
1635.65 9511.57 -6029.67; ...
1623.44 9505.74 -6010.81; ...
5030.57 9513.8 -6029.47; ...
5046.32 9503.72 -6025.29; ...
5058.95 9500.82 -6010.34; ...
5051.8 9502.12 -6016.77; ...
5108.7 9517.88 -6033.03; ...
5125.75 9512.87 -6030.2; ...
5142.04 9507.8 -6026.2; ...
5163.04 9500.44 -6010.88; ...
5151.98 9507.47 -6013.19; ...
1575.93 9517.76 -6010.96; ...
1592.29 9523.77 -6029.34; ...
1585.79 9524.31 -6014.22; ...
1639.19 9517.96 -6007.76; ...
1653.27 9523.93 -6032.51; ...
1648.13 9523.13 -6020.72; ...
1664.17 9531.38 -6028.83; ...
5010.14 9528.33 -6029.4; ...
5035 9514.48 -6015.04; ...
5021.51 9523.99 -6013.88; ...
5043.89 9508.59 -6014.03; ...
5071.13 9535.12 -6030.59; ...
5088.93 9527.36 -6027.1; ...
5114.28 9520.35 -6019.46; ...
5100.01 9525.89 -6016.18; ...
5126.58 9517.92 -6014.54; ...
5139.36 9515.27 -6009.44; ...
1598.7 9532.51 -6016.06; ...
1614.72 9541.72 -6014.3; ...
1636.89 9545.78 -6027.86; ...
1628.99 9544.36 -6022.9; ...
1658.34 9529.43 -6021.75; ...
1670.69 9536.27 -6015.19; ...
1689.56 9543.05 -6018.43; ...
1710.18 9547.96 -6028.73; ...
1702.76 9546.18 -6024.83; ...
4976.92 9548.53 -6029.49; ...
4992.91 9541.93 -6030.8; ...
5007.02 9535.19 -6008.54; ...
4997.9 9541.86 -6020.1; ...
5033.36 9556 -6030.39; ...
5052.08 9546.95 -6026.56; ...
5075.34 9535.9 -6016.25; ...
5062.31 9543.45 -6014.89; ...
5084.96 9532.67 -6010.15; ...
1640.23 9551.19 -6016.97; ...
1655.73 9557.18 -6022.84; ...
1668.79 9565.39 -6021.74; ...
1679.2 9573.14 -6018.93; ...
1714.99 9551.31 -6015.86; ...
1731.77 9559.1 -6019.72; ...
1743.73 9566.1 -6023.12; ...
4939.32 9568.58 -6029.83; ...
4957.63 9559.46 -6025.41; ...
4979.88 9551.08 -6013.77; ...
4968.03 9556.7 -6013.2; ...
4994.61 9556.56 -6029.29; ...
4995.53 9573.22 -6026.75; ...
4989.71 9548.3 -6015.48; ...
4986.47 9548.84 -6023.81; ...
5012.86 9566.3 -6026.81; ...
5002.92 9564.16 -6033.02; ...
5039.21 9558.63 -6014.6; ...
5024.31 9566.73 -6013.55; ...
5050.87 9551.53 -6012.99; ...
1689.76 9580.41 -6021.74; ...
1697.75 9587.08 -6016.83; ...
1752.74 9572.32 -6017.1; ...
1762.6 9580.14 -6023.15; ...
1770.84 9587 -6019.94; ...
4901.45 9588.05 -6033.04; ...
4918.67 9580.54 -6028.77; ...
4945.55 9573.42 -6011.08; ...
4928.82 9583.13 -6015.4; ...
4957.53 9564.38 -6009.35; ...
4976.85 9589.05 -6029.07; ...
5002.15 9577.82 -6013; ...
4987.37 9586 -6012.17; ...
5012.73 9572.33 -6013.22; ...
1705.87 9593.64 -6012.62; ...
1728.89 9610.59 -6023.22; ...
1716.3 9601.59 -6015.18; ...
1780.29 9595.54 -6018.28; ...
1789.43 9604.56 -6018.48; ...
4881.34 9602.23 -6031.24; ...
4904.77 9592.38 -6021.91; ...
4891.28 9601.79 -6020.76; ...
4914.33 9591.31 -6016; ...
4956.92 9605.84 -6030.39; ...
4970.99 9595.23 -6010.05; ...
4962.92 9600.92 -6018.45; ...
1725.82 9610.25 -6008.59; ...
1743.85 9623.54 -6027.81; ...
1735.77 9617.61 -6011.33; ...
1798.01 9613.69 -6019.28; ...
1806.31 9622.72 -6019.64; ...
4845.29 9624.2 -6031.92; ...
4861.6 9616.6 -6028.64; ...
4880.63 9609.56 -6019.84; ...
4870.42 9617.64 -6018.58; ...
4939.88 9623.62 -6029.49; ...
4952.44 9609.99 -6016.22; ...
4945.66 9617.94 -6020.23; ...
1744.08 9624.85 -6010.48; ...
1762.57 9641.95 -6028.68; ...
1752.77 9633.4 -6012.19; ...
1814.76 9631.39 -6018.78; ...
1824.14 9639.96 -6017.28; ...
4809.28 9642.12 -6032.1; ...
4826.24 9635.75 -6029.08; ...
4848.88 9629.35 -6021.42; ...
4835.57 9638.15 -6019.39; ...
4857.45 9627.5 -6016.98; ...
4922.99 9640.87 -6029.23; ...
4936.29 9628.57 -6017.36; ...
4929.41 9637.04 -6021.15; ...
1762.05 9643.04 -6009.58; ...
1781.09 9660.46 -6029.99; ...
1772.21 9652.9 -6011.94; ...
1833.49 9647.35 -6013.57; ...
1855.43 9664 -6026.59; ...
1843.92 9656.19 -6018.79; ...
4773.94 9660.33 -6031.73; ...
4790.07 9653.68 -6028.9; ...
4812.99 9647.58 -6021.66; ...
4799.38 9656 -6019.37; ...
4821.94 9646.58 -6017.36; ...
4886.43 9664.15 -6029.31; ...
4904.16 9655.88 -6026.78; ...
4920.49 9646.72 -6018.97; ...
4912.59 9653.39 -6021.4; ...
1784.87 9664.48 -6008.76; ...
1795.2 9672.43 -6032.55; ...
1791.8 9670.5 -6019.55; ...
1853.07 9663.58 -6013.6; ...
1870.17 9671.62 -6030.37; ...
1863.07 9670.25 -6014.18; ...
1888.34 9682.39 -6025.82; ...
4737.81 9679.42 -6030.31; ...
4754.56 9672.23 -6028.77; ...
4776.81 9665.75 -6021.45; ...
4763.21 9674.47 -6019.42; ...
4785.61 9664.62 -6017.12; ...
4848.63 9681.23 -6028.92; ...
4866.46 9675.23 -6026.62; ...
4885.98 9668.75 -6013.62; ...
4874.94 9675 -6020.05; ...
4902.29 9660.82 -6016.61; ...
1804.34 9678.22 -6017.36; ...
1819.82 9686.93 -6019.36; ...
1837.36 9696.57 -6030.99; ...
1830.69 9693.31 -6026.47; ...
1875.64 9678.29 -6013.19; ...
1886.13 9684.17 -6009.69; ...
1910.37 9694.85 -6028.87; ...
1899.05 9690.36 -6011.15; ...
4703.04 9698.1 -6029.75; ...
4719.4 9690.57 -6027.56; ...
4740.8 9684.16 -6021.35; ...
4727.33 9692.73 -6019.18; ...
4749.39 9683.07 -6017.49; ...
4811.48 9698.58 -6028.78; ...
4828.82 9691.94 -6026.03; ...
4848.16 9686.85 -6013.3; ...
4837.12 9691.93 -6019.64; ...
4863.89 9681.07 -6016.02; ...
1842.38 9698.37 -6017.74; ...
1856.62 9705.44 -6018.64; ...
1873.28 9715.17 -6030.87; ...
1866.75 9711.68 -6026.07; ...
1914.25 9700.45 -6008.44; ...
1930.06 9707.65 -6030.48; ...
1923.6 9705.44 -6018.15; ...
1948.1 9719.08 -6027.21; ...
4665.9 9717.38 -6029.16; ...
4683.31 9710.12 -6027.09; ...
4705.16 9702.59 -6020.91; ...
4690.65 9711.64 -6018.74; ...
4713.62 9701.21 -6017.21; ...
4773.68 9720.43 -6031.84; ...
4791.92 9710.6 -6027.19; ...
4811.37 9703.73 -6012.95; ...
4800.17 9709.18 -6019; ...
4826.34 9697.9 -6015.62; ...
1878.38 9717.1 -6017.69; ...
1892.67 9724.62 -6018.66; ...
1909.63 9733.54 -6029.23; ...
1902.91 9730.69 -6025.22; ...
1938.39 9714.46 -6013.68; ...
1954.38 9723 -6012.8; ...
1964.64 9727.13 -6031.86; ...
1961.37 9726.31 -6020.76; ...
1983.48 9735.97 -6027.35; ...
4592.36 9736.69 -6029.72; ...
4609.5 9732.98 -6028.8; ...
4625.88 9730.45 -6027.54; ...
4643.79 9727.14 -6025.76; ...
4667.34 9721.91 -6020.55; ...
4652.11 9729.75 -6018.23; ...
4675.57 9720.48 -6016.88; ...
4739.12 9739.57 -6031.19; ...
4755.92 9732.21 -6027.88; ...
4775.03 9723.02 -6012.83; ...
4764.83 9729.43 -6019.84; ...
4789.7 9715.4 -6014.35; ...
1914.39 9735.6 -6016.5; ...
1928.81 9742.64 -6017.21; ...
1946.18 9753.88 -6029.59; ...
1939.38 9749.52 -6024.85; ...
1972.09 9731.07 -6020.69; ...
1982.51 9734.64 -6012.05; ...
2001.16 9744.7 -6030.63; ...
1998.79 9745.19 -6012.28; ...
2014.52 9751.15 -6028.02; ...
4554.14 9751.28 -6029.12; ...
4571.5 9745.29 -6026.93; ...
4595.12 9740.98 -6021.07; ...
4579.64 9747.86 -6018.51; ...
4608.09 9739.73 -6018.57; ...
4623.97 9737.59 -6017.07; ...
4636.53 9736.53 -6015.3; ...
4702.65 9756.22 -6030.61; ...
4720.71 9749.18 -6027.24; ...
4740.82 9741.99 -6012.78; ...
4730.24 9747.18 -6019.41; ...
4755.41 9735.32 -6014.96; ...
1951.62 9755.09 -6016.42; ...
1968.19 9762.85 -6019.2; ...
1983.86 9773.11 -6032.65; ...
1978.42 9769.68 -6028.03; ...
2009.2 9752 -6017.2; ...
2024.17 9753.83 -6014.88; ...
2042.01 9760.1 -6019.44; ...
2055.5 9768.66 -6032.87; ...
2050.68 9765.95 -6028.69; ...
4499.7 9772.49 -6029.02; ...
4516.66 9766.68 -6028.05; ...
4533.14 9761.74 -6026.06; ...
4556.01 9755.96 -6020.3; ...
4541.69 9764.25 -6018.11; ...
4564.75 9755.17 -6016.58; ...
4664.55 9773.63 -6030.89; ...
4683.25 9766.41 -6027.25; ...
4702.35 9759.05 -6011.27; ...
4692.12 9764.67 -6018.56; ...
4719.48 9752.26 -6014.11; ...
1986.69 9773.04 -6025.8; ...
1997.34 9775.26 -6019.37; ...
2026.93 9794.84 -6025.56; ...
2014.22 9784.7 -6016.78; ...
2059.11 9769.28 -6026.68; ...
2070.69 9772.25 -6020.31; ...
2097.06 9784.02 -6029.81; ...
2090.4 9781.97 -6018.12; ...
4461.71 9788.93 -6029.83; ...
4479.2 9782.64 -6026.46; ...
4502.89 9776.91 -6021.29; ...
4487.81 9785.35 -6018.95; ...
4514.92 9774.75 -6018.83; ...
4526.82 9772.63 -6015.95; ...
4611.24 9794.2 -6032.64; ...
4628.71 9788.8 -6028.72; ...
4645.81 9783.01 -6027.22; ...
4664.71 9776.32 -6012.69; ...
4653.47 9781.71 -6018.47; ...
4680.87 9770.33 -6014.42; ...
2025.07 9791.78 -6011.79; ...
2039.67 9802.36 -6030.37; ...
2036.34 9798.91 -6014.19; ...
2051.15 9807.62 -6028.94; ...
2061.58 9810.41 -6028.31; ...
2099.66 9787.77 -6024.14; ...
2112.03 9791.69 -6024.25; ...
2128.51 9794.54 -6018.8; ...
2146.04 9803.24 -6016.13; ...
4407.81 9809.17 -6032.04; ...
4423.25 9804.32 -6029.52; ...
4439.91 9800 -6027.09; ...
4464.12 9794.25 -6020.11; ...
4449.7 9802.75 -6018.05; ...
4473.1 9793.51 -6016.76; ...
4572.89 9810.41 -6031.87; ...
4591.81 9803.67 -6029.04; ...
4612.14 9796.79 -6012.53; ...
4601.18 9802.28 -6020.21; ...
4631.57 9790.33 -6015.43; ...
4642.91 9786.69 -6014.95; ...
2045.1 9805.11 -6020.64; ...
2054.87 9807.96 -6019.5; ...
2068.95 9809.97 -6020.51; ...
2089.3 9812.64 -6023.99; ...
2106.51 9812.3 -6015.44; ...
2135.55 9821.29 -6030.42; ...
2125.91 9819.08 -6017.74; ...
2156.31 9809.02 -6025.62; ...
2147.72 9807.24 -6031.77; ...
2168.93 9809.67 -6024.77; ...
2182.39 9811.33 -6018.61; ...
2200.78 9817.61 -6019.03; ...
4370.23 9826.32 -6031.31; ...
4387.74 9820.03 -6029.1; ...
4411.34 9814.24 -6022.24; ...
4396.86 9822.37 -6019.78; ...
4423.14 9812.59 -6018.93; ...
4435.08 9811.03 -6015.67; ...
4522.78 9829.23 -6029.35; ...
4539.47 9825.39 -6027.54; ...
4555.1 9820.45 -6027.09; ...
4574.74 9814.03 -6013.46; ...
4564.24 9819.52 -6020.47; ...
4590.42 9807.72 -6015.67; ...
2137.88 9824.58 -6022.58; ...
2147.41 9829.66 -6018.36; ...
2168.44 9845.43 -6028.96; ...
2161.99 9839.51 -6019.02; ...
2212.03 9823.36 -6025.42; ...
2218.94 9825.89 -6020.27; ...
2237.27 9835.63 -6029.53; ...
2230.65 9830.47 -6016.74; ...
2249.03 9837.53 -6018.18; ...
4316.77 9846.38 -6028.28; ...
4332.89 9841.07 -6027.82; ...
4349.42 9836.66 -6026.99; ...
4373.35 9831.52 -6021.25; ...
4358.7 9839.36 -6018.12; ...
4382.31 9830.52 -6017.37; ...
4463.88 9847.16 -6029.51; ...
4481.26 9843.57 -6026.5; ...
4500.33 9838.9 -6024.43; ...
4527.11 9833.04 -6017.78; ...
4511.94 9839.24 -6014.93; ...
4540.32 9829.39 -6013.9; ...
4554.33 9824.9 -6016.17; ...
2171.6 9846.11 -6022.42; ...
2180.81 9849.66 -6017.62; ...
2204 9861.28 -6027.97; ...
2196.72 9856.83 -6018.22; ...
2263.01 9842.78 -6025.27; ...
2274.72 9844.75 -6019.35; ...
2299.63 9854.8 -6029.71; ...
2291.05 9848.56 -6018.04; ...
2308.67 9854.21 -6021.24; ...
2306.22 9850.17 -6010.98; ...
2324.4 9856.87 -6015.82; ...
4281.45 9862.48 -6027.82; ...
4299 9856.29 -6026.63; ...
4321.42 9849.19 -6019.62; ...
4305.82 9858.57 -6014.85; ...
4332.92 9847.06 -6017.71; ...
4343.77 9846.33 -6014.78; ...
4408.38 9866.85 -6028.9; ...
4425.06 9862.26 -6025.5; ...
4443.25 9856.39 -6025.2; ...
4463.59 9854.29 -6015.54; ...
4452.39 9856.69 -6020.11; ...
4481.49 9849.59 -6012.8; ...
4496.07 9846.6 -6009.43; ...
2206.9 9861.97 -6022.78; ...
2216.9 9865.39 -6017.92; ...
2238.62 9877.72 -6026.43; ...
2233.05 9873.63 -6017.95; ...
2336.55 9863.27 -6023.27; ...
2358.6 9873.16 -6031.08; ...
2351.93 9867.99 -6020.92; ...
2365.65 9874 -6022.18; ...
2363.6 9869.87 -6012.48; ...
2376.56 9877.11 -6014.58; ...
4209.11 9883.67 -6029.95; ...
4227.32 9879.26 -6028.55; ...
4243.8 9876.53 -6026.59; ...
4261.81 9872.95 -6028.23; ...
4281.26 9866.71 -6015.93; ...
4268.91 9873.87 -6015.26; ...
4297.78 9869.84 -6026.17; ...
4297.51 9884.16 -6026.1; ...
4290.52 9865.64 -6013.18; ...
4289.3 9863.53 -6021.39; ...
4315.44 9882.31 -6028.25; ...
4306.14 9877.37 -6031.68; ...
4334.08 9882.32 -6027.65; ...
4352.47 9880.63 -6027.36; ...
4370.18 9878.58 -6026.34; ...
4388.22 9875.38 -6025.85; ...
4406.36 9873.13 -6014.09; ...
4396.32 9876.46 -6020.05; ...
4426.35 9866.81 -6010.96; ...
4441.95 9861.83 -6014.87; ...
2242.46 9879.69 -6022.22; ...
2254.3 9884.08 -6019.01; ...
2285.06 9898.97 -6026.16; ...
2273.41 9893.06 -6019.21; ...
2297.15 9904.76 -6024.44; ...
2388.38 9884.97 -6019.13; ...
2402.66 9894.48 -6014.19; ...
4022.78 9900.64 -6027.84; ...
4040.8 9897.07 -6028.73; ...
4057.75 9896.59 -6028.88; ...
4075.96 9897.51 -6028.62; ...
4095.45 9898.65 -6027.66; ...
4115.3 9898.49 -6027.72; ...
4133.41 9897.35 -6028; ...
4150.05 9896.06 -6026.94; ...
4166.76 9894.09 -6025.71; ...
4185.68 9890.93 -6024.57; ...
4213 9886.75 -6014.69; ...
4195.88 9891.98 -6013.05; ...
4228.68 9882.18 -6016.69; ...
4239.23 9881.8 -6011.73; ...
4260.37 9888.11 -6027.59; ...
4259.43 9903.11 -6027.1; ...
4253.77 9881.1 -6008.18; ...
4251.75 9879.79 -6020.78; ...
4277.82 9895.43 -6025.8; ...
4268.56 9895.13 -6033.64; ...
4303.21 9888.39 -6016.98; ...
4288.94 9893.71 -6013.9; ...
4316.94 9887.66 -6014.78; ...
4334.64 9886.67 -6013.67; ...
4352.44 9885.03 -6012.85; ...
4370.68 9883.01 -6012.63; ...
4385.55 9880.89 -6016.15; ...
2285.78 9900.51 -6018.78; ...
2293.78 9902.56 -6011.87; ...
2313.55 9911.87 -6028.49; ...
2309.3 9909.91 -6014.63; ...
2324.67 9917.64 -6027.4; ...
2411.15 9903.21 -6014.81; ...
2424.86 9915.55 -6025.85; ...
2420.49 9911.24 -6018.37; ...
3967.46 9918.79 -6027.75; ...
3983.53 9913.14 -6026.29; ...
4000.47 9908.86 -6023.49; ...
4027.85 9903.36 -6020.79; ...
4012.4 9911.88 -6013.87; ...
4040.95 9902.62 -6020.39; ...
4057.11 9903.29 -6019.65; ...
4075.26 9904.43 -6017.89; ...
4096.36 9905.55 -6012.52; ...
4118.15 9900.99 -6017.82; ...
4132.77 9899.81 -6014.74; ...
4149.92 9898.07 -6012.68; ...
4166.9 9896.54 -6012.08; ...
4179.91 9895.97 -6010.13; ...
4207.4 9924.54 -6032.5; ...
4225.07 9920.09 -6028.24; ...
4242.65 9914.16 -6026.36; ...
4261.04 9908.29 -6013.51; ...
4251.4 9913.09 -6019.48; ...
4274.54 9901.28 -6008.43; ...
2319.49 9916.44 -6020.94; ...
2329.47 9919.41 -6020.11; ...
2344.56 9922.03 -6016.31; ...
2368.32 9935.72 -6025.27; ...
2362.87 9930.76 -6017.72; ...
2428.76 9917.63 -6022.75; ...
2440.69 9920.21 -6022.37; ...
2454.89 9919.8 -6012.63; ...
2480.17 9931.56 -6024.36; ...
2473.43 9926.53 -6015.94; ...
3937.37 9930.47 -6029.05; ...
3948.73 9927.05 -6023.83; ...
3971.16 9920.19 -6018.48; ...
3958.61 9926.5 -6014.18; ...
3982.35 9918.16 -6015.58; ...
3994.07 9917.35 -6011.97; ...
4152.9 9941.25 -6032.63; ...
4170.17 9936.01 -6029.64; ...
4186.86 9931.15 -6028.25; ...
4206.79 9925.68 -6014.58; ...
4194.56 9929.41 -6020.19; ...
4227.46 9922.05 -6012.79; ...
4242.33 9918.38 -6015.31; ...
2372.11 9937.13 -6021.23; ...
2383.9 9939.65 -6017.91; ...
2411.47 9953.78 -6027.38; ...
2401.86 9948.25 -6019.31; ...
2421.34 9958.29 -6026.28; ...
2437.89 9962.77 -6023.34; ...
2484.47 9933.15 -6020.07; ...
2496.69 9937.41 -6016.54; ...
2520.43 9955.99 -6028.8; ...
2514.08 9951.45 -6017.43; ...
2529.12 9956.55 -6030.48; ...
2613.34 9951.83 -6029.03; ...
2609.95 9948.01 -6018.3; ...
2598.82 9952.11 -6024.45; ...
2625.08 9950.68 -6025.08; ...
2623.7 9944.74 -6013.99; ...
2636.15 9949.21 -6019.19; ...
2636.83 9943 -6009.22; ...
2653.59 9952.33 -6017; ...
3873.25 9947.65 -6020.63; ...
3859.78 9949.98 -6022.85; ...
3892.65 9944.22 -6017.7; ...
3910.77 9940.8 -6015.06; ...
3930.06 9935.74 -6014.28; ...
3944.24 9933.7 -6007.45; ...
4114.21 9958.44 -6030.61; ...
4132.47 9950.96 -6028.15; ...
4153.72 9942.04 -6019.19; ...
4140.91 9947.78 -6020.84; ...
4169.47 9936.46 -6017.73; ...
4181.95 9932.75 -6016.4; ...
2411.96 9956.3 -6020.83; ...
2421.25 9959.17 -6016.87; ...
2434.07 9959.78 -6009.64; ...
2461.05 9968.14 -6027.67; ...
2453.88 9967.49 -6013.26; ...
2479.06 9974.06 -6026.34; ...
2493.21 9976.6 -6024.39; ...
2514.5 9965.76 -6025.77; ...
2506.32 9975.37 -6024.25; ...
2519.48 9959.96 -6019.52; ...
2503.92 9973.3 -6027.97; ...
2530.99 9959.35 -6021.76; ...
2522.71 9959.8 -6025.18; ...
2551.85 9959.53 -6023.58; ...
2571.02 9958.49 -6019.38; ...
2584.93 9954.18 -6019.58; ...
2672.26 9968.95 -6034.75; ...
2670.15 9963.1 -6025.07; ...
2684.12 9969.56 -6030.8; ...
2684.02 9962.87 -6019.62; ...
2699.31 9968.32 -6025.79; ...
2697.74 9960.73 -6013.91; ...
2711.33 9965.43 -6018.9; ...
2711.29 9958.4 -6007.63; ...
2728.06 9965.04 -6013.67; ...
3806.74 9968.3 -6027.88; ...
3800.39 9967.46 -6013.11; ...
3792.35 9969.47 -6023.24; ...
3818.59 9965.88 -6027.67; ...
3820.34 9962.7 -6011.5; ...
3839.24 9955.91 -6016.1; ...
3850.06 9951.36 -6016.97; ...
3931.86 9978.25 -6028.87; ...
3950.26 9974.31 -6027.89; ...
3968.32 9971.51 -6029.09; ...
3986.78 9970.26 -6030.37; ...
4005.28 9970.31 -6030.99; ...
4023.68 9970.96 -6031.11; ...
4042.04 9971.48 -6030.81; ...
4060.39 9971.4 -6029.95; ...
4077.63 9970.61 -6028.17; ...
4094.64 9967.35 -6026.78; ...
4115.14 9959.52 -6018.82; ...
4103.11 9965.5 -6020.62; ...
4127.55 9953.46 -6016.61; ...
2467.83 9974.16 -6019.31; ...
2480.12 9977.2 -6017.96; ...
2494.63 9977.34 -6017.21; ...
2511.15 9975.95 -6019.52; ...
2531.49 9975.47 -6023.38; ...
2550.53 9975.93 -6020.22; ...
2566.53 9975.98 -6013.7; ...
2598.24 9990.25 -6026.72; ...
2587.15 9984.8 -6016.67; ...
2608.7 9994.86 -6027.54; ...
2618.84 9997.28 -6027.64; ...
2741.73 9972.84 -6027.01; ...
2758.38 9975.02 -6022.79; ...
2771.52 9975.96 -6018.13; ...
2794.2 9990.96 -6036.69; ...
2790.23 9980.12 -6021.5; ...
2811.61 9987.39 -6032.88; ...
2810.78 9979.07 -6019.17; ...
2829.75 9986.02 -6030.9; ...
2829.22 9977.64 -6018.17; ...
2847.31 9984.65 -6027.71; ...
2845.67 9975.87 -6016.05; ...
2859.87 9982.11 -6021.82; ...
2859.99 9974.39 -6011.64; ...
2875.39 9983.03 -6015.68; ...
3729.71 9983.61 -6031.39; ...
3728.49 9982.54 -6014.25; ...
3718.78 9985.91 -6023.59; ...
3749.65 9976.74 -6019.89; ...
3766.04 9972.83 -6020.82; ...
3777.82 9970.57 -6018.63; ...
3846.27 9989.62 -6030.32; ...
3849.75 9989.6 -6020.13; ...
3834.77 9992.2 -6019.09; ...
3863 9988.8 -6012.7; ...
3882.87 9987.47 -6029.61; ...
3873.47 9987.95 -6024.44; ...
3893.06 9986.34 -6027.26; ...
3908.72 9983.3 -6025.11; ...
3931.4 9977.62 -6015.94; ...
3916.49 9981.29 -6017.28; ...
3950.13 9973.63 -6016.06; ...
3968.7 9971.11 -6017.54; ...
3986.65 9970.45 -6018.54; ...
4004.74 9971.1 -6018.93; ...
4023.24 9972.27 -6019; ...
4042.03 9973.19 -6018.79; ...
4060.55 9973.31 -6018.38; ...
4077.74 9972.08 -6017.98; ...
4090.72 9969.65 -6017.11; ...
2600.65 9993.22 -6019.92; ...
2610.21 9995.81 -6019.17; ...
2623.59 9996.12 -6021.1; ...
2642.95 9995.84 -6025.59; ...
2661.82 9994.66 -6021.53; ...
2677.61 9993.84 -6013.43; ...
2708.9 10008.3 -6028.13; ...
2698.37 10002.7 -6018.67; ...
2719.38 10011.3 -6027.63; ...
2732.93 10012.5 -6026.44; ...
2748.62 10012.2 -6025.67; ...
2764.67 10011 -6027.14; ...
2885.66 9992.5 -6023.96; ...
2908.04 10003.7 -6034.44; ...
2902.43 9997.33 -6022.5; ...
2920.39 10004.4 -6029.42; ...
2919.87 9998.21 -6017.85; ...
2937.33 10005.2 -6028.95; ...
2937.59 9998.24 -6016.96; ...
2956.07 10005.4 -6029.88; ...
2956.07 9997.49 -6017.48; ...
2974.59 10004.7 -6029.69; ...
2974.36 9996.17 -6017.49; ...
2991.67 10003.4 -6027.22; ...
2991.17 9994.66 -6015.58; ...
3004.89 10001.5 -6021.92; ...
3006.28 9993.89 -6011.28; ...
3023.17 10005.2 -6018.16; ...
3571.5 10008.6 -6028.56; ...
3569.81 10007.9 -6020.83; ...
3558.56 10009.7 -6019.3; ...
3575.55 10008 -6023.72; ...
3572.58 10007.9 -6016.44; ...
3578.56 10009.1 -6014.33; ...
3622.52 10005.6 -6036.17; ...
3630.99 10005.6 -6028.49; ...
3638.9 10006.5 -6021.34; ...
3666.16 9999.26 -6017.42; ...
3648.6 10006.5 -6016.7; ...
3693.09 9992.06 -6019.23; ...
3706.91 9988.52 -6018.52; ...
3756.07 10007.7 -6028.12; ...
3759.33 10007.2 -6016.58; ...
3742.64 10012.9 -6016.49; ...
3766.86 10004.2 -6032.16; ...
3772.8 10003.1 -6023.74; ...
3785.19 10001.2 -6021.63; ...
3801.06 9998.83 -6017.22; ...
3815.76 9997 -6010.75; ...
3883.12 9987.56 -6021.35; ...
3892.1 9986.14 -6017.02; ...
3903.01 9983.94 -6013.7; ...
2710.83 10009.4 -6020.92; ...
2720.9 10010.9 -6018.57; ...
2734.75 10010.8 -6016.72; ...
2750.79 10009.8 -6016.45; ...
2767.18 10009.8 -6017.75; ...
2786.39 10012 -6016.49; ...
2820.94 10027.5 -6026.68; ...
2809.7 10020.9 -6018.83; ...
2830.65 10029.1 -6025.76; ...
2841.48 10029.8 -6024.13; ...
2851.84 10030.3 -6023.92; ...
3042 10023.1 -6033.74; ...
3039.13 10017.1 -6024.75; ...
3051.31 10023.6 -6028.94; ...
3051.58 10017.4 -6018.79; ...
3064.9 10023.7 -6026.74; ...
3066.09 10016.9 -6016.23; ...
3081.97 10023.5 -6027.14; ...
3083.02 10016.3 -6015.91; ...
3101.06 10023.3 -6027.62; ...
3101.29 10015.5 -6016.12; ...
3120.22 10022.8 -6026.76; ...
3119.57 10014.5 -6015.5; ...
3138.48 10021.9 -6024.2; ...
3136.18 10013.3 -6013.1; ...
3151.43 10020 -6019; ...
3151.02 10012.5 -6009.03; ...
3168.09 10021.5 -6015.45; ...
3499.8 10027.3 -6023.33; ...
3489.91 10021.2 -6010.33; ...
3483.34 10028.7 -6018.44; ...
3509.07 10026.9 -6023.48; ...
3508.46 10018.2 -6011.88; ...
3525 10023.6 -6028.98; ...
3526.26 10014.8 -6014.57; ...
3540.41 10011.6 -6013.57; ...
3594.57 10009.6 -6022.51; ...
3613.79 10009.5 -6021.69; ...
3627.96 10010.7 -6014.78; ...
3639.78 10011.2 -6012.86; ...
3697.58 10030.1 -6031.86; ...
3691.11 10026 -6018.03; ...
3681.74 10030.9 -6026.59; ...
3711.13 10022.1 -6016.71; ...
3724.96 10018.4 -6013.34; ...
2821.77 10026 -6020.06; ...
2830.86 10026.8 -6017.66; ...
2843 10027 -6016.38; ...
2858.28 10028.2 -6018.63; ...
2879.88 10031.6 -6024.67; ...
2902.6 10032.9 -6023.71; ...
2921.32 10033 -6020.27; ...
2936.11 10031.4 -6012.91; ...
2962.18 10048.2 -6024.65; ...
2954.83 10041.2 -6016.99; ...
2968.49 10050.2 -6025.81; ...
3181.83 10030.7 -6025.89; ...
3197.47 10031.9 -6022.65; ...
3213.43 10031.7 -6020.08; ...
3231.08 10031 -6018.98; ...
3249.95 10030 -6019.28; ...
3269.55 10029 -6020.24; ...
3290.26 10028.7 -6020.5; ...
3309.36 10032.2 -6023.86; ...
3325.74 10034.2 -6024.36; ...
3343.66 10034.8 -6024.6; ...
3361.53 10034.9 -6024.4; ...
3379.11 10034.4 -6023.97; ...
3396.81 10033.6 -6023.61; ...
3415.5 10032.8 -6023.39; ...
3435.01 10033 -6022.43; ...
3454.3 10033.5 -6020.46; ...
3468.35 10032.9 -6017.32; ...
3507.34 10035.4 -6026.12; ...
3516.21 10041.8 -6030; ...
3508.06 10039.1 -6014.92; ...
3505.23 10043.5 -6023.53; ...
3508.16 10030.7 -6028.69; ...
3516.76 10035.4 -6031.85; ...
3519.82 10039.2 -6032.07; ...
3526.56 10037.1 -6016.06; ...
3548.55 10036.8 -6021.71; ...
3535.21 10036.2 -6030.27; ...
3567.79 10037 -6020.42; ...
3583.12 10036.9 -6018.75; ...
3597.87 10035.5 -6015.04; ...
3615.91 10033.8 -6020.73; ...
3632.72 10032.8 -6024.31; ...
3650.61 10031.6 -6024.54; ...
3665.13 10030.3 -6022.61; ...
2964.58 10047.2 -6020.45; ...
2973.84 10049 -6021.55; ...
2991.88 10050.8 -6025.7; ...
3012.42 10051.3 -6023.84; ...
3031.55 10051.7 -6023.7; ...
3050.37 10051.6 -6024.54; ...
3068.59 10051.3 -6024.72; ...
3085.8 10051 -6022.3; ...
3100.46 10050.6 -6014.8; ...
3132.11 10064 -6029.01; ...
3120.63 10059.3 -6019.36; ...
3143.51 10066.3 -6029.2; ...
3158.4 10066.9 -6028.38; ...
3176.24 10066.5 -6027.96; ...
3195.88 10066.1 -6028.33; ...
3216.07 10065.9 -6029.04; ...
3235.96 10066.2 -6029.3; ...
3254.94 10066.7 -6028.49; ...
3272.08 10066.8 -6026.32; ...
3282.57 10066.5 -6022.69; ...
3307.53 10059.6 -6026.73; ...
3291.6 10063.9 -6021.83; ...
3327.21 10055.3 -6026.57; ...
3345.79 10053.3 -6026.85; ...
3364.05 10052.7 -6026.67; ...
3382.14 10052.8 -6026.35; ...
3400.05 10052.8 -6026.05; ...
3418.02 10052.3 -6025.83; ...
3436.74 10050.9 -6025.34; ...
3456.32 10049.3 -6023.8; ...
3475.68 10047.8 -6021.67; ...
3490.1 10046.2 -6019.62; ...
3133.42 10065.9 -6022.14; ...
3143.61 10067.4 -6019.93; ...
3158.17 10067.2 -6018.04; ...
3176.08 10066.5 -6017.49; ...
3195.76 10065.9 -6018.07; ...
3215.9 10065.8 -6018.86; ...
3235.57 10066.2 -6018.95; ...
3253.96 10066.5 -6017.92; ...
3269.65 10066.2 -6016.24; ...
3281.42 10064.8 -6015.61; ...
-167.92 7132.21 -5993.94; ...
-166.163 7137.38 -6004.42; ...
-159.719 7149.63 -5995.51; ...
-125.905 7144.65 -5994.74; ...
-146.697 7165.87 -6009.69; ...
-150.231 7161.72 -6003.51; ...
-138.947 7160.59 -6008.6; ...
-128.954 7152.53 -6006.19; ...
-147.294 7171.55 -5998.85; ...
-131.67 7149.74 -6011.52; ...
-122.744 7160.16 -6000.89; ...
-145.183 7173.9 -6009.7; ...
-143.363 7183.33 -6003.69; ...
-144.602 7170.84 -6006.31; ...
-115.368 7173.75 -5996.72; ...
-138.57 7204.38 -5994.17; ...
-108.285 7187.59 -5997.16; ...
-102.506 7199.32 -5998.07; ...
-131.707 7212.2 -6004.82; ...
-133.117 7215.73 -5997.42; ...
-127.309 7227.3 -5999.08; ...
-97.2597 7210.81 -5997.55; ...
-118.751 7246.29 -5998.11; ...
-91.0617 7224.13 -5998.8; ...
-84.7551 7239.71 -5999.54; ...
-111.699 7250.17 -6008.45; ...
-113.075 7254.53 -6001.92; ...
-108.515 7260.93 -6005.09; ...
-79.8818 7257.64 -5996.6; ...
6868.31 7258.55 -6001.54; ...
-106.593 7276.01 -5995.22; ...
-76.8877 7269.69 -5998.27; ...
6867.36 7271.43 -6007.67; ...
6863.36 7273.2 -5993.65; ...
6909.46 7274.64 -6010.36; ...
6899.11 7278.36 -5995.47; ...
-97.519 7296.6 -5996.89; ...
-72.9775 7284.12 -6007.97; ...
-76.2065 7280.01 -5999.58; ...
6860.1 7289.87 -6004.47; ...
6856.37 7293.12 -5990.44; ...
6904.26 7291.4 -6011.11; ...
6896.54 7294.41 -6000.59; ...
-89.4014 7302.67 -6004.15; ...
-81.0374 7297.9 -6002.16; ...
-71.8606 7292.17 -6000.62; ...
-86.1338 7315.95 -6007.95; ...
-86.5421 7306.01 -6010.73; ...
-65.7498 7301.51 -5999.2; ...
6854.03 7309.83 -6007.29; ...
6852.92 7303.12 -5996.79; ...
6846.67 7317.92 -5992.79; ...
6898.42 7308.97 -6010.26; ...
6891.22 7304.09 -5997.39; ...
-87.5577 7332.92 -5996.21; ...
-54.9254 7322.13 -6011.48; ...
-60.3644 7317.04 -5997.9; ...
6844.25 7328.33 -6004.35; ...
6837.48 7330.86 -5991.56; ...
6894.86 7329.76 -6013.98; ...
6888.71 7318.88 -6000.3; ...
6886.29 7333.67 -6003; ...
-81.071 7353.12 -5995.82; ...
-54.9589 7331.9 -6000.69; ...
-49.0259 7348.35 -6003.43; ...
6838.81 7347.21 -6008.25; ...
6835.06 7338.65 -5997.99; ...
6829.11 7351.63 -5995.23; ...
6888.82 7346.47 -6011.28; ...
6880.15 7345.66 -6000; ...
-77.3802 7359.2 -6008.48; ...
-77.4279 7362.4 -5999.08; ...
-72.5448 7371.46 -5999.28; ...
-44.5051 7367.53 -5995.22; ...
6831 7364.37 -6006.07; ...
6824.1 7367.37 -5996.16; ...
6881.95 7363.37 -6009.08; ...
6874.47 7357.89 -5997.44; ...
-64.6507 7389.49 -5994.38; ...
-40.2211 7373.61 -6008.97; ...
-40.7743 7377.13 -5999.77; ...
-35.6049 7387.98 -6000.43; ...
6823.69 7381.62 -6004.32; ...
6818.11 7379.51 -5989.3; ...
6877.75 7384.31 -6012.94; ...
6872.25 7373.23 -6000.73; ...
6869.45 7388.27 -6004.12; ...
-59.045 7399.9 -6005.19; ...
-60.5344 7399.49 -5994.49; ...
-56.0614 7409.23 -5991.97; ...
-24.9762 7406.45 -5997.12; ...
6817.34 7401.25 -6007.26; ...
6815.37 7391.96 -5997.05; ...
6808.24 7405.67 -5992.94; ...
6870.75 7399.98 -6011.71; ...
6862.01 7400.19 -6001.5; ...
-53.4112 7412.36 -6003.3; ...
-47.7386 7427.49 -5997.43; ...
-19.4631 7410.92 -6009.92; ...
-17.8447 7415.57 -6000.09; ...
-10.4539 7424.67 -6004.63; ...
6805.54 7418.21 -6003.26; ...
6801.78 7416.91 -5992.47; ...
6861.04 7416.55 -6009.91; ...
6853.78 7412.39 -5998.46; ...
-39.7081 7441.76 -6008.31; ...
-42.1471 7438.73 -6003.77; ...
-39.2321 7446.56 -6004.18; ...
1.20868 7439.64 -6010.37; ...
-1.50814 7436.55 -6005.57; ...
5.77851 7447.37 -6005.37; ...
6794.28 7437.46 -6005.36; ...
6795.64 7426.84 -5992.77; ...
6785.55 7441.56 -5991; ...
6850.85 7438.35 -6012.1; ...
6848.19 7427.37 -6000.31; ...
6843.19 7438.96 -6001.21; ...
-37.3687 7448.49 -6008.76; ...
-36.0431 7457.92 -6004.27; ...
16.3974 7463.9 -6009.87; ...
12.998 7458.17 -6005.65; ...
16.9606 7465.33 -6003.06; ...
6783.14 7456.6 -6009.52; ...
6781.69 7450.2 -5998.77; ...
6774.56 7461.67 -5999.42; ...
6839.4 7457.69 -6011.8; ...
6837.61 7449.52 -6001.41; ...
6830.56 7461.97 -6001.32; ...
-31.2519 7477.25 -5998.41; ...
19.991 7471.97 -6008.81; ...
19.5867 7473.91 -5999.14; ...
6770.2 7474.41 -6006.5; ...
6767.06 7473.31 -5994.76; ...
6826.35 7473.13 -6005.95; ...
6823.07 7469.28 -5996.02; ...
-23.852 7491.89 -6006.36; ...
-26.2245 7490.62 -5997.1; ...
-20.3084 7501.76 -5993.62; ...
23.0969 7481.58 -6007.64; ...
24.848 7491.77 -5995.3; ...
6760.87 7492.98 -6009.73; ...
6761.18 7485.31 -5999.65; ...
6754.72 7497.39 -5999.89; ...
6813.18 7491.48 -6005.85; ...
6815.31 7481.25 -5993.07; ...
6809.17 7492.31 -5992.86; ...
-17.9096 7506.3 -6004.44; ...
-11.1584 7520.8 -5998.44; ...
32.8781 7516.99 -5996.72; ...
6750.1 7510.48 -6006.65; ...
6748.64 7508.72 -5995.14; ...
6794.86 7513.13 -6006.99; ...
6801.4 7502.82 -5992.02; ...
6789.04 7518.33 -5987.43; ...
-3.1878 7536.05 -6007.36; ...
-5.69648 7532.37 -6003.67; ...
-2.16126 7540.18 -6003.26; ...
36.3745 7522.77 -6011.96; ...
36.5534 7527.29 -6002.77; ...
39.8755 7534.85 -6007.94; ...
6742.69 7525.65 -6007.75; ...
6742.94 7520.67 -5999.4; ...
6736.74 7535.12 -5997.24; ...
6776.22 7531.65 -6008.06; ...
6781.12 7526.38 -5995.9; ...
6772.14 7536.12 -5995.56; ...
0.0451972 7542.82 -6006.78; ...
3.72909 7552.08 -6002.19; ...
44.2748 7550.17 -5996.63; ...
6730.65 7548.91 -5999.96; ...
6765 7544.55 -6009.62; ...
6766.73 7541.91 -6000.41; ...
6761.09 7550.82 -6002.76; ...
14.3981 7572.68 -6007.95; ...
10.8152 7566.45 -6004.24; ...
14.5102 7575.62 -6002.2; ...
50.6295 7566.52 -5996.2; ...
6722.3 7564.66 -6008.3; ...
6723.48 7563.67 -5994.55; ...
6755.73 7564.71 -6004.6; ...
17.4718 7580.54 -6006.2; ...
19.915 7588.89 -5996.91; ...
56.0295 7575.3 -6011.17; ...
53.9721 7573.4 -6002.41; ...
6718.37 7572.43 -6001.33; ...
6713.28 7584.64 -5997.2; ...
6748.35 7584.66 -6000.8; ...
28.8858 7611.45 -5996.83; ...
58.0964 7583.07 -6000.31; ...
63.739 7597.29 -5999.62; ...
6703.68 7598.59 -6010.81; ...
6706.41 7600.2 -5996.5; ...
6738.68 7600.09 -6002.87; ...
6733.94 7610.15 -5996.14; ...
33.0844 7620.12 -6006.09; ...
32.8939 7621.9 -5999.18; ...
38.9932 7631.11 -5998.32; ...
74.3328 7620.22 -6014.42; ...
69.0127 7618.57 -5997.89; ...
6701.21 7607.21 -6003.35; ...
6695.87 7620.8 -6001.5; ...
6723.91 7619.99 -6007.98; ...
6726.92 7617.58 -6000.02; ...
49.1804 7647.19 -5996.48; ...
71.8789 7633.86 -6003.76; ...
68.4029 7634.15 -5997.58; ...
6689.16 7638.98 -5997.45; ...
6720.79 7626.28 -5997.84; ...
6714.77 7637.19 -6000.17; ...
53.84 7654.79 -6004.89; ...
54.6228 7652.45 -5998.93; ...
63.1089 7647.39 -5998.34; ...
75.0247 7641.93 -5997.33; ...
59.1473 7664.38 -5997.77; ...
84.8742 7652.95 -5995.54; ...
6682.65 7647.99 -6003.28; ...
6679.95 7661.74 -5994.32; ...
6702.62 7651.6 -6011.3; ...
6686.91 7640.17 -6010.35; ...
6708.46 7650.02 -5998.07; ...
62.9987 7675.67 -5997.09; ...
93.6564 7668.74 -6010.57; ...
91.0715 7664.94 -6001.02; ...
6668.25 7672.32 -6005.99; ...
6674.82 7671.91 -5996.93; ...
6700.87 7663.1 -5996.08; ...
6692.33 7678.13 -5997.43; ...
68.742 7690.28 -6009.9; ...
66.8669 7684.5 -5997.03; ...
96.3721 7675.69 -5999.66; ...
103.743 7691.11 -5999.2; ...
6666.08 7685.78 -5999.88; ...
6657.84 7695.19 -5998.25; ...
6674.95 7684.9 -5998.58; ...
6684.31 7685.31 -6001.9; ...
6676.76 7698.95 -6004.28; ...
6681.92 7689.21 -6008.27; ...
72.5184 7697.38 -5998.52; ...
78.6246 7712.24 -5997.85; ...
111.283 7709.1 -6011.66; ...
108.779 7703.65 -6003.89; ...
6646.65 7706.85 -6008.28; ...
6651.25 7705.72 -5999.87; ...
6671.21 7715.85 -5999.22; ...
86.1567 7734.42 -6009.58; ...
84.9705 7729.77 -5993.28; ...
113.728 7712.57 -5999.62; ...
120.666 7726.98 -5997.15; ...
6644.39 7716.34 -6001.81; ...
6635.72 7730.25 -5999.19; ...
6654.91 7718.31 -6000.79; ...
6663.69 7721.43 -6003.44; ...
6660.29 7735.21 -5996.83; ...
6660.31 7726.64 -6006.14; ...
88.9674 7740.5 -6001.84; ...
95.6364 7750.89 -5998.33; ...
129.355 7749.1 -6014.19; ...
124.907 7743.9 -6003.48; ...
6628.92 7741.47 -6006.35; ...
6624.33 7753.95 -5997.22; ...
6643.87 7750.05 -6009.04; ...
6633.35 7735.04 -6012.88; ...
6653.15 7752.17 -5995.69; ...
109 7765.21 -6008.89; ...
103.617 7761.21 -5999.93; ...
119.364 7767.54 -6007.76; ...
127.549 7763.95 -6006.62; ...
124.148 7758.01 -5998.91; ...
125.083 7756.19 -6006.05; ...
6608.41 7777.49 -6006.87; ...
6619.86 7771.54 -6007.76; ...
6630.61 7762.67 -6008.95; ...
6621.26 7766.02 -5996.42; ...
6621.64 7761.5 -6006.76; ...
6645.79 7757.39 -5999.21; ...
6638.28 7762.79 -5999.97; ...
111.009 7769.56 -5994.81; ...
119.364 7776.72 -5998.58; ...
132.83 7769.44 -5997.97; ...
118.228 7788.02 -5999.15; ...
119.019 7781.22 -6009.59; ...
141.274 7780.81 -5998.24; ...
6597.56 7787.36 -6010; ...
6614.19 7778.75 -5998.55; ...
6606.07 7789.3 -5996.43; ...
6619.86 7775.93 -5998.58; ...
6630.25 7768.33 -5999.72; ...
6618.59 7785.33 -5997.37; ...
6619.51 7777.92 -6005.68; ...
127.627 7806.33 -6009.87; ...
121.406 7805.19 -5996.87; ...
137.727 7804.26 -6007.76; ...
145.457 7801.46 -6010.98; ...
144.212 7794.79 -5999.12; ...
140.593 7791.71 -6006.84; ...
6589.33 7805.33 -6005.68; ...
6601.5 7804.26 -6007.76; ...
6609.41 7802.07 -6003.57; ...
6602.21 7802.9 -5995.93; ...
6598.77 7796.7 -6003.27; ...
6614.55 7801.68 -5992.3; ...
126.31 7817.07 -6004.09; ...
123.594 7817.93 -5996.22; ...
149.548 7804.44 -6000.32; ...
131.103 7813.76 -6011.25; ...
158.803 7817.27 -5997.53; ...
6572.58 7819.28 -6007.18; ...
6593.02 7815.44 -5998.04; ...
6579.74 7821.67 -5997.99; ...
6601.5 7813.44 -5998.58; ...
6608.53 7808.62 -5995.6; ...
6600.85 7824.19 -5997.67; ...
6601.86 7814.68 -6005.74; ...
127.758 7826.39 -5995.96; ...
135.057 7841.53 -5996.97; ...
167.472 7832.92 -6007.63; ...
164.518 7829.3 -5999.67; ...
6554.39 7837.9 -6007.58; ...
6570.4 7828.19 -5998.54; ...
6561.4 7836.62 -5998.93; ...
6597.7 7838.61 -6007.48; ...
6598.22 7839.23 -5994.32; ...
143.209 7856.47 -6012.63; ...
140.226 7853.76 -6003.4; ...
169.931 7840.46 -5999.22; ...
176.208 7854.99 -5998.02; ...
6535.89 7857.34 -6007.58; ...
6552.22 7845.43 -5999.3; ...
6543.22 7855.05 -5999.44; ...
6594.17 7848.09 -6001.49; ...
6588.63 7862.67 -6000.13; ...
145.642 7863.6 -6000.47; ...
152.335 7875.74 -5999.36; ...
184.124 7871.14 -6008.31; ...
181.279 7867.41 -6000.24; ...
6518.14 7876.77 -6008.31; ...
6534.01 7864.57 -5999.59; ...
6525.32 7874.26 -6000.05; ...
6582.01 7876.65 -6002.13; ...
161.767 7892.4 -6009.54; ...
158.31 7889.23 -5997.9; ...
186.787 7878.07 -5999.41; ...
193.508 7891.53 -5997.59; ...
6502.85 7894.83 -6010.67; ...
6516.43 7884.08 -6000.53; ...
6507.89 7894.97 -6001.11; ...
6575.61 7888.83 -5999.87; ...
6565.88 7903.45 -5995.57; ...
164.224 7901.23 -5996.94; ...
171.449 7915.17 -5996.39; ...
202.083 7906.55 -6007.35; ...
199.122 7903.21 -5999.29; ...
6493.49 7913.51 -6001.34; ...
6503.31 7910.74 -5993.66; ...
6560.99 7914.78 -6007.2; ...
6559.27 7912.19 -5998.17; ...
6553.33 7921.6 -5995.21; ...
180.703 7927.86 -6010.8; ...
177.194 7925.79 -6001.45; ...
205.977 7912.94 -5998.71; ...
215.519 7925.66 -5999.2; ...
6476.27 7931.46 -6004.34; ...
6494.13 7921.38 -5994.25; ...
6485.06 7930.91 -5995.39; ...
6551.54 7930.91 -6006.43; ...
6547.55 7931.43 -5995.93; ...
182.274 7935.7 -5998.08; ...
190.022 7950.66 -5995.95; ...
223.914 7938.5 -5999.67; ...
231.368 7952.4 -5996.89; ...
6458.72 7950.32 -6007.05; ...
6475.75 7939.93 -5996.64; ...
6466.76 7948.91 -5998.38; ...
6544.15 7949.08 -6009.32; ...
6543.02 7940.9 -5996.95; ...
6536.1 7954.83 -5996.26; ...
199.163 7963.29 -6011.13; ...
195.854 7961.64 -6002.04; ...
235.164 7965.6 -5995.02; ...
6446.84 7968.05 -6012.04; ...
6457.9 7958.11 -6000.32; ...
6451.32 7968.63 -6003.33; ...
6533.53 7967.13 -6005.56; ...
6529.58 7966.94 -5992.58; ...
201.566 7972.19 -5999.85; ...
210.748 7985.33 -5998.34; ...
240.508 7978.69 -6004.39; ...
236.052 7976.51 -5996.96; ...
6444.34 7985.86 -6009.12; ...
6450.32 7986.41 -5999.97; ...
6525.14 7985.93 -6008.11; ...
6524.21 7978.45 -5995.44; ...
6517.04 7991.82 -5995.51; ...
218.499 7999.08 -6009.69; ...
216.734 7996.81 -6000.19; ...
240.626 7986.24 -5995.75; ...
249.528 8003.1 -5995.6; ...
6444.19 8004.83 -6007.48; ...
6450.69 8008.62 -5995.61; ...
6513.4 8003.82 -6004.92; ...
6510.23 8003.38 -5992.44; ...
221.752 8007.16 -5998.91; ...
229.777 8020.87 -5997.24; ...
258.693 8018.43 -6005.69; ...
253.152 8016.58 -5997.92; ...
6443.56 8023.75 -6006; ...
6446.98 8027.31 -5997.92; ...
6502.78 8024.2 -6007.77; ...
6503.72 8014.99 -5994.89; ...
6494.46 8028.96 -5992.36; ...
237.24 8035.33 -6009.54; ...
235.533 8033.31 -5999.54; ...
259.01 8025.23 -5996.88; ...
271.124 8037.94 -5998.69; ...
6443.44 8036.87 -6002.58; ...
6448.23 8042.62 -5991.72; ...
6492.29 8044.05 -6010.06; ...
6490.91 8037.11 -6000.06; ...
6481.85 8050.74 -5995.3; ...
240.845 8043.13 -5999.3; ...
249.801 8056.25 -6000.57; ...
279.589 8050.7 -5998.13; ...
285.675 8062.46 -5993.97; ...
6442.17 8048.54 -6000.01; ...
6436.41 8062.41 -5998.82; ...
6480.07 8061.62 -6006.04; ...
6474.96 8061.6 -5994.78; ...
258.565 8070.36 -6000.28; ...
265.115 8082.73 -5994.98; ...
295.232 8071.03 -6008.54; ...
291.699 8069.4 -5999.78; ...
6421.64 8079.66 -6007.15; ...
6427.46 8073.04 -6000.97; ...
6471.47 8079.67 -6008.47; ...
6468.62 8071.07 -5994.57; ...
6461.66 8083.96 -5996.11; ...
273.017 8094.65 -6011.9; ...
270.11 8090.91 -6002.25; ...
297.555 8079.91 -5999.1; ...
307.218 8097.23 -5997.85; ...
6414.54 8091.41 -6009.8; ...
6422.48 8082.73 -5995.98; ...
6416.21 8096.26 -5993.9; ...
6459.81 8096.83 -6005.27; ...
6455.39 8095.29 -5992.66; ...
275.699 8102.57 -6000.4; ...
283.828 8121.49 -5999.41; ...
317.931 8109.83 -6005.54; ...
325.543 8121.77 -6005.14; ...
6409.82 8104.02 -6002.43; ...
6403.93 8120.74 -6001.22; ...
6449.26 8115.84 -6007.36; ...
6449.99 8106.97 -5995.24; ...
6442.47 8117.11 -5995.02; ...
292.466 8134.9 -6006.18; ...
301.019 8145.07 -6005.61; ...
332.298 8131.33 -6007.35; ...
336.672 8140.28 -6005.62; ...
6394.98 8140.51 -5997.6; ...
6438.42 8134.08 -6008.78; ...
6434.94 8126.91 -5995.98; ...
6427.81 8139.68 -5996.68; ...
311.632 8152.98 -6003.87; ...
317.482 8158.6 -6000.51; ...
341.388 8151.94 -5999.94; ...
6387.19 8150.58 -6000.02; ...
6383.89 8161.22 -5992.5; ...
6429.62 8147.16 -6005.65; ...
6420.91 8156.06 -5995.07; ...
328.86 8168.13 -6012.84; ...
321.803 8169.1 -6000.21; ...
351.373 8163.74 -6007.04; ...
344.826 8156.59 -6011.09; ...
361.032 8176.45 -6005.46; ...
6367.94 8172.86 -6007.6; ...
6373.24 8172.11 -5994.31; ...
6418 8171.31 -6001.86; ...
331.019 8179.06 -6004.49; ...
339.824 8192.89 -6003.67; ...
369.598 8186.18 -6006.93; ...
373.178 8192.57 -6003.23; ...
6360.11 8183.46 -6011.61; ...
6365.68 8177.89 -5998.79; ...
6360.29 8184.2 -6001.21; ...
6412.29 8196.14 -6012.51; ...
6411.55 8189.13 -6001.18; ...
346.645 8201.78 -6010.21; ...
348.854 8204.22 -5999.03; ...
353.589 8213.17 -6004.87; ...
385.2 8203.75 -6010.28; ...
378.415 8203.14 -5999.43; ...
6354.1 8193.05 -6004.13; ...
6346.83 8207.08 -5998.19; ...
6404.71 8210.45 -6006.1; ...
6406.26 8203 -5996.79; ...
359.91 8229.56 -6003.6; ...
388.193 8212.51 -6002.92; ...
397.301 8224.19 -6004.65; ...
6336.56 8222.18 -6008.99; ...
6338.87 8218.89 -5999.87; ...
6396.39 8227.74 -6014.23; ...
6401.62 8215.62 -5997.53; ...
6395.88 8228.22 -6003.02; ...
369.317 8242.64 -6008.37; ...
377.361 8252.71 -6006.12; ...
405.936 8235.85 -6005.44; ...
411.124 8246.57 -6003.73; ...
6333.5 8229.23 -5998.45; ...
6327.9 8242.06 -5998.07; ...
6385.6 8245.7 -6007.46; ...
6388.72 8239.8 -5998.73; ...
386.529 8261.59 -6005.35; ...
392.229 8270.31 -6004.89; ...
415.94 8261.63 -5998.45; ...
6320.22 8260.16 -6008.62; ...
6322.54 8259.63 -5993.83; ...
6373.5 8263.61 -6010.79; ...
6381.31 8250.93 -5998.57; ...
6376.1 8259.03 -6002.25; ...
396.914 8283.63 -6001.75; ...
426.662 8275.56 -6001.49; ...
434.813 8288.54 -6000.09; ...
6317.37 8269.9 -6001.14; ...
6311.93 8285.68 -5996.63; ...
6363.42 8277.96 -6011.85; ...
6367.89 8269.33 -6000.34; ...
6362.83 8276.69 -6003.82; ...
406.008 8296.49 -6005.08; ...
414.695 8306.75 -6001.54; ...
441.867 8292.67 -6005.81; ...
441.573 8297.1 -5999.92; ...
449.243 8304.57 -6001.98; ...
6295.03 8306.31 -6007.77; ...
6301.86 8302.88 -5995.35; ...
6353.5 8288.31 -6003.22; ...
6345.25 8300.27 -6004.66; ...
420.627 8313.12 -6010.75; ...
422.171 8313.97 -6000.97; ...
429.322 8323.33 -6005.08; ...
461.624 8315.64 -6007.78; ...
458.707 8314.38 -6003.16; ...
466.752 8324.68 -6004.15; ...
6286.51 8319.36 -6012.86; ...
6294.99 8311.13 -5997.83; ...
6289.14 8321.71 -5996.5; ...
6332.48 8322.45 -6008.81; ...
6335.91 8312.6 -6000.79; ...
440.819 8337.34 -6011.21; ...
438.232 8333.32 -6006.08; ...
443.976 8343.43 -6006.54; ...
478.409 8339.09 -6008.01; ...
475.051 8334.86 -6003.86; ...
479.777 8342.28 -6001.81; ...
6282.04 8329.49 -6003.33; ...
6282.96 8331.8 -5994.44; ...
6325.07 8334.79 -6011.25; ...
6327.86 8323.94 -5998.41; ...
6324.1 8331.84 -6002.19; ...
449.421 8356.71 -5998.42; ...
481.932 8346.06 -6007.52; ...
484.675 8354.86 -6000.64; ...
6278.56 8339.73 -5996.35; ...
6269.94 8356.01 -5998.89; ...
6316.35 8343.51 -6000.28; ...
6309.35 8356.66 -6007.26; ...
457.164 8370.21 -6005.07; ...
455.908 8368.21 -5996.16; ...
460.321 8379.45 -5994.17; ...
496.061 8375.16 -6006.64; ...
492.615 8368.84 -6000.76; ...
498.631 8380.14 -5996.05; ...
6261.03 8368.74 -6003.84; ...
6257.55 8378.86 -5996.3; ...
6301.08 8366.68 -6001.23; ...
6292.12 8376.81 -5997.83; ...
463.261 8382.47 -6003.68; ...
469.103 8396.56 -5997.17; ...
499.992 8382.8 -6007.58; ...
504.848 8392.06 -6002.72; ...
6241.79 8396.08 -6006.2; ...
6251.69 8388.18 -5999.97; ...
6281.95 8386.2 -5997.66; ...
6273.48 8394.33 -6000.98; ...
478.934 8408.46 -6008.66; ...
477.27 8407.25 -6002.16; ...
484.695 8417.79 -6006; ...
513.005 8411.96 -6004.3; ...
511.746 8403.46 -5997.31; ...
519.494 8415.18 -5994.53; ...
6225.73 8411.88 -6006.08; ...
6245.18 8400.89 -5992.69; ...
6236.09 8406.63 -5994.65; ...
6252.6 8401.06 -5998.58; ...
6264.4 8400.44 -5999.61; ...
6249.82 8417.69 -5995.46; ...
6259.05 8408.53 -6004.77; ...
497.067 8428.39 -6014.19; ...
494.869 8427.52 -6007.82; ...
504.987 8428.6 -6007.76; ...
513.807 8423.28 -6007.27; ...
500.136 8435.54 -6003.87; ...
509.937 8417.43 -6010.41; ...
524.305 8426.62 -6003.04; ...
6208.9 8428.28 -6006.62; ...
6225.55 8416 -5995.53; ...
6216.53 8423.12 -5995.53; ...
6233.85 8420.44 -5998.51; ...
6239.9 8430.64 -6006.95; ...
6240.97 8424.92 -5998.71; ...
6233.01 8433.43 -5998.86; ...
504.368 8450.53 -6001.05; ...
504.036 8440.62 -6009.15; ...
535.602 8440.82 -6004.93; ...
533.458 8434.26 -5998.3; ...
541.327 8446.42 -5997.26; ...
6196.07 8442.12 -6009.12; ...
6205.76 8434.77 -5995.59; ...
6198.32 8442.7 -5995.36; ...
6216.04 8437.29 -5999.84; ...
6225.03 8447.26 -6009.98; ...
6227.48 8439.13 -6002.29; ...
6217.16 8449.44 -6000.55; ...
511.726 8462 -6008.26; ...
512.18 8463.35 -6000; ...
519.942 8472.77 -6003.02; ...
545.855 8460.66 -5998.41; ...
6188.57 8453.44 -6001.85; ...
6180.58 8462.81 -6001.08; ...
6200.63 8455.18 -6001.14; ...
6213.26 8461.92 -6010.04; ...
6212.57 8455.28 -6003.81; ...
6204.6 8471.59 -5998.19; ...
533.973 8483.32 -6007.19; ...
530.549 8479.36 -6003.3; ...
541.785 8475.31 -5999.75; ...
553.791 8473.63 -5999.67; ...
537.21 8490.25 -6005.55; ...
547.327 8468.35 -6004.33; ...
565.329 8483.17 -5995.57; ...
6170.12 8480.94 -6009.55; ...
6174.74 8478.23 -5998.45; ...
6196.9 8488.27 -6001.55; ...
541.561 8504.15 -6001.23; ...
568.143 8497.21 -6007.81; ...
572.739 8492.16 -5994.92; ...
579.136 8504.15 -5999.75; ...
6168.03 8489.85 -6001.35; ...
6162.01 8498.78 -5998.74; ...
6177.98 8492.33 -6001.94; ...
6188.1 8495.12 -6004.88; ...
6182.67 8509.35 -5999.15; ...
6185.72 8500.1 -6007.69; ...
550.497 8516.22 -6002.69; ...
556.041 8529.11 -6001.22; ...
555.562 8518.41 -6009.17; ...
587.09 8515.81 -6001.26; ...
6147.72 8522.92 -6005.76; ...
6158.29 8514.53 -5995.07; ...
6175.86 8525.74 -5995.92; ...
562.665 8543.02 -6004.1; ...
593.249 8525.18 -6000.15; ...
601.559 8536.67 -5998.62; ...
6130.39 8537.08 -6010.29; ...
6151.65 8534.76 -5995.17; ...
6140.73 8540.97 -5997.71; ...
6160.79 8529.6 -5998.58; ...
6168.73 8531.48 -6000.07; ...
6161.8 8540.95 -5998.26; ...
6165.74 8535.73 -6004.5; ...
568.259 8553.15 -6001.07; ...
574.636 8563.84 -6000.69; ...
610.038 8548.08 -5999.76; ...
617.62 8556.14 -5994.9; ...
6111.32 8556.59 -6011.02; ...
6132.06 8548.06 -5999.19; ...
6122.48 8556.32 -5999.95; ...
6157.78 8557.05 -6009.29; ...
6158.96 8552.48 -5997.91; ...
581 8574.91 -6000.03; ...
630.303 8575.43 -6006.82; ...
624.08 8565.1 -5997.08; ...
6093.25 8575.74 -6008.03; ...
6112.66 8564.84 -6000.3; ...
6102.78 8573.81 -5999.72; ...
6152.56 8564.85 -5997.68; ...
6145.53 8576.36 -6001.14; ...
588.599 8586.47 -6000.08; ...
597.172 8597.64 -6000.36; ...
630.142 8572.92 -5992.81; ...
644.425 8592.15 -6007.67; ...
637.673 8583.7 -5993.03; ...
6077.84 8591.38 -6007.23; ...
6092.98 8582.52 -5999; ...
6083.91 8590.88 -5998.71; ...
6131.43 8598.12 -6007.41; ...
6138.41 8588.42 -5998.42; ...
605.823 8608.06 -5999.69; ...
615.061 8619.39 -5999.67; ...
644.546 8593.22 -5993.2; ...
661.059 8612.04 -6008.41; ...
651.753 8603.59 -5994.25; ...
6066.95 8604.36 -6008.9; ...
6075.22 8598.73 -5998.79; ...
6068.45 8606.03 -5999.76; ...
6119 8612.61 -6007.89; ...
6132.7 8598.36 -5993.66; ...
6125.6 8607.67 -5994.45; ...
621.695 8629.34 -6005.97; ...
660.58 8616.79 -5992.39; ...
676.208 8630.62 -6012.88; ...
672.095 8631.48 -5995.21; ...
6060.79 8615.65 -6001.95; ...
6053.74 8631.29 -5996.37; ...
6107.08 8625.11 -6009.59; ...
6117.77 8616.87 -5992.43; ...
6109.63 8624.45 -5995.81; ...
628.985 8637.39 -6002.45; ...
638.56 8647.29 -5998.48; ...
684.207 8645.94 -6001.51; ...
679.695 8642.02 -5993.82; ...
6035.59 8651.57 -6005.93; ...
6043.35 8649.99 -5993.98; ...
6099.49 8634.67 -5998.24; ...
6089.11 8646.48 -6000.91; ...
646.312 8657.24 -5998.86; ...
653.847 8668.25 -5997.44; ...
683.119 8648.85 -5991.5; ...
697.969 8665.96 -6007.17; ...
689.695 8658.68 -5992.86; ...
6022.21 8665.28 -6008.01; ...
6036.01 8657.45 -5996.76; ...
6029.09 8664.98 -5997.82; ...
6079.92 8658.41 -5998.18; ...
6071.59 8669.54 -5997.15; ...
660.305 8680.45 -6001.27; ...
697.277 8670.77 -5992.06; ...
712.314 8686.11 -6013.28; ...
707.931 8685.21 -5994.38; ...
6004.81 8682.42 -6008.08; ...
6021.65 8672.35 -5998.32; ...
6013.04 8681.18 -5998.24; ...
6061.24 8680.73 -5997.7; ...
6051.24 8690.85 -5999.04; ...
666.821 8690.23 -6000.9; ...
675.09 8699.48 -5998.06; ...
721.011 8700.43 -6001.31; ...
715.699 8695.85 -5993.19; ...
5985.78 8700.79 -6007.73; ...
6003.68 8690.02 -5998.06; ...
5994.13 8699.51 -5997.78; ...
6042.18 8704.14 -6005.58; ...
6043 8696.94 -5994.71; ...
6036.73 8703.62 -5995.29; ...
683.102 8709.08 -5999.87; ...
692.584 8717.86 -5997.58; ...
720.064 8702.4 -5990.84; ...
736.913 8719.36 -6006.28; ...
728.992 8712.75 -5991.42; ...
5966.78 8719.39 -6007.55; ...
5984.22 8708.73 -5997.56; ...
5974.72 8718.26 -5997.39; ...
6026.33 8722.87 -6007.02; ...
6028.35 8712.87 -5995.89; ...
6019.05 8722.29 -5995.51; ...
701.721 8727.98 -5998.56; ...
710.393 8735.96 -5993.22; ...
737.983 8722.17 -5991.78; ...
754.211 8738.15 -6007.27; ...
747.731 8731.67 -5992.07; ...
5948.08 8738.12 -6007.37; ...
5965.01 8727.49 -5997.3; ...
5955.93 8737.09 -5997.18; ...
6007.92 8742.53 -6006.6; ...
6009.43 8732.4 -5995.49; ...
5999.43 8742.02 -5994.6; ...
721.363 8756.61 -6007.52; ...
717.488 8745.76 -5997.19; ...
756.802 8740.19 -5991.63; ...
766.546 8752.17 -6009.3; ...
765.195 8748.6 -5992.98; ...
5928.86 8757.27 -6006.97; ...
5946.58 8746.46 -5997.17; ...
5937.62 8756.28 -5997.2; ...
5989.69 8761.1 -6006.72; ...
5989.84 8751.9 -5994.66; ...
5980.13 8761.21 -5994.36; ...
724.682 8752.83 -5993.76; ...
730.43 8769.79 -6008.99; ...
731.969 8762.17 -5993.46; ...
773.932 8758.65 -5997.43; ...
783.822 8771.74 -6000.34; ...
5908.65 8776.6 -6006.11; ...
5928.07 8765.84 -5997.28; ...
5918.33 8775.59 -5997.25; ...
5977.06 8774.61 -6009.37; ...
5971.82 8770.54 -5996.28; ...
5962.57 8781.89 -6001.62; ...
739.436 8773.81 -5996.35; ...
748.646 8788.23 -5998.69; ...
793.49 8783.11 -6000.4; ...
803.513 8792.96 -5996.61; ...
5889.83 8794.76 -6005.52; ...
5907.98 8784.99 -5997.09; ...
5898.32 8794.31 -5996.7; ...
5949.12 8791.15 -5998.34; ...
5939.24 8799.01 -5999.27; ...
758.454 8799.4 -5998.4; ...
768.653 8807.29 -5994.86; ...
811.65 8803.62 -5999.04; ...
819.498 8811.49 -5996.09; ...
5877.72 8808.5 -6007.44; ...
5888.65 8802.98 -5996.5; ...
5881.32 8810.6 -5997.75; ...
5929.53 8806.21 -5997.54; ...
5920.76 8815.17 -5998.93; ...
777.105 8816.97 -5996.65; ...
786.963 8825.33 -5994.18; ...
822.486 8825.51 -6007.03; ...
826.491 8817.76 -5992.12; ...
832.161 8831.1 -5998.13; ...
5873.53 8820.14 -6001.55; ...
5869.18 8836.37 -6001.13; ...
5911.38 8825.19 -5996.27; ...
5901.29 8839.94 -5995.24; ...
794.899 8836.08 -5997; ...
802.996 8845.44 -5996.6; ...
842.708 8851.31 -6007.41; ...
841.673 8841.31 -5995.92; ...
849.746 8851.99 -5998.38; ...
5866.81 8853.64 -6001.96; ...
5894.41 8849.82 -6003.5; ...
5885.58 8857.15 -6003.7; ...
811.22 8855.57 -5996.56; ...
819.474 8865.73 -5995.98; ...
860.702 8868.73 -6007.72; ...
859.388 8859.8 -5995.93; ...
867.75 8869.63 -5998.66; ...
5857.12 8869.88 -6003.46; ...
5847.8 8876.44 -6002.99; ...
5866.98 8864.72 -6003.17; ...
5875.91 8861.22 -6006.34; ...
5865.96 8872.55 -5997.69; ...
828.007 8875.99 -5995.88; ...
836.614 8885.98 -5995.67; ...
878.738 8886.27 -6007.79; ...
877.545 8877.41 -5996.44; ...
885.88 8887.5 -5998.89; ...
5838.56 8881.47 -6009.19; ...
5828.04 8891.18 -6006.12; ...
5860.77 8882.33 -6009.21; ...
5846.03 8876.27 -6014.05; ...
5863.44 8879.81 -5997.18; ...
845.255 8895.35 -5994.36; ...
853.603 8903.92 -5991.94; ...
896.938 8904.9 -6007.09; ...
895.717 8895.74 -5996.13; ...
904.243 8905.99 -5998.1; ...
5817.97 8899.38 -6008.53; ...
5809.26 8909.33 -6005.9; ...
5857.91 8891.09 -5995.93; ...
5850.72 8904.32 -6000.56; ...
858.162 8917.78 -6005.72; ...
861.297 8911.17 -5988.57; ...
868.189 8924.36 -5998.01; ...
915.736 8922.92 -6006.39; ...
914.293 8914.18 -5995.35; ...
922.892 8924.21 -5997.86; ...
5799.53 8918.19 -6008.15; ...
5790.78 8928.37 -6005.51; ...
5840.92 8917.02 -5997.75; ...
5832.18 8926.81 -6000.6; ...
879.32 8942.89 -6008.34; ...
878.044 8933.95 -5998.05; ...
886.399 8943.77 -5999.66; ...
934.226 8940.9 -6007.04; ...
932.543 8932.45 -5995.68; ...
940.751 8942.53 -5998.35; ...
5780.91 8937.31 -6007.87; ...
5771.83 8947.66 -6005.49; ...
5822.19 8936.27 -5999.46; ...
5812.78 8945.63 -6000.76; ...
896.768 8961.31 -6008.1; ...
896.304 8951.6 -5996.97; ...
904.401 8962.05 -5999.34; ...
952.198 8959.41 -6007.49; ...
950.162 8951.04 -5996.27; ...
959.938 8961.47 -5998.52; ...
5761.73 8956.77 -6007.84; ...
5752.69 8967.19 -6005.31; ...
5802.41 8955.23 -5998.71; ...
5792.73 8964.85 -5999.55; ...
915.294 8980.37 -6007.6; ...
914.716 8970.16 -5996.4; ...
924.213 8980.61 -5997.71; ...
977.461 8980.88 -6009.57; ...
975.421 8970.85 -5993.03; ...
984.118 8980 -6000.4; ...
987.695 8977.15 -5989.77; ...
994.875 8986.23 -5998.82; ...
5742.73 8976.27 -6007.6; ...
5734 8986.25 -6005.24; ...
5782.54 8974.36 -5997.56; ...
5773.09 8983.57 -5999.46; ...
936.199 8999.91 -6008.25; ...
938.691 8989.53 -5992.71; ...
943.183 9002.81 -6004.8; ...
1006.93 9000.13 -6009.02; ...
1004.55 8994.48 -6002.34; ...
1014.9 9000.97 -5999.63; ...
5724.2 8994.89 -6007.82; ...
5715.34 9004.22 -6005.83; ...
5763.15 8992.81 -5999.69; ...
5753.69 9002.15 -6002.8; ...
954.35 9016.08 -6008.93; ...
952.542 9007.41 -6000.27; ...
962.931 9015.71 -5998.41; ...
1027.42 9016.67 -6008.38; ...
1025.16 9009.94 -6000.68; ...
1033.65 9016.79 -5999.18; ...
5705.55 9012.61 -6008.44; ...
5697.18 9022.36 -6005.98; ...
5745.01 9011.12 -6000.02; ...
5736.34 9022.34 -5998.9; ...
974.034 9033.01 -6006.79; ...
972.779 9024.32 -5997.59; ...
981.832 9033.2 -5997.05; ...
1045.17 9032.89 -6006.59; ...
1044 9023.94 -5995.54; ...
1052.05 9033.81 -5997.8; ...
5688.31 9031.32 -6007.71; ...
5680.73 9040.07 -6005; ...
5727.29 9030.64 -6006.57; ...
5720.73 9038.11 -5999.73; ...
991.37 9050.58 -6007.57; ...
990.645 9041.99 -5997.27; ...
999.986 9051.52 -5997.9; ...
1061.99 9051.13 -6006.61; ...
1061.19 9041.9 -5995.39; ...
1069.18 9051.96 -5997.65; ...
5649.06 9059.44 -6008.44; ...
5670.53 9045.81 -6009.17; ...
5660.79 9054.83 -6002.94; ...
5687.56 9058.89 -6007.88; ...
5677.63 9041.57 -6014.43; ...
5708.76 9046.39 -6000.31; ...
5698.81 9053.79 -5999.63; ...
1013.22 9066.81 -6004.65; ...
1010.52 9059.54 -5996.34; ...
1021.07 9067.74 -5995.26; ...
1080.63 9069.25 -6007.78; ...
1079.44 9060.23 -5995.71; ...
1089.96 9070.46 -5998.8; ...
5634.27 9070.52 -6009.39; ...
5653.79 9061.88 -5998.88; ...
5646.87 9069.69 -5994.3; ...
5674.56 9072.28 -6009.34; ...
5691.6 9061.32 -5994.65; ...
5683.55 9068.37 -5996.04; ...
1035.36 9086.85 -6011.45; ...
1034.02 9077.43 -5994.6; ...
1040.77 9086.38 -6003.31; ...
1041.98 9082.81 -5993.51; ...
1048.72 9091.09 -5998.41; ...
1105.19 9086.69 -6007.57; ...
1105.28 9078.14 -5993.62; ...
1112.28 9089.46 -6003.67; ...
5616.49 9087.48 -6009.72; ...
5637.4 9075.92 -5994.95; ...
5628.92 9083.41 -5995.3; ...
5656.08 9089.34 -6010.57; ...
5675.39 9076.99 -5991.89; ...
5666.05 9084.17 -5995.66; ...
1063.86 9107.19 -6008.05; ...
1060.64 9099.91 -5996.23; ...
1072.16 9109.54 -5999.3; ...
1125.06 9100.67 -6005.02; ...
1122.17 9093.93 -5998.18; ...
1132.52 9101.49 -5995.19; ...
5598.21 9106.6 -6009.9; ...
5619.43 9093.4 -5994.13; ...
5609.59 9102.26 -5996.56; ...
5636.88 9107.52 -6009.54; ...
5657.88 9093.14 -5992.77; ...
5648.89 9102.14 -5994.95; ...
1091.8 9125.23 -6008.31; ...
1087.56 9116.87 -5993.69; ...
1097.4 9123.67 -5998.23; ...
1098.38 9120.72 -5988.36; ...
1107.11 9127.13 -5991.32; ...
1140.52 9120.65 -6006.47; ...
1141.59 9110.44 -5994.77; ...
1150.99 9118.17 -5994.17; ...
5579.62 9125.43 -6009.74; ...
5600.55 9112.76 -5994.77; ...
5590.87 9121.55 -5996.63; ...
5618.1 9126.4 -6009.4; ...
5640.21 9112.15 -5992.66; ...
5630.43 9121.39 -5994.65; ...
1116.37 9135.84 -6002.67; ...
1127.4 9145.1 -6003.79; ...
1122.69 9140.03 -6012.58; ...
1160.58 9129.39 -6001.69; ...
1174.93 9136.88 -5993.71; ...
5561.19 9143.8 -6008.88; ...
5581.88 9131.57 -5994.62; ...
5572.52 9139.72 -5996.31; ...
5599.81 9144.9 -6010.2; ...
5621.29 9132.02 -5992.34; ...
5611.36 9141.21 -5994.61; ...
1138.06 9154.16 -6000.86; ...
1149.15 9161.4 -5995.6; ...
1186.17 9142.95 -5989.05; ...
1193.87 9159.12 -6008.17; ...
1195.76 9152.03 -5993.42; ...
1201.36 9160.48 -6001.14; ...
5534.16 9164.37 -6013.01; ...
5545.42 9161.04 -6006.88; ...
5564.13 9149.47 -5994.04; ...
5555.37 9159.47 -5995.38; ...
5585.26 9157.85 -6012.32; ...
5602.29 9151.23 -5992.75; ...
5592.66 9158.51 -5996.2; ...
1160.52 9166.57 -5987.03; ...
1169.28 9180.76 -6006.64; ...
1169.23 9174.68 -5992.74; ...
1180.19 9182.79 -5994.11; ...
1211.06 9167.38 -6002.17; ...
1225.81 9174.49 -5996.83; ...
5531.85 9173.11 -5999.56; ...
5514.14 9184.22 -6007.38; ...
5544.06 9169.19 -5997.01; ...
5552.72 9173.31 -6000.4; ...
5565.96 9175.7 -6000.12; ...
5549.8 9187.04 -6007.61; ...
5556.05 9178.53 -6010.29; ...
5580.68 9167.17 -5998.38; ...
1189.57 9193.74 -6004.97; ...
1203.43 9200.13 -5998.79; ...
1236.21 9184.12 -5998.6; ...
1246.27 9192.65 -5995.77; ...
5501.88 9195.06 -6009.38; ...
5492.5 9205.24 -6006.85; ...
5541.67 9197.21 -6011.29; ...
5533.75 9208.18 -6009.03; ...
1217.61 9207.92 -5994.03; ...
1224.82 9217.7 -6003.5; ...
1255.11 9202.67 -5997.56; ...
1266.02 9210.5 -5993.23; ...
5482.95 9214.12 -6008.25; ...
5475.59 9223.52 -6004.45; ...
5524.57 9218.88 -6009.64; ...
5517.15 9229.41 -6004.75; ...
1233.33 9223.42 -6000.39; ...
1245.29 9230.17 -5993.26; ...
1276.76 9216.77 -5989.57; ...
1286.12 9233.94 -6010.66; ...
1287.15 9226.11 -5994.53; ...
1293.89 9235.22 -6003.29; ...
5467.6 9231.16 -6005.31; ...
5460.65 9239.21 -6003.05; ...
5505.32 9240.53 -6008.75; ...
5511.13 9236.97 -6001.29; ...
5505.91 9242.74 -5994.63; ...
1256.54 9237 -5988.49; ...
1264.54 9250.9 -6007.25; ...
1263.19 9244.84 -5995.62; ...
1271.65 9251.05 -5995.82; ...
1304.63 9242.05 -6003.92; ...
1319.09 9247.87 -5997.07; ...
5451.94 9246.28 -6003.85; ...
5444.17 9255.88 -5997.64; ...
5489.78 9256.31 -6009.3; ...
5495.23 9251.28 -5997.16; ...
5486.32 9258.8 -5995.55; ...
1281.47 9260.89 -6001.18; ...
1293.44 9269.97 -5999.28; ...
1329.4 9256.78 -5998.58; ...
1339.32 9265.12 -5996.04; ...
5431.92 9263.27 -6001.44; ...
5423.25 9271.29 -5998.56; ...
5477.81 9267.82 -6011.41; ...
5477.54 9266.3 -5996.99; ...
5466.92 9275.29 -6002.18; ...
1304.57 9279.33 -5998.13; ...
1315.61 9288.52 -5995.37; ...
1347.75 9275.46 -5997.25; ...
1354.26 9284.63 -5992.44; ...
5401.1 9291.34 -6002.79; ...
5413.6 9279.27 -5997.64; ...
5407.85 9287.79 -5996.46; ...
5454.47 9284.07 -5998.86; ...
5442.75 9292.23 -5996.01; ...
1326.01 9295.88 -5988.71; ...
1339.99 9308.46 -6007.07; ...
1336.94 9303.22 -5994.81; ...
1350.85 9299.45 -5995.05; ...
1364.67 9294.48 -5992.11; ...
1349.44 9314.3 -6000.12; ...
1357.85 9293.07 -6000.75; ...
1373.87 9306.92 -6010.63; ...
1373.07 9300.19 -5997.95; ...
1382.22 9305.91 -5997.57; ...
5384.69 9302.49 -5997.32; ...
5371.68 9312.43 -5997.3; ...
5397.85 9297.66 -5995.21; ...
5407.91 9300.84 -5998.58; ...
5420.52 9300.42 -6001.76; ...
5404.22 9307.06 -6000.64; ...
5411.81 9302.9 -6007.38; ...
5431.81 9298.06 -5991.59; ...
1355.74 9323.23 -6007.61; ...
1366.21 9333.68 -6007.56; ...
1360.98 9325.37 -6015.02; ...
1395.03 9315.22 -6001.96; ...
1407.37 9323.72 -5997.42; ...
5361.46 9318.1 -6004.79; ...
5354.67 9327.19 -5999.37; ...
5376.42 9324.71 -6011.97; ...
5366.9 9313.53 -6010.87; ...
5394.28 9316.17 -5998.76; ...
5384.31 9323.5 -6000.09; ...
1376.58 9345 -6009.08; ...
1387.39 9354.52 -6005.17; ...
1417.06 9332.29 -5995.44; ...
1426.24 9341.65 -5993.25; ...
5324.43 9351.59 -6001.47; ...
5342.04 9339.16 -5995.4; ...
5335.19 9345.01 -5994.66; ...
5349.76 9337.57 -5995.52; ...
5360.89 9335 -6004.4; ...
5347.02 9345.88 -5994.83; ...
5374.7 9330.32 -5997.08; ...
1397.75 9363.38 -6005.81; ...
1407.08 9371.01 -6001.14; ...
1434.34 9350.78 -5987.86; ...
1447.08 9362.32 -6010.05; ...
1445.49 9359.95 -5995.54; ...
1457.25 9369.33 -6002.37; ...
5289.35 9365.03 -6011.51; ...
5308.13 9360.85 -6006.35; ...
5328.02 9356.43 -5990.13; ...
5319.71 9360.91 -5991.5; ...
5334.45 9355.93 -5998.58; ...
5342.25 9352.83 -5994.95; ...
5330.76 9360.89 -5999.07; ...
5336.39 9356.34 -6003.29; ...
1414.77 9376.61 -6000.09; ...
1432.14 9380.14 -6011.45; ...
1423.8 9381.11 -6002.71; ...
1469.12 9377.41 -6012.11; ...
1480.9 9388.8 -6007.45; ...
5251.92 9385.17 -6010.78; ...
5271.17 9378.86 -6009.18; ...
5293.85 9371.85 -5997.87; ...
5284.03 9377.71 -5996.51; ...
5306.91 9374.29 -6007.76; ...
5304.31 9380.71 -6002.64; ...
5303.27 9373.35 -5991.48; ...
5300.14 9368.78 -6003.27; ...
5310.45 9374.29 -5992.94; ...
5322.29 9368.08 -5996.89; ...
5308.19 9378.45 -5992.62; ...
5315.23 9371.74 -6007.78; ...
1433.6 9387.55 -6005.57; ...
1443.92 9398.69 -6007.8; ...
1458.08 9411.88 -6005.99; ...
1490.66 9398.09 -6008.38; ...
1499.02 9406.94 -6004.43; ...
5230.58 9397.86 -6009.17; ...
5258.82 9393.32 -5992.26; ...
5243.94 9399.78 -5994.12; ...
5270.18 9392.66 -6007.76; ...
5264.02 9407.78 -6002.52; ...
5269.12 9391.66 -5993.07; ...
5263.96 9387.92 -6002.86; ...
5274.78 9392.66 -5993.99; ...
5289.32 9389.9 -6002.01; ...
5272.44 9399.82 -5992.41; ...
5279.52 9392.67 -6009.04; ...
5301.74 9385.14 -5993.21; ...
1468.97 9419.43 -6008.37; ...
1478.47 9427.84 -6006.38; ...
1508.44 9415.06 -6005.4; ...
1517.29 9423.54 -6001.62; ...
5195.37 9420.45 -6010.4; ...
5212.51 9411.68 -6007.19; ...
5232.42 9404.77 -5996.98; ...
5223.43 9412.65 -5995.83; ...
5249.82 9422.11 -6008.72; ...
5267.83 9408.6 -5989.5; ...
5258.67 9416.41 -5993.33; ...
1488.16 9435.13 -6007.96; ...
1496.69 9443.95 -6004.84; ...
1524.89 9430.26 -5999.91; ...
1538.52 9435.93 -6009.37; ...
1533.34 9436.2 -5999.31; ...
1546.89 9444.14 -6002.05; ...
5176.1 9434.53 -6008.72; ...
5203.3 9427.58 -5995.41; ...
5188.15 9436.69 -5995.34; ...
5213.73 9420.8 -5995.7; ...
5230.42 9439.65 -6011.2; ...
5246.86 9427.93 -5989.68; ...
5237.19 9435.25 -6000.02; ...
1505.9 9451.45 -6006.08; ...
1514.92 9461.24 -6003.56; ...
1560.03 9450.81 -6009.69; ...
1571.9 9461.07 -6004.46; ...
5138.87 9458.81 -6009.41; ...
5157.25 9449.41 -6005.88; ...
5177.11 9441.87 -5997.59; ...
5168.54 9447.96 -5996.33; ...
5213.71 9455.65 -6009.89; ...
5226.69 9444.79 -5998.49; ...
5219.51 9451.51 -6001.82; ...
1524.27 9469.39 -6004.06; ...
1533.13 9479.87 -6002.04; ...
1581.04 9468.84 -6003.47; ...
1588.38 9475.73 -5997.51; ...
5103.16 9475.89 -6010.54; ...
5119.24 9471.28 -6008.41; ...
5144.87 9466.75 -5993.86; ...
5128.3 9476.07 -5998.69; ...
5158.34 9457.28 -5992.51; ...
5202.27 9466.72 -6010.02; ...
5211.52 9460.01 -5999.17; ...
5205.54 9465.9 -6002.42; ...
1542.36 9488.54 -6003.28; ...
1551.34 9499.7 -6001.36; ...
1597.31 9483.7 -5999.24; ...
1605.36 9490.41 -5995.83; ...
5087.86 9483.97 -6009.24; ...
5107.43 9482.4 -6002.71; ...
5095.31 9489.42 -5998.13; ...
5116 9482.75 -5999.42; ...
5183.36 9485.05 -6000.84; ...
5169.62 9496.53 -5998.53; ...
5196.6 9474.17 -6000.53; ...
1560.78 9508.48 -6002.57; ...
1570.07 9518.67 -6000.92; ...
1615.9 9499.37 -5994.91; ...
1627.42 9508.65 -5994.57; ...
5048.77 9507.37 -6009.53; ...
5052.47 9509.51 -6002.47; ...
5041.69 9515.42 -6004.13; ...
5066.71 9505.48 -5996.08; ...
5080.55 9494.17 -6000.58; ...
5155.67 9506.08 -5996.58; ...
5146.34 9513.03 -6002.89; ...
1580.05 9525.87 -6002.9; ...
1590.39 9533.89 -6002.26; ...
1637.57 9515.85 -5992.1; ...
1654.93 9528.52 -6010.5; ...
1651.68 9524.24 -5993.12; ...
1663.36 9533.27 -6002.26; ...
1666.12 9532.54 -5991.71; ...
1675 9538.47 -5998.67; ...
5030.11 9522.46 -6004.36; ...
5019.76 9531.55 -5997.22; ...
5107.87 9525.68 -6001.96; ...
5093.25 9530.24 -6004.08; ...
5126.68 9521.11 -5996.91; ...
5138.49 9516.92 -5998.32; ...
1602.22 9540.16 -6003.61; ...
1609.64 9546.98 -5998.27; ...
1628.53 9549.1 -6009.57; ...
1621.68 9552.3 -5998.4; ...
1636.4 9557.71 -5999.9; ...
1684.46 9542.56 -6005.02; ...
1703.56 9548.05 -6010.96; ...
1696.91 9546.76 -6001.42; ...
1711.17 9550.99 -5995.43; ...
4995.61 9543.29 -6007.51; ...
5000.03 9542.3 -5995.09; ...
4987.03 9549.79 -5998.17; ...
5008.88 9536.9 -5996.74; ...
5067.72 9540.84 -5997.95; ...
5055 9549.38 -6004.26; ...
5082.88 9534.26 -5997.83; ...
1649.1 9560.43 -6005.74; ...
1671.3 9568.99 -6011.52; ...
1662.88 9567.46 -6005.65; ...
1725.84 9556.73 -5997.18; ...
1743.32 9565.87 -6009.37; ...
1738.24 9562.94 -5996.23; ...
1749.81 9570.03 -5993.93; ...
4974.83 9555.9 -6001.33; ...
4965.4 9562.82 -5997.63; ...
5032.04 9565.15 -6008.8; ...
5044.66 9556.94 -6003.93; ...
5036.36 9563.34 -6004.96; ...
1674.02 9573.54 -6005.44; ...
1685.34 9581.99 -6005.71; ...
1697.93 9591.75 -6002.57; ...
1761.55 9578.59 -6004.9; ...
1771.52 9586.24 -5999.16; ...
4937.7 9589.05 -6001.31; ...
4954.9 9571.25 -5996.95; ...
4947.77 9581.56 -5995.94; ...
4995.13 9584.16 -6007.66; ...
5011.71 9576.5 -5998.23; ...
4999.7 9582.85 -6003.19; ...
5028.13 9568.29 -6001.1; ...
1707.98 9598.3 -6003.44; ...
1716.15 9607.21 -5997.54; ...
1781.42 9594.69 -5998.38; ...
1790.42 9603.2 -5998.99; ...
4901.79 9603.87 -6008.84; ...
4921.34 9599.68 -6002.48; ...
4941.58 9594.35 -5990.7; ...
4933.89 9598.82 -5992.39; ...
4948.83 9594.65 -5998.58; ...
4954.26 9604.01 -6004.4; ...
4963.77 9597.05 -5998.23; ...
4948.99 9602 -5991.34; ...
4978.3 9592.46 -5995.27; ...
4991.39 9587.1 -6000.02; ...
1730.53 9617.22 -5996.97; ...
1739.85 9622.42 -6002.11; ...
1799.08 9611.95 -5999.24; ...
1808.09 9621.14 -5999.45; ...
4881.79 9617.75 -6007.18; ...
4908.82 9609.57 -5995.04; ...
4895.74 9616.69 -5994.07; ...
4919.88 9610.99 -5988.48; ...
4930.47 9613.01 -5998.58; ...
4938.93 9620.05 -6005.25; ...
4943.65 9609.63 -5993.98; ...
4931.4 9620.53 -5991.35; ...
1747.1 9629.24 -6000.05; ...
1756.76 9638.57 -5997.44; ...
1817.84 9630.41 -5998.76; ...
1828.4 9639.75 -5998.27; ...
4845.55 9640.36 -6009.14; ...
4862.48 9632.65 -6005.33; ...
4884.43 9625.5 -5992.04; ...
4873.37 9633.84 -5992.65; ...
4923.99 9640.3 -6007.43; ...
4927.57 9630.94 -5992.49; ...
4918.64 9641.53 -5990.98; ...
1766.55 9647.4 -5998.01; ...
1777.98 9657.1 -5996.06; ...
1842.03 9649.93 -5996.96; ...
1849.1 9659.39 -6005.52; ...
4809.51 9658.64 -6009.27; ...
4826.97 9652.43 -6005.94; ...
4851.32 9645.05 -5997.54; ...
4839.05 9654.01 -5993.97; ...
4861.32 9643.26 -5990.83; ...
4910.64 9654.44 -6011.6; ...
4905.71 9651.91 -5993.8; ...
4896.24 9662.17 -6005.15; ...
1785.12 9663.99 -5998.32; ...
1795.77 9672.41 -6007.92; ...
1792.99 9668.02 -5995.8; ...
1806.81 9675.85 -5996.94; ...
1857.89 9665.9 -6002.88; ...
1869.89 9675.94 -5998.41; ...
4772.89 9677.95 -6008.68; ...
4790.97 9670.84 -6005.31; ...
4815.19 9663.51 -5997.77; ...
4802.84 9671.84 -5994.13; ...
4825.53 9662.3 -5991.16; ...
4870.44 9677.87 -6010.9; ...
4867.95 9673.35 -5995.28; ...
4858.04 9682.07 -6004.96; ...
4882.9 9666.67 -5998.06; ...
1815.39 9682.94 -6004.84; ...
1832.64 9692.96 -6011.33; ...
1828.02 9687.42 -5997.93; ...
1843.94 9694.58 -5996.31; ...
1878.78 9683.36 -6000.02; ...
1890.65 9684.48 -5996.85; ...
1906.74 9693.85 -5994.43; ...
4736.51 9696.25 -6009.6; ...
4753.77 9689.99 -6006.52; ...
4779.74 9686.11 -5992.97; ...
4763.91 9694.1 -5994.27; ...
4791.18 9679.76 -5991.57; ...
4832.87 9695.07 -6010.62; ...
4830.77 9691.1 -5995.13; ...
4820.9 9699.26 -6004.81; ...
4845.41 9685.08 -5997.83; ...
1852.83 9701.38 -6003.62; ...
1868.94 9711.28 -6010.85; ...
1865.24 9705.27 -5997.57; ...
1880.26 9712.92 -5996.55; ...
1913.07 9702.86 -5997.12; ...
1927.28 9708.12 -6007.43; ...
1923.38 9704.35 -5997.57; ...
1939.78 9713.11 -5996.56; ...
4699.76 9714.42 -6008.92; ...
4717.77 9707.78 -6006.59; ...
4742.22 9704.76 -5996.4; ...
4727.52 9711.58 -5995.73; ...
4752.03 9698.97 -5995.74; ...
4796.64 9711.9 -6009.35; ...
4797.2 9707.84 -5996.23; ...
4784.66 9716.12 -6000.76; ...
4809.1 9702.29 -5998.11; ...
1888.91 9720.37 -6004.04; ...
1904.88 9730.4 -6010.64; ...
1901.29 9724.42 -5998.12; ...
1916.06 9731.74 -5996.25; ...
1948.57 9721.47 -6001.54; ...
1968.38 9728.78 -6011.87; ...
1963.12 9724.18 -6001.32; ...
1977.16 9729.48 -6003.17; ...
1977.05 9722.96 -5993; ...
1993.92 9733.93 -5996.04; ...
4659.01 9732.98 -6009.58; ...
4677.11 9726.54 -6005.57; ...
4706.41 9721.95 -5994.6; ...
4689.34 9729.58 -5992.75; ...
4716.27 9716.02 -5995.37; ...
4761.92 9731.85 -6010.39; ...
4761.59 9729.54 -6000.07; ...
4750.9 9736.36 -6002.13; ...
4770.58 9722.19 -5994.67; ...
1924.63 9738.78 -6002.91; ...
1941.3 9748.78 -6009.58; ...
1937.32 9742.55 -5996.89; ...
1953.84 9749.87 -5995.88; ...
2007.96 9751.43 -6007; ...
2007.08 9745.08 -5999.98; ...
2017.17 9749.9 -6004.54; ...
2017.93 9742.73 -5994.66; ...
2030.35 9747.76 -5997.12; ...
4590.19 9751.54 -6008.55; ...
4608.48 9747.41 -6006.72; ...
4624.28 9744.81 -6006.67; ...
4640.16 9742.53 -6006.89; ...
4655.59 9740.43 -5994.86; ...
4645.87 9747.49 -5999.54; ...
4670.86 9735.29 -5990.78; ...
4726.69 9749.15 -6009.76; ...
4726.36 9747.15 -5999.03; ...
4713.45 9752.59 -6000.38; ...
4736.98 9741.86 -5993.98; ...
1963.72 9757.37 -6004.11; ...
1984.76 9768.32 -6014.35; ...
1978.81 9761 -6001.29; ...
2001.97 9758.94 -6006.34; ...
1995.89 9768.01 -6008.06; ...
1993.78 9760.67 -5994.32; ...
1990.93 9764.05 -6004.16; ...
2005.26 9770.1 -5999.14; ...
2012.49 9754.07 -6010.24; ...
2039.57 9755.11 -6004.85; ...
2057.51 9766.21 -6016.13; ...
2056.4 9758.83 -5997.67; ...
2066.88 9767.14 -6005.81; ...
2069.95 9764.64 -5995.79; ...
2080.42 9770.91 -6000.38; ...
4551.66 9767.93 -6008.56; ...
4569.75 9761.95 -6005.83; ...
4597.55 9758.3 -5992.21; ...
4581.02 9766.05 -5993.23; ...
4613.29 9751.99 -5994.47; ...
4628.06 9750.61 -5996.78; ...
4638.26 9752.15 -5998.46; ...
4686.76 9767.43 -6009.15; ...
4681.47 9766.09 -5996.01; ...
4673.69 9772.23 -6004.72; ...
4696.28 9757.6 -5991.07; ...
2021.24 9787.28 -6005.88; ...
2017.7 9780.42 -5998.22; ...
2030.93 9788.86 -5997.88; ...
2100.99 9788.42 -6006.87; ...
2098.85 9779.05 -5997.7; ...
2110.86 9787.71 -6002.9; ...
2115.04 9782.04 -5990.58; ...
2122.15 9788.92 -6002.53; ...
2125.78 9786.54 -5992.62; ...
2136.32 9792.47 -5997.88; ...
4497.85 9789.29 -6011.6; ...
4514.86 9784.96 -6008.63; ...
4531.92 9779.79 -6005.72; ...
4559.87 9775.98 -5994.41; ...
4543.6 9784.07 -5993.59; ...
4569.3 9770.07 -5995.62; ...
4635.11 9788.63 -6006.6; ...
4631.74 9784.32 -5992.87; ...
4622.09 9791.49 -6002.17; ...
4646.53 9783.97 -6007.3; ...
4650.03 9779.01 -5998.54; ...
4661.31 9775.48 -6000.84; ...
2047.27 9804.19 -6012.76; ...
2045.62 9798.7 -6002.84; ...
2058.37 9804.96 -6009.16; ...
2060.69 9797.23 -5993.43; ...
2076.15 9805.61 -6008.09; ...
2078.06 9800.4 -5996.06; ...
2093.39 9796.64 -6007.76; ...
2092.66 9806.19 -6011.01; ...
2092.51 9799.32 -5993.54; ...
2086.43 9802.2 -6003.34; ...
2111.75 9796.64 -6007.76; ...
2103.85 9804.63 -6007.97; ...
2105.64 9803.13 -5993.5; ...
2114.55 9809.68 -5998.27; ...
2117.1 9791.67 -6011.44; ...
2155.06 9806.83 -6009.62; ...
2154.2 9800.64 -5999.59; ...
2166.29 9806.62 -6009.81; ...
2167.6 9803.71 -5996.5; ...
2176.36 9807.33 -6003.79; ...
2176.54 9806.04 -5995.03; ...
2188.83 9810.62 -5997.99; ...
4459.84 9806.4 -6009.65; ...
4477.54 9800.94 -6008.63; ...
4502.7 9797.52 -6001.76; ...
4487.84 9805.64 -6000.68; ...
4517.81 9796.33 -5994.27; ...
4530.88 9788.84 -5995.42; ...
4596.81 9804.35 -6009.61; ...
4593.51 9800.28 -5993.57; ...
4584.33 9808.56 -6003.76; ...
4608.27 9794.22 -5995.6; ...
2138.38 9823.54 -6010.15; ...
2132.17 9819.23 -5996.77; ...
2149.86 9815.69 -6008.09; ...
2145.78 9824.21 -6006.75; ...
2143.15 9822.3 -5994.35; ...
2141.66 9821.45 -6002.48; ...
2152.48 9828.7 -5998.46; ...
2159.32 9809.27 -6015.43; ...
2211.88 9821.77 -6014.9; ...
2209.07 9818.3 -6000.34; ...
2219.78 9824.55 -6008.8; ...
2222.44 9823.55 -5996.97; ...
2228.86 9827.72 -6003.89; ...
2232.35 9827.46 -5995.46; ...
2242.79 9832.43 -6002.4; ...
4407.24 9825.97 -6010.19; ...
4424.07 9822.63 -6007.81; ...
4440.55 9818.3 -6005.49; ...
4465.48 9812.83 -6001.64; ...
4452.12 9821.67 -5995.5; ...
4474.75 9812.61 -5999.18; ...
4560.36 9822.12 -6010.69; ...
4557.04 9818.67 -5994.64; ...
4548.35 9826.26 -6005.03; ...
4571.54 9812.1 -5996.95; ...
2171.24 9843.85 -6011.85; ...
2166.31 9838.58 -6000.27; ...
2175.42 9844.11 -6003.16; ...
2173.47 9840.38 -5991.83; ...
2185.17 9846.84 -5997.73; ...
2264.29 9841.37 -6015.36; ...
2260.99 9838.58 -6006.03; ...
2276.14 9843.21 -6010.56; ...
2276.38 9840.91 -6000.12; ...
2290.74 9845.25 -6006.58; ...
2291.5 9843.27 -5997.19; ...
2302.38 9846.64 -6002.61; ...
2304.07 9845.77 -5995.41; ...
2317.66 9850.81 -6001.38; ...
4368.17 9842.48 -6008.75; ...
4386.12 9836.78 -6006.18; ...
4413.33 9832.96 -5999.87; ...
4397.59 9839.97 -5993.91; ...
4426.78 9833.74 -5994.45; ...
4438.96 9827.79 -5994.96; ...
4518.64 9837.03 -5999.17; ...
4504.71 9844.3 -6004.16; ...
4535.19 9830.02 -5999.04; ...
2206.35 9860.16 -6012.19; ...
2201.49 9853.79 -5997.19; ...
2212.08 9860.61 -6003.54; ...
2213.52 9857.15 -5990.89; ...
2224.71 9864.66 -5998.85; ...
2340.9 9861.89 -6015.23; ...
2337.05 9857.59 -6005.72; ...
2351.39 9863.65 -6009.93; ...
2350.18 9860.22 -5999.5; ...
2360.45 9865.3 -6004.33; ...
2361.58 9863.93 -5996.33; ...
2371.68 9870.53 -6001.88; ...
4320.18 9854.51 -6011.05; ...
4330.57 9854.62 -6006.3; ...
4347.33 9852.52 -6003.66; ...
4371.69 9847.88 -5997.34; ...
4358.41 9855.96 -5993.58; ...
4380.52 9846.19 -5992.38; ...
4449.48 9860.52 -6011.91; ...
4451.12 9860.57 -6002.58; ...
4437.93 9864.61 -6002.51; ...
4465.27 9856.5 -6000.09; ...
4481.61 9852.12 -5995.9; ...
4494.84 9848.14 -5998.84; ...
2243.84 9878.91 -6013.02; ...
2241.58 9872.72 -5999.02; ...
2251.59 9880.19 -6005.58; ...
2257.89 9876.61 -5991.29; ...
2263.82 9885.47 -6005.25; ...
2385.68 9881.17 -6009.81; ...
2382.6 9877.54 -6004.2; ...
2393.79 9883.66 -6000.95; ...
4279.73 9870.47 -6004.33; ...
4266.99 9877.67 -5995.56; ...
4293.4 9866.67 -5999.9; ...
4311.68 9862.27 -5997.85; ...
4328.62 9861.79 -5992; ...
4343.72 9862.35 -5988.62; ...
4391.53 9879.73 -6012; ...
4388.52 9878.36 -5999.3; ...
4379.18 9882.33 -6006.34; ...
4406.64 9873.74 -5997.25; ...
4421.88 9869.4 -5992.58; ...
2282.87 9897.9 -6011.61; ...
2277.16 9891.78 -6004.17; ...
2288.04 9897.02 -6003.7; ...
2286.36 9890.07 -5993.22; ...
2303.48 9899.34 -5997.84; ...
2409.51 9899.67 -6008.09; ...
2410.84 9893.32 -5997.97; ...
2416.8 9904 -6006.52; ...
4203.02 9891.44 -6008.7; ...
4219.18 9887.98 -6000.19; ...
4206.08 9891.32 -6004; ...
4237.64 9884.62 -5995.57; ...
4252.07 9882.95 -5989.01; ...
4296.97 9892.91 -6001.78; ...
4282.93 9897.53 -6002.83; ...
4316.67 9890.82 -5999.74; ...
4334.08 9888.96 -5997.71; ...
4351.13 9885.6 -5995.9; ...
4365.9 9883.34 -5999.53; ...
2321.35 9915.89 -6014.01; ...
2318.98 9910.03 -6004.74; ...
2330.88 9916.67 -6009.52; ...
2330.86 9909.75 -5998.47; ...
2341.4 9915.84 -6003.21; ...
2343.57 9908.46 -5992.16; ...
2357.86 9918.23 -5999.4; ...
2430.49 9916.54 -6015.39; ...
2428.04 9910.37 -6006.72; ...
2440 9915.8 -6009.08; ...
2439.55 9907.56 -5998.13; ...
2450.85 9913.17 -6001.54; ...
2453.43 9904.92 -5991.34; ...
2468.07 9914.18 -5997.88; ...
4027.84 9909.91 -6012.89; ...
4040.78 9911.32 -6010.6; ...
4057.52 9911.67 -6009.56; ...
4073.51 9912.55 -6006.21; ...
4084.54 9913.81 -5999.89; ...
4115.12 9904.97 -6003.63; ...
4098.56 9911.88 -5994.33; ...
4133.47 9902.52 -5997.03; ...
4153.45 9900.01 -5998.1; ...
4168.55 9900.14 -6000.45; ...
4183.5 9899.56 -5999.97; ...
4196.1 9894.93 -6002.34; ...
4249.27 9916.21 -6011.5; ...
4250.77 9914.6 -6002.29; ...
4238.14 9919.94 -6002.65; ...
4261.12 9907.34 -5994.85; ...
4273.54 9900.81 -5996.19; ...
2373.5 9935.41 -6013.37; ...
2371.4 9928.38 -6004.1; ...
2380.97 9934.07 -6006.13; ...
2382.96 9925.84 -5995.15; ...
2396.37 9935.69 -6000.92; ...
2485.64 9931.07 -6011.67; ...
2482.76 9923.69 -6002.5; ...
2493.47 9930.08 -6004.25; ...
2494.52 9921.53 -5993.77; ...
2509.92 9934.15 -5997.69; ...
2608.27 9940.44 -6006.2; ...
2614.24 9933.9 -5998.66; ...
2604.57 9935 -5998.45; ...
2624.11 9938.07 -6004.72; ...
2625.63 9932.95 -5997.56; ...
2634.13 9936.61 -6001.26; ...
2634.64 9933.37 -5995.64; ...
2647.29 9939.3 -5998.33; ...
3969.2 9926.04 -6008.19; ...
3956.2 9934.01 -5998.38; ...
3981.92 9925.06 -6004.59; ...
3998.06 9923.79 -6001.56; ...
4022.51 9922.99 -5997.21; ...
4044.65 9919.05 -6000.75; ...
4059.17 9919.69 -5997.9; ...
4072.83 9919.31 -5994.27; ...
4085.1 9918.53 -5987.84; ...
4151.19 9939.71 -6006.02; ...
4153.53 9932.94 -5992.76; ...
4144.01 9938.58 -5997.36; ...
4169.61 9933.8 -6006.63; ...
4173.82 9927.17 -5996.21; ...
4186.71 9929.53 -6008.61; ...
4191.44 9923.15 -5995.8; ...
4211.1 9924.35 -6001.47; ...
4222.15 9922.97 -5996.6; ...
2411.27 9954.49 -6013.96; ...
2408.84 9947.24 -6005.77; ...
2419.6 9954.33 -6007.32; ...
2419.81 9945.69 -5998.07; ...
2430.13 9952.28 -6000.53; ...
2433.27 9942.65 -5991.16; ...
2449.15 9954.8 -5997.58; ...
2524.55 9955.84 -6007.9; ...
2522.63 9948.25 -6002.35; ...
2536.94 9955.28 -6004.41; ...
2535.7 9948.88 -5997.6; ...
2552.83 9954.65 -6003.19; ...
2552.56 9947.79 -5996.91; ...
2568.94 9951.95 -6004.62; ...
2571.74 9944.02 -5997.08; ...
2588.95 9947.92 -6010.12; ...
2591.43 9937.29 -5997.33; ...
2671.64 9956.51 -6014.76; ...
2667.78 9948 -6004.17; ...
2683.68 9954.59 -6008.67; ...
2683.27 9946.77 -5996.6; ...
2697.62 9952.71 -6002.72; ...
2698.85 9946.76 -5990.67; ...
2709.52 9951.59 -5997.45; ...
2715.17 9948.33 -5986.58; ...
2722.88 9955.52 -5998.48; ...
3844.4 9952.45 -6008.54; ...
3845.98 9952.75 -6001.91; ...
3832.16 9958.35 -6000.62; ...
3855.11 9949.68 -6011.43; ...
3858.1 9950.86 -6002.49; ...
3875.3 9948.73 -6003.38; ...
3893.79 9946.75 -6001.12; ...
3914.69 9944.92 -5994.39; ...
3932.66 9939.76 -5998.5; ...
3942.55 9938.93 -5994.08; ...
4112.09 9956.6 -6007.22; ...
4113.31 9948.61 -5993.17; ...
4103.2 9955.39 -5999.11; ...
4133.54 9947.88 -6008.78; ...
4134.11 9942.31 -5997.03; ...
2468.68 9974.08 -6012.55; ...
2465.74 9967.53 -6004.59; ...
2480.53 9974.36 -6009.9; ...
2480.82 9966.58 -6001.25; ...
2497.89 9972.32 -6008.96; ...
2496.67 9962.82 -5999.13; ...
2515.73 9961.91 -6007.76; ...
2516.32 9971.78 -6013.07; ...
2514.92 9959.28 -6000.15; ...
2508.03 9966.48 -6005.52; ...
2534.1 9961.91 -6007.76; ...
2533.3 9970.55 -6014.01; ...
2533.7 9956.93 -6000.16; ...
2552.46 9961.91 -6007.76; ...
2550.23 9970 -6011.82; ...
2550.28 9956.53 -5999.35; ...
2570.82 9961.91 -6007.76; ...
2563.58 9968.69 -6007.96; ...
2562.98 9957.73 -5994.93; ...
2577.93 9970.77 -5999.88; ...
2576.96 9955.02 -6012.32; ...
2745.78 9968.86 -6013.47; ...
2742.7 9960.86 -5997.72; ...
2758.76 9969.43 -6008.73; ...
2761.24 9964.77 -5998.01; ...
2774.48 9970.96 -6007.05; ...
2774.73 9964.83 -5994.66; ...
2792.05 9971.4 -6006.48; ...
2792.06 9964.78 -5993.46; ...
2810.79 9970.57 -6006.29; ...
2810.76 9964.4 -5993.64; ...
2829.07 9969.37 -6006.26; ...
2829.54 9964.09 -5993.63; ...
2845.77 9968.24 -6005.04; ...
2847.51 9963.95 -5993.18; ...
2858.64 9967.65 -6002.1; ...
2864.3 9965.14 -5991.54; ...
2871.52 9972.35 -6002.69; ...
3755.31 9973.91 -6009.1; ...
3755.08 9973.99 -6000.05; ...
3740.65 9978.29 -6000.68; ...
3766.57 9971.47 -6008.4; ...
3766.28 9972.46 -5997.99; ...
3780.83 9969.73 -6009.17; ...
3782.55 9970.75 -5998.35; ...
3800.07 9968.37 -5998.11; ...
3814.46 9965.31 -5995.65; ...
3931.4 9976.26 -6001.77; ...
3941.19 9972.34 -5990.53; ...
3925.94 9976.93 -5987.51; ...
3952.34 9971.82 -6004.79; ...
3956.56 9969.64 -5995.69; ...
3969.34 9969.89 -6006.46; ...
3969.5 9968.25 -5994.72; ...
3985.98 9969.69 -6006.76; ...
3985.36 9968.01 -5994.35; ...
4003.64 9970.56 -6006.78; ...
4002.69 9968.54 -5993.67; ...
4022.3 9971.67 -6006.71; ...
4021.74 9968.9 -5993.25; ...
4041.71 9972.14 -6006.66; ...
4042.82 9967.5 -5992.19; ...
4061 9971.7 -6007.69; ...
4064.26 9967.04 -5998.56; ...
4078.55 9969.87 -6009.38; ...
4080.32 9964.71 -6001.72; ...
4096.58 9965.04 -6011.04; ...
4094.26 9959.86 -6001.34; ...
2600.6 9991.47 -6013.18; ...
2596.64 9984.12 -6004.69; ...
2610.79 9991.62 -6010.42; ...
2610.33 9983.8 -6000.1; ...
2626.07 9990.65 -6010.22; ...
2626.13 9981.98 -5998.17; ...
2643.51 9988.9 -6009.66; ...
2643.06 9979.98 -5996.71; ...
2659.84 9987.04 -6006.31; ...
2658.79 9978.52 -5994.27; ...
2672.19 9985.49 -6000.96; ...
2672.77 9978.69 -5990.5; ...
2690.39 9990.38 -5999; ...
2891.11 9988.67 -6013.66; ...
2890.05 9979.55 -5998.8; ...
2904.67 9989.83 -6008.76; ...
2908.23 9984.41 -5997.59; ...
2920.97 9990.75 -6006.08; ...
2922.52 9984.78 -5994.4; ...
2938.22 9990.41 -6005.5; ...
2939.94 9984.79 -5994.69; ...
2956.53 9989.44 -6006.2; ...
2957.86 9983.95 -5995.54; ...
2974.71 9988.13 -6006.3; ...
2975.67 9982.88 -5995.2; ...
2991.48 9987.06 -6004.58; ...
2992.42 9982.45 -5993.1; ...
3004.36 9986.63 -6000.86; ...
3008.62 9983.9 -5989.29; ...
3017.86 9991.84 -6001.69; ...
3699.27 9990.16 -6009.58; ...
3699.45 9990.34 -6001.23; ...
3684.04 9995.1 -6003.69; ...
3710.94 9987.13 -6009.98; ...
3710.25 9987.37 -5998.26; ...
3722.56 9983.66 -5995.35; ...
3845.36 9992.3 -6005.78; ...
3827.12 9997.26 -6001.21; ...
3859.39 9991.61 -5993.74; ...
3879.12 9987.3 -6013.08; ...
3876.86 9987.17 -6000.78; ...
3891.65 9985.27 -6006.97; ...
3893.45 9984.47 -5995.37; ...
3910.59 9981.55 -6005.74; ...
3911.24 9981.1 -5991.71; ...
2710.95 10007.4 -6014.17; ...
2707.82 10001.2 -6006; ...
2721.29 10007 -6009.94; ...
2721.56 10000.7 -6001.08; ...
2736.14 10005.9 -6007.7; ...
2737.37 9999.02 -5998.61; ...
2752.74 10004.5 -6007.14; ...
2754.45 9997.23 -5997.57; ...
2769.34 10003.5 -6006.35; ...
2770.28 9995.85 -5996.2; ...
2782.42 10002.4 -6002.51; ...
2783.66 9995.97 -5992.64; ...
2800.25 10007 -5999.74; ...
3040.14 10009.7 -6013.07; ...
3036.66 9998.69 -5998.03; ...
3052.09 10009 -6007.56; ...
3054.54 10002.6 -5997.03; ...
3067.23 10008.9 -6005.52; ...
3068.31 10002.6 -5994.16; ...
3083.93 10008.3 -6005.15; ...
3085.79 10002.8 -5994.65; ...
3101.92 10007.5 -6005.55; ...
3103.62 10002.2 -5995.44; ...
3119.61 10006.5 -6005.03; ...
3120.75 10001.4 -5994.7; ...
3135.84 10005.7 -6002.85; ...
3137 10001.1 -5992.35; ...
3148.99 10005.6 -5999.59; ...
3155.48 10003.1 -5989.61; ...
3163.85 10011.2 -6002.27; ...
3566.51 10008.2 -6013.03; ...
3569.48 10008.7 -6007.82; ...
3619.81 10014.1 -6000.92; ...
3617.95 10012.1 -5999.55; ...
3613.4 10014.4 -5998.7; ...
3630.75 10012.3 -6003.08; ...
3628.94 10009.6 -6000.37; ...
3644.46 10007.6 -6007.59; ...
3647.27 10005.4 -6002.4; ...
3664.62 10001.4 -6001.56; ...
3749.7 10010.9 -6008.11; ...
3770.44 10005.9 -6009.25; ...
3755.18 10011.3 -6001.21; ...
3784.15 10004.5 -6004.47; ...
3799.02 10002.7 -6000.74; ...
3811.41 10001.6 -5997.07; ...
2821.31 10023.1 -6013.61; ...
2817.86 10016.8 -6005.54; ...
2830.97 10022.4 -6009.42; ...
2831.15 10016 -6000.42; ...
2845.55 10022.2 -6008.03; ...
2847.22 10015.2 -5998.7; ...
2863.7 10022.7 -6009.59; ...
2865.84 10014.8 -5999.31; ...
2883.88 10023.4 -6011.35; ...
2885.1 10014.6 -6000.28; ...
2903.12 10023.5 -6010.96; ...
2903.1 10014.4 -5999.94; ...
2919.3 10022.8 -6007.95; ...
2918.32 10014.1 -5997.4; ...
2930.77 10021.4 -6002.38; ...
2930.77 10014.2 -5992.04; ...
2947.36 10026 -5998.56; ...
3184.84 10026.4 -6015.46; ...
3181.07 10018.5 -6005.89; ...
3197.28 10025.6 -6011.12; ...
3195.66 10016.9 -6000.19; ...
3213.23 10024.6 -6008.18; ...
3212.51 10015.8 -5997.38; ...
3231.08 10023.6 -6007.27; ...
3230.64 10014.9 -5996.92; ...
3249.94 10022.6 -6007.77; ...
3249.28 10014 -5997.59; ...
3269.07 10021.7 -6008.34; ...
3267.82 10013.1 -5997.96; ...
3286.51 10021.3 -6006.96; ...
3286.25 10012.8 -5997.16; ...
3304.58 10023.8 -6004.33; ...
3305.04 10012.4 -5994.98; ...
3324.25 10023.1 -6001.35; ...
3325.63 10011.7 -5990.71; ...
3343.54 10023.9 -6000.78; ...
3346.99 10016.9 -5994.49; ...
3361.44 10025 -6000.86; ...
3361.03 10017.5 -5992.69; ...
3378.31 10025.4 -6000.1; ...
3377.32 10018.1 -5991.03; ...
3395.58 10025.6 -5999.33; ...
3394.35 10018.3 -5989.86; ...
3413.26 10025.5 -5998.85; ...
3411.9 10018.1 -5989.28; ...
3431.32 10025.3 -5998.83; ...
3430.05 10017.8 -5989.5; ...
3449.77 10024.7 -5999.77; ...
3448.91 10017.1 -5990.97; ...
3468.38 10022.9 -6003.64; ...
3468.77 10016.2 -5993.61; ...
3488.78 10015.2 -5995.66; ...
3507.88 10013.8 -5996.49; ...
3525.65 10012.2 -5996.83; ...
3542.51 10010.8 -5997.92; ...
3558.41 10009.9 -5998.8; ...
3569.82 10010.6 -5995.37; ...
3587.25 10012.4 -5997.03; ...
3620.88 10017 -6000.59; ...
3614.03 10017 -5997.42; ...
3617.39 10026.2 -6008.6; ...
3619.37 10017.1 -5999.05; ...
3603.93 10028.8 -5996.69; ...
3603.06 10012.9 -6007.78; ...
3635.42 10017 -6004.09; ...
3632.79 10025.3 -6012.34; ...
3630.41 10017.3 -5999.44; ...
3654.24 10017 -6007.76; ...
3651.34 10024.6 -6012.91; ...
3646.23 10018.6 -5999.63; ...
3669.21 10026.2 -6014.34; ...
3668.77 10021.5 -6001.73; ...
3657.32 10021.7 -6006.93; ...
3691.44 10023.1 -6003.32; ...
3709.36 10021.9 -6001.93; ...
3726.32 10019 -6001.06; ...
3741.07 10015.6 -5999.56; ...
2966.34 10044.4 -6014.9; ...
2964.16 10037.5 -6005.94; ...
2977.32 10044.6 -6012.46; ...
2977.65 10037.3 -6001.1; ...
2993.61 10045 -6010.85; ...
2993.4 10036.9 -5998.33; ...
3011.86 10045.1 -6009.96; ...
3011.32 10036.6 -5997.81; ...
3030.77 10045 -6010.7; ...
3030.37 10036.5 -5998.98; ...
3049.71 10044.7 -6012.02; ...
3049.53 10036.5 -6000.4; ...
3067.75 10044.4 -6012.08; ...
3067.3 10036.3 -6000.48; ...
3083.47 10043.7 -6009.17; ...
3082.18 10035.7 -5997.89; ...
3094.81 10042.5 -6003.25; ...
3094.52 10035.3 -5992.18; ...
3111.53 10046.7 -5999.38; ...
3305.34 10035.4 -6007.76; ...
3306.27 10050.3 -6012.09; ...
3304.26 10038.1 -5993.73; ...
3298.09 10043.3 -6000.23; ...
3299.54 10028.5 -6012.76; ...
3323.71 10035.4 -6007.76; ...
3325.94 10046.3 -6015.7; ...
3323.59 10036 -5993.76; ...
3342.07 10035.4 -6007.76; ...
3344.47 10045.1 -6016.24; ...
3342.12 10035.4 -5993.9; ...
3360.43 10035.4 -6007.76; ...
3362.75 10044.8 -6016.21; ...
3360.5 10035.3 -5993.97; ...
3378.8 10035.4 -6007.76; ...
3380.93 10044.9 -6016.13; ...
3378.85 10035.3 -5993.98; ...
3397.16 10035.4 -6007.76; ...
3399.09 10045 -6016.08; ...
3397.22 10035.3 -5993.95; ...
3415.52 10035.4 -6007.76; ...
3417.46 10044.7 -6015.98; ...
3415.6 10035.3 -5993.88; ...
3433.88 10035.4 -6007.76; ...
3436.22 10044.2 -6015.57; ...
3433.98 10035.5 -5993.78; ...
3452.25 10035.4 -6007.76; ...
3455.25 10043.5 -6014.59; ...
3452.26 10035.9 -5993.7; ...
3470.61 10035.4 -6007.76; ...
3474.34 10042.5 -6012.34; ...
3469.68 10037.5 -5993.78; ...
3492.23 10042.7 -6011.87; ...
3489.71 10039.2 -5997.6; ...
3479.82 10040 -6004.44; ...
3510.58 10037.9 -5998.21; ...
3530.73 10037 -5999.57; ...
3549.85 10036.9 -6000.48; ...
3566.23 10036.7 -5999.86; ...
3579.72 10036.1 -5997.68; ...
3589.21 10034.4 -5993.04; ...
3132.51 10064.4 -6015.02; ...
3128.51 10058.2 -6006.25; ...
3142.37 10064.3 -6010.5; ...
3141.33 10057.9 -6000.77; ...
3157.43 10063.5 -6007.96; ...
3157.02 10056.6 -5998.12; ...
3175.51 10062.4 -6007.47; ...
3175.32 10055.6 -5997.73; ...
3195.1 10061.9 -6008.18; ...
3194.79 10055.2 -5998.47; ...
3215.01 10061.9 -6008.93; ...
3214.39 10055.4 -5999.1; ...
3234.41 10062.3 -6008.88; ...
3233.55 10055.7 -5998.97; ...
3252.69 10062.3 -6008.08; ...
3252.08 10055.3 -5998.45; ...
3269.77 10061.2 -6007.83; ...
3270.16 10053.5 -5998.71; ...
3288.5 10058.6 -6011.33; ...
3286.9 10049.4 -5999.62; ...
-164.288 7135.38 -5979.63; ...
-159.554 7147.85 -5979.39; ...
-153.268 7164.08 -5992.72; ...
-154.742 7162.38 -5977.79; ...
-125.81 7146.16 -5980.97; ...
-120.814 7161.21 -5981.04; ...
-151.075 7173.7 -5987.03; ...
-146.422 7186.17 -5989.19; ...
-112.061 7184.2 -5980.48; ...
-144.233 7199.74 -5975.01; ...
-106.631 7195.88 -5988.08; ...
-102.482 7205.38 -5988.71; ...
-133.822 7219.57 -5991.21; ...
-136.445 7220.18 -5978.34; ...
-97.9391 7218.05 -5984.29; ...
-131.449 7229.33 -5986.82; ...
-126.448 7239.53 -5988.12; ...
-90.4935 7232.37 -5988.44; ...
-85.9525 7244.77 -5987.51; ...
-114.091 7260.39 -5994.23; ...
-122.046 7254.59 -5978.9; ...
-82.6124 7258.57 -5981.14; ...
6871.37 7251.81 -5991.45; ...
-114.971 7267.51 -5984.28; ...
-117.335 7267.06 -5975.67; ...
-77.7739 7272.2 -5989.98; ...
-78.7756 7271.58 -5982.07; ...
-76.5811 7279.53 -5984.6; ...
6869.54 7266.35 -5984.62; ...
6891.68 7276.27 -5977.21; ...
-112.621 7275.7 -5976.75; ...
-105.824 7289.98 -5978.98; ...
-75.7467 7285.99 -5993.15; ...
-72.8612 7290.86 -5985.61; ...
6865.82 7275.5 -5982; ...
6860.11 7286.16 -5980.31; ...
6876.3 7278.72 -5980.8; ...
6888.05 7289.5 -5987.61; ...
6885.07 7281.66 -5980.92; ...
6881.82 7296.47 -5975.74; ...
-91.2578 7311.88 -5995.74; ...
-99.7111 7308.46 -5978.84; ...
-67.5121 7308.13 -5977.89; ...
6852.7 7308.55 -5986.72; ...
6856.9 7303.22 -5976.82; ...
6882.29 7309.46 -5986.79; ...
6876.13 7313.26 -5972.35; ...
-94.8868 7322.5 -5984.05; ...
-98.0511 7321.59 -5972.97; ...
-60.4585 7329.35 -5981.01; ...
6850.59 7320.83 -5981.1; ...
6841.94 7329.88 -5980.33; ...
6858.58 7317.64 -5980.21; ...
6875.73 7327.69 -5990.14; ...
6872.08 7318.26 -5980.16; ...
6864.67 7333.91 -5980.21; ...
-93.0208 7331.59 -5976.35; ...
-84.3134 7344.84 -5977.48; ...
-54.6117 7341.75 -5988.64; ...
-50.1263 7355.26 -5981.77; ...
6831.25 7339.92 -5990.27; ...
6833.39 7337.27 -5983.35; ...
6870.8 7345.68 -5989.12; ...
6863.52 7348.34 -5978.11; ...
-77.2305 7363 -5991.97; ...
-78.8724 7357.47 -5983.37; ...
-45.8846 7366.94 -5979.98; ...
6828.37 7347.42 -5983.02; ...
6822.97 7362.41 -5983.76; ...
6865.74 7362.88 -5987.23; ...
6860.29 7360.64 -5973.61; ...
-73.8685 7366.29 -5981.48; ...
-68.1901 7379.07 -5979.89; ...
-41.0188 7380.24 -5991.95; ...
-43.3386 7380.03 -5977.1; ...
6819.31 7374.93 -5976.43; ...
6861.61 7383.65 -5991.71; ...
6857.27 7374 -5976.3; ...
6851.07 7388.89 -5977.88; ...
-60.777 7399.53 -5986.94; ...
-62.9141 7392.86 -5977.8; ...
-39.1878 7389.32 -5985; ...
-33.2553 7402.04 -5981.55; ...
6812.4 7393.08 -5987.6; ...
6815.11 7388.92 -5975.65; ...
6852.5 7400.77 -5989.66; ...
6842.58 7404.25 -5976.06; ...
-57.1557 7405.39 -5977.11; ...
-50.8489 7420.43 -5980.94; ...
-14.9537 7421.92 -5988.77; ...
-24.0333 7412.65 -5981.8; ...
6809.16 7401.94 -5979.23; ...
6800.54 7419.62 -5978.96; ...
6843.22 7417.78 -5987.57; ...
6837.79 7415.02 -5977.97; ...
-41.4363 7445.89 -5996.85; ...
-43.7122 7442.45 -5981.23; ...
-18.3022 7421.03 -5973.95; ...
-0.857451 7440.82 -5991.69; ...
-7.60278 7436.21 -5972.42; ...
6790.94 7432.36 -5984.55; ...
6786.33 7440.39 -5983.44; ...
6834.33 7439.9 -5989.41; ...
6832.5 7427.34 -5975.56; ...
6824.08 7446.19 -5974.04; ...
-38.3686 7460.69 -5991.06; ...
-39.7304 7461.55 -5980.75; ...
0.565324 7446.9 -5979.76; ...
11.7912 7459.25 -5995.95; ...
7.28849 7457.61 -5983.08; ...
6775.51 7457.97 -5991.33; ...
6781.46 7453.36 -5982.38; ...
6825.14 7458.67 -5991.23; ...
6819.07 7454.15 -5979.86; ...
6813.27 7465 -5980.65; ...
-34.5036 7474.57 -5984.01; ...
-37.8278 7468.31 -5976.24; ...
16.2579 7472.97 -5987.51; ...
10.9487 7472.13 -5972.44; ...
6769.54 7473.92 -5984.86; ...
6778.91 7471.37 -5977.33; ...
6817.54 7470.44 -5988.56; ...
6810.77 7477.68 -5981.51; ...
-33.9516 7474.72 -5974.81; ...
-27.1992 7488.24 -5988.35; ...
-26.8125 7483.07 -5975.4; ...
19.0516 7482.33 -5980.43; ...
17.7939 7482.34 -5972.1; ...
6758.1 7491.24 -5991.02; ...
6770.79 7482.12 -5978.95; ...
6763.1 7492.8 -5981.26; ...
6805.96 7493.16 -5981.65; ...
-19.696 7496.1 -5978.62; ...
-11.7666 7513.3 -5979.58; ...
22.2529 7490.59 -5974.72; ...
28.1433 7505.98 -5977.81; ...
6751.25 7509.97 -5984.64; ...
6760.24 7508.72 -5975.79; ...
6795.55 7508.32 -5979.91; ...
6789.86 7516.6 -5977.38; ...
-3.75863 7538.08 -5996.83; ...
-5.75823 7532.23 -5985.45; ...
37.6628 7533.35 -5994.52; ...
34.4496 7527.25 -5977.23; ...
6742.27 7522.96 -5990.6; ...
6751.19 7518.19 -5977.78; ...
6744.63 7525.97 -5980.68; ...
6776.67 7534.71 -5986.64; ...
6784.99 7528.34 -5977.88; ...
1.68645 7549.68 -5987.42; ...
-1.49475 7540.57 -5978.22; ...
39.1691 7540.48 -5984.94; ...
38.365 7539.59 -5977.18; ...
6737.56 7535.56 -5985.67; ...
6730.88 7551.4 -5983.6; ...
6765.15 7548.71 -5993.47; ...
6777.76 7539.29 -5980.01; ...
6770.78 7549.87 -5983.34; ...
3.087 7549.34 -5976.03; ...
10.3809 7568.22 -5993.99; ...
10.0249 7563.71 -5977.27; ...
42.2824 7548.52 -5977.43; ...
49.8642 7566.39 -5977.31; ...
6724.85 7564.56 -5980.93; ...
6760.1 7566.49 -5990.22; ...
6767.91 7566.49 -5979.73; ...
14.5467 7577.9 -5985.41; ...
15.3759 7577.41 -5976.84; ...
54.4274 7576.82 -5989.73; ...
54.7358 7578.51 -5980.23; ...
59.5475 7588.54 -5980.92; ...
6717.65 7576.42 -5990.46; ...
6720.98 7574.31 -5978.96; ...
6755.87 7585.81 -5984.76; ...
6764.69 7584.02 -5975.59; ...
19.7137 7587.07 -5980.08; ...
26.8423 7601.71 -5980.83; ...
65.6404 7605.22 -5983.36; ...
6715.86 7586.06 -5979.3; ...
6711.06 7598.06 -5979.66; ...
6743.7 7599.44 -5991.26; ...
6757.15 7594.52 -5977.98; ...
6748.84 7602.9 -5980.46; ...
33.238 7621.66 -5992.93; ...
31.4742 7615.26 -5985.42; ...
68.8191 7619.26 -5976.98; ...
6703.08 7614.94 -5990.39; ...
6707.11 7613.39 -5977.31; ...
6738.68 7611.21 -5985.4; ...
6728.54 7621.07 -5987.55; ...
37.4945 7623.64 -5982.27; ...
46.9302 7635.29 -5979.72; ...
70.6095 7633.94 -5989.28; ...
72.5798 7630.41 -5975.68; ...
78.5686 7641.45 -5979.74; ...
6700.98 7624.73 -5982.78; ...
6695.3 7634.71 -5981.61; ...
6710.51 7626.5 -5981.9; ...
6719.33 7627.9 -5986.27; ...
6714.16 7643.22 -5981.11; ...
6715.58 7632.35 -5989.27; ...
55.4873 7654.82 -5993.18; ...
53.1648 7649.3 -5982.45; ...
86.9793 7656.1 -5975.19; ...
6686.62 7654.92 -5989.47; ...
6691.92 7651.31 -5977.59; ...
6706.52 7661.55 -5978.79; ...
58.4135 7659.62 -5981.88; ...
65.7108 7673.21 -5981.22; ...
91.8403 7666.65 -5987.4; ...
92.6088 7666.71 -5973.73; ...
100.181 7678.42 -5978.55; ...
6685.96 7668.12 -5982.08; ...
6679.64 7677.74 -5981.05; ...
6693.32 7666.54 -5980.21; ...
6699.55 7667.26 -5982.94; ...
6693.14 7678.94 -5980.57; ...
6696.1 7670.92 -5987.71; ...
71.8075 7688.52 -5983.25; ...
106.85 7692.83 -5982.66; ...
6665.63 7694.23 -5992.98; ...
6674.95 7694.08 -5989.4; ...
6681.99 7691.59 -5989.09; ...
6676.1 7691.83 -5979.2; ...
6675.7 7683.69 -5989.18; ...
6689.04 7694.58 -5975.82; ...
77.0589 7701.03 -5982.48; ...
83.2864 7714.82 -5977.67; ...
110.051 7702.71 -5990.46; ...
111.599 7699.36 -5976.69; ...
116.531 7711.95 -5980.57; ...
6665.6 7703.44 -5984.42; ...
6653.32 7710.66 -5987.36; ...
6674.95 7703.27 -5980.21; ...
6682.14 7699.89 -5979.03; ...
6673.96 7714.83 -5982.12; ...
6674.43 7705.3 -5991.16; ...
86.6905 7727.89 -5976.94; ...
123.024 7727.05 -5977.23; ...
6644.69 7720.7 -5988.78; ...
6640.74 7734.1 -5976.6; ...
6665.18 7725.91 -5994.41; ...
6649.06 7713.59 -5995.51; ...
6671.99 7729.58 -5979.22; ...
89.9651 7741.95 -5990.1; ...
89.4101 7737.48 -5979.42; ...
126.346 7743.32 -5987.86; ...
127.886 7736.94 -5972.72; ...
132.8 7749.56 -5974.7; ...
6628.79 7744.16 -5992.47; ...
6632.26 7747.32 -5977.25; ...
6666.64 7736.99 -5985.45; ...
6662.59 7750.99 -5980.1; ...
94.8441 7747.17 -5980.2; ...
103.692 7759.95 -5980.97; ...
129.387 7760.9 -5989.62; ...
139.32 7768.93 -5978.48; ...
6626.33 7753.39 -5983.73; ...
6623.05 7767.02 -5980.35; ...
6644.79 7767.5 -5989.9; ...
6653.63 7768.77 -5977.99; ...
111.129 7773.49 -5979.78; ...
116.778 7788.4 -5981.74; ...
114.611 7779.8 -5990.48; ...
146.18 7789.65 -5990.25; ...
144.831 7782.5 -5984.17; ...
150.084 7792.06 -5977.8; ...
6613.02 7784.39 -5992.03; ...
6619.86 7782.56 -5989.4; ...
6630.76 7776.22 -5990.32; ...
6620.71 7780.92 -5978.38; ...
6620.67 7773.3 -5988.53; ...
6646.79 7776.28 -5980.45; ...
6639.08 7781.53 -5981; ...
121.105 7804.44 -5978.38; ...
149.331 7798.02 -5990.14; ...
155.808 7809.02 -5981.39; ...
6613.48 7792.72 -5983.56; ...
6605.7 7805.66 -5980.61; ...
6619.86 7791.4 -5980.21; ...
6630.68 7786.09 -5980.98; ...
6618.09 7802.99 -5979.64; ...
6618.41 7792.04 -5987.9; ...
123.896 7817.73 -5986.72; ...
125.366 7814.91 -5974.24; ...
132.129 7828.8 -5978.3; ...
163.295 7827.19 -5990.74; ...
160.957 7821.79 -5984.67; ...
166.345 7832.14 -5978.68; ...
6585.96 7828.12 -5987.98; ...
6601.5 7822.63 -5989.4; ...
6607.57 7817.84 -5987.45; ...
6601.13 7820.2 -5978.88; ...
6602.1 7812.49 -5988.69; ...
6614.85 7819.99 -5975.7; ...
138.515 7844.89 -5981.91; ...
167.074 7835.39 -5990.66; ...
172.831 7847.6 -5982.4; ...
6569.85 7839.1 -5988.73; ...
6592.79 7830.81 -5978.58; ...
6580.86 7842.79 -5973.6; ...
6601.5 7831.81 -5980.21; ...
6608.66 7826.36 -5979.29; ...
6602.2 7843 -5977.14; ...
6600.8 7832.19 -5987.79; ...
141.643 7855.61 -5989.78; ...
144.49 7852.23 -5976.49; ...
150.717 7866.69 -5979.99; ...
180.113 7865.18 -5991.11; ...
177.78 7859.92 -5985.12; ...
183.173 7869.29 -5978.51; ...
6552.06 7855.08 -5990.78; ...
6570.4 7849.69 -5978.39; ...
6561.46 7857.36 -5980.62; ...
6593.3 7853.02 -5991.39; ...
6596.55 7852.2 -5981.06; ...
156.238 7883.02 -5985.22; ...
183.945 7872.98 -5990.81; ...
190.301 7883.47 -5981.96; ...
6534.53 7873.58 -5991.96; ...
6552.85 7865.17 -5982.08; ...
6544.49 7874.06 -5983.08; ...
6590.4 7864.03 -5979.46; ...
6580.94 7879.36 -5983.03; ...
161.564 7894.62 -5982.96; ...
198.016 7900.81 -5990.33; ...
195.747 7895.17 -5984.88; ...
201.837 7904.15 -5977.97; ...
6517.73 7891.82 -5993.74; ...
6535.95 7883.41 -5984.03; ...
6527.11 7894.18 -5984.67; ...
6572.87 7892.7 -5987.09; ...
6567.8 7901.96 -5978.28; ...
167.315 7906.93 -5981.52; ...
173.257 7918.15 -5977.82; ...
202.637 7908.28 -5989.86; ...
211.127 7919.3 -5981.51; ...
6512.69 7912.96 -5984.95; ...
6524.17 7911.69 -5976.92; ...
6558.46 7912.54 -5991.16; ...
6561.35 7909.81 -5982.46; ...
177.197 7928.38 -5987.18; ...
178.402 7927.03 -5973.42; ...
184.443 7938.93 -5978.05; ...
220.761 7933.62 -5993.29; ...
218.967 7930.85 -5987; ...
226.053 7941.9 -5987.9; ...
6495.57 7930.67 -5987.45; ...
6514.9 7921.69 -5978.29; ...
6506.06 7930.99 -5979.51; ...
6554.06 7919.77 -5979.61; ...
6544.96 7935.11 -5981.78; ...
193.656 7958.12 -5973.62; ...
234.517 7958.78 -5990.6; ...
232.308 7952.53 -5987.66; ...
235.239 7959.69 -5985.46; ...
6477.5 7949.18 -5990.14; ...
6497.39 7940.01 -5980.76; ...
6488.6 7949.01 -5982.1; ...
6538.27 7947.64 -5987.56; ...
6532.83 7960.42 -5981.72; ...
196.609 7966.8 -5988.8; ...
198.356 7971.42 -5978.91; ...
205.061 7980.07 -5984.35; ...
236.308 7967.42 -5988.85; ...
237.621 7969.66 -5982.69; ...
6460.9 7966.45 -5994.97; ...
6479.79 7958.48 -5983.56; ...
6471.28 7969.21 -5985.49; ...
6525.21 7976.6 -5980.86; ...
218.937 7994.68 -5991.11; ...
217.778 7990.37 -5983.83; ...
228.724 7987.77 -5989.26; ...
237.328 7979.03 -5988.51; ...
223.24 7997.32 -5981.34; ...
234.914 7975.08 -5991.63; ...
243.719 7989.31 -5983.34; ...
6459.56 7986.59 -5989.97; ...
6470.9 7988.48 -5977.95; ...
6519.36 7985.88 -5986.89; ...
6514.14 7997.58 -5981.91; ...
220.301 8002.8 -5991.41; ...
224.688 8010.66 -5983.24; ...
222.616 7999.56 -5986.79; ...
252.514 8012.4 -5989.59; ...
250.993 8005.95 -5985.89; ...
254.901 8015.56 -5985.06; ...
6459.69 8001.46 -5985.42; ...
6465.2 8010 -5976.16; ...
6506 8012.21 -5981.34; ...
237.601 8031.57 -5990.33; ...
236.695 8026.13 -5982.95; ...
246.64 8026.59 -5989.25; ...
254.553 8020.97 -5989.49; ...
242.093 8034.13 -5980.76; ...
251.282 8016.17 -5992.26; ...
262.25 8028.7 -5984.84; ...
6457.01 8014.52 -5985.09; ...
6452.81 8027.05 -5988.14; ...
6499.22 8021.32 -5985.66; ...
6494.2 8030.47 -5978.16; ...
239.161 8039.45 -5990.93; ...
243.693 8046.98 -5983.14; ...
241.272 8036.76 -5986.25; ...
275.442 8046.41 -5992.82; ...
272.125 8043.05 -5987.7; ...
278.445 8053.27 -5987.87; ...
6457.38 8044.72 -5976.2; ...
6486.61 8040.34 -5990.91; ...
6488.22 8038.09 -5982.01; ...
255.348 8065.83 -5991.28; ...
254.135 8062.15 -5982.98; ...
260.377 8072.77 -5984.25; ...
284.08 8067.21 -5981.07; ...
6445.84 8058.69 -5989.88; ...
6452.81 8058.37 -5979.33; ...
6480.91 8048.97 -5979.42; ...
6471.33 8064.14 -5980.01; ...
265.498 8086.69 -5979.63; ...
291.254 8074.32 -5989.71; ...
290.583 8078.37 -5981.78; ...
296.136 8085.8 -5985.56; ...
6443.02 8072.05 -5984.12; ...
6430.32 8078.84 -5988.45; ...
6454.6 8070.53 -5980.21; ...
6462.98 8071.67 -5983.5; ...
6455.86 8085.85 -5983.3; ...
6460.49 8076.44 -5988.14; ...
271.068 8094.77 -5989.62; ...
273.414 8098.08 -5979.11; ...
277.412 8106.66 -5985.12; ...
299.061 8098.3 -5975.28; ...
6422.31 8089.62 -5986.6; ...
6420.69 8101.92 -5977.31; ...
6450.71 8103.92 -5979.11; ...
279.239 8118.08 -5982.69; ...
317.745 8118.74 -5989.14; ...
308.599 8109.73 -5979.2; ...
6411.49 8113.86 -5990.19; ...
6416.83 8113.23 -5979.22; ...
6443.88 8114.17 -5986.47; ...
6436.09 8122.88 -5985.4; ...
293.84 8142.04 -5991.79; ...
284.04 8132.96 -5981.07; ...
313.463 8121.03 -5972.95; ...
329.564 8136.72 -5993.1; ...
321.776 8136.19 -5974.82; ...
6410.27 8127.64 -5983.3; ...
6403.95 8138.62 -5981.21; ...
6417.87 8125.61 -5980.21; ...
6428.11 8127.7 -5985.08; ...
6420.03 8142.28 -5982.99; ...
6425.42 8132.3 -5988.67; ...
290.951 8145.74 -5980.91; ...
307.764 8154.69 -5992.15; ...
299.566 8158.84 -5977.84; ...
320.879 8153.14 -5988.82; ...
333.96 8153.32 -5985.87; ...
324.941 8147.72 -5977.97; ...
326.196 8145.16 -5983.62; ...
6392.11 8154.16 -5989.14; ...
6398.43 8151.36 -5980.62; ...
6414.1 8160.34 -5976.07; ...
313.432 8171.61 -5984.84; ...
306.819 8171.93 -5974.72; ...
329.803 8154.64 -5975.97; ...
316.074 8160.94 -5993.12; ...
349.774 8169.94 -5988.87; ...
339.463 8164.03 -5974.71; ...
6391.18 8165.05 -5981.38; ...
6382.56 8173.46 -5979.02; ...
6399.51 8162.34 -5980.21; ...
6410.6 8171.92 -5988.13; ...
6407.66 8166.15 -5978.81; ...
6404.38 8179.17 -5980.06; ...
311.037 8179.59 -5973.47; ...
328.923 8189.52 -5989.47; ...
318.563 8188.04 -5976.95; ...
347.424 8174.93 -5973.02; ...
365.421 8190.15 -5993.11; ...
356.157 8187.68 -5976.35; ...
6364.22 8185.24 -5989.55; ...
6372.65 8181.68 -5980.68; ...
6407.28 8190.9 -5989.2; ...
6404.64 8193.89 -5978.48; ...
326.289 8199.04 -5976.7; ...
345.346 8206.87 -5990.88; ...
336.677 8210.37 -5978.38; ...
357.942 8207.94 -5988.19; ...
370.925 8208.89 -5985.6; ...
360.87 8201.8 -5974.84; ...
362.352 8199.48 -5983.38; ...
6355.08 8195.84 -5992.62; ...
6367.66 8190.6 -5976.17; ...
6359.79 8198.24 -5979.33; ...
6402.92 8207.73 -5987.45; ...
6402.68 8204.97 -5975.65; ...
351.415 8226.79 -5984.66; ...
342.803 8223.55 -5972.84; ...
367.14 8211.5 -5974.93; ...
353.755 8216.75 -5994.14; ...
386.528 8224.37 -5989.01; ...
378.414 8224.65 -5973.02; ...
6350.87 8209.43 -5981.21; ...
6339.92 8226.34 -5980.84; ...
6394.71 8226.89 -5991.14; ...
6397.67 8217.17 -5977.84; ...
6387.99 8232.41 -5977.4; ...
348.693 8232.68 -5971.77; ...
367.165 8247.32 -5990.78; ...
357.912 8245.31 -5973.47; ...
385.467 8233.23 -5977.88; ...
401.617 8244.24 -5993.45; ...
392.284 8244.17 -5978.02; ...
6331.1 8237.05 -5987.07; ...
6327.03 8250.34 -5981.22; ...
6383.16 8244.58 -5989.1; ...
6381.39 8243.22 -5980.32; ...
365.582 8254.43 -5979.28; ...
382.456 8262.67 -5992.51; ...
373.678 8265.51 -5978.28; ...
394.322 8263.03 -5990.15; ...
406.876 8264.69 -5986.31; ...
396.522 8256.85 -5978.82; ...
398.048 8254.69 -5985.15; ...
6324.34 8261.62 -5979.66; ...
6370.86 8262.76 -5990.68; ...
6373.98 8253.45 -5978; ...
6367.3 8264.65 -5978.92; ...
387.787 8280.79 -5984.04; ...
379.833 8277.57 -5974.96; ...
402.187 8265.23 -5975.88; ...
390.691 8271.33 -5994.33; ...
423.955 8283.46 -5989.02; ...
414.357 8280.56 -5972.32; ...
6319.46 8277.96 -5989.05; ...
6323.66 8274.35 -5977.5; ...
6355.51 8282.05 -5990.97; ...
6360.36 8274.73 -5978.39; ...
6348.64 8289.33 -5972.8; ...
383.655 8285.45 -5971.46; ...
404.386 8301.36 -5988.54; ...
393.633 8300.09 -5970.81; ...
423.474 8291.42 -5978.4; ...
440.852 8303.51 -5991.77; ...
431.954 8301.19 -5981.04; ...
6318.17 8292.14 -5982.27; ...
6310.32 8302.08 -5980.08; ...
6326.06 8290.88 -5980.21; ...
6339.16 8299.51 -5991.38; ...
6340.82 8292.43 -5981.56; ...
6328.43 8307.82 -5979.05; ...
403.282 8310.25 -5976.94; ...
421.622 8319.81 -5991.39; ...
412.175 8319.13 -5979.99; ...
440.146 8310.75 -5982.71; ...
458.041 8321.83 -5993.57; ...
448.812 8320 -5983.84; ...
6297.93 8316.41 -5989.83; ...
6303.52 8314.28 -5981.43; ...
6327.77 8318.46 -5988.27; ...
6324.39 8322.59 -5973.67; ...
420.694 8327.99 -5981.93; ...
437.161 8337.38 -5995.76; ...
429.36 8338.19 -5983.77; ...
457.549 8329.54 -5984.88; ...
473.599 8338.95 -5995.66; ...
466.26 8339.53 -5985.43; ...
6295.6 8325.25 -5982.73; ...
6286.11 8337.55 -5980.04; ...
6307.91 8326.52 -5982.63; ...
6319.31 8331.12 -5990.99; ...
6319.27 8327 -5982.17; ...
6312.89 8341.83 -5981.28; ...
442.285 8355.77 -5985.73; ...
433.034 8354.23 -5976.21; ...
479.281 8356.18 -5986.24; ...
470.598 8353.68 -5976.73; ...
6277.47 8349.17 -5984.73; ...
6274.18 8360.61 -5976.04; ...
6307.16 8356.05 -5990.25; ...
441.294 8364.24 -5978.11; ...
452.949 8368.68 -5989.58; ...
448.48 8372.46 -5980.62; ...
479.125 8363.88 -5977.74; ...
490.344 8368.87 -5990.49; ...
487.098 8372.46 -5979.52; ...
6264.63 8372.14 -5991.5; ...
6268.66 8369.91 -5981.19; ...
6297.62 8367.76 -5981.38; ...
6286.59 8380.61 -5978.46; ...
456.391 8380.68 -5985.11; ...
462.249 8391.29 -5986.54; ...
496.274 8381.43 -5984.23; ...
506.189 8394.75 -5986.43; ...
6261.87 8380.27 -5983.76; ...
6254.38 8390.35 -5984.25; ...
6269.71 8382.41 -5984.27; ...
6277.78 8386.17 -5985.72; ...
6269.17 8394.71 -5988.37; ...
6274.45 8388.78 -5991.96; ...
478.997 8416.56 -5992.36; ...
468.277 8408.48 -5982.1; ...
516.055 8407.4 -5985.61; ...
524.733 8417.66 -5981.6; ...
6242.72 8402.29 -5983.25; ...
6233.66 8408.18 -5982.5; ...
6252.6 8401.06 -5980.21; ...
6260.79 8400.32 -5988.83; ...
6255.43 8415.63 -5977.47; ...
476.442 8422.08 -5983.11; ...
492.062 8432.77 -5996.73; ...
484.214 8433.4 -5984.75; ...
529.256 8424.34 -5989.34; ...
531.853 8425.38 -5980.87; ...
538.043 8435.26 -5984.59; ...
6223.32 8416.38 -5984.11; ...
6212.48 8426.03 -5982.36; ...
6239.09 8430.61 -5990.74; ...
6230.23 8412.57 -5991.36; ...
6248.68 8425.34 -5982.21; ...
496.755 8451.55 -5986.8; ...
487.38 8448.09 -5977.03; ...
547.736 8453.49 -5990.05; ...
545.852 8446.61 -5985.23; ...
550.863 8455.21 -5984.01; ...
6202.98 8436.55 -5982.72; ...
6193.75 8451.41 -5977.26; ...
6224.54 8445.36 -5991.46; ...
6209.5 8430.97 -5991.52; ...
6244.11 8433.43 -5977; ...
6235.34 8442.11 -5977.77; ...
495.232 8458.75 -5978.73; ...
512.314 8469.52 -5991.07; ...
503.28 8468.28 -5980.51; ...
550.562 8463.76 -5991.4; ...
558.429 8469.19 -5983.06; ...
6185.68 8459.73 -5987.82; ...
6180.73 8474.16 -5980.8; ...
6211.12 8459.26 -5993.73; ...
6191.57 8452.32 -5992.93; ...
6226.78 8451.84 -5975.17; ...
6217.23 8460.61 -5977.35; ...
511.451 8477.78 -5982.26; ...
530.124 8485.39 -5995.84; ...
520.416 8487.74 -5983.83; ...
571.623 8486.89 -5989.3; ...
569.021 8482.87 -5984.38; ...
576.174 8493.6 -5985.73; ...
6173.75 8488.58 -5980.09; ...
6206.58 8472.48 -5978.95; ...
6199.23 8483.37 -5983.65; ...
533.973 8504.9 -5985.85; ...
524.26 8503 -5975.65; ...
585.91 8509.46 -5992.74; ...
583.052 8503.81 -5987.57; ...
587.907 8510.89 -5986.19; ...
6167.72 8494.92 -5988.35; ...
6164.14 8507.52 -5980.99; ...
6187.26 8498.62 -5995.58; ...
6171.64 8488.12 -5994.35; ...
6192.87 8495.95 -5982.08; ...
532.767 8513.24 -5976.91; ...
546.221 8517.85 -5991.89; ...
541.109 8522.07 -5979.48; ...
590.122 8516.38 -5992.4; ...
594.793 8523.56 -5984.46; ...
6160.92 8518.76 -5980.77; ...
6186.53 8508.73 -5980.38; ...
6181.38 8520.39 -5981.77; ...
551.186 8531.3 -5985.94; ...
561.016 8545.33 -5989.45; ...
607.166 8542.08 -5992.45; ...
604.413 8537.59 -5986.42; ...
612.212 8548.07 -5986.43; ...
6147.93 8545.4 -5986.36; ...
6160.79 8535.73 -5986.34; ...
6167.77 8534.09 -5986.91; ...
6160.69 8529.27 -5975.5; ...
6160.08 8525.3 -5987.27; ...
6175.92 8532.2 -5977.41; ...
569.563 8557.96 -5990.76; ...
574.893 8567.29 -5989.76; ...
622.681 8561.08 -5989.24; ...
619.602 8556.96 -5985.68; ...
624.292 8563.38 -5983.89; ...
6133.78 8559.4 -5987.5; ...
6154.65 8546.36 -5974.68; ...
6145.92 8556.1 -5974.73; ...
6160.79 8541.85 -5974.1; ...
6169.98 8539.83 -5973.26; ...
6156.9 8558.38 -5977.7; ...
6159.92 8546.2 -5987.46; ...
580.519 8579.21 -5983.75; ...
626.693 8567.03 -5988.35; ...
631.066 8575.25 -5982.47; ...
6113.44 8574.8 -5989.94; ...
6134.51 8571.16 -5976.7; ...
6123.68 8577.5 -5978.89; ...
6142.43 8566.33 -5980.21; ...
6149.59 8566.64 -5983.93; ...
6141.92 8578.77 -5985.43; ...
6146.49 8571.13 -5990.66; ...
591.196 8591.85 -5987.4; ...
599.957 8602.53 -5985.32; ...
642.101 8590.47 -5988.57; ...
639.543 8588 -5984.63; ...
645.413 8596.88 -5985.84; ...
6093.44 8591.5 -5989.95; ...
6114.29 8584.76 -5979.86; ...
6104.36 8592.96 -5980.01; ...
6137.12 8591.12 -5982.78; ...
609.299 8612.19 -5987.06; ...
617.528 8621.15 -5982.91; ...
652.758 8611.8 -5981.24; ...
6075.24 8607.46 -5990.27; ...
6094.18 8601.42 -5980.18; ...
6084.54 8609.86 -5980.17; ...
6130.59 8602.58 -5978.78; ...
6122.28 8613.57 -5980.22; ...
623.889 8627.82 -5992.31; ...
624.761 8628.35 -5981.88; ...
632.257 8637.33 -5985.02; ...
663.567 8626.12 -5984.46; ...
670.694 8638.05 -5982.69; ...
6062.71 8619.75 -5992.43; ...
6075.18 8617.96 -5980.56; ...
6067.69 8625.01 -5981.66; ...
6112.95 8623.34 -5979.84; ...
6103.58 8632.02 -5983.89; ...
644.613 8650.99 -5990.97; ...
641.655 8647.27 -5985.06; ...
648.934 8656.77 -5984.49; ...
677.724 8643.63 -5987.96; ...
676.172 8646.46 -5982.1; ...
682.581 8655.71 -5981.86; ...
6058.86 8633.25 -5984.47; ...
6052.46 8648.48 -5979.34; ...
6093.55 8642.1 -5983.44; ...
6084.65 8652.04 -5985.01; ...
660.39 8673.48 -5988.75; ...
656.717 8666.85 -5983.08; ...
663.131 8676.07 -5977.66; ...
691.631 8667.18 -5984.26; ...
6037.16 8667.66 -5987.76; ...
6045.35 8662.81 -5980.64; ...
6076.29 8662.48 -5981.76; ...
6066.51 8675 -5979.59; ...
664.728 8680.69 -5989.59; ...
670.222 8687.81 -5984.92; ...
698.678 8678.56 -5982.57; ...
706.485 8690.34 -5980.59; ...
6023.25 8682.51 -5988.12; ...
6040.37 8673.85 -5979.3; ...
6033.13 8680.92 -5978.91; ...
6047.79 8676.38 -5983.27; ...
6057.22 8680.25 -5985.9; ...
6047.73 8690 -5987.02; ...
6053.5 8683.32 -5991.31; ...
680.797 8701.88 -5989.73; ...
677.735 8696.65 -5981.44; ...
686.039 8706.54 -5983.36; ...
713.838 8696.66 -5986.54; ...
712.652 8699.39 -5977.98; ...
720.886 8707.24 -5981.41; ...
6004.93 8700.58 -5987.78; ...
6024.28 8691.17 -5979.51; ...
6015.47 8698.92 -5978.89; ...
6032.41 8692.82 -5983.04; ...
6040.45 8695.8 -5986.61; ...
6031.51 8706.24 -5986.46; ...
6037.15 8698.8 -5989.96; ...
698.627 8720.62 -5989.82; ...
695.235 8715.94 -5981.65; ...
703.937 8725.79 -5982.89; ...
734.675 8720.11 -5986.74; ...
730.772 8717.98 -5980.73; ...
740.313 8726.86 -5981.93; ...
5985.34 8719.44 -5987.17; ...
6004.81 8710.11 -5979.08; ...
5995.76 8717.89 -5978.35; ...
6013.55 8711.64 -5982.78; ...
6022.84 8713.74 -5986.62; ...
6012.46 8725.49 -5986.19; ...
6019.12 8717.24 -5989.99; ...
717.384 8741.72 -5987.1; ...
713.334 8736.11 -5979.65; ...
722.407 8746.23 -5977.86; ...
754.194 8738.3 -5986.13; ...
750.424 8736.31 -5980.16; ...
759.384 8744.02 -5981.14; ...
5966.11 8738.33 -5986.6; ...
5984.95 8729.12 -5978.37; ...
5976.13 8736.78 -5977.6; ...
5993.63 8730.95 -5982.04; ...
6003.14 8733.29 -5985.99; ...
5992.57 8745 -5985.22; ...
5999.25 8736.89 -5989.07; ...
722.325 8747.71 -5987.86; ...
728.541 8754.36 -5984.07; ...
771.911 8755.12 -5987.56; ...
768.495 8752.44 -5979.8; ...
777.104 8760.99 -5981.95; ...
5948.28 8757.42 -5986.19; ...
5965.69 8747.93 -5977.54; ...
5957.71 8755.48 -5976.92; ...
5973.96 8750 -5981.13; ...
5983.25 8752.65 -5984.89; ...
5973.26 8763.96 -5984.87; ...
5979.46 8756.22 -5988.2; ...
739.052 8767.92 -5986.85; ...
736.645 8763.13 -5980.17; ...
745.966 8774.23 -5980.12; ...
790.505 8775.56 -5990.22; ...
786.728 8770.22 -5980.02; ...
796.577 8779.82 -5981.1; ...
5931.01 8776.94 -5987.19; ...
5948.94 8766.89 -5976.47; ...
5942.99 8775 -5975.08; ...
5955.72 8768.77 -5981.13; ...
5964.49 8771.48 -5985.37; ...
5954.91 8782.18 -5986.43; ...
5961.04 8775.41 -5990.33; ...
757.448 8790.35 -5987.85; ...
755.508 8784.18 -5979.6; ...
764.881 8793.45 -5978.84; ...
810.705 8795.55 -5988.5; ...
809.8 8789.96 -5974.49; ...
816.644 8800.03 -5984.84; ...
5911.34 8795.48 -5988.72; ...
5933.3 8789.99 -5979.67; ...
5924.91 8793.83 -5982.84; ...
5940.43 8786.68 -5980.21; ...
5946.67 8788.8 -5985.82; ...
5935.55 8797.61 -5986.05; ...
5941.67 8792.82 -5990.26; ...
776.356 8807.58 -5985.37; ...
774.328 8801.34 -5977.32; ...
783.302 8810.51 -5977.25; ...
824.558 8807.47 -5981.97; ...
5891.93 8813.33 -5988; ...
5912.45 8807.16 -5982.88; ...
5905.44 8811.95 -5983.03; ...
5919.23 8803.99 -5984.49; ...
5927.54 8802.93 -5984.14; ...
5916.37 8814.31 -5985.61; ...
5922.22 8808.41 -5990.53; ...
794.383 8826.28 -5985.01; ...
792.37 8819.31 -5976.48; ...
800.64 8830.03 -5977.5; ...
831.737 8816.37 -5980.3; ...
840.287 8826.7 -5977.69; ...
5877.46 8824.88 -5991.47; ...
5891.91 8826.89 -5979.06; ...
5883.39 8830.92 -5980.1; ...
5900.49 8823.31 -5982.12; ...
5909.08 8821.4 -5982.94; ...
5900.64 8835.01 -5980.34; ...
5904.29 8828.9 -5987.76; ...
809.072 8841.72 -5979.56; ...
848.265 8837.47 -5979.23; ...
857.345 8846.6 -5976.7; ...
5874.89 8838.2 -5984.33; ...
5870.49 8852.82 -5981.22; ...
5890.54 8854.84 -5989.59; ...
5897.58 8847.66 -5978.36; ...
815.969 8851.72 -5978.45; ...
824.583 8862.96 -5976.48; ...
866.049 8856.77 -5978.58; ...
875.886 8865.72 -5977.62; ...
5854.17 8876.94 -5988.91; ...
5866.98 8869.31 -5989.4; ...
5877.02 8864.68 -5990.53; ...
5867.68 8864.68 -5979.65; ...
5867.39 8861.01 -5990.86; ...
5892.1 8858.5 -5973.66; ...
5884.84 8864.47 -5978.14; ...
833.034 8873.83 -5978.81; ...
841.525 8883.25 -5977.39; ...
884.52 8874.85 -5980.52; ...
894.151 8883.69 -5978.78; ...
5840.69 8889.02 -5988.37; ...
5860.75 8876.94 -5975.6; ...
5851.97 8884.38 -5975.99; ...
5866.98 8873.91 -5975.62; ...
5877.37 8870.56 -5975.95; ...
5863.13 8883.42 -5981.17; ...
5865.35 8875.93 -5988.27; ...
849.166 8892.27 -5978.58; ...
856.604 8901.19 -5976.13; ...
902.706 8893.07 -5980.25; ...
912.473 8902.23 -5978.08; ...
5822.25 8905.37 -5988.71; ...
5841.97 8895.77 -5973.26; ...
5833.09 8901.09 -5974.58; ...
5848.62 8896.86 -5980.21; ...
5857.02 8893.07 -5980.58; ...
5845.78 8910.37 -5979.01; ...
5852.19 8899.51 -5987.57; ...
867.689 8913.19 -5974.71; ...
876.004 8923.6 -5984.34; ...
921.125 8911.76 -5979.62; ...
930.59 8920.94 -5977.9; ...
5803.64 8923.81 -5988.91; ...
5823.04 8910.49 -5974.94; ...
5814.58 8917.77 -5974.87; ...
5829.92 8914.57 -5980.53; ...
5837.24 8918.13 -5984.7; ...
5827.48 8929.27 -5986.98; ...
5833.63 8921.46 -5990.63; ...
884.364 8930.64 -5982.33; ...
895.105 8938.75 -5979.28; ...
938.769 8930.47 -5979.91; ...
947.769 8939.81 -5978.64; ...
5784.8 8943.08 -5988.93; ...
5804.39 8929.12 -5975.18; ...
5795.82 8936.86 -5974.98; ...
5811.63 8932.46 -5981.07; ...
5819.13 8936.18 -5986.99; ...
5808.84 8947.44 -5986.9; ...
5814.78 8939.86 -5991.5; ...
904.079 8947.73 -5980.82; ...
913.972 8956.33 -5978.59; ...
956.335 8949.37 -5980.63; ...
966.971 8958.25 -5978.02; ...
5765.88 8962.37 -5988.74; ...
5785.62 8948.35 -5975.17; ...
5777.1 8956 -5974.85; ...
5792.64 8951.53 -5980.69; ...
5799.94 8954.92 -5986.37; ...
5789.48 8966.43 -5985.82; ...
5795.22 8958.91 -5990.57; ...
923.002 8965.68 -5979.56; ...
934.132 8973.9 -5975.63; ...
976.083 8964.76 -5976.05; ...
997.052 8980.46 -5982.97; ...
987.041 8972.55 -5976.2; ...
5747.26 8981.3 -5988.58; ...
5766.93 8967.35 -5974.84; ...
5758.53 8974.87 -5974.63; ...
5773.69 8970.51 -5979.97; ...
5780.62 8973.94 -5985.14; ...
5770.43 8984.96 -5985.38; ...
5775.8 8977.89 -5989.53; ...
944.226 8981.41 -5972.97; ...
948.902 8996.78 -5991.1; ...
949.334 8989.99 -5980.25; ...
958.126 9000.28 -5982.33; ...
997.359 8978.08 -5972.77; ...
1006.3 8989.17 -5989.45; ...
1007.52 8985.15 -5974.88; ...
5728.93 8999.05 -5988.75; ...
5748.6 8986 -5974.66; ...
5740.68 8993.1 -5974.48; ...
5755.32 8988.75 -5979.87; ...
5761.86 8992.08 -5985.25; ...
5753.07 9001.91 -5986.01; ...
5757.06 8995.88 -5990.45; ...
971.47 9015.88 -5988.25; ...
969.348 9009.49 -5979.66; ...
978.296 9019.36 -5981.35; ...
1015.47 8992.81 -5982.85; ...
1026.61 9001.9 -5982.04; ...
1041.36 9011.91 -5978.04; ...
5709.23 9016.04 -5990.11; ...
5730.69 9003.16 -5974.64; ...
5721.18 9008.61 -5974.69; ...
5739.61 9005.52 -5978.78; ...
5746.07 9008.36 -5985.03; ...
5742.32 9018.57 -5978.15; ...
5741.92 9013.29 -5988.02; ...
989.559 9034.12 -5988.04; ...
987.898 9028.23 -5979.48; ...
996.056 9037.96 -5981.56; ...
1050.98 9020.69 -5979.42; ...
1060.27 9029.35 -5977.6; ...
5692.44 9036 -5989.77; ...
5711.99 9017.84 -5972.27; ...
5703.13 9029.52 -5975.14; ...
5730.47 9030.96 -5994.36; ...
5736.06 9027.89 -5983.62; ...
1007.95 9052.25 -5987.74; ...
1005.63 9046.74 -5979.44; ...
1014.69 9055.71 -5980.42; ...
1068.26 9038.9 -5979.49; ...
1077.9 9048.19 -5978.01; ...
5675.08 9052.43 -5989.75; ...
5693.61 9041.63 -5976.33; ...
5685.25 9048.48 -5976.38; ...
5702.03 9044.21 -5980.42; ...
5715.87 9045.95 -5981.18; ...
5699.23 9056.45 -5985.95; ...
5705.43 9049.52 -5990.1; ...
5729.25 9036.17 -5981.36; ...
1028.57 9068.65 -5985.04; ...
1024.76 9063.55 -5977.24; ...
1033.32 9070.96 -5977.24; ...
1087.48 9057.67 -5980.15; ...
1099.68 9065.65 -5978.21; ...
5660.44 9065.36 -5988.86; ...
5676.19 9058.54 -5976.62; ...
5669.36 9064.52 -5976.7; ...
5684.12 9060.23 -5980.87; ...
5691.63 9062.19 -5985.66; ...
5683.99 9072.07 -5980.25; ...
5687.13 9065.42 -5988.16; ...
1043.12 9080.76 -5981.42; ...
1054.74 9090.59 -5980.16; ...
1107.22 9070.81 -5979.54; ...
1116.64 9084.48 -5990.11; ...
1114.94 9075.75 -5977.14; ...
1127.9 9087.9 -5979.46; ...
5640.83 9082.07 -5979.68; ...
5626.52 9093.68 -5982.12; ...
5655.03 9075.97 -5978.24; ...
5664.99 9080.49 -5980.21; ...
5674.43 9079.3 -5980.75; ...
5662.74 9088.41 -5980.8; ...
5668.87 9082.31 -5986.21; ...
1068.06 9100.64 -5977.45; ...
1078.48 9108.13 -5983.83; ...
1140.96 9103.15 -5986.2; ...
1139.08 9097.01 -5978.71; ...
1148.7 9106.28 -5978.45; ...
5616.33 9101.83 -5985.48; ...
5607.23 9112.34 -5983.84; ...
5654.5 9099.8 -5980.12; ...
5646.15 9108.92 -5982; ...
1086.03 9111.92 -5978.17; ...
1102.94 9121.94 -5982.84; ...
1097.02 9118.29 -5977.13; ...
1159.6 9121.13 -5987.55; ...
1158.18 9114.98 -5978.36; ...
1168.06 9124.27 -5979.13; ...
5597.44 9121.14 -5985.92; ...
5588.64 9131.25 -5983.86; ...
5637.04 9118.86 -5980.48; ...
5627.68 9128.59 -5981.73; ...
1108.82 9125.37 -5976.25; ...
1122.34 9136.12 -5983.57; ...
1133.46 9145.25 -5988.84; ...
1181.76 9136.78 -5983; ...
1178.53 9131.51 -5976.87; ...
1188.3 9137.32 -5974.9; ...
5579.16 9139.35 -5985.8; ...
5571.31 9148.24 -5983.81; ...
5617.96 9139 -5980.05; ...
5608.54 9148.39 -5981.53; ...
1142.59 9151.55 -5983.42; ...
1153.57 9158.43 -5976.57; ...
1194.73 9144.13 -5980.5; ...
1206.79 9157.52 -5989.88; ...
1205.28 9149.44 -5976.82; ...
1219.68 9160.76 -5979.31; ...
5562.5 9156.23 -5984.89; ...
5555.23 9165.41 -5979.18; ...
5599.21 9157.47 -5980.11; ...
5589.52 9165.41 -5981.74; ...
1162.03 9163.86 -5973.86; ...
1176.13 9176.19 -5984.04; ...
1171.25 9171.23 -5975.69; ...
1234.39 9175.66 -5987.11; ...
1232.01 9169.26 -5978.42; ...
1241.72 9178.96 -5978.81; ...
5520.42 9186.12 -5988.26; ...
5543.08 9171.56 -5985.3; ...
5533.18 9179.67 -5979.57; ...
5557.59 9186.77 -5990.94; ...
5549.62 9167.62 -5991.7; ...
5579 9173.4 -5979.98; ...
5568.82 9181.25 -5980.03; ...
1182.95 9179.36 -5975.31; ...
1197.11 9190.27 -5980.97; ...
1210.05 9198.2 -5982.71; ...
1252.41 9194.69 -5986.89; ...
1250.38 9188.16 -5978.43; ...
1259.24 9197.73 -5978.65; ...
5504.57 9199.34 -5991.16; ...
5525.18 9187.36 -5975.07; ...
5516.33 9194.53 -5975.94; ...
5544.76 9201.99 -5993.39; ...
5563.61 9188.31 -5974.38; ...
5555.9 9196.32 -5976.46; ...
1218.94 9203.04 -5974.83; ...
1227.92 9214.23 -5990.83; ...
1226.26 9209.54 -5980.36; ...
1235.88 9218.3 -5980.8; ...
1271.93 9210.51 -5983.24; ...
1268.7 9205.21 -5977.05; ...
1278.46 9211.05 -5975.33; ...
5487.02 9217.53 -5991.02; ...
5508.3 9202.5 -5973.69; ...
5498.68 9210.45 -5976.18; ...
5528.92 9220.08 -5993.75; ...
5548.64 9204.75 -5974.6; ...
5539.72 9213.21 -5977.63; ...
1251.39 9230.5 -5982.28; ...
1246.98 9226.03 -5975.79; ...
1256.16 9232.82 -5974.35; ...
1285.29 9217.85 -5981.02; ...
1298.81 9231.59 -5990.92; ...
1296.35 9223.09 -5977.35; ...
1311.61 9234.29 -5979.77; ...
5472.34 9236.84 -5989.84; ...
5490.25 9220.2 -5973.98; ...
5481.92 9231.73 -5976.53; ...
5516.17 9233.83 -5993.3; ...
5531.43 9222.31 -5976.13; ...
5522.51 9230.58 -5979.23; ...
1268.73 9243.46 -5976.84; ...
1278.78 9252.29 -5984.9; ...
1326.91 9248.63 -5987.2; ...
1324.09 9242.33 -5978.54; ...
1334.09 9251.55 -5978.87; ...
5458.61 9250.24 -5990.31; ...
5473.8 9243.29 -5977.31; ...
5467.43 9248.68 -5977.54; ...
5482.14 9246.8 -5980.85; ...
5496.85 9249.51 -5981.08; ...
5481.84 9259.91 -5981.94; ...
5488.18 9254.24 -5988.2; ...
5511.25 9240.47 -5980.26; ...
1288.27 9259.68 -5982.63; ...
1299.93 9268.91 -5979.1; ...
1345.13 9267.09 -5986.97; ...
1342.99 9260.52 -5978.41; ...
1351.34 9270.53 -5978.34; ...
5438.2 9267.64 -5981.21; ...
5424.13 9277.46 -5980.09; ...
5452.93 9261.22 -5979.01; ...
5463 9264.12 -5980.21; ...
5472.83 9265.88 -5984.14; ...
5460.83 9275.09 -5982.52; ...
5468.17 9270.43 -5989.69; ...
1309.68 9278.12 -5980.07; ...
1318.92 9286.91 -5976.64; ...
1359.45 9288.54 -5986.09; ...
1359.33 9279.69 -5977.12; ...
1367.93 9287.45 -5975.44; ...
5414.04 9283.86 -5985.39; ...
5410.55 9291.6 -5982.32; ...
5451.22 9285.5 -5979.24; ...
5441.32 9293.44 -5979.42; ...
1326.12 9293.87 -5975.45; ...
1346.94 9310.97 -5986.34; ...
1335.45 9302.81 -5977.58; ...
1376.75 9297.09 -5981.3; ...
1388.38 9306.4 -5980.52; ...
5381.91 9311.55 -5986.25; ...
5397.35 9301.7 -5979.61; ...
5390.23 9307.45 -5978.43; ...
5407.91 9300.84 -5980.21; ...
5420.8 9300.89 -5985.27; ...
5402.8 9309.38 -5980.79; ...
5432.52 9298.36 -5973.76; ...
1344.21 9311.14 -5974.04; ...
1360.32 9326.41 -5988.76; ...
1353.37 9319.9 -5973.76; ...
1398.89 9316.03 -5980.4; ...
1408.02 9325.3 -5978.97; ...
5363.36 9320.86 -5988.17; ...
5355.22 9329.5 -5981.16; ...
5376.4 9317.7 -5976.9; ...
5389.54 9319.21 -5980.21; ...
5396.63 9316.36 -5979.78; ...
5384.91 9325.17 -5981.16; ...
5390.17 9320.64 -5988.31; ...
1361.79 9327.9 -5973.23; ...
1378.63 9344.9 -5989.42; ...
1371.33 9336.74 -5973.4; ...
1416.45 9334.63 -5978.14; ...
1424.38 9343.64 -5976.77; ...
5343.23 9339.5 -5981.52; ...
5337.75 9346.42 -5980.26; ...
5352.82 9337.57 -5980.21; ...
5366.42 9337.73 -5981.56; ...
5351.26 9349.51 -5979.25; ...
5378.53 9332.09 -5976.93; ...
1380.51 9345.32 -5972.94; ...
1397.4 9363.33 -5988.26; ...
1389.8 9354.96 -5973.27; ...
1431.05 9351.19 -5974.39; ...
1453.86 9369.11 -5986.03; ...
1441.23 9359.74 -5978.4; ...
5327.25 9358.54 -5977.95; ...
5319.91 9364.98 -5978.26; ...
5334.45 9355.93 -5980.21; ...
5342.44 9354.55 -5983.65; ...
5329.71 9363.3 -5980.82; ...
1398.38 9364.21 -5972.85; ...
1414.91 9379.42 -5987.92; ...
1407.26 9374.13 -5973.38; ...
1449.61 9368.46 -5973.5; ...
1469.56 9382.15 -5989.67; ...
1459.25 9376.51 -5974.06; ...
5293.47 9376.35 -5984.82; ...
5283.11 9383.96 -5980.07; ...
5304.12 9375.16 -5973.36; ...
5313.34 9374.29 -5977.46; ...
5322.36 9370.11 -5980.45; ...
5309.85 9380.6 -5977.84; ...
1415.66 9383.39 -5973.45; ...
1432.02 9393.3 -5991.28; ...
1424.38 9391.6 -5975.67; ...
1448.95 9410.44 -5988.57; ...
1468.68 9385.14 -5970.78; ...
1488.08 9399.56 -5989.7; ...
1478.3 9393.24 -5973.71; ...
5254.54 9401.79 -5984.34; ...
5269.07 9392.18 -5980.45; ...
5262.55 9398.03 -5977.7; ...
5279.37 9392.66 -5980.21; ...
5292.92 9392.47 -5980.87; ...
5276.8 9403.89 -5978.12; ...
5305 9386.88 -5976.08; ...
1437.26 9404.68 -5973.45; ...
1448.65 9416.28 -5973.29; ...
1467.33 9425.18 -5992.08; ...
1458.7 9424.22 -5977.99; ...
1486.78 9401.49 -5972.2; ...
1505.88 9416.83 -5988.58; ...
1495.67 9409.73 -5973.28; ...
5234.7 9410.18 -5985.09; ...
5225.97 9421.09 -5980.12; ...
5248.79 9408.47 -5975.63; ...
5261 9411.02 -5980.21; ...
5268.7 9409.44 -5980.8; ...
5257.35 9418.31 -5978.77; ...
5263.18 9412.97 -5985.24; ...
1467.07 9431.24 -5979.55; ...
1485.98 9441.15 -5992.75; ...
1476.3 9439.03 -5980.16; ...
1505.08 9418.8 -5970.89; ...
1523.22 9431.56 -5989.18; ...
1515.61 9427.34 -5974.15; ...
1541 9444.18 -5986.17; ...
5198.74 9438.71 -5986.36; ...
5213.97 9428.57 -5985.4; ...
5206.46 9435.59 -5980.91; ...
5226.31 9432.46 -5981.83; ...
5230.32 9440.48 -5987.41; ...
5240.32 9433.84 -5977.08; ...
5227.71 9442.39 -5975.65; ...
5219.88 9423.27 -5988.97; ...
5250.81 9426.58 -5974.62; ...
1485.46 9447.36 -5980.45; ...
1504.53 9458.67 -5992.45; ...
1495.08 9456.26 -5980.6; ...
1529.46 9437.61 -5974.23; ...
1543.44 9445.23 -5969.8; ...
1561.01 9455.7 -5990.47; ...
1552.74 9451.65 -5977.89; ...
5178.8 9446.85 -5986.1; ...
5167.98 9455.48 -5981.29; ...
5193.02 9445.32 -5976.89; ...
5205.91 9447.75 -5980.21; ...
5214.56 9454.44 -5988.34; ...
5220.1 9447.41 -5979.7; ...
5207.34 9456.31 -5974.02; ...
1504.46 9465.59 -5980.75; ...
1523.09 9477.61 -5991.91; ...
1514 9475.14 -5980.81; ...
1563.14 9456.14 -5974.66; ...
1577.2 9467.13 -5992.76; ...
1575.44 9463.63 -5977.32; ...
5133.38 9481.94 -5986.85; ...
5156.15 9464.79 -5980.16; ...
5145.38 9475.67 -5976.85; ...
5204.13 9467.71 -5992.12; ...
5203.71 9466.27 -5977.58; ...
5192.42 9477.77 -5982.99; ...
1523.19 9485.1 -5980.93; ...
1541.26 9497.49 -5991.28; ...
1532.31 9495.04 -5980.82; ...
1584.83 9472.32 -5984.84; ...
1596.22 9479.38 -5982.36; ...
1610.54 9489.22 -5978.29; ...
5107.8 9489.07 -5994.55; ...
5120.71 9490.64 -5989.13; ...
5134.55 9486.54 -5973.87; ...
5129.07 9492.21 -5982.9; ...
5175 9489.39 -5978.77; ...
5164.02 9499.03 -5986.36; ...
1541.09 9505.35 -5980.74; ...
1559.47 9517.1 -5990.52; ...
1549.99 9515.22 -5980.34; ...
1621.25 9499.03 -5980.42; ...
1632.67 9507.12 -5979.53; ...
5051.46 9518.07 -5991.54; ...
5065.14 9517.4 -5984.35; ...
5084.12 9500.82 -5986.57; ...
5075.16 9512.61 -5978.74; ...
5103.83 9496.12 -5980.17; ...
5119.36 9496.59 -5979.71; ...
5132.22 9503.53 -5983.81; ...
5142.76 9511.86 -5992.27; ...
5146.33 9506.7 -5980.69; ...
5134.31 9515.84 -5985.27; ...
5156.21 9501.93 -5981.08; ...
1558.75 9525.2 -5980.03; ...
1578.56 9533.88 -5990.43; ...
1568.2 9533.86 -5979.86; ...
1641.72 9515.56 -5983.5; ...
1650.34 9516.22 -5976.5; ...
1676.98 9535.74 -5985.11; ...
1665.76 9525.24 -5977.25; ...
5036.22 9527.36 -5991.51; ...
5057.25 9523.53 -5977.23; ...
5046.64 9528.14 -5982.6; ...
5067.03 9520.84 -5977.73; ...
5078.35 9524.43 -5981.51; ...
5089.61 9530.19 -5992.23; ...
5097.14 9528.26 -5982.11; ...
5077.8 9534.66 -5982.25; ...
5113.19 9525.65 -5986.01; ...
5123.74 9521.95 -5977.3; ...
1577.75 9542.22 -5979.91; ...
1597.3 9545.33 -5991.35; ...
1588.13 9548.57 -5980.53; ...
1611.79 9554.96 -5988.21; ...
1628.15 9563.91 -5985.89; ...
1678.15 9531.2 -5974.51; ...
1689.01 9543.1 -5990.83; ...
1689.28 9538.1 -5976.01; ...
1701.48 9547.68 -5988.53; ...
4994.01 9547.18 -5988.4; ...
5011.87 9539.3 -5985.64; ...
5001.84 9545.71 -5979.55; ...
5027.46 9536.96 -5979.19; ...
5040.65 9539.56 -5980.21; ...
5048.01 9551.06 -5990.13; ...
5054.57 9542.21 -5981.49; ...
5043.26 9551.02 -5972.54; ...
5065.53 9539.72 -5980.41; ...
1601.33 9555.41 -5981.66; ...
1612.79 9563.38 -5978.54; ...
1624.89 9570.53 -5975.39; ...
1649.93 9571.08 -5989.42; ...
1639.51 9575.02 -5976.79; ...
1698.31 9544.78 -5980.5; ...
1710.5 9548.21 -5975.36; ...
1722.08 9554.46 -5981.41; ...
1742.94 9565.54 -5983.96; ...
1735.06 9560.77 -5978.1; ...
4978.1 9559.88 -5982.32; ...
4964.48 9570.11 -5980.11; ...
4990.98 9551.64 -5979.91; ...
5037.27 9562.57 -5994.83; ...
5038.4 9560.13 -5982.17; ...
5026.71 9569.09 -5983.74; ...
1650.84 9579.45 -5977.8; ...
1670.8 9580.13 -5992.51; ...
1661.62 9584.36 -5979.23; ...
1687.13 9592.77 -5989.42; ...
1748.48 9568.65 -5971.75; ...
1761.4 9577.65 -5981.03; ...
1773.07 9586.19 -5978.03; ...
4954.03 9577.05 -5984.85; ...
4949.73 9585.79 -5980.78; ...
4998.52 9584.3 -5994.14; ...
5000.81 9582.26 -5982.12; ...
4989.3 9587.79 -5984.11; ...
5012.49 9576.48 -5975.44; ...
1674.68 9591.06 -5981.11; ...
1683.26 9599.15 -5977.62; ...
1702.35 9600.44 -5992.36; ...
1695.94 9604.41 -5980.64; ...
1783.07 9594.77 -5982.4; ...
1791.07 9601.67 -5979.7; ...
4940.42 9595.64 -5980.2; ...
4934.71 9602.85 -5979.73; ...
4948.83 9594.65 -5980.21; ...
4964.94 9596.82 -5981.02; ...
4948.08 9605.78 -5978.53; ...
4978.82 9592.54 -5977.8; ...
1708.34 9608.79 -5985.21; ...
1720.03 9615.87 -5984.65; ...
1740.09 9624.89 -5993.5; ...
1733.81 9623.82 -5983.88; ...
1747.59 9632.13 -5986.45; ...
1801.09 9610.78 -5979.85; ...
1811.41 9620.01 -5979.9; ...
4909.17 9617.33 -5978.03; ...
4893.62 9626.13 -5978.63; ...
4921.78 9613.91 -5974.19; ...
4930.47 9613.01 -5980.21; ...
4939.1 9610.77 -5984.03; ...
4928.3 9623.08 -5977.83; ...
1762.54 9643.54 -5990.91; ...
1758.32 9640.04 -5986.33; ...
1768.54 9646.7 -5982.37; ...
1823.9 9629.46 -5977.22; ...
1833.99 9639.59 -5984.29; ...
4882.04 9632.11 -5983.51; ...
4877.12 9639.49 -5980.02; ...
4921.7 9633.88 -5976.68; ...
4912.16 9643.44 -5978.69; ...
1786.16 9662.71 -5991.44; ...
1784.41 9656.62 -5980.22; ...
1791.89 9663.7 -5985.15; ...
1794.42 9661.05 -5976.6; ...
1802.66 9666.75 -5979.88; ...
1844.37 9642.79 -5977.18; ...
1853.1 9658.86 -5995.5; ...
1856.7 9652.52 -5981.93; ...
1863.66 9664.29 -5990.7; ...
4851.18 9651.58 -5985.19; ...
[truncated: 8,541,084 more chars]
