# Supplementary material for: The molecular architecture of engulfment during Bacillus subtilis sporulation
Source: eLife. 2019 Jul 8;8:e45257. doi: 10.7554/eLife.45257 (PMC6684271; doi:10.7554/eLife.45257)
Supplement: Source code 1. [file elife-45257-code1.zip › Source_code_1/Distance_across_entire_surface/test/02_Test_curved_surface/b_curved_surface_20151022_L4T1_septaldistance.am]

# AmiraMesh 3D ASCII 2.0


nNodes 129431

Parameters {
    ContentType "SurfaceField",
    Encoding "OnNodes"
}

NodeData { float values } @1

# Data section follows
@1
1.675878448486328e+02 
1.632306518554688e+02 
1.644786376953125e+02 
1.674638214111328e+02 
1.639322662353516e+02 
1.706181945800781e+02 
1.672235565185547e+02 
1.755729675292969e+02 
1.722666015625000e+02 
1.813180084228516e+02 
1.763512115478516e+02 
1.814732971191406e+02 
1.794192810058594e+02 
1.847269134521484e+02 
1.803748016357422e+02 
1.866043243408203e+02 
1.797804870605469e+02 
1.886988830566406e+02 
1.818836364746094e+02 
1.919647369384766e+02 
1.844108886718750e+02 
1.948986206054688e+02 
1.873316040039062e+02 
1.984575500488281e+02 
1.914331512451172e+02 
1.996178741455078e+02 
1.917085876464844e+02 
2.006151428222656e+02 
1.931276855468750e+02 
2.024449310302734e+02 
1.952084350585938e+02 
2.053771972656250e+02 
1.987112121582031e+02 
2.092671051025391e+02 
2.024635620117188e+02 
2.133290100097656e+02 
2.069831542968750e+02 
2.184585418701172e+02 
2.102314453125000e+02 
2.190810852050781e+02 
2.097550506591797e+02 
2.188557128906250e+02 
2.094613189697266e+02 
2.188468933105469e+02 
2.095221557617188e+02 
2.191777954101562e+02 
2.101331939697266e+02 
2.202637329101562e+02 
2.114894104003906e+02 
2.224817657470703e+02 
2.143336486816406e+02 
2.225291442871094e+02 
2.123716125488281e+02 
2.162293090820312e+02 
2.051368713378906e+02 
2.096999206542969e+02 
1.987770385742188e+02 
2.041509552001953e+02 
1.934424896240234e+02 
1.987432403564453e+02 
1.879601135253906e+02 
1.932483673095703e+02 
1.824851226806641e+02 
1.881994628906250e+02 
1.776560974121094e+02 
1.848085174560547e+02 
1.743071441650391e+02 
1.835033874511719e+02 
1.710440979003906e+02 
1.764014129638672e+02 
1.681309051513672e+02 
1.767522277832031e+02 
1.675971984863281e+02 
1.755936889648438e+02 
1.644408569335938e+02 
1.723180694580078e+02 
1.600446777343750e+02 
1.683549957275391e+02 
1.553600006103516e+02 
1.650036010742188e+02 
1.516016693115234e+02 
1.792286987304688e+02 
1.769229736328125e+02 
1.774493255615234e+02 
1.800603790283203e+02 
1.745696868896484e+02 
1.777720642089844e+02 
1.692394104003906e+02 
1.737609252929688e+02 
1.769412231445312e+02 
1.813983306884766e+02 
1.871223754882812e+02 
1.923417205810547e+02 
1.897023315429688e+02 
1.980211944580078e+02 
1.930910339355469e+02 
1.959351196289062e+02 
1.994643402099609e+02 
2.048277587890625e+02 
2.038373565673828e+02 
2.067630310058594e+02 
2.069960174560547e+02 
2.081506958007812e+02 
2.101666870117188e+02 
2.134004364013672e+02 
2.172063446044922e+02 
2.215311737060547e+02 
2.266663970947266e+02 
2.286896209716797e+02 
2.286037139892578e+02 
2.287695159912109e+02 
2.294179077148438e+02 
2.307346343994141e+02 
2.333984069824219e+02 
2.296199188232422e+02 
2.225579071044922e+02 
2.166611022949219e+02 
2.113091278076172e+02 
2.058393249511719e+02 
2.002370300292969e+02 
1.957281341552734e+02 
1.936894989013672e+02 
1.947442779541016e+02 
1.842656707763672e+02 
1.899901275634766e+02 
1.854667510986328e+02 
1.841912689208984e+02 
1.811697387695312e+02 
1.782530212402344e+02 
1.764275360107422e+02 
1.865692749023438e+02 
1.825224151611328e+02 
1.835099792480469e+02 
1.868062744140625e+02 
1.804162445068359e+02 
1.826116485595703e+02 
1.785214996337891e+02 
1.860839691162109e+02 
1.886744995117188e+02 
1.918833770751953e+02 
1.862584686279297e+02 
1.975889282226562e+02 
1.893287963867188e+02 
1.935251922607422e+02 
1.991612243652344e+02 
1.984877624511719e+02 
1.907292785644531e+02 
1.921947174072266e+02 
1.931082305908203e+02 
1.879423217773438e+02 
1.876405944824219e+02 
1.971584014892578e+02 
1.900673828125000e+02 
1.897230072021484e+02 
1.921315002441406e+02 
1.867907867431641e+02 
1.937980804443359e+02 
1.964600372314453e+02 
1.917447204589844e+02 
1.998742523193359e+02 
1.956488647460938e+02 
1.993111114501953e+02 
2.012023315429688e+02 
2.027830047607422e+02 
1.967924194335938e+02 
1.941394500732422e+02 
2.078226928710938e+02 
1.992640228271484e+02 
2.039202575683594e+02 
1.945889129638672e+02 
2.079710845947266e+02 
2.010201263427734e+02 
2.097419433593750e+02 
2.020454711914062e+02 
2.040547332763672e+02 
2.007136230468750e+02 
1.917708282470703e+02 
1.936732177734375e+02 
2.041435241699219e+02 
1.952730407714844e+02 
2.089809417724609e+02 
1.959074249267578e+02 
2.119516143798828e+02 
2.175183563232422e+02 
2.149629364013672e+02 
2.221854553222656e+02 
2.160020904541016e+02 
2.073531494140625e+02 
1.991901092529297e+02 
2.024974975585938e+02 
2.092358856201172e+02 
1.960555419921875e+02 
2.099922180175781e+02 
2.151498260498047e+02 
2.205161743164062e+02 
2.195479583740234e+02 
2.236526641845703e+02 
2.212919158935547e+02 
2.052041320800781e+02 
1.963452911376953e+02 
1.976712341308594e+02 
2.065563201904297e+02 
1.966592407226562e+02 
2.086995391845703e+02 
1.985583343505859e+02 
2.119359283447266e+02 
2.000263824462891e+02 
2.103522491455078e+02 
2.046847381591797e+02 
2.157708129882812e+02 
2.201271820068359e+02 
2.185122070312500e+02 
2.227980957031250e+02 
2.215888366699219e+02 
2.243902130126953e+02 
2.123736877441406e+02 
2.048906402587891e+02 
2.065456848144531e+02 
2.159257659912109e+02 
2.050546875000000e+02 
2.164462738037109e+02 
2.012659301757812e+02 
2.144704437255859e+02 
2.172418823242188e+02 
2.195690155029297e+02 
2.228059387207031e+02 
2.195876617431641e+02 
2.246112518310547e+02 
2.215243530273438e+02 
2.236101379394531e+02 
2.071428680419922e+02 
1.985951538085938e+02 
1.985543975830078e+02 
2.107312927246094e+02 
2.007979431152344e+02 
2.157084808349609e+02 
2.035800628662109e+02 
2.149622955322266e+02 
2.085970306396484e+02 
2.209268951416016e+02 
2.260324554443359e+02 
2.288033142089844e+02 
2.244280700683594e+02 
2.306132659912109e+02 
2.241035461425781e+02 
2.254479064941406e+02 
2.260606384277344e+02 
1.923938598632812e+02 
1.826525878906250e+02 
1.860958709716797e+02 
1.959888916015625e+02 
1.890245361328125e+02 
2.021429748535156e+02 
1.958420104980469e+02 
2.094770507812500e+02 
1.994862518310547e+02 
2.134171905517578e+02 
1.990848236083984e+02 
2.168557739257812e+02 
2.213248901367188e+02 
2.256774902343750e+02 
2.235806427001953e+02 
2.271865234375000e+02 
2.263573150634766e+02 
2.311953735351562e+02 
2.319682617187500e+02 
1.850421447753906e+02 
1.826043548583984e+02 
1.798692474365234e+02 
1.883204498291016e+02 
1.818629455566406e+02 
1.888046417236328e+02 
1.819942016601562e+02 
1.908536376953125e+02 
1.828081817626953e+02 
1.960334320068359e+02 
1.877371673583984e+02 
1.974970397949219e+02 
1.911993255615234e+02 
1.989298858642578e+02 
1.886826171875000e+02 
2.022037506103516e+02 
2.068624114990234e+02 
2.131570281982422e+02 
2.205015716552734e+02 
2.247406616210938e+02 
2.240686492919922e+02 
2.271638031005859e+02 
2.261381072998047e+02 
2.274161224365234e+02 
1.893781890869141e+02 
1.847467041015625e+02 
1.837826232910156e+02 
1.918500976562500e+02 
1.819647827148438e+02 
1.876942291259766e+02 
1.790182342529297e+02 
1.953752441406250e+02 
1.974842529296875e+02 
1.980137329101562e+02 
2.011628570556641e+02 
2.060474243164062e+02 
2.073323669433594e+02 
2.097102661132812e+02 
2.081263275146484e+02 
2.095524749755859e+02 
2.141188659667969e+02 
2.196941528320312e+02 
2.255845336914062e+02 
2.272242889404297e+02 
1.886037750244141e+02 
1.833228607177734e+02 
1.826756134033203e+02 
1.939237823486328e+02 
1.853980865478516e+02 
1.928191528320312e+02 
1.852651062011719e+02 
1.995658874511719e+02 
2.049347229003906e+02 
2.016082763671875e+02 
2.119911193847656e+02 
2.106498260498047e+02 
2.054405364990234e+02 
2.079434204101562e+02 
2.089297027587891e+02 
2.105420532226562e+02 
1.901946716308594e+02 
1.808260955810547e+02 
1.826448364257812e+02 
1.940876007080078e+02 
1.829072418212891e+02 
1.921010284423828e+02 
1.830184020996094e+02 
2.002281036376953e+02 
2.074512023925781e+02 
2.058176116943359e+02 
2.156683044433594e+02 
2.121586761474609e+02 
2.153895568847656e+02 
1.911496124267578e+02 
1.841191101074219e+02 
1.829171905517578e+02 
1.977126770019531e+02 
1.839572753906250e+02 
2.015207061767578e+02 
2.086146697998047e+02 
2.063139953613281e+02 
2.167607574462891e+02 
2.128024902343750e+02 
2.174871826171875e+02 
1.890789642333984e+02 
1.816221466064453e+02 
1.818642425537109e+02 
1.921808471679688e+02 
1.827640533447266e+02 
1.974265899658203e+02 
1.832827301025391e+02 
2.026970977783203e+02 
2.121311798095703e+02 
2.151910095214844e+02 
2.202545013427734e+02 
2.164818267822266e+02 
1.904552764892578e+02 
1.842061614990234e+02 
1.845490722656250e+02 
1.965142517089844e+02 
1.837093963623047e+02 
1.987069854736328e+02 
2.041674804687500e+02 
2.107230224609375e+02 
2.131384887695312e+02 
2.153895416259766e+02 
2.184296875000000e+02 
1.847350006103516e+02 
1.780994415283203e+02 
1.771210021972656e+02 
1.899605865478516e+02 
1.803787231445312e+02 
1.912202148437500e+02 
1.855411376953125e+02 
1.991024322509766e+02 
2.065278320312500e+02 
2.086311187744141e+02 
2.104519042968750e+02 
2.138012695312500e+02 
2.160566558837891e+02 
1.836423034667969e+02 
1.759948577880859e+02 
1.743482666015625e+02 
1.880334167480469e+02 
1.776086425781250e+02 
1.911298217773438e+02 
1.777593841552734e+02 
1.941788940429688e+02 
1.994750976562500e+02 
1.995187225341797e+02 
2.021024932861328e+02 
2.042505950927734e+02 
2.088463745117188e+02 
1.775594329833984e+02 
1.699969635009766e+02 
1.681400756835938e+02 
1.838282928466797e+02 
1.718431243896484e+02 
1.879620513916016e+02 
1.735871429443359e+02 
1.988375244140625e+02 
1.987901611328125e+02 
2.031425781250000e+02 
2.014250793457031e+02 
2.055439147949219e+02 
2.027080535888672e+02 
1.708777008056641e+02 
1.642100830078125e+02 
1.613164825439453e+02 
1.801779785156250e+02 
1.672426452636719e+02 
1.931546325683594e+02 
2.006755523681641e+02 
2.024364318847656e+02 
2.087184753417969e+02 
2.075186462402344e+02 
2.114428253173828e+02 
2.071087188720703e+02 
1.627204895019531e+02 
1.540937194824219e+02 
1.534199676513672e+02 
1.682510833740234e+02 
1.569273529052734e+02 
1.734779357910156e+02 
1.595609893798828e+02 
1.859070739746094e+02 
1.984122161865234e+02 
2.053253479003906e+02 
2.114300689697266e+02 
2.099927673339844e+02 
2.137151184082031e+02 
2.112709808349609e+02 
1.681489410400391e+02 
1.591986694335938e+02 
1.600951995849609e+02 
1.709751281738281e+02 
1.557219390869141e+02 
1.784215087890625e+02 
1.855039215087891e+02 
1.887058258056641e+02 
1.974263305664062e+02 
2.054399108886719e+02 
2.091394348144531e+02 
2.086734619140625e+02 
2.135030517578125e+02 
1.718772583007812e+02 
1.611931457519531e+02 
1.625717315673828e+02 
1.827539672851562e+02 
1.894741058349609e+02 
1.907954254150391e+02 
1.959778442382812e+02 
1.964796600341797e+02 
1.984856109619141e+02 
2.020572967529297e+02 
2.063959350585938e+02 
1.648500518798828e+02 
1.606005096435547e+02 
1.561751251220703e+02 
1.766936798095703e+02 
1.645526580810547e+02 
1.890506896972656e+02 
1.949299316406250e+02 
2.004043426513672e+02 
1.982861328125000e+02 
2.023223724365234e+02 
1.987820434570312e+02 
1.558946533203125e+02 
1.493578186035156e+02 
1.474383392333984e+02 
1.640276184082031e+02 
1.531145019531250e+02 
1.795052795410156e+02 
1.897357940673828e+02 
1.988255767822266e+02 
2.000618591308594e+02 
2.020280914306641e+02 
2.033074035644531e+02 
1.543547821044922e+02 
1.467424011230469e+02 
1.473696594238281e+02 
1.586043548583984e+02 
1.468573608398438e+02 
1.707102355957031e+02 
1.773253326416016e+02 
1.861690216064453e+02 
1.925686645507812e+02 
1.905244140625000e+02 
2.002059326171875e+02 
1.607661590576172e+02 
1.502478790283203e+02 
1.538689727783203e+02 
1.675925598144531e+02 
1.713949279785156e+02 
1.790279846191406e+02 
1.825818481445312e+02 
1.829080047607422e+02 
1.880065612792969e+02 
1.671422271728516e+02 
1.595172729492188e+02 
1.603366699218750e+02 
1.706673583984375e+02 
1.576709442138672e+02 
1.723491516113281e+02 
1.776227569580078e+02 
1.779232940673828e+02 
1.804508361816406e+02 
1.814353790283203e+02 
1.718519134521484e+02 
1.626327209472656e+02 
1.641890411376953e+02 
1.794556121826172e+02 
1.819065856933594e+02 
1.818604431152344e+02 
1.856864929199219e+02 
1.815371551513672e+02 
1.764912719726562e+02 
1.684478759765625e+02 
1.689215240478516e+02 
1.799909057617188e+02 
1.665127868652344e+02 
1.830564117431641e+02 
1.890899200439453e+02 
1.876215362548828e+02 
1.914678344726562e+02 
1.720972595214844e+02 
1.677792205810547e+02 
1.642288970947266e+02 
1.809532928466797e+02 
1.695223236083984e+02 
1.897675628662109e+02 
1.918063049316406e+02 
1.910576477050781e+02 
1.954051818847656e+02 
1.927205047607422e+02 
1.685379333496094e+02 
1.610957641601562e+02 
1.602470703125000e+02 
1.738657836914062e+02 
1.626747436523438e+02 
1.862870330810547e+02 
1.932901153564453e+02 
1.990057373046875e+02 
1.977967224121094e+02 
2.016150970458984e+02 
1.669048767089844e+02 
1.593742675781250e+02 
1.584682617187500e+02 
1.733085784912109e+02 
1.608772888183594e+02 
1.844942169189453e+02 
1.872967681884766e+02 
1.948485260009766e+02 
1.987286071777344e+02 
1.987812805175781e+02 
2.023581390380859e+02 
1.676260528564453e+02 
1.597773590087891e+02 
1.592493743896484e+02 
1.734269561767578e+02 
1.595838470458984e+02 
1.824606170654297e+02 
1.916148834228516e+02 
1.962108612060547e+02 
1.956173706054688e+02 
1.998761291503906e+02 
1.981633911132812e+02 
1.750884246826172e+02 
1.657559204101562e+02 
1.685065612792969e+02 
1.759107513427734e+02 
1.618441925048828e+02 
1.832233734130859e+02 
1.926247711181641e+02 
1.954529724121094e+02 
2.012862548828125e+02 
2.008870697021484e+02 
2.039004669189453e+02 
1.804657440185547e+02 
1.700079498291016e+02 
1.704164123535156e+02 
1.892325744628906e+02 
1.944406585693359e+02 
1.962576446533203e+02 
2.025993652343750e+02 
2.029817810058594e+02 
2.056765441894531e+02 
2.044429016113281e+02 
1.774385528564453e+02 
1.701013793945312e+02 
1.681138153076172e+02 
1.855959320068359e+02 
1.712970733642578e+02 
1.990235900878906e+02 
2.021263427734375e+02 
2.064748382568359e+02 
2.042220611572266e+02 
2.085045166015625e+02 
2.055869903564453e+02 
1.725750885009766e+02 
1.655527954101562e+02 
1.642758636474609e+02 
1.807432861328125e+02 
1.675113677978516e+02 
1.947909698486328e+02 
2.058241119384766e+02 
2.098385620117188e+02 
2.102239074707031e+02 
2.130874938964844e+02 
2.107685241699219e+02 
1.780116271972656e+02 
1.659701843261719e+02 
1.683232879638672e+02 
1.891901397705078e+02 
2.010065612792969e+02 
2.126698760986328e+02 
2.159769744873047e+02 
2.146728210449219e+02 
2.184968872070312e+02 
1.774271087646484e+02 
1.733841247558594e+02 
1.694412994384766e+02 
1.865613250732422e+02 
1.714259948730469e+02 
1.985484466552734e+02 
2.080573120117188e+02 
2.174067840576172e+02 
2.213997802734375e+02 
2.201577301025391e+02 
2.235269622802734e+02 
1.778879547119141e+02 
1.686087188720703e+02 
1.687468414306641e+02 
1.924771728515625e+02 
2.085136413574219e+02 
2.188090667724609e+02 
2.206318664550781e+02 
2.253981475830078e+02 
2.242645874023438e+02 
2.267951354980469e+02 
1.792263336181641e+02 
1.698191223144531e+02 
1.699220275878906e+02 
1.945273590087891e+02 
2.094731597900391e+02 
2.239665985107422e+02 
2.298240356445312e+02 
2.276761779785156e+02 
2.322766876220703e+02 
2.272068786621094e+02 
1.807723083496094e+02 
1.709642791748047e+02 
1.724116058349609e+02 
1.948623657226562e+02 
2.098587341308594e+02 
2.231505584716797e+02 
2.295591125488281e+02 
2.315113220214844e+02 
2.313711547851562e+02 
1.848776397705078e+02 
1.749192657470703e+02 
1.779708099365234e+02 
1.951018218994141e+02 
2.091992797851562e+02 
2.194039764404297e+02 
2.265573120117188e+02 
2.298887023925781e+02 
2.291883087158203e+02 
1.916335601806641e+02 
1.814242095947266e+02 
1.842485351562500e+02 
1.961486968994141e+02 
2.053137817382812e+02 
2.143947601318359e+02 
2.203338165283203e+02 
2.182577209472656e+02 
2.262460174560547e+02 
1.839005279541016e+02 
1.805402984619141e+02 
1.758119964599609e+02 
1.940200500488281e+02 
1.855189666748047e+02 
2.006402587890625e+02 
2.031615600585938e+02 
2.048333129882812e+02 
2.108599243164062e+02 
2.159639587402344e+02 
1.758282318115234e+02 
1.716856994628906e+02 
1.689012145996094e+02 
1.853539581298828e+02 
1.752201232910156e+02 
1.936812438964844e+02 
2.016330718994141e+02 
2.051346893310547e+02 
2.059948272705078e+02 
1.757630157470703e+02 
1.698632965087891e+02 
1.682126464843750e+02 
1.876673583984375e+02 
1.953295898437500e+02 
2.006392211914062e+02 
2.016958160400391e+02 
2.051795196533203e+02 
1.759090423583984e+02 
1.696525115966797e+02 
1.683750305175781e+02 
1.878505859375000e+02 
1.949333038330078e+02 
1.981829071044922e+02 
2.007492370605469e+02 
1.763059387207031e+02 
1.700583190917969e+02 
1.692155914306641e+02 
1.876741333007812e+02 
1.946183013916016e+02 
1.977552947998047e+02 
2.005040893554688e+02 
1.777758636474609e+02 
1.717815246582031e+02 
1.722817840576172e+02 
1.869573974609375e+02 
1.940499725341797e+02 
1.974748840332031e+02 
2.000861511230469e+02 
1.838006439208984e+02 
1.746141662597656e+02 
1.930672912597656e+02 
1.967983245849609e+02 
1.996717987060547e+02 
1.851566925048828e+02 
1.750419769287109e+02 
1.740004882812500e+02 
1.928568878173828e+02 
1.961097564697266e+02 
1.997326965332031e+02 
1.858716888427734e+02 
1.761348876953125e+02 
1.749440612792969e+02 
1.936723327636719e+02 
1.967487640380859e+02 
2.003872985839844e+02 
1.866589508056641e+02 
1.764977264404297e+02 
1.753093872070312e+02 
1.945341033935547e+02 
1.974715270996094e+02 
2.015113067626953e+02 
1.869532165527344e+02 
1.770245208740234e+02 
1.760785369873047e+02 
1.973641967773438e+02 
1.991884460449219e+02 
2.046184387207031e+02 
1.894350128173828e+02 
1.822336425781250e+02 
1.823844299316406e+02 
2.000129699707031e+02 
2.052102966308594e+02 
2.109800720214844e+02 
1.900167694091797e+02 
1.845002593994141e+02 
1.831147155761719e+02 
2.014758605957031e+02 
2.081038970947266e+02 
2.101979827880859e+02 
2.144335174560547e+02 
1.887160491943359e+02 
1.840434570312500e+02 
1.814981994628906e+02 
2.014506988525391e+02 
2.088425750732422e+02 
2.120089874267578e+02 
2.153934631347656e+02 
1.823764190673828e+02 
1.796501922607422e+02 
1.747293548583984e+02 
1.991060333251953e+02 
2.084710693359375e+02 
2.122779388427734e+02 
2.154084472656250e+02 
1.767340698242188e+02 
1.735163269042969e+02 
1.699595184326172e+02 
1.923493499755859e+02 
2.031939239501953e+02 
2.102501983642578e+02 
2.103481445312500e+02 
1.675413208007812e+02 
1.662154235839844e+02 
1.609613037109375e+02 
1.856013641357422e+02 
1.978527832031250e+02 
2.041437988281250e+02 
2.057042999267578e+02 
1.612966766357422e+02 
1.586706848144531e+02 
1.557841186523438e+02 
1.773168640136719e+02 
1.897548828125000e+02 
1.978443298339844e+02 
1.979836578369141e+02 
1.597859649658203e+02 
1.556677703857422e+02 
1.573211212158203e+02 
1.703403320312500e+02 
1.845007019042969e+02 
1.912250671386719e+02 
1.948006286621094e+02 
1.667143554687500e+02 
1.602099304199219e+02 
1.829910583496094e+02 
1.925262908935547e+02 
2.009460449218750e+02 
1.710095367431641e+02 
1.640429534912109e+02 
1.660180816650391e+02 
1.833459472656250e+02 
1.923854217529297e+02 
1.965648193359375e+02 
2.004351043701172e+02 
1.742606353759766e+02 
1.689803619384766e+02 
1.721285400390625e+02 
1.834695281982422e+02 
1.916589660644531e+02 
1.963266143798828e+02 
1.991089172363281e+02 
1.815404968261719e+02 
1.737020111083984e+02 
1.899439849853516e+02 
1.946300811767578e+02 
1.969490661621094e+02 
1.813831024169922e+02 
1.763197784423828e+02 
1.744499206542969e+02 
1.890969085693359e+02 
1.928600006103516e+02 
1.955384826660156e+02 
1.798034362792969e+02 
1.755469207763672e+02 
1.748808898925781e+02 
1.872051544189453e+02 
1.912238311767578e+02 
1.958532257080078e+02 
1.834913940429688e+02 
1.729399261474609e+02 
1.924981384277344e+02 
1.989900512695312e+02 
1.790348052978516e+02 
1.744876861572266e+02 
1.712981872558594e+02 
1.882594299316406e+02 
1.941500244140625e+02 
1.944151611328125e+02 
1.755632324218750e+02 
1.713156738281250e+02 
1.688645324707031e+02 
1.835214385986328e+02 
1.890941925048828e+02 
1.899513244628906e+02 
1.739599914550781e+02 
1.696131744384766e+02 
1.701506805419922e+02 
1.807636413574219e+02 
1.851743011474609e+02 
1.879931182861328e+02 
1.806564788818359e+02 
1.740478210449219e+02 
1.866473999023438e+02 
1.937295684814453e+02 
1.856914825439453e+02 
1.786118011474609e+02 
1.799130706787109e+02 
1.898814697265625e+02 
1.915709686279297e+02 
1.963878326416016e+02 
1.865421447753906e+02 
1.823795318603516e+02 
1.829733123779297e+02 
1.932702636718750e+02 
1.953267059326172e+02 
2.016816558837891e+02 
1.884478302001953e+02 
1.802347259521484e+02 
1.980092010498047e+02 
2.039305877685547e+02 
1.848709259033203e+02 
1.807597808837891e+02 
1.780770721435547e+02 
1.933156738281250e+02 
1.986295318603516e+02 
1.995184478759766e+02 
1.810322570800781e+02 
1.775085296630859e+02 
1.748087463378906e+02 
1.893254547119141e+02 
1.945631866455078e+02 
1.957742309570312e+02 
1.786483612060547e+02 
1.753759002685547e+02 
1.751425628662109e+02 
1.856167144775391e+02 
1.904670715332031e+02 
1.933818969726562e+02 
1.821539764404297e+02 
1.745091400146484e+02 
1.904524993896484e+02 
1.982593383789062e+02 
1.838592834472656e+02 
1.774859161376953e+02 
1.771253204345703e+02 
1.905702667236328e+02 
1.940552825927734e+02 
1.982040252685547e+02 
1.788936767578125e+02 
1.767960815429688e+02 
1.721210327148438e+02 
1.917059020996094e+02 
1.953783569335938e+02 
2.003583679199219e+02 
1.726193542480469e+02 
1.702422332763672e+02 
1.657368774414062e+02 
1.881788787841797e+02 
1.977193908691406e+02 
2.047403259277344e+02 
1.665664825439453e+02 
1.636759643554688e+02 
1.599281311035156e+02 
1.827157592773438e+02 
1.938443145751953e+02 
1.995982513427734e+02 
2.008058929443359e+02 
1.620632781982422e+02 
1.586815490722656e+02 
1.565116729736328e+02 
1.774539184570312e+02 
1.885997619628906e+02 
1.948312377929688e+02 
1.962044525146484e+02 
1.609598388671875e+02 
1.567788696289062e+02 
1.579102172851562e+02 
1.712929229736328e+02 
1.849534301757812e+02 
1.908922882080078e+02 
1.946692962646484e+02 
1.642092590332031e+02 
1.573631591796875e+02 
1.819869689941406e+02 
1.924137115478516e+02 
2.002663726806641e+02 
1.626305541992188e+02 
1.584400939941406e+02 
1.588471984863281e+02 
1.742148437500000e+02 
1.863807830810547e+02 
1.942083892822266e+02 
1.937391052246094e+02 
1.653144226074219e+02 
1.584237365722656e+02 
1.775822448730469e+02 
1.859506683349609e+02 
1.856096954345703e+02 
1.614426879882812e+02 
1.581027221679688e+02 
1.566791534423828e+02 
1.701443023681641e+02 
1.777841949462891e+02 
1.784717864990234e+02 
1.609701690673828e+02 
1.574743041992188e+02 
1.597849273681641e+02 
1.673929748535156e+02 
1.719610290527344e+02 
1.756781311035156e+02 
1.677203674316406e+02 
1.631453399658203e+02 
1.743038024902344e+02 
1.835494079589844e+02 
1.720871734619141e+02 
1.674857482910156e+02 
1.703682403564453e+02 
1.782780914306641e+02 
1.800283355712891e+02 
1.865806274414062e+02 
1.764701080322266e+02 
1.707699279785156e+02 
1.852739410400391e+02 
1.946069793701172e+02 
1.752621154785156e+02 
1.720204925537109e+02 
1.722832489013672e+02 
1.823312835693359e+02 
1.881885681152344e+02 
1.908751068115234e+02 
1.785882415771484e+02 
1.716756744384766e+02 
1.873475494384766e+02 
1.961644744873047e+02 
1.770727844238281e+02 
1.733978576660156e+02 
1.734168395996094e+02 
1.842873992919922e+02 
1.901693572998047e+02 
1.927167663574219e+02 
1.801022186279297e+02 
1.721032562255859e+02 
1.890244750976562e+02 
1.976411132812500e+02 
1.789822082519531e+02 
1.747812347412109e+02 
1.754473571777344e+02 
1.860619812011719e+02 
1.915141906738281e+02 
1.940106353759766e+02 
1.828339843750000e+02 
1.749240417480469e+02 
1.908232116699219e+02 
1.983784790039062e+02 
1.828336029052734e+02 
1.783417663574219e+02 
1.797280120849609e+02 
1.893407287597656e+02 
1.936894989013672e+02 
1.966755523681641e+02 
1.845998382568359e+02 
1.770037078857422e+02 
1.943685760498047e+02 
2.014780578613281e+02 
1.805912170410156e+02 
1.776252288818359e+02 
1.759874877929688e+02 
1.877113342285156e+02 
1.948449249267578e+02 
1.957065887451172e+02 
1.792573547363281e+02 
1.708979949951172e+02 
1.912518615722656e+02 
1.992743988037109e+02 
1.681842956542969e+02 
1.674447174072266e+02 
1.613092803955078e+02 
1.814582214355469e+02 
1.912247772216797e+02 
1.918480224609375e+02 
1.634335632324219e+02 
1.599311981201172e+02 
1.590797729492188e+02 
1.729020233154297e+02 
1.856472167968750e+02 
1.965526275634766e+02 
1.653244476318359e+02 
1.586655731201172e+02 
1.793452301025391e+02 
1.914969329833984e+02 
1.999779815673828e+02 
1.677235107421875e+02 
1.587306976318359e+02 
1.840878295898438e+02 
1.926732330322266e+02 
1.956961059570312e+02 
1.678179016113281e+02 
1.624690704345703e+02 
1.642825164794922e+02 
1.783115997314453e+02 
1.920978698730469e+02 
2.024008483886719e+02 
1.731038665771484e+02 
1.652798004150391e+02 
1.898901367187500e+02 
2.003294219970703e+02 
2.082838287353516e+02 
1.755451660156250e+02 
1.698672637939453e+02 
1.738145904541016e+02 
1.854599151611328e+02 
1.990651550292969e+02 
2.040847778320312e+02 
2.088016052246094e+02 
1.828991394042969e+02 
1.783162841796875e+02 
1.977937927246094e+02 
2.070101013183594e+02 
2.146302490234375e+02 
1.912216644287109e+02 
1.814774017333984e+02 
2.063420257568359e+02 
2.113538970947266e+02 
2.156032562255859e+02 
1.926548767089844e+02 
1.865022888183594e+02 
1.879621124267578e+02 
2.030334930419922e+02 
2.124330902099609e+02 
2.192433929443359e+02 
1.961364593505859e+02 
1.850274810791016e+02 
2.062483367919922e+02 
2.130476379394531e+02 
2.118297119140625e+02 
1.941374206542969e+02 
1.833312988281250e+02 
2.045984497070312e+02 
2.041504974365234e+02 
1.925216522216797e+02 
1.868616485595703e+02 
1.809980773925781e+02 
2.005187683105469e+02 
2.069706115722656e+02 
1.867859039306641e+02 
1.749665069580078e+02 
1.991649627685547e+02 
1.964239349365234e+02 
1.819326934814453e+02 
1.764904632568359e+02 
1.710856933593750e+02 
1.907741394042969e+02 
1.970037536621094e+02 
1.769102478027344e+02 
1.686042480468750e+02 
1.889592742919922e+02 
1.869971313476562e+02 
1.704947357177734e+02 
1.655314483642578e+02 
1.608671417236328e+02 
1.798099212646484e+02 
1.894936828613281e+02 
1.696336364746094e+02 
1.571827239990234e+02 
1.819002838134766e+02 
1.861516113281250e+02 
1.653626403808594e+02 
1.574325256347656e+02 
1.576314849853516e+02 
1.745028839111328e+02 
1.818896484375000e+02 
1.822043457031250e+02 
1.688159637451172e+02 
1.579789123535156e+02 
1.779994506835938e+02 
1.830000610351562e+02 
1.668800811767578e+02 
1.558896789550781e+02 
1.782267456054688e+02 
1.781792907714844e+02 
1.666320190429688e+02 
1.570098724365234e+02 
1.575730895996094e+02 
1.739232177734375e+02 
1.821023559570312e+02 
1.670489044189453e+02 
1.549785003662109e+02 
1.758710021972656e+02 
1.794567260742188e+02 
1.667933502197266e+02 
1.606089477539062e+02 
1.608943328857422e+02 
1.743015899658203e+02 
1.814968719482422e+02 
1.712554626464844e+02 
1.641279449462891e+02 
1.790625305175781e+02 
1.859584960937500e+02 
1.712039031982422e+02 
1.616190490722656e+02 
1.791101989746094e+02 
1.781361541748047e+02 
1.691936492919922e+02 
1.568319091796875e+02 
1.810592193603516e+02 
1.669108581542969e+02 
1.576479644775391e+02 
1.585816345214844e+02 
1.765692443847656e+02 
1.854424896240234e+02 
1.701263580322266e+02 
1.596091156005859e+02 
1.811612243652344e+02 
1.890034790039062e+02 
1.740803680419922e+02 
1.574649047851562e+02 
1.854401550292969e+02 
1.912364654541016e+02 
1.733105163574219e+02 
1.667845153808594e+02 
1.675419464111328e+02 
1.809661407470703e+02 
1.866358489990234e+02 
1.885010223388672e+02 
1.741643676757812e+02 
1.624862976074219e+02 
1.838318786621094e+02 
1.924971618652344e+02 
1.744340362548828e+02 
1.626397399902344e+02 
1.881300811767578e+02 
1.971681213378906e+02 
1.734762725830078e+02 
1.677483367919922e+02 
1.684358367919922e+02 
1.827497406005859e+02 
1.938863067626953e+02 
2.014988861083984e+02 
1.756405944824219e+02 
1.665339050292969e+02 
1.888759155273438e+02 
1.988698120117188e+02 
2.040073089599609e+02 
1.744595794677734e+02 
1.631666717529297e+02 
1.906407623291016e+02 
1.993309783935547e+02 
2.000753784179688e+02 
1.699170684814453e+02 
1.649364929199219e+02 
1.642207946777344e+02 
1.805140075683594e+02 
1.936618652343750e+02 
2.031329956054688e+02 
1.710799865722656e+02 
1.639986572265625e+02 
1.842883300781250e+02 
1.968149414062500e+02 
2.040622711181641e+02 
1.725046691894531e+02 
1.660113983154297e+02 
1.834851226806641e+02 
1.942714691162109e+02 
1.924552001953125e+02 
1.748531341552734e+02 
1.693447113037109e+02 
1.853929443359375e+02 
1.954404754638672e+02 
1.789463500976562e+02 
1.728598480224609e+02 
1.889170989990234e+02 
1.973809051513672e+02 
1.791951599121094e+02 
1.754306335449219e+02 
1.879081573486328e+02 
1.859704132080078e+02 
1.800941619873047e+02 
1.772199859619141e+02 
1.890753631591797e+02 
1.780436096191406e+02 
1.760795593261719e+02 
1.758857727050781e+02 
1.842772216796875e+02 
1.938224334716797e+02 
1.799874725341797e+02 
1.771803588867188e+02 
1.886638641357422e+02 
1.998659667968750e+02 
1.831243133544922e+02 
1.793101501464844e+02 
1.929449462890625e+02 
2.055643310546875e+02 
1.857495117187500e+02 
1.804327392578125e+02 
1.951298370361328e+02 
2.009046936035156e+02 
1.827517242431641e+02 
1.799864044189453e+02 
1.905152893066406e+02 
1.857582092285156e+02 
1.808711700439453e+02 
1.794463043212891e+02 
1.846746826171875e+02 
1.793560028076172e+02 
1.780008850097656e+02 
1.846398620605469e+02 
1.766907501220703e+02 
1.726889648437500e+02 
1.871057434082031e+02 
1.729683227539062e+02 
1.707684631347656e+02 
1.706188507080078e+02 
1.800693664550781e+02 
1.915363769531250e+02 
1.751964111328125e+02 
1.725662841796875e+02 
1.844550933837891e+02 
1.962698211669922e+02 
1.793045501708984e+02 
1.772147827148438e+02 
1.897122650146484e+02 
2.016143798828125e+02 
1.849991455078125e+02 
1.834988708496094e+02 
1.957553253173828e+02 
2.075163879394531e+02 
1.917774200439453e+02 
1.903218841552734e+02 
2.027035675048828e+02 
2.145443725585938e+02 
1.966143951416016e+02 
1.903790893554688e+02 
2.063115081787109e+02 
2.188394775390625e+02 
1.940257110595703e+02 
1.872007751464844e+02 
2.082405395507812e+02 
2.215618591308594e+02 
1.895099182128906e+02 
1.864259033203125e+02 
1.851157989501953e+02 
1.987551422119141e+02 
2.121299591064453e+02 
2.251842346191406e+02 
1.903502044677734e+02 
1.846477813720703e+02 
2.016576232910156e+02 
2.155049438476562e+02 
2.281431884765625e+02 
1.916356048583984e+02 
1.853410339355469e+02 
2.053468780517578e+02 
2.187338714599609e+02 
2.284272766113281e+02 
1.925971527099609e+02 
1.849401855468750e+02 
2.031286010742188e+02 
2.158410339355469e+02 
2.129659271240234e+02 
1.919330596923828e+02 
1.842101745605469e+02 
2.055430450439453e+02 
2.178710174560547e+02 
1.917353668212891e+02 
1.851805877685547e+02 
2.006536865234375e+02 
2.129821472167969e+02 
2.209023284912109e+02 
2.290756225585938e+02 
1.931374969482422e+02 
1.877985839843750e+02 
2.047336425781250e+02 
2.188379211425781e+02 
2.324397888183594e+02 
1.967368927001953e+02 
1.913197326660156e+02 
2.095486145019531e+02 
2.235035552978516e+02 
2.355646667480469e+02 
2.008396759033203e+02 
1.946423950195312e+02 
2.145147399902344e+02 
2.276229705810547e+02 
2.364912567138672e+02 
2.027250823974609e+02 
1.959669189453125e+02 
2.121474304199219e+02 
2.242387695312500e+02 
2.199157867431641e+02 
2.022590942382812e+02 
1.957416229248047e+02 
2.104878845214844e+02 
2.203559875488281e+02 
2.014220275878906e+02 
1.950393829345703e+02 
2.097488861083984e+02 
2.195891418457031e+02 
2.011025085449219e+02 
1.949126586914062e+02 
2.095649719238281e+02 
2.191711730957031e+02 
2.013490753173828e+02 
1.954783325195312e+02 
2.099886169433594e+02 
2.196012268066406e+02 
2.021752166748047e+02 
1.962659759521484e+02 
2.106318664550781e+02 
2.202015838623047e+02 
2.027001190185547e+02 
1.964162902832031e+02 
2.107114562988281e+02 
2.198846435546875e+02 
2.028032836914062e+02 
1.968358154296875e+02 
2.109769897460938e+02 
2.204004669189453e+02 
2.032283172607422e+02 
1.973158416748047e+02 
2.113521575927734e+02 
2.207868652343750e+02 
2.036136932373047e+02 
1.977647552490234e+02 
2.117482452392578e+02 
2.212080078125000e+02 
2.040648803710938e+02 
1.982756500244141e+02 
2.122371978759766e+02 
2.217345123291016e+02 
2.046251525878906e+02 
1.988988494873047e+02 
2.128615264892578e+02 
2.223991699218750e+02 
2.052818145751953e+02 
1.995182037353516e+02 
2.135029449462891e+02 
2.230320739746094e+02 
2.056415557861328e+02 
1.997022247314453e+02 
2.136500244140625e+02 
2.232166137695312e+02 
2.056757965087891e+02 
1.999008026123047e+02 
2.138005828857422e+02 
2.233627929687500e+02 
2.060435180664062e+02 
2.004389495849609e+02 
2.142358856201172e+02 
2.237562713623047e+02 
2.066762237548828e+02 
2.011797790527344e+02 
2.148274078369141e+02 
2.242912139892578e+02 
2.073920135498047e+02 
2.019100341796875e+02 
2.154748687744141e+02 
2.249686737060547e+02 
2.080178375244141e+02 
2.023965301513672e+02 
2.162207031250000e+02 
2.260004577636719e+02 
2.085049438476562e+02 
2.023111419677734e+02 
2.173115844726562e+02 
2.277829132080078e+02 
2.085756225585938e+02 
2.010742492675781e+02 
2.197089538574219e+02 
2.313664245605469e+02 
2.069394989013672e+02 
1.995078735351562e+02 
2.134503784179688e+02 
2.244451446533203e+02 
2.337207794189453e+02 
2.409041595458984e+02 
2.056553192138672e+02 
1.993044433593750e+02 
2.154003143310547e+02 
2.282064208984375e+02 
2.419384765625000e+02 
2.071881103515625e+02 
2.008260040283203e+02 
2.182817077636719e+02 
2.307873687744141e+02 
2.435151824951172e+02 
2.095676269531250e+02 
2.016438446044922e+02 
2.215364074707031e+02 
2.314678649902344e+02 
2.433025665283203e+02 
2.423663024902344e+02 
2.481614532470703e+02 
2.363744506835938e+02 
2.189407806396484e+02 
2.471577453613281e+02 
2.232337646484375e+02 
2.112531280517578e+02 
2.363514251708984e+02 
2.447120666503906e+02 
2.429787597656250e+02 
2.136472167968750e+02 
2.312321472167969e+02 
2.134972229003906e+02 
2.417757720947266e+02 
2.182839050292969e+02 
2.079037170410156e+02 
2.281922607421875e+02 
2.386033630371094e+02 
2.387999267578125e+02 
2.122621917724609e+02 
1.985030059814453e+02 
2.293799133300781e+02 
2.397525787353516e+02 
2.013407745361328e+02 
2.171134643554688e+02 
2.022042236328125e+02 
2.291476287841797e+02 
2.384924621582031e+02 
2.409959564208984e+02 
2.145161590576172e+02 
2.004355468750000e+02 
2.336016082763672e+02 
2.437595062255859e+02 
2.056431732177734e+02 
2.236784057617188e+02 
2.088369903564453e+02 
2.359726409912109e+02 
2.444611968994141e+02 
2.476825103759766e+02 
2.208784790039062e+02 
2.061453399658203e+02 
2.390409088134766e+02 
2.494714355468750e+02 
2.121618499755859e+02 
2.284820861816406e+02 
2.169203948974609e+02 
2.386901855468750e+02 
2.482348175048828e+02 
2.484931182861328e+02 
2.255332489013672e+02 
2.106506805419922e+02 
2.399282989501953e+02 
2.473384399414062e+02 
2.151754150390625e+02 
2.365306091308594e+02 
2.195192413330078e+02 
2.477853393554688e+02 
2.238985137939453e+02 
2.081507263183594e+02 
2.354781341552734e+02 
2.451280059814453e+02 
2.464972076416016e+02 
2.202762145996094e+02 
2.059109802246094e+02 
2.387423706054688e+02 
2.484431152343750e+02 
2.110468292236328e+02 
2.278740997314453e+02 
2.127845306396484e+02 
2.395596313476562e+02 
2.486580963134766e+02 
2.498648376464844e+02 
2.221935729980469e+02 
2.076102752685547e+02 
2.397534484863281e+02 
2.502448272705078e+02 
2.112539520263672e+02 
2.266204986572266e+02 
2.111959533691406e+02 
2.360611419677734e+02 
2.472015991210938e+02 
2.433736877441406e+02 
2.198730316162109e+02 
2.056036224365234e+02 
2.352861480712891e+02 
2.420659942626953e+02 
2.098158264160156e+02 
2.252339019775391e+02 
2.118040313720703e+02 
2.349026489257812e+02 
2.414393005371094e+02 
2.419981536865234e+02 
2.210771636962891e+02 
2.110128479003906e+02 
2.355937500000000e+02 
2.418187408447266e+02 
2.092798767089844e+02 
2.246636962890625e+02 
2.095377349853516e+02 
2.381676177978516e+02 
2.417133026123047e+02 
2.427243957519531e+02 
2.159819946289062e+02 
2.303575744628906e+02 
2.206758422851562e+02 
2.384930419921875e+02 
2.430939941406250e+02 
2.407548370361328e+02 
2.225974273681641e+02 
2.313334655761719e+02 
2.231402893066406e+02 
2.356192016601562e+02 
2.395817260742188e+02 
2.378038482666016e+02 
2.254250640869141e+02 
2.137704620361328e+02 
2.357059020996094e+02 
2.380877532958984e+02 
2.158429718017578e+02 
2.285829925537109e+02 
2.181895599365234e+02 
2.392934417724609e+02 
2.396071777343750e+02 
2.430093536376953e+02 
2.211997528076172e+02 
2.337156829833984e+02 
2.244485321044922e+02 
2.417237701416016e+02 
2.453945465087891e+02 
2.492809143066406e+02 
2.311926727294922e+02 
2.181834106445312e+02 
2.444379272460938e+02 
2.508179168701172e+02 
2.215878143310547e+02 
2.355609130859375e+02 
2.248157806396484e+02 
2.439464569091797e+02 
2.507290954589844e+02 
2.506716003417969e+02 
2.296000366210938e+02 
2.162409820556641e+02 
2.442276000976562e+02 
2.507463073730469e+02 
2.185601959228516e+02 
2.332492370605469e+02 
2.214118957519531e+02 
2.469228668212891e+02 
2.515457916259766e+02 
2.547265930175781e+02 
2.244571075439453e+02 
2.375827789306641e+02 
2.270780029296875e+02 
2.466417236328125e+02 
2.537032928466797e+02 
2.544109497070312e+02 
2.318728485107422e+02 
2.200756835937500e+02 
2.439048919677734e+02 
2.517731475830078e+02 
2.202869720458984e+02 
2.292010650634766e+02 
2.198164672851562e+02 
2.405350494384766e+02 
2.495621185302734e+02 
2.480317535400391e+02 
2.199264373779297e+02 
2.302497863769531e+02 
2.208667449951172e+02 
2.368846893310547e+02 
2.443674774169922e+02 
2.428536682128906e+02 
2.246153717041016e+02 
2.128565368652344e+02 
2.356949768066406e+02 
2.429448852539062e+02 
2.144035949707031e+02 
2.227070007324219e+02 
2.139125518798828e+02 
2.347364807128906e+02 
2.411640777587891e+02 
2.420638122558594e+02 
2.140175170898438e+02 
2.242157745361328e+02 
2.149506530761719e+02 
2.362801971435547e+02 
2.421118011474609e+02 
2.446745758056641e+02 
2.164707031250000e+02 
2.269216918945312e+02 
2.177803344726562e+02 
2.355198822021484e+02 
2.440271606445312e+02 
2.461652679443359e+02 
2.230451660156250e+02 
2.108860015869141e+02 
2.374852752685547e+02 
2.459644622802734e+02 
2.139881439208984e+02 
2.233373413085938e+02 
2.138629608154297e+02 
2.379174804687500e+02 
2.455652160644531e+02 
2.478407745361328e+02 
2.143294525146484e+02 
2.253523406982422e+02 
2.159048156738281e+02 
2.397162475585938e+02 
2.463955993652344e+02 
2.487171020507812e+02 
2.167878112792969e+02 
2.226044921875000e+02 
2.356291656494141e+02 
2.547634429931641e+02 
2.155106048583984e+02 
2.211099700927734e+02 
2.345286560058594e+02 
2.502576446533203e+02 
2.534477539062500e+02 
2.084699096679688e+02 
2.141336975097656e+02 
2.205012359619141e+02 
2.346609649658203e+02 
2.494236907958984e+02 
2.534850769042969e+02 
2.078377990722656e+02 
2.144223937988281e+02 
2.207431640625000e+02 
2.328312225341797e+02 
2.495555572509766e+02 
2.517689208984375e+02 
2.086404266357422e+02 
2.131414184570312e+02 
2.182724914550781e+02 
2.291042480468750e+02 
2.443052062988281e+02 
2.409922180175781e+02 
2.535370483398438e+02 
2.551166839599609e+02 
2.001044311523438e+02 
2.023401336669922e+02 
2.148796691894531e+02 
2.222767791748047e+02 
2.279609375000000e+02 
2.388580474853516e+02 
2.518870849609375e+02 
2.536739654541016e+02 
2.040141754150391e+02 
2.157899780273438e+02 
2.199744262695312e+02 
2.243507385253906e+02 
2.358551635742188e+02 
2.499900512695312e+02 
2.511266021728516e+02 
1.922283935546875e+02 
2.050299072265625e+02 
1.931179199218750e+02 
2.069258270263672e+02 
2.189308013916016e+02 
2.218065643310547e+02 
2.318005981445312e+02 
2.466125946044922e+02 
2.478917083740234e+02 
2.063110656738281e+02 
1.952758178710938e+02 
2.165725250244141e+02 
2.182211303710938e+02 
2.266668701171875e+02 
2.405367431640625e+02 
2.364929656982422e+02 
2.483432769775391e+02 
2.493562927246094e+02 
1.920896911621094e+02 
2.070371856689453e+02 
1.978052673339844e+02 
2.106615753173828e+02 
2.220700836181641e+02 
2.239712677001953e+02 
2.335440063476562e+02 
2.458922271728516e+02 
2.476039428710938e+02 
1.977949371337891e+02 
1.998580017089844e+02 
2.132227020263672e+02 
2.050087127685547e+02 
2.157304840087891e+02 
2.240039062500000e+02 
2.309562530517578e+02 
2.439783630371094e+02 
2.453149566650391e+02 
2.051134643554688e+02 
2.057022705078125e+02 
2.157569580078125e+02 
2.092278289794922e+02 
2.214707031250000e+02 
2.259236297607422e+02 
2.383121337890625e+02 
2.343819732666016e+02 
2.452241058349609e+02 
2.460702972412109e+02 
2.070258636474609e+02 
2.149199066162109e+02 
2.066559295654297e+02 
2.171604003906250e+02 
2.255193939208984e+02 
2.332746429443359e+02 
2.434893493652344e+02 
2.452189025878906e+02 
2.068141021728516e+02 
2.068590698242188e+02 
2.184559326171875e+02 
2.105507354736328e+02 
2.253935089111328e+02 
2.262921447753906e+02 
2.371842803955078e+02 
2.280216064453125e+02 
2.403830261230469e+02 
2.383111572265625e+02 
2.095993804931641e+02 
2.178399047851562e+02 
2.110087432861328e+02 
2.131620635986328e+02 
2.165073547363281e+02 
2.200422668457031e+02 
2.330007781982422e+02 
2.313978271484375e+02 
2.098685302734375e+02 
2.050578460693359e+02 
2.062189331054688e+02 
2.023948059082031e+02 
2.090213317871094e+02 
2.109181823730469e+02 
2.254304351806641e+02 
2.232071838378906e+02 
1.993166961669922e+02 
1.987289581298828e+02 
1.963432159423828e+02 
2.005182495117188e+02 
2.030116577148438e+02 
2.147199707031250e+02 
2.103266906738281e+02 
2.223960418701172e+02 
2.250642395019531e+02 
1.919743041992188e+02 
1.943595428466797e+02 
1.895044555664062e+02 
1.955171356201172e+02 
2.021192474365234e+02 
2.081149902343750e+02 
2.198019409179688e+02 
2.165650939941406e+02 
2.286873321533203e+02 
2.246679992675781e+02 
2.383212432861328e+02 
2.386523742675781e+02 
1.890378112792969e+02 
1.882325134277344e+02 
1.985151824951172e+02 
1.919597167968750e+02 
2.034140625000000e+02 
2.123808288574219e+02 
2.113308410644531e+02 
2.156170959472656e+02 
2.293679962158203e+02 
2.218122406005859e+02 
2.368627777099609e+02 
2.370574340820312e+02 
1.955298614501953e+02 
1.961814880371094e+02 
2.041187133789062e+02 
1.988030395507812e+02 
2.022985534667969e+02 
2.086581115722656e+02 
2.079562377929688e+02 
2.137295074462891e+02 
2.282805175781250e+02 
2.209630584716797e+02 
2.358559265136719e+02 
2.317576904296875e+02 
1.984490509033203e+02 
1.962546844482422e+02 
2.002536315917969e+02 
1.957851257324219e+02 
2.003536071777344e+02 
2.074562377929688e+02 
2.076998138427734e+02 
2.137340698242188e+02 
2.242098541259766e+02 
2.168251800537109e+02 
2.259804687500000e+02 
2.238622283935547e+02 
1.953108062744141e+02 
1.945296783447266e+02 
2.002156219482422e+02 
1.959191741943359e+02 
2.026791229248047e+02 
2.078598022460938e+02 
2.069334106445312e+02 
2.135473480224609e+02 
2.196620483398438e+02 
2.136657257080078e+02 
2.184380340576172e+02 
2.172674560546875e+02 
1.971297760009766e+02 
1.996194000244141e+02 
2.009405517578125e+02 
1.987768249511719e+02 
2.081565704345703e+02 
2.016860351562500e+02 
2.071439208984375e+02 
2.097918395996094e+02 
2.176389160156250e+02 
2.175250549316406e+02 
2.217412567138672e+02 
2.219988708496094e+02 
2.263153686523438e+02 
2.270144653320312e+02 
2.307576293945312e+02 
2.327055664062500e+02 
2.035736083984375e+02 
2.000734863281250e+02 
2.011771087646484e+02 
2.147229919433594e+02 
2.078768463134766e+02 
2.184178161621094e+02 
2.205773162841797e+02 
2.254505310058594e+02 
2.345783691406250e+02 
2.315128936767578e+02 
2.400756225585938e+02 
2.395267181396484e+02 
2.438979492187500e+02 
2.401897583007812e+02 
2.448170013427734e+02 
2.436367492675781e+02 
2.095615081787109e+02 
2.139397888183594e+02 
2.154559783935547e+02 
2.181943511962891e+02 
2.209918823242188e+02 
2.324267883300781e+02 
2.226076660156250e+02 
2.285725097656250e+02 
2.343155975341797e+02 
2.395080566406250e+02 
2.329525909423828e+02 
2.383666229248047e+02 
2.375471038818359e+02 
2.235907440185547e+02 
2.170718688964844e+02 
2.254586944580078e+02 
2.198161926269531e+02 
2.201341400146484e+02 
2.276513519287109e+02 
2.356457977294922e+02 
2.284929809570312e+02 
2.347853393554688e+02 
2.282469177246094e+02 
2.361787719726562e+02 
2.347538146972656e+02 
2.137619018554688e+02 
2.090614471435547e+02 
2.198276062011719e+02 
2.127557678222656e+02 
2.195830230712891e+02 
2.172452392578125e+02 
2.190199737548828e+02 
2.300421905517578e+02 
2.199454650878906e+02 
2.313554840087891e+02 
2.275318145751953e+02 
2.342160491943359e+02 
2.288731689453125e+02 
2.363227081298828e+02 
2.325763549804688e+02 
2.401972961425781e+02 
2.380191040039062e+02 
2.446668090820312e+02 
2.434906616210938e+02 
2.485234985351562e+02 
2.508418731689453e+02 
2.105234680175781e+02 
2.111553649902344e+02 
2.075837860107422e+02 
2.095308380126953e+02 
2.080696411132812e+02 
2.196293029785156e+02 
2.095190429687500e+02 
2.192022247314453e+02 
2.289764404296875e+02 
2.315746917724609e+02 
2.326957702636719e+02 
2.389733276367188e+02 
2.490202484130859e+02 
2.432772369384766e+02 
2.503126678466797e+02 
2.441837310791016e+02 
2.502624816894531e+02 
2.451206054687500e+02 
2.504778594970703e+02 
2.497858428955078e+02 
2.107119903564453e+02 
2.058500213623047e+02 
2.199916839599609e+02 
2.074621276855469e+02 
2.212127838134766e+02 
2.217845764160156e+02 
2.331012420654297e+02 
2.336868286132812e+02 
2.334375305175781e+02 
2.338017120361328e+02 
2.393698730468750e+02 
2.474449768066406e+02 
2.420222320556641e+02 
2.489796905517578e+02 
2.436623687744141e+02 
2.498434143066406e+02 
2.438246154785156e+02 
2.494156646728516e+02 
2.482209014892578e+02 
2.105749053955078e+02 
2.085630493164062e+02 
2.053193511962891e+02 
2.214813995361328e+02 
2.080504913330078e+02 
2.203088073730469e+02 
2.174276580810547e+02 
2.284738922119141e+02 
2.304402618408203e+02 
2.319202575683594e+02 
2.321533660888672e+02 
2.321403808593750e+02 
2.376868286132812e+02 
2.452429199218750e+02 
2.392145233154297e+02 
2.458924865722656e+02 
2.409776458740234e+02 
2.471558380126953e+02 
2.426617431640625e+02 
2.486024475097656e+02 
2.449300231933594e+02 
2.507851715087891e+02 
2.478861541748047e+02 
2.527944335937500e+02 
2.493317260742188e+02 
2.524889068603516e+02 
2.477213439941406e+02 
2.505047454833984e+02 
2.482090911865234e+02 
2.098509063720703e+02 
2.051689147949219e+02 
1.998885498046875e+02 
2.171268005371094e+02 
2.022867584228516e+02 
2.177411956787109e+02 
2.175298767089844e+02 
2.152813262939453e+02 
2.266451568603516e+02 
2.282919311523438e+02 
2.294403228759766e+02 
2.309547882080078e+02 
2.321787719726562e+02 
2.355397033691406e+02 
2.396133880615234e+02 
2.392572479248047e+02 
2.368752288818359e+02 
2.382114105224609e+02 
2.452261505126953e+02 
2.368291778564453e+02 
2.425687866210938e+02 
2.396778564453125e+02 
2.056852569580078e+02 
2.031403350830078e+02 
2.014155883789062e+02 
1.973487548828125e+02 
2.152120666503906e+02 
2.000992736816406e+02 
2.155891723632812e+02 
2.158813018798828e+02 
2.161493988037109e+02 
2.141395111083984e+02 
2.262278289794922e+02 
2.261530456542969e+02 
2.248707275390625e+02 
2.244891204833984e+02 
2.248208465576172e+02 
2.233030090332031e+02 
2.257916107177734e+02 
2.339124450683594e+02 
2.239184875488281e+02 
2.297871246337891e+02 
2.223998260498047e+02 
2.260667877197266e+02 
2.207212677001953e+02 
2.220661468505859e+02 
2.162362365722656e+02 
2.184928283691406e+02 
2.157741851806641e+02 
2.038543701171875e+02 
2.011097106933594e+02 
2.004970092773438e+02 
1.992122039794922e+02 
1.946072692871094e+02 
2.114042663574219e+02 
1.960001678466797e+02 
2.098541564941406e+02 
2.082172393798828e+02 
2.084272613525391e+02 
2.100709381103516e+02 
2.120793457031250e+02 
2.126381988525391e+02 
2.085834350585938e+02 
2.148744049072266e+02 
2.118770599365234e+02 
2.077271575927734e+02 
2.074465332031250e+02 
2.128811340332031e+02 
2.063715057373047e+02 
2.106732635498047e+02 
2.056289062500000e+02 
2.093811492919922e+02 
2.048315277099609e+02 
2.085219573974609e+02 
2.052433624267578e+02 
2.078285217285156e+02 
2.052523345947266e+02 
2.062512817382812e+02 
2.022320709228516e+02 
2.034295349121094e+02 
1.982765655517578e+02 
2.012147674560547e+02 
1.988812103271484e+02 
1.974894409179688e+02 
1.933700866699219e+02 
1.918148040771484e+02 
1.931774139404297e+02 
1.965251007080078e+02 
1.992985687255859e+02 
1.985976867675781e+02 
1.932039337158203e+02 
2.039085235595703e+02 
1.926031951904297e+02 
2.003669738769531e+02 
1.974298095703125e+02 
1.964126281738281e+02 
1.961258697509766e+02 
1.954850463867188e+02 
1.925657348632812e+02 
1.999138336181641e+02 
1.971668548583984e+02 
1.918307800292969e+02 
1.884428558349609e+02 
1.904647674560547e+02 
1.961114044189453e+02 
1.905478057861328e+02 
1.952422485351562e+02 
1.913107757568359e+02 
1.957340087890625e+02 
1.936779937744141e+02 
1.982483673095703e+02 
1.991914215087891e+02 
2.014789428710938e+02 
2.034183959960938e+02 
1.922436370849609e+02 
1.871464538574219e+02 
1.840827941894531e+02 
1.832491302490234e+02 
1.828679351806641e+02 
1.809545135498047e+02 
1.756553649902344e+02 
1.887214660644531e+02 
1.756734924316406e+02 
1.828749389648438e+02 
1.732366027832031e+02 
1.809870452880859e+02 
1.803255157470703e+02 
1.806846771240234e+02 
1.819501495361328e+02 
1.852012481689453e+02 
1.899261932373047e+02 
1.947248992919922e+02 
2.002917633056641e+02 
1.930464477539062e+02 
1.968525390625000e+02 
1.902314453125000e+02 
1.944205322265625e+02 
1.917060699462891e+02 
1.746078948974609e+02 
1.646779632568359e+02 
1.538541564941406e+02 
1.679411621093750e+02 
1.530179901123047e+02 
1.664970550537109e+02 
1.662579956054688e+02 
1.672934875488281e+02 
1.704799346923828e+02 
1.848368988037109e+02 
1.842845153808594e+02 
1.819639434814453e+02 
1.791481475830078e+02 
1.800090484619141e+02 
1.859698486328125e+02 
1.759295959472656e+02 
1.803008880615234e+02 
1.724111938476562e+02 
1.756299743652344e+02 
1.691825256347656e+02 
1.713170928955078e+02 
1.540579223632812e+02 
1.502243347167969e+02 
1.494035339355469e+02 
1.497116699218750e+02 
1.490013427734375e+02 
1.721776123046875e+02 
1.564851684570312e+02 
1.705849456787109e+02 
1.685801239013672e+02 
1.677981262207031e+02 
1.675330505371094e+02 
1.608261871337891e+02 
1.645860900878906e+02 
1.599488983154297e+02 
1.594329223632812e+02 
1.556651000976562e+02 
1.546282653808594e+02 
1.548195800781250e+02 
1.533778381347656e+02 
1.469079742431641e+02 
1.543300628662109e+02 
1.451102447509766e+02 
1.488355560302734e+02 
1.429055480957031e+02 
1.361410827636719e+02 
1.773982849121094e+02 
1.739045104980469e+02 
1.748926086425781e+02 
1.784344024658203e+02 
1.744068450927734e+02 
1.811438446044922e+02 
1.769687652587891e+02 
1.839600067138672e+02 
1.781785583496094e+02 
1.841404876708984e+02 
1.780923919677734e+02 
1.854639434814453e+02 
1.792109527587891e+02 
1.875189819335938e+02 
1.811018981933594e+02 
1.909523010253906e+02 
1.841628265380859e+02 
1.944966735839844e+02 
1.873914337158203e+02 
1.990562133789062e+02 
1.915667572021484e+02 
2.033213806152344e+02 
1.966393890380859e+02 
2.027737121582031e+02 
1.996587524414062e+02 
2.025321655273438e+02 
1.994584503173828e+02 
2.025963745117188e+02 
1.997316284179688e+02 
2.032730865478516e+02 
2.005150451660156e+02 
2.047402343750000e+02 
2.018760833740234e+02 
2.078074798583984e+02 
2.048302459716797e+02 
2.050601959228516e+02 
2.020126800537109e+02 
1.978193664550781e+02 
1.954183807373047e+02 
1.913421020507812e+02 
1.886252441406250e+02 
1.860253906250000e+02 
1.832363739013672e+02 
1.803573455810547e+02 
1.772988433837891e+02 
1.752159881591797e+02 
1.722572174072266e+02 
1.699316253662109e+02 
1.669354858398438e+02 
1.661312255859375e+02 
1.631963806152344e+02 
1.631895599365234e+02 
1.604511260986328e+02 
1.608346710205078e+02 
1.582717132568359e+02 
1.594253845214844e+02 
1.558828277587891e+02 
1.555226745605469e+02 
1.519410705566406e+02 
1.509035034179688e+02 
1.477008361816406e+02 
1.458020477294922e+02 
1.429970703125000e+02 
1.422956390380859e+02 
1.403515930175781e+02 
1.629764709472656e+02 
1.633915863037109e+02 
1.673562927246094e+02 
1.721333465576172e+02 
1.757243347167969e+02 
1.782228088378906e+02 
1.786483612060547e+02 
1.776837921142578e+02 
1.752451019287109e+02 
1.771347808837891e+02 
1.726878051757812e+02 
1.675169525146484e+02 
1.638308410644531e+02 
1.664450378417969e+02 
1.655698089599609e+02 
1.702875823974609e+02 
1.754663696289062e+02 
1.791487121582031e+02 
1.981852569580078e+02 
2.020193786621094e+02 
2.052506866455078e+02 
2.090408020019531e+02 
2.129093017578125e+02 
2.111171875000000e+02 
2.140518035888672e+02 
2.125398406982422e+02 
2.120500335693359e+02 
2.130782470703125e+02 
2.150229797363281e+02 
2.180553588867188e+02 
2.218195953369141e+02 
2.262047576904297e+02 
2.311209716796875e+02 
2.370751800537109e+02 
2.371493225097656e+02 
2.374720916748047e+02 
2.382536010742188e+02 
2.396536560058594e+02 
2.417666931152344e+02 
2.361493682861328e+02 
2.294190521240234e+02 
2.238197937011719e+02 
2.180147857666016e+02 
2.126740417480469e+02 
2.070664215087891e+02 
2.028123626708984e+02 
2.008991851806641e+02 
2.008213043212891e+02 
1.948504791259766e+02 
1.993691406250000e+02 
1.973282012939453e+02 
2.009869537353516e+02 
1.990333709716797e+02 
2.017000732421875e+02 
2.000895843505859e+02 
1.808082580566406e+02 
1.788021545410156e+02 
1.803692321777344e+02 
1.775423278808594e+02 
1.821587677001953e+02 
1.752145233154297e+02 
1.701934204101562e+02 
1.994342803955078e+02 
2.004033355712891e+02 
2.030939331054688e+02 
2.059106140136719e+02 
2.021470184326172e+02 
2.055349578857422e+02 
2.049769897460938e+02 
2.096410522460938e+02 
2.125436401367188e+02 
2.150724182128906e+02 
2.166612548828125e+02 
1.951511077880859e+02 
1.956079406738281e+02 
1.870177001953125e+02 
1.861592712402344e+02 
1.770944061279297e+02 
1.836905517578125e+02 
1.779033660888672e+02 
1.903280639648438e+02 
2.041500701904297e+02 
1.817052764892578e+02 
1.817251434326172e+02 
2.049185943603516e+02 
1.979656829833984e+02 
2.068141174316406e+02 
2.058576812744141e+02 
2.061937255859375e+02 
2.083829040527344e+02 
2.081325531005859e+02 
2.075971069335938e+02 
2.080296936035156e+02 
1.924803466796875e+02 
1.911199340820312e+02 
1.906528625488281e+02 
1.848681488037109e+02 
1.846250915527344e+02 
1.965659027099609e+02 
2.106976776123047e+02 
1.850388336181641e+02 
1.877219696044922e+02 
2.088301239013672e+02 
2.047983703613281e+02 
2.086488189697266e+02 
2.094690399169922e+02 
2.106069335937500e+02 
2.102639617919922e+02 
2.106572418212891e+02 
2.105795593261719e+02 
1.870460205078125e+02 
1.805126953125000e+02 
1.781510162353516e+02 
1.876501312255859e+02 
1.809537811279297e+02 
1.836940917968750e+02 
1.863408508300781e+02 
1.884177093505859e+02 
1.891113281250000e+02 
2.206896362304688e+02 
2.182584228515625e+02 
2.116630554199219e+02 
2.165148925781250e+02 
2.115478515625000e+02 
2.123219451904297e+02 
1.860880737304688e+02 
1.805858306884766e+02 
1.779604797363281e+02 
1.873951110839844e+02 
1.799502716064453e+02 
1.890250854492188e+02 
1.825614776611328e+02 
1.897978668212891e+02 
1.811393127441406e+02 
1.927337188720703e+02 
1.788883514404297e+02 
2.236358795166016e+02 
2.198221435546875e+02 
2.234292449951172e+02 
2.196424713134766e+02 
2.229259033203125e+02 
2.215112304687500e+02 
2.192588653564453e+02 
1.928341979980469e+02 
1.849365081787109e+02 
1.840472259521484e+02 
1.930055084228516e+02 
1.848284759521484e+02 
1.906954956054688e+02 
1.812866821289062e+02 
2.084830322265625e+02 
2.189653015136719e+02 
2.152561950683594e+02 
2.143709411621094e+02 
1.988555450439453e+02 
2.222533874511719e+02 
2.197095489501953e+02 
2.180571594238281e+02 
2.224091949462891e+02 
2.185688323974609e+02 
2.180979156494141e+02 
2.210633392333984e+02 
1.859676818847656e+02 
1.789564971923828e+02 
1.752427062988281e+02 
1.895296783447266e+02 
1.790861816406250e+02 
1.913488769531250e+02 
1.810372924804688e+02 
1.960117187500000e+02 
1.833582916259766e+02 
2.249290313720703e+02 
2.212009887695312e+02 
2.200145111083984e+02 
2.247930145263672e+02 
2.197814178466797e+02 
2.247642059326172e+02 
2.193163146972656e+02 
2.229677886962891e+02 
2.174981689453125e+02 
1.844382476806641e+02 
1.767036132812500e+02 
1.757164611816406e+02 
1.880982208251953e+02 
1.803819732666016e+02 
1.880538940429688e+02 
1.774949493408203e+02 
1.884224853515625e+02 
1.754907684326172e+02 
2.109728393554688e+02 
2.211369781494141e+02 
2.161206970214844e+02 
2.143424835205078e+02 
2.019687652587891e+02 
2.265015869140625e+02 
2.210044860839844e+02 
2.202060241699219e+02 
2.295986938476562e+02 
2.227747039794922e+02 
2.285808258056641e+02 
2.210923156738281e+02 
1.834578094482422e+02 
1.767776336669922e+02 
1.764853057861328e+02 
1.831717987060547e+02 
1.770086517333984e+02 
1.814379272460938e+02 
1.745211486816406e+02 
1.724711608886719e+02 
2.237277679443359e+02 
2.167247161865234e+02 
2.201026611328125e+02 
2.238799743652344e+02 
2.159548797607422e+02 
2.236259155273438e+02 
2.146952514648438e+02 
1.789235382080078e+02 
1.763297729492188e+02 
1.766320495605469e+02 
1.770102081298828e+02 
1.751152343750000e+02 
2.130214538574219e+02 
2.111762237548828e+02 
2.098964080810547e+02 
2.164673004150391e+02 
2.145171966552734e+02 
2.204558563232422e+02 
2.150891418457031e+02 
2.241336975097656e+02 
2.165522918701172e+02 
2.245201873779297e+02 
2.194391326904297e+02 
1.797751007080078e+02 
1.816986999511719e+02 
1.770691223144531e+02 
1.753049621582031e+02 
2.124240417480469e+02 
2.138721923828125e+02 
2.134881896972656e+02 
2.118980255126953e+02 
2.130242919921875e+02 
2.127776336669922e+02 
2.109127960205078e+02 
1.782515716552734e+02 
1.762269897460938e+02 
1.759299468994141e+02 
1.794377136230469e+02 
1.788444213867188e+02 
1.815977020263672e+02 
1.826293640136719e+02 
1.827640380859375e+02 
2.172424774169922e+02 
2.208220825195312e+02 
2.146183776855469e+02 
2.223386840820312e+02 
2.158493804931641e+02 
1.756321716308594e+02 
1.725208587646484e+02 
1.701652679443359e+02 
1.773650054931641e+02 
1.735328369140625e+02 
1.743711853027344e+02 
2.209822235107422e+02 
2.233461761474609e+02 
2.236147918701172e+02 
2.257870330810547e+02 
2.287516784667969e+02 
2.267941436767578e+02 
1.732389678955078e+02 
1.693206024169922e+02 
1.687263641357422e+02 
1.740579833984375e+02 
1.693921508789062e+02 
1.757581939697266e+02 
1.697516174316406e+02 
2.178951416015625e+02 
2.235045318603516e+02 
2.260901031494141e+02 
2.300943145751953e+02 
2.322580413818359e+02 
2.321719665527344e+02 
2.332944793701172e+02 
1.750147247314453e+02 
1.713233032226562e+02 
1.700948333740234e+02 
1.757469940185547e+02 
1.704396209716797e+02 
2.222363586425781e+02 
2.226563873291016e+02 
2.251417236328125e+02 
2.259888305664062e+02 
2.320290222167969e+02 
2.353962249755859e+02 
1.697520141601562e+02 
1.667174377441406e+02 
1.658238983154297e+02 
1.723130035400391e+02 
1.685560302734375e+02 
1.764852905273438e+02 
1.701789398193359e+02 
2.172316894531250e+02 
2.185345001220703e+02 
2.182943725585938e+02 
2.198585968017578e+02 
2.228878479003906e+02 
2.252866668701172e+02 
1.678902740478516e+02 
1.655741729736328e+02 
1.650071411132812e+02 
1.696410827636719e+02 
1.665067443847656e+02 
1.705529174804688e+02 
1.662346191406250e+02 
1.887920532226562e+02 
1.995845642089844e+02 
1.945003051757812e+02 
1.950971374511719e+02 
1.798571319580078e+02 
2.049605712890625e+02 
2.035865020751953e+02 
1.984848785400391e+02 
2.095071716308594e+02 
2.109562988281250e+02 
2.147138671875000e+02 
2.174015808105469e+02 
1.609011230468750e+02 
1.578562469482422e+02 
1.576238250732422e+02 
1.627921600341797e+02 
1.598753967285156e+02 
1.670328674316406e+02 
1.633581237792969e+02 
2.031252136230469e+02 
2.014850311279297e+02 
2.028090972900391e+02 
2.017503509521484e+02 
1.997784576416016e+02 
1.558952789306641e+02 
1.549710540771484e+02 
1.524987335205078e+02 
1.608974456787109e+02 
1.573482208251953e+02 
2.080276641845703e+02 
2.059372406005859e+02 
2.073313446044922e+02 
2.056191253662109e+02 
2.044598388671875e+02 
1.455889434814453e+02 
1.433980865478516e+02 
1.428324584960938e+02 
1.485373687744141e+02 
1.459757843017578e+02 
1.531884918212891e+02 
1.497492828369141e+02 
2.104479522705078e+02 
2.086229858398438e+02 
2.081608734130859e+02 
2.107226562500000e+02 
2.092977142333984e+02 
1.502400817871094e+02 
1.456661224365234e+02 
1.491862335205078e+02 
1.474280090332031e+02 
1.440455017089844e+02 
2.105575408935547e+02 
2.114515075683594e+02 
2.096531982421875e+02 
2.127030181884766e+02 
2.102397918701172e+02 
1.546355590820312e+02 
1.514278259277344e+02 
1.532665710449219e+02 
1.989445648193359e+02 
1.998719635009766e+02 
1.980726165771484e+02 
2.029185028076172e+02 
2.033802032470703e+02 
2.072723388671875e+02 
2.064926452636719e+02 
1.541867675781250e+02 
1.544588928222656e+02 
1.505086517333984e+02 
1.568790283203125e+02 
1.546010894775391e+02 
1.986557006835938e+02 
1.973229370117188e+02 
1.978400421142578e+02 
1.980115356445312e+02 
1.974051361083984e+02 
1.423488311767578e+02 
1.420170135498047e+02 
1.395144500732422e+02 
1.489799041748047e+02 
1.462845153808594e+02 
2.016620941162109e+02 
2.015104522705078e+02 
2.004810943603516e+02 
2.016281890869141e+02 
1.996746215820312e+02 
1.390214080810547e+02 
1.365507049560547e+02 
1.367310638427734e+02 
1.411938934326172e+02 
1.378720245361328e+02 
1.959764556884766e+02 
1.983198547363281e+02 
1.940663299560547e+02 
2.018797912597656e+02 
2.008016815185547e+02 
1.430196533203125e+02 
1.384918518066406e+02 
1.413202209472656e+02 
1.856430511474609e+02 
1.874437866210938e+02 
1.845602416992188e+02 
1.904059753417969e+02 
1.914127502441406e+02 
1.513870697021484e+02 
1.476814727783203e+02 
1.482848358154297e+02 
1.492695617675781e+02 
1.449819488525391e+02 
1.801369018554688e+02 
1.808564300537109e+02 
1.794276275634766e+02 
1.828509979248047e+02 
1.831396331787109e+02 
1.553186798095703e+02 
1.505476074218750e+02 
1.525897216796875e+02 
1.834566497802734e+02 
1.806544342041016e+02 
1.829150390625000e+02 
1.806734161376953e+02 
1.795810394287109e+02 
1.601088409423828e+02 
1.556560516357422e+02 
1.573011779785156e+02 
1.584687347412109e+02 
1.541704101562500e+02 
1.873161315917969e+02 
1.860041656494141e+02 
1.875458221435547e+02 
1.622940216064453e+02 
1.602402496337891e+02 
1.599935150146484e+02 
1.632987365722656e+02 
1.592842559814453e+02 
1.931873168945312e+02 
1.919931640625000e+02 
1.926591949462891e+02 
1.913757934570312e+02 
1.896545104980469e+02 
1.546663818359375e+02 
1.538352050781250e+02 
1.527566070556641e+02 
1.586055755615234e+02 
1.565756072998047e+02 
1.962365112304688e+02 
1.941311645507812e+02 
1.955640869140625e+02 
1.527280578613281e+02 
1.516058959960938e+02 
1.514023895263672e+02 
1.549250946044922e+02 
1.523750915527344e+02 
2.023445434570312e+02 
2.009812469482422e+02 
2.019064636230469e+02 
2.010348358154297e+02 
1.984171600341797e+02 
1.533948516845703e+02 
1.520956726074219e+02 
1.531140594482422e+02 
1.534182281494141e+02 
1.517804870605469e+02 
1.988677825927734e+02 
1.990617218017578e+02 
1.995799407958984e+02 
1.995258789062500e+02 
2.002438507080078e+02 
1.583278961181641e+02 
1.551670227050781e+02 
1.592919158935547e+02 
1.548803100585938e+02 
1.538131561279297e+02 
2.011734008789062e+02 
2.003095397949219e+02 
2.016323852539062e+02 
1.642010650634766e+02 
1.621833801269531e+02 
1.623355712890625e+02 
2.042747039794922e+02 
2.033440093994141e+02 
2.037263488769531e+02 
2.032838745117188e+02 
2.022064971923828e+02 
1.624263763427734e+02 
1.607888946533203e+02 
1.596965332031250e+02 
1.642248992919922e+02 
1.618737792968750e+02 
2.054252319335938e+02 
2.042371978759766e+02 
2.045783081054688e+02 
2.051865997314453e+02 
2.042074737548828e+02 
1.585795288085938e+02 
1.567553253173828e+02 
1.561410827636719e+02 
1.615330352783203e+02 
1.583928375244141e+02 
2.112735748291016e+02 
2.103694458007812e+02 
2.095164031982422e+02 
2.084269409179688e+02 
2.062819061279297e+02 
1.594423522949219e+02 
1.566347351074219e+02 
1.580750427246094e+02 
2.134130401611328e+02 
2.107267608642578e+02 
2.121918792724609e+02 
1.652751159667969e+02 
1.613776245117188e+02 
1.631517028808594e+02 
1.629967193603516e+02 
1.599245300292969e+02 
2.175741729736328e+02 
2.145123748779297e+02 
2.162523193359375e+02 
1.640291595458984e+02 
1.624432678222656e+02 
1.609885711669922e+02 
2.214785461425781e+02 
2.180191497802734e+02 
2.193263702392578e+02 
1.636648254394531e+02 
1.607828369140625e+02 
1.608924255371094e+02 
2.261704254150391e+02 
2.213627471923828e+02 
2.215305786132812e+02 
2.245749664306641e+02 
2.208505249023438e+02 
1.638729553222656e+02 
1.605756530761719e+02 
1.607748107910156e+02 
2.308147583007812e+02 
2.263378448486328e+02 
2.262404479980469e+02 
1.666881103515625e+02 
1.621130523681641e+02 
1.634609985351562e+02 
2.290583343505859e+02 
2.280613555908203e+02 
2.261632995605469e+02 
1.725067749023438e+02 
1.663167266845703e+02 
1.689773712158203e+02 
2.216537780761719e+02 
2.225475616455078e+02 
2.194740905761719e+02 
2.270628356933594e+02 
2.250910034179688e+02 
1.786271362304688e+02 
1.733143310546875e+02 
1.760605926513672e+02 
2.136938171386719e+02 
2.132424316406250e+02 
2.093406677246094e+02 
2.175111541748047e+02 
2.169816894531250e+02 
1.730593872070312e+02 
1.710630645751953e+02 
2.065213623046875e+02 
2.072863006591797e+02 
1.668865509033203e+02 
1.695701751708984e+02 
1.679365997314453e+02 
2.082520294189453e+02 
2.069279174804688e+02 
1.659251251220703e+02 
1.669912567138672e+02 
1.664589691162109e+02 
2.051024017333984e+02 
2.056723785400391e+02 
2.053858642578125e+02 
1.654979248046875e+02 
1.659676208496094e+02 
1.651075744628906e+02 
2.045969390869141e+02 
2.063183441162109e+02 
2.065018615722656e+02 
1.658002929687500e+02 
1.643628845214844e+02 
1.643915100097656e+02 
2.046497344970703e+02 
2.068836364746094e+02 
2.068778076171875e+02 
1.674526214599609e+02 
1.638067169189453e+02 
1.644820251464844e+02 
2.049367065429688e+02 
2.077910003662109e+02 
2.077151794433594e+02 
1.657372894287109e+02 
1.680024261474609e+02 
2.048228607177734e+02 
2.091670684814453e+02 
2.085466766357422e+02 
1.649666900634766e+02 
1.683999481201172e+02 
2.050032501220703e+02 
2.099507598876953e+02 
2.096993408203125e+02 
1.675710601806641e+02 
1.687299346923828e+02 
2.053262329101562e+02 
2.110817413330078e+02 
2.103460540771484e+02 
1.676991424560547e+02 
1.694555053710938e+02 
2.060231475830078e+02 
2.107779235839844e+02 
2.098835754394531e+02 
1.691329345703125e+02 
1.699389953613281e+02 
2.077679595947266e+02 
2.107667999267578e+02 
2.121183624267578e+02 
1.768988037109375e+02 
1.708147888183594e+02 
2.156172790527344e+02 
2.163240051269531e+02 
1.791862182617188e+02 
1.720519866943359e+02 
1.750566406250000e+02 
2.179674682617188e+02 
2.186831665039062e+02 
2.201420135498047e+02 
1.794315338134766e+02 
1.754084777832031e+02 
1.769763183593750e+02 
2.198120574951172e+02 
2.220818176269531e+02 
2.226816253662109e+02 
1.746166992187500e+02 
1.763263092041016e+02 
1.758658599853516e+02 
2.205257720947266e+02 
2.238630218505859e+02 
2.238836822509766e+02 
1.705643310546875e+02 
1.722127685546875e+02 
1.708998260498047e+02 
2.187091827392578e+02 
2.245733642578125e+02 
2.242334136962891e+02 
1.637700958251953e+02 
1.704727935791016e+02 
1.682351226806641e+02 
2.136856231689453e+02 
2.228197021484375e+02 
2.199113159179688e+02 
1.582665405273438e+02 
1.652602539062500e+02 
1.629433441162109e+02 
2.072477111816406e+02 
2.182768249511719e+02 
2.152105407714844e+02 
1.563752136230469e+02 
1.614461059570312e+02 
1.618901824951172e+02 
2.018695373535156e+02 
2.116667938232422e+02 
2.085971527099609e+02 
1.619903259277344e+02 
1.641451873779297e+02 
2.079443511962891e+02 
2.100143280029297e+02 
1.645939483642578e+02 
1.658090057373047e+02 
1.665264129638672e+02 
2.059476165771484e+02 
2.101488647460938e+02 
2.097250976562500e+02 
1.684822540283203e+02 
1.681775665283203e+02 
1.702889556884766e+02 
2.050365295410156e+02 
2.092970123291016e+02 
2.087109222412109e+02 
1.723128204345703e+02 
1.728235015869141e+02 
2.030038452148438e+02 
2.081997833251953e+02 
2.069029388427734e+02 
1.722898101806641e+02 
1.742093505859375e+02 
1.729957122802734e+02 
2.012042236328125e+02 
2.062481384277344e+02 
2.049139251708984e+02 
1.720410461425781e+02 
1.711166534423828e+02 
1.704045867919922e+02 
1.984543762207031e+02 
2.047719268798828e+02 
2.027256317138672e+02 
1.709347534179688e+02 
1.702582702636719e+02 
2.001160430908203e+02 
2.006549835205078e+02 
1.689786224365234e+02 
1.689151916503906e+02 
1.997852325439453e+02 
2.023787231445312e+02 
1.668238220214844e+02 
1.670813140869141e+02 
1.661714477539062e+02 
1.968374938964844e+02 
2.022360839843750e+02 
2.013678283691406e+02 
1.664072875976562e+02 
1.647927398681641e+02 
1.648531188964844e+02 
1.938808898925781e+02 
2.010304870605469e+02 
2.003025512695312e+02 
1.659502716064453e+02 
1.694716491699219e+02 
2.006597137451172e+02 
2.030527954101562e+02 
1.766066284179688e+02 
1.732173919677734e+02 
2.006527099609375e+02 
2.041618194580078e+02 
2.041577911376953e+02 
1.793502807617188e+02 
1.750880126953125e+02 
1.769813995361328e+02 
2.016531066894531e+02 
2.049307861328125e+02 
2.047734375000000e+02 
1.773753967285156e+02 
1.769588012695312e+02 
2.047330932617188e+02 
2.054658050537109e+02 
1.762575073242188e+02 
1.759980926513672e+02 
1.756117553710938e+02 
2.049468994140625e+02 
2.069092407226562e+02 
1.735422363281250e+02 
1.745460052490234e+02 
1.733067016601562e+02 
2.025771179199219e+02 
2.075472717285156e+02 
2.068302001953125e+02 
1.725939178466797e+02 
1.718519592285156e+02 
1.715995635986328e+02 
1.991460723876953e+02 
2.055549621582031e+02 
2.041839447021484e+02 
1.722837677001953e+02 
1.714934692382812e+02 
2.052155456542969e+02 
2.068858642578125e+02 
1.746012878417969e+02 
1.723345336914062e+02 
1.735774841308594e+02 
2.038681488037109e+02 
2.069585876464844e+02 
2.071549377441406e+02 
1.723934936523438e+02 
1.745827636718750e+02 
1.739631652832031e+02 
2.046013488769531e+02 
2.076252136230469e+02 
2.089703826904297e+02 
1.668423919677734e+02 
1.709257659912109e+02 
1.683391265869141e+02 
2.098631744384766e+02 
2.106501007080078e+02 
1.611518402099609e+02 
1.656752166748047e+02 
1.633130187988281e+02 
2.065635833740234e+02 
2.092643737792969e+02 
2.089880828857422e+02 
1.584281158447266e+02 
1.619140167236328e+02 
1.621198577880859e+02 
2.026726074218750e+02 
2.074160919189453e+02 
2.063175964355469e+02 
1.575996856689453e+02 
1.615383911132812e+02 
1.629801177978516e+02 
2.004858398437500e+02 
2.044006500244141e+02 
2.054796905517578e+02 
1.602365722656250e+02 
1.649694061279297e+02 
2.064320220947266e+02 
2.079994201660156e+02 
1.579669952392578e+02 
1.637015686035156e+02 
1.633865356445312e+02 
2.021914062500000e+02 
2.085697326660156e+02 
2.076365509033203e+02 
1.611365356445312e+02 
1.667606506347656e+02 
1.950888977050781e+02 
2.053983001708984e+02 
2.015991668701172e+02 
1.582292633056641e+02 
1.652897949218750e+02 
1.634866333007812e+02 
1.894930877685547e+02 
1.998762512207031e+02 
1.982454986572266e+02 
1.587092132568359e+02 
1.623224334716797e+02 
1.626671600341797e+02 
1.839259033203125e+02 
1.970087127685547e+02 
1.950652465820312e+02 
1.659681243896484e+02 
1.692351989746094e+02 
1.949561462402344e+02 
2.009766387939453e+02 
1.702546997070312e+02 
1.713609924316406e+02 
1.760910034179688e+02 
1.927411499023438e+02 
2.018008422851562e+02 
2.030552520751953e+02 
1.723047485351562e+02 
1.761031799316406e+02 
2.057312164306641e+02 
2.100922393798828e+02 
1.706074371337891e+02 
1.743444976806641e+02 
1.728508453369141e+02 
1.993079071044922e+02 
2.104585418701172e+02 
2.090520172119141e+02 
1.703943786621094e+02 
1.716787109375000e+02 
2.065844573974609e+02 
2.114388732910156e+02 
1.702269439697266e+02 
1.706309051513672e+02 
1.686042785644531e+02 
2.009324645996094e+02 
2.116070709228516e+02 
2.105162200927734e+02 
1.683975677490234e+02 
1.674871368408203e+02 
2.076662139892578e+02 
2.124155731201172e+02 
1.707824096679688e+02 
1.662679748535156e+02 
1.670452575683594e+02 
2.015667877197266e+02 
2.122545776367188e+02 
2.101923522949219e+02 
1.705786285400391e+02 
1.679023437500000e+02 
2.065822906494141e+02 
2.102429199218750e+02 
1.753193664550781e+02 
1.685504913330078e+02 
1.719805297851562e+02 
2.025302124023438e+02 
2.096724700927734e+02 
2.082396240234375e+02 
1.742160186767578e+02 
1.731191101074219e+02 
2.076690673828125e+02 
2.093921661376953e+02 
1.735462646484375e+02 
1.741959533691406e+02 
1.732208251953125e+02 
2.032434234619141e+02 
2.098999328613281e+02 
2.101103668212891e+02 
1.697213439941406e+02 
1.720385894775391e+02 
2.070667877197266e+02 
2.106348266601562e+02 
1.624933166503906e+02 
1.695415039062500e+02 
1.657392425537109e+02 
2.009861297607422e+02 
2.100400695800781e+02 
2.081103820800781e+02 
1.570718688964844e+02 
1.610295257568359e+02 
1.566721496582031e+02 
2.043089447021484e+02 
2.078119201660156e+02 
1.554070587158203e+02 
1.556510620117188e+02 
2.061920013427734e+02 
2.075945739746094e+02 
1.567051544189453e+02 
1.567071075439453e+02 
2.027337951660156e+02 
2.069271697998047e+02 
2.073339843750000e+02 
1.601139831542969e+02 
1.578551025390625e+02 
1.595399475097656e+02 
2.084994812011719e+02 
2.091706695556641e+02 
1.632554016113281e+02 
1.621437835693359e+02 
2.125424957275391e+02 
2.100601043701172e+02 
1.692795867919922e+02 
1.645595550537109e+02 
1.686089935302734e+02 
2.133244018554688e+02 
2.125138854980469e+02 
2.160264892578125e+02 
1.748701171875000e+02 
1.744022216796875e+02 
2.193785095214844e+02 
2.175335388183594e+02 
1.782210083007812e+02 
1.763073272705078e+02 
2.200995941162109e+02 
2.196809844970703e+02 
2.226692199707031e+02 
1.824651794433594e+02 
1.776721649169922e+02 
1.792654113769531e+02 
2.236290740966797e+02 
2.231405181884766e+02 
1.806756134033203e+02 
1.786475830078125e+02 
2.185473327636719e+02 
2.219807434082031e+02 
2.212456817626953e+02 
1.788793792724609e+02 
1.793719024658203e+02 
2.115144042968750e+02 
2.181331481933594e+02 
2.152458801269531e+02 
1.808378143310547e+02 
1.773652038574219e+02 
2.116192169189453e+02 
2.125441589355469e+02 
1.746556549072266e+02 
1.720883941650391e+02 
2.042642059326172e+02 
2.105542907714844e+02 
2.074924011230469e+02 
1.698647766113281e+02 
1.669937438964844e+02 
2.019201354980469e+02 
2.041513977050781e+02 
1.637039947509766e+02 
1.628492431640625e+02 
1.953594207763672e+02 
2.015771484375000e+02 
1.992984313964844e+02 
1.561149902343750e+02 
1.520415649414062e+02 
1.960163116455078e+02 
1.976007690429688e+02 
1.511413421630859e+02 
1.942156829833984e+02 
1.887604675292969e+02 
1.491732177734375e+02 
1.498135986328125e+02 
1.872374572753906e+02 
1.869761047363281e+02 
1.507323303222656e+02 
1.871169128417969e+02 
1.491514434814453e+02 
1.834902343750000e+02 
1.844226989746094e+02 
1.494540100097656e+02 
1.502269897460938e+02 
1.896591033935547e+02 
1.479313659667969e+02 
1.828833618164062e+02 
1.894708404541016e+02 
1.549929351806641e+02 
1.494044952392578e+02 
1.865289154052734e+02 
1.871994323730469e+02 
1.522028808593750e+02 
1.557186737060547e+02 
1.912881469726562e+02 
1.500637664794922e+02 
1.842807006835938e+02 
1.890172119140625e+02 
1.472727661132812e+02 
1.875091857910156e+02 
1.916191864013672e+02 
1.476630859375000e+02 
1.501398773193359e+02 
1.908076629638672e+02 
1.942661132812500e+02 
1.478054504394531e+02 
1.932148437500000e+02 
1.961501464843750e+02 
1.460775909423828e+02 
1.954125366210938e+02 
1.967766265869141e+02 
1.596069030761719e+02 
1.493798980712891e+02 
1.934259796142578e+02 
1.974941711425781e+02 
1.975115814208984e+02 
1.543537445068359e+02 
1.488336029052734e+02 
1.979734802246094e+02 
2.008183593750000e+02 
1.527145996093750e+02 
1.561763458251953e+02 
2.021205291748047e+02 
2.038575897216797e+02 
1.624849548339844e+02 
1.555931396484375e+02 
2.049914703369141e+02 
2.045585784912109e+02 
1.588048400878906e+02 
1.535914154052734e+02 
2.052663269042969e+02 
2.034610137939453e+02 
1.569694976806641e+02 
1.532575073242188e+02 
2.050618591308594e+02 
2.026252136230469e+02 
2.046209106445312e+02 
1.608320159912109e+02 
1.550861206054688e+02 
1.591016540527344e+02 
2.060038146972656e+02 
2.050220489501953e+02 
1.615527801513672e+02 
1.628366546630859e+02 
2.054651947021484e+02 
2.039173736572266e+02 
1.646834716796875e+02 
1.677062530517578e+02 
2.023810729980469e+02 
2.038867797851562e+02 
2.060175933837891e+02 
1.689262847900391e+02 
1.723090362548828e+02 
2.048413391113281e+02 
2.077098693847656e+02 
1.737961425781250e+02 
1.764946594238281e+02 
2.071469573974609e+02 
2.097058715820312e+02 
1.783930206298828e+02 
1.890639801025391e+02 
1.985220642089844e+02 
1.807532043457031e+02 
1.795233612060547e+02 
2.095966949462891e+02 
2.071496734619141e+02 
1.812983093261719e+02 
1.930216369628906e+02 
2.022642211914062e+02 
1.806712036132812e+02 
2.065709686279297e+02 
1.760454254150391e+02 
1.824197082519531e+02 
1.780998992919922e+02 
2.034692687988281e+02 
1.967839355468750e+02 
2.074387054443359e+02 
1.771488647460938e+02 
1.790021209716797e+02 
2.066428222656250e+02 
2.090773773193359e+02 
1.797835845947266e+02 
1.819994659423828e+02 
2.089112548828125e+02 
2.098833007812500e+02 
1.824693756103516e+02 
1.864314575195312e+02 
2.076114196777344e+02 
2.068676452636719e+02 
1.824809417724609e+02 
1.899326324462891e+02 
1.965109863281250e+02 
1.897775878906250e+02 
1.862883300781250e+02 
2.070846252441406e+02 
1.833414611816406e+02 
1.905417480468750e+02 
1.998997650146484e+02 
1.907954101562500e+02 
2.103312835693359e+02 
1.845045166015625e+02 
1.914935760498047e+02 
2.013779907226562e+02 
1.887318420410156e+02 
2.118719635009766e+02 
1.828073577880859e+02 
1.767097930908203e+02 
2.006613159179688e+02 
1.929911193847656e+02 
2.153970031738281e+02 
1.705912475585938e+02 
1.750960845947266e+02 
2.042493438720703e+02 
2.137744445800781e+02 
1.737102966308594e+02 
1.793870849609375e+02 
2.079093933105469e+02 
2.175533447265625e+02 
1.793312835693359e+02 
1.861320037841797e+02 
2.129408874511719e+02 
2.223436889648438e+02 
1.863252563476562e+02 
1.950635681152344e+02 
2.186090850830078e+02 
2.278622131347656e+02 
1.920295104980469e+02 
1.948279571533203e+02 
2.254839477539062e+02 
2.344147949218750e+02 
1.900280456542969e+02 
1.954187774658203e+02 
2.302561798095703e+02 
2.375039978027344e+02 
1.889166717529297e+02 
1.973502807617188e+02 
2.330271453857422e+02 
2.392554931640625e+02 
1.843400115966797e+02 
1.909832153320312e+02 
1.872660980224609e+02 
2.361486206054688e+02 
2.408161468505859e+02 
1.838511047363281e+02 
1.893506317138672e+02 
2.386790618896484e+02 
2.428439941406250e+02 
1.853764495849609e+02 
1.923767089843750e+02 
2.397699737548828e+02 
2.458018188476562e+02 
1.832464294433594e+02 
1.850930175781250e+02 
2.252152252197266e+02 
2.425261840820312e+02 
2.354112548828125e+02 
1.821681671142578e+02 
1.855438079833984e+02 
2.266668243408203e+02 
2.346721954345703e+02 
1.838141632080078e+02 
1.874172058105469e+02 
2.401968994140625e+02 
2.424794921875000e+02 
2.505954437255859e+02 
1.867052154541016e+02 
1.901086273193359e+02 
2.434712677001953e+02 
2.516268615722656e+02 
1.901752624511719e+02 
1.932949218750000e+02 
2.455947418212891e+02 
2.545310821533203e+02 
1.932616119384766e+02 
1.959050292968750e+02 
2.461383209228516e+02 
2.523170471191406e+02 
1.939402313232422e+02 
1.950918121337891e+02 
2.324047241210938e+02 
2.470436859130859e+02 
2.409482727050781e+02 
1.928867340087891e+02 
1.923089599609375e+02 
2.313981475830078e+02 
2.380371398925781e+02 
1.916661376953125e+02 
1.911470947265625e+02 
2.300574645996094e+02 
2.357291870117188e+02 
1.913436889648438e+02 
1.904094085693359e+02 
2.288197937011719e+02 
2.344479370117188e+02 
1.919385223388672e+02 
1.907165679931641e+02 
2.282892608642578e+02 
2.339984283447266e+02 
1.928002471923828e+02 
1.916108551025391e+02 
2.282039947509766e+02 
2.339613342285156e+02 
1.925735626220703e+02 
1.914918518066406e+02 
2.281292266845703e+02 
2.339003295898438e+02 
1.933470916748047e+02 
1.915383148193359e+02 
2.278281707763672e+02 
2.335910034179688e+02 
1.939454345703125e+02 
1.913693237304688e+02 
2.274756622314453e+02 
2.332073974609375e+02 
1.944623870849609e+02 
1.912570800781250e+02 
2.273269653320312e+02 
2.330139465332031e+02 
1.950144042968750e+02 
1.916239776611328e+02 
2.278876647949219e+02 
2.335817565917969e+02 
1.956632232666016e+02 
1.925840911865234e+02 
2.289801483154297e+02 
2.346378173828125e+02 
1.962570037841797e+02 
1.940193176269531e+02 
2.306566772460938e+02 
2.363178710937500e+02 
1.965422363281250e+02 
1.957076873779297e+02 
2.323795776367188e+02 
2.383917541503906e+02 
1.968135986328125e+02 
1.965208587646484e+02 
2.340933990478516e+02 
2.406054840087891e+02 
1.974548339843750e+02 
1.972084045410156e+02 
2.343841400146484e+02 
2.427552185058594e+02 
1.982630615234375e+02 
1.980132141113281e+02 
2.348611755371094e+02 
2.435288085937500e+02 
1.989425048828125e+02 
1.984958038330078e+02 
2.355932464599609e+02 
2.437089843750000e+02 
1.991506805419922e+02 
1.983100738525391e+02 
2.364593505859375e+02 
2.442559967041016e+02 
1.984477691650391e+02 
1.972346649169922e+02 
2.378427429199219e+02 
2.455073699951172e+02 
1.968192749023438e+02 
1.957471160888672e+02 
2.396752471923828e+02 
2.469989166259766e+02 
1.956060791015625e+02 
1.955236816406250e+02 
2.528709259033203e+02 
2.542856903076172e+02 
2.607990722656250e+02 
1.964917907714844e+02 
1.980592498779297e+02 
2.554072570800781e+02 
2.619153442382812e+02 
1.989236602783203e+02 
2.020811614990234e+02 
2.563453979492188e+02 
2.623282470703125e+02 
2.016450500488281e+02 
2.541311798095703e+02 
2.555610961914062e+02 
2.523448638916016e+02 
2.529622192382812e+02 
2.093096923828125e+02 
2.500570678710938e+02 
2.483293762207031e+02 
2.042816619873047e+02 
2.459486694335938e+02 
2.467716369628906e+02 
2.463612060546875e+02 
2.079061279296875e+02 
2.006316833496094e+02 
2.442498016357422e+02 
2.430889434814453e+02 
2.030285949707031e+02 
2.004520263671875e+02 
2.433037872314453e+02 
2.435287933349609e+02 
2.443936157226562e+02 
1.916011352539062e+02 
2.431751098632812e+02 
2.433600921630859e+02 
1.952752380371094e+02 
1.874927062988281e+02 
2.467505493164062e+02 
2.461629333496094e+02 
2.484428253173828e+02 
1.913531188964844e+02 
1.929316864013672e+02 
2.478781890869141e+02 
2.497709197998047e+02 
2.004190979003906e+02 
1.916921386718750e+02 
2.530045776367188e+02 
2.529010009765625e+02 
2.543780975341797e+02 
1.979754486083984e+02 
1.985723876953125e+02 
2.532891235351562e+02 
2.525603027343750e+02 
2.058684692382812e+02 
1.952882690429688e+02 
2.524818420410156e+02 
2.532814025878906e+02 
2.537833404541016e+02 
1.977340545654297e+02 
1.870425720214844e+02 
2.521697692871094e+02 
2.519595336914062e+02 
1.901796875000000e+02 
2.062248687744141e+02 
1.942868499755859e+02 
2.505740356445312e+02 
2.494658203125000e+02 
1.986595916748047e+02 
1.895264282226562e+02 
2.512085723876953e+02 
2.510531158447266e+02 
2.518914794921875e+02 
1.958809814453125e+02 
1.979666900634766e+02 
2.518853302001953e+02 
2.527915496826172e+02 
2.053583374023438e+02 
1.956109008789062e+02 
2.540207214355469e+02 
2.540785522460938e+02 
2.542191772460938e+02 
2.014677124023438e+02 
2.013917236328125e+02 
2.528725128173828e+02 
2.499096984863281e+02 
2.047592926025391e+02 
1.956602478027344e+02 
2.434486694335938e+02 
1.996665191650391e+02 
1.989539184570312e+02 
2.437848052978516e+02 
2.432705993652344e+02 
2.425471954345703e+02 
2.036057128906250e+02 
1.940127563476562e+02 
2.431901092529297e+02 
1.995734100341797e+02 
2.021058654785156e+02 
2.434023590087891e+02 
2.426799316406250e+02 
2.427490386962891e+02 
2.024311065673828e+02 
2.001175689697266e+02 
2.424695434570312e+02 
2.091413574218750e+02 
1.976266784667969e+02 
2.412393951416016e+02 
2.390269622802734e+02 
2.005629882812500e+02 
2.133922424316406e+02 
2.008374328613281e+02 
2.391730194091797e+02 
2.370945739746094e+02 
2.005110626220703e+02 
1.898308715820312e+02 
2.351394805908203e+02 
2.346534423828125e+02 
1.909423522949219e+02 
2.057021636962891e+02 
1.933043518066406e+02 
2.402565765380859e+02 
2.434695129394531e+02 
1.963441619873047e+02 
2.128350524902344e+02 
1.996288146972656e+02 
2.476380462646484e+02 
2.503234558105469e+02 
2.046261138916016e+02 
1.926439666748047e+02 
2.527023468017578e+02 
2.526266784667969e+02 
2.527547149658203e+02 
1.960845489501953e+02 
2.124401702880859e+02 
1.993060607910156e+02 
2.508240203857422e+02 
2.031496582031250e+02 
1.926375885009766e+02 
2.526457824707031e+02 
2.523467864990234e+02 
2.539385986328125e+02 
1.944229888916016e+02 
2.089288024902344e+02 
1.970353698730469e+02 
2.566329956054688e+02 
2.565675659179688e+02 
2.563417663574219e+02 
2.003096008300781e+02 
2.156911315917969e+02 
2.034023437500000e+02 
2.573586120605469e+02 
2.069548034667969e+02 
1.960688171386719e+02 
2.549202270507812e+02 
2.560413818359375e+02 
2.527489471435547e+02 
1.995127105712891e+02 
2.097735595703125e+02 
2.003899688720703e+02 
2.486614074707031e+02 
2.002549285888672e+02 
2.112611083984375e+02 
2.003417205810547e+02 
2.459133758544922e+02 
2.457713470458984e+02 
2.011799774169922e+02 
1.919902954101562e+02 
2.446934967041016e+02 
1.935838470458984e+02 
2.045821838378906e+02 
1.950161743164062e+02 
2.446150207519531e+02 
2.458672027587891e+02 
1.954425201416016e+02 
2.053804626464844e+02 
1.959627227783203e+02 
2.473753509521484e+02 
2.496221160888672e+02 
1.971090698242188e+02 
2.087650299072266e+02 
1.986288909912109e+02 
2.507568511962891e+02 
2.540459289550781e+02 
1.999776000976562e+02 
1.908525390625000e+02 
2.513575897216797e+02 
2.560717773437500e+02 
2.522772064208984e+02 
1.932341156005859e+02 
2.051247406005859e+02 
1.966989440917969e+02 
2.499321289062500e+02 
2.514911193847656e+02 
2.505591278076172e+02 
1.972764129638672e+02 
2.069158020019531e+02 
1.983645019531250e+02 
2.515377197265625e+02 
1.992935638427734e+02 
2.096018981933594e+02 
2.006836547851562e+02 
2.029651641845703e+02 
2.052574157714844e+02 
2.081099853515625e+02 
2.590492248535156e+02 
2.578004150390625e+02 
2.629321899414062e+02 
2.582236022949219e+02 
2.649602966308594e+02 
2.632196350097656e+02 
2.552171936035156e+02 
2.643418884277344e+02 
2.602438049316406e+02 
2.649138793945312e+02 
2.613017883300781e+02 
2.577408752441406e+02 
2.604056091308594e+02 
2.595863342285156e+02 
1.922468566894531e+02 
1.893376312255859e+02 
2.564866638183594e+02 
2.594661865234375e+02 
2.593184509277344e+02 
1.890637054443359e+02 
1.884949188232422e+02 
1.885016937255859e+02 
2.537549133300781e+02 
2.577379455566406e+02 
2.563021240234375e+02 
1.894145202636719e+02 
1.879786834716797e+02 
1.881775207519531e+02 
2.505615081787109e+02 
2.564695129394531e+02 
2.552451934814453e+02 
2.571585388183594e+02 
2.561243286132812e+02 
1.900316772460938e+02 
1.884309692382812e+02 
2.518093872070312e+02 
2.549887542724609e+02 
2.555261993408203e+02 
1.873827819824219e+02 
1.920264434814453e+02 
1.885218048095703e+02 
1.915501251220703e+02 
2.505284729003906e+02 
2.546727142333984e+02 
2.545848388671875e+02 
1.948876190185547e+02 
2.004526519775391e+02 
1.970413818359375e+02 
1.999759826660156e+02 
2.475216827392578e+02 
2.562459106445312e+02 
2.514608764648438e+02 
2.557115325927734e+02 
2.515528869628906e+02 
2.019645690917969e+02 
2.046431274414062e+02 
2.022073974609375e+02 
2.029364624023438e+02 
2.482571258544922e+02 
2.504834899902344e+02 
2.503777923583984e+02 
2.035558624267578e+02 
2.024373321533203e+02 
2.021971282958984e+02 
2.443346099853516e+02 
2.484301147460938e+02 
2.459943084716797e+02 
2.481033630371094e+02 
2.444120025634766e+02 
2.032496185302734e+02 
2.062334747314453e+02 
2.038056640625000e+02 
2.064872741699219e+02 
2.388622131347656e+02 
2.418044433593750e+02 
2.398009643554688e+02 
2.059919281005859e+02 
2.048325195312500e+02 
2.030907592773438e+02 
2.022830963134766e+02 
2.013421325683594e+02 
2.320347290039062e+02 
2.364336547851562e+02 
2.339674682617188e+02 
1.988367462158203e+02 
1.992630157470703e+02 
1.973506774902344e+02 
2.242716979980469e+02 
2.334765472412109e+02 
2.297692413330078e+02 
2.367086791992188e+02 
2.334230194091797e+02 
1.921190795898438e+02 
1.943127746582031e+02 
1.900523834228516e+02 
2.299267272949219e+02 
2.371725158691406e+02 
2.377940826416016e+02 
2.462225494384766e+02 
2.445364074707031e+02 
2.495272827148438e+02 
2.487341766357422e+02 
1.867610321044922e+02 
1.891623535156250e+02 
1.871551055908203e+02 
1.904030303955078e+02 
1.892601165771484e+02 
2.398768157958984e+02 
2.475654144287109e+02 
2.448984069824219e+02 
2.484332275390625e+02 
2.466914062500000e+02 
1.932591094970703e+02 
1.940140991210938e+02 
1.945867614746094e+02 
1.976361541748047e+02 
1.971470794677734e+02 
2.393997955322266e+02 
2.449089202880859e+02 
2.414730987548828e+02 
2.445657348632812e+02 
2.396603698730469e+02 
1.967428894042969e+02 
1.996149291992188e+02 
1.968493957519531e+02 
2.000654449462891e+02 
1.968001098632812e+02 
2.299028015136719e+02 
2.351394042968750e+02 
2.312642974853516e+02 
2.343861694335938e+02 
2.303596649169922e+02 
1.942656097412109e+02 
1.980879821777344e+02 
1.953518829345703e+02 
1.979303588867188e+02 
1.963061676025391e+02 
2.240544128417969e+02 
2.282056427001953e+02 
2.238843536376953e+02 
1.966186828613281e+02 
1.948168182373047e+02 
1.970439910888672e+02 
1.924469757080078e+02 
1.952652282714844e+02 
1.903264465332031e+02 
1.941953277587891e+02 
1.918114929199219e+02 
1.943814849853516e+02 
2.223605651855469e+02 
2.189213562011719e+02 
2.210171051025391e+02 
2.205355834960938e+02 
1.996308898925781e+02 
1.958113555908203e+02 
1.960450592041016e+02 
1.919929656982422e+02 
1.919816436767578e+02 
2.231615905761719e+02 
2.279187316894531e+02 
2.297088165283203e+02 
2.340267639160156e+02 
2.321842041015625e+02 
2.349624481201172e+02 
1.929040679931641e+02 
2.031725006103516e+02 
1.947991180419922e+02 
2.019794158935547e+02 
2.393298339843750e+02 
2.429024200439453e+02 
2.433146820068359e+02 
2.411884918212891e+02 
2.047621917724609e+02 
2.090405883789062e+02 
2.080968322753906e+02 
2.174334716796875e+02 
2.114286193847656e+02 
2.387570648193359e+02 
2.377593841552734e+02 
2.389836578369141e+02 
2.384072418212891e+02 
2.395245666503906e+02 
2.125820007324219e+02 
2.137554931640625e+02 
2.091993865966797e+02 
2.129751434326172e+02 
2.083401031494141e+02 
2.064145812988281e+02 
2.389039154052734e+02 
2.381790618896484e+02 
2.360669250488281e+02 
2.039529418945312e+02 
2.065694274902344e+02 
2.004059295654297e+02 
2.030406036376953e+02 
2.351521759033203e+02 
2.358105316162109e+02 
2.356029205322266e+02 
2.405932006835938e+02 
2.374131164550781e+02 
2.436251220703125e+02 
2.465307312011719e+02 
2.495321350097656e+02 
2.011817474365234e+02 
1.967835540771484e+02 
2.017945251464844e+02 
2.000658874511719e+02 
1.988090057373047e+02 
2.415162506103516e+02 
2.430082397460938e+02 
2.438656463623047e+02 
2.439311981201172e+02 
2.529892272949219e+02 
2.500989227294922e+02 
2.521797180175781e+02 
2.507176513671875e+02 
2.490772399902344e+02 
1.931890258789062e+02 
1.893097839355469e+02 
1.998462524414062e+02 
1.924845428466797e+02 
1.948953857421875e+02 
2.515741119384766e+02 
2.498924255371094e+02 
2.470751495361328e+02 
2.438073883056641e+02 
2.495379943847656e+02 
2.450287170410156e+02 
2.505998077392578e+02 
2.500078735351562e+02 
2.472147521972656e+02 
1.907972412109375e+02 
1.855337066650391e+02 
1.980537109375000e+02 
1.865812225341797e+02 
1.966003112792969e+02 
1.948448638916016e+02 
2.484811248779297e+02 
2.480165252685547e+02 
2.458460540771484e+02 
2.412450714111328e+02 
2.466368560791016e+02 
2.417278137207031e+02 
2.470060119628906e+02 
2.469561004638672e+02 
2.477808532714844e+02 
2.495072174072266e+02 
2.502197723388672e+02 
2.475118560791016e+02 
2.429034423828125e+02 
1.897709197998047e+02 
1.886152954101562e+02 
1.871078338623047e+02 
1.965536041259766e+02 
1.873069000244141e+02 
1.918536376953125e+02 
1.881273193359375e+02 
2.444913024902344e+02 
2.434467010498047e+02 
2.417085876464844e+02 
2.397248535156250e+02 
2.444680023193359e+02 
2.412602386474609e+02 
2.352402343750000e+02 
2.332376251220703e+02 
2.417500915527344e+02 
2.328422698974609e+02 
2.367631378173828e+02 
1.867671813964844e+02 
1.830847473144531e+02 
1.793912658691406e+02 
1.915500183105469e+02 
1.800601501464844e+02 
1.897357177734375e+02 
1.881021728515625e+02 
1.860510101318359e+02 
2.326103668212891e+02 
2.256066131591797e+02 
2.338147125244141e+02 
2.300461120605469e+02 
2.277412567138672e+02 
2.228075103759766e+02 
2.177635650634766e+02 
2.127386016845703e+02 
1.822126922607422e+02 
1.808722991943359e+02 
1.804299774169922e+02 
1.790470428466797e+02 
1.897773742675781e+02 
1.791890869140625e+02 
1.875551300048828e+02 
1.867810974121094e+02 
1.852751617431641e+02 
1.821745605468750e+02 
2.249394073486328e+02 
2.215101776123047e+02 
2.143923492431641e+02 
2.100680541992188e+02 
2.065564880371094e+02 
2.111874084472656e+02 
2.053054809570312e+02 
2.091319885253906e+02 
2.076810913085938e+02 
2.066436462402344e+02 
2.052058410644531e+02 
2.033064422607422e+02 
2.006782226562500e+02 
1.974996643066406e+02 
1.802609710693359e+02 
1.783146667480469e+02 
1.779935455322266e+02 
1.775930328369141e+02 
1.752384796142578e+02 
1.827960205078125e+02 
1.729636535644531e+02 
1.792449798583984e+02 
1.786760711669922e+02 
1.812903137207031e+02 
1.853964233398438e+02 
1.881907348632812e+02 
1.863996124267578e+02 
1.802608337402344e+02 
2.061263732910156e+02 
2.044432830810547e+02 
2.034111938476562e+02 
2.023584594726562e+02 
2.008903808593750e+02 
1.990443420410156e+02 
1.966420288085938e+02 
1.946706848144531e+02 
1.952719879150391e+02 
1.927726440429688e+02 
1.937599945068359e+02 
1.941325683593750e+02 
1.963966674804688e+02 
2.004563598632812e+02 
1.722560882568359e+02 
1.702092742919922e+02 
1.705482635498047e+02 
1.737954559326172e+02 
1.777333526611328e+02 
1.799620208740234e+02 
1.767373352050781e+02 
1.690482482910156e+02 
1.793291015625000e+02 
1.704105834960938e+02 
1.735152282714844e+02 
1.708601684570312e+02 
1.701685333251953e+02 
1.685190734863281e+02 
1.652749176025391e+02 
1.597718658447266e+02 
1.904335784912109e+02 
1.891799468994141e+02 
1.895916290283203e+02 
1.920579681396484e+02 
1.962194213867188e+02 
1.995704956054688e+02 
1.972759704589844e+02 
1.949647979736328e+02 
1.909414825439453e+02 
1.677060852050781e+02 
1.612822113037109e+02 
1.618018035888672e+02 
1.594093017578125e+02 
1.550596618652344e+02 
1.524005432128906e+02 
1.481752777099609e+02 
1.574107818603516e+02 
1.447662963867188e+02 
1.459863433837891e+02 
1.366710510253906e+02 
1.950729064941406e+02 
1.902625427246094e+02 
1.842156524658203e+02 
1.855282440185547e+02 
1.839979248046875e+02 
1.794054870605469e+02 
1.746961364746094e+02 
1.385420532226562e+02 
1.308575134277344e+02 
1.248406906127930e+02 
1.376411590576172e+02 
1.240779571533203e+02 
1.346784057617188e+02 
1.341340179443359e+02 
1.348182525634766e+02 
1.382358245849609e+02 
1.808607635498047e+02 
1.765542755126953e+02 
1.724755859375000e+02 
1.255536575317383e+02 
1.242368011474609e+02 
1.249080429077148e+02 
1.268277740478516e+02 
1.295600128173828e+02 
1.445796508789062e+02 
1.336572265625000e+02 
1.420732727050781e+02 
1.422219390869141e+02 
1.436571502685547e+02 
1.413109588623047e+02 
1.347034454345703e+02 
1.343030548095703e+02 
1.328072204589844e+02 
1.340924072265625e+02 
1.365241546630859e+02 
1.339890441894531e+02 
1.290985870361328e+02 
1.309662475585938e+02 
1.225664138793945e+02 
1.234207611083984e+02 
1.192004241943359e+02 
1.722937164306641e+02 
1.732957916259766e+02 
1.760141754150391e+02 
1.751855163574219e+02 
1.748688507080078e+02 
1.757104187011719e+02 
1.772947235107422e+02 
1.799224395751953e+02 
1.831080017089844e+02 
1.869970703125000e+02 
1.919046936035156e+02 
1.978811950683594e+02 
2.012690277099609e+02 
2.015592041015625e+02 
2.024024047851562e+02 
2.040101165771484e+02 
2.056057128906250e+02 
2.031393585205078e+02 
1.978443450927734e+02 
1.908119812011719e+02 
1.850625305175781e+02 
1.792377624511719e+02 
1.742059936523438e+02 
1.697703552246094e+02 
1.668698425292969e+02 
1.642120513916016e+02 
1.617568511962891e+02 
1.586530456542969e+02 
1.548671875000000e+02 
1.512033538818359e+02 
1.477880859375000e+02 
1.804172515869141e+02 
1.764090270996094e+02 
1.732032318115234e+02 
1.732645263671875e+02 
1.731635131835938e+02 
1.756591186523438e+02 
1.762451324462891e+02 
1.753319854736328e+02 
1.749804229736328e+02 
1.754639739990234e+02 
1.768142700195312e+02 
1.793159179687500e+02 
1.826731719970703e+02 
1.870357513427734e+02 
1.920016784667969e+02 
1.980682067871094e+02 
2.038675537109375e+02 
2.077522430419922e+02 
2.082826232910156e+02 
2.093052978515625e+02 
2.092695922851562e+02 
2.077734222412109e+02 
2.035869750976562e+02 
1.966373443603516e+02 
1.906943359375000e+02 
1.852989196777344e+02 
1.807974853515625e+02 
1.779409942626953e+02 
1.776956939697266e+02 
1.726787719726562e+02 
1.694942016601562e+02 
1.668448944091797e+02 
1.634684906005859e+02 
1.604151306152344e+02 
1.580598297119141e+02 
1.662575988769531e+02 
1.695211029052734e+02 
1.749118499755859e+02 
1.813475341796875e+02 
1.847559204101562e+02 
1.799601287841797e+02 
1.861795501708984e+02 
1.751290893554688e+02 
1.736465759277344e+02 
2.172784271240234e+02 
2.160248107910156e+02 
2.147389068603516e+02 
2.152783050537109e+02 
2.166025848388672e+02 
2.192590637207031e+02 
2.229956359863281e+02 
2.273180084228516e+02 
2.320404968261719e+02 
2.381186676025391e+02 
2.431064605712891e+02 
2.436703338623047e+02 
2.445482025146484e+02 
2.459390411376953e+02 
2.471637878417969e+02 
2.416729736328125e+02 
2.349584350585938e+02 
2.293298950195312e+02 
2.232970428466797e+02 
2.178606872558594e+02 
2.123538970947266e+02 
2.080244598388672e+02 
2.054775238037109e+02 
2.041003265380859e+02 
2.039598388671875e+02 
2.043854370117188e+02 
2.045231170654297e+02 
1.806407012939453e+02 
1.812563934326172e+02 
1.732823791503906e+02 
1.793871154785156e+02 
1.691708526611328e+02 
1.731877136230469e+02 
1.785180358886719e+02 
1.833484954833984e+02 
1.969351959228516e+02 
2.067277679443359e+02 
1.877129669189453e+02 
1.878833007812500e+02 
2.105637359619141e+02 
2.056083679199219e+02 
2.145560913085938e+02 
2.163371276855469e+02 
2.176562957763672e+02 
2.183474731445312e+02 
2.196703796386719e+02 
2.193756256103516e+02 
2.172844696044922e+02 
2.156236114501953e+02 
2.155089416503906e+02 
2.154670867919922e+02 
2.182381439208984e+02 
2.217610778808594e+02 
2.253605957031250e+02 
2.299011383056641e+02 
2.358421173095703e+02 
2.424272155761719e+02 
2.456345672607422e+02 
2.462156066894531e+02 
2.472478332519531e+02 
2.487223968505859e+02 
2.448243408203125e+02 
2.379649810791016e+02 
2.321122894287109e+02 
2.261938476562500e+02 
2.208447570800781e+02 
2.161482391357422e+02 
2.108926391601562e+02 
2.092893524169922e+02 
2.083771209716797e+02 
2.087673034667969e+02 
2.090491333007812e+02 
2.079414520263672e+02 
2.020280609130859e+02 
2.071792144775391e+02 
2.014742736816406e+02 
1.797646484375000e+02 
1.732906951904297e+02 
1.787376861572266e+02 
1.781134185791016e+02 
1.715992126464844e+02 
1.725512084960938e+02 
1.760494384765625e+02 
1.802788848876953e+02 
1.836261444091797e+02 
1.827967681884766e+02 
2.098984527587891e+02 
2.111560974121094e+02 
2.082905120849609e+02 
2.107492370605469e+02 
2.074763183593750e+02 
2.088224334716797e+02 
2.130975036621094e+02 
2.152461395263672e+02 
2.164932861328125e+02 
2.184145202636719e+02 
2.195459594726562e+02 
2.056981658935547e+02 
2.050495910644531e+02 
1.848270874023438e+02 
1.804284362792969e+02 
1.825502777099609e+02 
1.858988037109375e+02 
1.823202362060547e+02 
1.799177551269531e+02 
1.777674865722656e+02 
2.119643859863281e+02 
2.094255371093750e+02 
2.087797088623047e+02 
2.115265502929688e+02 
2.080515594482422e+02 
2.083782501220703e+02 
2.103200683593750e+02 
2.106616821289062e+02 
2.102700195312500e+02 
2.102322692871094e+02 
2.110766754150391e+02 
1.737260284423828e+02 
1.737601776123047e+02 
1.754914093017578e+02 
1.784999237060547e+02 
1.802363433837891e+02 
2.190695953369141e+02 
2.107397003173828e+02 
2.177721862792969e+02 
2.168349761962891e+02 
2.092453155517578e+02 
2.148888397216797e+02 
2.081244812011719e+02 
2.063907165527344e+02 
1.771594085693359e+02 
1.771842956542969e+02 
1.761392822265625e+02 
1.784467010498047e+02 
1.734255218505859e+02 
1.719573974609375e+02 
2.197394714355469e+02 
2.121536865234375e+02 
2.159783630371094e+02 
2.149801788330078e+02 
2.162031250000000e+02 
1.830440368652344e+02 
1.782107391357422e+02 
1.822576141357422e+02 
1.744688262939453e+02 
1.746044921875000e+02 
1.786174163818359e+02 
2.141715087890625e+02 
2.139833679199219e+02 
2.129035797119141e+02 
2.133396148681641e+02 
2.131361846923828e+02 
1.700884094238281e+02 
1.705053253173828e+02 
1.697432708740234e+02 
1.728401794433594e+02 
1.800349426269531e+02 
1.839405212402344e+02 
2.108714752197266e+02 
2.150331573486328e+02 
2.113723907470703e+02 
2.119504852294922e+02 
2.113951416015625e+02 
2.113592224121094e+02 
1.726563262939453e+02 
1.713715362548828e+02 
1.710050048828125e+02 
1.684479675292969e+02 
1.705351257324219e+02 
2.104135284423828e+02 
2.096643218994141e+02 
2.120575103759766e+02 
2.134504089355469e+02 
2.127985534667969e+02 
1.729708862304688e+02 
1.711667022705078e+02 
1.708603515625000e+02 
1.675402832031250e+02 
1.669984283447266e+02 
1.706323547363281e+02 
2.154667358398438e+02 
2.062150115966797e+02 
2.105086517333984e+02 
2.053216247558594e+02 
2.058908233642578e+02 
2.058652801513672e+02 
1.769225158691406e+02 
1.757751312255859e+02 
1.726703033447266e+02 
1.743555450439453e+02 
1.704518127441406e+02 
1.697917175292969e+02 
2.087453002929688e+02 
2.056658477783203e+02 
2.059835052490234e+02 
2.047892150878906e+02 
2.058007049560547e+02 
1.797848205566406e+02 
1.754098052978516e+02 
1.781189422607422e+02 
1.740975494384766e+02 
1.758225250244141e+02 
1.750905761718750e+02 
2.151032104492188e+02 
2.137501678466797e+02 
2.129264221191406e+02 
2.089886779785156e+02 
2.114517364501953e+02 
2.053773193359375e+02 
1.754530487060547e+02 
1.797727508544922e+02 
1.828235778808594e+02 
1.839479370117188e+02 
1.820943603515625e+02 
1.837113952636719e+02 
1.797689971923828e+02 
2.234843444824219e+02 
2.187967681884766e+02 
2.134765014648438e+02 
2.167760925292969e+02 
2.113098602294922e+02 
2.102724609375000e+02 
1.699688873291016e+02 
1.714291992187500e+02 
1.733665466308594e+02 
1.792301788330078e+02 
1.749975585937500e+02 
1.832157897949219e+02 
1.848103942871094e+02 
1.849417114257812e+02 
2.319976196289062e+02 
2.291986389160156e+02 
2.243137512207031e+02 
2.284061889648438e+02 
2.194811096191406e+02 
1.684875946044922e+02 
1.683622283935547e+02 
1.684277648925781e+02 
1.702691040039062e+02 
1.689596252441406e+02 
1.718399353027344e+02 
1.735163726806641e+02 
2.370976409912109e+02 
2.378515930175781e+02 
2.367304840087891e+02 
2.328580780029297e+02 
2.361426544189453e+02 
2.302245330810547e+02 
1.710924224853516e+02 
1.706124267578125e+02 
1.716505126953125e+02 
1.710675811767578e+02 
1.698639678955078e+02 
1.692826995849609e+02 
2.306372985839844e+02 
2.338275299072266e+02 
2.375444641113281e+02 
2.394184722900391e+02 
2.394467010498047e+02 
2.404249420166016e+02 
2.389292297363281e+02 
2.381771545410156e+02 
1.663912353515625e+02 
1.692588348388672e+02 
1.721138000488281e+02 
1.752109680175781e+02 
1.751639862060547e+02 
1.737428894042969e+02 
2.206560668945312e+02 
2.233926391601562e+02 
2.265192108154297e+02 
2.293909759521484e+02 
2.345752716064453e+02 
2.324921569824219e+02 
2.366998138427734e+02 
2.392406158447266e+02 
2.406660919189453e+02 
1.670423889160156e+02 
1.680698699951172e+02 
1.667493286132812e+02 
1.690965270996094e+02 
1.697937927246094e+02 
1.730077362060547e+02 
1.849283905029297e+02 
2.002097015380859e+02 
1.763613281250000e+02 
1.743410491943359e+02 
2.072713470458984e+02 
1.977416992187500e+02 
2.149176483154297e+02 
2.182696533203125e+02 
2.196827239990234e+02 
2.232443084716797e+02 
2.213518524169922e+02 
2.261512451171875e+02 
2.289353637695312e+02 
2.311910858154297e+02 
1.600423889160156e+02 
1.626176910400391e+02 
1.664290466308594e+02 
1.704773559570312e+02 
1.704526062011719e+02 
1.697687377929688e+02 
2.011874542236328e+02 
2.012855224609375e+02 
2.105880279541016e+02 
2.076892852783203e+02 
2.139099884033203e+02 
2.191804656982422e+02 
2.203938598632812e+02 
2.208274383544922e+02 
1.570997772216797e+02 
1.618936767578125e+02 
1.654313201904297e+02 
1.669471893310547e+02 
1.690395660400391e+02 
1.693000335693359e+02 
2.062384948730469e+02 
2.059495086669922e+02 
2.071345214843750e+02 
2.036000366210938e+02 
2.060220947265625e+02 
1.460900573730469e+02 
1.497424163818359e+02 
1.549159851074219e+02 
1.648080749511719e+02 
1.642133483886719e+02 
1.699449615478516e+02 
2.070636749267578e+02 
2.082610626220703e+02 
2.074927368164062e+02 
2.072830657958984e+02 
1.501401672363281e+02 
1.485860290527344e+02 
1.538310241699219e+02 
1.558350067138672e+02 
1.589376831054688e+02 
1.643482971191406e+02 
2.096797637939453e+02 
2.102651519775391e+02 
2.084102325439453e+02 
2.070094299316406e+02 
1.560868988037109e+02 
1.565702819824219e+02 
1.613728790283203e+02 
1.588029479980469e+02 
1.986263580322266e+02 
2.039649047851562e+02 
2.013383789062500e+02 
2.066459655761719e+02 
1.552358856201172e+02 
1.591670684814453e+02 
1.633944549560547e+02 
1.652649688720703e+02 
1.981921234130859e+02 
1.998716583251953e+02 
2.005264434814453e+02 
1.995505065917969e+02 
1.433730316162109e+02 
1.498088378906250e+02 
1.612230834960938e+02 
1.579070739746094e+02 
1.666263427734375e+02 
2.011278381347656e+02 
2.009674987792969e+02 
2.018534545898438e+02 
1.382149047851562e+02 
1.407506561279297e+02 
1.495801239013672e+02 
1.471975250244141e+02 
1.546835937500000e+02 
1.957682647705078e+02 
2.007855377197266e+02 
1.975853424072266e+02 
1.409920806884766e+02 
1.427489471435547e+02 
1.445898590087891e+02 
1.457541503906250e+02 
1.857547912597656e+02 
1.905039215087891e+02 
1.876655883789062e+02 
1.941368103027344e+02 
1.477893218994141e+02 
1.458742370605469e+02 
1.453152008056641e+02 
1.470398864746094e+02 
1.800704650878906e+02 
1.827017669677734e+02 
1.822373504638672e+02 
1.850330352783203e+02 
1.500718383789062e+02 
1.504297027587891e+02 
1.516806640625000e+02 
1.517117309570312e+02 
1.811927642822266e+02 
1.801229248046875e+02 
1.813736267089844e+02 
1.804568634033203e+02 
1.563733825683594e+02 
1.550340881347656e+02 
1.570747985839844e+02 
1.537285156250000e+02 
1.869671936035156e+02 
1.885404815673828e+02 
1.830783386230469e+02 
1.620782165527344e+02 
1.595414123535156e+02 
1.617963104248047e+02 
1.575625610351562e+02 
1.920516815185547e+02 
1.907014465332031e+02 
1.916802368164062e+02 
1.549010772705078e+02 
1.587195892333984e+02 
1.636918945312500e+02 
1.631663055419922e+02 
1.935350341796875e+02 
1.962689971923828e+02 
1.922418060302734e+02 
1.533866577148438e+02 
1.547117919921875e+02 
1.586420898437500e+02 
1.580940856933594e+02 
1.617533569335938e+02 
2.003914031982422e+02 
2.008099365234375e+02 
1.985887451171875e+02 
1.567160186767578e+02 
1.557140045166016e+02 
1.574434661865234e+02 
1.587764434814453e+02 
1.597980346679688e+02 
1.994526367187500e+02 
1.997476196289062e+02 
2.000746307373047e+02 
1.606826324462891e+02 
1.594460296630859e+02 
1.643517456054688e+02 
1.655084686279297e+02 
1.620354309082031e+02 
2.012529754638672e+02 
2.028302001953125e+02 
2.008663635253906e+02 
1.657851104736328e+02 
1.672120513916016e+02 
1.715397186279297e+02 
1.688465576171875e+02 
2.036252136230469e+02 
2.052967529296875e+02 
2.040164642333984e+02 
1.627415161132812e+02 
1.660112152099609e+02 
1.716847686767578e+02 
1.723547058105469e+02 
2.043340759277344e+02 
2.058970031738281e+02 
2.053533782958984e+02 
1.585379028320312e+02 
1.619236602783203e+02 
1.691904296875000e+02 
1.679001312255859e+02 
1.716689300537109e+02 
2.101297912597656e+02 
2.081758270263672e+02 
2.101636505126953e+02 
1.597828216552734e+02 
1.642345886230469e+02 
1.636326446533203e+02 
1.661330871582031e+02 
2.105718994140625e+02 
2.097608795166016e+02 
2.104079132080078e+02 
1.633862304687500e+02 
1.635099182128906e+02 
1.638156127929688e+02 
1.652540740966797e+02 
2.126570892333984e+02 
2.131680603027344e+02 
2.111708221435547e+02 
1.641143493652344e+02 
1.650338745117188e+02 
1.664029998779297e+02 
1.655574493408203e+02 
2.150734100341797e+02 
2.149741516113281e+02 
1.632074279785156e+02 
1.667028503417969e+02 
1.674424743652344e+02 
2.175584259033203e+02 
2.153471374511719e+02 
2.150097351074219e+02 
1.615427398681641e+02 
1.687959442138672e+02 
1.671236877441406e+02 
2.206472930908203e+02 
2.217939300537109e+02 
2.160260925292969e+02 
1.622230224609375e+02 
1.687304687500000e+02 
1.645280456542969e+02 
2.238847656250000e+02 
2.241878356933594e+02 
1.649515075683594e+02 
1.653428497314453e+02 
1.652980194091797e+02 
2.214423828125000e+02 
2.179125518798828e+02 
2.240042877197266e+02 
1.730856018066406e+02 
1.723828277587891e+02 
1.686816253662109e+02 
2.112226409912109e+02 
2.149554748535156e+02 
2.134184570312500e+02 
1.709179992675781e+02 
1.700063323974609e+02 
2.089128570556641e+02 
2.104503326416016e+02 
2.119243927001953e+02 
1.696391143798828e+02 
1.696385345458984e+02 
2.067209320068359e+02 
2.088145294189453e+02 
2.066906585693359e+02 
2.113076629638672e+02 
1.691873321533203e+02 
1.691361846923828e+02 
2.059343719482422e+02 
2.057136840820312e+02 
2.057048034667969e+02 
1.680639190673828e+02 
1.654288177490234e+02 
2.064092712402344e+02 
2.055443725585938e+02 
2.065031433105469e+02 
1.646448059082031e+02 
1.637776184082031e+02 
2.075203094482422e+02 
2.067637786865234e+02 
2.082272949218750e+02 
1.633009948730469e+02 
1.629845581054688e+02 
2.088979339599609e+02 
2.089659729003906e+02 
2.111446228027344e+02 
1.626391448974609e+02 
1.621091613769531e+02 
2.113749542236328e+02 
1.592248687744141e+02 
1.552795715332031e+02 
1.526521911621094e+02 
1.583164367675781e+02 
2.128131561279297e+02 
2.137606201171875e+02 
1.587295074462891e+02 
1.517583618164062e+02 
1.511309661865234e+02 
2.141444702148438e+02 
2.138127593994141e+02 
1.603946685791016e+02 
1.521104278564453e+02 
1.534929351806641e+02 
2.129755859375000e+02 
2.124838104248047e+02 
1.641440582275391e+02 
1.560079345703125e+02 
1.598272247314453e+02 
2.130185699462891e+02 
2.143789825439453e+02 
1.658633422851562e+02 
1.603017272949219e+02 
2.173468627929688e+02 
1.706949005126953e+02 
1.646812286376953e+02 
1.675190582275391e+02 
2.188750000000000e+02 
2.211316223144531e+02 
1.738520050048828e+02 
1.698898925781250e+02 
1.715712585449219e+02 
2.218850555419922e+02 
2.232519683837891e+02 
1.741552581787109e+02 
1.720292510986328e+02 
1.712758178710938e+02 
2.234082031250000e+02 
2.241652832031250e+02 
1.702690887451172e+02 
2.239657897949219e+02 
2.239161224365234e+02 
1.710879821777344e+02 
1.703055877685547e+02 
2.210268554687500e+02 
2.192097625732422e+02 
1.673721008300781e+02 
1.701734619140625e+02 
2.167405090332031e+02 
2.135539245605469e+02 
1.649484100341797e+02 
1.702130737304688e+02 
1.686540985107422e+02 
2.096680450439453e+02 
2.074072113037109e+02 
1.673709106445312e+02 
1.665847473144531e+02 
2.079763793945312e+02 
2.050122528076172e+02 
2.048300018310547e+02 
1.683579101562500e+02 
1.694642028808594e+02 
2.077898712158203e+02 
2.046024322509766e+02 
2.043425292968750e+02 
1.703557739257812e+02 
1.724356689453125e+02 
2.069709625244141e+02 
2.024867706298828e+02 
2.034504089355469e+02 
1.740181427001953e+02 
1.733425292968750e+02 
1.741340332031250e+02 
2.056178894042969e+02 
2.028266906738281e+02 
2.015589599609375e+02 
1.736800384521484e+02 
1.742532501220703e+02 
1.705261840820312e+02 
2.044197845458984e+02 
2.014063873291016e+02 
2.010806884765625e+02 
1.697830810546875e+02 
2.032515716552734e+02 
2.016237945556641e+02 
1.997033843994141e+02 
1.703635559082031e+02 
1.684310302734375e+02 
1.996745910644531e+02 
1.670882720947266e+02 
1.667550354003906e+02 
1.659268493652344e+02 
2.013557891845703e+02 
1.999051971435547e+02 
1.987667388916016e+02 
1.653768157958984e+02 
1.645437164306641e+02 
1.635650787353516e+02 
2.007166290283203e+02 
1.983927001953125e+02 
1.969571685791016e+02 
1.642555236816406e+02 
2.016055450439453e+02 
1.995821075439453e+02 
1.999642791748047e+02 
1.656091766357422e+02 
1.685997619628906e+02 
2.030390930175781e+02 
2.015224151611328e+02 
1.722917938232422e+02 
1.692370758056641e+02 
1.704643402099609e+02 
2.041575622558594e+02 
2.017542419433594e+02 
2.016310119628906e+02 
1.749719390869141e+02 
1.716131439208984e+02 
1.728330383300781e+02 
2.050494995117188e+02 
2.026341400146484e+02 
2.017692871093750e+02 
1.743884124755859e+02 
1.704636535644531e+02 
2.029854278564453e+02 
1.731937408447266e+02 
1.697074584960938e+02 
1.695903778076172e+02 
2.051667633056641e+02 
2.007545318603516e+02 
2.013191223144531e+02 
1.708294830322266e+02 
1.681029510498047e+02 
1.674133148193359e+02 
2.062811431884766e+02 
2.018757781982422e+02 
2.033977508544922e+02 
1.704998626708984e+02 
1.676600646972656e+02 
1.678921203613281e+02 
2.006686248779297e+02 
1.702890777587891e+02 
1.665796661376953e+02 
2.036700134277344e+02 
1.983827056884766e+02 
1.992254028320312e+02 
1.730997772216797e+02 
1.689423065185547e+02 
1.708007965087891e+02 
2.048536376953125e+02 
1.995203094482422e+02 
2.002258911132812e+02 
1.732741241455078e+02 
1.708906860351562e+02 
1.698857727050781e+02 
2.073873138427734e+02 
2.013912811279297e+02 
2.032960968017578e+02 
1.665183563232422e+02 
2.056621246337891e+02 
1.993565063476562e+02 
1.636800537109375e+02 
1.626661376953125e+02 
2.044498291015625e+02 
1.989056396484375e+02 
1.987468414306641e+02 
1.624817352294922e+02 
1.644682922363281e+02 
2.043242645263672e+02 
1.988126983642578e+02 
2.014522399902344e+02 
1.640912780761719e+02 
1.654699401855469e+02 
2.041161346435547e+02 
1.668416748046875e+02 
1.669096832275391e+02 
2.069049987792969e+02 
2.044599761962891e+02 
2.071118621826172e+02 
1.659250030517578e+02 
1.675424346923828e+02 
2.068044281005859e+02 
1.675621643066406e+02 
1.687036895751953e+02 
2.035597686767578e+02 
2.019913024902344e+02 
1.690161285400391e+02 
1.705609130859375e+02 
2.011773223876953e+02 
2.012935180664062e+02 
1.679330291748047e+02 
1.723891143798828e+02 
1.737474670410156e+02 
2.004359741210938e+02 
2.014711456298828e+02 
2.024107971191406e+02 
1.750697021484375e+02 
1.774972381591797e+02 
2.035923461914062e+02 
2.040444488525391e+02 
1.754530487060547e+02 
1.790763244628906e+02 
1.791390838623047e+02 
2.040827178955078e+02 
2.045805358886719e+02 
2.050191650390625e+02 
1.809425048828125e+02 
1.792901611328125e+02 
2.057186126708984e+02 
2.081703338623047e+02 
1.756974182128906e+02 
1.779227600097656e+02 
2.114049682617188e+02 
2.116795501708984e+02 
1.750325317382812e+02 
1.722977447509766e+02 
2.106694335937500e+02 
2.109881744384766e+02 
1.696291961669922e+02 
1.673540039062500e+02 
2.124886627197266e+02 
2.115873260498047e+02 
1.667587890625000e+02 
1.657681884765625e+02 
1.651038513183594e+02 
2.119421234130859e+02 
2.121982116699219e+02 
1.638778686523438e+02 
2.128057861328125e+02 
2.119079589843750e+02 
1.660268402099609e+02 
1.639171295166016e+02 
1.661931152343750e+02 
2.105007324218750e+02 
2.099053802490234e+02 
1.692883148193359e+02 
2.086535186767578e+02 
2.086500549316406e+02 
1.724410552978516e+02 
2.084549255371094e+02 
1.745846710205078e+02 
1.737884216308594e+02 
2.093095397949219e+02 
2.111348114013672e+02 
1.718803863525391e+02 
2.109593505859375e+02 
1.680900573730469e+02 
1.640969543457031e+02 
2.096512298583984e+02 
2.084695739746094e+02 
1.605301208496094e+02 
1.569088287353516e+02 
2.076424865722656e+02 
2.070591278076172e+02 
2.050723419189453e+02 
1.568136596679688e+02 
2.050399017333984e+02 
2.023566436767578e+02 
1.572036743164062e+02 
1.581416625976562e+02 
1.584703826904297e+02 
2.046288452148438e+02 
2.002775573730469e+02 
1.979405212402344e+02 
1.605898742675781e+02 
2.048540802001953e+02 
1.994380798339844e+02 
1.635610198974609e+02 
2.056673736572266e+02 
1.979725189208984e+02 
1.659294281005859e+02 
1.693327636718750e+02 
2.112827453613281e+02 
2.019975280761719e+02 
2.062329864501953e+02 
1.732772369384766e+02 
1.717487487792969e+02 
1.735186462402344e+02 
2.131118927001953e+02 
2.052722320556641e+02 
1.759339599609375e+02 
1.739925537109375e+02 
2.183864898681641e+02 
2.083329925537109e+02 
2.132986297607422e+02 
1.775106048583984e+02 
1.760298767089844e+02 
1.760100097656250e+02 
2.179687652587891e+02 
2.131304168701172e+02 
1.765372467041016e+02 
1.754151611328125e+02 
2.163864746093750e+02 
2.119716339111328e+02 
2.115584259033203e+02 
1.756003417968750e+02 
1.748551788330078e+02 
1.734567871093750e+02 
2.129197082519531e+02 
2.098143005371094e+02 
2.068155975341797e+02 
1.721434173583984e+02 
1.704851226806641e+02 
2.086079864501953e+02 
2.045821990966797e+02 
1.672544555664062e+02 
1.673768157958984e+02 
1.636692352294922e+02 
2.060814971923828e+02 
2.048320312500000e+02 
2.017045288085938e+02 
1.607202453613281e+02 
1.591590118408203e+02 
2.013259429931641e+02 
1.991311798095703e+02 
1.573558349609375e+02 
1.558159484863281e+02 
1.534898071289062e+02 
1.990147094726562e+02 
1.983363494873047e+02 
1.973013153076172e+02 
1.503303985595703e+02 
1.969650268554688e+02 
1.957852020263672e+02 
1.471921997070312e+02 
1.461370391845703e+02 
1.455168914794922e+02 
1.932460632324219e+02 
1.455532226562500e+02 
1.903063049316406e+02 
1.904302062988281e+02 
1.445401306152344e+02 
1.424557800292969e+02 
1.416517944335938e+02 
1.929902343750000e+02 
1.431754455566406e+02 
1.414581604003906e+02 
1.885248718261719e+02 
1.943319549560547e+02 
1.442081909179688e+02 
1.409667663574219e+02 
1.413597869873047e+02 
1.932449798583984e+02 
1.988232116699219e+02 
1.443134918212891e+02 
1.424188537597656e+02 
1.955730133056641e+02 
1.946548156738281e+02 
1.441779479980469e+02 
1.400991363525391e+02 
1.928696594238281e+02 
1.979864654541016e+02 
1.438029174804688e+02 
1.386619110107422e+02 
1.369402923583984e+02 
1.952440948486328e+02 
1.996738281250000e+02 
1.399362640380859e+02 
1.344155578613281e+02 
1.952212219238281e+02 
1.933732452392578e+02 
1.375237884521484e+02 
1.328655242919922e+02 
1.957766418457031e+02 
1.400154418945312e+02 
1.335322418212891e+02 
1.345005950927734e+02 
1.979511718750000e+02 
1.393477630615234e+02 
1.354930419921875e+02 
1.995324401855469e+02 
1.408162078857422e+02 
1.385333404541016e+02 
1.977102966308594e+02 
1.989450836181641e+02 
1.985891418457031e+02 
1.434313659667969e+02 
1.425583038330078e+02 
1.996339263916016e+02 
1.467871093750000e+02 
1.464148406982422e+02 
2.019476623535156e+02 
1.506067810058594e+02 
1.477962188720703e+02 
1.488162231445312e+02 
2.026697845458984e+02 
2.008403472900391e+02 
2.005313720703125e+02 
1.508783111572266e+02 
1.490316162109375e+02 
2.019336547851562e+02 
2.002897186279297e+02 
1.510806732177734e+02 
1.502451782226562e+02 
2.016516571044922e+02 
2.007417602539062e+02 
1.518461914062500e+02 
1.528721618652344e+02 
2.014393157958984e+02 
1.578357849121094e+02 
2.024887847900391e+02 
2.008342895507812e+02 
2.010069580078125e+02 
1.638849487304688e+02 
2.022263946533203e+02 
2.016295471191406e+02 
1.701225738525391e+02 
2.048285827636719e+02 
1.745677947998047e+02 
2.077922515869141e+02 
1.768521118164062e+02 
2.088249053955078e+02 
1.770788116455078e+02 
2.093619689941406e+02 
2.099989166259766e+02 
1.745232238769531e+02 
2.082885742187500e+02 
2.077442779541016e+02 
1.779270324707031e+02 
1.756709136962891e+02 
2.077830200195312e+02 
2.074715270996094e+02 
1.776752624511719e+02 
1.765376281738281e+02 
2.074159088134766e+02 
2.085458068847656e+02 
1.823374328613281e+02 
1.807308349609375e+02 
2.089550781250000e+02 
1.882442932128906e+02 
1.982024536132812e+02 
2.091933135986328e+02 
1.858852081298828e+02 
1.873531036376953e+02 
2.111822357177734e+02 
1.860124053955078e+02 
1.868294982910156e+02 
2.126274871826172e+02 
2.083959045410156e+02 
2.136943511962891e+02 
1.875706787109375e+02 
2.164915313720703e+02 
2.165831604003906e+02 
1.887273406982422e+02 
2.205154724121094e+02 
2.190494995117188e+02 
1.817763214111328e+02 
1.897262725830078e+02 
2.226288757324219e+02 
2.209678039550781e+02 
1.835014038085938e+02 
1.904811553955078e+02 
2.236200256347656e+02 
2.209633941650391e+02 
1.881157226562500e+02 
1.937131958007812e+02 
2.248656311035156e+02 
1.950229034423828e+02 
1.982554168701172e+02 
2.292727203369141e+02 
2.015330810546875e+02 
2.028773651123047e+02 
2.343034362792969e+02 
2.032656402587891e+02 
2.010740814208984e+02 
2.372202758789062e+02 
2.012852325439453e+02 
2.388084564208984e+02 
2.018736724853516e+02 
2.404998321533203e+02 
1.945425109863281e+02 
2.005303955078125e+02 
2.422012176513672e+02 
1.974682464599609e+02 
2.032586212158203e+02 
2.446722717285156e+02 
2.008387756347656e+02 
2.050450286865234e+02 
2.469453582763672e+02 
2.009956207275391e+02 
1.925049438476562e+02 
2.435899047851562e+02 
2.501272125244141e+02 
1.933604278564453e+02 
2.454597930908203e+02 
2.527958221435547e+02 
1.943555297851562e+02 
2.593634643554688e+02 
1.960811614990234e+02 
2.599577941894531e+02 
2.627261352539062e+02 
2.656669311523438e+02 
1.987295379638672e+02 
2.598506774902344e+02 
2.650444641113281e+02 
1.965507507324219e+02 
2.575444335937500e+02 
2.637667846679688e+02 
1.932521820068359e+02 
2.476444702148438e+02 
2.592102966308594e+02 
2.533197021484375e+02 
1.917083892822266e+02 
1.909385986328125e+02 
1.896424713134766e+02 
2.443415069580078e+02 
2.514719238281250e+02 
1.897779998779297e+02 
1.878511047363281e+02 
2.423254852294922e+02 
2.501533355712891e+02 
1.884802093505859e+02 
1.860249938964844e+02 
2.413488922119141e+02 
2.495844879150391e+02 
1.877505493164062e+02 
1.850509796142578e+02 
2.410979461669922e+02 
2.495286254882812e+02 
1.875798034667969e+02 
1.848731536865234e+02 
2.411452026367188e+02 
2.496299285888672e+02 
1.876471710205078e+02 
1.849877777099609e+02 
2.411015319824219e+02 
2.495849609375000e+02 
1.875912933349609e+02 
1.849174499511719e+02 
2.407784423828125e+02 
2.492622833251953e+02 
1.873966064453125e+02 
1.846127319335938e+02 
2.403583221435547e+02 
2.488231964111328e+02 
1.872703857421875e+02 
1.843427124023438e+02 
2.401307373046875e+02 
2.485861511230469e+02 
1.877853088378906e+02 
1.847596130371094e+02 
2.406766357421875e+02 
2.491143188476562e+02 
1.887829589843750e+02 
1.857301330566406e+02 
2.416334075927734e+02 
2.500185546875000e+02 
1.903947448730469e+02 
1.873364410400391e+02 
2.432732391357422e+02 
2.516074218750000e+02 
1.921606597900391e+02 
1.894974212646484e+02 
2.452560424804688e+02 
2.534505920410156e+02 
1.944646453857422e+02 
1.919008178710938e+02 
2.473889160156250e+02 
2.553315582275391e+02 
1.960370025634766e+02 
1.942646636962891e+02 
2.495967254638672e+02 
2.575932312011719e+02 
1.966455841064453e+02 
1.950944824218750e+02 
2.513340148925781e+02 
2.591125183105469e+02 
1.964783477783203e+02 
1.949021453857422e+02 
2.509966125488281e+02 
2.588524169921875e+02 
1.956639709472656e+02 
1.940449829101562e+02 
2.513926544189453e+02 
2.594297180175781e+02 
1.945636901855469e+02 
1.931600036621094e+02 
2.528859710693359e+02 
2.610640563964844e+02 
1.938342895507812e+02 
1.929048156738281e+02 
2.554966735839844e+02 
2.631144409179688e+02 
1.940580749511719e+02 
1.932054290771484e+02 
2.667656250000000e+02 
2.695802001953125e+02 
2.710970153808594e+02 
1.947986297607422e+02 
1.937762908935547e+02 
2.676065673828125e+02 
2.725115966796875e+02 
1.960924072265625e+02 
2.009064636230469e+02 
2.678648071289062e+02 
2.050749053955078e+02 
2.091567840576172e+02 
2.123951110839844e+02 
2.108660583496094e+02 
2.138525390625000e+02 
2.506542053222656e+02 
2.473293304443359e+02 
2.042855529785156e+02 
2.453507995605469e+02 
2.418117828369141e+02 
1.983405914306641e+02 
1.940537109375000e+02 
2.409367980957031e+02 
2.452803649902344e+02 
2.408767089843750e+02 
1.911766357421875e+02 
1.869172058105469e+02 
2.404024963378906e+02 
2.364330291748047e+02 
1.858875427246094e+02 
1.933731079101562e+02 
1.852766876220703e+02 
2.366865997314453e+02 
2.422022247314453e+02 
2.376132659912109e+02 
1.842054443359375e+02 
1.786454010009766e+02 
2.400812530517578e+02 
2.345745391845703e+02 
1.779608459472656e+02 
1.741069183349609e+02 
2.370948944091797e+02 
2.453709869384766e+02 
2.401156616210938e+02 
1.739060821533203e+02 
1.839423522949219e+02 
1.760424041748047e+02 
2.459517364501953e+02 
2.388560943603516e+02 
1.813894500732422e+02 
1.753753356933594e+02 
2.432256774902344e+02 
2.516378326416016e+02 
2.461048736572266e+02 
1.781255645751953e+02 
1.894848785400391e+02 
1.803770141601562e+02 
2.486177215576172e+02 
2.419129028320312e+02 
1.838468780517578e+02 
1.763735198974609e+02 
2.440664978027344e+02 
2.517492675781250e+02 
2.462221527099609e+02 
1.769687652587891e+02 
1.715211334228516e+02 
2.489424591064453e+02 
2.429657440185547e+02 
1.718333435058594e+02 
1.839514770507812e+02 
1.747296905517578e+02 
2.477097625732422e+02 
2.477890167236328e+02 
1.791445312500000e+02 
1.729200744628906e+02 
2.501979217529297e+02 
2.450165100097656e+02 
1.740867614746094e+02 
1.871699066162109e+02 
1.768876342773438e+02 
2.484435882568359e+02 
2.494727325439453e+02 
1.829573974609375e+02 
1.751827239990234e+02 
2.513314208984375e+02 
2.451205596923828e+02 
1.780344543457031e+02 
1.912758331298828e+02 
1.800729675292969e+02 
2.445634002685547e+02 
2.354461212158203e+02 
1.821315460205078e+02 
1.747917175292969e+02 
2.354280548095703e+02 
2.272260742187500e+02 
1.754520721435547e+02 
1.886105499267578e+02 
1.770154113769531e+02 
2.290822448730469e+02 
2.394805755615234e+02 
2.327005615234375e+02 
1.802600250244141e+02 
1.726549987792969e+02 
2.377560424804688e+02 
2.395704956054688e+02 
1.746170349121094e+02 
1.882375030517578e+02 
1.777857513427734e+02 
2.404707794189453e+02 
2.401067962646484e+02 
1.796846771240234e+02 
1.928605041503906e+02 
1.814416503906250e+02 
2.381067352294922e+02 
1.842256774902344e+02 
1.757648162841797e+02 
2.371476287841797e+02 
2.349699401855469e+02 
1.776132202148438e+02 
1.909500732421875e+02 
1.794889984130859e+02 
2.297177581787109e+02 
1.777995758056641e+02 
1.701030120849609e+02 
2.298036499023438e+02 
2.279104919433594e+02 
1.695003204345703e+02 
1.813654632568359e+02 
1.706425628662109e+02 
2.355744934082031e+02 
2.261065979003906e+02 
1.726134490966797e+02 
1.878890991210938e+02 
1.755585174560547e+02 
2.287202758789062e+02 
2.426289825439453e+02 
2.323893585205078e+02 
1.802682952880859e+02 
1.698425292968750e+02 
2.360612030029297e+02 
2.485546875000000e+02 
2.393343353271484e+02 
1.734097595214844e+02 
1.880891113281250e+02 
1.764060668945312e+02 
2.431366119384766e+02 
2.350790710449219e+02 
1.810711975097656e+02 
1.716302337646484e+02 
2.369514007568359e+02 
2.483506164550781e+02 
2.399124603271484e+02 
1.742640686035156e+02 
1.860154876708984e+02 
1.762115631103516e+02 
2.436734161376953e+02 
2.539584655761719e+02 
2.479615478515625e+02 
1.787244110107422e+02 
1.930017700195312e+02 
1.821780395507812e+02 
2.524588928222656e+02 
2.552687530517578e+02 
1.854882354736328e+02 
1.781352081298828e+02 
2.534624633789062e+02 
2.504818878173828e+02 
1.802506713867188e+02 
1.920301055908203e+02 
1.837285308837891e+02 
2.457772064208984e+02 
1.839805145263672e+02 
1.919780120849609e+02 
1.830993499755859e+02 
2.452666625976562e+02 
2.451037139892578e+02 
1.826401519775391e+02 
1.774541168212891e+02 
2.457161560058594e+02 
2.452166595458984e+02 
2.455430297851562e+02 
1.774151153564453e+02 
1.860810089111328e+02 
1.789521636962891e+02 
2.483861999511719e+02 
2.475622100830078e+02 
2.494964752197266e+02 
1.792028198242188e+02 
1.867358398437500e+02 
1.792416687011719e+02 
2.526702880859375e+02 
2.521279602050781e+02 
2.536834716796875e+02 
1.790411682128906e+02 
1.895426177978516e+02 
1.798199768066406e+02 
2.571282348632812e+02 
2.562700500488281e+02 
2.566806030273438e+02 
1.809647369384766e+02 
1.743895263671875e+02 
2.522336273193359e+02 
1.749859008789062e+02 
1.867347717285156e+02 
1.775442047119141e+02 
2.505935363769531e+02 
2.499198150634766e+02 
1.809294128417969e+02 
1.898046569824219e+02 
1.815176086425781e+02 
1.818346862792969e+02 
1.914395599365234e+02 
1.825668334960938e+02 
2.482418518066406e+02 
1.839749755859375e+02 
1.957183227539062e+02 
1.859138488769531e+02 
1.880675506591797e+02 
2.015997924804688e+02 
1.909165649414062e+02 
1.932685394287109e+02 
1.952533874511719e+02 
1.975677490234375e+02 
2.005909271240234e+02 
2.642446289062500e+02 
2.633418273925781e+02 
2.615740966796875e+02 
1.947435302734375e+02 
2.023148498535156e+02 
2.607274475097656e+02 
2.615245056152344e+02 
2.600860290527344e+02 
2.010056610107422e+02 
1.913440399169922e+02 
1.981891632080078e+02 
2.594771118164062e+02 
2.582227478027344e+02 
2.576544494628906e+02 
1.954949035644531e+02 
1.890706939697266e+02 
1.927235870361328e+02 
2.576383361816406e+02 
2.573597106933594e+02 
2.569191284179688e+02 
1.894972534179688e+02 
1.885086059570312e+02 
1.872120056152344e+02 
2.570902404785156e+02 
2.583025817871094e+02 
2.583744812011719e+02 
1.849370727539062e+02 
1.874987030029297e+02 
1.851515045166016e+02 
1.900812072753906e+02 
2.595453796386719e+02 
2.617391357421875e+02 
2.653701782226562e+02 
1.859999694824219e+02 
1.859595642089844e+02 
1.947631225585938e+02 
1.886853942871094e+02 
1.985802154541016e+02 
2.636954650878906e+02 
2.559546813964844e+02 
2.598043823242188e+02 
1.914669647216797e+02 
1.951825256347656e+02 
2.007694244384766e+02 
1.996585540771484e+02 
2.019978485107422e+02 
2.564511108398438e+02 
2.534277191162109e+02 
2.534528045654297e+02 
2.025897827148438e+02 
2.023147125244141e+02 
2.015042266845703e+02 
2.011110382080078e+02 
2.515866241455078e+02 
2.509772949218750e+02 
2.515954589843750e+02 
2.481304931640625e+02 
1.987052917480469e+02 
2.018816375732422e+02 
2.002778320312500e+02 
2.042098846435547e+02 
2.504134674072266e+02 
2.504256896972656e+02 
2.448187255859375e+02 
2.489201812744141e+02 
2.002436828613281e+02 
2.022097320556641e+02 
2.036617279052734e+02 
2.038465881347656e+02 
2.020646057128906e+02 
2.452588195800781e+02 
2.438809661865234e+02 
2.438723449707031e+02 
2.030827941894531e+02 
2.017468109130859e+02 
2.000946655273438e+02 
1.992570800781250e+02 
2.438760070800781e+02 
2.437372283935547e+02 
2.417303619384766e+02 
1.997287292480469e+02 
1.919093475341797e+02 
1.963306884765625e+02 
1.951868133544922e+02 
2.455039367675781e+02 
2.519845886230469e+02 
2.516407012939453e+02 
2.539479980468750e+02 
1.947568511962891e+02 
1.930629577636719e+02 
1.961232452392578e+02 
1.987843475341797e+02 
2.521899871826172e+02 
2.524219665527344e+02 
2.493037719726562e+02 
2.516777191162109e+02 
2.008867797851562e+02 
2.001655731201172e+02 
2.027342529296875e+02 
2.029978942871094e+02 
2.501723022460938e+02 
2.491306152343750e+02 
2.474304656982422e+02 
2.424120941162109e+02 
2.015510253906250e+02 
1.995048522949219e+02 
2.008823699951172e+02 
1.999955902099609e+02 
2.381245422363281e+02 
2.374044494628906e+02 
2.342748413085938e+02 
1.985166320800781e+02 
1.962065277099609e+02 
1.970805511474609e+02 
1.918607025146484e+02 
2.320264282226562e+02 
2.261299133300781e+02 
2.309593811035156e+02 
2.276160888671875e+02 
1.871131134033203e+02 
1.858507995605469e+02 
1.912267150878906e+02 
1.869513702392578e+02 
2.245929870605469e+02 
2.221131439208984e+02 
2.234157104492188e+02 
2.237052459716797e+02 
1.895968017578125e+02 
1.892123107910156e+02 
1.862221984863281e+02 
1.855896911621094e+02 
2.266684112548828e+02 
2.287221374511719e+02 
2.312469635009766e+02 
2.337499847412109e+02 
1.861680755615234e+02 
1.870127258300781e+02 
1.972806701660156e+02 
1.911556396484375e+02 
1.948479614257812e+02 
2.370854949951172e+02 
2.376843566894531e+02 
2.390447540283203e+02 
2.364066925048828e+02 
2.000273895263672e+02 
2.014852905273438e+02 
2.033318328857422e+02 
2.352157897949219e+02 
2.352967376708984e+02 
2.353733215332031e+02 
2.396099700927734e+02 
2.363609161376953e+02 
2.378576812744141e+02 
2.347093963623047e+02 
2.351282501220703e+02 
2.051226806640625e+02 
2.037766723632812e+02 
2.031934967041016e+02 
2.018563232421875e+02 
1.998190307617188e+02 
2.366842956542969e+02 
2.351613159179688e+02 
2.356537933349609e+02 
2.323594055175781e+02 
2.336506042480469e+02 
2.301829528808594e+02 
2.320570068359375e+02 
1.983841094970703e+02 
1.956274719238281e+02 
1.979616699218750e+02 
1.941543579101562e+02 
1.929405517578125e+02 
2.396640625000000e+02 
2.349612274169922e+02 
2.391455230712891e+02 
2.335131530761719e+02 
2.387022399902344e+02 
2.333875427246094e+02 
2.382475738525391e+02 
2.345261688232422e+02 
2.410118408203125e+02 
1.927684478759766e+02 
1.927594146728516e+02 
1.890985870361328e+02 
1.866509246826172e+02 
2.485860443115234e+02 
2.442659454345703e+02 
2.454130249023438e+02 
2.397876586914062e+02 
2.419507293701172e+02 
2.370024414062500e+02 
2.391678161621094e+02 
2.356575927734375e+02 
2.383252258300781e+02 
1.859233856201172e+02 
1.862846374511719e+02 
1.824249877929688e+02 
1.819701690673828e+02 
1.796463165283203e+02 
1.807635650634766e+02 
2.452364654541016e+02 
2.401924743652344e+02 
2.428579406738281e+02 
2.370290374755859e+02 
2.402893524169922e+02 
2.350784606933594e+02 
2.367986297607422e+02 
2.333120880126953e+02 
2.352896118164062e+02 
1.851341552734375e+02 
1.819659576416016e+02 
1.840514068603516e+02 
1.821157226562500e+02 
1.845192718505859e+02 
1.840222167968750e+02 
1.862991027832031e+02 
2.406318969726562e+02 
2.354023742675781e+02 
2.373709716796875e+02 
2.307702941894531e+02 
2.339990081787109e+02 
2.275099945068359e+02 
2.306490478515625e+02 
2.259196624755859e+02 
2.290783538818359e+02 
1.825663146972656e+02 
1.825462951660156e+02 
1.793629608154297e+02 
1.790699615478516e+02 
1.773619384765625e+02 
1.774480895996094e+02 
1.777926788330078e+02 
2.349755249023438e+02 
2.294302215576172e+02 
2.244644622802734e+02 
2.288139953613281e+02 
2.247324523925781e+02 
1.776755828857422e+02 
1.769065704345703e+02 
1.771746520996094e+02 
1.789772338867188e+02 
1.786662292480469e+02 
1.816624908447266e+02 
1.795121917724609e+02 
1.824291534423828e+02 
1.793600006103516e+02 
2.254954376220703e+02 
2.243356628417969e+02 
2.196247711181641e+02 
2.228840484619141e+02 
2.177907409667969e+02 
2.176105194091797e+02 
1.758319854736328e+02 
1.764341735839844e+02 
1.747762451171875e+02 
1.765137634277344e+02 
1.753977203369141e+02 
1.778995208740234e+02 
1.758306274414062e+02 
1.792102355957031e+02 
1.762159423828125e+02 
1.806740570068359e+02 
1.745046691894531e+02 
2.161432342529297e+02 
2.086913452148438e+02 
2.043625030517578e+02 
2.057680511474609e+02 
2.025948486328125e+02 
1.681696929931641e+02 
1.704769287109375e+02 
1.668963165283203e+02 
1.673470916748047e+02 
1.675712890625000e+02 
1.690172119140625e+02 
1.702444915771484e+02 
1.695478057861328e+02 
1.730939788818359e+02 
1.710851745605469e+02 
1.747350616455078e+02 
1.723278961181641e+02 
1.747287139892578e+02 
1.731524047851562e+02 
1.734221038818359e+02 
2.017821044921875e+02 
2.008839874267578e+02 
2.014242095947266e+02 
2.008073883056641e+02 
2.006239624023438e+02 
2.000106811523438e+02 
1.987696685791016e+02 
1.972652130126953e+02 
1.957541656494141e+02 
1.949470367431641e+02 
1.893284912109375e+02 
1.687583312988281e+02 
1.629618530273438e+02 
1.615224609375000e+02 
1.576365661621094e+02 
1.563831634521484e+02 
1.555576782226562e+02 
1.864060974121094e+02 
1.853877410888672e+02 
1.864077758789062e+02 
1.897101745605469e+02 
1.942037658691406e+02 
1.935266876220703e+02 
1.957794189453125e+02 
1.920760192871094e+02 
1.972399444580078e+02 
1.914434661865234e+02 
1.560596466064453e+02 
1.534649505615234e+02 
1.486015014648438e+02 
1.449708557128906e+02 
1.454002532958984e+02 
1.426595306396484e+02 
1.850603179931641e+02 
1.790845642089844e+02 
1.789908447265625e+02 
1.748184051513672e+02 
1.755961303710938e+02 
1.717259063720703e+02 
1.747619171142578e+02 
1.415631713867188e+02 
1.394789123535156e+02 
1.340140228271484e+02 
1.225757217407227e+02 
1.264941024780273e+02 
1.201153182983398e+02 
1.205706787109375e+02 
1.196839675903320e+02 
1.207036972045898e+02 
1.218545532226562e+02 
1.254573364257812e+02 
1.257090377807617e+02 
1.289191131591797e+02 
1.294583282470703e+02 
1.305429840087891e+02 
1.291482086181641e+02 
1.318950653076172e+02 
1.316501922607422e+02 
1.353146820068359e+02 
1.347824096679688e+02 
1.375934906005859e+02 
1.327499694824219e+02 
1.361127471923828e+02 
1.309515533447266e+02 
1.342112884521484e+02 
1.271928863525391e+02 
1.142033081054688e+02 
1.164477920532227e+02 
1.749214477539062e+02 
1.771000213623047e+02 
1.785910491943359e+02 
1.798526000976562e+02 
1.777914123535156e+02 
1.774747009277344e+02 
1.778194427490234e+02 
1.794438781738281e+02 
1.828072814941406e+02 
1.869869079589844e+02 
1.919001770019531e+02 
1.972223205566406e+02 
2.034071655273438e+02 
2.091340637207031e+02 
2.097856750488281e+02 
2.103146209716797e+02 
2.113894653320312e+02 
2.132299804687500e+02 
2.146733093261719e+02 
2.107644195556641e+02 
2.042659149169922e+02 
1.984756011962891e+02 
1.936723785400391e+02 
1.900805969238281e+02 
1.889655914306641e+02 
1.908198547363281e+02 
1.798601837158203e+02 
1.887820739746094e+02 
1.793069458007812e+02 
1.780375366210938e+02 
1.748336334228516e+02 
1.720640716552734e+02 
1.697837219238281e+02 
1.834025573730469e+02 
1.774004669189453e+02 
1.821749877929688e+02 
1.755624694824219e+02 
1.736267700195312e+02 
1.737504882812500e+02 
1.753233337402344e+02 
1.781579589843750e+02 
2.165558624267578e+02 
2.111707305908203e+02 
2.115696563720703e+02 
2.178421936035156e+02 
2.103863372802734e+02 
2.205599212646484e+02 
2.136687011718750e+02 
2.252629241943359e+02 
2.189190521240234e+02 
2.312504272460938e+02 
2.250762786865234e+02 
2.377794647216797e+02 
2.311739044189453e+02 
2.392897949218750e+02 
2.311983489990234e+02 
2.397228851318359e+02 
2.315516510009766e+02 
2.406055145263672e+02 
2.323056335449219e+02 
2.421643066406250e+02 
2.337598419189453e+02 
2.449986267089844e+02 
2.365885162353516e+02 
2.380186157226562e+02 
2.356187591552734e+02 
2.320015563964844e+02 
2.295469512939453e+02 
2.264677429199219e+02 
2.242919006347656e+02 
2.217890930175781e+02 
2.199836273193359e+02 
2.193031311035156e+02 
2.170548400878906e+02 
2.192326965332031e+02 
1.880439147949219e+02 
1.898847351074219e+02 
1.885458984375000e+02 
1.852172851562500e+02 
1.818400726318359e+02 
1.782203979492188e+02 
1.801070709228516e+02 
1.768551940917969e+02 
1.845287475585938e+02 
1.697317504882812e+02 
1.706410827636719e+02 
1.744768524169922e+02 
1.782604827880859e+02 
1.797762145996094e+02 
2.188989257812500e+02 
2.185396270751953e+02 
2.163550872802734e+02 
2.196033020019531e+02 
2.191915130615234e+02 
2.202578887939453e+02 
2.172508850097656e+02 
2.153884277343750e+02 
2.145402221679688e+02 
2.136040954589844e+02 
2.153085479736328e+02 
2.143714294433594e+02 
2.138615875244141e+02 
2.148294067382812e+02 
2.153656463623047e+02 
2.090115356445312e+02 
2.103750152587891e+02 
2.045881042480469e+02 
1.740363464355469e+02 
1.682633819580078e+02 
1.741679992675781e+02 
1.658364105224609e+02 
1.661178741455078e+02 
1.690555725097656e+02 
1.743031616210938e+02 
1.808573150634766e+02 
1.865788879394531e+02 
2.094156341552734e+02 
2.049686431884766e+02 
2.085909423828125e+02 
2.045633850097656e+02 
2.054145660400391e+02 
2.081887054443359e+02 
2.120487823486328e+02 
2.131686553955078e+02 
2.137236480712891e+02 
2.097850494384766e+02 
2.088961944580078e+02 
2.080231475830078e+02 
1.763285522460938e+02 
1.733326263427734e+02 
1.752384185791016e+02 
1.778863067626953e+02 
1.746316833496094e+02 
1.752097625732422e+02 
1.767952117919922e+02 
1.768862457275391e+02 
2.026304626464844e+02 
2.038098907470703e+02 
2.034477539062500e+02 
2.045453338623047e+02 
2.073937072753906e+02 
2.080535278320312e+02 
2.079425964355469e+02 
2.076213226318359e+02 
1.693497619628906e+02 
1.639714355468750e+02 
1.666604766845703e+02 
1.679654693603516e+02 
1.640939941406250e+02 
1.688902893066406e+02 
1.663493347167969e+02 
1.700490722656250e+02 
1.748281860351562e+02 
2.112773132324219e+02 
2.007993621826172e+02 
2.089380645751953e+02 
2.093596496582031e+02 
1.995285491943359e+02 
2.002650756835938e+02 
2.006428070068359e+02 
2.012223205566406e+02 
2.014031066894531e+02 
1.703795471191406e+02 
1.639048461914062e+02 
1.670294494628906e+02 
1.687435302734375e+02 
1.628775939941406e+02 
1.699123687744141e+02 
1.642565765380859e+02 
1.735621643066406e+02 
1.682216949462891e+02 
2.057707519531250e+02 
1.994445953369141e+02 
1.999637603759766e+02 
2.072258300781250e+02 
2.013406219482422e+02 
2.086958465576172e+02 
2.030239715576172e+02 
2.047218475341797e+02 
1.607557525634766e+02 
1.554283142089844e+02 
1.552875366210938e+02 
1.627313690185547e+02 
1.581874847412109e+02 
1.666263732910156e+02 
1.627864990234375e+02 
1.742754821777344e+02 
1.660920257568359e+02 
1.757018432617188e+02 
1.691593322753906e+02 
1.876193084716797e+02 
2.026601409912109e+02 
1.932704010009766e+02 
1.996312103271484e+02 
1.766496429443359e+02 
2.045726623535156e+02 
1.964587860107422e+02 
1.971876831054688e+02 
2.049246826171875e+02 
1.984071044921875e+02 
2.068271636962891e+02 
1.998328399658203e+02 
1.630842132568359e+02 
1.567061462402344e+02 
1.586619262695312e+02 
1.610693664550781e+02 
1.556747589111328e+02 
1.634470825195312e+02 
1.557798919677734e+02 
1.860707397460938e+02 
1.983461151123047e+02 
1.866625976562500e+02 
1.892733306884766e+02 
1.751948242187500e+02 
1.921197204589844e+02 
2.009350738525391e+02 
1.895780334472656e+02 
2.047273101806641e+02 
1.952524566650391e+02 
1.967149353027344e+02 
2.064273376464844e+02 
1.981656188964844e+02 
1.982288818359375e+02 
1.651279754638672e+02 
1.618410491943359e+02 
1.634763946533203e+02 
1.623154449462891e+02 
1.585079650878906e+02 
1.618121337890625e+02 
1.582041168212891e+02 
1.647114562988281e+02 
1.586732788085938e+02 
1.755503997802734e+02 
1.909781188964844e+02 
1.817771301269531e+02 
1.821250457763672e+02 
1.670009307861328e+02 
1.951440429687500e+02 
1.876863403320312e+02 
1.854639129638672e+02 
1.972300415039062e+02 
1.911734008789062e+02 
2.006696319580078e+02 
1.917762603759766e+02 
1.677794494628906e+02 
1.640771636962891e+02 
1.654934997558594e+02 
1.660271911621094e+02 
1.618979034423828e+02 
1.660671844482422e+02 
1.629395141601562e+02 
1.756656799316406e+02 
1.907354736328125e+02 
1.819966888427734e+02 
1.826418609619141e+02 
1.671168670654297e+02 
1.948858184814453e+02 
1.876670379638672e+02 
1.851030273437500e+02 
1.970734252929688e+02 
1.861095275878906e+02 
1.737333374023438e+02 
1.724082794189453e+02 
1.732292480468750e+02 
1.739266815185547e+02 
1.736179962158203e+02 
1.753626708984375e+02 
1.733106079101562e+02 
1.723878936767578e+02 
1.689369812011719e+02 
2.006960449218750e+02 
1.927826690673828e+02 
1.961375427246094e+02 
1.976011352539062e+02 
1.877479858398438e+02 
1.808271789550781e+02 
1.783135833740234e+02 
1.809073638916016e+02 
1.772642211914062e+02 
1.754365081787109e+02 
2.075118408203125e+02 
2.007405090332031e+02 
2.028285980224609e+02 
2.059646453857422e+02 
1.992060089111328e+02 
2.057393798828125e+02 
1.983430938720703e+02 
1.858464660644531e+02 
1.868702087402344e+02 
1.850988311767578e+02 
1.858052520751953e+02 
1.854816589355469e+02 
1.838869476318359e+02 
1.826588745117188e+02 
2.201667938232422e+02 
2.125660705566406e+02 
2.166617736816406e+02 
2.136824798583984e+02 
2.061300048828125e+02 
1.724099884033203e+02 
1.750919647216797e+02 
1.754494018554688e+02 
1.739120941162109e+02 
1.775960235595703e+02 
1.766410064697266e+02 
1.810732269287109e+02 
1.840137023925781e+02 
2.285485076904297e+02 
2.216594696044922e+02 
2.243137664794922e+02 
2.256302337646484e+02 
2.183036041259766e+02 
1.710414428710938e+02 
1.732026977539062e+02 
1.736733245849609e+02 
1.708159484863281e+02 
1.742209930419922e+02 
2.359807586669922e+02 
2.305763549804688e+02 
2.315805664062500e+02 
2.357239074707031e+02 
2.290119934082031e+02 
2.338482666015625e+02 
2.265645141601562e+02 
1.738762359619141e+02 
1.757771301269531e+02 
1.775012664794922e+02 
1.756914520263672e+02 
2.336374511718750e+02 
2.306646575927734e+02 
2.287608642578125e+02 
2.356391754150391e+02 
2.329035797119141e+02 
2.374954986572266e+02 
2.319280548095703e+02 
2.378651123046875e+02 
2.317180786132812e+02 
1.760978393554688e+02 
1.774596557617188e+02 
1.762401123046875e+02 
1.784299316406250e+02 
2.279091491699219e+02 
2.277764434814453e+02 
2.258258972167969e+02 
2.296782073974609e+02 
2.280272369384766e+02 
2.321152801513672e+02 
2.300767059326172e+02 
1.701711883544922e+02 
1.727964324951172e+02 
1.739647064208984e+02 
1.740866394042969e+02 
2.213546600341797e+02 
2.221156311035156e+02 
2.218617706298828e+02 
2.218478088378906e+02 
2.228261108398438e+02 
2.238970642089844e+02 
1.719309539794922e+02 
1.711986846923828e+02 
1.721302795410156e+02 
1.719535827636719e+02 
1.740149078369141e+02 
2.121375427246094e+02 
2.169637908935547e+02 
2.158155517578125e+02 
2.207101593017578e+02 
1.724869842529297e+02 
1.742933502197266e+02 
1.712211761474609e+02 
1.733421478271484e+02 
1.717890319824219e+02 
2.081135101318359e+02 
2.082597503662109e+02 
2.102512969970703e+02 
2.111399536132812e+02 
2.140188751220703e+02 
1.741920318603516e+02 
1.756495666503906e+02 
1.761212768554688e+02 
1.773985137939453e+02 
1.754486541748047e+02 
2.083588867187500e+02 
2.092682189941406e+02 
2.100812988281250e+02 
2.106041564941406e+02 
1.658306427001953e+02 
1.702719268798828e+02 
1.744981689453125e+02 
1.813120727539062e+02 
1.821549224853516e+02 
1.804216308593750e+02 
2.091072540283203e+02 
2.095429229736328e+02 
2.085789947509766e+02 
2.103912658691406e+02 
2.096113891601562e+02 
1.679028625488281e+02 
1.686967773437500e+02 
1.781969909667969e+02 
1.774188537597656e+02 
1.786839141845703e+02 
1.825520629882812e+02 
2.042837371826172e+02 
2.099152984619141e+02 
2.095001373291016e+02 
2.109851379394531e+02 
2.106499633789062e+02 
1.721287384033203e+02 
1.753421173095703e+02 
1.778882141113281e+02 
1.775508270263672e+02 
2.036523590087891e+02 
2.060531311035156e+02 
2.050048522949219e+02 
2.076350860595703e+02 
2.058032684326172e+02 
1.662579193115234e+02 
1.733972778320312e+02 
1.810567474365234e+02 
1.791214752197266e+02 
2.037562408447266e+02 
2.058224487304688e+02 
2.102237243652344e+02 
2.105267944335938e+02 
2.095341033935547e+02 
1.551570434570312e+02 
1.619655303955078e+02 
1.727934112548828e+02 
1.686740264892578e+02 
1.773450317382812e+02 
2.022493743896484e+02 
2.096777496337891e+02 
2.066952972412109e+02 
2.110229034423828e+02 
1.473109893798828e+02 
1.516826477050781e+02 
1.619893951416016e+02 
1.576640625000000e+02 
1.669782867431641e+02 
1.920598297119141e+02 
1.975162200927734e+02 
2.047125396728516e+02 
2.017244720458984e+02 
1.498830108642578e+02 
1.519945526123047e+02 
1.518679656982422e+02 
1.564985656738281e+02 
1.845639495849609e+02 
1.884765625000000e+02 
1.968086853027344e+02 
1.933369140625000e+02 
2.004869689941406e+02 
1.550901336669922e+02 
1.558190612792969e+02 
1.560628967285156e+02 
1.810392913818359e+02 
1.851878967285156e+02 
1.823756103515625e+02 
1.878796234130859e+02 
1.919496765136719e+02 
1.576670532226562e+02 
1.579023132324219e+02 
1.586258850097656e+02 
1.890632171630859e+02 
1.882731628417969e+02 
1.896982269287109e+02 
1.838922729492188e+02 
1.615531005859375e+02 
1.605652313232422e+02 
1.622464294433594e+02 
1.601056976318359e+02 
1.904837951660156e+02 
1.913959655761719e+02 
1.913295288085938e+02 
1.657107849121094e+02 
1.649199829101562e+02 
1.640477752685547e+02 
1.946043090820312e+02 
1.932861480712891e+02 
1.943979644775391e+02 
1.929526824951172e+02 
1.622908020019531e+02 
1.616544036865234e+02 
1.646504821777344e+02 
2.022354736328125e+02 
2.019019470214844e+02 
2.028157501220703e+02 
1.970223083496094e+02 
1.626011657714844e+02 
1.643533782958984e+02 
1.632016754150391e+02 
2.017045593261719e+02 
2.047403869628906e+02 
2.038582305908203e+02 
1.712320709228516e+02 
1.682655334472656e+02 
1.704026031494141e+02 
2.048655090332031e+02 
2.036858825683594e+02 
2.055325775146484e+02 
2.055748443603516e+02 
1.733193969726562e+02 
1.722423400878906e+02 
1.712729339599609e+02 
1.721071472167969e+02 
2.078213043212891e+02 
2.072971038818359e+02 
2.093067321777344e+02 
2.094269409179688e+02 
2.084125213623047e+02 
1.751194610595703e+02 
1.749411163330078e+02 
1.758014526367188e+02 
1.733425903320312e+02 
2.085782012939453e+02 
2.102432403564453e+02 
2.140224914550781e+02 
2.129971923828125e+02 
2.130612640380859e+02 
1.716040496826172e+02 
1.743737487792969e+02 
1.771156768798828e+02 
1.765568847656250e+02 
2.088907775878906e+02 
2.095616760253906e+02 
2.097567443847656e+02 
2.124871368408203e+02 
1.664812774658203e+02 
1.699756317138672e+02 
1.757318420410156e+02 
1.748834381103516e+02 
1.767696228027344e+02 
2.122523040771484e+02 
2.117938842773438e+02 
2.107475585937500e+02 
1.660841369628906e+02 
1.712723236083984e+02 
1.704992523193359e+02 
1.749059448242188e+02 
2.111467132568359e+02 
2.114921112060547e+02 
2.119489135742188e+02 
1.675809173583984e+02 
1.688029479980469e+02 
1.707246093750000e+02 
1.698619689941406e+02 
2.124170074462891e+02 
2.129880676269531e+02 
2.119852294921875e+02 
1.683772277832031e+02 
1.697320861816406e+02 
2.133243560791016e+02 
2.140244903564453e+02 
1.707907409667969e+02 
1.734706726074219e+02 
2.176567993164062e+02 
2.206514129638672e+02 
2.157645416259766e+02 
1.696229553222656e+02 
1.744159088134766e+02 
1.747889404296875e+02 
1.739775695800781e+02 
2.221333160400391e+02 
2.226119384765625e+02 
1.689137268066406e+02 
1.738593597412109e+02 
1.754914855957031e+02 
2.206268920898438e+02 
2.231016998291016e+02 
2.233355865478516e+02 
1.753965759277344e+02 
1.749810638427734e+02 
2.177842712402344e+02 
2.179674987792969e+02 
2.223810119628906e+02 
1.736772460937500e+02 
1.744989166259766e+02 
2.136106719970703e+02 
2.164654998779297e+02 
2.177654571533203e+02 
1.737700805664062e+02 
1.747792053222656e+02 
2.092412719726562e+02 
2.133320465087891e+02 
2.118226470947266e+02 
1.736362762451172e+02 
1.742546539306641e+02 
2.080430908203125e+02 
2.103984832763672e+02 
2.102127532958984e+02 
1.670646667480469e+02 
1.706395568847656e+02 
1.689091644287109e+02 
1.727937011718750e+02 
2.080750885009766e+02 
2.099210357666016e+02 
2.099845275878906e+02 
1.647713012695312e+02 
1.680697174072266e+02 
1.663934783935547e+02 
2.092890319824219e+02 
2.096659851074219e+02 
2.096411285400391e+02 
1.617503814697266e+02 
1.649371032714844e+02 
1.637837982177734e+02 
2.104956207275391e+02 
2.095021514892578e+02 
2.105119323730469e+02 
1.531790161132812e+02 
1.556713867187500e+02 
1.527507171630859e+02 
1.585042572021484e+02 
1.599882965087891e+02 
2.124351043701172e+02 
2.152712249755859e+02 
1.489548645019531e+02 
1.495791320800781e+02 
1.479217224121094e+02 
2.161896820068359e+02 
2.175769042968750e+02 
1.474179229736328e+02 
1.462829895019531e+02 
1.464685363769531e+02 
2.166952362060547e+02 
2.162818298339844e+02 
1.497843627929688e+02 
1.467352447509766e+02 
1.487581176757812e+02 
2.147650299072266e+02 
2.148033599853516e+02 
1.547486724853516e+02 
1.507600555419922e+02 
1.540220031738281e+02 
2.140817718505859e+02 
2.138708953857422e+02 
1.591008605957031e+02 
1.579583892822266e+02 
2.150040588378906e+02 
2.130994873046875e+02 
2.124750823974609e+02 
1.651972961425781e+02 
1.613794860839844e+02 
1.644615325927734e+02 
2.175334320068359e+02 
2.131802825927734e+02 
2.135246734619141e+02 
1.693316040039062e+02 
1.665797271728516e+02 
1.679096527099609e+02 
2.192296142578125e+02 
2.145525207519531e+02 
2.147533264160156e+02 
1.692716674804688e+02 
1.678982696533203e+02 
1.681775665283203e+02 
2.200039367675781e+02 
2.153712158203125e+02 
2.147746582031250e+02 
1.701437377929688e+02 
1.696034393310547e+02 
2.199182434082031e+02 
2.152362060546875e+02 
2.141741638183594e+02 
1.710748748779297e+02 
1.716145629882812e+02 
1.712364501953125e+02 
2.151058959960938e+02 
2.131443328857422e+02 
2.102191772460938e+02 
1.711862945556641e+02 
1.714363555908203e+02 
2.104278411865234e+02 
2.091363067626953e+02 
2.060471801757812e+02 
1.701625976562500e+02 
1.708008880615234e+02 
1.699465789794922e+02 
2.034898376464844e+02 
2.035441436767578e+02 
1.993500061035156e+02 
1.691120605468750e+02 
1.690849456787109e+02 
1.685195312500000e+02 
2.000270843505859e+02 
1.970081329345703e+02 
1.945370178222656e+02 
1.698715057373047e+02 
1.683378601074219e+02 
1.679626617431641e+02 
2.000739746093750e+02 
1.944664306640625e+02 
1.952880706787109e+02 
1.706818695068359e+02 
1.993061676025391e+02 
1.711763305664062e+02 
1.723492584228516e+02 
1.979418334960938e+02 
1.980462951660156e+02 
1.703591613769531e+02 
1.679048919677734e+02 
1.977500762939453e+02 
1.988662567138672e+02 
1.684430084228516e+02 
1.658243560791016e+02 
1.660299072265625e+02 
1.975064697265625e+02 
1.972643737792969e+02 
1.680455780029297e+02 
1.662653961181641e+02 
1.652957153320312e+02 
1.969944152832031e+02 
1.631389770507812e+02 
1.966603240966797e+02 
1.962552337646484e+02 
1.612782287597656e+02 
1.614741668701172e+02 
1.947283477783203e+02 
1.942071990966797e+02 
1.629171295166016e+02 
1.604022369384766e+02 
1.609274597167969e+02 
1.973130493164062e+02 
1.941627655029297e+02 
1.652399902343750e+02 
1.611794281005859e+02 
1.614534454345703e+02 
1.956662139892578e+02 
1.986993255615234e+02 
1.664177551269531e+02 
1.606749114990234e+02 
1.603404998779297e+02 
1.984511566162109e+02 
1.998406829833984e+02 
1.674601440429688e+02 
1.605825042724609e+02 
1.603483581542969e+02 
1.981806030273438e+02 
1.960480499267578e+02 
1.636864471435547e+02 
1.563126373291016e+02 
1.966167755126953e+02 
1.929881439208984e+02 
1.920185394287109e+02 
1.627645416259766e+02 
1.558183593750000e+02 
1.557836608886719e+02 
1.958146972656250e+02 
1.910881195068359e+02 
1.907810211181641e+02 
1.617022705078125e+02 
1.558610687255859e+02 
1.555701141357422e+02 
1.960679168701172e+02 
1.903863220214844e+02 
1.891263427734375e+02 
1.622419891357422e+02 
1.538962707519531e+02 
1.557648162841797e+02 
1.929723968505859e+02 
1.887197570800781e+02 
1.622274169921875e+02 
1.568761749267578e+02 
1.939000396728516e+02 
1.894039154052734e+02 
1.900761108398438e+02 
1.654858703613281e+02 
1.573816833496094e+02 
1.597270507812500e+02 
1.951146850585938e+02 
1.910467987060547e+02 
1.918507080078125e+02 
1.648591766357422e+02 
1.595041503906250e+02 
1.574426269531250e+02 
1.970280914306641e+02 
1.928618469238281e+02 
1.918175354003906e+02 
1.613863372802734e+02 
1.578433685302734e+02 
1.934890747070312e+02 
1.904550781250000e+02 
1.614355010986328e+02 
1.570291748046875e+02 
1.597286834716797e+02 
1.946172180175781e+02 
1.911067962646484e+02 
1.938582916259766e+02 
1.630277862548828e+02 
1.986300201416016e+02 
1.661634521484375e+02 
1.642288513183594e+02 
1.666060943603516e+02 
2.014467926025391e+02 
2.005158233642578e+02 
2.031639099121094e+02 
1.662587127685547e+02 
2.063866882324219e+02 
1.680254058837891e+02 
1.660468444824219e+02 
1.674622802734375e+02 
2.034331817626953e+02 
2.034979705810547e+02 
2.022490692138672e+02 
1.677931365966797e+02 
2.012875823974609e+02 
2.012059478759766e+02 
2.013394927978516e+02 
1.710375671386719e+02 
1.684403228759766e+02 
1.711683654785156e+02 
2.009309539794922e+02 
2.015583496093750e+02 
1.722667388916016e+02 
2.031726074218750e+02 
1.771252593994141e+02 
1.738004913330078e+02 
1.758339691162109e+02 
2.044919433593750e+02 
2.062113952636719e+02 
2.081875305175781e+02 
1.812766113281250e+02 
1.762048034667969e+02 
1.794856262207031e+02 
2.056094055175781e+02 
2.065251159667969e+02 
2.075218505859375e+02 
1.809581909179688e+02 
1.811904602050781e+02 
1.778510894775391e+02 
2.087929992675781e+02 
2.079937896728516e+02 
2.108588714599609e+02 
1.767459259033203e+02 
1.750613555908203e+02 
2.101888885498047e+02 
2.109223327636719e+02 
1.722301483154297e+02 
1.740042572021484e+02 
1.704093933105469e+02 
2.099040832519531e+02 
2.093672180175781e+02 
2.095771942138672e+02 
1.665129699707031e+02 
1.678198547363281e+02 
1.640889434814453e+02 
2.104601440429688e+02 
2.105119934082031e+02 
1.629433746337891e+02 
1.621454772949219e+02 
1.599143676757812e+02 
2.105133666992188e+02 
2.097157440185547e+02 
2.082226715087891e+02 
1.610398406982422e+02 
1.585342254638672e+02 
2.076598358154297e+02 
2.038293304443359e+02 
1.640762023925781e+02 
1.605280609130859e+02 
1.633300781250000e+02 
2.060014038085938e+02 
2.033272094726562e+02 
2.019108276367188e+02 
1.676464233398438e+02 
1.658309936523438e+02 
2.058326721191406e+02 
2.026548767089844e+02 
2.028685760498047e+02 
1.717162475585938e+02 
1.689599914550781e+02 
2.055509490966797e+02 
2.021997070312500e+02 
1.745392303466797e+02 
1.728128662109375e+02 
1.735210571289062e+02 
2.081726074218750e+02 
2.045747833251953e+02 
2.062224731445312e+02 
1.709200744628906e+02 
1.712714843750000e+02 
2.092807922363281e+02 
2.076447143554688e+02 
1.659002685546875e+02 
1.678655395507812e+02 
1.638895874023438e+02 
2.077771911621094e+02 
1.603530883789062e+02 
2.053283691406250e+02 
2.028866271972656e+02 
1.580105743408203e+02 
1.592739410400391e+02 
1.590995635986328e+02 
1.991576995849609e+02 
1.602242431640625e+02 
1.957013397216797e+02 
1.919325714111328e+02 
1.631460723876953e+02 
1.928772277832031e+02 
1.893661041259766e+02 
1.893281250000000e+02 
1.639673767089844e+02 
1.645273590087891e+02 
1.655009613037109e+02 
1.935167388916016e+02 
1.899950408935547e+02 
1.687799987792969e+02 
1.987900848388672e+02 
1.931281280517578e+02 
1.959790954589844e+02 
1.719707794189453e+02 
1.723278808593750e+02 
2.008615570068359e+02 
2.000022888183594e+02 
1.727712249755859e+02 
2.071897583007812e+02 
1.751320343017578e+02 
1.735540313720703e+02 
2.095862121582031e+02 
2.072359924316406e+02 
2.082271728515625e+02 
1.750254974365234e+02 
1.754974365234375e+02 
2.085790863037109e+02 
1.745937652587891e+02 
1.762604064941406e+02 
2.058738403320312e+02 
2.041359405517578e+02 
1.746738128662109e+02 
1.733208618164062e+02 
2.044823303222656e+02 
1.672629089355469e+02 
1.715920104980469e+02 
2.029754028320312e+02 
2.056507720947266e+02 
1.666784973144531e+02 
1.636970062255859e+02 
2.020986175537109e+02 
2.005329132080078e+02 
1.549826965332031e+02 
1.625781097412109e+02 
1.974113616943359e+02 
2.005431671142578e+02 
1.561480102539062e+02 
1.661228790283203e+02 
1.974737091064453e+02 
2.035113067626953e+02 
1.484754333496094e+02 
1.613311462402344e+02 
1.565404052734375e+02 
1.993648376464844e+02 
2.067644348144531e+02 
1.505257110595703e+02 
1.602075958251953e+02 
1.945336761474609e+02 
2.036292266845703e+02 
2.010760040283203e+02 
1.441192169189453e+02 
1.555328826904297e+02 
1.513841552734375e+02 
1.982173156738281e+02 
2.053093872070312e+02 
1.458583068847656e+02 
1.547467193603516e+02 
2.022366790771484e+02 
2.096851501464844e+02 
1.418314361572266e+02 
1.499431610107422e+02 
1.469263763427734e+02 
2.066546020507812e+02 
2.129979400634766e+02 
1.438333282470703e+02 
1.506250457763672e+02 
2.013417053222656e+02 
2.112400665283203e+02 
2.086952972412109e+02 
1.433822021484375e+02 
1.526416320800781e+02 
2.056658172607422e+02 
2.119484710693359e+02 
1.366176910400391e+02 
1.460846557617188e+02 
1.408917388916016e+02 
2.061838836669922e+02 
2.123096160888672e+02 
1.353369445800781e+02 
1.419985198974609e+02 
1.989598846435547e+02 
2.088056030273438e+02 
2.052192382812500e+02 
1.358812408447266e+02 
1.440334777832031e+02 
2.008819580078125e+02 
2.062507171630859e+02 
1.329235229492188e+02 
1.393837585449219e+02 
1.370542449951172e+02 
2.026192474365234e+02 
2.076553039550781e+02 
1.361128997802734e+02 
1.416465911865234e+02 
2.050347595214844e+02 
2.096584625244141e+02 
1.407762145996094e+02 
1.468965911865234e+02 
2.010715637207031e+02 
2.082206420898438e+02 
2.057975769042969e+02 
1.458506011962891e+02 
1.511149749755859e+02 
2.030931091308594e+02 
2.061117706298828e+02 
1.495840454101562e+02 
1.528606262207031e+02 
2.028124084472656e+02 
2.050363464355469e+02 
1.483492584228516e+02 
1.510850067138672e+02 
1.499550781250000e+02 
2.005554199218750e+02 
2.034850311279297e+02 
2.021092071533203e+02 
1.493282623291016e+02 
1.516362762451172e+02 
2.006121368408203e+02 
2.027081909179688e+02 
1.515006103515625e+02 
1.539977569580078e+02 
2.015218048095703e+02 
2.037304687500000e+02 
1.550690155029297e+02 
1.575165710449219e+02 
2.021168518066406e+02 
2.039790649414062e+02 
1.598791046142578e+02 
1.621605224609375e+02 
2.008687438964844e+02 
2.030290832519531e+02 
2.021923065185547e+02 
1.653930969238281e+02 
1.667896423339844e+02 
2.018268737792969e+02 
2.028543090820312e+02 
1.696290130615234e+02 
1.709624633789062e+02 
2.034203338623047e+02 
2.041003417968750e+02 
1.719489898681641e+02 
1.736621246337891e+02 
2.052957763671875e+02 
2.071212615966797e+02 
1.757474670410156e+02 
2.083798980712891e+02 
1.748972930908203e+02 
2.090269470214844e+02 
1.714071960449219e+02 
2.058787994384766e+02 
1.732489624023438e+02 
1.715024108886719e+02 
1.723885650634766e+02 
2.067387237548828e+02 
2.058759307861328e+02 
2.062850952148438e+02 
1.751264495849609e+02 
1.734317321777344e+02 
2.067290802001953e+02 
1.787269287109375e+02 
1.762919158935547e+02 
2.070505523681641e+02 
1.818276214599609e+02 
1.796018981933594e+02 
2.085167083740234e+02 
1.794718475341797e+02 
2.125906372070312e+02 
1.835770874023438e+02 
2.138407287597656e+02 
1.850531311035156e+02 
2.152436676025391e+02 
1.860201263427734e+02 
2.163777008056641e+02 
1.877023773193359e+02 
2.239264984130859e+02 
2.186978607177734e+02 
1.905608825683594e+02 
2.255220184326172e+02 
2.227896270751953e+02 
1.944404602050781e+02 
2.286762847900391e+02 
2.245062103271484e+02 
2.004020538330078e+02 
2.323691253662109e+02 
2.279148406982422e+02 
2.036635894775391e+02 
2.023370513916016e+02 
2.358450164794922e+02 
2.317671356201172e+02 
2.036291656494141e+02 
2.024267578125000e+02 
2.374446258544922e+02 
2.333833160400391e+02 
2.038612060546875e+02 
2.033599243164062e+02 
2.392891387939453e+02 
2.354015045166016e+02 
2.048336181640625e+02 
2.046905670166016e+02 
2.413207244873047e+02 
2.377091827392578e+02 
2.066475677490234e+02 
2.054897003173828e+02 
2.440798797607422e+02 
2.407418670654297e+02 
2.072435607910156e+02 
2.046993103027344e+02 
2.469573669433594e+02 
2.441467132568359e+02 
2.040268554687500e+02 
2.051430511474609e+02 
2.064225921630859e+02 
2.516123199462891e+02 
2.493723754882812e+02 
2.015992736816406e+02 
2.034076843261719e+02 
2.575563049316406e+02 
2.559926147460938e+02 
2.009846649169922e+02 
2.006533508300781e+02 
2.607372131347656e+02 
2.615756530761719e+02 
2.005079956054688e+02 
1.989597625732422e+02 
2.691550598144531e+02 
2.684569091796875e+02 
2.698348388671875e+02 
1.987706756591797e+02 
1.966781463623047e+02 
2.686589660644531e+02 
2.686400756835938e+02 
1.960058746337891e+02 
1.940558929443359e+02 
2.669534606933594e+02 
2.674374694824219e+02 
1.922126464843750e+02 
1.914785003662109e+02 
2.601979370117188e+02 
2.651265869140625e+02 
2.664475097656250e+02 
1.896516265869141e+02 
1.870935668945312e+02 
1.867797698974609e+02 
2.586669311523438e+02 
2.642875366210938e+02 
2.660771789550781e+02 
1.860215759277344e+02 
1.822114410400391e+02 
2.579013977050781e+02 
2.639138183593750e+02 
2.658856506347656e+02 
1.835951690673828e+02 
1.799492645263672e+02 
2.576652526855469e+02 
2.638279113769531e+02 
2.657924804687500e+02 
1.825987396240234e+02 
1.793423309326172e+02 
2.577191467285156e+02 
2.638728332519531e+02 
2.657600097656250e+02 
1.825351257324219e+02 
1.794908447265625e+02 
2.578180541992188e+02 
2.639150695800781e+02 
2.657382202148438e+02 
1.826757049560547e+02 
1.796255035400391e+02 
2.577747192382812e+02 
2.638311157226562e+02 
2.656327209472656e+02 
1.825157165527344e+02 
1.793614501953125e+02 
2.575222778320312e+02 
2.636051025390625e+02 
2.654163208007812e+02 
1.820559387207031e+02 
1.787978057861328e+02 
2.572655944824219e+02 
2.633937683105469e+02 
2.652235412597656e+02 
1.816598968505859e+02 
1.783846282958984e+02 
2.571367492675781e+02 
2.635251464843750e+02 
2.654034118652344e+02 
1.820029602050781e+02 
1.787734680175781e+02 
2.576691589355469e+02 
2.640729370117188e+02 
2.660369567871094e+02 
1.828992156982422e+02 
1.797156066894531e+02 
2.585548095703125e+02 
2.650543212890625e+02 
2.670529479980469e+02 
1.844596710205078e+02 
1.812625274658203e+02 
2.601021118164062e+02 
2.665755920410156e+02 
2.686279602050781e+02 
1.866665191650391e+02 
1.833197174072266e+02 
2.618511962890625e+02 
2.682827758789062e+02 
2.703685607910156e+02 
1.890385131835938e+02 
1.854075622558594e+02 
2.634406127929688e+02 
2.696494140625000e+02 
2.716216735839844e+02 
1.914625091552734e+02 
1.879283599853516e+02 
2.656671752929688e+02 
2.718684082031250e+02 
2.738751525878906e+02 
1.929083404541016e+02 
1.891988220214844e+02 
2.671430969238281e+02 
2.732843933105469e+02 
2.751513061523438e+02 
1.924861145019531e+02 
1.890013732910156e+02 
2.669885253906250e+02 
2.731243286132812e+02 
2.748764343261719e+02 
1.917169799804688e+02 
1.891965332031250e+02 
2.675741577148438e+02 
2.734757385253906e+02 
2.748615112304688e+02 
1.914466552734375e+02 
1.904862365722656e+02 
2.689553833007812e+02 
2.742632751464844e+02 
2.750173950195312e+02 
1.918600006103516e+02 
1.920640106201172e+02 
2.709336547851562e+02 
2.746319274902344e+02 
2.751804504394531e+02 
1.927399749755859e+02 
1.936142425537109e+02 
2.747465515136719e+02 
2.753598022460938e+02 
1.940835418701172e+02 
1.960702056884766e+02 
2.757264099121094e+02 
2.017306976318359e+02 
1.985112609863281e+02 
2.002636718750000e+02 
2.041367187500000e+02 
2.021195068359375e+02 
2.069046936035156e+02 
2.054724121093750e+02 
2.099153289794922e+02 
2.115427703857422e+02 
2.216053009033203e+02 
2.189130249023438e+02 
2.232197570800781e+02 
2.245215606689453e+02 
2.272267913818359e+02 
2.297586517333984e+02 
2.387853393554688e+02 
2.373392944335938e+02 
2.370862579345703e+02 
2.338822326660156e+02 
2.316711425781250e+02 
2.300888061523438e+02 
1.818606872558594e+02 
1.823404235839844e+02 
2.290730743408203e+02 
2.327498931884766e+02 
2.286320495605469e+02 
1.768006439208984e+02 
1.777404022216797e+02 
2.294660186767578e+02 
2.275411376953125e+02 
1.740550079345703e+02 
1.759241485595703e+02 
2.283397521972656e+02 
2.336643829345703e+02 
2.295817413330078e+02 
1.756011352539062e+02 
1.730162353515625e+02 
1.754627380371094e+02 
2.324245452880859e+02 
2.294100952148438e+02 
1.747448120117188e+02 
1.763338012695312e+02 
2.304334411621094e+02 
2.386287536621094e+02 
2.323707122802734e+02 
1.776883697509766e+02 
1.760341186523438e+02 
1.777058715820312e+02 
2.342874450683594e+02 
2.312060546875000e+02 
1.733211822509766e+02 
1.739414367675781e+02 
2.306459197998047e+02 
2.385759277343750e+02 
2.314818572998047e+02 
1.704484405517578e+02 
1.726360168457031e+02 
2.347040405273438e+02 
2.307078399658203e+02 
1.721954803466797e+02 
1.701813354492188e+02 
1.720330963134766e+02 
2.315161285400391e+02 
2.412110290527344e+02 
2.333146972656250e+02 
1.714842987060547e+02 
1.726465759277344e+02 
2.354648437500000e+02 
2.311631011962891e+02 
1.741859893798828e+02 
1.722944946289062e+02 
1.743132324218750e+02 
2.312256011962891e+02 
2.420581359863281e+02 
2.334925689697266e+02 
1.739243927001953e+02 
1.752597503662109e+02 
2.345900573730469e+02 
2.283956756591797e+02 
1.769921722412109e+02 
1.757807312011719e+02 
1.785283813476562e+02 
2.267503509521484e+02 
2.230449676513672e+02 
1.734821777343750e+02 
1.764051971435547e+02 
2.208080291748047e+02 
2.185732727050781e+02 
1.760218200683594e+02 
1.723006439208984e+02 
1.743732757568359e+02 
2.197747802734375e+02 
2.255352630615234e+02 
2.226959686279297e+02 
1.709282989501953e+02 
1.721550598144531e+02 
2.254278411865234e+02 
2.319819793701172e+02 
2.286602783203125e+02 
1.729401855468750e+02 
1.736787109375000e+02 
1.752553100585938e+02 
2.306201934814453e+02 
2.351558990478516e+02 
2.309342956542969e+02 
1.766886444091797e+02 
1.754636840820312e+02 
1.768430023193359e+02 
2.310955810546875e+02 
2.300225219726562e+02 
1.726447753906250e+02 
1.749526672363281e+02 
2.293748779296875e+02 
2.306582641601562e+02 
2.264790649414062e+02 
1.742140045166016e+02 
1.733277282714844e+02 
1.725363769531250e+02 
2.221341400146484e+02 
2.219011230468750e+02 
1.656601409912109e+02 
1.670405883789062e+02 
2.191322174072266e+02 
2.227122192382812e+02 
2.172753601074219e+02 
1.655031127929688e+02 
1.639543762207031e+02 
1.620522155761719e+02 
2.174800262451172e+02 
2.152834625244141e+02 
1.590540313720703e+02 
1.581845397949219e+02 
1.659754028320312e+02 
2.152355499267578e+02 
2.230653381347656e+02 
2.175427856445312e+02 
1.590686187744141e+02 
1.620885009765625e+02 
1.601624603271484e+02 
2.202590484619141e+02 
2.301394958496094e+02 
2.235549621582031e+02 
1.613756103515625e+02 
1.677954406738281e+02 
1.632622528076172e+02 
2.276813812255859e+02 
2.245579071044922e+02 
1.655750274658203e+02 
1.641916809082031e+02 
2.258513488769531e+02 
2.321334991455078e+02 
2.277987976074219e+02 
1.652595367431641e+02 
1.700353393554688e+02 
1.678284301757812e+02 
2.292579345703125e+02 
2.390474243164062e+02 
2.325593261718750e+02 
1.697828826904297e+02 
1.742318572998047e+02 
1.716342315673828e+02 
2.358096618652344e+02 
2.459352111816406e+02 
2.384464263916016e+02 
1.745238647460938e+02 
1.731175384521484e+02 
2.410908203125000e+02 
2.477882843017578e+02 
2.418420562744141e+02 
1.763066711425781e+02 
1.787909393310547e+02 
1.791712493896484e+02 
2.402484588623047e+02 
2.371121673583984e+02 
1.815675048828125e+02 
1.797798767089844e+02 
1.816670532226562e+02 
2.365455627441406e+02 
2.420095520019531e+02 
2.375296478271484e+02 
1.764763641357422e+02 
1.777153625488281e+02 
2.384661102294922e+02 
2.427706146240234e+02 
2.393760528564453e+02 
1.787142333984375e+02 
1.765233917236328e+02 
1.796880035400391e+02 
2.400973663330078e+02 
2.455831756591797e+02 
2.414344940185547e+02 
1.799649200439453e+02 
1.757456817626953e+02 
1.785330963134766e+02 
2.432054748535156e+02 
2.498218383789062e+02 
2.450691223144531e+02 
1.726007995605469e+02 
1.753415679931641e+02 
1.741262817382812e+02 
2.469608764648438e+02 
2.535403747558594e+02 
2.481918640136719e+02 
1.747886352539062e+02 
1.712922363281250e+02 
1.743245849609375e+02 
2.475485534667969e+02 
2.446779174804688e+02 
1.739900665283203e+02 
1.722670593261719e+02 
1.737975616455078e+02 
2.423115386962891e+02 
2.454329681396484e+02 
2.405467224121094e+02 
1.719355926513672e+02 
1.717963562011719e+02 
1.757710723876953e+02 
2.394082336425781e+02 
2.463625946044922e+02 
2.391306915283203e+02 
1.731879272460938e+02 
1.713040618896484e+02 
1.738044128417969e+02 
1.756978302001953e+02 
2.397151031494141e+02 
2.343799591064453e+02 
1.732386016845703e+02 
1.715241699218750e+02 
1.736747741699219e+02 
1.776350097656250e+02 
2.350253753662109e+02 
2.373201751708984e+02 
1.737247314453125e+02 
1.734892883300781e+02 
1.736553802490234e+02 
1.804514160156250e+02 
2.390554351806641e+02 
2.423613891601562e+02 
1.732658691406250e+02 
1.721089019775391e+02 
1.767806549072266e+02 
1.843780364990234e+02 
1.726045074462891e+02 
1.751532287597656e+02 
1.734853363037109e+02 
1.805060119628906e+02 
1.891527099609375e+02 
1.740504608154297e+02 
1.794026031494141e+02 
1.762184143066406e+02 
1.841191711425781e+02 
1.772861175537109e+02 
1.791034240722656e+02 
1.772606811523438e+02 
1.835707397460938e+02 
1.758242492675781e+02 
1.786372528076172e+02 
1.754388580322266e+02 
1.746590576171875e+02 
1.812202301025391e+02 
1.760675659179688e+02 
1.782085723876953e+02 
1.800162048339844e+02 
1.822043457031250e+02 
1.832072296142578e+02 
1.842969055175781e+02 
1.835805358886719e+02 
2.608273925781250e+02 
2.069190216064453e+02 
2.601259765625000e+02 
2.600636291503906e+02 
2.597034912109375e+02 
2.030298309326172e+02 
2.059149169921875e+02 
2.033442687988281e+02 
2.591397399902344e+02 
2.587973022460938e+02 
2.582449645996094e+02 
1.967893524169922e+02 
1.995340118408203e+02 
1.961497039794922e+02 
2.581666870117188e+02 
2.582453918457031e+02 
2.579682312011719e+02 
1.899317474365234e+02 
1.925923156738281e+02 
1.895003356933594e+02 
2.569367370605469e+02 
2.571701965332031e+02 
2.578382568359375e+02 
1.843587493896484e+02 
1.861452484130859e+02 
1.847067108154297e+02 
2.603662109375000e+02 
2.600667724609375e+02 
2.620878601074219e+02 
2.621994628906250e+02 
2.648345947265625e+02 
1.843459472656250e+02 
1.840434875488281e+02 
1.846351776123047e+02 
1.852725219726562e+02 
1.863655090332031e+02 
2.662565612792969e+02 
2.669576721191406e+02 
2.644182739257812e+02 
1.887727050781250e+02 
1.874692077636719e+02 
1.886862182617188e+02 
2.579395446777344e+02 
2.600311584472656e+02 
2.558728027343750e+02 
1.912384948730469e+02 
1.982717132568359e+02 
1.952383728027344e+02 
1.991834869384766e+02 
2.514433135986328e+02 
2.526895446777344e+02 
2.511911468505859e+02 
2.005690002441406e+02 
1.975776977539062e+02 
2.512770385742188e+02 
2.514748687744141e+02 
2.524245910644531e+02 
2.538243865966797e+02 
2.541322479248047e+02 
1.954278717041016e+02 
1.980106658935547e+02 
1.956472015380859e+02 
1.971870269775391e+02 
2.482886352539062e+02 
2.524199829101562e+02 
2.505167694091797e+02 
2.550037231445312e+02 
2.518441314697266e+02 
1.986347198486328e+02 
2.038271484375000e+02 
2.032303161621094e+02 
2.040110931396484e+02 
2.479472045898438e+02 
2.511169281005859e+02 
2.515433349609375e+02 
2.029475860595703e+02 
2.034698486328125e+02 
2.040125579833984e+02 
2.496183166503906e+02 
2.487093353271484e+02 
2.531095123291016e+02 
2.550510406494141e+02 
2.582092285156250e+02 
2.586775512695312e+02 
2.042182312011719e+02 
1.980197906494141e+02 
2.018475952148438e+02 
2.543015289306641e+02 
2.570709533691406e+02 
2.560316162109375e+02 
2.589337158203125e+02 
2.577053833007812e+02 
1.996118621826172e+02 
2.008572387695312e+02 
1.999315185546875e+02 
2.021112823486328e+02 
2.528707122802734e+02 
2.565435180664062e+02 
2.531024169921875e+02 
2.581314392089844e+02 
2.538002319335938e+02 
2.581066284179688e+02 
2.512527770996094e+02 
2.025643463134766e+02 
2.049120025634766e+02 
2.042421722412109e+02 
2.052954864501953e+02 
2.415954437255859e+02 
2.464042053222656e+02 
2.432416076660156e+02 
2.475940093994141e+02 
2.421032257080078e+02 
2.041973114013672e+02 
2.031302795410156e+02 
2.014443511962891e+02 
2.020770721435547e+02 
2.345741424560547e+02 
2.385089416503906e+02 
2.360274353027344e+02 
2.400204010009766e+02 
2.343244171142578e+02 
2.013144836425781e+02 
1.993149566650391e+02 
1.931539001464844e+02 
1.870756683349609e+02 
2.278915252685547e+02 
2.309232330322266e+02 
2.284691467285156e+02 
1.802070007324219e+02 
1.836123199462891e+02 
1.818365325927734e+02 
2.258800201416016e+02 
2.249914703369141e+02 
2.263462524414062e+02 
2.270110626220703e+02 
1.796559295654297e+02 
1.836760711669922e+02 
1.809164886474609e+02 
1.789862823486328e+02 
1.792374877929688e+02 
2.266680450439453e+02 
2.303982086181641e+02 
2.276916656494141e+02 
1.810434875488281e+02 
1.839217376708984e+02 
1.868289794921875e+02 
1.923035583496094e+02 
2.298611602783203e+02 
2.305687713623047e+02 
2.320060272216797e+02 
2.356719665527344e+02 
2.350511779785156e+02 
1.939587249755859e+02 
1.957535552978516e+02 
1.986672821044922e+02 
2.323955383300781e+02 
2.308275909423828e+02 
2.321972503662109e+02 
2.312473297119141e+02 
2.315368194580078e+02 
2.307993469238281e+02 
2.294731445312500e+02 
1.988807067871094e+02 
1.989006195068359e+02 
1.992138671875000e+02 
1.992039794921875e+02 
1.968482055664062e+02 
2.278551177978516e+02 
2.273471221923828e+02 
2.259661254882812e+02 
2.247032928466797e+02 
2.300164337158203e+02 
2.251347961425781e+02 
2.270371093750000e+02 
2.254091186523438e+02 
1.971029968261719e+02 
1.950264434814453e+02 
1.950676116943359e+02 
1.937629699707031e+02 
1.920826110839844e+02 
1.888899078369141e+02 
2.241583862304688e+02 
2.225280303955078e+02 
2.215728607177734e+02 
2.278820495605469e+02 
2.222866210937500e+02 
2.282441406250000e+02 
2.292818145751953e+02 
2.327810058593750e+02 
1.919930572509766e+02 
1.896660461425781e+02 
1.865767517089844e+02 
1.868326721191406e+02 
1.849453430175781e+02 
1.827059326171875e+02 
2.235092926025391e+02 
2.249457397460938e+02 
2.271983642578125e+02 
2.299214630126953e+02 
2.376185913085938e+02 
2.335941162109375e+02 
2.340923309326172e+02 
2.328849792480469e+02 
2.328228912353516e+02 
1.824843292236328e+02 
1.802373657226562e+02 
1.809910888671875e+02 
1.792304077148438e+02 
1.787790069580078e+02 
1.790742340087891e+02 
2.311420135498047e+02 
2.300723876953125e+02 
2.307099456787109e+02 
2.317263336181641e+02 
2.339343414306641e+02 
2.314964599609375e+02 
2.323365783691406e+02 
2.314815673828125e+02 
2.303602600097656e+02 
1.782016296386719e+02 
1.785701904296875e+02 
1.810297546386719e+02 
1.800236816406250e+02 
1.811702270507812e+02 
1.823387603759766e+02 
1.852482299804688e+02 
2.306433410644531e+02 
2.301976165771484e+02 
2.301219940185547e+02 
2.294428253173828e+02 
2.291044006347656e+02 
2.271116943359375e+02 
2.258925476074219e+02 
2.240402984619141e+02 
2.229113922119141e+02 
1.815432128906250e+02 
1.844335327148438e+02 
1.890072326660156e+02 
1.885702209472656e+02 
1.791770019531250e+02 
1.836241455078125e+02 
1.782375946044922e+02 
2.255716247558594e+02 
2.246589202880859e+02 
2.244725341796875e+02 
2.243472595214844e+02 
2.236532135009766e+02 
2.174636688232422e+02 
2.194379425048828e+02 
2.183380889892578e+02 
1.803563690185547e+02 
1.801548767089844e+02 
1.809609832763672e+02 
1.864923706054688e+02 
1.861176757812500e+02 
1.870909271240234e+02 
1.810061950683594e+02 
2.141101379394531e+02 
2.141317291259766e+02 
2.168507690429688e+02 
2.205847625732422e+02 
2.211553955078125e+02 
2.218285522460938e+02 
2.145778961181641e+02 
2.167728118896484e+02 
1.791450500488281e+02 
1.813598480224609e+02 
1.837302246093750e+02 
1.855957489013672e+02 
1.877042236328125e+02 
1.778819274902344e+02 
1.866102600097656e+02 
1.797942504882812e+02 
2.138671875000000e+02 
2.134669036865234e+02 
2.109008331298828e+02 
2.026912384033203e+02 
2.073191375732422e+02 
2.016122283935547e+02 
2.070600891113281e+02 
2.016390228271484e+02 
2.078562622070312e+02 
2.020964355468750e+02 
2.090590362548828e+02 
2.025854187011719e+02 
2.098412933349609e+02 
2.023044738769531e+02 
2.097247467041016e+02 
2.013781890869141e+02 
2.091670684814453e+02 
2.005713348388672e+02 
2.092115325927734e+02 
2.005253143310547e+02 
2.105238952636719e+02 
2.026332092285156e+02 
2.133027343750000e+02 
2.001564788818359e+02 
1.716536102294922e+02 
1.737335510253906e+02 
1.697172241210938e+02 
1.712872772216797e+02 
1.704448547363281e+02 
1.715431213378906e+02 
1.735620880126953e+02 
1.851033477783203e+02 
1.890766143798828e+02 
1.853799743652344e+02 
1.905041809082031e+02 
1.879231719970703e+02 
1.948410339355469e+02 
1.926289978027344e+02 
2.010935668945312e+02 
1.994278259277344e+02 
2.093354034423828e+02 
2.029629669189453e+02 
2.136936950683594e+02 
2.060847930908203e+02 
2.169168853759766e+02 
2.045825958251953e+02 
1.701626586914062e+02 
1.711379547119141e+02 
1.731389770507812e+02 
1.768801727294922e+02 
1.669491729736328e+02 
1.717979583740234e+02 
1.593080139160156e+02 
1.562163391113281e+02 
1.839652404785156e+02 
1.902909698486328e+02 
1.814605102539062e+02 
1.890360565185547e+02 
1.808774414062500e+02 
1.904975433349609e+02 
1.823434600830078e+02 
1.931456909179688e+02 
1.634807281494141e+02 
1.597807312011719e+02 
1.581885681152344e+02 
1.575721435546875e+02 
1.597118682861328e+02 
1.460092620849609e+02 
1.511759185791016e+02 
1.448470153808594e+02 
1.421260070800781e+02 
1.401975860595703e+02 
1.391043243408203e+02 
1.242932815551758e+02 
1.335006866455078e+02 
1.235251235961914e+02 
1.329143371582031e+02 
1.246400070190430e+02 
1.347073059082031e+02 
1.274578857421875e+02 
1.376882171630859e+02 
1.325872497558594e+02 
1.415382080078125e+02 
1.353796844482422e+02 
1.293436737060547e+02 
1.345883026123047e+02 
1.375460662841797e+02 
1.392854156494141e+02 
1.427202606201172e+02 
1.437360687255859e+02 
1.420814666748047e+02 
1.386635437011719e+02 
1.272965240478516e+02 
1.175373077392578e+02 
1.811000213623047e+02 
1.807913818359375e+02 
1.805444946289062e+02 
1.812148132324219e+02 
1.843019104003906e+02 
1.907246246337891e+02 
1.953702545166016e+02 
2.007160644531250e+02 
2.065199584960938e+02 
2.126226806640625e+02 
2.152056579589844e+02 
2.152594146728516e+02 
2.157300109863281e+02 
2.168822174072266e+02 
2.190690765380859e+02 
2.218424224853516e+02 
2.183329010009766e+02 
2.121833343505859e+02 
2.068943328857422e+02 
2.023981628417969e+02 
1.994286041259766e+02 
1.986338348388672e+02 
1.980878601074219e+02 
1.707842254638672e+02 
1.686044921875000e+02 
1.672478790283203e+02 
1.729317474365234e+02 
1.690431823730469e+02 
1.746378784179688e+02 
1.705621643066406e+02 
1.763536529541016e+02 
1.723753662109375e+02 
1.732313537597656e+02 
1.727763824462891e+02 
1.726718902587891e+02 
1.740229949951172e+02 
1.763037567138672e+02 
1.793917694091797e+02 
1.831682281494141e+02 
1.825461425781250e+02 
1.826349639892578e+02 
1.836460418701172e+02 
1.863900451660156e+02 
1.980598907470703e+02 
2.077839508056641e+02 
1.917906494140625e+02 
1.899527435302734e+02 
2.015361175537109e+02 
2.080405120849609e+02 
1.957860260009766e+02 
2.061312408447266e+02 
2.114651947021484e+02 
2.003313598632812e+02 
2.118643951416016e+02 
2.169126739501953e+02 
2.061553344726562e+02 
2.181126708984375e+02 
2.232961120605469e+02 
2.123678894042969e+02 
2.221354217529297e+02 
2.286520080566406e+02 
2.139610290527344e+02 
2.220723266601562e+02 
2.284374237060547e+02 
2.137781066894531e+02 
2.224326019287109e+02 
2.283543853759766e+02 
2.141587524414062e+02 
2.231271514892578e+02 
2.286889495849609e+02 
2.148314208984375e+02 
2.245270233154297e+02 
2.295062866210938e+02 
2.163430480957031e+02 
2.273512268066406e+02 
2.314098205566406e+02 
2.194318084716797e+02 
2.287293395996094e+02 
2.338575744628906e+02 
2.208115081787109e+02 
2.258703613281250e+02 
2.335588531494141e+02 
2.207423706054688e+02 
2.202745056152344e+02 
2.326212463378906e+02 
2.192892913818359e+02 
2.150220642089844e+02 
2.271916656494141e+02 
2.146942901611328e+02 
2.103469390869141e+02 
2.225473937988281e+02 
2.112057037353516e+02 
2.051087036132812e+02 
2.055333099365234e+02 
2.021030883789062e+02 
1.978304901123047e+02 
1.983319549560547e+02 
1.952642669677734e+02 
1.910106353759766e+02 
1.862584686279297e+02 
1.802817077636719e+02 
1.597865600585938e+02 
1.548674163818359e+02 
1.539617309570312e+02 
1.598497467041016e+02 
1.555147247314453e+02 
1.618050689697266e+02 
1.583226165771484e+02 
1.660953979492188e+02 
1.634590759277344e+02 
1.721372833251953e+02 
1.694396514892578e+02 
1.780063934326172e+02 
1.744884338378906e+02 
1.821417694091797e+02 
1.757830047607422e+02 
1.708952178955078e+02 
1.660494079589844e+02 
2.173835449218750e+02 
2.181143493652344e+02 
2.197288665771484e+02 
2.183302154541016e+02 
2.148134613037109e+02 
2.168948516845703e+02 
2.131743621826172e+02 
2.123970489501953e+02 
2.118024444580078e+02 
2.147311706542969e+02 
2.194166564941406e+02 
2.256011962890625e+02 
2.320190124511719e+02 
2.327182312011719e+02 
2.321308593750000e+02 
2.319352416992188e+02 
2.323298645019531e+02 
2.334486389160156e+02 
2.356809387207031e+02 
2.365120391845703e+02 
2.358498077392578e+02 
2.353652343750000e+02 
2.327662048339844e+02 
2.281071472167969e+02 
2.225851898193359e+02 
2.205424652099609e+02 
2.203017578125000e+02 
2.227638244628906e+02 
2.219586944580078e+02 
2.123468933105469e+02 
2.179637451171875e+02 
2.121468658447266e+02 
2.161811828613281e+02 
2.089111328125000e+02 
2.117761535644531e+02 
1.687986450195312e+02 
1.642952423095703e+02 
1.606469573974609e+02 
1.694785614013672e+02 
1.639568328857422e+02 
1.682490539550781e+02 
1.632632751464844e+02 
1.692425079345703e+02 
1.616343383789062e+02 
1.664110412597656e+02 
1.585286407470703e+02 
1.933937377929688e+02 
2.030741577148438e+02 
1.992258605957031e+02 
2.007456359863281e+02 
1.851611785888672e+02 
2.045443572998047e+02 
2.005653991699219e+02 
2.005068054199219e+02 
2.044809417724609e+02 
2.016976318359375e+02 
2.047357482910156e+02 
2.013557128906250e+02 
2.010216217041016e+02 
2.007552947998047e+02 
2.032221527099609e+02 
2.060182037353516e+02 
2.088805389404297e+02 
2.099714660644531e+02 
2.116108856201172e+02 
2.142752227783203e+02 
2.165679321289062e+02 
2.189712219238281e+02 
2.178006744384766e+02 
1.589166870117188e+02 
1.581150817871094e+02 
1.546119232177734e+02 
1.617104949951172e+02 
1.603083953857422e+02 
1.644786987304688e+02 
1.627491149902344e+02 
1.674196166992188e+02 
1.649924011230469e+02 
1.708943634033203e+02 
1.626882629394531e+02 
1.776027221679688e+02 
1.906611633300781e+02 
1.796122283935547e+02 
1.872711029052734e+02 
1.729366912841797e+02 
1.790582122802734e+02 
1.896981353759766e+02 
1.828664093017578e+02 
1.934932403564453e+02 
1.883439788818359e+02 
1.866162261962891e+02 
1.954636230468750e+02 
1.913393096923828e+02 
1.981183929443359e+02 
1.937081146240234e+02 
1.983737030029297e+02 
1.991605224609375e+02 
1.997009582519531e+02 
1.566730194091797e+02 
1.505135192871094e+02 
1.514666748046875e+02 
1.564739532470703e+02 
1.518286895751953e+02 
1.575435028076172e+02 
1.519740600585938e+02 
1.606987915039062e+02 
1.529214324951172e+02 
1.832019195556641e+02 
1.952830047607422e+02 
1.929189758300781e+02 
1.954114532470703e+02 
1.727457885742188e+02 
1.989412384033203e+02 
1.960881195068359e+02 
1.930134735107422e+02 
2.026477508544922e+02 
1.956144104003906e+02 
1.938569488525391e+02 
1.599216156005859e+02 
1.571051940917969e+02 
1.565902099609375e+02 
1.604747467041016e+02 
1.562471313476562e+02 
1.618339538574219e+02 
1.553276214599609e+02 
1.741938171386719e+02 
1.873476715087891e+02 
1.831613159179688e+02 
1.845037841796875e+02 
1.644195098876953e+02 
1.907333831787109e+02 
1.885914459228516e+02 
1.839887390136719e+02 
1.939371795654297e+02 
1.933466339111328e+02 
1.965376586914062e+02 
1.963236541748047e+02 
1.973295745849609e+02 
1.525076446533203e+02 
1.510363159179688e+02 
1.528888244628906e+02 
1.525993957519531e+02 
1.520383453369141e+02 
1.542810821533203e+02 
1.552682647705078e+02 
1.736300964355469e+02 
1.848624114990234e+02 
1.812201995849609e+02 
1.848512725830078e+02 
1.656846618652344e+02 
1.886174621582031e+02 
1.853429412841797e+02 
1.818099060058594e+02 
1.910162200927734e+02 
1.881025238037109e+02 
1.917234191894531e+02 
1.878108978271484e+02 
1.561667633056641e+02 
1.552868347167969e+02 
1.559740905761719e+02 
1.565313568115234e+02 
1.564063873291016e+02 
1.552199096679688e+02 
1.877193145751953e+02 
1.867955169677734e+02 
1.872369384765625e+02 
1.869754791259766e+02 
1.859029846191406e+02 
1.866662902832031e+02 
1.627257690429688e+02 
1.618929901123047e+02 
1.608005371093750e+02 
1.598271789550781e+02 
1.577254943847656e+02 
1.839448089599609e+02 
1.833223266601562e+02 
1.861733551025391e+02 
1.821227416992188e+02 
1.848325042724609e+02 
1.845171203613281e+02 
1.863939514160156e+02 
1.619994506835938e+02 
1.657277526855469e+02 
1.593885040283203e+02 
1.875169525146484e+02 
1.854203491210938e+02 
1.897372131347656e+02 
1.834810333251953e+02 
1.858647460937500e+02 
1.842876739501953e+02 
1.719586944580078e+02 
1.715844421386719e+02 
1.707930450439453e+02 
1.701398620605469e+02 
1.674079437255859e+02 
1.948737640380859e+02 
1.925885925292969e+02 
1.947866668701172e+02 
1.940945892333984e+02 
1.941525268554688e+02 
1.935942993164062e+02 
1.913934631347656e+02 
1.795799255371094e+02 
1.749482727050781e+02 
1.781537475585938e+02 
1.711786193847656e+02 
2.056953887939453e+02 
2.006607055664062e+02 
2.049015960693359e+02 
1.993892669677734e+02 
1.959762725830078e+02 
1.879164886474609e+02 
1.874272308349609e+02 
1.812101745605469e+02 
1.853631439208984e+02 
1.792696685791016e+02 
2.139462738037109e+02 
2.096531219482422e+02 
2.112610626220703e+02 
2.116945800781250e+02 
2.076493225097656e+02 
1.789302215576172e+02 
1.820908966064453e+02 
1.853551025390625e+02 
1.875777893066406e+02 
1.874820861816406e+02 
1.887493743896484e+02 
1.863208770751953e+02 
2.227953186035156e+02 
2.168802032470703e+02 
2.181164550781250e+02 
2.213715515136719e+02 
2.162731018066406e+02 
2.192247161865234e+02 
2.136779632568359e+02 
1.769312286376953e+02 
1.788610839843750e+02 
1.834630584716797e+02 
1.828131103515625e+02 
1.866221771240234e+02 
1.879043731689453e+02 
1.889155273437500e+02 
2.267127075195312e+02 
2.215459289550781e+02 
2.254417572021484e+02 
1.784640502929688e+02 
1.774236145019531e+02 
1.808210449218750e+02 
1.800432891845703e+02 
1.825570831298828e+02 
2.271732177734375e+02 
2.283787078857422e+02 
2.259121093750000e+02 
2.257909088134766e+02 
1.785582733154297e+02 
1.793592681884766e+02 
1.771110076904297e+02 
1.788851928710938e+02 
1.779781799316406e+02 
2.263683624267578e+02 
2.262552490234375e+02 
2.263636169433594e+02 
2.251765594482422e+02 
2.245374450683594e+02 
1.739105529785156e+02 
1.739668731689453e+02 
1.762407226562500e+02 
1.774788513183594e+02 
2.228868103027344e+02 
2.229928283691406e+02 
2.243445892333984e+02 
2.255145874023438e+02 
2.247000732421875e+02 
2.247210998535156e+02 
1.704528198242188e+02 
1.710971679687500e+02 
1.709431610107422e+02 
1.720563201904297e+02 
2.198219299316406e+02 
2.222798004150391e+02 
2.218417816162109e+02 
2.228112335205078e+02 
2.220520324707031e+02 
2.230214538574219e+02 
1.706191406250000e+02 
1.729768981933594e+02 
1.695665893554688e+02 
2.140688171386719e+02 
2.163695831298828e+02 
2.188051605224609e+02 
2.194012603759766e+02 
2.205561981201172e+02 
2.214447784423828e+02 
1.751011505126953e+02 
1.782692565917969e+02 
1.724942169189453e+02 
2.134110717773438e+02 
2.149555969238281e+02 
2.165965881347656e+02 
2.171990356445312e+02 
2.188957824707031e+02 
2.205422058105469e+02 
1.827316284179688e+02 
1.848799896240234e+02 
1.791123962402344e+02 
2.113824310302734e+02 
2.133274383544922e+02 
2.159806365966797e+02 
2.159997253417969e+02 
2.174562225341797e+02 
1.817880859375000e+02 
1.827396697998047e+02 
1.829207305908203e+02 
1.841575012207031e+02 
2.120003814697266e+02 
2.133699493408203e+02 
2.117381896972656e+02 
2.135449066162109e+02 
2.132623748779297e+02 
2.158305969238281e+02 
1.812753906250000e+02 
1.825542144775391e+02 
1.811074676513672e+02 
1.823244628906250e+02 
2.089084014892578e+02 
2.114710235595703e+02 
2.103138732910156e+02 
2.128746032714844e+02 
2.142801971435547e+02 
1.763966369628906e+02 
1.796526489257812e+02 
1.766631469726562e+02 
1.808455047607422e+02 
1.828679656982422e+02 
1.835185241699219e+02 
2.129182128906250e+02 
2.127555389404297e+02 
2.138544006347656e+02 
2.115109100341797e+02 
1.667089080810547e+02 
1.711447296142578e+02 
1.688978881835938e+02 
1.714188995361328e+02 
1.742205047607422e+02 
2.092108459472656e+02 
2.138399963378906e+02 
2.124036560058594e+02 
2.136789855957031e+02 
2.146101837158203e+02 
2.144322357177734e+02 
1.561768341064453e+02 
1.601744079589844e+02 
1.615415649414062e+02 
1.580651855468750e+02 
1.627711181640625e+02 
1.612902374267578e+02 
1.660649414062500e+02 
2.012413940429688e+02 
2.061689453125000e+02 
2.035398559570312e+02 
2.044048156738281e+02 
2.084948883056641e+02 
1.603136901855469e+02 
1.625886383056641e+02 
1.655443267822266e+02 
1.565557861328125e+02 
1.616129913330078e+02 
1.934513549804688e+02 
1.969469451904297e+02 
1.937440490722656e+02 
1.964793395996094e+02 
2.003211059570312e+02 
1.616085205078125e+02 
1.650895080566406e+02 
1.680086822509766e+02 
1.859350891113281e+02 
1.905356903076172e+02 
1.913534088134766e+02 
1.936415100097656e+02 
1.653005981445312e+02 
1.669380035400391e+02 
1.680873565673828e+02 
1.625045471191406e+02 
1.675550994873047e+02 
1.945751342773438e+02 
1.974554595947266e+02 
2.012432098388672e+02 
1.963655242919922e+02 
1.679326171875000e+02 
1.676306304931641e+02 
1.666461639404297e+02 
1.658248291015625e+02 
1.678610839843750e+02 
1.971288909912109e+02 
2.006460723876953e+02 
2.031330108642578e+02 
1.951597747802734e+02 
2.012094726562500e+02 
1.673176269531250e+02 
1.656847991943359e+02 
1.645438995361328e+02 
1.680298309326172e+02 
1.658811187744141e+02 
1.971294860839844e+02 
2.018664550781250e+02 
2.039483337402344e+02 
1.669478607177734e+02 
1.669188385009766e+02 
1.664654083251953e+02 
1.657061309814453e+02 
1.657404174804688e+02 
2.068922271728516e+02 
2.058837432861328e+02 
2.051576080322266e+02 
2.057539978027344e+02 
1.674875946044922e+02 
1.666387786865234e+02 
1.678882751464844e+02 
2.073106842041016e+02 
2.054931945800781e+02 
2.067096557617188e+02 
1.699464874267578e+02 
1.688319244384766e+02 
1.708135223388672e+02 
2.131047210693359e+02 
2.112530975341797e+02 
2.137712554931641e+02 
2.103678283691406e+02 
2.089960021972656e+02 
1.746630249023438e+02 
1.736746978759766e+02 
1.753384094238281e+02 
1.720592193603516e+02 
1.721724700927734e+02 
2.144428405761719e+02 
2.158658447265625e+02 
2.171068115234375e+02 
1.771674652099609e+02 
1.765167083740234e+02 
1.776113281250000e+02 
2.159564361572266e+02 
2.167430725097656e+02 
1.775890655517578e+02 
1.778424530029297e+02 
1.778089447021484e+02 
2.135383148193359e+02 
2.153318786621094e+02 
2.171675567626953e+02 
1.777966308593750e+02 
1.781554870605469e+02 
2.161433258056641e+02 
2.156692352294922e+02 
2.190449676513672e+02 
1.754057312011719e+02 
1.750100708007812e+02 
1.784433441162109e+02 
2.156020202636719e+02 
2.206178131103516e+02 
2.211110382080078e+02 
1.740759887695312e+02 
1.766583709716797e+02 
1.747796936035156e+02 
1.782167205810547e+02 
2.142718353271484e+02 
2.159465332031250e+02 
2.214880676269531e+02 
2.217142944335938e+02 
1.736377258300781e+02 
1.801123504638672e+02 
1.801592559814453e+02 
1.814469909667969e+02 
2.160006713867188e+02 
2.190629882812500e+02 
2.202999572753906e+02 
2.219149932861328e+02 
1.737743835449219e+02 
1.798624572753906e+02 
1.798076171875000e+02 
2.203301239013672e+02 
2.186379699707031e+02 
2.215612640380859e+02 
2.231612701416016e+02 
1.763465728759766e+02 
1.765021667480469e+02 
1.778627166748047e+02 
1.785893554687500e+02 
2.246520690917969e+02 
2.245226135253906e+02 
2.283554840087891e+02 
2.258337097167969e+02 
1.779365234375000e+02 
1.787741699218750e+02 
1.801956176757812e+02 
2.263582153320312e+02 
2.301541900634766e+02 
2.313339233398438e+02 
1.789766845703125e+02 
1.811824493408203e+02 
1.819321136474609e+02 
2.228075408935547e+02 
2.263183746337891e+02 
2.322426300048828e+02 
2.324049377441406e+02 
1.790321655273438e+02 
1.819179382324219e+02 
1.821779327392578e+02 
2.195655822753906e+02 
2.220989227294922e+02 
2.284240570068359e+02 
2.279171447753906e+02 
2.320238342285156e+02 
1.795681304931641e+02 
1.824869384765625e+02 
1.827813720703125e+02 
2.164686431884766e+02 
2.245419311523438e+02 
2.226054840087891e+02 
2.280733337402344e+02 
1.785520629882812e+02 
1.831265716552734e+02 
1.826318054199219e+02 
2.143318786621094e+02 
2.208658752441406e+02 
2.199179992675781e+02 
1.705062255859375e+02 
1.749727630615234e+02 
1.818955993652344e+02 
1.796946563720703e+02 
2.138777923583984e+02 
2.193283691406250e+02 
2.191323852539062e+02 
1.672534942626953e+02 
1.730856628417969e+02 
1.701304931640625e+02 
1.765866241455078e+02 
2.132101135253906e+02 
2.188391723632812e+02 
2.183157501220703e+02 
1.652151489257812e+02 
1.683431396484375e+02 
1.673373718261719e+02 
2.124848785400391e+02 
2.175588836669922e+02 
2.166946716308594e+02 
1.582147064208984e+02 
1.636177673339844e+02 
1.664093627929688e+02 
1.659090576171875e+02 
2.132601776123047e+02 
2.154669952392578e+02 
2.145038452148438e+02 
1.528411407470703e+02 
1.643235473632812e+02 
1.608773803710938e+02 
1.662061462402344e+02 
2.159079284667969e+02 
2.144673614501953e+02 
2.147129211425781e+02 
1.496782226562500e+02 
1.580504760742188e+02 
1.564823455810547e+02 
2.185255889892578e+02 
2.143028106689453e+02 
2.152068939208984e+02 
1.505054321289062e+02 
1.552728424072266e+02 
1.552587890625000e+02 
2.179615478515625e+02 
2.165591430664062e+02 
2.179313201904297e+02 
1.533799438476562e+02 
1.562543487548828e+02 
1.603823242187500e+02 
2.148475799560547e+02 
2.136628875732422e+02 
2.184976348876953e+02 
1.617118682861328e+02 
1.648164062500000e+02 
2.125471038818359e+02 
2.119274749755859e+02 
1.645946502685547e+02 
1.676876525878906e+02 
1.684273834228516e+02 
2.120804290771484e+02 
2.124870300292969e+02 
1.683111114501953e+02 
1.701670684814453e+02 
1.703963470458984e+02 
2.128735809326172e+02 
2.130305480957031e+02 
1.683095245361328e+02 
1.720264434814453e+02 
1.714582824707031e+02 
2.126783599853516e+02 
2.121384124755859e+02 
1.701574859619141e+02 
1.697645874023438e+02 
2.115417327880859e+02 
2.105666198730469e+02 
1.711769104003906e+02 
1.684436492919922e+02 
1.685711059570312e+02 
2.085084533691406e+02 
2.057011413574219e+02 
1.679279937744141e+02 
1.697330322265625e+02 
2.024047088623047e+02 
1.990574188232422e+02 
1.664253234863281e+02 
1.663444519042969e+02 
1.953385620117188e+02 
1.923480224609375e+02 
1.638272247314453e+02 
1.644095458984375e+02 
1.898661193847656e+02 
1.886603393554688e+02 
1.626772460937500e+02 
1.627356872558594e+02 
1.884819488525391e+02 
1.874793243408203e+02 
1.656117401123047e+02 
1.588389587402344e+02 
1.599537048339844e+02 
1.931520538330078e+02 
1.860162811279297e+02 
1.871754608154297e+02 
1.668351745605469e+02 
1.610088958740234e+02 
1.614345092773438e+02 
1.939104766845703e+02 
1.906308441162109e+02 
1.912348937988281e+02 
1.643131256103516e+02 
1.602979583740234e+02 
1.601699829101562e+02 
1.954438629150391e+02 
1.928399353027344e+02 
1.932807159423828e+02 
1.623868865966797e+02 
1.589723510742188e+02 
1.577405548095703e+02 
1.945869293212891e+02 
1.934320220947266e+02 
1.932504882812500e+02 
1.606902313232422e+02 
1.574043121337891e+02 
1.539045257568359e+02 
1.943149108886719e+02 
1.934505615234375e+02 
1.571599884033203e+02 
1.533422546386719e+02 
1.928016510009766e+02 
1.937565155029297e+02 
1.916317749023438e+02 
1.568396453857422e+02 
1.531770629882812e+02 
1.532751617431641e+02 
1.915648956298828e+02 
1.900648345947266e+02 
1.894478302001953e+02 
1.572581634521484e+02 
1.527650146484375e+02 
1.532965240478516e+02 
1.913441009521484e+02 
1.895402374267578e+02 
1.561354980468750e+02 
1.528370971679688e+02 
1.509745788574219e+02 
1.939620056152344e+02 
1.904930572509766e+02 
1.928800201416016e+02 
1.540567779541016e+02 
1.499557037353516e+02 
1.480297546386719e+02 
1.960401916503906e+02 
1.942890930175781e+02 
1.938693237304688e+02 
1.534098663330078e+02 
1.482279815673828e+02 
1.466982727050781e+02 
1.927998809814453e+02 
1.929983978271484e+02 
1.912863311767578e+02 
1.491985626220703e+02 
1.446266784667969e+02 
1.907438201904297e+02 
1.902903137207031e+02 
1.895449981689453e+02 
1.492085876464844e+02 
1.443788299560547e+02 
1.440489959716797e+02 
1.890604095458984e+02 
1.504760131835938e+02 
1.450666809082031e+02 
1.460872955322266e+02 
1.878249511718750e+02 
1.873148193359375e+02 
1.489469146728516e+02 
1.871716156005859e+02 
1.869254150390625e+02 
1.877470245361328e+02 
1.521219787597656e+02 
1.465363159179688e+02 
1.503834228515625e+02 
1.900305633544922e+02 
1.546688079833984e+02 
1.911681365966797e+02 
1.923251342773438e+02 
1.528785095214844e+02 
1.521141967773438e+02 
1.921207580566406e+02 
1.945313720703125e+02 
1.538178710937500e+02 
1.483812408447266e+02 
1.501870117187500e+02 
1.926809539794922e+02 
1.918205261230469e+02 
1.538788146972656e+02 
1.923238677978516e+02 
1.948900604248047e+02 
1.579657897949219e+02 
1.523471832275391e+02 
1.535516815185547e+02 
1.988236541748047e+02 
1.622723388671875e+02 
1.538585662841797e+02 
1.545273437500000e+02 
2.017201080322266e+02 
2.040894775390625e+02 
1.604775848388672e+02 
1.540801239013672e+02 
2.052188262939453e+02 
2.076898345947266e+02 
1.627314605712891e+02 
1.544449615478516e+02 
1.559387817382812e+02 
2.052785491943359e+02 
2.110707244873047e+02 
1.616242523193359e+02 
1.530730285644531e+02 
2.025926971435547e+02 
2.089979553222656e+02 
2.067926025390625e+02 
1.655657958984375e+02 
1.556757812500000e+02 
1.592721405029297e+02 
2.040801239013672e+02 
2.037612915039062e+02 
1.666118469238281e+02 
1.583117523193359e+02 
2.077479705810547e+02 
1.717288208007812e+02 
1.636409759521484e+02 
1.696942138671875e+02 
2.091477050781250e+02 
2.109719543457031e+02 
1.708690490722656e+02 
2.107562561035156e+02 
2.140150909423828e+02 
1.778048400878906e+02 
1.702456817626953e+02 
2.121672210693359e+02 
2.156546325683594e+02 
2.144969482421875e+02 
1.719500732421875e+02 
1.738250732421875e+02 
2.134844818115234e+02 
2.159729003906250e+02 
1.707237243652344e+02 
1.709170989990234e+02 
2.118783111572266e+02 
2.152805328369141e+02 
2.152578582763672e+02 
1.647259674072266e+02 
1.678015136718750e+02 
1.658900909423828e+02 
2.146619567871094e+02 
2.176534729003906e+02 
1.595334930419922e+02 
1.602275543212891e+02 
1.568844757080078e+02 
2.108718261718750e+02 
2.173551025390625e+02 
2.142134857177734e+02 
1.566448516845703e+02 
1.548001098632812e+02 
2.100407867431641e+02 
2.062159881591797e+02 
1.606001739501953e+02 
1.545408020019531e+02 
1.580856170654297e+02 
2.007228851318359e+02 
2.020367126464844e+02 
1.636991729736328e+02 
1.610930328369141e+02 
2.006459808349609e+02 
2.002846069335938e+02 
1.986577148437500e+02 
1.667830657958984e+02 
1.645283966064453e+02 
1.994525146484375e+02 
1.976599578857422e+02 
1.710025177001953e+02 
1.652423706054688e+02 
1.680321655273438e+02 
2.033598480224609e+02 
1.981406250000000e+02 
2.009619750976562e+02 
1.695978698730469e+02 
1.684690093994141e+02 
2.053848571777344e+02 
2.033712615966797e+02 
1.664639739990234e+02 
1.671653594970703e+02 
1.669902191162109e+02 
2.065569152832031e+02 
2.052007904052734e+02 
1.634039916992188e+02 
1.652442016601562e+02 
2.036833038330078e+02 
2.055566253662109e+02 
2.046307678222656e+02 
1.606648559570312e+02 
1.646792449951172e+02 
1.634591217041016e+02 
1.997333221435547e+02 
2.025012512207031e+02 
1.619212036132812e+02 
1.639208984375000e+02 
1.938227996826172e+02 
2.002092895507812e+02 
1.973107452392578e+02 
1.638151245117188e+02 
1.649014892578125e+02 
1.891775817871094e+02 
1.952230529785156e+02 
1.916553039550781e+02 
1.648932495117188e+02 
1.650580596923828e+02 
1.908043060302734e+02 
1.914971618652344e+02 
1.670157775878906e+02 
1.686083374023438e+02 
1.935960845947266e+02 
1.944962615966797e+02 
1.970275421142578e+02 
1.712175140380859e+02 
1.705163269042969e+02 
2.002525787353516e+02 
2.024569244384766e+02 
1.717771148681641e+02 
1.722015991210938e+02 
2.063120117187500e+02 
2.049929046630859e+02 
1.727601623535156e+02 
2.070865631103516e+02 
2.053641510009766e+02 
2.074613800048828e+02 
1.744124298095703e+02 
1.735462036132812e+02 
2.089339447021484e+02 
2.093832397460938e+02 
1.752485656738281e+02 
1.771980743408203e+02 
2.060204925537109e+02 
2.123820495605469e+02 
1.764507446289062e+02 
1.804333496093750e+02 
2.087112731933594e+02 
2.157821502685547e+02 
1.785081481933594e+02 
1.839444885253906e+02 
2.132694549560547e+02 
2.229972076416016e+02 
1.704051818847656e+02 
1.832461395263672e+02 
1.793206481933594e+02 
2.053963623046875e+02 
2.183197784423828e+02 
2.141925659179688e+02 
1.725678253173828e+02 
1.801805114746094e+02 
2.083882598876953e+02 
2.196763305664062e+02 
1.764169464111328e+02 
1.826638641357422e+02 
2.118256072998047e+02 
2.188253936767578e+02 
1.673900146484375e+02 
1.817261352539062e+02 
1.786600036621094e+02 
2.153759155273438e+02 
2.217829284667969e+02 
1.716104583740234e+02 
1.791185760498047e+02 
2.085420989990234e+02 
2.213616180419922e+02 
2.173890991210938e+02 
1.619396057128906e+02 
1.768087615966797e+02 
1.727507629394531e+02 
2.127201385498047e+02 
2.188977966308594e+02 
1.661202545166016e+02 
1.753618927001953e+02 
2.155311584472656e+02 
2.188233489990234e+02 
1.560341033935547e+02 
1.720773468017578e+02 
1.672980194091797e+02 
2.174205017089844e+02 
2.197388763427734e+02 
1.607179260253906e+02 
1.710831451416016e+02 
2.141381835937500e+02 
2.201691589355469e+02 
2.179201965332031e+02 
1.639927520751953e+02 
1.740628967285156e+02 
2.162753906250000e+02 
2.182070159912109e+02 
1.509455261230469e+02 
1.691576690673828e+02 
1.627498016357422e+02 
2.154859771728516e+02 
2.174567871093750e+02 
1.527367858886719e+02 
1.652518157958984e+02 
2.105354766845703e+02 
2.155344696044922e+02 
2.133357086181641e+02 
1.549628601074219e+02 
1.637145690917969e+02 
2.104396972656250e+02 
2.122787780761719e+02 
1.454812622070312e+02 
1.598152923583984e+02 
1.560083007812500e+02 
2.111830596923828e+02 
2.123911132812500e+02 
1.507051391601562e+02 
1.592700958251953e+02 
2.123215026855469e+02 
2.122119140625000e+02 
1.542976837158203e+02 
1.580112762451172e+02 
2.101132812500000e+02 
2.109907073974609e+02 
2.103790740966797e+02 
1.553074188232422e+02 
1.585075683593750e+02 
2.081258392333984e+02 
2.078429260253906e+02 
1.566523437500000e+02 
1.587748260498047e+02 
2.058056793212891e+02 
2.051516571044922e+02 
1.530196685791016e+02 
1.584939727783203e+02 
1.566997070312500e+02 
2.045682678222656e+02 
2.040675201416016e+02 
2.050811614990234e+02 
1.544611511230469e+02 
1.562514038085938e+02 
2.049429931640625e+02 
2.047501983642578e+02 
1.566079101562500e+02 
1.573549346923828e+02 
2.052854156494141e+02 
2.042195129394531e+02 
1.596763610839844e+02 
1.602128906250000e+02 
2.040680847167969e+02 
2.024108734130859e+02 
1.636270294189453e+02 
1.625507354736328e+02 
2.035063018798828e+02 
2.016735534667969e+02 
2.027162170410156e+02 
1.670188293457031e+02 
1.649640960693359e+02 
2.033403167724609e+02 
2.012888488769531e+02 
1.698906402587891e+02 
1.662760925292969e+02 
2.029949798583984e+02 
2.001543273925781e+02 
1.731151733398438e+02 
1.673078613281250e+02 
1.703887176513672e+02 
2.060909729003906e+02 
1.991402587890625e+02 
2.020714569091797e+02 
1.740020294189453e+02 
1.704300842285156e+02 
2.067872924804688e+02 
2.045438842773438e+02 
1.724721069335938e+02 
1.684865112304688e+02 
2.067655181884766e+02 
2.039528961181641e+02 
1.682199249267578e+02 
1.667922668457031e+02 
2.025868377685547e+02 
2.007646942138672e+02 
1.702232513427734e+02 
1.641435089111328e+02 
1.659779663085938e+02 
2.042324371337891e+02 
1.980689544677734e+02 
2.000103759765625e+02 
1.705117797851562e+02 
1.651372375488281e+02 
2.034009704589844e+02 
1.983504791259766e+02 
1.733236694335938e+02 
1.702547607421875e+02 
2.032667999267578e+02 
1.982111053466797e+02 
1.751252746582031e+02 
1.699552612304688e+02 
2.032149810791016e+02 
2.008917846679688e+02 
1.729450378417969e+02 
1.684056549072266e+02 
2.029311523437500e+02 
2.080183410644531e+02 
1.684013671875000e+02 
1.752763824462891e+02 
2.089965209960938e+02 
1.802157287597656e+02 
2.108880004882812e+02 
1.796784667968750e+02 
2.124232788085938e+02 
1.812049865722656e+02 
2.114190826416016e+02 
1.827736968994141e+02 
2.161265563964844e+02 
2.092705078125000e+02 
2.102251129150391e+02 
1.832573242187500e+02 
2.183380737304688e+02 
2.115151977539062e+02 
1.935350952148438e+02 
1.793026275634766e+02 
1.864917602539062e+02 
2.214386138916016e+02 
2.139485778808594e+02 
1.960052185058594e+02 
1.843719635009766e+02 
2.251803436279297e+02 
2.170897827148438e+02 
1.969532318115234e+02 
1.896854248046875e+02 
2.267714080810547e+02 
2.183144531250000e+02 
1.983818969726562e+02 
1.884268646240234e+02 
2.287810211181641e+02 
2.201711730957031e+02 
1.989772338867188e+02 
1.881771697998047e+02 
2.311885375976562e+02 
2.224544830322266e+02 
1.985907135009766e+02 
1.870062103271484e+02 
2.342233123779297e+02 
2.249015655517578e+02 
1.966908111572266e+02 
1.844748077392578e+02 
2.376934051513672e+02 
2.275007324218750e+02 
2.003185424804688e+02 
1.855021209716797e+02 
1.910704193115234e+02 
2.437250976562500e+02 
2.373049163818359e+02 
1.977821350097656e+02 
1.877061309814453e+02 
2.500248718261719e+02 
2.389646301269531e+02 
1.951022491455078e+02 
1.858462066650391e+02 
2.524230346679688e+02 
2.390935516357422e+02 
1.936569671630859e+02 
1.850813446044922e+02 
2.484498901367188e+02 
2.652858886718750e+02 
2.564255676269531e+02 
1.913205718994141e+02 
1.829975128173828e+02 
2.640704650878906e+02 
2.546976928710938e+02 
1.891630859375000e+02 
1.811538696289062e+02 
2.632185363769531e+02 
2.540380706787109e+02 
1.870613250732422e+02 
1.798041687011719e+02 
2.626637268066406e+02 
2.537193450927734e+02 
1.789135131835938e+02 
2.624837036132812e+02 
2.535575256347656e+02 
1.754440155029297e+02 
2.622802429199219e+02 
2.532388458251953e+02 
1.742734222412109e+02 
2.620807800292969e+02 
2.529093170166016e+02 
1.742742919921875e+02 
2.619513854980469e+02 
2.527053833007812e+02 
1.746072540283203e+02 
2.618858032226562e+02 
2.526222839355469e+02 
1.747270050048828e+02 
2.617789916992188e+02 
2.525195159912109e+02 
1.745015716552734e+02 
2.615730285644531e+02 
2.523158111572266e+02 
1.742119293212891e+02 
2.613890686035156e+02 
2.521227722167969e+02 
1.741995697021484e+02 
2.615679931640625e+02 
2.522866973876953e+02 
1.748073730468750e+02 
2.622060241699219e+02 
2.529161834716797e+02 
1.759535064697266e+02 
2.632096557617188e+02 
2.539117584228516e+02 
1.775193634033203e+02 
2.648297424316406e+02 
2.555136413574219e+02 
1.793764038085938e+02 
2.666138000488281e+02 
2.573883056640625e+02 
1.810665435791016e+02 
2.679013061523438e+02 
2.587405395507812e+02 
1.838860015869141e+02 
2.702239990234375e+02 
2.611520080566406e+02 
1.850441436767578e+02 
2.712864685058594e+02 
2.619698791503906e+02 
1.862282562255859e+02 
2.708737792968750e+02 
2.614928283691406e+02 
1.878424224853516e+02 
2.705772094726562e+02 
2.610886535644531e+02 
1.909719238281250e+02 
2.704699401855469e+02 
2.608783874511719e+02 
1.928202667236328e+02 
1.933322753906250e+02 
1.944709014892578e+02 
2.704711303710938e+02 
2.607186279296875e+02 
1.949797668457031e+02 
1.956624755859375e+02 
2.702710876464844e+02 
2.601942138671875e+02 
1.965873260498047e+02 
1.971033630371094e+02 
1.981020050048828e+02 
2.577671508789062e+02 
1.988895874023438e+02 
2.042647247314453e+02 
2.578739929199219e+02 
2.065381927490234e+02 
2.171325073242188e+02 
2.127240600585938e+02 
2.630208129882812e+02 
2.199139709472656e+02 
2.258749847412109e+02 
2.286823272705078e+02 
2.307837066650391e+02 
2.313857116699219e+02 
1.922397155761719e+02 
2.294871978759766e+02 
2.308440551757812e+02 
1.847762298583984e+02 
1.885478820800781e+02 
1.858905029296875e+02 
2.276859283447266e+02 
2.289620819091797e+02 
2.292160797119141e+02 
1.798241729736328e+02 
1.814870910644531e+02 
2.281695404052734e+02 
2.321213073730469e+02 
1.777566070556641e+02 
1.799023132324219e+02 
2.329099731445312e+02 
1.787262573242188e+02 
1.814197998046875e+02 
1.829616699218750e+02 
2.300274658203125e+02 
2.317562255859375e+02 
2.332880249023438e+02 
1.793827362060547e+02 
1.834722747802734e+02 
2.320936584472656e+02 
1.792633209228516e+02 
1.848812561035156e+02 
1.851966857910156e+02 
2.321419830322266e+02 
1.771078491210938e+02 
1.807539062500000e+02 
2.314814910888672e+02 
2.315755462646484e+02 
1.753020935058594e+02 
1.784516296386719e+02 
2.319367065429688e+02 
1.759367065429688e+02 
1.803560943603516e+02 
1.829898681640625e+02 
2.333492279052734e+02 
2.343027801513672e+02 
1.764898223876953e+02 
1.806384735107422e+02 
2.325262451171875e+02 
1.784502716064453e+02 
1.826223297119141e+02 
1.857418823242188e+02 
2.309496307373047e+02 
2.326600341796875e+02 
1.791289520263672e+02 
1.837855377197266e+02 
2.341446838378906e+02 
2.331427459716797e+02 
1.816348571777344e+02 
1.871756439208984e+02 
1.888442382812500e+02 
2.279696502685547e+02 
1.801217803955078e+02 
1.831819915771484e+02 
2.219620056152344e+02 
2.291713562011719e+02 
2.285339813232422e+02 
1.767483978271484e+02 
1.836598663330078e+02 
1.849329528808594e+02 
2.260325775146484e+02 
2.301145019531250e+02 
2.329201507568359e+02 
1.758486785888672e+02 
1.805300903320312e+02 
2.331049194335938e+02 
1.789646453857422e+02 
1.830110931396484e+02 
1.850371856689453e+02 
2.339987792968750e+02 
2.342939453125000e+02 
1.798571014404297e+02 
1.861286926269531e+02 
1.870039825439453e+02 
2.316896057128906e+02 
1.782414550781250e+02 
1.804668579101562e+02 
2.313875122070312e+02 
2.279752349853516e+02 
1.793583068847656e+02 
2.225774078369141e+02 
1.715260162353516e+02 
1.791889343261719e+02 
1.731638183593750e+02 
2.203760833740234e+02 
2.193455810546875e+02 
1.689149627685547e+02 
2.169562377929688e+02 
1.621211395263672e+02 
1.699576568603516e+02 
1.667708587646484e+02 
2.180213165283203e+02 
2.210062255859375e+02 
1.645338745117188e+02 
2.226376190185547e+02 
2.250558319091797e+02 
1.652635803222656e+02 
1.674231414794922e+02 
2.258574371337891e+02 
1.673379058837891e+02 
2.277106933593750e+02 
2.292621307373047e+02 
1.694960327148438e+02 
1.738346252441406e+02 
2.306655426025391e+02 
2.329966430664062e+02 
1.746755371093750e+02 
1.791776428222656e+02 
2.353069763183594e+02 
2.343696441650391e+02 
1.764215087890625e+02 
1.826697692871094e+02 
1.848111724853516e+02 
2.356369628906250e+02 
2.387097930908203e+02 
2.379823303222656e+02 
1.833066558837891e+02 
1.871887969970703e+02 
1.898412628173828e+02 
2.410452117919922e+02 
2.395096893310547e+02 
1.889960021972656e+02 
2.357658538818359e+02 
2.363531494140625e+02 
1.823921813964844e+02 
1.898475799560547e+02 
1.877708740234375e+02 
2.364206237792969e+02 
2.374908142089844e+02 
2.377696075439453e+02 
1.829556121826172e+02 
1.880615997314453e+02 
1.887979125976562e+02 
2.387284240722656e+02 
2.388547363281250e+02 
2.396017913818359e+02 
1.806590881347656e+02 
1.882742462158203e+02 
1.885287475585938e+02 
2.401392059326172e+02 
2.409356689453125e+02 
2.403781738281250e+02 
1.788790893554688e+02 
1.820755615234375e+02 
2.408031463623047e+02 
2.436762237548828e+02 
2.412738952636719e+02 
1.769566802978516e+02 
1.823454742431641e+02 
1.833588256835938e+02 
2.412917327880859e+02 
2.402651519775391e+02 
1.767971191406250e+02 
1.847817230224609e+02 
1.871674194335938e+02 
2.412741088867188e+02 
2.384348602294922e+02 
2.412803192138672e+02 
1.760659027099609e+02 
1.819558105468750e+02 
2.386152343750000e+02 
2.351384429931641e+02 
2.350730438232422e+02 
1.761878967285156e+02 
1.831909179687500e+02 
1.830926361083984e+02 
2.322084045410156e+02 
2.320809936523438e+02 
1.766780242919922e+02 
1.827110748291016e+02 
1.832960205078125e+02 
2.339026489257812e+02 
2.352276916503906e+02 
2.364852905273438e+02 
1.762385406494141e+02 
1.835663452148438e+02 
1.857983551025391e+02 
2.385873107910156e+02 
2.388668975830078e+02 
2.407731628417969e+02 
1.756397552490234e+02 
1.799400634765625e+02 
2.424930419921875e+02 
2.433836822509766e+02 
2.441928100585938e+02 
1.752861175537109e+02 
1.808733367919922e+02 
1.817223358154297e+02 
2.427293090820312e+02 
2.427953948974609e+02 
1.783553924560547e+02 
1.827148742675781e+02 
1.827123107910156e+02 
2.430346374511719e+02 
2.437190399169922e+02 
1.768636627197266e+02 
1.810202331542969e+02 
1.802389678955078e+02 
1.750274810791016e+02 
1.789361267089844e+02 
1.788859405517578e+02 
1.766968841552734e+02 
1.790716400146484e+02 
1.806980438232422e+02 
1.810287322998047e+02 
1.834581604003906e+02 
1.835157165527344e+02 
1.835616149902344e+02 
1.825096282958984e+02 
1.819105377197266e+02 
1.808067779541016e+02 
2.610914001464844e+02 
2.134216766357422e+02 
2.595770874023438e+02 
2.592719421386719e+02 
2.589999389648438e+02 
2.097139739990234e+02 
2.127885589599609e+02 
2.111036529541016e+02 
2.591768798828125e+02 
2.586323547363281e+02 
2.587845764160156e+02 
2.573884277343750e+02 
2.574209899902344e+02 
2.031004180908203e+02 
2.072141876220703e+02 
2.027229614257812e+02 
2.584989318847656e+02 
2.577640075683594e+02 
2.573423767089844e+02 
1.959015197753906e+02 
1.997585601806641e+02 
1.964705963134766e+02 
2.575946655273438e+02 
2.575541076660156e+02 
2.570630493164062e+02 
1.891408233642578e+02 
1.941415557861328e+02 
1.903227539062500e+02 
2.602074890136719e+02 
2.589022827148438e+02 
2.613132324218750e+02 
2.599759826660156e+02 
2.628271484375000e+02 
1.854110870361328e+02 
1.892370910644531e+02 
1.868098297119141e+02 
1.889284820556641e+02 
1.874432220458984e+02 
2.668886718750000e+02 
2.656995544433594e+02 
2.666221923828125e+02 
1.867759704589844e+02 
1.868529815673828e+02 
1.871172332763672e+02 
2.622961120605469e+02 
2.633899230957031e+02 
2.595108337402344e+02 
1.891540985107422e+02 
1.881216430664062e+02 
1.897033233642578e+02 
2.542077636718750e+02 
2.558739471435547e+02 
2.537531433105469e+02 
1.921228637695312e+02 
1.980145568847656e+02 
1.948233489990234e+02 
1.971578979492188e+02 
2.521665039062500e+02 
2.532870635986328e+02 
2.542630004882812e+02 
2.557281188964844e+02 
2.575417175292969e+02 
1.953828582763672e+02 
1.955305175781250e+02 
1.940991363525391e+02 
2.562523498535156e+02 
2.588017578125000e+02 
2.582439575195312e+02 
2.599468383789062e+02 
2.574555053710938e+02 
1.938665618896484e+02 
1.957325744628906e+02 
1.942040100097656e+02 
1.963556365966797e+02 
2.541251983642578e+02 
2.558047485351562e+02 
2.552178802490234e+02 
2.002657623291016e+02 
2.047072296142578e+02 
2.049553985595703e+02 
2.060088195800781e+02 
2.073720550537109e+02 
2.070478363037109e+02 
2.542985839843750e+02 
2.560935668945312e+02 
2.575213623046875e+02 
2.577579345703125e+02 
2.595345764160156e+02 
2.585328979492188e+02 
2.596355590820312e+02 
2.063816680908203e+02 
2.074099426269531e+02 
2.078858032226562e+02 
2.599198608398438e+02 
2.609925231933594e+02 
2.610029907226562e+02 
2.607101745605469e+02 
2.603517456054688e+02 
2.029163055419922e+02 
2.070362243652344e+02 
2.051799468994141e+02 
2.071389923095703e+02 
2.062480468750000e+02 
2.608274230957031e+02 
2.625532836914062e+02 
2.624130249023438e+02 
2.637788085937500e+02 
2.617084350585938e+02 
2.606974182128906e+02 
2.568486328125000e+02 
2.052581481933594e+02 
2.070145721435547e+02 
2.068996429443359e+02 
2.081253662109375e+02 
2.079025726318359e+02 
2.507798309326172e+02 
2.532569427490234e+02 
2.513435668945312e+02 
2.515025024414062e+02 
2.478093414306641e+02 
2.045524902343750e+02 
2.056882324218750e+02 
2.040252685546875e+02 
2.042793884277344e+02 
2.028898468017578e+02 
2.425350036621094e+02 
2.448741760253906e+02 
2.434203796386719e+02 
2.437365722656250e+02 
2.396818847656250e+02 
2.014873352050781e+02 
2.020658416748047e+02 
2.005216674804688e+02 
2.005128021240234e+02 
1.970482635498047e+02 
2.338394927978516e+02 
2.355522155761719e+02 
2.326023559570312e+02 
1.907016754150391e+02 
1.824536285400391e+02 
2.280284423828125e+02 
2.302713165283203e+02 
2.289370422363281e+02 
2.305037384033203e+02 
2.288485717773438e+02 
1.775345611572266e+02 
1.771023101806641e+02 
1.745725860595703e+02 
1.730861663818359e+02 
2.269047088623047e+02 
2.278824462890625e+02 
2.272051544189453e+02 
1.759036102294922e+02 
1.736624603271484e+02 
1.730198974609375e+02 
1.748751525878906e+02 
2.281052703857422e+02 
2.271907043457031e+02 
2.278897399902344e+02 
2.279504394531250e+02 
2.286581573486328e+02 
1.782300415039062e+02 
1.803300933837891e+02 
1.821731262207031e+02 
1.889553985595703e+02 
1.851366271972656e+02 
1.891110839843750e+02 
2.300837707519531e+02 
2.320891265869141e+02 
2.319283599853516e+02 
2.318115234375000e+02 
1.921661224365234e+02 
1.950828247070312e+02 
1.926072845458984e+02 
1.951061859130859e+02 
2.298435211181641e+02 
2.277111511230469e+02 
2.281658630371094e+02 
2.253661193847656e+02 
1.978477478027344e+02 
1.977000274658203e+02 
1.993099365234375e+02 
1.977323455810547e+02 
2.242809143066406e+02 
2.235240936279297e+02 
2.234355468750000e+02 
2.225911102294922e+02 
1.979084014892578e+02 
1.923578643798828e+02 
1.948612518310547e+02 
1.920934143066406e+02 
1.951917877197266e+02 
1.916816864013672e+02 
2.216604003906250e+02 
2.220160522460938e+02 
2.213799743652344e+02 
2.210419769287109e+02 
1.904365844726562e+02 
1.840358276367188e+02 
1.872028045654297e+02 
1.832721862792969e+02 
2.222100524902344e+02 
2.252888336181641e+02 
2.280356597900391e+02 
2.324865875244141e+02 
2.282628021240234e+02 
1.818101654052734e+02 
1.790874481201172e+02 
1.835887451171875e+02 
1.810782470703125e+02 
1.851919250488281e+02 
1.839524841308594e+02 
1.901681213378906e+02 
1.851645507812500e+02 
2.268408966064453e+02 
2.289675598144531e+02 
2.314880828857422e+02 
2.335095214843750e+02 
2.315801849365234e+02 
2.344534912109375e+02 
2.323170471191406e+02 
1.835632934570312e+02 
1.862660827636719e+02 
1.878762359619141e+02 
1.929713439941406e+02 
1.937419281005859e+02 
2.001165618896484e+02 
1.955893402099609e+02 
2.021368713378906e+02 
1.942152709960938e+02 
2.302582702636719e+02 
2.313097839355469e+02 
2.326577148437500e+02 
2.265840606689453e+02 
2.311880035400391e+02 
2.275510406494141e+02 
2.332218170166016e+02 
2.289013366699219e+02 
2.349861907958984e+02 
2.301229705810547e+02 
2.349306793212891e+02 
2.265797729492188e+02 
1.829940795898438e+02 
1.882376098632812e+02 
1.848027801513672e+02 
1.913459167480469e+02 
1.885082855224609e+02 
1.955756072998047e+02 
1.933394622802734e+02 
1.993808898925781e+02 
1.962440490722656e+02 
2.127044219970703e+02 
2.194721832275391e+02 
2.148840942382812e+02 
2.211603393554688e+02 
2.186862182617188e+02 
2.246023254394531e+02 
2.221309967041016e+02 
2.285110321044922e+02 
2.256194458007812e+02 
2.327767639160156e+02 
2.282862091064453e+02 
2.346983642578125e+02 
2.266842498779297e+02 
1.922206268310547e+02 
1.955931854248047e+02 
1.850285186767578e+02 
1.945322265625000e+02 
1.888382110595703e+02 
1.969613800048828e+02 
1.912294464111328e+02 
1.982944030761719e+02 
1.923631744384766e+02 
1.960998687744141e+02 
1.932494354248047e+02 
1.962018127441406e+02 
2.042715454101562e+02 
1.949081726074219e+02 
1.955900573730469e+02 
1.972353973388672e+02 
1.917976379394531e+02 
2.108634796142578e+02 
2.149257659912109e+02 
2.200004577636719e+02 
2.161697845458984e+02 
2.232407073974609e+02 
2.153785400390625e+02 
2.241671142578125e+02 
2.155112915039062e+02 
2.257175750732422e+02 
2.166746368408203e+02 
2.277598419189453e+02 
2.181229858398438e+02 
2.293851928710938e+02 
2.197240753173828e+02 
2.309582519531250e+02 
2.206509094238281e+02 
2.319392242431641e+02 
2.206093750000000e+02 
2.319982757568359e+02 
2.203999633789062e+02 
2.318241424560547e+02 
2.210471801757812e+02 
2.326302032470703e+02 
2.228684844970703e+02 
2.339876403808594e+02 
2.256386413574219e+02 
2.342761840820312e+02 
2.204876556396484e+02 
1.776031188964844e+02 
1.851702575683594e+02 
1.794971771240234e+02 
1.830196075439453e+02 
1.771404266357422e+02 
1.961322326660156e+02 
2.074931030273438e+02 
2.002879943847656e+02 
2.123650054931641e+02 
2.059412231445312e+02 
2.181286315917969e+02 
2.128940429687500e+02 
2.247492828369141e+02 
2.214300842285156e+02 
2.326633148193359e+02 
2.251160583496094e+02 
2.346540069580078e+02 
2.279268951416016e+02 
2.351617736816406e+02 
2.236533355712891e+02 
1.718027343750000e+02 
1.755889282226562e+02 
1.741044311523438e+02 
1.794758148193359e+02 
1.775438842773438e+02 
1.833861999511719e+02 
1.815664672851562e+02 
1.865996246337891e+02 
1.823067321777344e+02 
1.980018005371094e+02 
2.094286193847656e+02 
1.998167266845703e+02 
2.114468688964844e+02 
2.022148590087891e+02 
2.132883300781250e+02 
2.045516967773438e+02 
2.141361694335938e+02 
1.652725830078125e+02 
1.717279357910156e+02 
1.641895141601562e+02 
1.716906127929688e+02 
1.644544982910156e+02 
1.736977691650391e+02 
1.664929656982422e+02 
1.760507049560547e+02 
1.691815795898438e+02 
1.768652648925781e+02 
1.653636474609375e+02 
1.467537994384766e+02 
1.544742584228516e+02 
1.468816986083984e+02 
1.555688018798828e+02 
1.470242614746094e+02 
1.563696289062500e+02 
1.460418395996094e+02 
1.563245391845703e+02 
1.448380584716797e+02 
1.563058776855469e+02 
1.452188110351562e+02 
1.568055877685547e+02 
1.468522186279297e+02 
1.583916168212891e+02 
1.482092132568359e+02 
1.548110198974609e+02 
1.497659912109375e+02 
1.552245635986328e+02 
1.463834075927734e+02 
1.363362121582031e+02 
1.439444274902344e+02 
1.431272430419922e+02 
1.521591796875000e+02 
1.466063842773438e+02 
1.551838378906250e+02 
1.484942321777344e+02 
1.563000793457031e+02 
1.513152008056641e+02 
1.591311645507812e+02 
1.514187164306641e+02 
1.587238159179688e+02 
1.500536956787109e+02 
1.580671081542969e+02 
1.501436462402344e+02 
1.576544189453125e+02 
1.449588165283203e+02 
1.226047058105469e+02 
1.320074157714844e+02 
1.714379425048828e+02 
1.703928070068359e+02 
1.712335357666016e+02 
1.717857818603516e+02 
1.706901702880859e+02 
1.733654327392578e+02 
1.723580780029297e+02 
1.761858673095703e+02 
1.756968231201172e+02 
1.801347045898438e+02 
1.802738494873047e+02 
1.832811889648438e+02 
1.826168212890625e+02 
1.829085540771484e+02 
1.822563323974609e+02 
1.830639648437500e+02 
1.821436004638672e+02 
1.837030944824219e+02 
1.821827392578125e+02 
1.856664276123047e+02 
1.834557037353516e+02 
1.882580566406250e+02 
1.855570983886719e+02 
1.913202819824219e+02 
1.888722686767578e+02 
1.958658905029297e+02 
1.939098968505859e+02 
2.019820861816406e+02 
2.002354278564453e+02 
2.066127166748047e+02 
2.026014556884766e+02 
2.067184906005859e+02 
2.003211975097656e+02 
2.061303253173828e+02 
1.998604736328125e+02 
2.060772705078125e+02 
1.976366577148438e+02 
2.064057617187500e+02 
1.972356872558594e+02 
2.079201812744141e+02 
1.987160186767578e+02 
2.111212310791016e+02 
2.017517089843750e+02 
2.124462890625000e+02 
2.027685546875000e+02 
2.126732635498047e+02 
2.029793395996094e+02 
2.127291107177734e+02 
2.030945129394531e+02 
2.126199340820312e+02 
2.032052764892578e+02 
2.116674041748047e+02 
2.037758178710938e+02 
2.115742797851562e+02 
1.650785217285156e+02 
1.636804351806641e+02 
1.668546295166016e+02 
1.688128967285156e+02 
1.709056396484375e+02 
1.722238616943359e+02 
2.086800231933594e+02 
2.059033050537109e+02 
2.034147491455078e+02 
2.012682495117188e+02 
1.967626495361328e+02 
1.914545440673828e+02 
1.857289733886719e+02 
1.807135925292969e+02 
1.520884094238281e+02 
1.527152404785156e+02 
1.558669128417969e+02 
1.614617919921875e+02 
1.675102539062500e+02 
1.718937225341797e+02 
1.723061218261719e+02 
1.743213806152344e+02 
1.669744720458984e+02 
1.635988464355469e+02 
2.018550720214844e+02 
2.002064514160156e+02 
1.999301757812500e+02 
2.035615234375000e+02 
2.016178436279297e+02 
2.054697723388672e+02 
2.033325958251953e+02 
2.067767944335938e+02 
2.050917816162109e+02 
2.091285705566406e+02 
2.078617401123047e+02 
2.122128143310547e+02 
2.113334045410156e+02 
2.155519866943359e+02 
2.149570770263672e+02 
2.174928588867188e+02 
2.153496093750000e+02 
2.160057830810547e+02 
2.139075317382812e+02 
2.124696807861328e+02 
2.113883514404297e+02 
2.118228302001953e+02 
2.140173187255859e+02 
2.182881774902344e+02 
2.234415435791016e+02 
2.296393127441406e+02 
2.328363189697266e+02 
2.322390441894531e+02 
2.314757690429688e+02 
2.311707000732422e+02 
2.317904052734375e+02 
2.330646514892578e+02 
2.354186248779297e+02 
2.349894714355469e+02 
2.342523193359375e+02 
2.337055053710938e+02 
2.336611633300781e+02 
2.318236541748047e+02 
2.276104583740234e+02 
2.265759735107422e+02 
2.268236083984375e+02 
2.290564880371094e+02 
2.248432922363281e+02 
2.289170074462891e+02 
2.239300231933594e+02 
2.226057434082031e+02 
2.222809448242188e+02 
1.609105224609375e+02 
1.607570495605469e+02 
1.610772705078125e+02 
1.635742340087891e+02 
1.554564666748047e+02 
1.615793457031250e+02 
1.511011352539062e+02 
1.512345733642578e+02 
1.549179382324219e+02 
1.607906341552734e+02 
1.678494110107422e+02 
1.730281524658203e+02 
1.995305175781250e+02 
1.987831573486328e+02 
1.992603454589844e+02 
1.984567413330078e+02 
1.999232025146484e+02 
2.001075439453125e+02 
1.998334503173828e+02 
2.305078582763672e+02 
2.307823638916016e+02 
2.294616699218750e+02 
1.570305938720703e+02 
1.587037811279297e+02 
1.578245239257812e+02 
1.583032836914062e+02 
1.576331024169922e+02 
1.562307281494141e+02 
1.567018585205078e+02 
1.575440979003906e+02 
1.602704925537109e+02 
1.721916046142578e+02 
1.823056945800781e+02 
1.619396362304688e+02 
1.633809509277344e+02 
1.846961059570312e+02 
1.800993804931641e+02 
1.872153625488281e+02 
1.887325592041016e+02 
1.895642852783203e+02 
1.951703338623047e+02 
1.911616210937500e+02 
1.962383728027344e+02 
1.959859924316406e+02 
1.963590393066406e+02 
1.951653289794922e+02 
1.487924804687500e+02 
1.475941772460938e+02 
1.476639099121094e+02 
1.476742553710938e+02 
1.499684295654297e+02 
1.538388519287109e+02 
1.541428680419922e+02 
1.551540374755859e+02 
1.951353149414062e+02 
1.928146972656250e+02 
1.902903137207031e+02 
1.908177642822266e+02 
1.896968383789062e+02 
1.892561492919922e+02 
1.871183319091797e+02 
1.871245117187500e+02 
1.878723602294922e+02 
1.890950012207031e+02 
1.554962615966797e+02 
1.550847778320312e+02 
1.529178009033203e+02 
1.547207794189453e+02 
1.492035980224609e+02 
1.888436126708984e+02 
1.929653320312500e+02 
1.967119140625000e+02 
1.982013397216797e+02 
1.972203674316406e+02 
1.941887817382812e+02 
1.964162292480469e+02 
1.899322357177734e+02 
1.883916473388672e+02 
1.511354370117188e+02 
1.517005767822266e+02 
1.565672607421875e+02 
1.531857299804688e+02 
1.565323333740234e+02 
1.554256134033203e+02 
1.552228240966797e+02 
1.851123657226562e+02 
1.881222076416016e+02 
1.902459564208984e+02 
1.902143249511719e+02 
1.963239440917969e+02 
1.929133453369141e+02 
1.968132781982422e+02 
1.981648712158203e+02 
1.983397521972656e+02 
1.976994018554688e+02 
1.552884826660156e+02 
1.559603881835938e+02 
1.577160644531250e+02 
1.573544464111328e+02 
1.538060760498047e+02 
1.534526672363281e+02 
1.881536102294922e+02 
1.887496795654297e+02 
1.924789581298828e+02 
1.934621276855469e+02 
1.904187622070312e+02 
1.946514892578125e+02 
1.974871063232422e+02 
1.956961975097656e+02 
1.614270935058594e+02 
1.607961425781250e+02 
1.582263488769531e+02 
1.602310028076172e+02 
1.568071136474609e+02 
1.573807830810547e+02 
1.866920776367188e+02 
1.896889343261719e+02 
1.900781555175781e+02 
1.932089691162109e+02 
1.892211303710938e+02 
1.913062591552734e+02 
1.647813262939453e+02 
1.625797729492188e+02 
1.660157470703125e+02 
1.593768310546875e+02 
1.586762390136719e+02 
1.610988006591797e+02 
1.611570434570312e+02 
1.887943572998047e+02 
1.918695678710938e+02 
1.897453613281250e+02 
1.955637359619141e+02 
1.955719451904297e+02 
1.939625396728516e+02 
1.692596893310547e+02 
1.694578552246094e+02 
1.679905242919922e+02 
1.945189208984375e+02 
1.975707397460938e+02 
1.958985900878906e+02 
2.022868957519531e+02 
1.981907958984375e+02 
1.967750701904297e+02 
1.768070678710938e+02 
1.743212738037109e+02 
1.770855255126953e+02 
1.714981079101562e+02 
1.696592407226562e+02 
2.039752960205078e+02 
1.995639038085938e+02 
2.071129455566406e+02 
2.025744018554688e+02 
2.020111999511719e+02 
1.839845275878906e+02 
1.811555175781250e+02 
1.846000671386719e+02 
1.779213714599609e+02 
2.116825103759766e+02 
2.147062988281250e+02 
2.087025756835938e+02 
2.088860931396484e+02 
1.886377258300781e+02 
1.869306335449219e+02 
1.881960449218750e+02 
1.849772796630859e+02 
2.162072601318359e+02 
2.152210388183594e+02 
2.171264190673828e+02 
2.156174926757812e+02 
1.866159820556641e+02 
1.884171905517578e+02 
1.879121856689453e+02 
1.885290374755859e+02 
2.216084747314453e+02 
2.231180572509766e+02 
2.197965393066406e+02 
1.829625701904297e+02 
1.849582824707031e+02 
1.889571533203125e+02 
1.876557006835938e+02 
1.892480621337891e+02 
2.246757965087891e+02 
2.227858886718750e+02 
2.239495391845703e+02 
1.685699310302734e+02 
1.634803314208984e+02 
1.620578002929688e+02 
1.719208374023438e+02 
1.668376159667969e+02 
1.747961883544922e+02 
1.708744812011719e+02 
1.744309692382812e+02 
1.779146423339844e+02 
1.825620574951172e+02 
1.862193908691406e+02 
2.228009948730469e+02 
2.232757873535156e+02 
2.216914367675781e+02 
1.642690887451172e+02 
1.583257141113281e+02 
1.581784362792969e+02 
1.661976470947266e+02 
1.596044616699219e+02 
1.686157989501953e+02 
1.611685180664062e+02 
2.234480895996094e+02 
2.231699829101562e+02 
2.229136047363281e+02 
1.640896606445312e+02 
1.579425201416016e+02 
1.577153930664062e+02 
1.659780731201172e+02 
1.584968109130859e+02 
2.213175354003906e+02 
2.185882415771484e+02 
2.184510650634766e+02 
2.191592102050781e+02 
2.201775054931641e+02 
2.214331054687500e+02 
1.673774719238281e+02 
1.594581146240234e+02 
1.612016448974609e+02 
1.664692230224609e+02 
1.577818298339844e+02 
2.188020172119141e+02 
2.145423583984375e+02 
2.157660369873047e+02 
2.188924865722656e+02 
2.143332061767578e+02 
2.150945434570312e+02 
1.758451538085938e+02 
1.674860076904297e+02 
1.704772033691406e+02 
1.728736572265625e+02 
1.634228363037109e+02 
2.172331085205078e+02 
2.137162475585938e+02 
2.155550231933594e+02 
2.128054351806641e+02 
1.817248840332031e+02 
1.775429229736328e+02 
1.788743896484375e+02 
1.826982727050781e+02 
1.738340301513672e+02 
2.144898986816406e+02 
2.108592834472656e+02 
2.113208007812500e+02 
2.154482269287109e+02 
2.117131347656250e+02 
2.125105438232422e+02 
1.819591979980469e+02 
1.800938873291016e+02 
1.812628021240234e+02 
1.820535583496094e+02 
1.790481414794922e+02 
2.135487060546875e+02 
2.103686218261719e+02 
2.125344848632812e+02 
2.091191101074219e+02 
1.836149597167969e+02 
1.832570800781250e+02 
1.835744628906250e+02 
1.820126037597656e+02 
2.127508850097656e+02 
2.138069915771484e+02 
2.136993408203125e+02 
2.121858673095703e+02 
2.111393890380859e+02 
1.781212921142578e+02 
1.815250091552734e+02 
1.790517578125000e+02 
2.150496368408203e+02 
2.150097503662109e+02 
2.159498901367188e+02 
2.140509643554688e+02 
1.712303314208984e+02 
1.740284881591797e+02 
1.724574432373047e+02 
1.770195312500000e+02 
2.148535308837891e+02 
2.168901519775391e+02 
2.163432922363281e+02 
2.171351013183594e+02 
1.654617919921875e+02 
1.676872711181641e+02 
1.705156402587891e+02 
1.729928588867188e+02 
1.727350616455078e+02 
2.055889129638672e+02 
2.117019805908203e+02 
2.079297637939453e+02 
2.155148773193359e+02 
1.699064788818359e+02 
1.686435546875000e+02 
1.712954864501953e+02 
1.733209228515625e+02 
1.740123748779297e+02 
1.740475921630859e+02 
2.004073486328125e+02 
2.035016174316406e+02 
2.070612335205078e+02 
2.057378997802734e+02 
1.712467346191406e+02 
1.735146026611328e+02 
1.745245666503906e+02 
1.738913269042969e+02 
1.989660186767578e+02 
2.008779907226562e+02 
2.049725799560547e+02 
2.044209899902344e+02 
2.058266601562500e+02 
1.709897003173828e+02 
1.723569793701172e+02 
1.753246002197266e+02 
1.756727752685547e+02 
2.054244537353516e+02 
2.028898773193359e+02 
2.088829803466797e+02 
2.070845947265625e+02 
2.069030303955078e+02 
1.670522308349609e+02 
1.696807556152344e+02 
1.738851470947266e+02 
1.723971252441406e+02 
1.755686187744141e+02 
2.051680145263672e+02 
2.059082183837891e+02 
2.072559051513672e+02 
2.061015777587891e+02 
2.087917785644531e+02 
1.636336364746094e+02 
1.645031890869141e+02 
1.685125885009766e+02 
1.667066955566406e+02 
1.706824493408203e+02 
2.045484161376953e+02 
2.048714752197266e+02 
2.039588165283203e+02 
2.055890197753906e+02 
1.667709808349609e+02 
1.638137054443359e+02 
1.643698730468750e+02 
1.643631896972656e+02 
1.656084442138672e+02 
2.053589324951172e+02 
2.048104400634766e+02 
2.039051055908203e+02 
2.039317321777344e+02 
1.689907836914062e+02 
1.664821777343750e+02 
1.708274841308594e+02 
1.655394439697266e+02 
2.063405914306641e+02 
2.055844879150391e+02 
2.072488250732422e+02 
2.045732421875000e+02 
1.716149291992188e+02 
1.726139068603516e+02 
1.740541076660156e+02 
2.123762359619141e+02 
2.087857055664062e+02 
2.081480865478516e+02 
2.081686096191406e+02 
1.757088775634766e+02 
1.745683135986328e+02 
1.758054962158203e+02 
1.771755523681641e+02 
2.180437164306641e+02 
2.119828948974609e+02 
2.167978363037109e+02 
2.090265197753906e+02 
1.778188934326172e+02 
1.783368988037109e+02 
1.792010498046875e+02 
1.794064483642578e+02 
2.211782531738281e+02 
2.198679656982422e+02 
2.223059234619141e+02 
1.786160736083984e+02 
1.795232849121094e+02 
1.795878906250000e+02 
2.220118408203125e+02 
2.229817504882812e+02 
2.247356109619141e+02 
2.255328063964844e+02 
1.797533111572266e+02 
1.798034667968750e+02 
1.800071258544922e+02 
2.243891296386719e+02 
2.294825744628906e+02 
2.301579895019531e+02 
2.278700256347656e+02 
1.799522094726562e+02 
1.808227996826172e+02 
1.808221740722656e+02 
1.812648010253906e+02 
2.261475982666016e+02 
2.308357391357422e+02 
2.310085906982422e+02 
1.808797302246094e+02 
1.829093933105469e+02 
1.831148071289062e+02 
1.823004608154297e+02 
2.270503540039062e+02 
2.306871490478516e+02 
2.304972534179688e+02 
1.867674560546875e+02 
1.852456665039062e+02 
1.837717132568359e+02 
1.852606964111328e+02 
2.255444183349609e+02 
2.274427185058594e+02 
2.312636718750000e+02 
2.308519134521484e+02 
1.868948516845703e+02 
1.922411346435547e+02 
1.927365417480469e+02 
1.889635620117188e+02 
2.281010894775391e+02 
2.299641723632812e+02 
2.309431457519531e+02 
2.308687438964844e+02 
1.827722015380859e+02 
1.862788848876953e+02 
1.928796997070312e+02 
1.919470520019531e+02 
2.330176239013672e+02 
2.317237701416016e+02 
2.330140380859375e+02 
2.342838592529297e+02 
1.836934509277344e+02 
1.889766235351562e+02 
1.880596923828125e+02 
1.905055847167969e+02 
2.369988403320312e+02 
2.389989471435547e+02 
2.420300903320312e+02 
2.369437713623047e+02 
1.860194244384766e+02 
1.883360595703125e+02 
1.890255889892578e+02 
2.381858673095703e+02 
2.420590820312500e+02 
2.421334228515625e+02 
1.861460876464844e+02 
1.895902099609375e+02 
1.889075012207031e+02 
2.344815673828125e+02 
2.377307891845703e+02 
2.428659820556641e+02 
2.417009277343750e+02 
1.860106506347656e+02 
1.888450927734375e+02 
1.880351562500000e+02 
2.299901580810547e+02 
2.343297729492188e+02 
2.392653045654297e+02 
2.383313140869141e+02 
2.410438385009766e+02 
1.855166168212891e+02 
1.881706695556641e+02 
1.867522735595703e+02 
2.258834228515625e+02 
2.359356536865234e+02 
2.314603881835938e+02 
2.385895996093750e+02 
1.840382232666016e+02 
1.843213348388672e+02 
1.855929718017578e+02 
2.241534118652344e+02 
2.290240020751953e+02 
2.280528106689453e+02 
1.741714935302734e+02 
1.799469757080078e+02 
1.846522521972656e+02 
1.832495117187500e+02 
2.228530731201172e+02 
2.274531250000000e+02 
2.265900421142578e+02 
1.705592803955078e+02 
1.765157012939453e+02 
1.728069152832031e+02 
1.807889099121094e+02 
2.204134368896484e+02 
2.257618408203125e+02 
2.232518310546875e+02 
1.688568572998047e+02 
1.719690551757812e+02 
1.711355438232422e+02 
2.163355255126953e+02 
2.146399078369141e+02 
2.191767883300781e+02 
1.689708557128906e+02 
1.700777740478516e+02 
1.716508178710938e+02 
1.722927093505859e+02 
2.139878234863281e+02 
2.132246398925781e+02 
1.664530792236328e+02 
1.750014495849609e+02 
1.770487213134766e+02 
1.740151214599609e+02 
2.115575866699219e+02 
2.142212524414062e+02 
1.640695648193359e+02 
1.751460266113281e+02 
1.735761718750000e+02 
2.150442199707031e+02 
2.159032287597656e+02 
1.626288909912109e+02 
1.728199615478516e+02 
1.731717376708984e+02 
2.154090881347656e+02 
2.147619934082031e+02 
2.141590576171875e+02 
1.691840057373047e+02 
1.705977935791016e+02 
2.135042572021484e+02 
2.130393218994141e+02 
1.733452301025391e+02 
1.735349731445312e+02 
2.130276947021484e+02 
2.132126464843750e+02 
1.736005249023438e+02 
1.736765289306641e+02 
2.132715454101562e+02 
2.128929595947266e+02 
1.739376678466797e+02 
1.722558898925781e+02 
2.111528778076172e+02 
2.103553009033203e+02 
1.691378173828125e+02 
1.710816345214844e+02 
1.692424468994141e+02 
2.091259002685547e+02 
2.071079711914062e+02 
1.648354034423828e+02 
1.662845611572266e+02 
1.622295379638672e+02 
2.030819244384766e+02 
2.000587768554688e+02 
1.600798187255859e+02 
1.563586273193359e+02 
1.534163360595703e+02 
1.963261718750000e+02 
1.929567565917969e+02 
1.564855041503906e+02 
1.508684692382812e+02 
1.488860015869141e+02 
1.889492645263672e+02 
1.866618194580078e+02 
1.537276611328125e+02 
1.472382049560547e+02 
1.455399322509766e+02 
1.841187438964844e+02 
1.838389434814453e+02 
1.522998809814453e+02 
1.452155303955078e+02 
1.443573913574219e+02 
1.830595550537109e+02 
1.831244201660156e+02 
1.525535125732422e+02 
1.451517181396484e+02 
1.455732421875000e+02 
1.839718017578125e+02 
1.864049987792969e+02 
1.552328186035156e+02 
1.478375701904297e+02 
1.520501708984375e+02 
1.885095672607422e+02 
1.871913757324219e+02 
1.547064361572266e+02 
1.901993255615234e+02 
1.883923187255859e+02 
1.886958160400391e+02 
1.560798034667969e+02 
1.554662170410156e+02 
1.928811645507812e+02 
1.897670135498047e+02 
1.910500335693359e+02 
1.527723693847656e+02 
1.501845550537109e+02 
1.943674316406250e+02 
1.954141235351562e+02 
1.496532897949219e+02 
1.480941314697266e+02 
1.473924560546875e+02 
1.963848876953125e+02 
1.951000366210938e+02 
1.504634246826172e+02 
1.478435058593750e+02 
1.492437896728516e+02 
1.896682128906250e+02 
1.913611145019531e+02 
1.504694671630859e+02 
1.900566864013672e+02 
1.895346832275391e+02 
1.498179931640625e+02 
1.484781341552734e+02 
1.913115692138672e+02 
1.928817443847656e+02 
1.468164062500000e+02 
1.460191497802734e+02 
1.943917846679688e+02 
1.947797088623047e+02 
1.452214508056641e+02 
1.439590148925781e+02 
1.930369262695312e+02 
1.962562866210938e+02 
1.952929382324219e+02 
1.431231231689453e+02 
1.909917449951172e+02 
1.955231781005859e+02 
1.942277221679688e+02 
1.427661895751953e+02 
1.428333740234375e+02 
1.916414489746094e+02 
1.952212371826172e+02 
1.431793060302734e+02 
1.431441497802734e+02 
1.897038574218750e+02 
1.949565734863281e+02 
1.931382751464844e+02 
1.443260040283203e+02 
1.426976928710938e+02 
1.436510009765625e+02 
1.894515991210938e+02 
1.945370941162109e+02 
1.941710968017578e+02 
1.456996612548828e+02 
1.951929321289062e+02 
1.987980957031250e+02 
1.475475006103516e+02 
1.450541076660156e+02 
1.445481719970703e+02 
1.943452301025391e+02 
2.006845550537109e+02 
1.998630676269531e+02 
1.481510467529297e+02 
1.447086639404297e+02 
1.450933990478516e+02 
2.005111999511719e+02 
2.036896820068359e+02 
1.445032348632812e+02 
1.976621856689453e+02 
2.043398590087891e+02 
2.023446044921875e+02 
1.469032440185547e+02 
1.431767883300781e+02 
1.438059234619141e+02 
1.964730377197266e+02 
2.030160369873047e+02 
2.022931671142578e+02 
1.497200927734375e+02 
1.455510559082031e+02 
1.480691375732422e+02 
2.033860015869141e+02 
2.081315765380859e+02 
1.478540649414062e+02 
2.112708740234375e+02 
2.131814422607422e+02 
1.468669281005859e+02 
1.426778869628906e+02 
1.412015686035156e+02 
2.115679016113281e+02 
2.166481933593750e+02 
2.181880035400391e+02 
1.473101806640625e+02 
1.408685302734375e+02 
1.408001403808594e+02 
2.189084320068359e+02 
2.226805725097656e+02 
1.459536590576172e+02 
1.396196136474609e+02 
2.133840942382812e+02 
2.216203613281250e+02 
2.189301300048828e+02 
1.503532409667969e+02 
1.421850891113281e+02 
1.444497833251953e+02 
2.088381805419922e+02 
2.171333160400391e+02 
2.144968566894531e+02 
1.529981384277344e+02 
1.398548583984375e+02 
2.135570373535156e+02 
2.158984527587891e+02 
1.585756683349609e+02 
1.433011627197266e+02 
1.472424774169922e+02 
2.132545471191406e+02 
2.167307739257812e+02 
2.175299835205078e+02 
1.579393920898438e+02 
1.462367706298828e+02 
2.182373352050781e+02 
2.163230895996094e+02 
1.577387390136719e+02 
1.457680206298828e+02 
2.169825134277344e+02 
2.162518005371094e+02 
2.176058349609375e+02 
1.639194335937500e+02 
1.513693847656250e+02 
1.556949005126953e+02 
2.182037506103516e+02 
2.169425048828125e+02 
1.625057678222656e+02 
1.541219635009766e+02 
2.175109558105469e+02 
2.176119842529297e+02 
2.188710937500000e+02 
1.628789520263672e+02 
1.574230804443359e+02 
1.575676727294922e+02 
2.195411071777344e+02 
2.188203430175781e+02 
1.541372833251953e+02 
2.181313629150391e+02 
2.185202331542969e+02 
2.186922760009766e+02 
1.533346710205078e+02 
1.511320800781250e+02 
1.522574310302734e+02 
2.122228240966797e+02 
2.168285675048828e+02 
2.148094177246094e+02 
1.546258850097656e+02 
2.086524810791016e+02 
2.029441375732422e+02 
1.572924041748047e+02 
1.996424102783203e+02 
1.976345367431641e+02 
1.620120391845703e+02 
1.591373596191406e+02 
1.620572052001953e+02 
1.972007904052734e+02 
1.636064910888672e+02 
1.980427093505859e+02 
1.998941650390625e+02 
1.661884765625000e+02 
1.629986572265625e+02 
1.644802551269531e+02 
2.003643188476562e+02 
1.646164550781250e+02 
2.028693237304688e+02 
2.001485595703125e+02 
2.008812866210938e+02 
1.645769348144531e+02 
2.042089385986328e+02 
2.018101196289062e+02 
2.032212829589844e+02 
1.662877349853516e+02 
1.666608276367188e+02 
2.024550323486328e+02 
2.035728912353516e+02 
1.661315612792969e+02 
1.990915679931641e+02 
2.021677703857422e+02 
1.990174255371094e+02 
1.690191192626953e+02 
1.718073272705078e+02 
1.966374816894531e+02 
1.675583038330078e+02 
1.704973602294922e+02 
1.700052337646484e+02 
1.940013885498047e+02 
1.981645812988281e+02 
1.981749572753906e+02 
1.730595397949219e+02 
2.032611999511719e+02 
1.718545532226562e+02 
1.699360656738281e+02 
1.700316772460938e+02 
2.038103179931641e+02 
2.031384582519531e+02 
2.035717926025391e+02 
1.690418853759766e+02 
2.041623535156250e+02 
2.043860321044922e+02 
1.721170959472656e+02 
1.688382873535156e+02 
1.701119842529297e+02 
2.060221405029297e+02 
1.733416290283203e+02 
1.722615661621094e+02 
2.095474548339844e+02 
2.089642181396484e+02 
1.779120178222656e+02 
2.114291839599609e+02 
2.134978179931641e+02 
1.825060729980469e+02 
2.146574707031250e+02 
2.181947174072266e+02 
1.860538635253906e+02 
2.238042297363281e+02 
1.841024169921875e+02 
1.831080780029297e+02 
2.226005554199219e+02 
2.306011810302734e+02 
1.830259704589844e+02 
2.273278656005859e+02 
2.323761749267578e+02 
1.829721679687500e+02 
2.279609069824219e+02 
2.247249603271484e+02 
1.831966094970703e+02 
1.836583557128906e+02 
2.266562347412109e+02 
1.818577270507812e+02 
1.809017639160156e+02 
2.233197784423828e+02 
2.222075653076172e+02 
1.789727020263672e+02 
1.809504089355469e+02 
2.239343414306641e+02 
1.804425506591797e+02 
1.817648010253906e+02 
2.211248168945312e+02 
2.229274291992188e+02 
2.222276611328125e+02 
1.757833251953125e+02 
1.809074707031250e+02 
1.799832458496094e+02 
2.209673309326172e+02 
2.224358825683594e+02 
1.781194610595703e+02 
1.804571838378906e+02 
2.213720092773438e+02 
1.795933837890625e+02 
1.809704589843750e+02 
2.189116516113281e+02 
2.199563751220703e+02 
2.191971130371094e+02 
1.725493011474609e+02 
1.802881469726562e+02 
1.774811096191406e+02 
2.166523132324219e+02 
2.180360717773438e+02 
1.732301940917969e+02 
1.732207946777344e+02 
2.137396850585938e+02 
2.146085968017578e+02 
2.128381347656250e+02 
1.714114532470703e+02 
1.677768096923828e+02 
2.121913452148438e+02 
2.099259948730469e+02 
1.629587860107422e+02 
1.649677581787109e+02 
2.111476593017578e+02 
2.080583953857422e+02 
1.629416351318359e+02 
1.628453063964844e+02 
2.086265106201172e+02 
2.053954925537109e+02 
1.620252075195312e+02 
1.603322296142578e+02 
2.076811065673828e+02 
2.052806854248047e+02 
2.029946746826172e+02 
1.594773101806641e+02 
2.046417083740234e+02 
2.011904449462891e+02 
1.588970642089844e+02 
2.015815734863281e+02 
1.987935943603516e+02 
1.586939392089844e+02 
1.572087249755859e+02 
2.020261535644531e+02 
1.980570983886719e+02 
1.981706695556641e+02 
1.566421356201172e+02 
2.014900665283203e+02 
1.972465667724609e+02 
1.556472625732422e+02 
2.003898468017578e+02 
1.945886383056641e+02 
1.570040588378906e+02 
1.539455718994141e+02 
1.542141876220703e+02 
1.973625488281250e+02 
1.929287872314453e+02 
1.590587921142578e+02 
1.552201995849609e+02 
1.979939270019531e+02 
1.918470001220703e+02 
1.926986236572266e+02 
1.613625030517578e+02 
1.578494415283203e+02 
1.968540954589844e+02 
1.912638549804688e+02 
1.635117797851562e+02 
1.625032043457031e+02 
1.966976318359375e+02 
1.943138275146484e+02 
1.641238403320312e+02 
1.948497467041016e+02 
1.645655212402344e+02 
1.988184661865234e+02 
1.920820312500000e+02 
1.957691345214844e+02 
1.635243988037109e+02 
2.005282135009766e+02 
1.971212005615234e+02 
1.641418304443359e+02 
1.598972778320312e+02 
1.602172393798828e+02 
1.979198608398438e+02 
1.939883880615234e+02 
1.588680114746094e+02 
1.947888641357422e+02 
1.558423614501953e+02 
1.925785522460938e+02 
1.629880371093750e+02 
1.547846069335938e+02 
1.582109832763672e+02 
1.923022613525391e+02 
1.639300231933594e+02 
1.571230621337891e+02 
1.977760925292969e+02 
1.935513305664062e+02 
1.988460083007812e+02 
1.633289489746094e+02 
1.575657348632812e+02 
2.026168670654297e+02 
1.601359405517578e+02 
2.055814971923828e+02 
1.697070922851562e+02 
1.574485473632812e+02 
1.610808868408203e+02 
2.084536590576172e+02 
1.703018798828125e+02 
1.597602233886719e+02 
2.088415222167969e+02 
1.711372528076172e+02 
1.602753143310547e+02 
2.070639953613281e+02 
1.720247650146484e+02 
1.621318054199219e+02 
2.052669067382812e+02 
2.058652496337891e+02 
1.725796051025391e+02 
1.658340606689453e+02 
2.046413879394531e+02 
1.720115203857422e+02 
2.078347015380859e+02 
1.684572448730469e+02 
2.084940948486328e+02 
1.760898437500000e+02 
1.631599426269531e+02 
1.654192047119141e+02 
2.096291198730469e+02 
1.754818267822266e+02 
1.627509460449219e+02 
2.114613647460938e+02 
1.748192596435547e+02 
1.622094421386719e+02 
2.134314880371094e+02 
1.742703704833984e+02 
1.635654144287109e+02 
2.144418487548828e+02 
1.752589111328125e+02 
1.690203552246094e+02 
2.133069915771484e+02 
1.772566680908203e+02 
2.237898864746094e+02 
2.110070953369141e+02 
2.151961975097656e+02 
1.763477325439453e+02 
2.256705169677734e+02 
2.133182373046875e+02 
1.757920837402344e+02 
2.250488281250000e+02 
2.120454254150391e+02 
1.755261840820312e+02 
2.192348327636719e+02 
2.428427581787109e+02 
2.286739044189453e+02 
1.735738372802734e+02 
2.417517852783203e+02 
2.281792907714844e+02 
1.717394256591797e+02 
2.414800872802734e+02 
2.285649566650391e+02 
1.701893615722656e+02 
2.413846740722656e+02 
2.286687622070312e+02 
1.687427368164062e+02 
2.411731872558594e+02 
2.283390350341797e+02 
1.676864929199219e+02 
2.407108001708984e+02 
2.277359771728516e+02 
1.676236572265625e+02 
2.402766723632812e+02 
2.272465820312500e+02 
1.680520172119141e+02 
2.400378875732422e+02 
2.270214233398438e+02 
1.684474182128906e+02 
2.399596710205078e+02 
2.269724884033203e+02 
1.685593719482422e+02 
2.398614196777344e+02 
2.268925170898438e+02 
1.684681854248047e+02 
2.396496276855469e+02 
2.266882781982422e+02 
1.685155487060547e+02 
2.394429779052734e+02 
2.264913024902344e+02 
1.690697479248047e+02 
2.395921783447266e+02 
2.266542358398438e+02 
1.701154785156250e+02 
2.402221527099609e+02 
2.273024444580078e+02 
1.715006256103516e+02 
2.412215423583984e+02 
2.283300933837891e+02 
1.733047332763672e+02 
2.428023071289062e+02 
2.298813781738281e+02 
1.748876953125000e+02 
2.446984252929688e+02 
2.317838592529297e+02 
1.765932922363281e+02 
2.462184906005859e+02 
2.335540161132812e+02 
1.786498107910156e+02 
2.486691741943359e+02 
2.359398651123047e+02 
1.826792297363281e+02 
2.492949523925781e+02 
2.362639923095703e+02 
1.845623626708984e+02 
2.487920837402344e+02 
2.358055267333984e+02 
1.875533599853516e+02 
2.484123229980469e+02 
2.354764556884766e+02 
1.900721435546875e+02 
2.481836090087891e+02 
2.352381134033203e+02 
1.940110778808594e+02 
1.927329101562500e+02 
2.478652801513672e+02 
2.348339385986328e+02 
1.949910278320312e+02 
1.934796905517578e+02 
2.470864868164062e+02 
2.339581298828125e+02 
1.954759216308594e+02 
1.933003387451172e+02 
2.457846069335938e+02 
2.324242095947266e+02 
1.955033416748047e+02 
1.928707275390625e+02 
2.444338226318359e+02 
2.299839324951172e+02 
1.948639984130859e+02 
1.928352813720703e+02 
2.448749542236328e+02 
2.359212341308594e+02 
1.943759613037109e+02 
1.995312957763672e+02 
2.467148437500000e+02 
2.361273803710938e+02 
2.061651306152344e+02 
2.485936431884766e+02 
2.376064147949219e+02 
2.092633514404297e+02 
2.510613861083984e+02 
2.401254425048828e+02 
2.207811737060547e+02 
2.151237335205078e+02 
2.546172943115234e+02 
2.425575103759766e+02 
2.241882781982422e+02 
2.204898529052734e+02 
2.494414825439453e+02 
2.272503509521484e+02 
2.239068298339844e+02 
1.963998565673828e+02 
2.016833648681641e+02 
2.048372497558594e+02 
2.109015045166016e+02 
2.061830291748047e+02 
2.074710083007812e+02 
2.055762634277344e+02 
1.998433837890625e+02 
2.009382629394531e+02 
2.365056457519531e+02 
2.431059265136719e+02 
1.956702880859375e+02 
1.975751342773438e+02 
2.382577514648438e+02 
2.432375183105469e+02 
1.950705566406250e+02 
1.909851837158203e+02 
1.925773315429688e+02 
2.427516326904297e+02 
2.329384918212891e+02 
2.404524993896484e+02 
1.897880554199219e+02 
1.863927001953125e+02 
2.369767913818359e+02 
2.409305725097656e+02 
1.861538391113281e+02 
2.394206237792969e+02 
2.391551971435547e+02 
1.862093963623047e+02 
1.886708068847656e+02 
2.345405578613281e+02 
2.384721832275391e+02 
1.909780578613281e+02 
2.389718322753906e+02 
2.373277130126953e+02 
1.906172790527344e+02 
1.927614440917969e+02 
2.357969818115234e+02 
1.879964752197266e+02 
1.938527984619141e+02 
1.920018005371094e+02 
2.357877197265625e+02 
2.367904968261719e+02 
1.862221527099609e+02 
1.900054321289062e+02 
2.363097991943359e+02 
1.876498718261719e+02 
1.903950347900391e+02 
1.922284545898438e+02 
2.388648223876953e+02 
2.431762390136719e+02 
1.875732116699219e+02 
1.921802978515625e+02 
2.381743164062500e+02 
2.456087951660156e+02 
2.471036529541016e+02 
1.910269470214844e+02 
1.939285736083984e+02 
1.974737854003906e+02 
2.380904998779297e+02 
2.431689605712891e+02 
1.915486297607422e+02 
1.961469726562500e+02 
2.368294525146484e+02 
2.455500183105469e+02 
2.470422973632812e+02 
1.928982849121094e+02 
1.985673675537109e+02 
1.987703552246094e+02 
2.352794647216797e+02 
2.407307128906250e+02 
1.911127471923828e+02 
1.952107086181641e+02 
2.354321899414062e+02 
2.424947357177734e+02 
2.436543426513672e+02 
1.898044586181641e+02 
1.962974853515625e+02 
1.978672637939453e+02 
2.391180877685547e+02 
2.452236328125000e+02 
2.467440032958984e+02 
1.889363250732422e+02 
1.929277954101562e+02 
2.386795654296875e+02 
2.409850463867188e+02 
1.916822204589844e+02 
1.965206298828125e+02 
1.962017822265625e+02 
2.366913146972656e+02 
2.422779541015625e+02 
2.418500976562500e+02 
1.904266052246094e+02 
1.971383972167969e+02 
1.967655334472656e+02 
2.351903686523438e+02 
2.368214263916016e+02 
1.882395935058594e+02 
1.951083679199219e+02 
2.285840148925781e+02 
2.358551025390625e+02 
2.334478912353516e+02 
1.862706146240234e+02 
1.869035949707031e+02 
2.256093292236328e+02 
2.263264465332031e+02 
1.780124969482422e+02 
1.863799438476562e+02 
1.866619873046875e+02 
2.217683410644531e+02 
2.272147521972656e+02 
2.275187225341797e+02 
1.765565643310547e+02 
1.799872741699219e+02 
2.209395751953125e+02 
2.238347625732422e+02 
1.712508850097656e+02 
1.789262542724609e+02 
1.781593933105469e+02 
2.240578613281250e+02 
2.264348602294922e+02 
2.267758178710938e+02 
1.699466094970703e+02 
1.725815734863281e+02 
2.273686676025391e+02 
2.285185852050781e+02 
2.295950775146484e+02 
1.719098052978516e+02 
1.758247070312500e+02 
1.790574798583984e+02 
2.279876251220703e+02 
2.301932525634766e+02 
1.724346466064453e+02 
1.774360504150391e+02 
2.310435791015625e+02 
2.318357543945312e+02 
2.334294128417969e+02 
1.781053161621094e+02 
1.815471801757812e+02 
1.840363464355469e+02 
2.350505218505859e+02 
2.350819091796875e+02 
2.375057373046875e+02 
1.850616455078125e+02 
1.876950378417969e+02 
1.914767456054688e+02 
2.358723297119141e+02 
2.378418121337891e+02 
1.918176727294922e+02 
1.957684173583984e+02 
1.981620788574219e+02 
2.410106353759766e+02 
2.411022796630859e+02 
2.436674804687500e+02 
1.957292327880859e+02 
2.010142974853516e+02 
2.027266998291016e+02 
2.390014801025391e+02 
2.421488189697266e+02 
2.425965118408203e+02 
1.952476348876953e+02 
1.974636688232422e+02 
2.380043487548828e+02 
2.400420074462891e+02 
1.938003387451172e+02 
1.996336212158203e+02 
1.998292236328125e+02 
2.397999572753906e+02 
2.420954895019531e+02 
2.424527282714844e+02 
1.944480895996094e+02 
2.001613769531250e+02 
1.987381134033203e+02 
2.413520812988281e+02 
2.435998687744141e+02 
2.437757873535156e+02 
1.925506896972656e+02 
1.999035186767578e+02 
2.005355987548828e+02 
2.413003540039062e+02 
2.423868408203125e+02 
2.436056823730469e+02 
1.901924896240234e+02 
1.935083923339844e+02 
2.437573089599609e+02 
1.917806091308594e+02 
1.980908050537109e+02 
2.003701171875000e+02 
2.419651184082031e+02 
2.457476196289062e+02 
2.457453460693359e+02 
1.939524078369141e+02 
2.026864013671875e+02 
2.055283966064453e+02 
2.417228546142578e+02 
2.468009796142578e+02 
2.447302703857422e+02 
1.929667358398438e+02 
1.983395538330078e+02 
2.408462371826172e+02 
1.896979217529297e+02 
1.979552154541016e+02 
1.967554931640625e+02 
2.364223175048828e+02 
2.444275970458984e+02 
2.436997833251953e+02 
1.905680389404297e+02 
1.972523498535156e+02 
1.983358917236328e+02 
2.409213867187500e+02 
2.455741271972656e+02 
2.480039215087891e+02 
1.919107055664062e+02 
2.005481109619141e+02 
2.023389282226562e+02 
2.447589721679688e+02 
2.495698852539062e+02 
2.512095489501953e+02 
1.894927520751953e+02 
1.945110778808594e+02 
2.442970733642578e+02 
2.485945587158203e+02 
2.469618988037109e+02 
1.881801452636719e+02 
1.953106842041016e+02 
1.944493865966797e+02 
2.433484497070312e+02 
2.458855590820312e+02 
2.461963958740234e+02 
1.859911651611328e+02 
1.921499786376953e+02 
1.903951873779297e+02 
2.456389160156250e+02 
2.482171936035156e+02 
1.835914154052734e+02 
1.892433471679688e+02 
1.881990661621094e+02 
2.494538269042969e+02 
2.511419830322266e+02 
1.825558166503906e+02 
1.875785217285156e+02 
1.876821594238281e+02 
2.517205352783203e+02 
2.514375915527344e+02 
1.835549468994141e+02 
1.878014526367188e+02 
1.883373870849609e+02 
2.505673522949219e+02 
2.497281646728516e+02 
1.852824096679688e+02 
1.887772369384766e+02 
1.884970550537109e+02 
1.838616943359375e+02 
1.873711700439453e+02 
1.858957366943359e+02 
1.833595581054688e+02 
1.828463897705078e+02 
1.837813415527344e+02 
1.842067108154297e+02 
1.845217437744141e+02 
1.857938995361328e+02 
1.875525665283203e+02 
1.897364807128906e+02 
2.248174591064453e+02 
2.627361145019531e+02 
2.194368438720703e+02 
2.610085754394531e+02 
2.603507995605469e+02 
2.575233459472656e+02 
2.159955902099609e+02 
2.176576232910156e+02 
2.166957855224609e+02 
2.550261077880859e+02 
2.568478698730469e+02 
2.537004852294922e+02 
2.118618469238281e+02 
2.155377655029297e+02 
2.108431091308594e+02 
2.530596923828125e+02 
2.557597656250000e+02 
2.513694915771484e+02 
2.536548309326172e+02 
2.056428375244141e+02 
2.498933563232422e+02 
2.486219329833984e+02 
2.544039611816406e+02 
2.500060729980469e+02 
2.042132263183594e+02 
2.029952239990234e+02 
2.508068237304688e+02 
2.550401000976562e+02 
2.510624084472656e+02 
1.991716156005859e+02 
1.974019012451172e+02 
2.514491577148438e+02 
2.559533538818359e+02 
2.500368652343750e+02 
2.582810058593750e+02 
1.959877471923828e+02 
1.903761749267578e+02 
1.937235107421875e+02 
2.522921447753906e+02 
2.541378326416016e+02 
2.627576293945312e+02 
2.567747192382812e+02 
1.937815704345703e+02 
1.883957366943359e+02 
1.928993072509766e+02 
2.597202453613281e+02 
2.611499023437500e+02 
2.599013977050781e+02 
1.915786895751953e+02 
1.884603576660156e+02 
1.904304199218750e+02 
2.563533935546875e+02 
2.569573059082031e+02 
2.577940979003906e+02 
1.908391418457031e+02 
1.917045440673828e+02 
1.926031494140625e+02 
1.961611938476562e+02 
2.562557983398438e+02 
2.555701599121094e+02 
2.558307342529297e+02 
2.581383972167969e+02 
1.935981445312500e+02 
1.978391571044922e+02 
1.949937744140625e+02 
1.985732421875000e+02 
2.571396789550781e+02 
2.576354980468750e+02 
2.612958984375000e+02 
2.594251708984375e+02 
2.596948852539062e+02 
1.968966827392578e+02 
1.934544067382812e+02 
1.953732604980469e+02 
1.950085449218750e+02 
2.605636291503906e+02 
2.592384338378906e+02 
2.564024047851562e+02 
2.566905822753906e+02 
1.939628906250000e+02 
1.963455657958984e+02 
2.000066223144531e+02 
2.000510101318359e+02 
2.057418670654297e+02 
2.097640380859375e+02 
2.526746520996094e+02 
2.546107330322266e+02 
2.506092376708984e+02 
2.544893188476562e+02 
2.551696624755859e+02 
2.030389862060547e+02 
2.073217773437500e+02 
2.117973327636719e+02 
2.097503051757812e+02 
2.129122314453125e+02 
2.486937408447266e+02 
2.478182525634766e+02 
2.493698272705078e+02 
2.586951599121094e+02 
2.518361816406250e+02 
2.574729614257812e+02 
2.114232177734375e+02 
2.105537872314453e+02 
2.076634674072266e+02 
2.088386230468750e+02 
2.534934082031250e+02 
2.508028259277344e+02 
2.600480041503906e+02 
2.519512634277344e+02 
2.593781738281250e+02 
2.541601104736328e+02 
2.081134490966797e+02 
2.084759063720703e+02 
2.089623260498047e+02 
2.090840301513672e+02 
2.530803222656250e+02 
2.493293457031250e+02 
2.469190216064453e+02 
2.515996856689453e+02 
2.455436706542969e+02 
2.470979003906250e+02 
2.095773773193359e+02 
2.093032684326172e+02 
2.037237854003906e+02 
2.060574188232422e+02 
2.454354858398438e+02 
2.415674438476562e+02 
2.441116180419922e+02 
2.404705963134766e+02 
2.398870239257812e+02 
2.049293060302734e+02 
2.021332092285156e+02 
2.036154479980469e+02 
1.986726379394531e+02 
2.384624481201172e+02 
2.357092742919922e+02 
2.346011962890625e+02 
2.327700347900391e+02 
2.019292755126953e+02 
2.004742889404297e+02 
1.871257781982422e+02 
1.927195281982422e+02 
2.287804260253906e+02 
2.321062011718750e+02 
2.319450988769531e+02 
2.309978027343750e+02 
1.861891174316406e+02 
1.763367614746094e+02 
1.792323150634766e+02 
1.703690643310547e+02 
2.316917266845703e+02 
2.305131225585938e+02 
2.294658050537109e+02 
2.306379089355469e+02 
1.728204498291016e+02 
1.713261566162109e+02 
1.693776092529297e+02 
1.686343688964844e+02 
1.687221374511719e+02 
1.697785949707031e+02 
2.292570037841797e+02 
2.288381500244141e+02 
2.285288391113281e+02 
2.298408203125000e+02 
1.669835968017578e+02 
1.674747619628906e+02 
1.696196899414062e+02 
1.740344238281250e+02 
1.716912536621094e+02 
1.781229858398438e+02 
1.815230865478516e+02 
1.861856536865234e+02 
2.300217590332031e+02 
2.331601104736328e+02 
2.351792907714844e+02 
2.317586059570312e+02 
1.743686828613281e+02 
1.785883941650391e+02 
1.826774902343750e+02 
1.872599487304688e+02 
1.909119415283203e+02 
1.917416839599609e+02 
1.925486450195312e+02 
2.315774383544922e+02 
2.303758850097656e+02 
2.250998382568359e+02 
2.291493988037109e+02 
2.247903137207031e+02 
1.924910888671875e+02 
1.949027252197266e+02 
1.999264831542969e+02 
2.022846527099609e+02 
1.998276824951172e+02 
2.036343383789062e+02 
2.019068603515625e+02 
2.245745849609375e+02 
2.250192871093750e+02 
2.225713958740234e+02 
2.267190093994141e+02 
2.249084320068359e+02 
2.308048095703125e+02 
2.260709075927734e+02 
2.000266113281250e+02 
1.991291503906250e+02 
1.938511047363281e+02 
1.984964447021484e+02 
1.948658142089844e+02 
2.260681304931641e+02 
2.221779785156250e+02 
2.255205078125000e+02 
2.256359252929688e+02 
2.310651550292969e+02 
2.287759857177734e+02 
1.944288330078125e+02 
1.850265197753906e+02 
1.908924713134766e+02 
1.884673767089844e+02 
1.943876953125000e+02 
1.902013549804688e+02 
2.303491821289062e+02 
2.374879608154297e+02 
2.284201354980469e+02 
2.339052886962891e+02 
2.310438232421875e+02 
2.354382324218750e+02 
2.342773590087891e+02 
2.373883209228516e+02 
2.362945098876953e+02 
2.389689331054688e+02 
2.378583679199219e+02 
2.396568450927734e+02 
2.371947937011719e+02 
1.901937408447266e+02 
1.978203735351562e+02 
1.917370300292969e+02 
1.983458557128906e+02 
1.994370117187500e+02 
2.050286865234375e+02 
2.069919738769531e+02 
2.090456542968750e+02 
2.184889984130859e+02 
2.094009094238281e+02 
2.102770233154297e+02 
2.114773406982422e+02 
2.053446807861328e+02 
2.265718688964844e+02 
2.319018249511719e+02 
2.347889404296875e+02 
2.340839385986328e+02 
2.372477874755859e+02 
2.363486633300781e+02 
2.401722106933594e+02 
2.370567474365234e+02 
2.412978515625000e+02 
2.389895172119141e+02 
2.420474090576172e+02 
2.399152374267578e+02 
2.411880645751953e+02 
2.391648559570312e+02 
2.383409118652344e+02 
2.340696868896484e+02 
1.941708526611328e+02 
1.985740203857422e+02 
1.968887786865234e+02 
1.995446929931641e+02 
2.002664947509766e+02 
2.026542205810547e+02 
2.031500701904297e+02 
2.045187683105469e+02 
2.017791137695312e+02 
2.254298858642578e+02 
2.303284301757812e+02 
2.280762939453125e+02 
2.332267150878906e+02 
2.316631164550781e+02 
2.363852691650391e+02 
2.353134155273438e+02 
2.389597167968750e+02 
2.387645874023438e+02 
2.408565063476562e+02 
2.399641113281250e+02 
2.400285797119141e+02 
2.361007995605469e+02 
1.980878143310547e+02 
2.004936981201172e+02 
2.008616485595703e+02 
2.036793518066406e+02 
2.019958190917969e+02 
2.047413330078125e+02 
2.029457092285156e+02 
2.049290161132812e+02 
2.032239227294922e+02 
2.028155059814453e+02 
1.997633666992188e+02 
2.270341491699219e+02 
2.328983306884766e+02 
2.318155059814453e+02 
2.375598144531250e+02 
2.330187835693359e+02 
2.385352783203125e+02 
2.345672149658203e+02 
2.393831787109375e+02 
2.365823211669922e+02 
2.406715393066406e+02 
2.383247375488281e+02 
2.424619445800781e+02 
2.396085205078125e+02 
2.435968170166016e+02 
2.405658721923828e+02 
2.444580230712891e+02 
2.405547180175781e+02 
2.444851684570312e+02 
2.403922729492188e+02 
2.442605895996094e+02 
2.409852752685547e+02 
2.443788146972656e+02 
2.413924102783203e+02 
2.437187194824219e+02 
2.410108032226562e+02 
2.411346893310547e+02 
2.347892456054688e+02 
1.971738281250000e+02 
1.946678161621094e+02 
1.925491790771484e+02 
1.915468139648438e+02 
1.915605468750000e+02 
1.885133209228516e+02 
2.186956481933594e+02 
2.275677947998047e+02 
2.233241882324219e+02 
2.303274688720703e+02 
2.281036682128906e+02 
2.333995819091797e+02 
2.336665191650391e+02 
2.377449951171875e+02 
2.400471496582031e+02 
2.419606781005859e+02 
2.405381469726562e+02 
2.410350952148438e+02 
2.402539825439453e+02 
2.381618957519531e+02 
2.337906646728516e+02 
1.865386962890625e+02 
1.814276123046875e+02 
1.856649322509766e+02 
1.852761383056641e+02 
1.879926910400391e+02 
1.882666473388672e+02 
1.891710205078125e+02 
1.898395233154297e+02 
1.888299255371094e+02 
1.882269592285156e+02 
2.192609558105469e+02 
2.271211547851562e+02 
2.210797576904297e+02 
2.257837677001953e+02 
2.212741851806641e+02 
2.232832946777344e+02 
1.780449371337891e+02 
1.840206604003906e+02 
1.792648773193359e+02 
1.838796234130859e+02 
1.812843475341797e+02 
1.844714813232422e+02 
1.827932434082031e+02 
1.843253479003906e+02 
1.828167114257812e+02 
1.822083129882812e+02 
1.769503326416016e+02 
1.626053314208984e+02 
1.702202148437500e+02 
1.646121826171875e+02 
1.711520080566406e+02 
1.654074707031250e+02 
1.709064178466797e+02 
1.653464508056641e+02 
1.701511077880859e+02 
1.651572875976562e+02 
1.692455291748047e+02 
1.650733337402344e+02 
1.681004943847656e+02 
1.656841888427734e+02 
1.665020599365234e+02 
1.635722808837891e+02 
1.594636230468750e+02 
1.598863372802734e+02 
1.529177551269531e+02 
1.600135803222656e+02 
1.599160003662109e+02 
1.651044464111328e+02 
1.615183563232422e+02 
1.651757812500000e+02 
1.620801544189453e+02 
1.656408233642578e+02 
1.650298004150391e+02 
1.672351837158203e+02 
1.644697265625000e+02 
1.676141052246094e+02 
1.639811706542969e+02 
1.673617248535156e+02 
1.641289520263672e+02 
1.662604980468750e+02 
1.613748474121094e+02 
1.701909027099609e+02 
1.707095489501953e+02 
1.723300018310547e+02 
1.757787322998047e+02 
1.804559478759766e+02 
1.817426300048828e+02 
1.811642303466797e+02 
1.806522369384766e+02 
1.803283996582031e+02 
1.817250823974609e+02 
1.847684326171875e+02 
1.896418914794922e+02 
1.952422637939453e+02 
2.006918945312500e+02 
2.014413757324219e+02 
2.009672088623047e+02 
1.926057281494141e+02 
1.984229431152344e+02 
1.879592742919922e+02 
1.872028045654297e+02 
1.884614868164062e+02 
1.912875518798828e+02 
1.916679992675781e+02 
1.916629028320312e+02 
1.916876983642578e+02 
1.917563323974609e+02 
1.908728485107422e+02 
2.082730102539062e+02 
1.937387542724609e+02 
2.030741119384766e+02 
1.886703948974609e+02 
2.003392639160156e+02 
1.864986114501953e+02 
1.986314544677734e+02 
1.859328460693359e+02 
1.934482421875000e+02 
1.854207153320312e+02 
1.879972381591797e+02 
1.798519439697266e+02 
1.804532165527344e+02 
1.725431671142578e+02 
1.739813995361328e+02 
1.662481079101562e+02 
1.647253265380859e+02 
1.636878051757812e+02 
1.657543334960938e+02 
1.633751220703125e+02 
1.651889343261719e+02 
1.669176940917969e+02 
1.685745544433594e+02 
1.709834442138672e+02 
1.744281616210938e+02 
1.735752258300781e+02 
1.725084838867188e+02 
1.725325927734375e+02 
1.736840362548828e+02 
1.767328491210938e+02 
1.809004058837891e+02 
1.808877410888672e+02 
1.800790100097656e+02 
1.793485412597656e+02 
1.791961059570312e+02 
1.819513092041016e+02 
1.878526458740234e+02 
1.941636657714844e+02 
1.995347290039062e+02 
2.027061614990234e+02 
2.034920654296875e+02 
2.033554229736328e+02 
1.532235870361328e+02 
1.531289672851562e+02 
1.572222442626953e+02 
1.504134674072266e+02 
1.529765625000000e+02 
1.516174468994141e+02 
1.550107574462891e+02 
1.560066833496094e+02 
1.596934509277344e+02 
1.619980468750000e+02 
1.618195343017578e+02 
1.654829864501953e+02 
1.647299957275391e+02 
1.700297241210938e+02 
1.677230987548828e+02 
1.677212982177734e+02 
1.998751831054688e+02 
2.020905303955078e+02 
2.039662170410156e+02 
2.057797698974609e+02 
2.082187500000000e+02 
2.112612457275391e+02 
2.144896392822266e+02 
2.151792602539062e+02 
2.129344024658203e+02 
2.142632904052734e+02 
2.110078735351562e+02 
2.098449401855469e+02 
2.100556793212891e+02 
2.132027587890625e+02 
2.175106201171875e+02 
2.219983215332031e+02 
2.270306091308594e+02 
2.278520202636719e+02 
2.268895416259766e+02 
2.265418395996094e+02 
2.266870269775391e+02 
2.273732147216797e+02 
2.286699676513672e+02 
2.310271606445312e+02 
2.302241668701172e+02 
2.294149932861328e+02 
2.286996917724609e+02 
2.281865386962891e+02 
2.267140045166016e+02 
2.216379089355469e+02 
2.176628112792969e+02 
2.298999938964844e+02 
2.236830139160156e+02 
2.315706176757812e+02 
1.528197021484375e+02 
1.501531066894531e+02 
1.516406860351562e+02 
1.514581756591797e+02 
1.492440338134766e+02 
1.514260253906250e+02 
1.497549896240234e+02 
1.539389190673828e+02 
1.528361816406250e+02 
1.577456970214844e+02 
1.560673675537109e+02 
1.580760345458984e+02 
1.576950225830078e+02 
1.785247802734375e+02 
1.885542144775391e+02 
1.818980712890625e+02 
1.870759277343750e+02 
1.707932891845703e+02 
1.901958618164062e+02 
1.853049926757812e+02 
1.846763610839844e+02 
1.935470428466797e+02 
1.930800933837891e+02 
1.986806945800781e+02 
2.012458343505859e+02 
2.006703643798828e+02 
2.011295776367188e+02 
2.022308654785156e+02 
2.057638244628906e+02 
2.072095642089844e+02 
2.083606719970703e+02 
2.095916748046875e+02 
2.117175140380859e+02 
2.145590515136719e+02 
2.146057281494141e+02 
2.281651763916016e+02 
2.291802520751953e+02 
2.305698242187500e+02 
2.341496582031250e+02 
2.343531951904297e+02 
2.323785247802734e+02 
1.446918640136719e+02 
1.435235443115234e+02 
1.449933166503906e+02 
1.454598846435547e+02 
1.436634674072266e+02 
1.467868347167969e+02 
1.453138122558594e+02 
1.490867919921875e+02 
1.479926757812500e+02 
1.516445007324219e+02 
1.513140869140625e+02 
1.541142120361328e+02 
1.526605682373047e+02 
1.880992279052734e+02 
1.904484558105469e+02 
1.913913574218750e+02 
1.880810546875000e+02 
1.914658660888672e+02 
1.892614135742188e+02 
1.931901245117188e+02 
1.914632873535156e+02 
1.960116577148438e+02 
1.953105468750000e+02 
1.920314025878906e+02 
2.359467468261719e+02 
1.523819427490234e+02 
1.502372436523438e+02 
1.544891357421875e+02 
1.473267974853516e+02 
1.473041076660156e+02 
1.883098297119141e+02 
1.884059295654297e+02 
1.907654418945312e+02 
1.880666198730469e+02 
1.883257141113281e+02 
1.890544281005859e+02 
1.899998931884766e+02 
1.574462127685547e+02 
1.568861541748047e+02 
1.578943481445312e+02 
1.570310821533203e+02 
1.574422454833984e+02 
1.556632995605469e+02 
1.574089050292969e+02 
1.988378753662109e+02 
1.996662597656250e+02 
1.999375915527344e+02 
1.977545166015625e+02 
1.982659301757812e+02 
1.948723602294922e+02 
1.541181335449219e+02 
1.550082244873047e+02 
1.568953399658203e+02 
1.539869079589844e+02 
1.559972686767578e+02 
1.576853027343750e+02 
1.974365539550781e+02 
1.995018920898438e+02 
2.022345733642578e+02 
1.993582916259766e+02 
1.994404907226562e+02 
2.002622070312500e+02 
1.610543975830078e+02 
1.627154541015625e+02 
1.631602325439453e+02 
1.598321228027344e+02 
1.621759796142578e+02 
1.600881805419922e+02 
1.611562194824219e+02 
1.603340606689453e+02 
1.949385375976562e+02 
1.996237640380859e+02 
2.004999084472656e+02 
2.039258880615234e+02 
2.041304626464844e+02 
2.054819183349609e+02 
1.615303039550781e+02 
1.592283020019531e+02 
1.595942535400391e+02 
1.591122436523438e+02 
1.601694030761719e+02 
1.601435241699219e+02 
1.606987152099609e+02 
1.622564239501953e+02 
1.616315612792969e+02 
1.619454650878906e+02 
1.623753356933594e+02 
1.951108093261719e+02 
1.950463714599609e+02 
1.974928894042969e+02 
1.978391113281250e+02 
2.000653076171875e+02 
2.041101989746094e+02 
1.681968078613281e+02 
1.663824157714844e+02 
1.694140625000000e+02 
1.654237518310547e+02 
1.629466400146484e+02 
1.985550994873047e+02 
2.049790344238281e+02 
1.991937713623047e+02 
2.056231536865234e+02 
1.992713012695312e+02 
1.730563659667969e+02 
1.715984954833984e+02 
1.727777404785156e+02 
1.702780303955078e+02 
1.717641143798828e+02 
1.691196899414062e+02 
1.716174316406250e+02 
2.036580657958984e+02 
2.093693695068359e+02 
2.046786041259766e+02 
2.126089630126953e+02 
2.083892517089844e+02 
2.104272003173828e+02 
1.780094146728516e+02 
1.756180267333984e+02 
1.780603942871094e+02 
1.752245788574219e+02 
1.741564331054688e+02 
2.070529022216797e+02 
2.130840454101562e+02 
2.101026306152344e+02 
2.172111358642578e+02 
2.134111785888672e+02 
2.154547576904297e+02 
1.839433746337891e+02 
1.820968017578125e+02 
1.842304992675781e+02 
1.817582244873047e+02 
1.804253692626953e+02 
2.165423889160156e+02 
2.160356140136719e+02 
2.213496551513672e+02 
2.184308776855469e+02 
2.183892364501953e+02 
2.223944549560547e+02 
1.869657592773438e+02 
1.857142944335938e+02 
1.881996459960938e+02 
2.198086853027344e+02 
2.242517700195312e+02 
2.219986877441406e+02 
2.230291442871094e+02 
1.900035705566406e+02 
1.902134552001953e+02 
1.921637115478516e+02 
1.888104400634766e+02 
1.892105255126953e+02 
2.233599548339844e+02 
2.255571441650391e+02 
2.267624511718750e+02 
2.262079925537109e+02 
2.272824096679688e+02 
1.573491973876953e+02 
1.565873413085938e+02 
1.538506469726562e+02 
1.627372741699219e+02 
1.612931671142578e+02 
1.678665466308594e+02 
1.675933074951172e+02 
1.731726684570312e+02 
1.745673675537109e+02 
1.786446075439453e+02 
1.815246124267578e+02 
1.842668609619141e+02 
1.889146270751953e+02 
1.884681549072266e+02 
1.908183898925781e+02 
2.211920013427734e+02 
2.225830383300781e+02 
2.229101104736328e+02 
2.218870544433594e+02 
2.247939300537109e+02 
2.273743438720703e+02 
1.518002014160156e+02 
1.490661468505859e+02 
1.491323394775391e+02 
1.534488220214844e+02 
1.503644561767578e+02 
1.561247253417969e+02 
1.524210662841797e+02 
2.218200531005859e+02 
2.220235443115234e+02 
2.232732238769531e+02 
2.215528564453125e+02 
2.221506347656250e+02 
1.514899444580078e+02 
1.493374328613281e+02 
1.487937469482422e+02 
1.532107086181641e+02 
1.498187255859375e+02 
2.155210266113281e+02 
2.155718078613281e+02 
2.147308502197266e+02 
2.173007812500000e+02 
2.180800476074219e+02 
2.190174255371094e+02 
2.193562774658203e+02 
2.211357879638672e+02 
2.210342407226562e+02 
1.524148864746094e+02 
1.494254150390625e+02 
1.507079467773438e+02 
1.522104034423828e+02 
1.490234375000000e+02 
2.087706604003906e+02 
2.073156738281250e+02 
2.063864746093750e+02 
2.104705963134766e+02 
2.099302825927734e+02 
2.137683258056641e+02 
2.126277160644531e+02 
1.596339263916016e+02 
1.551398162841797e+02 
1.579803314208984e+02 
1.561526184082031e+02 
1.526003265380859e+02 
2.077663574218750e+02 
2.045916137695312e+02 
2.039545593261719e+02 
2.093682403564453e+02 
2.048611145019531e+02 
1.699925079345703e+02 
1.654732666015625e+02 
1.675972747802734e+02 
1.660118408203125e+02 
1.619926910400391e+02 
2.043366699218750e+02 
2.016942749023438e+02 
1.992731781005859e+02 
2.070893096923828e+02 
2.043912811279297e+02 
2.096594085693359e+02 
2.048020477294922e+02 
1.772059631347656e+02 
1.730970458984375e+02 
1.750498352050781e+02 
1.747832183837891e+02 
1.706324157714844e+02 
2.043586883544922e+02 
1.994604034423828e+02 
1.996378631591797e+02 
2.053120574951172e+02 
2.003595275878906e+02 
1.827776336669922e+02 
1.789681243896484e+02 
1.775536499023438e+02 
1.801739349365234e+02 
1.781092071533203e+02 
2.099530029296875e+02 
2.051570434570312e+02 
2.065065155029297e+02 
2.082380828857422e+02 
2.048693237304688e+02 
2.077181549072266e+02 
2.028649749755859e+02 
1.830005035400391e+02 
1.793664398193359e+02 
1.783943328857422e+02 
2.145807495117188e+02 
2.103963317871094e+02 
2.124201049804688e+02 
2.138069915771484e+02 
2.092364959716797e+02 
1.764178619384766e+02 
1.789424591064453e+02 
1.780734100341797e+02 
1.793263549804688e+02 
1.792174072265625e+02 
2.198625030517578e+02 
2.161097564697266e+02 
2.173735504150391e+02 
2.170200195312500e+02 
2.162451171875000e+02 
1.747648162841797e+02 
1.769864807128906e+02 
1.774106445312500e+02 
2.186493988037109e+02 
2.199528656005859e+02 
2.179682922363281e+02 
1.746455383300781e+02 
1.771169433593750e+02 
1.777750091552734e+02 
2.095441894531250e+02 
2.127039794921875e+02 
2.121799468994141e+02 
2.155062866210938e+02 
1.765663146972656e+02 
1.729693908691406e+02 
1.785893859863281e+02 
2.084818115234375e+02 
2.101356048583984e+02 
2.117198944091797e+02 
2.077690429687500e+02 
2.106978607177734e+02 
1.744352111816406e+02 
1.722903594970703e+02 
1.719093475341797e+02 
2.080686340332031e+02 
2.111336517333984e+02 
2.122078094482422e+02 
1.767331848144531e+02 
1.724012451171875e+02 
1.759658508300781e+02 
2.098120574951172e+02 
2.096507873535156e+02 
2.077896728515625e+02 
2.102094879150391e+02 
1.753837432861328e+02 
1.773493041992188e+02 
1.770389099121094e+02 
1.779374847412109e+02 
2.063235626220703e+02 
2.047668151855469e+02 
1.696180572509766e+02 
1.729630737304688e+02 
1.763968200683594e+02 
1.755572204589844e+02 
1.771716613769531e+02 
2.038990478515625e+02 
2.043056030273438e+02 
2.030624389648438e+02 
1.658952636718750e+02 
1.676738128662109e+02 
1.687189025878906e+02 
1.694658813476562e+02 
1.728705596923828e+02 
2.024884185791016e+02 
2.024880218505859e+02 
2.013466033935547e+02 
1.701856231689453e+02 
1.669364013671875e+02 
1.652247161865234e+02 
1.671157379150391e+02 
1.678510589599609e+02 
2.073114013671875e+02 
2.031743316650391e+02 
2.038957061767578e+02 
1.765830230712891e+02 
1.693452301025391e+02 
1.753343048095703e+02 
1.676470947265625e+02 
2.087389373779297e+02 
2.041721801757812e+02 
2.081016693115234e+02 
1.794833679199219e+02 
1.787870483398438e+02 
1.801094512939453e+02 
2.168192749023438e+02 
2.065178833007812e+02 
2.128438415527344e+02 
2.072251434326172e+02 
1.814630279541016e+02 
1.822590332031250e+02 
1.818856201171875e+02 
1.831318817138672e+02 
2.199660797119141e+02 
2.158209991455078e+02 
2.187634277343750e+02 
1.807475128173828e+02 
1.823823852539062e+02 
1.815381774902344e+02 
1.831626129150391e+02 
2.241082153320312e+02 
2.274466705322266e+02 
2.203536529541016e+02 
1.800736999511719e+02 
1.798268737792969e+02 
1.795603790283203e+02 
2.334153289794922e+02 
2.295944061279297e+02 
2.320203399658203e+02 
1.790289459228516e+02 
1.805796813964844e+02 
1.784263000488281e+02 
2.333068847656250e+02 
2.326109313964844e+02 
2.336144561767578e+02 
1.835819091796875e+02 
1.809250640869141e+02 
1.821239776611328e+02 
2.302759246826172e+02 
2.305940551757812e+02 
2.318361511230469e+02 
1.831441802978516e+02 
1.868480834960938e+02 
1.815732421875000e+02 
2.298582458496094e+02 
2.304750061035156e+02 
1.955544433593750e+02 
1.908970031738281e+02 
1.942300872802734e+02 
2.302811126708984e+02 
2.321619567871094e+02 
2.291819610595703e+02 
1.950591278076172e+02 
1.946473693847656e+02 
1.954198150634766e+02 
2.334863586425781e+02 
2.360393371582031e+02 
1.906714019775391e+02 
1.900026245117188e+02 
1.897926330566406e+02 
1.931271209716797e+02 
2.429022216796875e+02 
2.380851898193359e+02 
2.413539733886719e+02 
1.902243804931641e+02 
1.892271423339844e+02 
1.902299041748047e+02 
2.420798492431641e+02 
2.427533111572266e+02 
2.426010589599609e+02 
1.892973480224609e+02 
1.883569946289062e+02 
1.895079956054688e+02 
2.412530364990234e+02 
2.411665039062500e+02 
1.869342193603516e+02 
1.871744537353516e+02 
2.384501647949219e+02 
2.385397949218750e+02 
2.390841674804688e+02 
1.852658843994141e+02 
1.842574768066406e+02 
2.344320068359375e+02 
2.369897460937500e+02 
2.345479431152344e+02 
1.822721405029297e+02 
1.780694274902344e+02 
1.768787994384766e+02 
1.798579559326172e+02 
2.279771270751953e+02 
2.271253356933594e+02 
2.307729492187500e+02 
1.816839904785156e+02 
1.760969085693359e+02 
1.764862670898438e+02 
2.259483489990234e+02 
2.254952239990234e+02 
1.718932952880859e+02 
1.714706268310547e+02 
2.231175994873047e+02 
2.205855865478516e+02 
1.709675292968750e+02 
1.717570800781250e+02 
2.137165069580078e+02 
2.123119812011719e+02 
2.164846801757812e+02 
1.730101928710938e+02 
1.745935516357422e+02 
2.109200744628906e+02 
2.103949127197266e+02 
1.813877563476562e+02 
1.765587615966797e+02 
1.796806945800781e+02 
2.105171203613281e+02 
2.061824188232422e+02 
2.054144134521484e+02 
2.073669738769531e+02 
1.815492553710938e+02 
1.836137390136719e+02 
1.852549285888672e+02 
2.121884002685547e+02 
2.069097747802734e+02 
2.089863433837891e+02 
1.786252136230469e+02 
1.847744598388672e+02 
1.826958618164062e+02 
2.097568054199219e+02 
2.119243927001953e+02 
1.763224487304688e+02 
1.754365539550781e+02 
1.801776123046875e+02 
2.132761688232422e+02 
2.128786468505859e+02 
1.747003021240234e+02 
1.738280639648438e+02 
2.126251220703125e+02 
2.121855468750000e+02 
1.730251770019531e+02 
1.725997314453125e+02 
2.114817352294922e+02 
2.101402740478516e+02 
1.726098327636719e+02 
1.719997863769531e+02 
2.076537475585938e+02 
2.069981536865234e+02 
2.056780395507812e+02 
2.084938964843750e+02 
1.700293426513672e+02 
1.672298126220703e+02 
2.038114776611328e+02 
2.049885711669922e+02 
2.025998535156250e+02 
1.636572113037109e+02 
1.595919342041016e+02 
1.969101409912109e+02 
1.994524536132812e+02 
1.963127441406250e+02 
1.489531707763672e+02 
1.525007019042969e+02 
1.483601379394531e+02 
1.563537902832031e+02 
1.897393798828125e+02 
1.928023223876953e+02 
1.898987731933594e+02 
1.446553344726562e+02 
1.455320129394531e+02 
1.432928009033203e+02 
1.838677673339844e+02 
1.865302276611328e+02 
1.846855316162109e+02 
1.412949523925781e+02 
1.413429412841797e+02 
1.400933990478516e+02 
1.812843475341797e+02 
1.824216156005859e+02 
1.825092926025391e+02 
1.403638916015625e+02 
1.390343017578125e+02 
1.391222991943359e+02 
1.814666137695312e+02 
1.816966552734375e+02 
1.832056884765625e+02 
1.418233032226562e+02 
1.392180023193359e+02 
1.404709625244141e+02 
1.882283630371094e+02 
1.465947723388672e+02 
1.425010681152344e+02 
1.468105926513672e+02 
1.893750915527344e+02 
1.916813354492188e+02 
1.938137664794922e+02 
1.506538391113281e+02 
1.521919250488281e+02 
1.905195617675781e+02 
1.931575927734375e+02 
1.950944824218750e+02 
1.542063446044922e+02 
1.526036071777344e+02 
1.542375030517578e+02 
1.919144287109375e+02 
1.941917572021484e+02 
1.954737396240234e+02 
1.504306335449219e+02 
1.544666290283203e+02 
1.536104736328125e+02 
2.009797363281250e+02 
1.477742614746094e+02 
1.505934600830078e+02 
1.505541229248047e+02 
2.008138732910156e+02 
2.007226409912109e+02 
1.480233612060547e+02 
1.489724121093750e+02 
1.507222900390625e+02 
1.946062927246094e+02 
1.997947387695312e+02 
1.995794372558594e+02 
1.502100219726562e+02 
1.543397521972656e+02 
1.925727081298828e+02 
1.967529907226562e+02 
1.978269958496094e+02 
1.481850738525391e+02 
1.517792358398438e+02 
1.516709136962891e+02 
1.944346466064453e+02 
1.965468139648438e+02 
1.990675964355469e+02 
1.460156250000000e+02 
1.489972686767578e+02 
1.487643432617188e+02 
1.986158294677734e+02 
2.042923278808594e+02 
1.442215576171875e+02 
1.464979705810547e+02 
1.462995605468750e+02 
1.986075897216797e+02 
2.025664825439453e+02 
2.033773040771484e+02 
1.439510345458984e+02 
1.492462615966797e+02 
1.984421691894531e+02 
2.019277496337891e+02 
2.032773590087891e+02 
1.435390167236328e+02 
1.468636016845703e+02 
1.475182647705078e+02 
1.989417572021484e+02 
2.027273254394531e+02 
1.430882568359375e+02 
1.455129852294922e+02 
1.462003326416016e+02 
1.982901153564453e+02 
2.025945587158203e+02 
2.047545928955078e+02 
1.435736389160156e+02 
1.447931060791016e+02 
1.459022521972656e+02 
1.994161376953125e+02 
2.026346893310547e+02 
2.054105529785156e+02 
1.452226562500000e+02 
1.495298004150391e+02 
2.035014648437500e+02 
2.064985504150391e+02 
1.443296051025391e+02 
1.471398162841797e+02 
1.466051635742188e+02 
2.040562744140625e+02 
2.066955566406250e+02 
2.069941406250000e+02 
1.431718902587891e+02 
1.443681335449219e+02 
1.442582855224609e+02 
2.060585021972656e+02 
2.063928070068359e+02 
1.431325988769531e+02 
1.470921630859375e+02 
2.046954956054688e+02 
2.052679595947266e+02 
2.047769470214844e+02 
1.435309753417969e+02 
1.453389434814453e+02 
1.462920227050781e+02 
2.058229827880859e+02 
2.052752838134766e+02 
2.076066589355469e+02 
1.451975860595703e+02 
1.451676330566406e+02 
1.446736297607422e+02 
2.105665740966797e+02 
2.111666412353516e+02 
1.435095367431641e+02 
1.438351440429688e+02 
2.149969787597656e+02 
2.128680572509766e+02 
1.396083374023438e+02 
1.417569122314453e+02 
1.394668579101562e+02 
2.201303863525391e+02 
2.168478393554688e+02 
2.204853668212891e+02 
1.376981811523438e+02 
1.380394592285156e+02 
1.353563690185547e+02 
2.219499206542969e+02 
2.196718597412109e+02 
1.354990844726562e+02 
1.321983032226562e+02 
2.186191558837891e+02 
2.175633544921875e+02 
2.162594757080078e+02 
1.345720062255859e+02 
1.303578491210938e+02 
1.292648925781250e+02 
2.161122589111328e+02 
2.149029541015625e+02 
2.142481994628906e+02 
1.327530670166016e+02 
1.290215911865234e+02 
2.155618591308594e+02 
2.089273986816406e+02 
1.368330078125000e+02 
1.306501159667969e+02 
1.324315185546875e+02 
2.138524169921875e+02 
2.075339965820312e+02 
2.072102966308594e+02 
1.379765014648438e+02 
1.338608245849609e+02 
2.112884979248047e+02 
2.041445617675781e+02 
1.407003479003906e+02 
1.363208618164062e+02 
2.132053680419922e+02 
2.055234985351562e+02 
2.073916015625000e+02 
1.473531036376953e+02 
1.409899291992188e+02 
1.438179779052734e+02 
2.126340789794922e+02 
2.053045043945312e+02 
1.494568481445312e+02 
1.450405273437500e+02 
2.151682891845703e+02 
2.076073760986328e+02 
2.100275115966797e+02 
1.533508300781250e+02 
1.488533325195312e+02 
1.497897033691406e+02 
2.140700531005859e+02 
2.076501007080078e+02 
1.502452545166016e+02 
1.495333557128906e+02 
2.141460113525391e+02 
2.076025085449219e+02 
2.088308715820312e+02 
1.503522796630859e+02 
1.494551239013672e+02 
1.501404724121094e+02 
2.119232177734375e+02 
2.089185485839844e+02 
2.068548889160156e+02 
1.524239654541016e+02 
1.524906158447266e+02 
2.033164978027344e+02 
2.061461791992188e+02 
2.028368682861328e+02 
1.554611206054688e+02 
1.550265808105469e+02 
1.982238769531250e+02 
2.001190490722656e+02 
1.982360076904297e+02 
1.587906951904297e+02 
1.562984313964844e+02 
1.573666534423828e+02 
1.972708892822266e+02 
1.980408020019531e+02 
1.596553344726562e+02 
1.576511230468750e+02 
1.978971862792969e+02 
1.972398529052734e+02 
1.971648406982422e+02 
1.613543701171875e+02 
1.589256286621094e+02 
1.601120147705078e+02 
1.984386901855469e+02 
1.979220581054688e+02 
1.622953338623047e+02 
1.623436737060547e+02 
1.995285339355469e+02 
1.985390167236328e+02 
2.001671600341797e+02 
1.640865631103516e+02 
1.669661560058594e+02 
2.028247528076172e+02 
1.726563720703125e+02 
2.057561798095703e+02 
1.698890533447266e+02 
1.737837982177734e+02 
1.734577636718750e+02 
2.034907379150391e+02 
2.019238281250000e+02 
1.769917907714844e+02 
2.042767791748047e+02 
1.747038116455078e+02 
1.778636016845703e+02 
2.017695465087891e+02 
2.009542541503906e+02 
1.719001464843750e+02 
1.745534515380859e+02 
2.039807739257812e+02 
1.684445648193359e+02 
1.725504150390625e+02 
1.692213287353516e+02 
2.035853881835938e+02 
2.042973022460938e+02 
1.666083831787109e+02 
1.678299102783203e+02 
2.051007995605469e+02 
2.068193969726562e+02 
1.680736999511719e+02 
1.669840393066406e+02 
1.670404663085938e+02 
2.076766967773438e+02 
2.095383911132812e+02 
1.708552093505859e+02 
1.702228393554688e+02 
2.110611572265625e+02 
2.120810241699219e+02 
1.749306182861328e+02 
1.726010284423828e+02 
2.157559814453125e+02 
2.145645141601562e+02 
1.768303375244141e+02 
1.749149627685547e+02 
2.192506256103516e+02 
2.177778778076172e+02 
2.214117736816406e+02 
1.792891082763672e+02 
1.845777435302734e+02 
2.261914367675781e+02 
2.267838745117188e+02 
1.850110778808594e+02 
1.860139465332031e+02 
2.330064697265625e+02 
2.326992797851562e+02 
1.833937072753906e+02 
1.822047271728516e+02 
2.365924072265625e+02 
2.371244964599609e+02 
1.802433776855469e+02 
2.314111633300781e+02 
2.386647491455078e+02 
2.361294097900391e+02 
1.816028289794922e+02 
1.786142120361328e+02 
1.796034851074219e+02 
2.331692504882812e+02 
2.372137451171875e+02 
1.792425689697266e+02 
2.277235565185547e+02 
2.376722564697266e+02 
2.342696228027344e+02 
1.780921173095703e+02 
2.304322662353516e+02 
2.365538024902344e+02 
1.803478393554688e+02 
1.773674621582031e+02 
1.789259643554688e+02 
2.253396453857422e+02 
2.356875457763672e+02 
2.321569824218750e+02 
1.788945465087891e+02 
2.265508575439453e+02 
2.335295104980469e+02 
1.792688903808594e+02 
2.287148895263672e+02 
2.376441955566406e+02 
1.792501068115234e+02 
2.226475677490234e+02 
2.335801544189453e+02 
2.306226501464844e+02 
1.771449279785156e+02 
1.748277435302734e+02 
2.204386291503906e+02 
2.253966827392578e+02 
1.716266937255859e+02 
2.137190246582031e+02 
2.202950286865234e+02 
2.163493041992188e+02 
1.701476287841797e+02 
1.689540405273438e+02 
2.109472198486328e+02 
2.122158966064453e+02 
1.664535217285156e+02 
1.645110015869141e+02 
2.091009979248047e+02 
2.075647583007812e+02 
1.619221343994141e+02 
2.055364227294922e+02 
1.614255218505859e+02 
1.606508331298828e+02 
2.032536163330078e+02 
2.043232421875000e+02 
1.599042816162109e+02 
1.594903564453125e+02 
2.018672637939453e+02 
2.000694580078125e+02 
1.593047485351562e+02 
1.973921508789062e+02 
1.586691589355469e+02 
1.590849304199219e+02 
1.961771087646484e+02 
1.957402343750000e+02 
1.582512054443359e+02 
1.567406158447266e+02 
1.950522308349609e+02 
1.551125488281250e+02 
1.912641601562500e+02 
1.525171356201172e+02 
1.521765136718750e+02 
1.900819244384766e+02 
1.881906127929688e+02 
1.881286163330078e+02 
1.526176910400391e+02 
1.881696624755859e+02 
1.546644744873047e+02 
1.873147277832031e+02 
1.578696746826172e+02 
1.549161376953125e+02 
1.551625366210938e+02 
1.893057250976562e+02 
1.866418762207031e+02 
1.873702087402344e+02 
1.581010284423828e+02 
1.554469909667969e+02 
1.894554290771484e+02 
1.889305725097656e+02 
1.593821716308594e+02 
1.575166473388672e+02 
1.926556701660156e+02 
1.580341339111328e+02 
1.571921691894531e+02 
1.961644134521484e+02 
1.547432098388672e+02 
1.531140899658203e+02 
1.502263641357422e+02 
1.923324432373047e+02 
1.510093078613281e+02 
1.474403839111328e+02 
1.896719970703125e+02 
1.884210815429688e+02 
1.872455291748047e+02 
1.483783874511719e+02 
1.457413330078125e+02 
1.882961273193359e+02 
1.877512969970703e+02 
1.511401824951172e+02 
1.462083892822266e+02 
1.471123352050781e+02 
1.891575317382812e+02 
1.909256591796875e+02 
1.502584991455078e+02 
1.462476196289062e+02 
1.980084991455078e+02 
1.497454223632812e+02 
1.454965209960938e+02 
2.027596588134766e+02 
1.491334686279297e+02 
1.453802032470703e+02 
2.063496856689453e+02 
1.517755584716797e+02 
1.461367950439453e+02 
1.461379699707031e+02 
2.094975738525391e+02 
1.506693572998047e+02 
1.461680145263672e+02 
2.105561676025391e+02 
1.519238739013672e+02 
1.482995758056641e+02 
2.057665405273438e+02 
2.061759338378906e+02 
2.044057769775391e+02 
1.549809265136719e+02 
1.518144378662109e+02 
2.036996612548828e+02 
1.585430908203125e+02 
1.550636596679688e+02 
2.011346740722656e+02 
1.604666595458984e+02 
1.566849212646484e+02 
2.007859039306641e+02 
1.975876007080078e+02 
1.978651733398438e+02 
1.571290283203125e+02 
1.547020263671875e+02 
2.016231384277344e+02 
1.993865814208984e+02 
1.554362945556641e+02 
1.512841644287109e+02 
1.493399200439453e+02 
2.031197967529297e+02 
2.014447631835938e+02 
1.527816009521484e+02 
1.484100036621094e+02 
2.053213500976562e+02 
2.039207000732422e+02 
1.531851196289062e+02 
1.496018218994141e+02 
2.070012054443359e+02 
2.057178344726562e+02 
1.560703887939453e+02 
1.529388275146484e+02 
2.064511718750000e+02 
2.034608306884766e+02 
1.617153320312500e+02 
1.581736602783203e+02 
2.044957733154297e+02 
2.027821960449219e+02 
1.666414489746094e+02 
1.629774932861328e+02 
2.058742980957031e+02 
2.010844268798828e+02 
2.005396270751953e+02 
1.679186859130859e+02 
1.649885406494141e+02 
2.041055297851562e+02 
1.999573059082031e+02 
1.682968292236328e+02 
1.654148254394531e+02 
2.045145568847656e+02 
2.003850860595703e+02 
1.678807983398438e+02 
1.637035522460938e+02 
2.031890258789062e+02 
2.160021057128906e+02 
2.091288604736328e+02 
1.654883575439453e+02 
1.604822387695312e+02 
2.174680938720703e+02 
2.122198333740234e+02 
1.633928680419922e+02 
1.582381591796875e+02 
2.184752655029297e+02 
2.128451080322266e+02 
1.618261108398438e+02 
1.566877593994141e+02 
2.184924163818359e+02 
2.123809814453125e+02 
1.610088806152344e+02 
1.560578155517578e+02 
2.179334106445312e+02 
2.115680999755859e+02 
1.608873901367188e+02 
1.561005859375000e+02 
2.172255401611328e+02 
2.108589782714844e+02 
1.612945098876953e+02 
1.565123443603516e+02 
2.167590789794922e+02 
2.105262298583984e+02 
1.618354492187500e+02 
1.570176391601562e+02 
2.166133575439453e+02 
2.105494995117188e+02 
1.622472076416016e+02 
1.575181884765625e+02 
2.166417694091797e+02 
2.107347869873047e+02 
1.624935913085938e+02 
1.580317840576172e+02 
2.166279907226562e+02 
2.108675842285156e+02 
1.627362823486328e+02 
1.586037292480469e+02 
2.164859924316406e+02 
2.108531951904297e+02 
1.634156646728516e+02 
1.604949798583984e+02 
2.163495025634766e+02 
2.108223266601562e+02 
1.644437255859375e+02 
1.610750579833984e+02 
2.165671539306641e+02 
2.111165313720703e+02 
1.656383666992188e+02 
1.624224853515625e+02 
2.172591552734375e+02 
2.118554687500000e+02 
1.671682434082031e+02 
1.639940643310547e+02 
2.183307342529297e+02 
2.129616699218750e+02 
1.689962615966797e+02 
1.657231140136719e+02 
2.198501129150391e+02 
2.144534606933594e+02 
1.707868957519531e+02 
1.675277404785156e+02 
2.217325592041016e+02 
2.162649536132812e+02 
1.724022521972656e+02 
1.693626403808594e+02 
2.238301544189453e+02 
2.185127410888672e+02 
1.730412139892578e+02 
1.709222106933594e+02 
2.260811157226562e+02 
2.203321685791016e+02 
1.740997619628906e+02 
1.791539306640625e+02 
2.259586791992188e+02 
2.200556793212891e+02 
1.844060821533203e+02 
2.255391082763672e+02 
2.195920867919922e+02 
1.871040954589844e+02 
2.252132263183594e+02 
2.191986846923828e+02 
1.892862091064453e+02 
2.249461822509766e+02 
2.188622894287109e+02 
1.911808776855469e+02 
1.894732971191406e+02 
1.893449707031250e+02 
2.245052490234375e+02 
2.184224853515625e+02 
1.914516448974609e+02 
1.888591918945312e+02 
2.236334228515625e+02 
2.177634429931641e+02 
1.909998779296875e+02 
1.882320098876953e+02 
2.221975708007812e+02 
2.170617675781250e+02 
1.907411041259766e+02 
1.882409973144531e+02 
2.202432556152344e+02 
2.172018432617188e+02 
1.913961181640625e+02 
1.904866333007812e+02 
2.217317810058594e+02 
2.271179962158203e+02 
1.947912292480469e+02 
2.271433410644531e+02 
2.042456512451172e+02 
2.042455596923828e+02 
2.094058227539062e+02 
2.286057891845703e+02 
2.103804168701172e+02 
2.134281768798828e+02 
2.320832977294922e+02 
2.145832672119141e+02 
2.153121185302734e+02 
2.395469970703125e+02 
2.186623687744141e+02 
2.166041107177734e+02 
2.508417358398438e+02 
2.216987152099609e+02 
2.197897338867188e+02 
1.880272216796875e+02 
1.909344024658203e+02 
1.914312896728516e+02 
1.960715789794922e+02 
1.894147186279297e+02 
1.941181488037109e+02 
1.962051391601562e+02 
2.019413146972656e+02 
1.952760009765625e+02 
1.999624328613281e+02 
2.026014251708984e+02 
2.010737915039062e+02 
2.504532165527344e+02 
2.059046478271484e+02 
2.037362213134766e+02 
2.489757385253906e+02 
2.468746337890625e+02 
1.995895843505859e+02 
2.451450805664062e+02 
2.458538970947266e+02 
2.460624084472656e+02 
1.946101531982422e+02 
2.450168914794922e+02 
2.449492034912109e+02 
1.931860504150391e+02 
1.919595031738281e+02 
2.431324615478516e+02 
2.441018676757812e+02 
2.444359588623047e+02 
1.904195556640625e+02 
1.902736663818359e+02 
2.429229583740234e+02 
2.438739013671875e+02 
1.893557128906250e+02 
1.884434051513672e+02 
2.423928833007812e+02 
2.440457458496094e+02 
2.449275970458984e+02 
1.891655883789062e+02 
1.892337799072266e+02 
2.425496673583984e+02 
2.446962890625000e+02 
1.909721984863281e+02 
1.923004455566406e+02 
2.410011901855469e+02 
2.437192230224609e+02 
2.414965209960938e+02 
1.945806274414062e+02 
1.921165161132812e+02 
2.403963317871094e+02 
2.407800750732422e+02 
1.918956756591797e+02 
1.950880279541016e+02 
1.921075286865234e+02 
2.406854248046875e+02 
2.419215698242188e+02 
2.416001586914062e+02 
1.935169830322266e+02 
1.844993896484375e+02 
2.414461669921875e+02 
2.426077728271484e+02 
1.878537139892578e+02 
1.946494293212891e+02 
1.895737915039062e+02 
2.456345062255859e+02 
2.444682464599609e+02 
2.472032318115234e+02 
1.924594573974609e+02 
1.831306915283203e+02 
2.506059265136719e+02 
2.506558227539062e+02 
2.533280029296875e+02 
1.873420410156250e+02 
1.973522033691406e+02 
1.916418914794922e+02 
2.516431579589844e+02 
2.534590606689453e+02 
1.973687744140625e+02 
2.009589843750000e+02 
2.529855346679688e+02 
2.564164428710938e+02 
2.591914062500000e+02 
2.033462524414062e+02 
2.025606384277344e+02 
2.516233215332031e+02 
2.556967315673828e+02 
2.024534149169922e+02 
2.511627655029297e+02 
2.561302795410156e+02 
2.550615081787109e+02 
2.024259185791016e+02 
2.049256744384766e+02 
2.545149993896484e+02 
2.023629302978516e+02 
2.065251922607422e+02 
2.037244567871094e+02 
2.487131347656250e+02 
2.525247955322266e+02 
2.487161102294922e+02 
2.026432037353516e+02 
2.478948059082031e+02 
2.016870422363281e+02 
2.008202209472656e+02 
2.436418914794922e+02 
2.471310577392578e+02 
2.425343170166016e+02 
2.006576995849609e+02 
2.397022552490234e+02 
1.963236083984375e+02 
1.999104614257812e+02 
1.950917816162109e+02 
2.338717041015625e+02 
2.375769653320312e+02 
2.338944549560547e+02 
1.900632171630859e+02 
1.938187561035156e+02 
1.928430633544922e+02 
2.330373687744141e+02 
1.876029663085938e+02 
1.876082763671875e+02 
2.299372863769531e+02 
2.326409759521484e+02 
2.306185150146484e+02 
1.850214996337891e+02 
2.299965820312500e+02 
1.807016296386719e+02 
1.851385650634766e+02 
1.839579620361328e+02 
2.304837951660156e+02 
2.307846221923828e+02 
1.839184722900391e+02 
1.859440765380859e+02 
1.886786499023438e+02 
2.317352447509766e+02 
1.846999359130859e+02 
1.898819122314453e+02 
2.332294006347656e+02 
2.346523742675781e+02 
1.901715545654297e+02 
1.916100463867188e+02 
1.949532470703125e+02 
2.364458465576172e+02 
2.364349212646484e+02 
1.988824462890625e+02 
1.996418304443359e+02 
2.028711090087891e+02 
2.385925292968750e+02 
2.398021850585938e+02 
2.047697143554688e+02 
2.058997802734375e+02 
2.071004638671875e+02 
2.392911071777344e+02 
2.384643859863281e+02 
2.065405731201172e+02 
2.450343170166016e+02 
2.420843505859375e+02 
2.061051177978516e+02 
2.069345703125000e+02 
2.080027160644531e+02 
2.421864776611328e+02 
2.415332794189453e+02 
2.054219207763672e+02 
2.079996643066406e+02 
2.047043762207031e+02 
2.406970367431641e+02 
2.393403015136719e+02 
2.009052429199219e+02 
2.394394836425781e+02 
2.400985412597656e+02 
2.037947387695312e+02 
2.047915954589844e+02 
2.450042724609375e+02 
2.435958251953125e+02 
2.051596527099609e+02 
2.061412811279297e+02 
2.071801910400391e+02 
2.436417236328125e+02 
2.447568359375000e+02 
2.091503143310547e+02 
2.097051086425781e+02 
2.109283447265625e+02 
2.462643280029297e+02 
2.479746551513672e+02 
2.107370758056641e+02 
2.120437927246094e+02 
2.100981292724609e+02 
2.504480285644531e+02 
2.525431213378906e+02 
2.084958343505859e+02 
2.082096710205078e+02 
2.502935180664062e+02 
2.544351196289062e+02 
2.539117279052734e+02 
2.035236968994141e+02 
2.075834350585938e+02 
2.078796081542969e+02 
2.508683624267578e+02 
2.534822845458984e+02 
2.542322387695312e+02 
2.068160095214844e+02 
2.094883575439453e+02 
2.096721649169922e+02 
2.546268768310547e+02 
2.557053985595703e+02 
2.567996826171875e+02 
2.071603546142578e+02 
2.096136932373047e+02 
2.082879028320312e+02 
2.538155059814453e+02 
2.580798645019531e+02 
2.555086822509766e+02 
2.047726593017578e+02 
2.064644622802734e+02 
2.491160125732422e+02 
2.533638916015625e+02 
2.508472290039062e+02 
1.987576446533203e+02 
2.048790130615234e+02 
2.009816589355469e+02 
2.480268707275391e+02 
2.505932617187500e+02 
2.500066528320312e+02 
1.950513000488281e+02 
1.999946746826172e+02 
1.976881561279297e+02 
2.500978546142578e+02 
2.510546417236328e+02 
2.514510803222656e+02 
1.930343170166016e+02 
1.977628631591797e+02 
1.960754394531250e+02 
2.518998107910156e+02 
2.520564270019531e+02 
2.519205627441406e+02 
1.924277496337891e+02 
1.966250915527344e+02 
1.955808563232422e+02 
2.508340148925781e+02 
2.511465606689453e+02 
2.493713836669922e+02 
1.926700134277344e+02 
1.963898620605469e+02 
1.952851867675781e+02 
2.488967437744141e+02 
2.486578063964844e+02 
2.482126464843750e+02 
1.913072204589844e+02 
1.952300720214844e+02 
1.931728820800781e+02 
2.481834564208984e+02 
1.878187713623047e+02 
1.928593902587891e+02 
1.924955139160156e+02 
1.864904937744141e+02 
1.879966125488281e+02 
1.865214843750000e+02 
1.900104980468750e+02 
1.901081237792969e+02 
1.871624450683594e+02 
1.900637359619141e+02 
1.906060791015625e+02 
1.902311248779297e+02 
1.917497711181641e+02 
1.942035217285156e+02 
1.987312774658203e+02 
2.413737792968750e+02 
2.385159301757812e+02 
2.363825378417969e+02 
2.345886840820312e+02 
2.320877532958984e+02 
2.617245178222656e+02 
2.309353790283203e+02 
2.295989074707031e+02 
2.297398681640625e+02 
2.280482177734375e+02 
2.565333862304688e+02 
2.262526702880859e+02 
2.260596771240234e+02 
2.249278717041016e+02 
2.525475616455078e+02 
2.568235778808594e+02 
2.512371826171875e+02 
2.227375183105469e+02 
2.234784851074219e+02 
2.220029296875000e+02 
2.481146697998047e+02 
2.531377868652344e+02 
2.479432678222656e+02 
2.195666961669922e+02 
2.189863433837891e+02 
2.192202758789062e+02 
2.448875274658203e+02 
2.488710632324219e+02 
2.433166046142578e+02 
2.168073577880859e+02 
2.150781402587891e+02 
2.407591400146484e+02 
2.493665618896484e+02 
2.445697937011719e+02 
2.103920135498047e+02 
2.144565124511719e+02 
2.099448547363281e+02 
2.448769378662109e+02 
2.458684234619141e+02 
2.445928649902344e+02 
2.433152313232422e+02 
2.052327270507812e+02 
2.097702941894531e+02 
2.065812530517578e+02 
2.385859527587891e+02 
2.456562194824219e+02 
2.411774902343750e+02 
1.998830261230469e+02 
2.040441741943359e+02 
2.011803588867188e+02 
2.398768310546875e+02 
2.472414398193359e+02 
2.406997528076172e+02 
1.960146636962891e+02 
1.991010742187500e+02 
1.976673278808594e+02 
2.426425628662109e+02 
2.466116638183594e+02 
2.526979370117188e+02 
2.484486999511719e+02 
1.939754180908203e+02 
1.967080535888672e+02 
1.957012481689453e+02 
2.499708557128906e+02 
2.555884857177734e+02 
2.540625305175781e+02 
1.921802368164062e+02 
1.948522644042969e+02 
1.963079071044922e+02 
2.520698242187500e+02 
2.557794647216797e+02 
2.526460571289062e+02 
2.533050079345703e+02 
1.952107849121094e+02 
1.974034423828125e+02 
1.991772460937500e+02 
2.030393066406250e+02 
2.039626617431641e+02 
2.566878967285156e+02 
2.543117828369141e+02 
2.558918762207031e+02 
2.517892608642578e+02 
2.535658721923828e+02 
1.992156829833984e+02 
2.029855041503906e+02 
2.011219177246094e+02 
2.583481445312500e+02 
2.547115936279297e+02 
2.538145446777344e+02 
1.955528869628906e+02 
1.989773406982422e+02 
1.984440612792969e+02 
2.029724426269531e+02 
2.027098999023438e+02 
2.565552062988281e+02 
2.512072601318359e+02 
2.046663208007812e+02 
2.061202545166016e+02 
2.089345397949219e+02 
2.093519744873047e+02 
2.123635101318359e+02 
2.113437500000000e+02 
2.137098083496094e+02 
2.481672363281250e+02 
2.431997680664062e+02 
2.129364929199219e+02 
2.144471588134766e+02 
2.125341644287109e+02 
2.129731292724609e+02 
2.110139617919922e+02 
2.417731323242188e+02 
2.411240081787109e+02 
2.475717468261719e+02 
2.424281616210938e+02 
2.091138610839844e+02 
2.100104522705078e+02 
2.097680664062500e+02 
2.103692932128906e+02 
2.099342498779297e+02 
2.452303161621094e+02 
2.440763854980469e+02 
2.437729034423828e+02 
2.426829376220703e+02 
2.104445953369141e+02 
2.106097106933594e+02 
2.115328674316406e+02 
2.121286315917969e+02 
2.094010467529297e+02 
2.437872924804688e+02 
2.407379913330078e+02 
2.424067230224609e+02 
2.383936767578125e+02 
2.059321441650391e+02 
2.066792907714844e+02 
2.054907379150391e+02 
2.357371978759766e+02 
2.364011383056641e+02 
2.339830932617188e+02 
2.325680236816406e+02 
2.031947631835938e+02 
2.053739471435547e+02 
2.036631774902344e+02 
2.034915924072266e+02 
1.985281829833984e+02 
2.326302795410156e+02 
2.291322174072266e+02 
2.236235961914062e+02 
1.890812530517578e+02 
1.928571319580078e+02 
1.862489929199219e+02 
2.221786193847656e+02 
2.300194549560547e+02 
2.253733062744141e+02 
2.285879821777344e+02 
2.261749725341797e+02 
2.277282409667969e+02 
1.744022216796875e+02 
1.793471832275391e+02 
1.753601837158203e+02 
1.805919952392578e+02 
1.756178436279297e+02 
2.300595092773438e+02 
2.295356903076172e+02 
2.300045471191406e+02 
2.292149353027344e+02 
2.297595520019531e+02 
1.678320159912109e+02 
1.721568756103516e+02 
1.704745178222656e+02 
1.776751403808594e+02 
1.731021881103516e+02 
1.776685028076172e+02 
1.736284942626953e+02 
2.323345336914062e+02 
2.334482574462891e+02 
2.354864044189453e+02 
2.379008483886719e+02 
2.385210571289062e+02 
1.751617279052734e+02 
1.765003814697266e+02 
1.805046539306641e+02 
1.846259765625000e+02 
1.852158660888672e+02 
1.878795623779297e+02 
1.884657897949219e+02 
1.898119812011719e+02 
1.911199340820312e+02 
2.402542572021484e+02 
2.345091094970703e+02 
2.391409301757812e+02 
2.358950195312500e+02 
1.942384490966797e+02 
1.954623260498047e+02 
1.974383392333984e+02 
1.989578247070312e+02 
2.008356323242188e+02 
2.015090332031250e+02 
2.030397796630859e+02 
2.342059936523438e+02 
2.366570129394531e+02 
2.273297424316406e+02 
2.330963745117188e+02 
2.290084075927734e+02 
2.049509124755859e+02 
2.070612030029297e+02 
2.044303436279297e+02 
2.078898468017578e+02 
2.050302581787109e+02 
2.283836059570312e+02 
2.337571258544922e+02 
2.391361694335938e+02 
2.300650939941406e+02 
2.358133697509766e+02 
2.322413940429688e+02 
2.028785400390625e+02 
2.021329193115234e+02 
1.978316192626953e+02 
2.009608001708984e+02 
1.994384765625000e+02 
2.321874542236328e+02 
2.347310638427734e+02 
2.342414093017578e+02 
2.376148834228516e+02 
2.390714569091797e+02 
2.410737457275391e+02 
2.405463867187500e+02 
1.969115295410156e+02 
1.986050720214844e+02 
1.958745422363281e+02 
1.995950622558594e+02 
2.008189849853516e+02 
2.028027801513672e+02 
2.026714935302734e+02 
2.376122589111328e+02 
2.376795959472656e+02 
2.381882171630859e+02 
2.397711334228516e+02 
2.397536468505859e+02 
2.373852233886719e+02 
2.031441802978516e+02 
2.066549377441406e+02 
2.064695587158203e+02 
2.071322937011719e+02 
2.055928497314453e+02 
2.360078430175781e+02 
2.361158447265625e+02 
2.417538757324219e+02 
2.397472229003906e+02 
2.417733306884766e+02 
2.402022552490234e+02 
2.373115234375000e+02 
2.328932800292969e+02 
2.038150177001953e+02 
1.995351104736328e+02 
1.965685119628906e+02 
2.033850097656250e+02 
1.984782562255859e+02 
2.036033172607422e+02 
2.396689605712891e+02 
2.374907989501953e+02 
2.323412780761719e+02 
2.303572387695312e+02 
2.279564056396484e+02 
2.317184143066406e+02 
2.258435821533203e+02 
2.340581207275391e+02 
2.363249053955078e+02 
2.376392974853516e+02 
2.378119812011719e+02 
2.358653106689453e+02 
2.007079925537109e+02 
1.995605773925781e+02 
1.984162445068359e+02 
1.981707458496094e+02 
2.041044006347656e+02 
2.010839538574219e+02 
2.019638519287109e+02 
1.964162292480469e+02 
2.284947662353516e+02 
2.295879211425781e+02 
2.312122650146484e+02 
2.317258148193359e+02 
2.304274291992188e+02 
2.312359619140625e+02 
2.357836761474609e+02 
2.317360992431641e+02 
2.388808441162109e+02 
2.389863128662109e+02 
2.388830871582031e+02 
2.390961608886719e+02 
2.408407592773438e+02 
2.425148315429688e+02 
2.433133544921875e+02 
2.432698059082031e+02 
2.429046173095703e+02 
2.424405975341797e+02 
2.404663238525391e+02 
2.358342437744141e+02 
1.998899841308594e+02 
1.945915527343750e+02 
1.882790222167969e+02 
1.934103393554688e+02 
1.865968933105469e+02 
1.895803070068359e+02 
1.869801177978516e+02 
1.843571472167969e+02 
2.340723266601562e+02 
2.353496856689453e+02 
2.345448760986328e+02 
2.333165588378906e+02 
2.317459259033203e+02 
2.352270965576172e+02 
2.377285614013672e+02 
2.380215606689453e+02 
2.377536163330078e+02 
2.372395172119141e+02 
2.362331542968750e+02 
2.335908355712891e+02 
2.296026611328125e+02 
2.321256408691406e+02 
2.287508544921875e+02 
2.313350830078125e+02 
2.329453430175781e+02 
2.365288391113281e+02 
2.369856567382812e+02 
2.350592803955078e+02 
2.304167785644531e+02 
1.855056915283203e+02 
1.811258697509766e+02 
1.780110168457031e+02 
1.753035430908203e+02 
1.849734497070312e+02 
1.773137207031250e+02 
1.848124389648438e+02 
1.852324829101562e+02 
1.848173828125000e+02 
1.835565338134766e+02 
2.284381561279297e+02 
2.265481872558594e+02 
2.274740905761719e+02 
2.288816833496094e+02 
2.275446624755859e+02 
2.250999145507812e+02 
2.208942871093750e+02 
2.274466705322266e+02 
2.207167053222656e+02 
2.225815582275391e+02 
2.184295196533203e+02 
1.796802368164062e+02 
1.782350769042969e+02 
1.775437011718750e+02 
1.765834655761719e+02 
1.751389312744141e+02 
1.845300903320312e+02 
1.765607757568359e+02 
1.825648193359375e+02 
1.819229278564453e+02 
1.800315093994141e+02 
1.757724456787109e+02 
2.198763427734375e+02 
2.141177825927734e+02 
2.091645965576172e+02 
1.767010345458984e+02 
1.759907684326172e+02 
1.751665649414062e+02 
1.721442871093750e+02 
1.684223022460938e+02 
1.737401885986328e+02 
1.676560058593750e+02 
1.725776824951172e+02 
1.713894195556641e+02 
1.698495635986328e+02 
1.681433105468750e+02 
1.659572143554688e+02 
1.632943878173828e+02 
1.703396911621094e+02 
1.691248168945312e+02 
1.675974121093750e+02 
1.657118072509766e+02 
1.636783599853516e+02 
1.611414794921875e+02 
1.589709930419922e+02 
1.616178283691406e+02 
1.611692199707031e+02 
1.612935791015625e+02 
1.633500366210938e+02 
1.657255096435547e+02 
1.654549560546875e+02 
1.659139404296875e+02 
1.666415405273438e+02 
1.671673278808594e+02 
1.670184478759766e+02 
1.655564575195312e+02 
1.609453887939453e+02 
1.609750518798828e+02 
1.631410064697266e+02 
1.633752593994141e+02 
1.634507751464844e+02 
1.641175384521484e+02 
1.650036010742188e+02 
1.657291259765625e+02 
1.654198608398438e+02 
1.636726989746094e+02 
1.813637542724609e+02 
1.739376831054688e+02 
1.761780395507812e+02 
1.782914123535156e+02 
1.705945587158203e+02 
1.773402557373047e+02 
1.690322418212891e+02 
1.780744781494141e+02 
1.691452026367188e+02 
1.803117828369141e+02 
1.701981048583984e+02 
1.800763549804688e+02 
1.695627899169922e+02 
1.797481231689453e+02 
1.690896606445312e+02 
1.795950775146484e+02 
1.688222045898438e+02 
1.796750793457031e+02 
1.689532775878906e+02 
1.808738098144531e+02 
1.694264984130859e+02 
1.773749389648438e+02 
1.641018371582031e+02 
1.734631805419922e+02 
1.599336853027344e+02 
1.729955749511719e+02 
1.647175598144531e+02 
1.738900756835938e+02 
1.652512054443359e+02 
1.740365447998047e+02 
1.659767150878906e+02 
1.728799591064453e+02 
1.668287506103516e+02 
1.663715209960938e+02 
1.635956115722656e+02 
1.616580657958984e+02 
1.609121551513672e+02 
1.786174316406250e+02 
1.790336303710938e+02 
1.790878601074219e+02 
1.790415344238281e+02 
1.801588897705078e+02 
1.820089874267578e+02 
1.828951568603516e+02 
1.884722137451172e+02 
1.862441558837891e+02 
1.935328979492188e+02 
1.890888061523438e+02 
1.954820861816406e+02 
1.854810333251953e+02 
1.950363769531250e+02 
1.848342132568359e+02 
1.945969238281250e+02 
1.834276885986328e+02 
1.901458587646484e+02 
1.793304290771484e+02 
1.650681304931641e+02 
1.658735504150391e+02 
1.674551696777344e+02 
1.698102416992188e+02 
1.724053802490234e+02 
1.742985839843750e+02 
1.766800994873047e+02 
1.754870452880859e+02 
1.758388061523438e+02 
1.751080627441406e+02 
1.757865905761719e+02 
1.782393341064453e+02 
1.811876983642578e+02 
1.807657623291016e+02 
1.800357055664062e+02 
1.965748901367188e+02 
2.094258880615234e+02 
2.019118041992188e+02 
2.060380706787109e+02 
1.864564208984375e+02 
2.007394104003906e+02 
2.109788970947266e+02 
2.049357452392578e+02 
2.055430755615234e+02 
2.152440185546875e+02 
2.074151153564453e+02 
2.064792785644531e+02 
2.178698425292969e+02 
2.087230224609375e+02 
2.076395416259766e+02 
2.187066650390625e+02 
2.101498107910156e+02 
2.073299713134766e+02 
2.178330535888672e+02 
2.117277984619141e+02 
2.203248596191406e+02 
2.151024932861328e+02 
2.144681396484375e+02 
2.206243133544922e+02 
2.154829254150391e+02 
2.213330688476562e+02 
2.160660400390625e+02 
2.226723937988281e+02 
2.174370574951172e+02 
2.247134552001953e+02 
2.190442657470703e+02 
2.240507202148438e+02 
2.184527282714844e+02 
2.233487091064453e+02 
2.178471221923828e+02 
2.226121368408203e+02 
2.173460693359375e+02 
2.219483795166016e+02 
2.169896087646484e+02 
2.191939697265625e+02 
2.136997680664062e+02 
2.141495666503906e+02 
2.089644165039062e+02 
2.111148223876953e+02 
2.067321624755859e+02 
2.137436523437500e+02 
1.591583099365234e+02 
1.590446014404297e+02 
1.608518524169922e+02 
1.616732940673828e+02 
1.637647705078125e+02 
1.669878540039062e+02 
1.701705780029297e+02 
1.684920806884766e+02 
1.679203948974609e+02 
1.688813476562500e+02 
1.679475402832031e+02 
1.704340667724609e+02 
1.729088897705078e+02 
1.742315216064453e+02 
1.752792053222656e+02 
2.148528900146484e+02 
2.156125946044922e+02 
2.133405914306641e+02 
2.141211395263672e+02 
2.144758300781250e+02 
2.121806640625000e+02 
2.092497863769531e+02 
2.078530120849609e+02 
2.066078338623047e+02 
2.245644531250000e+02 
2.179988861083984e+02 
2.233360137939453e+02 
2.154571838378906e+02 
2.220389251708984e+02 
2.143730621337891e+02 
2.252044830322266e+02 
1.515312500000000e+02 
1.501327819824219e+02 
1.512976989746094e+02 
1.540937652587891e+02 
1.572669372558594e+02 
1.595742034912109e+02 
1.627519378662109e+02 
1.632970581054688e+02 
1.650126342773438e+02 
1.646472015380859e+02 
1.652942504882812e+02 
1.676403961181641e+02 
1.718785552978516e+02 
1.747809448242188e+02 
1.849529724121094e+02 
1.728480834960938e+02 
1.708919830322266e+02 
1.792843322753906e+02 
1.869069976806641e+02 
1.715437011718750e+02 
1.944703216552734e+02 
1.876594543457031e+02 
1.996336822509766e+02 
2.010920257568359e+02 
2.012940979003906e+02 
2.011806793212891e+02 
2.007848663330078e+02 
2.040556335449219e+02 
2.086425933837891e+02 
2.109551544189453e+02 
2.111587982177734e+02 
2.111399536132812e+02 
2.119873352050781e+02 
2.356758728027344e+02 
2.322744293212891e+02 
1.462821197509766e+02 
1.454990997314453e+02 
1.475309448242188e+02 
1.504498596191406e+02 
1.533167572021484e+02 
1.547326049804688e+02 
1.532818298339844e+02 
1.569364776611328e+02 
1.532484741210938e+02 
1.548082733154297e+02 
1.574687042236328e+02 
1.612100524902344e+02 
1.639913024902344e+02 
1.937026824951172e+02 
1.970131530761719e+02 
1.976387786865234e+02 
1.977332916259766e+02 
1.982084350585938e+02 
1.916244506835938e+02 
1.964619903564453e+02 
1.911119537353516e+02 
1.956665954589844e+02 
2.011609497070312e+02 
2.023885498046875e+02 
2.035292358398438e+02 
2.023183288574219e+02 
1.547953643798828e+02 
1.513144226074219e+02 
1.496819000244141e+02 
1.544918823242188e+02 
1.506534271240234e+02 
1.526304931640625e+02 
1.553252563476562e+02 
1.577207946777344e+02 
1.596194763183594e+02 
1.902286376953125e+02 
1.894545593261719e+02 
1.904852294921875e+02 
1.926055297851562e+02 
1.969909515380859e+02 
1.964899749755859e+02 
2.002060089111328e+02 
2.013218078613281e+02 
2.013186340332031e+02 
2.011147155761719e+02 
1.600032348632812e+02 
1.603253784179688e+02 
1.612340240478516e+02 
1.593351898193359e+02 
1.646888580322266e+02 
1.598309783935547e+02 
2.016924133300781e+02 
1.986861877441406e+02 
1.940309448242188e+02 
1.916083984375000e+02 
1.932541351318359e+02 
1.921329498291016e+02 
1.939007263183594e+02 
1.959755401611328e+02 
1.595011749267578e+02 
1.598534851074219e+02 
1.620524291992188e+02 
1.644821319580078e+02 
1.672742309570312e+02 
1.661311340332031e+02 
1.678677215576172e+02 
2.038217468261719e+02 
2.024465942382812e+02 
2.019033660888672e+02 
2.022663879394531e+02 
2.027407989501953e+02 
2.041009521484375e+02 
1.984369812011719e+02 
1.958724975585938e+02 
1.653143463134766e+02 
1.656738739013672e+02 
1.650477142333984e+02 
1.640255126953125e+02 
1.646860351562500e+02 
1.680952758789062e+02 
1.661420135498047e+02 
1.685067291259766e+02 
2.107228698730469e+02 
2.114069366455078e+02 
2.093005523681641e+02 
2.061633605957031e+02 
2.094286193847656e+02 
2.039987945556641e+02 
2.033198547363281e+02 
2.036321716308594e+02 
1.604256439208984e+02 
1.621354370117188e+02 
1.632490539550781e+02 
1.645584564208984e+02 
1.660455017089844e+02 
1.697200164794922e+02 
1.708016662597656e+02 
1.716226196289062e+02 
1.713614349365234e+02 
1.716003723144531e+02 
2.025919952392578e+02 
2.053368988037109e+02 
2.070426483154297e+02 
2.102100677490234e+02 
2.175330200195312e+02 
2.168677215576172e+02 
2.149826202392578e+02 
2.127177276611328e+02 
1.683524017333984e+02 
1.643333435058594e+02 
1.648994140625000e+02 
1.672544708251953e+02 
1.680011138916016e+02 
1.691533355712891e+02 
1.704105377197266e+02 
1.720335235595703e+02 
2.075489349365234e+02 
2.057403259277344e+02 
2.106325683593750e+02 
2.105168304443359e+02 
2.104950408935547e+02 
2.120645141601562e+02 
2.148027801513672e+02 
1.744383239746094e+02 
1.744826354980469e+02 
1.747389831542969e+02 
1.716911163330078e+02 
1.782223663330078e+02 
1.716600189208984e+02 
2.161455841064453e+02 
2.162731628417969e+02 
2.137521972656250e+02 
2.128952178955078e+02 
2.147085266113281e+02 
2.118615722656250e+02 
1.788739776611328e+02 
1.775521697998047e+02 
1.795218048095703e+02 
1.826122894287109e+02 
1.812389373779297e+02 
1.831848602294922e+02 
2.207306518554688e+02 
2.197201690673828e+02 
2.190674285888672e+02 
2.201353607177734e+02 
2.207944793701172e+02 
2.190876159667969e+02 
2.174259948730469e+02 
1.854707641601562e+02 
1.841893615722656e+02 
1.839996185302734e+02 
1.886484375000000e+02 
1.857642364501953e+02 
2.266582794189453e+02 
2.252302856445312e+02 
2.259914398193359e+02 
2.266982421875000e+02 
2.251694488525391e+02 
2.273667297363281e+02 
2.224937286376953e+02 
2.220440063476562e+02 
1.898204193115234e+02 
1.907232666015625e+02 
1.942865295410156e+02 
1.930298919677734e+02 
2.309565887451172e+02 
2.328777923583984e+02 
2.334689178466797e+02 
2.316978302001953e+02 
2.360923461914062e+02 
2.292409362792969e+02 
2.298698120117188e+02 
2.307206115722656e+02 
1.918137969970703e+02 
1.925895996093750e+02 
1.965579681396484e+02 
1.983572235107422e+02 
2.328713226318359e+02 
2.333949737548828e+02 
2.338887329101562e+02 
2.386936492919922e+02 
2.410017700195312e+02 
2.421112976074219e+02 
2.397978057861328e+02 
1.574488372802734e+02 
1.637654876708984e+02 
1.713175964355469e+02 
1.793930206298828e+02 
1.871094512939453e+02 
1.931860504150391e+02 
1.940952911376953e+02 
1.974699707031250e+02 
1.962126617431641e+02 
1.998497161865234e+02 
2.270319976806641e+02 
2.307374877929688e+02 
2.343125152587891e+02 
2.417754211425781e+02 
2.427287750244141e+02 
2.396965484619141e+02 
2.419545745849609e+02 
1.506797027587891e+02 
1.519382781982422e+02 
1.555201568603516e+02 
1.641301879882812e+02 
1.635498962402344e+02 
1.710438537597656e+02 
1.792351989746094e+02 
1.877678527832031e+02 
1.968595733642578e+02 
1.975732727050781e+02 
2.241646728515625e+02 
2.267858276367188e+02 
2.337723999023438e+02 
2.341688079833984e+02 
2.397950897216797e+02 
2.414776763916016e+02 
1.508193664550781e+02 
1.525098876953125e+02 
1.560208435058594e+02 
1.587359924316406e+02 
1.592138366699219e+02 
1.636077270507812e+02 
2.166029510498047e+02 
2.192736206054688e+02 
2.211715393066406e+02 
2.234447937011719e+02 
2.244870758056641e+02 
2.299351959228516e+02 
2.323291625976562e+02 
1.519299926757812e+02 
1.516586914062500e+02 
1.566057891845703e+02 
1.577211456298828e+02 
1.605707397460938e+02 
2.078228454589844e+02 
2.105990753173828e+02 
2.142316436767578e+02 
2.155809936523438e+02 
2.203099670410156e+02 
2.225565185546875e+02 
1.574813842773438e+02 
1.554680938720703e+02 
1.565227050781250e+02 
1.617661285400391e+02 
1.586514739990234e+02 
2.035880432128906e+02 
2.052383575439453e+02 
2.057915802001953e+02 
2.118142547607422e+02 
2.141048583984375e+02 
1.671651611328125e+02 
1.642548217773438e+02 
1.617676849365234e+02 
1.664416503906250e+02 
1.641660766601562e+02 
1.994212646484375e+02 
2.040986633300781e+02 
2.027486877441406e+02 
2.045337219238281e+02 
1.743472137451172e+02 
1.713529205322266e+02 
1.736662292480469e+02 
1.719121246337891e+02 
1.738149871826172e+02 
1.975848541259766e+02 
1.989311828613281e+02 
1.974110717773438e+02 
2.000564422607422e+02 
1.755571441650391e+02 
1.753354644775391e+02 
1.768675384521484e+02 
1.756530761718750e+02 
1.757933959960938e+02 
2.042610168457031e+02 
2.039313354492188e+02 
2.038004608154297e+02 
2.022043762207031e+02 
1.986605529785156e+02 
1.759542083740234e+02 
1.749915008544922e+02 
1.748331298828125e+02 
1.752155456542969e+02 
2.096599273681641e+02 
2.085477905273438e+02 
2.089156799316406e+02 
2.056087341308594e+02 
1.758423309326172e+02 
1.754234619140625e+02 
1.743802795410156e+02 
1.742398681640625e+02 
2.138898162841797e+02 
2.107113037109375e+02 
2.117075195312500e+02 
2.098805541992188e+02 
1.756775054931641e+02 
1.729310913085938e+02 
1.732461700439453e+02 
1.731559448242188e+02 
2.159973907470703e+02 
2.114732971191406e+02 
2.129685058593750e+02 
1.750759887695312e+02 
1.765382080078125e+02 
1.728024597167969e+02 
2.149695434570312e+02 
2.156424102783203e+02 
2.129968109130859e+02 
2.138648834228516e+02 
1.733679046630859e+02 
1.746627655029297e+02 
1.729692077636719e+02 
2.123131408691406e+02 
2.118980712890625e+02 
2.120738067626953e+02 
2.106391906738281e+02 
2.127652435302734e+02 
1.693295135498047e+02 
1.693361053466797e+02 
1.704024047851562e+02 
2.121329345703125e+02 
2.083754577636719e+02 
2.098401336669922e+02 
2.079383239746094e+02 
1.733962097167969e+02 
1.684174652099609e+02 
1.685376586914062e+02 
1.675883636474609e+02 
2.070196685791016e+02 
2.083121643066406e+02 
2.080808410644531e+02 
2.073710479736328e+02 
1.727145080566406e+02 
1.659301147460938e+02 
1.663484497070312e+02 
1.744969635009766e+02 
1.674326782226562e+02 
2.053164520263672e+02 
2.035688171386719e+02 
2.035364379882812e+02 
2.045263824462891e+02 
1.735834655761719e+02 
1.664690093994141e+02 
1.672229766845703e+02 
2.006392211914062e+02 
1.995198516845703e+02 
2.018533325195312e+02 
1.676043853759766e+02 
1.616060485839844e+02 
1.631976928710938e+02 
1.614432983398438e+02 
1.977979888916016e+02 
1.993515014648438e+02 
1.964676513671875e+02 
1.661103210449219e+02 
1.609546508789062e+02 
1.647398223876953e+02 
1.591399688720703e+02 
1.984889373779297e+02 
1.998330535888672e+02 
1.751031494140625e+02 
1.673554077148438e+02 
1.705549316406250e+02 
1.634511413574219e+02 
2.052355041503906e+02 
1.985524597167969e+02 
2.013582153320312e+02 
1.972597503662109e+02 
1.788655090332031e+02 
1.737404937744141e+02 
1.752883605957031e+02 
2.098184356689453e+02 
2.008950042724609e+02 
2.043825531005859e+02 
1.976842346191406e+02 
1.799735870361328e+02 
1.762253570556641e+02 
1.757404479980469e+02 
1.810965576171875e+02 
1.759316253662109e+02 
2.155760650634766e+02 
2.081164398193359e+02 
2.152748107910156e+02 
1.779365844726562e+02 
1.747021636962891e+02 
1.729277496337891e+02 
2.250608062744141e+02 
2.190950775146484e+02 
2.201345520019531e+02 
2.148333282470703e+02 
1.734507598876953e+02 
1.690925445556641e+02 
1.688714141845703e+02 
1.758808746337891e+02 
1.714532012939453e+02 
2.276292266845703e+02 
2.209696350097656e+02 
2.217376403808594e+02 
1.754375000000000e+02 
1.697756195068359e+02 
1.705041198730469e+02 
2.246756591796875e+02 
2.185564575195312e+02 
2.173215789794922e+02 
2.287061920166016e+02 
2.210953521728516e+02 
1.769799957275391e+02 
1.701738128662109e+02 
1.724172821044922e+02 
1.767403106689453e+02 
1.705570068359375e+02 
2.239333343505859e+02 
2.163715362548828e+02 
2.158488464355469e+02 
1.836168060302734e+02 
1.758469696044922e+02 
1.795525970458984e+02 
2.236955413818359e+02 
2.155709228515625e+02 
2.164865875244141e+02 
2.246686248779297e+02 
2.153146362304688e+02 
1.901410827636719e+02 
1.833716278076172e+02 
1.856415405273438e+02 
2.270510406494141e+02 
2.180537567138672e+02 
2.203580474853516e+02 
1.850828857421875e+02 
1.826498718261719e+02 
1.774958190917969e+02 
1.908401489257812e+02 
1.854552764892578e+02 
2.312595672607422e+02 
2.224110565185547e+02 
2.248317108154297e+02 
1.836849975585938e+02 
1.733960266113281e+02 
1.755880737304688e+02 
2.362438507080078e+02 
2.290032958984375e+02 
2.283372802734375e+02 
2.367813873291016e+02 
2.268798522949219e+02 
1.839991607666016e+02 
1.770537414550781e+02 
1.768956298828125e+02 
1.852849731445312e+02 
1.762256011962891e+02 
2.359608612060547e+02 
2.278821258544922e+02 
2.271156311035156e+02 
1.827208251953125e+02 
1.759743804931641e+02 
1.753862609863281e+02 
2.321828155517578e+02 
2.246367645263672e+02 
2.248990020751953e+02 
2.351808624267578e+02 
2.256869659423828e+02 
1.808862152099609e+02 
1.749641571044922e+02 
1.742452239990234e+02 
2.328907318115234e+02 
2.256331329345703e+02 
2.260951080322266e+02 
1.706650543212891e+02 
1.669441528320312e+02 
1.621320953369141e+02 
1.777784729003906e+02 
1.718218994140625e+02 
2.217880249023438e+02 
2.133200988769531e+02 
2.136197509765625e+02 
2.286276702880859e+02 
2.230618133544922e+02 
1.682417449951172e+02 
1.611362762451172e+02 
1.586746063232422e+02 
2.211352844238281e+02 
2.136563720703125e+02 
2.137302093505859e+02 
1.668348693847656e+02 
1.593182830810547e+02 
1.583326568603516e+02 
2.193855133056641e+02 
2.135630645751953e+02 
2.129266204833984e+02 
1.672953338623047e+02 
1.602779693603516e+02 
1.615094451904297e+02 
2.083523864746094e+02 
2.050936279296875e+02 
2.005508880615234e+02 
2.153665618896484e+02 
2.102875518798828e+02 
1.705385742187500e+02 
1.665040740966797e+02 
1.691357269287109e+02 
2.060078430175781e+02 
1.997770080566406e+02 
1.982468109130859e+02 
1.749622650146484e+02 
1.720662231445312e+02 
1.746304168701172e+02 
2.061964111328125e+02 
1.997125701904297e+02 
2.012703247070312e+02 
1.808572082519531e+02 
1.777887268066406e+02 
1.813579559326172e+02 
2.009115600585938e+02 
2.015632629394531e+02 
1.862926788330078e+02 
1.849370269775391e+02 
1.856911010742188e+02 
2.027881622314453e+02 
2.043297424316406e+02 
1.841524963378906e+02 
1.847554473876953e+02 
1.813398742675781e+02 
2.063375701904297e+02 
2.091577911376953e+02 
1.781814727783203e+02 
1.760485534667969e+02 
2.115689392089844e+02 
2.113111572265625e+02 
1.743032073974609e+02 
1.728225860595703e+02 
2.109862518310547e+02 
2.103651275634766e+02 
1.715877075195312e+02 
1.708660736083984e+02 
2.094526977539062e+02 
2.083091735839844e+02 
1.705347747802734e+02 
1.699194488525391e+02 
2.056061096191406e+02 
2.071674346923828e+02 
2.061232147216797e+02 
1.677151641845703e+02 
1.647748565673828e+02 
2.049248657226562e+02 
2.055246734619141e+02 
2.054504699707031e+02 
1.614673767089844e+02 
1.583889007568359e+02 
2.005983886718750e+02 
2.059848937988281e+02 
2.052129669189453e+02 
1.512698211669922e+02 
1.558310394287109e+02 
1.546350402832031e+02 
1.950040893554688e+02 
2.027275543212891e+02 
2.003025360107422e+02 
1.473690490722656e+02 
1.537228393554688e+02 
1.523870697021484e+02 
1.899368591308594e+02 
1.981509704589844e+02 
1.959072418212891e+02 
1.441633605957031e+02 
1.510844726562500e+02 
1.500658264160156e+02 
1.870777587890625e+02 
1.941786651611328e+02 
1.931768493652344e+02 
1.423885955810547e+02 
1.489784393310547e+02 
1.483787231445312e+02 
1.861671752929688e+02 
1.924219818115234e+02 
1.926648864746094e+02 
1.423500823974609e+02 
1.479290466308594e+02 
1.480162506103516e+02 
1.952905883789062e+02 
2.002135772705078e+02 
1.435754699707031e+02 
1.480968322753906e+02 
1.485001983642578e+02 
1.972978820800781e+02 
2.015650634765625e+02 
2.026852569580078e+02 
1.486816101074219e+02 
1.521014251708984e+02 
1.996112670898438e+02 
2.039358215332031e+02 
2.049617462158203e+02 
1.568670806884766e+02 
1.597216033935547e+02 
2.000018310546875e+02 
2.062982330322266e+02 
2.074680786132812e+02 
1.583482666015625e+02 
1.625143127441406e+02 
1.639621734619141e+02 
2.100794372558594e+02 
2.155107727050781e+02 
1.567658386230469e+02 
1.646316375732422e+02 
1.652086791992188e+02 
2.106759796142578e+02 
2.170531463623047e+02 
2.174586639404297e+02 
1.546672973632812e+02 
1.643406219482422e+02 
1.636490020751953e+02 
2.066517639160156e+02 
2.178490600585938e+02 
2.162712860107422e+02 
1.630682373046875e+02 
1.725423431396484e+02 
2.041872863769531e+02 
2.140679779052734e+02 
2.124688568115234e+02 
1.588887939453125e+02 
1.709210205078125e+02 
1.690151519775391e+02 
2.031355895996094e+02 
2.114136047363281e+02 
2.113473205566406e+02 
1.552040252685547e+02 
1.667346038818359e+02 
1.644921875000000e+02 
2.124089813232422e+02 
2.198413238525391e+02 
1.515650787353516e+02 
1.621816864013672e+02 
1.605700073242188e+02 
2.088390655517578e+02 
2.186349182128906e+02 
2.165195617675781e+02 
1.584773712158203e+02 
1.683185882568359e+02 
2.064316558837891e+02 
2.145009765625000e+02 
2.123700408935547e+02 
1.544433898925781e+02 
1.662928771972656e+02 
1.644588470458984e+02 
2.087132110595703e+02 
2.069689788818359e+02 
1.520895996093750e+02 
1.626340179443359e+02 
1.610855407714844e+02 
2.064726867675781e+02 
2.080502319335938e+02 
1.501083984375000e+02 
1.595946044921875e+02 
1.589254760742188e+02 
2.063616333007812e+02 
2.101389160156250e+02 
1.581996002197266e+02 
1.678134613037109e+02 
2.091507263183594e+02 
2.092345428466797e+02 
1.531849517822266e+02 
1.657554168701172e+02 
1.629336547851562e+02 
2.089287567138672e+02 
2.088906860351562e+02 
1.488322906494141e+02 
1.598151092529297e+02 
1.575866699218750e+02 
2.063042602539062e+02 
2.077740325927734e+02 
2.069416503906250e+02 
1.553948822021484e+02 
1.635457458496094e+02 
2.047036437988281e+02 
2.052293243408203e+02 
2.050655364990234e+02 
1.509863739013672e+02 
1.604149169921875e+02 
1.572965850830078e+02 
2.066228332519531e+02 
1.462273712158203e+02 
1.541154632568359e+02 
1.513536834716797e+02 
2.091433563232422e+02 
2.078917083740234e+02 
2.093450317382812e+02 
1.480174560546875e+02 
1.539983062744141e+02 
2.126395874023438e+02 
2.108461914062500e+02 
1.428556518554688e+02 
1.516947784423828e+02 
1.489622039794922e+02 
2.174796752929688e+02 
2.123738403320312e+02 
2.100655212402344e+02 
1.368059234619141e+02 
1.452929687500000e+02 
1.413573303222656e+02 
2.146929473876953e+02 
2.071983184814453e+02 
1.355967102050781e+02 
1.414385223388672e+02 
2.123694763183594e+02 
2.079118499755859e+02 
2.039903106689453e+02 
1.302325286865234e+02 
1.378452148437500e+02 
1.347919769287109e+02 
2.077896270751953e+02 
2.036873321533203e+02 
2.003482055664062e+02 
1.316869964599609e+02 
1.365057220458984e+02 
2.013675842285156e+02 
1.958586425781250e+02 
1.305757141113281e+02 
1.344441680908203e+02 
1.332543182373047e+02 
2.004097900390625e+02 
1.960371704101562e+02 
1.949182281494141e+02 
1.330727386474609e+02 
1.341402893066406e+02 
1.978271942138672e+02 
1.924516448974609e+02 
1.359059448242188e+02 
1.354676818847656e+02 
1.997550354003906e+02 
1.941205444335938e+02 
1.942393646240234e+02 
1.400198516845703e+02 
1.366826629638672e+02 
1.391486968994141e+02 
1.990592956542969e+02 
1.926247100830078e+02 
1.443022155761719e+02 
1.436851043701172e+02 
2.024621276855469e+02 
1.956557617187500e+02 
1.962544097900391e+02 
1.484196014404297e+02 
1.465592041015625e+02 
1.500332946777344e+02 
2.026906738281250e+02 
2.007273254394531e+02 
1.511301879882812e+02 
1.536402893066406e+02 
2.027822875976562e+02 
1.511126098632812e+02 
1.534428253173828e+02 
1.535506896972656e+02 
2.059348297119141e+02 
2.046786651611328e+02 
1.540234985351562e+02 
1.578608093261719e+02 
2.033258209228516e+02 
2.037382354736328e+02 
1.574635009765625e+02 
1.609308624267578e+02 
2.001890869140625e+02 
2.028126373291016e+02 
2.014791564941406e+02 
1.566384277343750e+02 
1.600596313476562e+02 
1.593629913330078e+02 
1.995519866943359e+02 
2.009171142578125e+02 
1.595280761718750e+02 
1.625640716552734e+02 
1.977679443359375e+02 
2.004266510009766e+02 
2.004759216308594e+02 
1.598269195556641e+02 
1.626142578125000e+02 
1.630935821533203e+02 
2.001792602539062e+02 
2.026071929931641e+02 
1.647212066650391e+02 
1.693059692382812e+02 
2.004024658203125e+02 
2.026988983154297e+02 
2.032666778564453e+02 
1.706273651123047e+02 
1.757215118408203e+02 
2.048255004882812e+02 
2.079861602783203e+02 
1.777232055664062e+02 
1.808625488281250e+02 
2.087524566650391e+02 
2.112260284423828e+02 
1.783187866210938e+02 
1.817486267089844e+02 
1.828917388916016e+02 
2.082605895996094e+02 
2.121699523925781e+02 
2.129162445068359e+02 
1.825560760498047e+02 
1.848841094970703e+02 
2.114640350341797e+02 
2.151215515136719e+02 
1.845251464843750e+02 
1.934664154052734e+02 
2.047486267089844e+02 
1.854099731445312e+02 
1.862402191162109e+02 
2.138148651123047e+02 
2.105305023193359e+02 
1.831976776123047e+02 
1.766443023681641e+02 
2.059830932617188e+02 
2.016206054687500e+02 
2.085651550292969e+02 
1.726188201904297e+02 
1.705652923583984e+02 
2.066970825195312e+02 
2.062454681396484e+02 
1.696269989013672e+02 
2.084257965087891e+02 
1.674626770019531e+02 
1.675471954345703e+02 
2.099127197265625e+02 
2.099133605957031e+02 
2.108957672119141e+02 
1.687799530029297e+02 
1.681141204833984e+02 
1.693216400146484e+02 
2.122123565673828e+02 
2.118887329101562e+02 
1.715725708007812e+02 
1.716180725097656e+02 
2.154895324707031e+02 
2.156957092285156e+02 
1.754110717773438e+02 
1.751309967041016e+02 
2.208694152832031e+02 
2.182515716552734e+02 
2.212895660400391e+02 
1.813712921142578e+02 
1.780158691406250e+02 
1.810160980224609e+02 
2.259896240234375e+02 
2.248195800781250e+02 
1.839971160888672e+02 
1.833506317138672e+02 
2.315608367919922e+02 
2.307486572265625e+02 
1.801109161376953e+02 
1.809107360839844e+02 
1.779897155761719e+02 
2.383045196533203e+02 
2.375404663085938e+02 
1.768101348876953e+02 
1.768166046142578e+02 
2.392256164550781e+02 
2.416441192626953e+02 
2.410442657470703e+02 
1.764919586181641e+02 
1.749626312255859e+02 
1.743112335205078e+02 
2.393307342529297e+02 
2.412530822753906e+02 
1.755754852294922e+02 
1.742373504638672e+02 
2.407620239257812e+02 
1.744615020751953e+02 
1.739051818847656e+02 
2.419471740722656e+02 
1.754721984863281e+02 
1.730765838623047e+02 
1.737695770263672e+02 
2.381346893310547e+02 
2.375451202392578e+02 
1.760631103515625e+02 
1.750655822753906e+02 
2.409933776855469e+02 
1.773002929687500e+02 
1.767092590332031e+02 
2.448764495849609e+02 
1.754698944091797e+02 
1.748953247070312e+02 
2.375435638427734e+02 
2.445377655029297e+02 
1.723573455810547e+02 
1.717986450195312e+02 
1.692421569824219e+02 
2.379024047851562e+02 
2.328332061767578e+02 
1.682745208740234e+02 
1.665409393310547e+02 
2.220923614501953e+02 
2.291719055175781e+02 
1.647152557373047e+02 
1.636258544921875e+02 
2.216837005615234e+02 
2.174940948486328e+02 
1.624811553955078e+02 
1.620727996826172e+02 
1.606548767089844e+02 
2.101209869384766e+02 
2.153429412841797e+02 
1.601241149902344e+02 
1.597625732421875e+02 
2.107788543701172e+02 
2.079560089111328e+02 
1.594335479736328e+02 
1.599065704345703e+02 
2.088652496337891e+02 
1.600582580566406e+02 
2.024434051513672e+02 
2.068103179931641e+02 
1.607592315673828e+02 
2.024364471435547e+02 
2.002181396484375e+02 
1.594546356201172e+02 
1.603658294677734e+02 
1.596196136474609e+02 
1.962694702148438e+02 
2.002690429687500e+02 
1.587160949707031e+02 
1.980768127441406e+02 
2.025889892578125e+02 
1.598536987304688e+02 
1.980065460205078e+02 
1.956902008056641e+02 
1.524840698242188e+02 
1.575581207275391e+02 
1.883282318115234e+02 
1.938214416503906e+02 
1.539098510742188e+02 
1.597950134277344e+02 
1.889430694580078e+02 
1.952209625244141e+02 
1.578899993896484e+02 
1.639907684326172e+02 
1.913747253417969e+02 
1.982703094482422e+02 
1.561112518310547e+02 
1.624748229980469e+02 
1.611740112304688e+02 
1.887069244384766e+02 
1.960506744384766e+02 
1.944103393554688e+02 
1.573419647216797e+02 
1.633055572509766e+02 
1.921999969482422e+02 
1.988609008789062e+02 
1.604772644042969e+02 
1.669002532958984e+02 
1.959585876464844e+02 
2.025483856201172e+02 
1.614808349609375e+02 
1.692224578857422e+02 
2.001097106933594e+02 
2.072394866943359e+02 
1.521372680664062e+02 
1.632841186523438e+02 
1.572303009033203e+02 
1.985721740722656e+02 
2.070077362060547e+02 
1.496178131103516e+02 
1.561250000000000e+02 
1.900636138916016e+02 
2.015063934326172e+02 
1.963497009277344e+02 
1.498147125244141e+02 
1.570271759033203e+02 
1.914645385742188e+02 
1.981589660644531e+02 
1.468732147216797e+02 
1.535301055908203e+02 
1.513882141113281e+02 
1.956705169677734e+02 
2.022524871826172e+02 
1.475836029052734e+02 
1.537736511230469e+02 
2.024947662353516e+02 
2.086808471679688e+02 
1.478393554687500e+02 
1.548039550781250e+02 
2.074384765625000e+02 
2.144790496826172e+02 
1.496531677246094e+02 
1.570401763916016e+02 
2.114616088867188e+02 
2.190027313232422e+02 
1.466127624511719e+02 
1.538979034423828e+02 
1.517534790039062e+02 
2.153982849121094e+02 
2.237685546875000e+02 
1.474994506835938e+02 
1.537106475830078e+02 
2.197966918945312e+02 
2.285048217773438e+02 
1.502478942871094e+02 
1.566517486572266e+02 
2.087731475830078e+02 
2.243480529785156e+02 
2.173176574707031e+02 
1.540329284667969e+02 
1.605250244140625e+02 
2.079337921142578e+02 
2.169335174560547e+02 
1.578074951171875e+02 
1.649654541015625e+02 
2.077498168945312e+02 
2.169712524414062e+02 
1.602898101806641e+02 
1.682457733154297e+02 
2.002164764404297e+02 
2.117562713623047e+02 
2.075264739990234e+02 
1.598603668212891e+02 
1.689586944580078e+02 
2.028542633056641e+02 
2.103614349365234e+02 
1.508154449462891e+02 
1.625256042480469e+02 
1.564641418457031e+02 
2.051851806640625e+02 
2.121808319091797e+02 
1.500474395751953e+02 
1.564210052490234e+02 
2.077329406738281e+02 
2.139048309326172e+02 
1.517599334716797e+02 
1.581520233154297e+02 
2.099645385742188e+02 
2.141411743164062e+02 
1.551804046630859e+02 
1.614452362060547e+02 
2.095087890625000e+02 
2.059161071777344e+02 
1.603470306396484e+02 
1.664178619384766e+02 
2.070155181884766e+02 
1.652989501953125e+02 
1.713610229492188e+02 
2.008854064941406e+02 
2.061295013427734e+02 
1.673872070312500e+02 
1.729181213378906e+02 
2.014514160156250e+02 
2.067435302734375e+02 
1.675082244873047e+02 
1.722047119140625e+02 
2.024431762695312e+02 
2.074425811767578e+02 
1.667921752929688e+02 
1.693363037109375e+02 
2.106597595214844e+02 
1.638194885253906e+02 
1.596697845458984e+02 
2.115163879394531e+02 
1.571861877441406e+02 
2.110462188720703e+02 
1.551940002441406e+02 
2.100514678955078e+02 
1.543117218017578e+02 
2.091390228271484e+02 
1.541723480224609e+02 
2.085967254638672e+02 
1.544537963867188e+02 
2.085234527587891e+02 
1.549602355957031e+02 
2.088071899414062e+02 
1.556277770996094e+02 
2.092167358398438e+02 
1.564053344726562e+02 
2.095418395996094e+02 
1.571379852294922e+02 
2.096652984619141e+02 
1.582693481445312e+02 
1.582252807617188e+02 
1.590915069580078e+02 
2.097142791748047e+02 
1.595210113525391e+02 
1.598508453369141e+02 
2.100451354980469e+02 
1.608576049804688e+02 
1.606382904052734e+02 
2.107881011962891e+02 
1.622122497558594e+02 
1.615118103027344e+02 
2.118879852294922e+02 
1.636792144775391e+02 
1.626062927246094e+02 
2.133291015625000e+02 
1.653630981445312e+02 
1.642284393310547e+02 
2.150007934570312e+02 
1.678755950927734e+02 
1.675315704345703e+02 
2.172688446044922e+02 
1.705529022216797e+02 
1.716499328613281e+02 
2.184816894531250e+02 
1.760402069091797e+02 
2.181012115478516e+02 
1.830070648193359e+02 
1.816100158691406e+02 
1.842394104003906e+02 
2.175451354980469e+02 
1.868065643310547e+02 
1.852552032470703e+02 
2.170698089599609e+02 
1.881882934570312e+02 
1.862441253662109e+02 
2.166726074218750e+02 
1.855747985839844e+02 
2.162689056396484e+02 
1.848224945068359e+02 
2.158852539062500e+02 
1.840407714843750e+02 
2.157419738769531e+02 
1.838554382324219e+02 
2.158648376464844e+02 
1.844877166748047e+02 
2.203470153808594e+02 
2.168326110839844e+02 
1.851491088867188e+02 
2.203638763427734e+02 
2.172671356201172e+02 
2.011789398193359e+02 
1.909315948486328e+02 
2.123580780029297e+02 
2.208951263427734e+02 
2.166831512451172e+02 
2.173576660156250e+02 
2.033030242919922e+02 
1.938000030517578e+02 
2.149724884033203e+02 
2.259915008544922e+02 
2.170856475830078e+02 
2.074874877929688e+02 
1.976452484130859e+02 
2.188503875732422e+02 
2.323855133056641e+02 
2.202443542480469e+02 
2.103867950439453e+02 
2.024327545166016e+02 
2.266058349609375e+02 
2.135100555419922e+02 
2.470417785644531e+02 
2.373981170654297e+02 
2.162295379638672e+02 
2.095269927978516e+02 
1.964874725341797e+02 
1.934876251220703e+02 
1.894865112304688e+02 
1.915131530761719e+02 
1.885404205322266e+02 
1.882555084228516e+02 
1.855841369628906e+02 
1.819814605712891e+02 
1.779419555664062e+02 
1.743686218261719e+02 
1.692671813964844e+02 
1.671273803710938e+02 
1.690250701904297e+02 
1.723740539550781e+02 
1.735162811279297e+02 
1.717995300292969e+02 
1.661106262207031e+02 
1.689618530273438e+02 
1.621591186523438e+02 
1.664939270019531e+02 
1.602525024414062e+02 
1.628409423828125e+02 
1.678024597167969e+02 
1.657809753417969e+02 
1.622511596679688e+02 
1.602395782470703e+02 
1.631660766601562e+02 
1.688796386718750e+02 
1.695751953125000e+02 
1.723952026367188e+02 
1.748955078125000e+02 
1.742976989746094e+02 
1.765549468994141e+02 
1.790837860107422e+02 
1.790982208251953e+02 
1.808602752685547e+02 
1.775267639160156e+02 
1.784959411621094e+02 
1.803094940185547e+02 
1.783517913818359e+02 
1.822633209228516e+02 
1.768421478271484e+02 
1.821704254150391e+02 
1.766984252929688e+02 
1.788134155273438e+02 
1.745055847167969e+02 
1.762900390625000e+02 
1.849829864501953e+02 
1.799117126464844e+02 
2.374494323730469e+02 
1.847283630371094e+02 
1.878196411132812e+02 
2.360847015380859e+02 
1.955597381591797e+02 
1.874659881591797e+02 
2.344780731201172e+02 
1.878488922119141e+02 
1.817823181152344e+02 
2.336974029541016e+02 
2.287703857421875e+02 
1.795021209716797e+02 
1.764099426269531e+02 
2.288507385253906e+02 
2.253327026367188e+02 
1.751719665527344e+02 
1.836996917724609e+02 
1.762540893554688e+02 
2.254749603271484e+02 
2.275552978515625e+02 
1.804602966308594e+02 
1.765868225097656e+02 
2.322508239746094e+02 
2.263019561767578e+02 
1.774290313720703e+02 
1.882505035400391e+02 
1.802442779541016e+02 
2.283523254394531e+02 
2.321015625000000e+02 
1.854000701904297e+02 
1.790898742675781e+02 
2.384163208007812e+02 
2.308274688720703e+02 
1.813427276611328e+02 
1.938320770263672e+02 
1.849835662841797e+02 
2.348358764648438e+02 
2.475131225585938e+02 
2.397862396240234e+02 
1.916105499267578e+02 
1.841302795410156e+02 
2.472980346679688e+02 
2.399243469238281e+02 
1.875257873535156e+02 
2.001376495361328e+02 
1.909806671142578e+02 
2.423935546875000e+02 
2.479353027343750e+02 
2.437564697265625e+02 
1.959180908203125e+02 
1.861205596923828e+02 
2.450384674072266e+02 
2.464137420654297e+02 
2.454299926757812e+02 
1.861987457275391e+02 
1.780057525634766e+02 
2.458285217285156e+02 
2.398723297119141e+02 
1.777579650878906e+02 
1.897971191406250e+02 
1.786268615722656e+02 
2.410599975585938e+02 
2.451971130371094e+02 
2.424632110595703e+02 
1.802848510742188e+02 
1.706244812011719e+02 
2.452783508300781e+02 
2.386075744628906e+02 
1.720631408691406e+02 
1.880439910888672e+02 
1.753178558349609e+02 
2.414597473144531e+02 
2.465043487548828e+02 
2.432033843994141e+02 
1.807582244873047e+02 
1.698206176757812e+02 
2.424725494384766e+02 
2.381456756591797e+02 
1.728852386474609e+02 
1.891904602050781e+02 
1.760750122070312e+02 
2.379112548828125e+02 
2.420646972656250e+02 
2.382664642333984e+02 
1.777942199707031e+02 
1.682374725341797e+02 
2.394533691406250e+02 
2.390086364746094e+02 
1.677133331298828e+02 
1.822244110107422e+02 
1.685355377197266e+02 
2.410284271240234e+02 
2.375612335205078e+02 
1.708157806396484e+02 
1.600678253173828e+02 
2.395901794433594e+02 
2.412331848144531e+02 
1.621103210449219e+02 
1.790671844482422e+02 
1.654017944335938e+02 
2.443096771240234e+02 
2.452449035644531e+02 
1.696993103027344e+02 
1.588007659912109e+02 
2.508724975585938e+02 
2.461032257080078e+02 
1.619094848632812e+02 
1.799830932617188e+02 
1.673223571777344e+02 
2.517672424316406e+02 
2.549814910888672e+02 
1.733289184570312e+02 
1.912777252197266e+02 
1.796720275878906e+02 
2.586226806640625e+02 
2.602265014648438e+02 
1.845252380371094e+02 
1.993475494384766e+02 
1.890749206542969e+02 
2.611489257812500e+02 
1.970633697509766e+02 
1.865204467773438e+02 
2.606324768066406e+02 
2.596446228027344e+02 
1.922161560058594e+02 
2.035391235351562e+02 
1.972272644042969e+02 
2.577933044433594e+02 
2.011872253417969e+02 
2.053717193603516e+02 
2.017092742919922e+02 
2.519758453369141e+02 
2.520742950439453e+02 
2.015150604248047e+02 
1.978954772949219e+02 
2.481646270751953e+02 
2.455079498291016e+02 
1.980025787353516e+02 
2.019223327636719e+02 
1.984821014404297e+02 
2.445393371582031e+02 
2.466285247802734e+02 
2.439337310791016e+02 
1.983826751708984e+02 
1.947303161621094e+02 
2.399952697753906e+02 
2.384148101806641e+02 
1.949627838134766e+02 
1.982113037109375e+02 
1.956750030517578e+02 
2.361121368408203e+02 
2.368205261230469e+02 
2.344840393066406e+02 
1.951386871337891e+02 
1.941674804687500e+02 
1.930977325439453e+02 
2.318464813232422e+02 
2.290167236328125e+02 
1.891757659912109e+02 
1.889611358642578e+02 
2.282546081542969e+02 
2.314306640625000e+02 
2.281780090332031e+02 
1.866526947021484e+02 
1.874004364013672e+02 
2.285541229248047e+02 
2.254740447998047e+02 
1.882563323974609e+02 
1.874281005859375e+02 
1.881996002197266e+02 
2.259190673828125e+02 
2.300081176757812e+02 
2.244160461425781e+02 
1.891549835205078e+02 
1.886666564941406e+02 
1.899613647460938e+02 
2.292179565429688e+02 
2.207878112792969e+02 
1.906623687744141e+02 
1.914673919677734e+02 
2.232312469482422e+02 
2.326197357177734e+02 
2.253364715576172e+02 
1.960444030761719e+02 
1.908358001708984e+02 
2.290975189208984e+02 
2.308903656005859e+02 
1.900597839355469e+02 
1.997740478515625e+02 
1.907348937988281e+02 
2.322326049804688e+02 
2.314674072265625e+02 
1.920609436035156e+02 
2.037999572753906e+02 
1.935021057128906e+02 
2.331586151123047e+02 
2.323270874023438e+02 
1.960032348632812e+02 
1.858801879882812e+02 
2.378214721679688e+02 
2.337303771972656e+02 
2.368880615234375e+02 
1.879311981201172e+02 
2.005780487060547e+02 
1.903997497558594e+02 
2.388686370849609e+02 
2.366278228759766e+02 
2.360494384765625e+02 
1.934361419677734e+02 
2.044114379882812e+02 
1.965754547119141e+02 
2.318100128173828e+02 
1.981777496337891e+02 
1.962698669433594e+02 
2.344281768798828e+02 
2.350230102539062e+02 
1.977119445800781e+02 
1.898381347656250e+02 
2.397296905517578e+02 
2.362044372558594e+02 
2.386938629150391e+02 
1.902918243408203e+02 
2.009328308105469e+02 
1.920749664306641e+02 
2.439974365234375e+02 
2.413008422851562e+02 
2.439215087890625e+02 
1.942231292724609e+02 
2.054199218750000e+02 
1.969634552001953e+02 
2.488349304199219e+02 
2.467177124023438e+02 
2.495980987548828e+02 
2.002538299560547e+02 
2.094564971923828e+02 
2.033979949951172e+02 
2.542843475341797e+02 
2.526884460449219e+02 
2.547289581298828e+02 
2.061055908203125e+02 
2.058419799804688e+02 
2.550469055175781e+02 
2.550909423828125e+02 
2.550674743652344e+02 
2.058943328857422e+02 
2.011514739990234e+02 
2.569052429199219e+02 
2.566511535644531e+02 
2.571677551269531e+02 
2.012097625732422e+02 
2.071129608154297e+02 
2.011572418212891e+02 
2.590012817382812e+02 
2.585347900390625e+02 
2.587554016113281e+02 
2.020379638671875e+02 
2.084513549804688e+02 
2.036763763427734e+02 
2.566001586914062e+02 
2.057039031982422e+02 
2.055941314697266e+02 
2.558782958984375e+02 
2.540558471679688e+02 
2.065088500976562e+02 
2.069905853271484e+02 
2.527059631347656e+02 
2.523973236083984e+02 
2.046604766845703e+02 
2.041962432861328e+02 
2.522369842529297e+02 
2.518924407958984e+02 
2.024504852294922e+02 
2.025943908691406e+02 
2.517723083496094e+02 
2.508686523437500e+02 
2.014447021484375e+02 
2.017619781494141e+02 
2.501851196289062e+02 
2.487589721679688e+02 
2.008246917724609e+02 
2.008903198242188e+02 
2.468506927490234e+02 
2.457836456298828e+02 
1.993352508544922e+02 
1.992075195312500e+02 
2.442716522216797e+02 
2.466635284423828e+02 
2.438662567138672e+02 
1.980148315429688e+02 
1.988644104003906e+02 
2.445562438964844e+02 
2.475609893798828e+02 
2.452895965576172e+02 
1.944715118408203e+02 
1.991149902343750e+02 
1.971011047363281e+02 
2.456932830810547e+02 
2.458249359130859e+02 
1.932376251220703e+02 
1.962238006591797e+02 
1.959382171630859e+02 
2.464055633544922e+02 
2.473261718750000e+02 
1.936450347900391e+02 
1.957274017333984e+02 
1.968894958496094e+02 
1.984214782714844e+02 
1.989207305908203e+02 
2.017532348632812e+02 
2.034756164550781e+02 
2.672078552246094e+02 
2.349500579833984e+02 
2.604590454101562e+02 
2.382617187500000e+02 
2.354304046630859e+02 
2.334065246582031e+02 
2.606344909667969e+02 
2.572251892089844e+02 
2.306343231201172e+02 
2.299732971191406e+02 
2.268572692871094e+02 
2.566218566894531e+02 
2.538373413085938e+02 
2.262865600585938e+02 
2.235377807617188e+02 
2.525473175048828e+02 
2.492757263183594e+02 
2.228404693603516e+02 
2.192260589599609e+02 
2.478092346191406e+02 
2.457977752685547e+02 
2.191668853759766e+02 
2.169021911621094e+02 
2.444790802001953e+02 
2.440296936035156e+02 
2.160691833496094e+02 
2.195174255371094e+02 
2.175524749755859e+02 
2.410531921386719e+02 
2.386951141357422e+02 
2.184873809814453e+02 
2.178639526367188e+02 
2.156888427734375e+02 
2.373306274414062e+02 
2.413199615478516e+02 
2.383426055908203e+02 
2.401611175537109e+02 
2.151094055175781e+02 
2.139509735107422e+02 
2.153992614746094e+02 
2.138294677734375e+02 
2.404576873779297e+02 
2.374621582031250e+02 
2.084752960205078e+02 
2.111670837402344e+02 
2.083935241699219e+02 
2.346053466796875e+02 
2.376390533447266e+02 
2.348448333740234e+02 
2.357949371337891e+02 
2.026991882324219e+02 
2.051687316894531e+02 
2.031338806152344e+02 
2.388824005126953e+02 
2.369169006347656e+02 
2.377079010009766e+02 
1.996949005126953e+02 
2.024099121093750e+02 
2.014714355468750e+02 
2.412359924316406e+02 
2.433513031005859e+02 
1.982647094726562e+02 
2.032250976562500e+02 
2.006408538818359e+02 
2.446833801269531e+02 
2.526954803466797e+02 
2.499038696289062e+02 
2.017392425537109e+02 
2.056115264892578e+02 
2.062974700927734e+02 
2.090151977539062e+02 
2.091081390380859e+02 
2.491649017333984e+02 
2.495704803466797e+02 
2.477595062255859e+02 
2.479056701660156e+02 
2.067162170410156e+02 
2.102358551025391e+02 
2.083868713378906e+02 
2.411369934082031e+02 
2.471351470947266e+02 
2.390440368652344e+02 
2.429527893066406e+02 
2.037886657714844e+02 
2.084061279296875e+02 
2.071011810302734e+02 
2.084955596923828e+02 
2.069851074218750e+02 
2.363186645507812e+02 
2.337547302246094e+02 
2.441037292480469e+02 
2.348948669433594e+02 
2.062548522949219e+02 
2.051687927246094e+02 
2.036625518798828e+02 
2.339210205078125e+02 
2.451599426269531e+02 
2.347968597412109e+02 
2.027113800048828e+02 
2.108181304931641e+02 
2.081630859375000e+02 
2.331108856201172e+02 
2.444273071289062e+02 
2.391235809326172e+02 
2.082319335937500e+02 
2.116698760986328e+02 
2.119487762451172e+02 
2.119891052246094e+02 
2.371497039794922e+02 
2.352633972167969e+02 
2.382768402099609e+02 
2.367792053222656e+02 
2.099222412109375e+02 
2.106452178955078e+02 
2.107167968750000e+02 
2.102139434814453e+02 
2.349949493408203e+02 
2.380406036376953e+02 
2.353902740478516e+02 
2.385014801025391e+02 
2.350398712158203e+02 
2.095769195556641e+02 
2.099473419189453e+02 
2.099203338623047e+02 
2.115893859863281e+02 
2.110420074462891e+02 
2.341355133056641e+02 
2.350256347656250e+02 
2.355960693359375e+02 
2.349318542480469e+02 
2.099092102050781e+02 
2.071770935058594e+02 
2.064039306640625e+02 
2.064608612060547e+02 
2.064568939208984e+02 
2.297266235351562e+02 
2.273819732666016e+02 
2.273933410644531e+02 
2.240484008789062e+02 
2.238099365234375e+02 
2.067719726562500e+02 
1.983124389648438e+02 
2.018758697509766e+02 
1.940675354003906e+02 
2.203797607421875e+02 
2.163015289306641e+02 
2.241090545654297e+02 
2.161857604980469e+02 
2.215839080810547e+02 
1.842571563720703e+02 
1.885803680419922e+02 
1.858143463134766e+02 
1.879774932861328e+02 
1.842418518066406e+02 
2.158774719238281e+02 
2.151142425537109e+02 
2.162326202392578e+02 
2.226495666503906e+02 
2.173299407958984e+02 
2.235758209228516e+02 
1.779958496093750e+02 
1.822605895996094e+02 
1.820827789306641e+02 
1.845830535888672e+02 
1.833663787841797e+02 
2.192117462158203e+02 
2.203704833984375e+02 
2.258920440673828e+02 
2.276997222900391e+02 
2.286465606689453e+02 
1.810005187988281e+02 
1.796990051269531e+02 
1.829437103271484e+02 
1.849447021484375e+02 
1.866919708251953e+02 
1.880908355712891e+02 
2.333368225097656e+02 
2.367296142578125e+02 
2.413014068603516e+02 
2.401841583251953e+02 
2.420777130126953e+02 
1.888495635986328e+02 
1.902638244628906e+02 
1.934695892333984e+02 
2.423290100097656e+02 
2.395727081298828e+02 
2.418012847900391e+02 
2.409908752441406e+02 
2.408392333984375e+02 
2.392361450195312e+02 
1.968629608154297e+02 
1.986857299804688e+02 
2.017760620117188e+02 
2.046544799804688e+02 
2.375878753662109e+02 
2.339877319335938e+02 
2.381076965332031e+02 
2.401261749267578e+02 
2.424616241455078e+02 
2.431897430419922e+02 
2.429107513427734e+02 
2.418954467773438e+02 
2.068219757080078e+02 
2.080036926269531e+02 
2.085282745361328e+02 
2.065955352783203e+02 
2.071389312744141e+02 
2.048704681396484e+02 
2.400586853027344e+02 
2.356308898925781e+02 
2.377802734375000e+02 
2.360840911865234e+02 
2.029882354736328e+02 
2.011347351074219e+02 
1.994796600341797e+02 
2.365756378173828e+02 
2.396035919189453e+02 
2.411733703613281e+02 
2.377785644531250e+02 
1.990131988525391e+02 
1.986978149414062e+02 
1.980022125244141e+02 
2.035012512207031e+02 
2.000603942871094e+02 
2.369507598876953e+02 
2.355811614990234e+02 
2.342170410156250e+02 
2.395177764892578e+02 
2.359347686767578e+02 
2.388122406005859e+02 
2.017015686035156e+02 
2.005758666992188e+02 
2.048823089599609e+02 
2.014368286132812e+02 
2.000021820068359e+02 
2.367471466064453e+02 
2.346883392333984e+02 
2.335440521240234e+02 
2.327938232421875e+02 
2.341543579101562e+02 
1.996788787841797e+02 
1.929155731201172e+02 
1.974289550781250e+02 
1.896936645507812e+02 
1.926536865234375e+02 
1.892310638427734e+02 
2.346481933593750e+02 
2.295780181884766e+02 
2.232420349121094e+02 
2.249528503417969e+02 
2.219110260009766e+02 
2.231960449218750e+02 
1.879853210449219e+02 
1.829183654785156e+02 
1.789041595458984e+02 
1.924577636718750e+02 
1.805943603515625e+02 
1.919362640380859e+02 
1.905975341796875e+02 
1.912767333984375e+02 
2.194798278808594e+02 
2.171693267822266e+02 
2.192050170898438e+02 
2.211590881347656e+02 
2.228060455322266e+02 
2.232808685302734e+02 
2.217089080810547e+02 
2.290340118408203e+02 
2.246391601562500e+02 
1.840609130859375e+02 
1.820322875976562e+02 
1.808430175781250e+02 
1.795941772460938e+02 
1.913539733886719e+02 
1.815526580810547e+02 
1.844812164306641e+02 
1.772686157226562e+02 
2.261379241943359e+02 
2.270095520019531e+02 
2.284037322998047e+02 
2.271256256103516e+02 
2.248463745117188e+02 
2.219036102294922e+02 
2.301822662353516e+02 
2.238495025634766e+02 
2.304792175292969e+02 
2.301576538085938e+02 
2.296239318847656e+02 
2.287828369140625e+02 
2.274344329833984e+02 
2.243642883300781e+02 
2.196661224365234e+02 
1.806678619384766e+02 
1.739803009033203e+02 
1.677198181152344e+02 
1.757800140380859e+02 
1.664488220214844e+02 
1.709050750732422e+02 
1.679163970947266e+02 
1.661607055664062e+02 
2.234364318847656e+02 
2.215305175781250e+02 
2.214305114746094e+02 
2.206449279785156e+02 
2.193730468750000e+02 
2.174520111083984e+02 
2.135498352050781e+02 
2.085283355712891e+02 
2.203385314941406e+02 
2.089396667480469e+02 
2.178859863281250e+02 
2.185797576904297e+02 
2.170157623291016e+02 
2.156221160888672e+02 
2.130968780517578e+02 
2.085962829589844e+02 
1.656273040771484e+02 
1.613949584960938e+02 
1.589568176269531e+02 
1.569606475830078e+02 
1.696446533203125e+02 
1.583718872070312e+02 
1.683796691894531e+02 
1.675923919677734e+02 
1.675698394775391e+02 
1.688089141845703e+02 
2.097293701171875e+02 
2.069857482910156e+02 
2.060430908203125e+02 
2.047046813964844e+02 
2.034548492431641e+02 
2.009415588378906e+02 
1.967319335937500e+02 
2.086630249023438e+02 
1.948251190185547e+02 
2.024693298339844e+02 
1.976342773437500e+02 
1.607178649902344e+02 
1.586339263916016e+02 
1.586724090576172e+02 
1.605129547119141e+02 
1.650003356933594e+02 
1.696231994628906e+02 
1.694250946044922e+02 
1.671499786376953e+02 
1.666505279541016e+02 
1.632484588623047e+02 
1.619243774414062e+02 
1.956794128417969e+02 
1.899671478271484e+02 
1.860873565673828e+02 
1.628331756591797e+02 
1.582849273681641e+02 
1.557045288085938e+02 
1.575872039794922e+02 
1.630284271240234e+02 
1.635714263916016e+02 
1.620856628417969e+02 
1.602946929931641e+02 
1.585562133789062e+02 
1.565919189453125e+02 
1.555671844482422e+02 
1.591409149169922e+02 
1.561226806640625e+02 
1.591413574218750e+02 
1.569371795654297e+02 
1.606288452148438e+02 
1.579217529296875e+02 
1.604531860351562e+02 
1.575442657470703e+02 
1.606925811767578e+02 
1.577194824218750e+02 
1.614961853027344e+02 
1.583488006591797e+02 
1.625990142822266e+02 
1.591895904541016e+02 
1.633592224121094e+02 
1.595424652099609e+02 
1.627887268066406e+02 
1.589943237304688e+02 
1.618143920898438e+02 
1.587517547607422e+02 
1.637202453613281e+02 
1.616215209960938e+02 
1.656179962158203e+02 
1.630901184082031e+02 
1.611605072021484e+02 
1.630796966552734e+02 
1.605240478515625e+02 
1.621118316650391e+02 
1.594097900390625e+02 
1.615422058105469e+02 
1.587678375244141e+02 
1.613246002197266e+02 
1.585060119628906e+02 
1.612772216796875e+02 
1.585819091796875e+02 
1.615013122558594e+02 
1.590042877197266e+02 
1.559797515869141e+02 
1.543283843994141e+02 
1.533005523681641e+02 
1.534604339599609e+02 
1.549246368408203e+02 
1.786392822265625e+02 
1.755377044677734e+02 
1.781184692382812e+02 
1.766531219482422e+02 
1.738977966308594e+02 
1.744771270751953e+02 
1.727443237304688e+02 
1.715122985839844e+02 
1.693747406005859e+02 
1.589880828857422e+02 
1.607868041992188e+02 
1.624805450439453e+02 
1.640839080810547e+02 
1.639134063720703e+02 
1.633287048339844e+02 
1.622622833251953e+02 
1.766466979980469e+02 
1.779692535400391e+02 
1.768562164306641e+02 
1.779001312255859e+02 
1.798972778320312e+02 
1.801676025390625e+02 
1.818527526855469e+02 
1.817993774414062e+02 
1.824614715576172e+02 
1.811494293212891e+02 
1.815651092529297e+02 
1.800300140380859e+02 
1.811002502441406e+02 
1.817061614990234e+02 
1.833337707519531e+02 
1.857183532714844e+02 
1.879607391357422e+02 
1.843488464355469e+02 
1.805138702392578e+02 
1.635438232421875e+02 
1.630444030761719e+02 
1.759190979003906e+02 
1.769864807128906e+02 
1.757983398437500e+02 
1.764728240966797e+02 
1.778926696777344e+02 
1.786649932861328e+02 
1.781306457519531e+02 
2.069012145996094e+02 
2.032466583251953e+02 
2.088921508789062e+02 
2.048049621582031e+02 
2.004459228515625e+02 
2.034329528808594e+02 
2.006052856445312e+02 
2.036127471923828e+02 
2.082946014404297e+02 
2.095722045898438e+02 
2.108418426513672e+02 
2.116712646484375e+02 
2.120257720947266e+02 
2.123436431884766e+02 
2.123213348388672e+02 
2.127350311279297e+02 
2.141697235107422e+02 
2.153738708496094e+02 
2.147782440185547e+02 
2.142029266357422e+02 
2.138695526123047e+02 
2.138423919677734e+02 
2.103229675292969e+02 
2.056649932861328e+02 
2.029860229492188e+02 
2.099379577636719e+02 
2.032128295898438e+02 
2.079370422363281e+02 
2.023915710449219e+02 
2.069826812744141e+02 
2.031926422119141e+02 
2.088494415283203e+02 
1.688336791992188e+02 
1.712721405029297e+02 
1.706548767089844e+02 
1.753749542236328e+02 
1.752761383056641e+02 
2.126641387939453e+02 
2.137759552001953e+02 
2.133190917968750e+02 
2.128733215332031e+02 
2.153421325683594e+02 
2.137680969238281e+02 
2.165858612060547e+02 
2.177653808593750e+02 
2.166232604980469e+02 
2.152138214111328e+02 
2.269463348388672e+02 
2.173049011230469e+02 
2.096620178222656e+02 
1.670456237792969e+02 
1.693863830566406e+02 
1.687137756347656e+02 
1.693278045654297e+02 
1.727118072509766e+02 
1.778125610351562e+02 
1.701381530761719e+02 
1.765941925048828e+02 
1.677470397949219e+02 
1.681533050537109e+02 
2.019860992431641e+02 
2.031462707519531e+02 
2.054518585205078e+02 
2.043250579833984e+02 
2.076726837158203e+02 
2.123038787841797e+02 
2.144047546386719e+02 
1.584958038330078e+02 
1.571407775878906e+02 
1.585493469238281e+02 
1.615032043457031e+02 
1.650885009765625e+02 
1.677201843261719e+02 
1.696319732666016e+02 
1.695754547119141e+02 
1.713686065673828e+02 
1.707667999267578e+02 
1.712624816894531e+02 
1.733150329589844e+02 
1.868603210449219e+02 
1.987473602294922e+02 
1.772535705566406e+02 
1.782096710205078e+02 
1.981582946777344e+02 
1.937661437988281e+02 
2.013546142578125e+02 
2.043866729736328e+02 
2.053688354492188e+02 
2.060585937500000e+02 
2.070462951660156e+02 
1.579620208740234e+02 
1.576389617919922e+02 
1.589242401123047e+02 
1.606826934814453e+02 
1.624778289794922e+02 
1.631539154052734e+02 
1.610427246093750e+02 
1.640913238525391e+02 
1.584973449707031e+02 
1.602069396972656e+02 
1.639172973632812e+02 
1.669909667968750e+02 
1.690169525146484e+02 
2.001445922851562e+02 
2.030825653076172e+02 
2.048511810302734e+02 
2.046504211425781e+02 
2.034754333496094e+02 
2.035111541748047e+02 
2.049691162109375e+02 
2.024128112792969e+02 
2.038299713134766e+02 
2.059321289062500e+02 
1.684723968505859e+02 
1.656031951904297e+02 
1.630832214355469e+02 
1.671620178222656e+02 
1.638511505126953e+02 
1.631479949951172e+02 
1.640055999755859e+02 
1.654502410888672e+02 
1.662942047119141e+02 
1.937441101074219e+02 
1.953122406005859e+02 
1.975256652832031e+02 
1.990589447021484e+02 
2.012121124267578e+02 
2.007916412353516e+02 
2.044906311035156e+02 
2.066798400878906e+02 
2.072944030761719e+02 
2.074619598388672e+02 
1.719462127685547e+02 
1.730621795654297e+02 
1.738531951904297e+02 
1.738567504882812e+02 
1.772462921142578e+02 
1.722502441406250e+02 
2.048302612304688e+02 
1.991292572021484e+02 
2.039857940673828e+02 
1.940495300292969e+02 
1.948271636962891e+02 
1.975014495849609e+02 
1.995382995605469e+02 
2.005416412353516e+02 
1.726554107666016e+02 
1.734963226318359e+02 
1.750348663330078e+02 
1.792250671386719e+02 
1.788754882812500e+02 
1.790649871826172e+02 
1.802487487792969e+02 
2.089843292236328e+02 
2.042166595458984e+02 
2.077289276123047e+02 
2.019434814453125e+02 
2.035010528564453e+02 
2.046153106689453e+02 
1.760747833251953e+02 
1.784100341796875e+02 
1.774818115234375e+02 
1.764664306640625e+02 
1.792937927246094e+02 
1.792352294921875e+02 
1.798014221191406e+02 
1.807518463134766e+02 
2.202330780029297e+02 
2.163287658691406e+02 
2.205874938964844e+02 
2.112767333984375e+02 
2.095587921142578e+02 
1.731500091552734e+02 
1.759046630859375e+02 
1.762920532226562e+02 
1.770977325439453e+02 
1.774107360839844e+02 
1.823384399414062e+02 
1.810424194335938e+02 
1.837756500244141e+02 
1.815573883056641e+02 
1.813829345703125e+02 
2.131844635009766e+02 
2.141481323242188e+02 
2.143007965087891e+02 
2.145617523193359e+02 
2.175875549316406e+02 
2.202756958007812e+02 
1.815011901855469e+02 
1.782692718505859e+02 
1.819540557861328e+02 
1.836627502441406e+02 
1.822677917480469e+02 
1.826158294677734e+02 
1.829674835205078e+02 
1.827353515625000e+02 
2.166331634521484e+02 
2.157442169189453e+02 
2.182731781005859e+02 
2.139756011962891e+02 
2.137544708251953e+02 
2.143581848144531e+02 
1.891746063232422e+02 
1.902941436767578e+02 
1.907677001953125e+02 
1.877583160400391e+02 
1.940755157470703e+02 
1.874760437011719e+02 
2.217589874267578e+02 
2.202759094238281e+02 
2.222416992187500e+02 
2.201055297851562e+02 
2.196907958984375e+02 
1.946301422119141e+02 
1.942673797607422e+02 
1.977070312500000e+02 
2.009297027587891e+02 
1.997712402343750e+02 
2.017501220703125e+02 
2.296453857421875e+02 
2.292609252929688e+02 
2.307704772949219e+02 
2.252304534912109e+02 
2.229948272705078e+02 
2.016051330566406e+02 
2.018872833251953e+02 
2.030052642822266e+02 
2.072692413330078e+02 
2.056142578125000e+02 
2.361161346435547e+02 
2.316264801025391e+02 
2.350628204345703e+02 
2.303908691406250e+02 
2.060884094238281e+02 
2.113778991699219e+02 
2.147307434082031e+02 
2.130085144042969e+02 
2.441764068603516e+02 
2.471229095458984e+02 
2.431029510498047e+02 
2.471828002929688e+02 
2.384350738525391e+02 
1.999226226806641e+02 
2.044604644775391e+02 
2.082470855712891e+02 
2.199104766845703e+02 
2.153907012939453e+02 
2.460929565429688e+02 
2.471676483154297e+02 
2.475601654052734e+02 
2.466355590820312e+02 
2.475233917236328e+02 
2.488756103515625e+02 
1.753865203857422e+02 
1.821869812011719e+02 
1.896135711669922e+02 
1.978241119384766e+02 
2.044627990722656e+02 
2.034897308349609e+02 
2.078386383056641e+02 
2.073447418212891e+02 
2.144021911621094e+02 
2.173385620117188e+02 
2.388693389892578e+02 
2.433935699462891e+02 
2.485542144775391e+02 
2.462754364013672e+02 
2.492703857421875e+02 
1.672418823242188e+02 
1.705204010009766e+02 
1.756988372802734e+02 
1.913733520507812e+02 
1.891775665283203e+02 
1.928065185546875e+02 
2.004121246337891e+02 
2.074895477294922e+02 
2.117294921875000e+02 
2.261219787597656e+02 
2.307748260498047e+02 
2.351617736816406e+02 
2.401849670410156e+02 
2.376646728515625e+02 
2.432035675048828e+02 
2.469336700439453e+02 
1.670034027099609e+02 
1.715511779785156e+02 
1.782345886230469e+02 
1.814006652832031e+02 
1.833348846435547e+02 
1.887597198486328e+02 
2.196504058837891e+02 
2.247784271240234e+02 
2.300032806396484e+02 
2.276112365722656e+02 
2.340007781982422e+02 
2.377911834716797e+02 
2.395668792724609e+02 
1.631781311035156e+02 
1.684322357177734e+02 
1.792811889648438e+02 
1.804793548583984e+02 
1.861161499023438e+02 
2.065893096923828e+02 
2.117411193847656e+02 
2.174279479980469e+02 
2.220871887207031e+02 
2.199889526367188e+02 
2.273788757324219e+02 
2.303238830566406e+02 
1.704181365966797e+02 
1.777582397460938e+02 
1.760008850097656e+02 
1.726001892089844e+02 
1.825438232421875e+02 
2.061165466308594e+02 
2.086485595703125e+02 
2.109009246826172e+02 
2.134147338867188e+02 
2.218808135986328e+02 
2.234457855224609e+02 
1.763246612548828e+02 
1.782572174072266e+02 
1.784579467773438e+02 
1.791664276123047e+02 
1.788056945800781e+02 
1.992811431884766e+02 
2.044302215576172e+02 
2.042997894287109e+02 
2.029201660156250e+02 
2.065814361572266e+02 
2.113920898437500e+02 
1.759612426757812e+02 
1.767167205810547e+02 
1.758963317871094e+02 
1.776035308837891e+02 
2.053121185302734e+02 
2.081103363037109e+02 
2.091192932128906e+02 
2.096060180664062e+02 
2.059668884277344e+02 
1.742477722167969e+02 
1.751024780273438e+02 
1.732279510498047e+02 
1.752525939941406e+02 
2.092751159667969e+02 
2.096275634765625e+02 
2.093430328369141e+02 
2.106004486083984e+02 
1.701010894775391e+02 
1.690094299316406e+02 
1.656180114746094e+02 
1.725845336914062e+02 
1.716857452392578e+02 
2.096641082763672e+02 
2.091107482910156e+02 
2.093586120605469e+02 
2.097086334228516e+02 
1.689304962158203e+02 
1.641049346923828e+02 
1.649691009521484e+02 
1.693606109619141e+02 
1.659057006835938e+02 
2.113282318115234e+02 
2.102147979736328e+02 
2.121541290283203e+02 
1.713063354492188e+02 
1.668650817871094e+02 
1.652089691162109e+02 
2.098484649658203e+02 
2.107074890136719e+02 
2.092766113281250e+02 
2.117133941650391e+02 
2.116252136230469e+02 
1.638449707031250e+02 
1.613243408203125e+02 
1.572273101806641e+02 
1.689456024169922e+02 
1.657032928466797e+02 
2.049177398681641e+02 
2.045781707763672e+02 
2.035225067138672e+02 
2.071347198486328e+02 
2.069109191894531e+02 
1.606193389892578e+02 
1.551189880371094e+02 
1.518180694580078e+02 
1.634964904785156e+02 
1.580382232666016e+02 
2.061431427001953e+02 
2.038032836914062e+02 
2.044710235595703e+02 
1.542710876464844e+02 
1.477203063964844e+02 
1.415951538085938e+02 
1.606078033447266e+02 
1.531073760986328e+02 
2.004039764404297e+02 
2.004453125000000e+02 
1.990184783935547e+02 
2.038918914794922e+02 
2.027641448974609e+02 
1.556491699218750e+02 
1.426089324951172e+02 
1.452194671630859e+02 
1.962170104980469e+02 
1.962583923339844e+02 
1.935130004882812e+02 
1.995476074218750e+02 
1.981155242919922e+02 
1.504373321533203e+02 
1.424678802490234e+02 
1.395106506347656e+02 
1.553513793945312e+02 
1.448556518554688e+02 
1.905102386474609e+02 
1.889526367187500e+02 
1.864093780517578e+02 
1.944431762695312e+02 
1.913236236572266e+02 
1.514753112792969e+02 
1.444743499755859e+02 
1.433055267333984e+02 
1.526891021728516e+02 
1.408225097656250e+02 
1.910785217285156e+02 
1.846956481933594e+02 
1.845727081298828e+02 
1.577228851318359e+02 
1.505192718505859e+02 
1.508845825195312e+02 
1.560446472167969e+02 
1.460225982666016e+02 
1.886319732666016e+02 
1.817706451416016e+02 
1.818818206787109e+02 
1.912670898437500e+02 
1.841238708496094e+02 
1.641788787841797e+02 
1.547145996093750e+02 
1.575949096679688e+02 
1.900815582275391e+02 
1.807894744873047e+02 
1.833466796875000e+02 
1.903629302978516e+02 
1.817203521728516e+02 
1.707658386230469e+02 
1.662508544921875e+02 
1.675690460205078e+02 
1.703578948974609e+02 
1.632201385498047e+02 
1.967370300292969e+02 
1.865661926269531e+02 
1.897152557373047e+02 
1.710549163818359e+02 
1.685172882080078e+02 
1.688697814941406e+02 
2.080934906005859e+02 
1.983523101806641e+02 
2.009119110107422e+02 
2.048819885253906e+02 
1.934300537109375e+02 
1.652112731933594e+02 
1.661285552978516e+02 
1.635376129150391e+02 
1.689756469726562e+02 
1.680213012695312e+02 
2.136479949951172e+02 
2.056842498779297e+02 
2.076755523681641e+02 
1.652408905029297e+02 
1.629872283935547e+02 
1.632799835205078e+02 
2.104888305664062e+02 
2.075421600341797e+02 
2.044339904785156e+02 
2.149608612060547e+02 
2.087453460693359e+02 
1.671102600097656e+02 
1.644031219482422e+02 
1.670306854248047e+02 
2.086410064697266e+02 
2.021736602783203e+02 
2.014182128906250e+02 
1.705934143066406e+02 
1.681420593261719e+02 
1.688650665283203e+02 
1.681653900146484e+02 
2.055902099609375e+02 
2.000289764404297e+02 
1.989801177978516e+02 
2.078729095458984e+02 
2.009875335693359e+02 
1.765432739257812e+02 
1.713278350830078e+02 
1.744506378173828e+02 
2.086278686523438e+02 
2.009795379638672e+02 
2.025526123046875e+02 
1.811391448974609e+02 
1.756288299560547e+02 
1.783665161132812e+02 
2.130022888183594e+02 
2.057284545898438e+02 
2.078486480712891e+02 
1.745132446289062e+02 
1.710105590820312e+02 
2.183619689941406e+02 
2.111604309082031e+02 
2.103962554931641e+02 
2.175680389404297e+02 
2.098531036376953e+02 
1.669542541503906e+02 
1.600859680175781e+02 
1.591739807128906e+02 
1.682724304199219e+02 
1.621358947753906e+02 
1.652830963134766e+02 
2.179183197021484e+02 
2.093666992187500e+02 
2.080551147460938e+02 
1.679137115478516e+02 
1.597284851074219e+02 
1.595252227783203e+02 
2.132888793945312e+02 
2.050795898437500e+02 
2.045903625488281e+02 
2.172391662597656e+02 
2.071077423095703e+02 
1.672349090576172e+02 
1.595740661621094e+02 
1.597418975830078e+02 
2.159162139892578e+02 
2.060201416015625e+02 
2.080110931396484e+02 
1.682483215332031e+02 
1.603822021484375e+02 
1.628105316162109e+02 
2.192915039062500e+02 
2.099322967529297e+02 
2.119198913574219e+02 
1.585124511718750e+02 
1.567207183837891e+02 
2.054192199707031e+02 
2.005426177978516e+02 
1.980307312011719e+02 
2.038303680419922e+02 
1.546462097167969e+02 
1.543850555419922e+02 
2.053056793212891e+02 
1.974040069580078e+02 
1.971485748291016e+02 
1.539987487792969e+02 
1.553935546875000e+02 
2.066661376953125e+02 
1.979675750732422e+02 
2.006393585205078e+02 
1.564709167480469e+02 
1.581663818359375e+02 
1.961296844482422e+02 
1.950778045654297e+02 
1.653844451904297e+02 
1.606355895996094e+02 
1.934333190917969e+02 
1.942448120117188e+02 
1.708273620605469e+02 
1.640354156494141e+02 
1.671804199218750e+02 
1.943633422851562e+02 
1.961166839599609e+02 
1.775233764648438e+02 
1.704166259765625e+02 
1.738991546630859e+02 
1.963415527343750e+02 
1.981749572753906e+02 
1.844413909912109e+02 
1.773419342041016e+02 
1.809152221679688e+02 
1.994139556884766e+02 
2.021995239257812e+02 
1.827503814697266e+02 
1.826222229003906e+02 
1.824078063964844e+02 
2.047418670654297e+02 
2.084774017333984e+02 
1.794353332519531e+02 
1.805070037841797e+02 
1.793208923339844e+02 
2.101711883544922e+02 
2.102804260253906e+02 
1.729857177734375e+02 
1.709967956542969e+02 
1.759963836669922e+02 
2.094883880615234e+02 
2.090520782470703e+02 
1.694549865722656e+02 
1.687736663818359e+02 
2.077445068359375e+02 
2.072337799072266e+02 
1.676819305419922e+02 
1.673877258300781e+02 
2.062853546142578e+02 
2.058127441406250e+02 
1.647784576416016e+02 
1.624328308105469e+02 
2.054613800048828e+02 
2.057982788085938e+02 
1.600118103027344e+02 
1.581293334960938e+02 
2.076076507568359e+02 
2.081455078125000e+02 
1.570329284667969e+02 
1.568276672363281e+02 
2.041751098632812e+02 
2.067463226318359e+02 
1.561879272460938e+02 
1.578303680419922e+02 
2.011079101562500e+02 
2.066067504882812e+02 
2.048254852294922e+02 
1.555996704101562e+02 
1.596705474853516e+02 
1.592476806640625e+02 
1.988935852050781e+02 
2.040816955566406e+02 
2.025939941406250e+02 
1.549407501220703e+02 
1.610211181640625e+02 
1.599718933105469e+02 
1.978050537109375e+02 
2.036681213378906e+02 
2.033266296386719e+02 
1.552846984863281e+02 
1.615291137695312e+02 
1.606810150146484e+02 
2.053305511474609e+02 
2.073313140869141e+02 
1.567417297363281e+02 
1.645698089599609e+02 
1.633429718017578e+02 
2.068518829345703e+02 
2.093413238525391e+02 
2.094154663085938e+02 
1.573341979980469e+02 
1.674896545410156e+02 
1.698900299072266e+02 
2.095535888671875e+02 
2.114129943847656e+02 
2.118572692871094e+02 
1.698408203125000e+02 
1.744730224609375e+02 
2.120016937255859e+02 
2.146009063720703e+02 
2.165377197265625e+02 
1.711757812500000e+02 
1.787776336669922e+02 
1.778544464111328e+02 
2.202246704101562e+02 
2.211489868164062e+02 
1.735180511474609e+02 
1.813906860351562e+02 
1.817417144775391e+02 
2.223850402832031e+02 
2.241006927490234e+02 
2.249561767578125e+02 
1.736234283447266e+02 
1.847129516601562e+02 
1.856022491455078e+02 
2.237493591308594e+02 
2.269840240478516e+02 
2.270217742919922e+02 
1.842728424072266e+02 
1.892924804687500e+02 
2.213497772216797e+02 
2.288629455566406e+02 
2.287660522460938e+02 
1.804519195556641e+02 
1.930265197753906e+02 
1.903292388916016e+02 
2.185254364013672e+02 
2.293541107177734e+02 
2.271647644042969e+02 
1.764765014648438e+02 
1.918027496337891e+02 
1.886774291992188e+02 
2.279127655029297e+02 
2.327471160888672e+02 
1.707777709960938e+02 
1.878201446533203e+02 
1.847246856689453e+02 
2.241676483154297e+02 
2.335052185058594e+02 
2.307655029296875e+02 
1.797902374267578e+02 
1.857215728759766e+02 
2.199876251220703e+02 
2.301971740722656e+02 
2.266925201416016e+02 
1.760811004638672e+02 
1.885573272705078e+02 
1.851017608642578e+02 
2.152073516845703e+02 
2.259591979980469e+02 
2.223367309570312e+02 
1.731238708496094e+02 
1.866652526855469e+02 
1.845425262451172e+02 
2.113625335693359e+02 
2.219767913818359e+02 
2.186985168457031e+02 
1.688020172119141e+02 
1.849920043945312e+02 
1.805596923828125e+02 
2.172098236083984e+02 
2.227607421875000e+02 
1.756694183349609e+02 
1.778086395263672e+02 
2.146188507080078e+02 
2.231537475585938e+02 
2.204852447509766e+02 
1.720804443359375e+02 
1.765208587646484e+02 
1.746342163085938e+02 
2.132127532958984e+02 
2.206442871093750e+02 
2.181661376953125e+02 
1.679285278320312e+02 
1.733891143798828e+02 
1.715762023925781e+02 
2.116144409179688e+02 
2.140187072753906e+02 
2.119596252441406e+02 
1.707929077148438e+02 
1.715995635986328e+02 
2.076029663085938e+02 
2.086807250976562e+02 
2.078033294677734e+02 
1.643758850097656e+02 
1.719016571044922e+02 
1.707803955078125e+02 
2.098327178955078e+02 
2.064993133544922e+02 
1.577911224365234e+02 
1.700568695068359e+02 
1.643694305419922e+02 
2.095790252685547e+02 
2.069855041503906e+02 
2.094618377685547e+02 
1.598141021728516e+02 
1.631917114257812e+02 
2.083312072753906e+02 
2.087264556884766e+02 
1.550474548339844e+02 
1.623148956298828e+02 
1.595321655273438e+02 
2.086770477294922e+02 
2.073240356445312e+02 
2.069021911621094e+02 
1.479326324462891e+02 
1.571341705322266e+02 
1.530387420654297e+02 
2.066723632812500e+02 
2.059645843505859e+02 
1.465325927734375e+02 
1.508617553710938e+02 
2.015273742675781e+02 
2.026536407470703e+02 
1.402081604003906e+02 
1.477952575683594e+02 
1.442700347900391e+02 
1.982377929687500e+02 
1.986458587646484e+02 
1.961098480224609e+02 
1.408130493164062e+02 
1.436570587158203e+02 
1.936652526855469e+02 
1.939228057861328e+02 
1.366425933837891e+02 
1.413818664550781e+02 
1.387524261474609e+02 
1.929117889404297e+02 
1.927678833007812e+02 
1.923111419677734e+02 
1.360064697265625e+02 
1.345587158203125e+02 
1.907431640625000e+02 
1.913720245361328e+02 
1.359898223876953e+02 
1.908192901611328e+02 
1.906229248046875e+02 
1.896559600830078e+02 
1.373196105957031e+02 
1.400903320312500e+02 
1.896996765136719e+02 
1.891882781982422e+02 
1.421720275878906e+02 
1.916645050048828e+02 
1.893257293701172e+02 
1.895094757080078e+02 
1.475830383300781e+02 
1.459521026611328e+02 
1.912479858398438e+02 
1.958575439453125e+02 
1.505005645751953e+02 
1.535354766845703e+02 
1.964476776123047e+02 
1.556325225830078e+02 
1.563125305175781e+02 
2.033600769042969e+02 
1.998311462402344e+02 
1.583359832763672e+02 
1.592938385009766e+02 
2.024234161376953e+02 
2.031216735839844e+02 
1.608923492431641e+02 
1.619194183349609e+02 
2.026238708496094e+02 
2.026995849609375e+02 
1.624652557373047e+02 
1.646612243652344e+02 
2.023005676269531e+02 
2.016378784179688e+02 
1.663054351806641e+02 
1.672428588867188e+02 
2.011497802734375e+02 
2.017930908203125e+02 
1.668917694091797e+02 
1.692048187255859e+02 
1.715893249511719e+02 
2.021529541015625e+02 
2.027116699218750e+02 
1.734084320068359e+02 
1.759324493408203e+02 
2.051279602050781e+02 
2.053969421386719e+02 
1.767423400878906e+02 
1.775153808593750e+02 
2.077270050048828e+02 
2.083246154785156e+02 
1.786134948730469e+02 
1.803942108154297e+02 
2.095458221435547e+02 
2.106936950683594e+02 
1.831736907958984e+02 
1.829001312255859e+02 
2.132872772216797e+02 
2.126188659667969e+02 
1.843269348144531e+02 
1.847372741699219e+02 
2.141727905273438e+02 
2.155360260009766e+02 
1.842776031494141e+02 
2.143574523925781e+02 
2.156975402832031e+02 
1.808975219726562e+02 
1.835249328613281e+02 
2.126962280273438e+02 
2.098291015625000e+02 
1.747575683593750e+02 
1.810298919677734e+02 
1.781431274414062e+02 
2.084529113769531e+02 
2.089735717773438e+02 
1.739057464599609e+02 
1.767505340576172e+02 
2.093614501953125e+02 
2.095553588867188e+02 
1.699059143066406e+02 
1.750218200683594e+02 
1.728028564453125e+02 
2.101127319335938e+02 
2.084272918701172e+02 
2.093494110107422e+02 
1.696899566650391e+02 
1.718362121582031e+02 
1.722597503662109e+02 
2.106354827880859e+02 
2.088854827880859e+02 
1.729249572753906e+02 
1.748680267333984e+02 
2.110265350341797e+02 
2.130657196044922e+02 
1.773282012939453e+02 
1.778778839111328e+02 
2.195619812011719e+02 
2.180075378417969e+02 
1.795703582763672e+02 
1.801303558349609e+02 
1.825267028808594e+02 
2.236411590576172e+02 
2.225487518310547e+02 
1.847693328857422e+02 
1.875213623046875e+02 
2.301102447509766e+02 
2.289024353027344e+02 
1.816675720214844e+02 
1.879906158447266e+02 
1.869099426269531e+02 
2.373180236816406e+02 
2.334717407226562e+02 
1.814116668701172e+02 
1.879780426025391e+02 
2.437587585449219e+02 
2.380556945800781e+02 
2.445733337402344e+02 
1.762648925781250e+02 
1.846462249755859e+02 
1.817820587158203e+02 
2.448898925781250e+02 
2.482271118164062e+02 
1.770123748779297e+02 
1.826123657226562e+02 
2.467077941894531e+02 
2.499106903076172e+02 
1.779894561767578e+02 
1.839202270507812e+02 
2.484389495849609e+02 
2.492805175781250e+02 
1.745417327880859e+02 
1.810701293945312e+02 
1.791350555419922e+02 
2.438181762695312e+02 
2.474162292480469e+02 
2.480906372070312e+02 
1.773982543945312e+02 
1.828716278076172e+02 
2.474342498779297e+02 
2.506179046630859e+02 
1.798065795898438e+02 
1.868037109375000e+02 
2.500342864990234e+02 
2.521846466064453e+02 
1.780700073242188e+02 
1.831474304199219e+02 
2.502796173095703e+02 
2.525288696289062e+02 
1.710902099609375e+02 
1.789773101806641e+02 
1.751091308593750e+02 
2.403128509521484e+02 
2.495613861083984e+02 
2.447592315673828e+02 
1.680746002197266e+02 
1.710802917480469e+02 
2.359315032958984e+02 
2.401317443847656e+02 
1.664527435302734e+02 
1.721488342285156e+02 
2.245875396728516e+02 
2.348765869140625e+02 
2.292614288330078e+02 
1.625265350341797e+02 
1.687805633544922e+02 
1.672733001708984e+02 
2.218483123779297e+02 
2.253835449218750e+02 
1.619752960205078e+02 
1.654141998291016e+02 
2.140941162109375e+02 
2.224542083740234e+02 
2.186259307861328e+02 
1.623811950683594e+02 
1.667947082519531e+02 
2.131063385009766e+02 
2.164062347412109e+02 
1.628921966552734e+02 
1.673612518310547e+02 
2.120651397705078e+02 
2.150599060058594e+02 
1.645497741699219e+02 
1.673580169677734e+02 
2.050539245605469e+02 
2.125325012207031e+02 
2.096755828857422e+02 
1.620707397460938e+02 
1.678966827392578e+02 
1.664861450195312e+02 
2.062913208007812e+02 
2.096481933593750e+02 
1.629913024902344e+02 
1.674306030273438e+02 
2.080779571533203e+02 
2.102604827880859e+02 
1.641507873535156e+02 
1.683970489501953e+02 
2.014505462646484e+02 
2.090566864013672e+02 
2.069688110351562e+02 
1.643687286376953e+02 
1.688118743896484e+02 
2.013039398193359e+02 
2.056367340087891e+02 
1.665636291503906e+02 
1.703520812988281e+02 
2.021558380126953e+02 
2.054768066406250e+02 
1.701022338867188e+02 
1.715186157226562e+02 
2.043993225097656e+02 
2.056667327880859e+02 
1.674871978759766e+02 
1.724154510498047e+02 
1.730503082275391e+02 
2.011822509765625e+02 
2.062188110351562e+02 
2.068946685791016e+02 
1.701835784912109e+02 
1.740377807617188e+02 
2.062250823974609e+02 
2.103359222412109e+02 
1.730421142578125e+02 
1.758735961914062e+02 
2.091613006591797e+02 
2.122202911376953e+02 
1.744047241210938e+02 
1.768401336669922e+02 
2.131667785644531e+02 
2.150364990234375e+02 
1.649291839599609e+02 
1.738087615966797e+02 
1.690124511718750e+02 
2.124853210449219e+02 
2.144449615478516e+02 
1.631342773437500e+02 
1.669328460693359e+02 
2.042440032958984e+02 
2.123588562011719e+02 
2.093039093017578e+02 
1.636701049804688e+02 
1.672720794677734e+02 
2.050730133056641e+02 
2.087690124511719e+02 
1.581396942138672e+02 
1.662376403808594e+02 
1.644348297119141e+02 
2.083791351318359e+02 
2.113036041259766e+02 
1.615051727294922e+02 
1.670404205322266e+02 
2.143054962158203e+02 
2.167961425781250e+02 
1.623408508300781e+02 
1.670703277587891e+02 
2.208156280517578e+02 
2.236195831298828e+02 
1.645408935546875e+02 
1.686411437988281e+02 
2.255639038085938e+02 
2.281706390380859e+02 
1.593867950439453e+02 
1.690637207031250e+02 
1.671921081542969e+02 
2.302993621826172e+02 
2.321990203857422e+02 
1.622222290039062e+02 
1.701539611816406e+02 
2.343390197753906e+02 
2.345083312988281e+02 
1.648495483398438e+02 
1.722967681884766e+02 
2.270232849121094e+02 
2.360549316406250e+02 
2.324086151123047e+02 
1.684735565185547e+02 
1.751427307128906e+02 
2.253384399414062e+02 
2.289297027587891e+02 
1.728506774902344e+02 
1.785370788574219e+02 
2.237494659423828e+02 
2.260971221923828e+02 
1.763310089111328e+02 
1.818087463378906e+02 
2.162841949462891e+02 
2.241253356933594e+02 
2.221754760742188e+02 
1.768378448486328e+02 
1.822658233642578e+02 
2.181527557373047e+02 
2.222329254150391e+02 
1.655624694824219e+02 
1.807793426513672e+02 
1.736664123535156e+02 
2.186006774902344e+02 
2.213751068115234e+02 
1.648023071289062e+02 
1.724188842773438e+02 
2.187712707519531e+02 
2.203311767578125e+02 
1.659948883056641e+02 
1.731711425781250e+02 
2.178321685791016e+02 
2.189114074707031e+02 
1.690028533935547e+02 
1.755889892578125e+02 
2.118739624023438e+02 
2.175155181884766e+02 
2.154825286865234e+02 
1.735314941406250e+02 
1.792193145751953e+02 
2.112741394042969e+02 
2.146600036621094e+02 
1.781069488525391e+02 
1.833552246093750e+02 
2.125316925048828e+02 
2.164543609619141e+02 
1.785740051269531e+02 
1.819600677490234e+02 
2.123297119140625e+02 
2.160109558105469e+02 
1.768186340332031e+02 
1.808334503173828e+02 
2.127119598388672e+02 
2.156294708251953e+02 
1.735338592529297e+02 
1.794576263427734e+02 
2.131546936035156e+02 
2.146935577392578e+02 
1.633365173339844e+02 
1.759382934570312e+02 
1.671635284423828e+02 
2.121898345947266e+02 
2.127637176513672e+02 
1.593017120361328e+02 
1.636214294433594e+02 
2.111480560302734e+02 
2.116231689453125e+02 
1.570441131591797e+02 
1.615367431640625e+02 
2.100443115234375e+02 
2.108240509033203e+02 
1.559340820312500e+02 
1.605492706298828e+02 
2.092823181152344e+02 
2.103950195312500e+02 
1.556616516113281e+02 
1.603180236816406e+02 
2.090571899414062e+02 
2.105041351318359e+02 
1.558834686279297e+02 
1.605432128906250e+02 
2.093156585693359e+02 
2.109935302734375e+02 
1.564339904785156e+02 
1.610592498779297e+02 
2.098675384521484e+02 
2.116196136474609e+02 
1.572062683105469e+02 
1.616901550292969e+02 
2.104646301269531e+02 
2.121626892089844e+02 
1.580347900390625e+02 
1.621004943847656e+02 
2.108887329101562e+02 
2.123851928710938e+02 
1.587271728515625e+02 
1.615620422363281e+02 
2.110195617675781e+02 
2.122421569824219e+02 
1.617746124267578e+02 
2.110107116699219e+02 
2.119770660400391e+02 
1.607844543457031e+02 
2.112591705322266e+02 
2.120033264160156e+02 
1.610998077392578e+02 
2.119163055419922e+02 
2.124747161865234e+02 
1.614391326904297e+02 
2.129367065429688e+02 
2.133292694091797e+02 
1.621375885009766e+02 
2.142583007812500e+02 
2.144353332519531e+02 
1.636202697753906e+02 
2.157096557617188e+02 
2.155932464599609e+02 
1.664974365234375e+02 
2.177807922363281e+02 
2.171846466064453e+02 
1.691215209960938e+02 
2.184497833251953e+02 
2.175779571533203e+02 
1.703295593261719e+02 
2.179678039550781e+02 
2.172998504638672e+02 
1.808238067626953e+02 
1.738520355224609e+02 
2.174463195800781e+02 
2.172453765869141e+02 
1.805822143554688e+02 
1.741437835693359e+02 
2.170226287841797e+02 
2.171058959960938e+02 
1.804678497314453e+02 
1.738964080810547e+02 
2.166134033203125e+02 
2.167135620117188e+02 
1.799201507568359e+02 
1.733003387451172e+02 
2.162109832763672e+02 
2.162359313964844e+02 
1.790735168457031e+02 
1.723876800537109e+02 
2.159023742675781e+02 
2.157944030761719e+02 
1.780796661376953e+02 
1.712416687011719e+02 
2.157630310058594e+02 
2.154089355468750e+02 
1.773658447265625e+02 
1.702098846435547e+02 
2.158634185791016e+02 
2.152153167724609e+02 
1.771453704833984e+02 
1.696980895996094e+02 
2.161394195556641e+02 
2.152584533691406e+02 
1.787194519042969e+02 
1.705185089111328e+02 
2.169190826416016e+02 
2.161851806640625e+02 
1.809770202636719e+02 
1.719679412841797e+02 
2.177435455322266e+02 
2.175464019775391e+02 
1.840659027099609e+02 
1.751142730712891e+02 
2.197618865966797e+02 
2.205089569091797e+02 
1.880286712646484e+02 
1.791411132812500e+02 
2.231221313476562e+02 
2.264621276855469e+02 
1.930296478271484e+02 
1.846162567138672e+02 
2.335751190185547e+02 
1.965136718750000e+02 
1.920162811279297e+02 
2.013975219726562e+02 
2.135619201660156e+02 
2.109718627929688e+02 
2.108758544921875e+02 
2.084941101074219e+02 
2.070357513427734e+02 
2.059487762451172e+02 
1.994934082031250e+02 
1.977260284423828e+02 
1.964022674560547e+02 
2.428576049804688e+02 
1.890793151855469e+02 
1.927939300537109e+02 
2.403813934326172e+02 
1.856335754394531e+02 
1.877243804931641e+02 
2.386906127929688e+02 
1.805505676269531e+02 
1.812459411621094e+02 
2.388587951660156e+02 
1.755338745117188e+02 
1.757064971923828e+02 
1.715437164306641e+02 
1.717897949218750e+02 
1.675796203613281e+02 
1.688646545410156e+02 
1.669873504638672e+02 
1.684014434814453e+02 
1.696533966064453e+02 
1.685779113769531e+02 
1.710573425292969e+02 
1.699175720214844e+02 
1.713280487060547e+02 
1.703384094238281e+02 
1.710635681152344e+02 
1.684518737792969e+02 
1.690584411621094e+02 
1.626661071777344e+02 
1.637937316894531e+02 
1.594042663574219e+02 
1.611294403076172e+02 
2.384045715332031e+02 
1.596659545898438e+02 
1.610406188964844e+02 
2.393215789794922e+02 
1.630268249511719e+02 
1.622341156005859e+02 
1.655283966064453e+02 
1.623312683105469e+02 
1.638246612548828e+02 
1.591551208496094e+02 
1.611040039062500e+02 
1.594563293457031e+02 
1.609820556640625e+02 
1.624487915039062e+02 
1.631592864990234e+02 
1.654340972900391e+02 
1.683880310058594e+02 
1.685720062255859e+02 
1.718014068603516e+02 
1.719061889648438e+02 
1.747467651367188e+02 
1.741932525634766e+02 
1.760014038085938e+02 
1.763244171142578e+02 
1.757282714843750e+02 
1.757337646484375e+02 
2.345651092529297e+02 
1.767109985351562e+02 
1.762556152343750e+02 
2.339530029296875e+02 
1.762440185546875e+02 
1.765295257568359e+02 
2.329044036865234e+02 
2.315525817871094e+02 
1.765469055175781e+02 
1.766111602783203e+02 
1.756444549560547e+02 
2.318198394775391e+02 
1.749905700683594e+02 
1.737942657470703e+02 
2.322907104492188e+02 
1.734930267333984e+02 
1.727047119140625e+02 
2.337011566162109e+02 
2.288012542724609e+02 
1.736987762451172e+02 
1.731823730468750e+02 
2.269983978271484e+02 
2.293096466064453e+02 
1.737082214355469e+02 
1.741364746093750e+02 
2.363827667236328e+02 
2.301352386474609e+02 
1.751569061279297e+02 
1.774115295410156e+02 
1.777888641357422e+02 
2.333389282226562e+02 
2.292112426757812e+02 
1.804338378906250e+02 
1.824749603271484e+02 
1.834368438720703e+02 
2.302034301757812e+02 
2.311035308837891e+02 
1.831082458496094e+02 
1.840289764404297e+02 
2.322311859130859e+02 
2.346930999755859e+02 
1.826446990966797e+02 
1.841668548583984e+02 
2.310289154052734e+02 
2.327229919433594e+02 
1.833636627197266e+02 
1.810192108154297e+02 
2.301223602294922e+02 
2.270350799560547e+02 
1.747704162597656e+02 
1.768327178955078e+02 
2.246403961181641e+02 
2.247717132568359e+02 
1.770799102783203e+02 
1.780563964843750e+02 
2.242852020263672e+02 
2.246291351318359e+02 
1.767823181152344e+02 
1.767180633544922e+02 
2.238537750244141e+02 
2.264199523925781e+02 
2.235932464599609e+02 
1.773214721679688e+02 
1.775336303710938e+02 
2.258263854980469e+02 
2.232907714843750e+02 
1.790039672851562e+02 
1.796980590820312e+02 
1.801775207519531e+02 
2.238008880615234e+02 
2.326429748535156e+02 
2.274949035644531e+02 
1.811328430175781e+02 
1.810518798828125e+02 
2.328798980712891e+02 
2.291161651611328e+02 
1.825446319580078e+02 
1.844985961914062e+02 
1.805197753906250e+02 
2.283434295654297e+02 
2.360172729492188e+02 
2.292636566162109e+02 
1.787973327636719e+02 
1.750879058837891e+02 
2.288493194580078e+02 
2.389505920410156e+02 
2.301770477294922e+02 
1.724611968994141e+02 
1.724646148681641e+02 
2.324851379394531e+02 
2.293063201904297e+02 
1.705460968017578e+02 
1.715569000244141e+02 
1.675631713867188e+02 
2.279685211181641e+02 
2.356096343994141e+02 
2.271310119628906e+02 
1.641628570556641e+02 
1.629228210449219e+02 
2.307437133789062e+02 
2.264255218505859e+02 
1.619420623779297e+02 
1.662819061279297e+02 
1.610968933105469e+02 
2.258430633544922e+02 
2.366326904296875e+02 
2.279351501464844e+02 
1.624357604980469e+02 
1.595531463623047e+02 
2.317589111328125e+02 
2.279104003906250e+02 
1.605129699707031e+02 
1.666705322265625e+02 
1.610986328125000e+02 
2.266853637695312e+02 
2.321168212890625e+02 
2.262063446044922e+02 
1.614890594482422e+02 
1.596835937500000e+02 
2.262673950195312e+02 
2.347446441650391e+02 
2.268805999755859e+02 
1.586308441162109e+02 
1.602560729980469e+02 
1.560811309814453e+02 
2.308983612060547e+02 
2.271842803955078e+02 
1.534192352294922e+02 
1.528178710937500e+02 
2.267812805175781e+02 
2.341937103271484e+02 
2.272676086425781e+02 
1.523459472656250e+02 
1.566746826171875e+02 
1.525349273681641e+02 
2.269564361572266e+02 
2.398069610595703e+02 
2.299212951660156e+02 
1.520048828125000e+02 
1.500201721191406e+02 
2.368395690917969e+02 
2.291322784423828e+02 
1.504697113037109e+02 
1.579179534912109e+02 
1.530676269531250e+02 
2.316488800048828e+02 
2.472399749755859e+02 
2.369361114501953e+02 
1.567369079589844e+02 
1.693867950439453e+02 
1.628224945068359e+02 
2.405924224853516e+02 
2.550869750976562e+02 
2.457186279296875e+02 
1.686991577148438e+02 
1.788316192626953e+02 
1.731682586669922e+02 
2.531561889648438e+02 
2.463982543945312e+02 
1.788401794433594e+02 
1.749594879150391e+02 
2.486343536376953e+02 
2.606411132812500e+02 
2.520110321044922e+02 
1.780645141601562e+02 
1.890231933593750e+02 
1.834165039062500e+02 
2.551911010742188e+02 
2.482261962890625e+02 
1.877100830078125e+02 
1.960812988281250e+02 
1.911397552490234e+02 
2.478261718750000e+02 
2.449722442626953e+02 
1.940620422363281e+02 
1.918819427490234e+02 
2.418801727294922e+02 
2.424447937011719e+02 
1.930024261474609e+02 
1.952114562988281e+02 
1.949193878173828e+02 
2.416543121337891e+02 
2.406673431396484e+02 
2.400098419189453e+02 
1.929153594970703e+02 
1.924028015136719e+02 
2.360199890136719e+02 
2.354495086669922e+02 
1.915655822753906e+02 
1.937712554931641e+02 
1.923925170898438e+02 
2.345167388916016e+02 
2.324077606201172e+02 
2.339094543457031e+02 
1.924877471923828e+02 
1.925891571044922e+02 
1.935037078857422e+02 
2.268235321044922e+02 
2.289337768554688e+02 
1.909844818115234e+02 
1.926342010498047e+02 
2.262898254394531e+02 
2.251632690429688e+02 
2.226948394775391e+02 
1.927516784667969e+02 
1.908937988281250e+02 
2.200054168701172e+02 
2.174859161376953e+02 
1.880038909912109e+02 
1.868949432373047e+02 
2.165212402343750e+02 
2.210501251220703e+02 
2.176986236572266e+02 
1.849990844726562e+02 
1.839603576660156e+02 
2.188824462890625e+02 
2.188385925292969e+02 
1.822277984619141e+02 
1.871426086425781e+02 
1.807854003906250e+02 
2.185679473876953e+02 
2.167487030029297e+02 
1.812852630615234e+02 
1.774612121582031e+02 
2.152070770263672e+02 
2.203703765869141e+02 
2.148040618896484e+02 
1.775724182128906e+02 
1.824028167724609e+02 
1.778703002929688e+02 
2.147760314941406e+02 
2.224026031494141e+02 
2.157764434814453e+02 
1.770753326416016e+02 
1.844757385253906e+02 
1.765354156494141e+02 
2.156538238525391e+02 
2.246055450439453e+02 
2.177840728759766e+02 
1.766900329589844e+02 
1.727608184814453e+02 
2.186814422607422e+02 
2.275230102539062e+02 
2.200455474853516e+02 
1.728235168457031e+02 
1.807902069091797e+02 
1.746049499511719e+02 
2.217005157470703e+02 
2.298056793212891e+02 
2.213748779296875e+02 
1.757282104492188e+02 
1.864331665039062e+02 
1.787420501708984e+02 
2.222801818847656e+02 
2.185178833007812e+02 
1.810478363037109e+02 
1.883909912109375e+02 
1.797466430664062e+02 
2.179054565429688e+02 
2.268441467285156e+02 
2.197986602783203e+02 
1.788824462890625e+02 
1.750874938964844e+02 
2.219813232421875e+02 
2.312969512939453e+02 
2.255361785888672e+02 
1.744188385009766e+02 
1.832007598876953e+02 
1.759678649902344e+02 
2.271145477294922e+02 
2.361449890136719e+02 
2.285912017822266e+02 
1.779596557617188e+02 
1.876578826904297e+02 
1.806976623535156e+02 
2.321381988525391e+02 
2.427208251953125e+02 
2.355289459228516e+02 
1.829618835449219e+02 
1.943656005859375e+02 
1.871416931152344e+02 
2.381302947998047e+02 
2.491242218017578e+02 
2.411966400146484e+02 
1.904620208740234e+02 
1.991619720458984e+02 
1.916860198974609e+02 
2.447902221679688e+02 
2.523968658447266e+02 
2.468962860107422e+02 
1.925481872558594e+02 
1.889029998779297e+02 
2.483089294433594e+02 
2.541934967041016e+02 
2.495905914306641e+02 
1.886934814453125e+02 
1.950194244384766e+02 
1.903444824218750e+02 
2.503580627441406e+02 
2.557620849609375e+02 
2.486615753173828e+02 
1.899062652587891e+02 
1.966896209716797e+02 
1.913024902343750e+02 
2.504486694335938e+02 
2.467319335937500e+02 
1.928886871337891e+02 
2.000933532714844e+02 
1.950759277343750e+02 
2.446722869873047e+02 
2.517814483642578e+02 
2.447646331787109e+02 
1.968694305419922e+02 
2.035967864990234e+02 
1.993221893310547e+02 
2.434565124511719e+02 
2.535166473388672e+02 
2.449351196289062e+02 
2.009491424560547e+02 
2.061166992187500e+02 
2.026777954101562e+02 
2.451246337890625e+02 
2.511311187744141e+02 
2.482834167480469e+02 
2.030082397460938e+02 
2.078111267089844e+02 
2.037474975585938e+02 
2.478180694580078e+02 
2.489157714843750e+02 
2.456030883789062e+02 
2.044311218261719e+02 
2.064441375732422e+02 
2.058570098876953e+02 
2.450250396728516e+02 
2.473848114013672e+02 
2.419178466796875e+02 
2.073958282470703e+02 
2.053740234375000e+02 
2.087499084472656e+02 
2.407434539794922e+02 
2.383583679199219e+02 
2.077823333740234e+02 
2.040898284912109e+02 
2.069242553710938e+02 
2.360507965087891e+02 
2.395650787353516e+02 
2.352341766357422e+02 
2.066328430175781e+02 
2.033823394775391e+02 
2.063941497802734e+02 
2.339294128417969e+02 
2.407061767578125e+02 
2.351872100830078e+02 
2.067170410156250e+02 
2.033372497558594e+02 
2.065907745361328e+02 
2.357149353027344e+02 
2.423452911376953e+02 
2.379805755615234e+02 
2.073481445312500e+02 
2.028808593750000e+02 
2.074126281738281e+02 
2.381736145019531e+02 
2.434619903564453e+02 
2.392327880859375e+02 
2.078739624023438e+02 
2.014160308837891e+02 
2.063753662109375e+02 
2.398315734863281e+02 
2.460632019042969e+02 
2.414272003173828e+02 
2.054123992919922e+02 
2.030009307861328e+02 
2.049869537353516e+02 
2.419411773681641e+02 
2.479037933349609e+02 
2.429252319335938e+02 
2.055890960693359e+02 
2.056172180175781e+02 
2.056869659423828e+02 
2.425209045410156e+02 
2.055867919921875e+02 
2.053426513671875e+02 
2.049530029296875e+02 
2.047950744628906e+02 
2.038807678222656e+02 
2.215416107177734e+02 
2.216280975341797e+02 
2.211274566650391e+02 
2.210732574462891e+02 
2.215251159667969e+02 
2.622383117675781e+02 
2.630166931152344e+02 
2.608270263671875e+02 
2.199846954345703e+02 
2.285713653564453e+02 
2.196946868896484e+02
[truncated: 2,577,106 more chars]
