# Supplementary material for: The molecular architecture of engulfment during Bacillus subtilis sporulation
Source: eLife. 2019 Jul 8;8:e45257. doi: 10.7554/eLife.45257 (PMC6684271; doi:10.7554/eLife.45257)
Supplement: Source code 1. [file elife-45257-code1.zip › Source_code_1/Distance_across_entire_surface/test/03_Test_morecurved_surface/a_morecurved_surface_PY79_20160211_L1T2_septaldistance.am]

# AmiraMesh 3D ASCII 2.0


nNodes 179946

Parameters {
    ContentType "SurfaceField",
    Encoding "OnNodes"
}

NodeData { float values } @1

# Data section follows
@1
1.664011535644531e+02 
1.609213409423828e+02 
1.614476623535156e+02 
1.675885925292969e+02 
1.622510375976562e+02 
1.695412902832031e+02 
1.640751953125000e+02 
1.721298675537109e+02 
1.673217773437500e+02 
1.762091217041016e+02 
1.722601470947266e+02 
1.810683288574219e+02 
1.783537139892578e+02 
1.857736816406250e+02 
1.799872894287109e+02 
1.853484649658203e+02 
1.795472259521484e+02 
1.851240539550781e+02 
1.792604522705078e+02 
1.850176544189453e+02 
1.790554962158203e+02 
1.849243469238281e+02 
1.788928833007812e+02 
1.849242706298828e+02 
1.789449462890625e+02 
1.853520812988281e+02 
1.795422668457031e+02 
1.867384185791016e+02 
1.808797454833984e+02 
1.899514617919922e+02 
1.819537353515625e+02 
1.877243499755859e+02 
1.857615509033203e+02 
1.780487213134766e+02 
1.806659088134766e+02 
1.851631927490234e+02 
1.753195648193359e+02 
1.833508148193359e+02 
1.728930053710938e+02 
1.818828735351562e+02 
1.713659820556641e+02 
1.813137664794922e+02 
1.707182464599609e+02 
1.817232360839844e+02 
1.691196289062500e+02 
1.760974884033203e+02 
1.668867797851562e+02 
1.745013732910156e+02 
1.637589569091797e+02 
1.759394683837891e+02 
1.773523101806641e+02 
1.795179748535156e+02 
1.826511077880859e+02 
1.866219329833984e+02 
1.911566314697266e+02 
1.933134765625000e+02 
1.928800964355469e+02 
1.927430725097656e+02 
1.927042236328125e+02 
1.926784667968750e+02 
1.928397216796875e+02 
1.935742950439453e+02 
1.952816162109375e+02 
1.978450622558594e+02 
1.980948181152344e+02 
1.939745178222656e+02 
1.995439147949219e+02 
1.960762939453125e+02 
2.006298828125000e+02 
1.969616088867188e+02 
2.017660217285156e+02 
1.975283508300781e+02 
2.047301025390625e+02 
1.962657928466797e+02 
2.027776489257812e+02 
1.951024322509766e+02 
2.036771240234375e+02 
1.934066009521484e+02 
2.035571746826172e+02 
1.919013824462891e+02 
2.031821136474609e+02 
1.905159454345703e+02 
2.045993652343750e+02 
1.881343688964844e+02 
1.962692413330078e+02 
1.915876922607422e+02 
1.825086669921875e+02 
1.862528839111328e+02 
1.914145812988281e+02 
1.814112396240234e+02 
1.910897369384766e+02 
1.807351379394531e+02 
1.918551635742188e+02 
1.795999603271484e+02 
1.883071746826172e+02 
1.803338470458984e+02 
1.911797332763672e+02 
1.827416381835938e+02 
1.930137023925781e+02 
1.827637786865234e+02 
1.955714721679688e+02 
1.949852600097656e+02 
1.932655334472656e+02 
1.918624572753906e+02 
1.918767242431641e+02 
1.936791076660156e+02 
1.896260375976562e+02 
1.961573791503906e+02 
1.863898925781250e+02 
1.863513488769531e+02 
1.878034057617188e+02 
1.900671691894531e+02 
1.933881225585938e+02 
1.951990661621094e+02 
1.991562805175781e+02 
1.994002380371094e+02 
1.988572998046875e+02 
1.986495666503906e+02 
1.985622253417969e+02 
1.985372619628906e+02 
1.987393035888672e+02 
1.993813171386719e+02 
2.003567352294922e+02 
2.008375091552734e+02 
2.009130096435547e+02 
2.010696258544922e+02 
2.014172821044922e+02 
2.025657806396484e+02 
2.048322906494141e+02 
2.103696899414062e+02 
2.128991546630859e+02 
2.126968231201172e+02 
2.134009399414062e+02 
2.139172515869141e+02 
2.164722595214844e+02 
2.175333404541016e+02 
2.066783142089844e+02 
2.129748687744141e+02 
2.037935180664062e+02 
2.123621826171875e+02 
1.974567108154297e+02 
2.124617767333984e+02 
1.996564483642578e+02 
2.071430969238281e+02 
1.891608734130859e+02 
1.804018554687500e+02 
1.834622955322266e+02 
1.894468994140625e+02 
1.804482879638672e+02 
1.907029418945312e+02 
1.797631835937500e+02 
1.873231353759766e+02 
1.800273284912109e+02 
1.898953704833984e+02 
1.823383331298828e+02 
1.931530456542969e+02 
1.857487640380859e+02 
1.973493652343750e+02 
1.878554687500000e+02 
2.012391815185547e+02 
2.015393371582031e+02 
2.016146392822266e+02 
2.033600921630859e+02 
2.009734649658203e+02 
2.059065246582031e+02 
2.016849670410156e+02 
2.048759002685547e+02 
2.057667999267578e+02 
2.052740478515625e+02 
2.013951568603516e+02 
1.997742004394531e+02 
1.994899749755859e+02 
1.991296386718750e+02 
2.168360290527344e+02 
2.192442321777344e+02 
2.199692230224609e+02 
2.201471862792969e+02 
2.206359863281250e+02 
2.194128112792969e+02 
2.202489471435547e+02 
2.224905395507812e+02 
2.215829467773438e+02 
2.223284759521484e+02 
2.192806549072266e+02 
2.117170104980469e+02 
2.155031280517578e+02 
2.066280059814453e+02 
2.106169433593750e+02 
2.007778015136719e+02 
2.064707641601562e+02 
1.953551330566406e+02 
1.998224029541016e+02 
1.855949859619141e+02 
1.938258514404297e+02 
1.731352081298828e+02 
1.831840209960938e+02 
1.736571655273438e+02 
1.807790069580078e+02 
1.682679443359375e+02 
1.766154327392578e+02 
1.615710754394531e+02 
1.738586120605469e+02 
1.608071441650391e+02 
1.627196960449219e+02 
1.923128509521484e+02 
1.832932891845703e+02 
1.862346954345703e+02 
1.941074371337891e+02 
1.857867889404297e+02 
1.982697448730469e+02 
1.871301422119141e+02 
1.961163940429688e+02 
1.881129913330078e+02 
1.986694946289062e+02 
1.870062408447266e+02 
1.993480224609375e+02 
1.996789398193359e+02 
2.015976257324219e+02 
1.992742767333984e+02 
2.040826110839844e+02 
1.998536376953125e+02 
2.038075714111328e+02 
2.095119476318359e+02 
2.105324554443359e+02 
2.105997772216797e+02 
2.087540588378906e+02 
2.082783508300781e+02 
2.253087768554688e+02 
2.260596160888672e+02 
2.236641540527344e+02 
2.205966796875000e+02 
2.167746582031250e+02 
2.127645263671875e+02 
2.089477996826172e+02 
2.053616180419922e+02 
2.046250152587891e+02 
1.916422729492188e+02 
2.010499267578125e+02 
1.885588378906250e+02 
1.866833496093750e+02 
1.875806427001953e+02 
1.848849487304688e+02 
1.725192413330078e+02 
1.854705963134766e+02 
1.708143615722656e+02 
1.805219421386719e+02 
1.709992675781250e+02 
1.816934356689453e+02 
1.674041748046875e+02 
1.788229980468750e+02 
1.670502777099609e+02 
1.770601043701172e+02 
1.659263305664062e+02 
1.649413299560547e+02 
1.883493804931641e+02 
1.847614593505859e+02 
1.837127990722656e+02 
1.904669799804688e+02 
1.861785125732422e+02 
1.941402893066406e+02 
1.874817352294922e+02 
1.986819610595703e+02 
1.920225677490234e+02 
2.000892028808594e+02 
1.915713958740234e+02 
2.009798126220703e+02 
1.910968627929688e+02 
2.038135070800781e+02 
1.928481903076172e+02 
2.012882995605469e+02 
1.929169158935547e+02 
2.009410552978516e+02 
1.894219360351562e+02 
2.031248321533203e+02 
2.060373382568359e+02 
2.107164611816406e+02 
2.094442749023438e+02 
2.141449584960938e+02 
2.100035400390625e+02 
2.088852081298828e+02 
2.067629089355469e+02 
2.063604583740234e+02 
1.966001739501953e+02 
1.948994293212891e+02 
1.946697235107422e+02 
1.939183654785156e+02 
1.930323028564453e+02 
1.945745391845703e+02 
1.911971740722656e+02 
1.962776489257812e+02 
1.905023345947266e+02 
1.898476409912109e+02 
1.922624969482422e+02 
1.836837615966797e+02 
1.724380340576172e+02 
1.826428222656250e+02 
1.687879180908203e+02 
1.832893676757812e+02 
1.731905517578125e+02 
1.856707611083984e+02 
1.740237426757812e+02 
1.750615997314453e+02 
1.935308837890625e+02 
1.901624298095703e+02 
1.912286376953125e+02 
1.940082550048828e+02 
1.891002807617188e+02 
1.950446624755859e+02 
1.865602416992188e+02 
1.981448974609375e+02 
2.012938842773438e+02 
2.062066650390625e+02 
2.110880432128906e+02 
2.087946166992188e+02 
2.114482116699219e+02 
2.148811035156250e+02 
2.136077117919922e+02 
2.178425140380859e+02 
2.124273071289062e+02 
2.131594085693359e+02 
2.158565826416016e+02 
2.164083404541016e+02 
1.979631805419922e+02 
1.979060363769531e+02 
1.986368865966797e+02 
1.999127197265625e+02 
1.923370208740234e+02 
1.987383728027344e+02 
1.929065704345703e+02 
1.956657867431641e+02 
2.019833526611328e+02 
1.957849273681641e+02 
1.853220367431641e+02 
1.961751098632812e+02 
1.831805419921875e+02 
1.950456542968750e+02 
1.795949249267578e+02 
1.815048980712891e+02 
1.899561614990234e+02 
1.870153045654297e+02 
1.840355834960938e+02 
1.937199707031250e+02 
1.887485504150391e+02 
1.979173278808594e+02 
1.911211090087891e+02 
1.974083557128906e+02 
1.927177581787109e+02 
2.007735443115234e+02 
2.035894775390625e+02 
2.077537689208984e+02 
2.104112396240234e+02 
2.133752441406250e+02 
2.175146942138672e+02 
2.217837829589844e+02 
2.186632537841797e+02 
2.245219116210938e+02 
2.180792236328125e+02 
2.191331481933594e+02 
1.986487121582031e+02 
2.008991851806641e+02 
2.047143249511719e+02 
2.088227996826172e+02 
2.063336639404297e+02 
2.112682342529297e+02 
2.081758575439453e+02 
2.142292633056641e+02 
2.041851348876953e+02 
1.886604156494141e+02 
2.013197631835938e+02 
1.835747833251953e+02 
1.905358428955078e+02 
1.942170715332031e+02 
1.876106109619141e+02 
1.866685638427734e+02 
1.975829772949219e+02 
1.895855712890625e+02 
1.949267120361328e+02 
1.865463562011719e+02 
1.996395416259766e+02 
2.044416809082031e+02 
2.095813751220703e+02 
2.070853118896484e+02 
2.143993377685547e+02 
2.106419372558594e+02 
2.159777679443359e+02 
2.200128479003906e+02 
2.181932678222656e+02 
2.202441406250000e+02 
2.235983123779297e+02 
2.257343139648438e+02 
2.139357604980469e+02 
2.180931243896484e+02 
2.225164337158203e+02 
2.148642425537109e+02 
2.229398193359375e+02 
2.165833435058594e+02 
2.149753265380859e+02 
1.938005981445312e+02 
2.068972473144531e+02 
1.930400695800781e+02 
1.999842224121094e+02 
1.899259033203125e+02 
1.858774871826172e+02 
1.810847015380859e+02 
1.986890869140625e+02 
1.911302185058594e+02 
1.989211730957031e+02 
1.897282562255859e+02 
2.048193511962891e+02 
2.090730590820312e+02 
2.065687408447266e+02 
2.142621459960938e+02 
2.101905059814453e+02 
2.157479248046875e+02 
2.158995513916016e+02 
2.222556610107422e+02 
2.234864959716797e+02 
2.248234252929688e+02 
2.203271026611328e+02 
2.232310943603516e+02 
2.153405609130859e+02 
2.049768371582031e+02 
2.139489898681641e+02 
1.960409393310547e+02 
1.982459259033203e+02 
1.901485290527344e+02 
1.855713195800781e+02 
1.814778594970703e+02 
1.949865417480469e+02 
1.844119720458984e+02 
1.926916809082031e+02 
1.823914642333984e+02 
2.015911407470703e+02 
2.100759124755859e+02 
2.102217254638672e+02 
2.160414428710938e+02 
2.151048278808594e+02 
2.144446411132812e+02 
2.227123107910156e+02 
2.237774810791016e+02 
2.253436431884766e+02 
2.279968872070312e+02 
2.228139953613281e+02 
2.118118286132812e+02 
2.216624145507812e+02 
2.088858032226562e+02 
2.186422729492188e+02 
2.036750488281250e+02 
2.140861663818359e+02 
1.975330963134766e+02 
2.089976196289062e+02 
1.903166809082031e+02 
2.042046661376953e+02 
1.796464996337891e+02 
1.840312194824219e+02 
1.944163513183594e+02 
1.843995666503906e+02 
1.872164764404297e+02 
1.965683746337891e+02 
1.814591217041016e+02 
1.996004638671875e+02 
2.052366180419922e+02 
2.046734924316406e+02 
2.097603149414062e+02 
2.121745605468750e+02 
2.149478454589844e+02 
2.271436920166016e+02 
2.303782806396484e+02 
2.301151428222656e+02 
2.330699005126953e+02 
2.286831359863281e+02 
2.278898620605469e+02 
2.222017822265625e+02 
2.214951019287109e+02 
2.230860137939453e+02 
2.189126281738281e+02 
2.000401611328125e+02 
2.118809051513672e+02 
1.893031005859375e+02 
1.920218658447266e+02 
1.791224365234375e+02 
1.751452178955078e+02 
1.705878143310547e+02 
1.853283538818359e+02 
1.806429290771484e+02 
1.918936614990234e+02 
1.817671203613281e+02 
2.000465545654297e+02 
1.872647857666016e+02 
2.042597503662109e+02 
2.086262969970703e+02 
2.061335906982422e+02 
2.108016967773438e+02 
2.081287384033203e+02 
2.329518585205078e+02 
2.293920288085938e+02 
2.310708465576172e+02 
2.305563964843750e+02 
2.337306060791016e+02 
2.309277954101562e+02 
2.305015563964844e+02 
2.292931976318359e+02 
2.254805908203125e+02 
2.222530975341797e+02 
2.073458404541016e+02 
2.184388275146484e+02 
2.014704437255859e+02 
2.119123382568359e+02 
1.895632629394531e+02 
1.914497985839844e+02 
1.792548980712891e+02 
1.746101074218750e+02 
1.711928558349609e+02 
1.837028656005859e+02 
1.722005157470703e+02 
1.879316864013672e+02 
1.946851654052734e+02 
2.026913909912109e+02 
2.105465087890625e+02 
2.116819915771484e+02 
2.138869018554688e+02 
2.121880187988281e+02 
2.344601593017578e+02 
2.321208190917969e+02 
2.335029296875000e+02 
2.310375366210938e+02 
2.306010131835938e+02 
2.326695861816406e+02 
2.293162231445312e+02 
2.290266876220703e+02 
2.257181243896484e+02 
2.221654510498047e+02 
2.056571807861328e+02 
2.152898864746094e+02 
1.948062133789062e+02 
1.947497253417969e+02 
1.787802886962891e+02 
1.753855743408203e+02 
1.713703002929688e+02 
1.839192504882812e+02 
1.771215972900391e+02 
1.823406982421875e+02 
1.736063385009766e+02 
1.873006591796875e+02 
1.921072235107422e+02 
1.921840362548828e+02 
1.945063323974609e+02 
1.996048278808594e+02 
2.070075531005859e+02 
2.119079132080078e+02 
2.314641113281250e+02 
2.324053039550781e+02 
2.321702728271484e+02 
2.313468017578125e+02 
2.325004730224609e+02 
2.307051239013672e+02 
2.297081298828125e+02 
2.204580383300781e+02 
2.064107360839844e+02 
2.146584167480469e+02 
1.951836395263672e+02 
1.963703155517578e+02 
1.726064605712891e+02 
1.640182189941406e+02 
1.644545440673828e+02 
1.756872558593750e+02 
1.669869079589844e+02 
1.863408050537109e+02 
1.907918395996094e+02 
1.883537292480469e+02 
1.922049407958984e+02 
1.899635314941406e+02 
1.933004150390625e+02 
2.342270660400391e+02 
2.350003662109375e+02 
2.324487609863281e+02 
2.273979034423828e+02 
2.296165161132812e+02 
2.280946502685547e+02 
2.220559234619141e+02 
2.099533233642578e+02 
2.194544677734375e+02 
2.037646789550781e+02 
2.127606658935547e+02 
1.912674255371094e+02 
1.927272186279297e+02 
1.648405914306641e+02 
1.616851806640625e+02 
1.561883544921875e+02 
1.709614562988281e+02 
1.616747131347656e+02 
1.720892639160156e+02 
1.652390136718750e+02 
1.790410614013672e+02 
1.809284667968750e+02 
1.813737335205078e+02 
1.895014648437500e+02 
1.922921447753906e+02 
2.293324279785156e+02 
2.295540618896484e+02 
2.287687683105469e+02 
2.295797729492188e+02 
2.288349609375000e+02 
2.260573883056641e+02 
2.226109313964844e+02 
2.066286926269531e+02 
2.161066741943359e+02 
1.960366210937500e+02 
1.954320678710938e+02 
1.678660583496094e+02 
1.614020080566406e+02 
1.591106719970703e+02 
1.670658264160156e+02 
1.576471557617188e+02 
1.723471221923828e+02 
1.775705108642578e+02 
1.768426208496094e+02 
1.790337066650391e+02 
1.788429565429688e+02 
2.311549530029297e+02 
2.319786071777344e+02 
2.312847137451172e+02 
2.322343444824219e+02 
2.306910858154297e+02 
2.299437255859375e+02 
2.242024993896484e+02 
2.064433593750000e+02 
2.115080871582031e+02 
1.932600402832031e+02 
2.071450042724609e+02 
1.906487274169922e+02 
1.971741638183594e+02 
1.727134704589844e+02 
1.674780883789062e+02 
1.644517059326172e+02 
1.719409942626953e+02 
1.630256042480469e+02 
1.748253326416016e+02 
1.713561096191406e+02 
1.750136871337891e+02 
1.738371582031250e+02 
1.773298950195312e+02 
2.337076416015625e+02 
2.341395568847656e+02 
2.334669036865234e+02 
2.333460235595703e+02 
2.206247863769531e+02 
2.284937286376953e+02 
2.196066741943359e+02 
2.151926727294922e+02 
2.001101379394531e+02 
2.016252288818359e+02 
1.839758911132812e+02 
1.930689086914062e+02 
1.760092010498047e+02 
1.804164428710938e+02 
1.737176208496094e+02 
1.656335144042969e+02 
1.672962036132812e+02 
1.787863006591797e+02 
1.768931427001953e+02 
1.799769592285156e+02 
1.752329101562500e+02 
2.239707946777344e+02 
2.231192932128906e+02 
2.235394439697266e+02 
2.099154815673828e+02 
2.192502288818359e+02 
2.079965362548828e+02 
2.012186584472656e+02 
1.802652282714844e+02 
1.887734985351562e+02 
1.777681274414062e+02 
1.827364959716797e+02 
1.697904968261719e+02 
1.666982269287109e+02 
1.787745208740234e+02 
1.712418212890625e+02 
1.696219177246094e+02 
1.760319366455078e+02 
1.690626220703125e+02 
1.752431793212891e+02 
1.778223419189453e+02 
1.768495483398438e+02 
1.798089447021484e+02 
2.154227905273438e+02 
2.139806213378906e+02 
2.117026367187500e+02 
1.982392883300781e+02 
2.056653900146484e+02 
1.945385284423828e+02 
1.915796356201172e+02 
1.714107818603516e+02 
1.823606414794922e+02 
1.856042633056641e+02 
1.733919372558594e+02 
1.763528289794922e+02 
1.865952758789062e+02 
1.821222076416016e+02 
1.875733642578125e+02 
2.023154754638672e+02 
2.001881561279297e+02 
2.012518005371094e+02 
2.030595092773438e+02 
1.984992675781250e+02 
1.877602386474609e+02 
1.951056365966797e+02 
1.765820007324219e+02 
1.761207580566406e+02 
1.921428680419922e+02 
1.827624359130859e+02 
1.896098632812500e+02 
1.943834838867188e+02 
1.902224273681641e+02 
1.947244110107422e+02 
2.027505798339844e+02 
2.038248901367188e+02 
2.052521667480469e+02 
2.046624298095703e+02 
2.077996826171875e+02 
2.023160247802734e+02 
1.886331024169922e+02 
1.994990539550781e+02 
1.786449432373047e+02 
1.790547485351562e+02 
1.911194152832031e+02 
1.837799072265625e+02 
1.874340057373047e+02 
1.938939819335938e+02 
1.875571594238281e+02 
1.940388946533203e+02 
1.950760345458984e+02 
1.977345275878906e+02 
1.946756286621094e+02 
2.075420379638672e+02 
2.081754760742188e+02 
2.124212646484375e+02 
2.090238647460938e+02 
2.118639068603516e+02 
2.075183563232422e+02 
1.911148376464844e+02 
1.968830108642578e+02 
1.771898651123047e+02 
1.744353790283203e+02 
1.794003753662109e+02 
1.752343750000000e+02 
1.708032684326172e+02 
1.817048797607422e+02 
1.755759887695312e+02 
1.868708343505859e+02 
1.816930389404297e+02 
1.900765533447266e+02 
1.947029876708984e+02 
1.927185363769531e+02 
1.967295532226562e+02 
2.120503997802734e+02 
2.157574462890625e+02 
2.162749023437500e+02 
2.131725158691406e+02 
2.084305114746094e+02 
2.015669097900391e+02 
1.852809295654297e+02 
1.889830474853516e+02 
1.704140930175781e+02 
1.670921936035156e+02 
1.767522735595703e+02 
1.721587066650391e+02 
1.696956939697266e+02 
1.798126678466797e+02 
1.698608703613281e+02 
1.863744201660156e+02 
1.872391967773438e+02 
1.891217193603516e+02 
1.907609100341797e+02 
2.140741882324219e+02 
2.127852172851562e+02 
2.116754455566406e+02 
2.145668487548828e+02 
2.044335327148438e+02 
1.993498535156250e+02 
1.931970672607422e+02 
1.776443786621094e+02 
1.836254272460938e+02 
1.635887145996094e+02 
1.629778289794922e+02 
1.754596252441406e+02 
1.702645568847656e+02 
1.673625946044922e+02 
1.765174865722656e+02 
1.691460876464844e+02 
1.766593322753906e+02 
1.823672637939453e+02 
1.820955505371094e+02 
1.856019592285156e+02 
1.882691192626953e+02 
2.114409790039062e+02 
2.038933715820312e+02 
2.013423461914062e+02 
1.995466003417969e+02 
1.970562133789062e+02 
1.947365570068359e+02 
1.906436462402344e+02 
1.765659790039062e+02 
1.831775207519531e+02 
1.665752868652344e+02 
1.714293670654297e+02 
1.498861083984375e+02 
1.461069793701172e+02 
1.797594299316406e+02 
1.704349822998047e+02 
1.738448944091797e+02 
1.777156982421875e+02 
1.684012145996094e+02 
1.835396270751953e+02 
1.823261108398438e+02 
1.861746215820312e+02 
2.002066192626953e+02 
1.948619537353516e+02 
1.970382843017578e+02 
1.936575164794922e+02 
1.930521697998047e+02 
1.877839660644531e+02 
1.862676849365234e+02 
1.785963592529297e+02 
1.599298858642578e+02 
1.680220947265625e+02 
1.478454132080078e+02 
1.463845367431641e+02 
1.834956207275391e+02 
1.776413116455078e+02 
1.790101318359375e+02 
1.864723358154297e+02 
1.870579833984375e+02 
1.897379608154297e+02 
1.871819763183594e+02 
1.955710754394531e+02 
1.893054046630859e+02 
1.917858581542969e+02 
1.877694549560547e+02 
1.890781707763672e+02 
1.851806182861328e+02 
1.848133392333984e+02 
1.743458709716797e+02 
1.532996063232422e+02 
1.515390472412109e+02 
1.874443206787109e+02 
1.820286865234375e+02 
1.810124053955078e+02 
1.890556488037109e+02 
1.888458709716797e+02 
1.905551757812500e+02 
1.903417510986328e+02 
1.851863555908203e+02 
1.921898345947266e+02 
1.855417327880859e+02 
1.905758209228516e+02 
1.907143096923828e+02 
1.820391387939453e+02 
1.604829406738281e+02 
1.600440673828125e+02 
1.846607818603516e+02 
1.789640808105469e+02 
1.754354248046875e+02 
1.910527801513672e+02 
1.828209075927734e+02 
1.941749114990234e+02 
1.922837982177734e+02 
1.956453399658203e+02 
1.891221466064453e+02 
1.961245880126953e+02 
1.925720520019531e+02 
1.964565429687500e+02 
1.938275909423828e+02 
1.882447204589844e+02 
1.719683990478516e+02 
1.756681823730469e+02 
1.591845245361328e+02 
1.565585327148438e+02 
1.876647033691406e+02 
1.751891326904297e+02 
1.772082214355469e+02 
1.987279968261719e+02 
2.004655456542969e+02 
1.983939971923828e+02 
2.029578399658203e+02 
1.971634826660156e+02 
1.943037872314453e+02 
1.965124664306641e+02 
1.940324401855469e+02 
1.921580963134766e+02 
1.863043060302734e+02 
1.770752868652344e+02 
1.618995971679688e+02 
1.588143005371094e+02 
1.902311859130859e+02 
1.785084991455078e+02 
1.795121459960938e+02 
2.037931365966797e+02 
2.088699188232422e+02 
2.062744750976562e+02 
2.119588623046875e+02 
1.964694824218750e+02 
1.933197479248047e+02 
1.905653686523438e+02 
1.917645263671875e+02 
1.871434783935547e+02 
1.813555297851562e+02 
1.639710693359375e+02 
1.719016418457031e+02 
1.623464202880859e+02 
1.598545379638672e+02 
1.881901855468750e+02 
1.802857513427734e+02 
1.787761383056641e+02 
1.947631225585938e+02 
1.802655487060547e+02 
2.063491210937500e+02 
2.120442810058594e+02 
2.126237487792969e+02 
2.146429748535156e+02 
1.915413360595703e+02 
1.903976440429688e+02 
1.909492340087891e+02 
1.869287567138672e+02 
1.801471557617188e+02 
1.714671173095703e+02 
1.605444793701172e+02 
1.579316253662109e+02 
1.917333221435547e+02 
1.797744445800781e+02 
1.817680816650391e+02 
2.036287384033203e+02 
2.082409362792969e+02 
2.142727966308594e+02 
2.142791290283203e+02 
2.163195190429688e+02 
1.915626983642578e+02 
1.901697387695312e+02 
1.842858734130859e+02 
1.885959472656250e+02 
1.790989379882812e+02 
1.735473175048828e+02 
1.588419342041016e+02 
1.670847167968750e+02 
1.575769348144531e+02 
1.604678802490234e+02 
1.968709411621094e+02 
1.846409454345703e+02 
1.872775726318359e+02 
2.082831420898438e+02 
2.130022888183594e+02 
2.143994598388672e+02 
2.158603057861328e+02 
2.162092132568359e+02 
1.877885131835938e+02 
1.834801788330078e+02 
1.867894592285156e+02 
1.773223114013672e+02 
1.731446228027344e+02 
1.676752471923828e+02 
1.925420684814453e+02 
1.849015045166016e+02 
1.825576171875000e+02 
1.997325592041016e+02 
1.875192871093750e+02 
2.134863891601562e+02 
2.174971008300781e+02 
2.163798522949219e+02 
2.199147949218750e+02 
1.872224578857422e+02 
1.845994720458984e+02 
1.871747741699219e+02 
1.790406036376953e+02 
1.716346893310547e+02 
1.965814056396484e+02 
1.858044891357422e+02 
1.872325897216797e+02 
2.067472991943359e+02 
2.127418670654297e+02 
2.200693664550781e+02 
2.213497009277344e+02 
2.228529663085938e+02 
1.885403747558594e+02 
1.918316955566406e+02 
1.912175445556641e+02 
1.849900207519531e+02 
1.733469543457031e+02 
1.731106872558594e+02 
1.879124145507812e+02 
1.858697814941406e+02 
1.797298126220703e+02 
1.980513305664062e+02 
1.875875396728516e+02 
2.081363220214844e+02 
2.147626190185547e+02 
2.169963836669922e+02 
2.175050354003906e+02 
2.211452178955078e+02 
1.955148010253906e+02 
1.970399932861328e+02 
2.007180175781250e+02 
1.934238739013672e+02 
1.789187316894531e+02 
1.792862548828125e+02 
1.828224945068359e+02 
1.754362182617188e+02 
1.741531677246094e+02 
1.894358367919922e+02 
1.781654663085938e+02 
1.973204040527344e+02 
2.057187957763672e+02 
2.106865539550781e+02 
2.099623870849609e+02 
2.159268341064453e+02 
2.063483276367188e+02 
2.069619140625000e+02 
2.052786102294922e+02 
1.989653015136719e+02 
1.854055175781250e+02 
1.831396636962891e+02 
1.891511993408203e+02 
1.792894744873047e+02 
1.790624694824219e+02 
1.926130676269531e+02 
1.997582092285156e+02 
2.023046112060547e+02 
2.039331054687500e+02 
2.077992401123047e+02 
2.094770660400391e+02 
2.112043762207031e+02 
2.119987487792969e+02 
2.084748992919922e+02 
2.010001220703125e+02 
1.871824951171875e+02 
1.825314331054688e+02 
1.796302795410156e+02 
1.753114166259766e+02 
1.714614257812500e+02 
1.884327087402344e+02 
1.790531768798828e+02 
1.975726928710938e+02 
2.012664031982422e+02 
2.033918609619141e+02 
2.039785461425781e+02 
2.128959655761719e+02 
2.120837402343750e+02 
2.125556793212891e+02 
2.094397583007812e+02 
2.034901733398438e+02 
1.895067443847656e+02 
1.912260437011719e+02 
1.769227752685547e+02 
1.746717224121094e+02 
1.813401947021484e+02 
1.736688232421875e+02 
1.714356536865234e+02 
1.879717864990234e+02 
1.954448394775391e+02 
1.989577178955078e+02 
2.007151489257812e+02 
2.124288787841797e+02 
2.115792846679688e+02 
2.117420654296875e+02 
2.060418395996094e+02 
2.026831817626953e+02 
1.905862884521484e+02 
1.770618896484375e+02 
1.745401306152344e+02 
1.744476470947266e+02 
1.717088470458984e+02 
1.670240936279297e+02 
1.823005371093750e+02 
1.712357177734375e+02 
1.899355010986328e+02 
1.931356048583984e+02 
1.952011871337891e+02 
1.991333160400391e+02 
2.117719268798828e+02 
2.103680114746094e+02 
2.112879638671875e+02 
2.048066711425781e+02 
2.007355041503906e+02 
1.888040313720703e+02 
1.768840789794922e+02 
1.759630737304688e+02 
1.771801910400391e+02 
1.658712615966797e+02 
1.692263183593750e+02 
1.832640228271484e+02 
1.907360382080078e+02 
1.939533233642578e+02 
1.948854675292969e+02 
2.110879669189453e+02 
2.086286621093750e+02 
2.097256317138672e+02 
2.025077972412109e+02 
1.953413696289062e+02 
1.866745147705078e+02 
1.777293090820312e+02 
1.758885345458984e+02 
1.722680969238281e+02 
1.690122528076172e+02 
1.639920501708984e+02 
1.816074523925781e+02 
1.708757171630859e+02 
1.863810424804688e+02 
1.889773712158203e+02 
1.905929412841797e+02 
1.943496398925781e+02 
2.091426391601562e+02 
2.056695861816406e+02 
1.976998748779297e+02 
2.011524047851562e+02 
1.946928405761719e+02 
1.847958068847656e+02 
1.771197357177734e+02 
1.761277465820312e+02 
1.719455108642578e+02 
1.610027465820312e+02 
1.624046173095703e+02 
1.851689300537109e+02 
1.910074615478516e+02 
1.920108184814453e+02 
1.945686492919922e+02 
1.982671813964844e+02 
1.975334014892578e+02 
1.944974670410156e+02 
1.971389923095703e+02 
1.861687164306641e+02 
1.779479827880859e+02 
1.784978179931641e+02 
1.736896972656250e+02 
1.634611358642578e+02 
1.647448425292969e+02 
1.862135162353516e+02 
1.926958770751953e+02 
1.941842041015625e+02 
1.960962219238281e+02 
1.984955749511719e+02 
1.933836212158203e+02 
1.999827575683594e+02 
1.827455139160156e+02 
1.775735626220703e+02 
1.756490631103516e+02 
1.787204742431641e+02 
1.668478546142578e+02 
1.688144836425781e+02 
1.852566223144531e+02 
1.930015563964844e+02 
1.955035095214844e+02 
1.968984680175781e+02 
1.985246887207031e+02 
1.906786956787109e+02 
1.963794555664062e+02 
1.809554901123047e+02 
1.755387268066406e+02 
1.740958709716797e+02 
1.825501251220703e+02 
1.711011962890625e+02 
1.732864227294922e+02 
1.882868194580078e+02 
1.914726867675781e+02 
1.932467956542969e+02 
1.960045623779297e+02 
1.958624725341797e+02 
1.901569213867188e+02 
1.954716644287109e+02 
1.807746429443359e+02 
1.745171508789062e+02 
1.735536956787109e+02 
1.845685729980469e+02 
1.742927093505859e+02 
1.740119934082031e+02 
1.919149169921875e+02 
1.926438446044922e+02 
1.964954223632812e+02 
1.952610778808594e+02 
1.913250885009766e+02 
1.961282653808594e+02 
1.823009338378906e+02 
1.747909851074219e+02 
1.748465881347656e+02 
1.767002410888672e+02 
1.700957336425781e+02 
1.683905487060547e+02 
1.853036193847656e+02 
1.727158813476562e+02 
1.935183868408203e+02 
1.964368438720703e+02 
1.992409210205078e+02 
1.970453796386719e+02 
1.933110809326172e+02 
1.979135284423828e+02 
1.852015075683594e+02 
1.772499542236328e+02 
1.781907348632812e+02 
1.806260070800781e+02 
1.697054595947266e+02 
1.722379455566406e+02 
1.911349182128906e+02 
1.960339508056641e+02 
1.978650817871094e+02 
2.010925292968750e+02 
1.996628265380859e+02 
1.935677490234375e+02 
1.987406158447266e+02 
1.884409790039062e+02 
1.805089111328125e+02 
1.807903900146484e+02 
1.839636383056641e+02 
1.737979583740234e+02 
1.740684051513672e+02 
1.972765960693359e+02 
2.010064392089844e+02 
2.010972442626953e+02 
2.051603698730469e+02 
1.963481292724609e+02 
1.929088897705078e+02 
1.864220275878906e+02 
1.860388488769531e+02 
1.774366149902344e+02 
1.909113006591797e+02 
1.775216979980469e+02 
1.723504791259766e+02 
1.717813262939453e+02 
1.850636749267578e+02 
1.748235321044922e+02 
1.754719390869141e+02 
1.999627075195312e+02 
2.075406799316406e+02 
2.067545318603516e+02 
2.117552490234375e+02 
1.910428771972656e+02 
1.848903961181641e+02 
1.900861968994141e+02 
1.770015411376953e+02 
1.735319366455078e+02 
1.719076690673828e+02 
1.865472106933594e+02 
1.766038055419922e+02 
1.767682952880859e+02 
2.011073760986328e+02 
2.082646636962891e+02 
2.109422454833984e+02 
2.127735443115234e+02 
1.881446380615234e+02 
1.816820678710938e+02 
1.860630340576172e+02 
1.732743988037109e+02 
1.715649108886719e+02 
1.685821533203125e+02 
1.865800018310547e+02 
1.769385833740234e+02 
1.766852569580078e+02 
2.022642974853516e+02 
2.095800628662109e+02 
2.116739959716797e+02 
2.140615081787109e+02 
1.840424499511719e+02 
1.775506439208984e+02 
1.817398376464844e+02 
1.683332519531250e+02 
1.670886840820312e+02 
1.619769744873047e+02 
1.866321716308594e+02 
1.767114105224609e+02 
1.763377990722656e+02 
2.026247558593750e+02 
2.104960784912109e+02 
2.132175598144531e+02 
2.151447601318359e+02 
1.798155364990234e+02 
1.747112579345703e+02 
1.788302307128906e+02 
1.643255920410156e+02 
1.608202667236328e+02 
1.569909973144531e+02 
1.866844787597656e+02 
1.764847259521484e+02 
1.759407501220703e+02 
2.030354461669922e+02 
2.109702453613281e+02 
2.136645507812500e+02 
2.156418457031250e+02 
1.792688903808594e+02 
1.735287322998047e+02 
1.787967834472656e+02 
1.620315399169922e+02 
1.564478759765625e+02 
1.540274353027344e+02 
1.870973663330078e+02 
1.763372955322266e+02 
1.767566680908203e+02 
2.030062866210938e+02 
2.115447387695312e+02 
2.142568511962891e+02 
2.163381805419922e+02 
1.793926239013672e+02 
1.696968231201172e+02 
1.771722412109375e+02 
1.577344512939453e+02 
1.527420654296875e+02 
1.490952453613281e+02 
1.884623870849609e+02 
1.782610931396484e+02 
1.824797363281250e+02 
2.018194427490234e+02 
2.111623992919922e+02 
2.147999725341797e+02 
2.168186035156250e+02 
1.751735534667969e+02 
1.642444458007812e+02 
1.713043518066406e+02 
1.552762603759766e+02 
1.514155578613281e+02 
1.500935821533203e+02 
1.958397521972656e+02 
1.808219909667969e+02 
2.085981292724609e+02 
2.141554870605469e+02 
2.154190063476562e+02 
1.677040863037109e+02 
1.608586883544922e+02 
1.644704742431641e+02 
1.549480133056641e+02 
1.513998565673828e+02 
1.505913848876953e+02 
1.965011901855469e+02 
1.841154174804688e+02 
1.853503875732422e+02 
2.063981323242188e+02 
2.117346191406250e+02 
2.136004028320312e+02 
1.630312042236328e+02 
1.591516418457031e+02 
1.616887207031250e+02 
1.551960754394531e+02 
1.519592132568359e+02 
1.527219543457031e+02 
1.960982208251953e+02 
1.862323760986328e+02 
1.859795684814453e+02 
2.053796844482422e+02 
2.102903594970703e+02 
2.116891021728516e+02 
1.606402740478516e+02 
1.582026062011719e+02 
1.616386413574219e+02 
1.550532989501953e+02 
1.957825012207031e+02 
1.843710632324219e+02 
1.882016448974609e+02 
2.031224517822266e+02 
2.080951690673828e+02 
2.081692199707031e+02 
1.616515197753906e+02 
1.594287567138672e+02 
1.603922119140625e+02 
1.562124938964844e+02 
1.638867797851562e+02 
1.556336517333984e+02 
1.977510833740234e+02 
1.915482788085938e+02 
2.041433258056641e+02 
2.038750457763672e+02 
1.638462371826172e+02 
1.615163879394531e+02 
1.629639434814453e+02 
1.569209899902344e+02 
1.697826843261719e+02 
1.558746795654297e+02 
1.968943786621094e+02 
1.916457824707031e+02 
1.930900878906250e+02 
1.963659667968750e+02 
2.023702087402344e+02 
2.020021972656250e+02 
1.705195465087891e+02 
1.734383544921875e+02 
1.644945373535156e+02 
1.601503448486328e+02 
1.602714385986328e+02 
1.953473205566406e+02 
1.891760406494141e+02 
1.906908416748047e+02 
1.959799346923828e+02 
2.001210174560547e+02 
1.999847259521484e+02 
1.740360565185547e+02 
1.682200012207031e+02 
1.747670440673828e+02 
1.628661193847656e+02 
1.946875762939453e+02 
1.902904510498047e+02 
1.888728332519531e+02 
1.954376983642578e+02 
1.990337524414062e+02 
1.993607025146484e+02 
1.735391387939453e+02 
1.695651550292969e+02 
1.697016906738281e+02 
1.637843933105469e+02 
1.770360717773438e+02 
1.619793090820312e+02 
1.929384307861328e+02 
1.883566741943359e+02 
1.856661834716797e+02 
1.946539764404297e+02 
1.982725219726562e+02 
2.015707702636719e+02 
1.787793884277344e+02 
1.844662322998047e+02 
1.728877105712891e+02 
1.633211975097656e+02 
1.630550537109375e+02 
1.923289184570312e+02 
1.854975738525391e+02 
1.831629180908203e+02 
1.992380981445312e+02 
2.028521881103516e+02 
1.853778839111328e+02 
1.884364166259766e+02 
1.811962585449219e+02 
1.757235870361328e+02 
1.659890136718750e+02 
1.675738220214844e+02 
1.915500030517578e+02 
1.835610046386719e+02 
1.820414581298828e+02 
1.984700622558594e+02 
2.015477600097656e+02 
2.023232879638672e+02 
1.900388031005859e+02 
1.870875091552734e+02 
1.911956634521484e+02 
1.751191253662109e+02 
1.657248077392578e+02 
1.908111114501953e+02 
1.829119567871094e+02 
1.814789428710938e+02 
1.974977874755859e+02 
2.002516632080078e+02 
2.008018035888672e+02 
1.934798889160156e+02 
1.838892822265625e+02 
1.913748321533203e+02 
1.745509033203125e+02 
1.656138000488281e+02 
1.634752807617188e+02 
1.900752868652344e+02 
1.826312561035156e+02 
1.809626312255859e+02 
1.969646148681641e+02 
1.990462341308594e+02 
2.003851928710938e+02 
1.885279541015625e+02 
1.931059570312500e+02 
1.823954315185547e+02 
1.747438507080078e+02 
1.643539123535156e+02 
1.621337280273438e+02 
1.875392913818359e+02 
1.806918182373047e+02 
1.772666931152344e+02 
1.956261444091797e+02 
1.995931091308594e+02 
2.010890045166016e+02 
1.940681915283203e+02 
1.882943420410156e+02 
1.954481201171875e+02 
1.860358428955078e+02 
1.762316131591797e+02 
1.635866241455078e+02 
1.616437683105469e+02 
1.853998565673828e+02 
1.808228759765625e+02 
1.777084960937500e+02 
1.931589202880859e+02 
1.967955627441406e+02 
1.980809631347656e+02 
1.959994201660156e+02 
1.989991302490234e+02 
1.895545196533203e+02 
1.859078826904297e+02 
1.761754760742188e+02 
1.671555328369141e+02 
1.648406524658203e+02 
1.788881988525391e+02 
1.761890869140625e+02 
1.708776855468750e+02 
1.884061889648438e+02 
1.940422668457031e+02 
1.936843566894531e+02 
2.001615295410156e+02 
1.953124389648438e+02 
2.008931732177734e+02 
1.858681945800781e+02 
1.778382110595703e+02 
1.653921051025391e+02 
1.741040496826172e+02 
1.696712036132812e+02 
1.657623901367188e+02 
1.824443664550781e+02 
1.879956359863281e+02 
1.884781188964844e+02 
2.008380584716797e+02 
1.915804595947266e+02 
1.987998809814453e+02 
1.886143188476562e+02 
1.803810577392578e+02 
1.711215515136719e+02 
1.705766906738281e+02 
1.709945678710938e+02 
1.657826080322266e+02 
1.634262390136719e+02 
1.818397979736328e+02 
1.848594970703125e+02 
1.913758239746094e+02 
1.979505310058594e+02 
2.008517456054688e+02 
1.904366302490234e+02 
1.815613861083984e+02 
1.711223907470703e+02 
1.723102569580078e+02 
1.657584228515625e+02 
1.667774047851562e+02 
1.820797882080078e+02 
1.892427062988281e+02 
1.961416625976562e+02 
2.021293792724609e+02 
1.959664154052734e+02 
2.024414215087891e+02 
1.886054534912109e+02 
1.809456787109375e+02 
1.706094360351562e+02 
1.683936920166016e+02 
1.797338867187500e+02 
1.699130706787109e+02 
1.897743530273438e+02 
1.931351623535156e+02 
1.970571899414062e+02 
2.021396331787109e+02 
1.945090332031250e+02 
2.012224884033203e+02 
1.883435211181641e+02 
1.827810516357422e+02 
1.743571166992188e+02 
1.739257049560547e+02 
1.827324676513672e+02 
1.716499633789062e+02 
1.716048583984375e+02 
1.904713897705078e+02 
1.936806488037109e+02 
1.980229797363281e+02 
2.011849822998047e+02 
1.930132904052734e+02 
2.019997711181641e+02 
1.853038940429688e+02 
1.737542724609375e+02 
1.764544525146484e+02 
1.698487854003906e+02 
1.655583038330078e+02 
1.881481628417969e+02 
1.953552093505859e+02 
1.947813720703125e+02 
1.993027038574219e+02 
2.062179870605469e+02 
1.922842864990234e+02 
1.858090362548828e+02 
1.781774902343750e+02 
1.766598052978516e+02 
1.714567413330078e+02 
1.644658813476562e+02 
1.607704772949219e+02 
1.824905395507812e+02 
1.885347442626953e+02 
1.892086944580078e+02 
2.057765350341797e+02 
1.973087310791016e+02 
2.047642059326172e+02 
1.853891448974609e+02 
1.772502593994141e+02 
1.673602600097656e+02 
1.597994842529297e+02 
1.569818725585938e+02 
1.775230865478516e+02 
1.833988037109375e+02 
1.844872436523438e+02 
2.045911254882812e+02 
1.957386779785156e+02 
2.045281219482422e+02 
1.867023620605469e+02 
1.778522491455078e+02 
1.747448120117188e+02 
1.665789642333984e+02 
1.574431152343750e+02 
1.751440887451172e+02 
1.796146240234375e+02 
1.827750244140625e+02 
1.994326477050781e+02 
2.052519073486328e+02 
1.922649383544922e+02 
1.852491607666016e+02 
1.786742401123047e+02 
1.748057403564453e+02 
1.793208007812500e+02 
1.842273406982422e+02 
2.039194641113281e+02 
1.940294342041016e+02 
2.016652526855469e+02 
1.810484619140625e+02 
1.728012542724609e+02 
1.990468444824219e+02 
1.877006225585938e+02 
1.950252227783203e+02 
1.782827606201172e+02 
1.713765563964844e+02 
1.680445404052734e+02 
1.868822479248047e+02 
1.933132171630859e+02 
1.729299621582031e+02 
1.631673431396484e+02 
1.920266113281250e+02 
1.817110900878906e+02 
1.904149017333984e+02 
1.702412719726562e+02 
1.621564178466797e+02 
1.585216217041016e+02 
1.842501983642578e+02 
1.919144439697266e+02 
1.751551208496094e+02 
1.661832580566406e+02 
1.571218109130859e+02 
1.530295867919922e+02 
1.909322357177734e+02 
1.772238006591797e+02 
1.888217926025391e+02 
1.651489562988281e+02 
1.536845703125000e+02 
1.819786682128906e+02 
1.905575103759766e+02 
1.726445159912109e+02 
1.649945831298828e+02 
1.544205017089844e+02 
1.552569732666016e+02 
1.890315246582031e+02 
1.760603179931641e+02 
1.864383239746094e+02 
1.667503051757812e+02 
1.565437011718750e+02 
1.798952331542969e+02 
1.867000732421875e+02 
1.671197967529297e+02 
1.568303070068359e+02 
1.862499389648438e+02 
1.760709228515625e+02 
1.835672302246094e+02 
1.683123931884766e+02 
1.602332611083984e+02 
1.607801055908203e+02 
1.761942443847656e+02 
1.827424163818359e+02 
1.672469482421875e+02 
1.606527404785156e+02 
1.811287384033203e+02 
1.683091125488281e+02 
1.780591125488281e+02 
1.593209838867188e+02 
1.759860992431641e+02 
1.794939117431641e+02 
1.669122314453125e+02 
1.596835327148438e+02 
1.570910186767578e+02 
1.798524627685547e+02 
1.745115203857422e+02 
1.796554718017578e+02 
1.687548522949219e+02 
1.617525177001953e+02 
1.598735046386719e+02 
1.785794982910156e+02 
1.830184936523438e+02 
1.688849945068359e+02 
1.590549468994141e+02 
1.843369445800781e+02 
1.781424560546875e+02 
1.853525085449219e+02 
1.712678527832031e+02 
1.635520477294922e+02 
1.611247406005859e+02 
1.820556030273438e+02 
1.885661621093750e+02 
1.696382446289062e+02 
1.607626953125000e+02 
1.881410064697266e+02 
1.792244873046875e+02 
1.870467834472656e+02 
1.700801696777344e+02 
1.605515136718750e+02 
1.588224639892578e+02 
1.810216979980469e+02 
1.872088165283203e+02 
1.673897094726562e+02 
1.558507080078125e+02 
1.864044952392578e+02 
1.772980499267578e+02 
1.841111602783203e+02 
1.693671722412109e+02 
1.580369262695312e+02 
1.591797485351562e+02 
1.799946441650391e+02 
1.853130798339844e+02 
1.697957153320312e+02 
1.551139984130859e+02 
1.827296142578125e+02 
1.859569549560547e+02 
1.764050292968750e+02 
1.692526092529297e+02 
1.607391357421875e+02 
1.577119598388672e+02 
1.857935943603516e+02 
1.786733703613281e+02 
1.843440704345703e+02 
1.688188171386719e+02 
1.579193267822266e+02 
1.821254272460938e+02 
1.867862701416016e+02 
1.752089996337891e+02 
1.679647979736328e+02 
1.581900329589844e+02 
1.578833312988281e+02 
1.862770690917969e+02 
1.774657135009766e+02 
1.836856994628906e+02 
1.685414886474609e+02 
1.567902526855469e+02 
1.796549682617188e+02 
1.860350494384766e+02 
1.696317291259766e+02 
1.586956176757812e+02 
1.831462707519531e+02 
1.872263793945312e+02 
1.770253906250000e+02 
1.698263092041016e+02 
1.593442687988281e+02 
1.584499511718750e+02 
1.866844329833984e+02 
1.794261627197266e+02 
1.860161743164062e+02 
1.704296569824219e+02 
1.616208343505859e+02 
1.812882232666016e+02 
1.871868743896484e+02 
1.686844940185547e+02 
1.587701110839844e+02 
1.865446014404297e+02 
1.767172851562500e+02 
1.827674560546875e+02 
1.682678833007812e+02 
1.594686889648438e+02 
1.584702148437500e+02 
1.765572509765625e+02 
1.817696380615234e+02 
1.674626312255859e+02 
1.627495880126953e+02 
1.811997528076172e+02 
1.712626953125000e+02 
1.807918090820312e+02 
1.620581512451172e+02 
1.787542266845703e+02 
1.831176605224609e+02 
1.729665679931641e+02 
1.638492279052734e+02 
1.654251098632812e+02 
1.816404418945312e+02 
1.852095489501953e+02 
1.742879791259766e+02 
1.690937042236328e+02 
1.863616180419922e+02 
1.801038513183594e+02 
1.878188323974609e+02 
1.756282348632812e+02 
1.847140808105469e+02 
1.943608245849609e+02 
1.753239898681641e+02 
1.925269012451172e+02 
1.970975952148438e+02 
1.852588500976562e+02 
1.771552886962891e+02 
1.746728820800781e+02 
1.920970764160156e+02 
1.984051513671875e+02 
1.826391754150391e+02 
1.760826110839844e+02 
1.978465576171875e+02 
1.825138549804688e+02 
1.945614624023438e+02 
1.723618011474609e+02 
1.887238006591797e+02 
1.942328491210938e+02 
1.793933410644531e+02 
1.706938476562500e+02 
1.669615478515625e+02 
1.905440368652344e+02 
1.965883789062500e+02 
1.768144531250000e+02 
1.664172363281250e+02 
1.976396179199219e+02 
1.858648223876953e+02 
1.956160583496094e+02 
1.763031463623047e+02 
1.667305908203125e+02 
1.652180175781250e+02 
1.880308990478516e+02 
1.986257934570312e+02 
1.779841918945312e+02 
1.672185668945312e+02 
1.891155548095703e+02 
2.002817993164062e+02 
1.714389343261719e+02 
1.616618041992188e+02 
1.976873779296875e+02 
1.795310516357422e+02 
1.908302001953125e+02 
1.685222320556641e+02 
1.608179168701172e+02 
1.600314788818359e+02 
1.787726440429688e+02 
1.908362426757812e+02 
1.665944213867188e+02 
1.615589141845703e+02 
1.856297760009766e+02 
1.704896240234375e+02 
1.822033081054688e+02 
1.652917327880859e+02 
1.736686096191406e+02 
1.818487701416016e+02 
1.697135467529297e+02 
1.777859039306641e+02 
1.851492614746094e+02 
1.730151519775391e+02 
1.787399749755859e+02 
1.736829986572266e+02 
1.690025024414062e+02 
1.698276367187500e+02 
1.706904754638672e+02 
1.669435729980469e+02 
1.665200805664062e+02 
1.697926940917969e+02 
1.632275238037109e+02 
1.642032775878906e+02 
1.722944946289062e+02 
1.599161071777344e+02 
1.695369415283203e+02 
1.778189086914062e+02 
1.626319122314453e+02 
1.596360473632812e+02 
1.576009521484375e+02 
1.735332794189453e+02 
1.624710083007812e+02 
1.685962219238281e+02 
1.570955352783203e+02 
1.603785095214844e+02 
1.643735656738281e+02 
1.557897186279297e+02 
1.602539672851562e+02 
1.667199859619141e+02 
1.571349182128906e+02 
1.631545410156250e+02 
1.712567291259766e+02 
1.599221801757812e+02 
1.670942840576172e+02 
1.767207489013672e+02 
1.637223510742188e+02 
1.729008178710938e+02 
1.829528656005859e+02 
1.677432708740234e+02 
1.725747833251953e+02 
1.830885772705078e+02 
1.646447906494141e+02 
1.777708892822266e+02 
1.846609344482422e+02 
1.702865142822266e+02 
1.643150024414062e+02 
1.631838226318359e+02 
1.764107818603516e+02 
1.821039581298828e+02 
1.679334716796875e+02 
1.610572967529297e+02 
1.762198333740234e+02 
1.839514160156250e+02 
1.644478302001953e+02 
1.587831115722656e+02 
1.836684875488281e+02 
1.715796203613281e+02 
1.811142120361328e+02 
1.645805206298828e+02 
1.588186035156250e+02 
1.567036743164062e+02 
1.715139160156250e+02 
1.791021728515625e+02 
1.622064361572266e+02 
1.551504516601562e+02 
1.698222503662109e+02 
1.774196472167969e+02 
1.613372955322266e+02 
1.552676544189453e+02 
1.692812805175781e+02 
1.752448883056641e+02 
1.618726043701172e+02 
1.571054229736328e+02 
1.701533660888672e+02 
1.766643829345703e+02 
1.622768707275391e+02 
1.597919311523438e+02 
1.758567657470703e+02 
1.647237396240234e+02 
1.717963256835938e+02 
1.593380737304688e+02 
1.627219238281250e+02 
1.689912567138672e+02 
1.540647125244141e+02 
1.593844909667969e+02 
1.669815216064453e+02 
1.514272918701172e+02 
1.552314605712891e+02 
1.658192596435547e+02 
1.471827239990234e+02 
1.590882873535156e+02 
1.655813903808594e+02 
1.514475708007812e+02 
1.460158233642578e+02 
1.443289947509766e+02 
1.581756896972656e+02 
1.655915832519531e+02 
1.501094055175781e+02 
1.433096313476562e+02 
1.577589569091797e+02 
1.654132080078125e+02 
1.493307037353516e+02 
1.424049987792969e+02 
1.572170715332031e+02 
1.653016967773438e+02 
1.485528869628906e+02 
1.417955474853516e+02 
1.567188720703125e+02 
1.640485229492188e+02 
1.470825958251953e+02 
1.423175506591797e+02 
1.629814147949219e+02 
1.492250518798828e+02 
1.580521545410156e+02 
1.438111572265625e+02 
1.504577484130859e+02 
1.588512725830078e+02 
1.457410278320312e+02 
1.538574523925781e+02 
1.639185333251953e+02 
1.490778198242188e+02 
1.609615936279297e+02 
1.678044281005859e+02 
1.533890228271484e+02 
1.500938415527344e+02 
1.475401611328125e+02 
1.588632354736328e+02 
1.678128204345703e+02 
1.501606292724609e+02 
1.452139282226562e+02 
1.563235626220703e+02 
1.699240722656250e+02 
1.475340270996094e+02 
1.450028839111328e+02 
1.603155212402344e+02 
1.487909088134766e+02 
1.540001373291016e+02 
1.466720886230469e+02 
1.515465240478516e+02 
1.549686126708984e+02 
1.476326599121094e+02 
1.567408599853516e+02 
1.608550872802734e+02 
1.639747619628906e+02 
1.513025970458984e+02 
1.475819854736328e+02 
1.588868255615234e+02 
1.694697418212891e+02 
1.526211547851562e+02 
1.482923736572266e+02 
1.622748260498047e+02 
1.744909515380859e+02 
1.550229949951172e+02 
1.501846008300781e+02 
1.665285186767578e+02 
1.794030303955078e+02 
1.591637878417969e+02 
1.541772766113281e+02 
1.718823547363281e+02 
1.847842102050781e+02 
1.646383056640625e+02 
1.592441406250000e+02 
1.757177886962891e+02 
1.859577636718750e+02 
1.657791748046875e+02 
1.588198547363281e+02 
1.751671752929688e+02 
1.853184356689453e+02 
1.653354797363281e+02 
1.584647216796875e+02 
1.748626708984375e+02 
1.851487274169922e+02 
1.651621398925781e+02 
1.583358154296875e+02 
1.746667938232422e+02 
1.851634979248047e+02 
1.648829956054688e+02 
1.582423095703125e+02 
1.741626129150391e+02 
1.850691375732422e+02 
1.640943756103516e+02 
1.581192016601562e+02 
1.725970306396484e+02 
1.854425964355469e+02 
1.624643402099609e+02 
1.588867340087891e+02 
1.754835815429688e+02 
1.862109069824219e+02 
1.644496917724609e+02 
1.693150177001953e+02 
1.770536499023438e+02 
1.866605529785156e+02 
1.695852355957031e+02 
1.778342742919922e+02 
1.875007019042969e+02 
1.701946411132812e+02 
1.795230407714844e+02 
1.897976989746094e+02 
1.714031219482422e+02 
1.838551483154297e+02 
1.936334381103516e+02 
1.719235839843750e+02 
1.896494598388672e+02 
1.954763336181641e+02 
1.956536254882812e+02 
1.810662078857422e+02 
1.717478790283203e+02 
1.898901062011719e+02 
1.977581481933594e+02 
1.810092468261719e+02 
1.721562652587891e+02 
1.908995056152344e+02 
1.997690429687500e+02 
1.814676971435547e+02 
1.726078796386719e+02 
1.917631683349609e+02 
2.021181182861328e+02 
1.814183654785156e+02 
1.724872283935547e+02 
1.899168701171875e+02 
1.953678283691406e+02 
1.782714538574219e+02 
1.692909393310547e+02 
1.848955535888672e+02 
1.933070831298828e+02 
1.731648254394531e+02 
1.638157501220703e+02 
1.812607879638672e+02 
1.910280609130859e+02 
1.689853515625000e+02 
1.592786712646484e+02 
1.787675018310547e+02 
1.903697357177734e+02 
1.658536682128906e+02 
1.555228729248047e+02 
1.797701416015625e+02 
1.929382476806641e+02 
1.627803192138672e+02 
1.526100463867188e+02 
1.854532928466797e+02 
1.930439605712891e+02 
1.935665740966797e+02 
1.737053375244141e+02 
1.601726226806641e+02 
1.511534271240234e+02 
1.854364013671875e+02 
1.977901153564453e+02 
1.724563903808594e+02 
1.593107604980469e+02 
1.525294799804688e+02 
1.884479217529297e+02 
2.030044708251953e+02 
1.729344024658203e+02 
1.585908050537109e+02 
1.545101623535156e+02 
1.920023345947266e+02 
2.067964477539062e+02 
1.735806121826172e+02 
1.619132537841797e+02 
1.640053558349609e+02 
1.977341156005859e+02 
2.062296600341797e+02 
2.054860687255859e+02 
1.852885894775391e+02 
1.715478668212891e+02 
1.619058227539062e+02 
1.960601043701172e+02 
2.065119476318359e+02 
1.823353881835938e+02 
1.691322021484375e+02 
1.603323211669922e+02 
1.945226287841797e+02 
2.064757995605469e+02 
1.800984497070312e+02 
1.671739501953125e+02 
1.592696533203125e+02 
1.935016174316406e+02 
2.068897399902344e+02 
1.787884826660156e+02 
1.660216064453125e+02 
1.594907226562500e+02 
1.935097961425781e+02 
2.063895111083984e+02 
1.758409729003906e+02 
1.652998809814453e+02 
1.621878051757812e+02 
1.927957000732422e+02 
2.079674072265625e+02 
1.744053802490234e+02 
1.653342437744141e+02 
1.658278503417969e+02 
1.971253967285156e+02 
2.062446136474609e+02 
2.047267761230469e+02 
1.848622283935547e+02 
1.718033447265625e+02 
1.638189697265625e+02 
1.952087860107422e+02 
2.064561614990234e+02 
1.819102020263672e+02 
1.694534759521484e+02 
1.618107147216797e+02 
1.948203582763672e+02 
2.076204681396484e+02 
1.805969085693359e+02 
1.676649322509766e+02 
1.600772247314453e+02 
1.948904571533203e+02 
2.079284057617188e+02 
1.782149810791016e+02 
1.642729644775391e+02 
1.576804656982422e+02 
1.935600433349609e+02 
2.097490692138672e+02 
1.720155639648438e+02 
1.586790924072266e+02 
1.541702117919922e+02 
1.964426269531250e+02 
2.069739532470703e+02 
2.045520019531250e+02 
1.822583312988281e+02 
1.645070190429688e+02 
1.546967926025391e+02 
1.535949859619141e+02 
1.937768249511719e+02 
2.062276306152344e+02 
1.785168609619141e+02 
1.644335479736328e+02 
1.558264617919922e+02 
1.568194732666016e+02 
1.928879089355469e+02 
2.075428466796875e+02 
1.765260009765625e+02 
1.621527252197266e+02 
1.541064300537109e+02 
1.941331024169922e+02 
2.105520477294922e+02 
1.728065338134766e+02 
1.584100646972656e+02 
1.504618988037109e+02 
1.980836334228516e+02 
2.082134704589844e+02 
2.056884307861328e+02 
1.840054931640625e+02 
1.669657135009766e+02 
1.534310150146484e+02 
1.458505401611328e+02 
1.946209411621094e+02 
2.057126617431641e+02 
1.785804443359375e+02 
1.618744812011719e+02 
1.487748718261719e+02 
1.420194854736328e+02 
1.910104675292969e+02 
2.036898803710938e+02 
1.732251281738281e+02 
1.560226593017578e+02 
1.440404815673828e+02 
1.393504180908203e+02 
1.880857849121094e+02 
2.034793090820312e+02 
1.689766540527344e+02 
1.497438507080078e+02 
1.397752075195312e+02 
1.381012115478516e+02 
1.888030395507812e+02 
2.061138153076172e+02 
1.652247924804688e+02 
1.494852294921875e+02 
1.407469177246094e+02 
1.421882781982422e+02 
1.942699432373047e+02 
2.042133636474609e+02 
2.029284210205078e+02 
1.796940917968750e+02 
1.621188201904297e+02 
1.487170562744141e+02 
1.416398620605469e+02 
1.924757843017578e+02 
2.051882019042969e+02 
1.767412109375000e+02 
1.600412292480469e+02 
1.474340057373047e+02 
1.415291748046875e+02 
1.920832061767578e+02 
2.064505157470703e+02 
1.741836853027344e+02 
1.559182281494141e+02 
1.454119873046875e+02 
1.420525665283203e+02 
1.927940368652344e+02 
2.099860382080078e+02 
1.699817199707031e+02 
1.541419982910156e+02 
1.455272979736328e+02 
1.457870635986328e+02 
1.978567962646484e+02 
2.081391906738281e+02 
2.053929595947266e+02 
1.834191894531250e+02 
1.656352996826172e+02 
1.515877227783203e+02 
1.437393951416016e+02 
1.940105438232422e+02 
2.055458526611328e+02 
1.774285888671875e+02 
1.603642272949219e+02 
1.484152221679688e+02 
1.426117095947266e+02 
1.915237579345703e+02 
2.070056762695312e+02 
1.694157714843750e+02 
1.512965393066406e+02 
1.437904663085938e+02 
1.418254394531250e+02 
1.934398803710938e+02 
2.037158355712891e+02 
2.012377624511719e+02 
1.790062255859375e+02 
1.605222320556641e+02 
1.459680480957031e+02 
1.417608795166016e+02 
1.389870147705078e+02 
1.902515106201172e+02 
2.028932342529297e+02 
1.725527954101562e+02 
1.535268096923828e+02 
1.405062866210938e+02 
1.362071685791016e+02 
1.902937469482422e+02 
2.065271606445312e+02 
1.661512908935547e+02 
1.462253265380859e+02 
1.369663238525391e+02 
1.358509368896484e+02 
1.962399597167969e+02 
2.057073516845703e+02 
2.054506530761719e+02 
1.808454895019531e+02 
1.607801208496094e+02 
1.448782501220703e+02 
1.374752655029297e+02 
1.378992156982422e+02 
1.951985931396484e+02 
2.089623107910156e+02 
1.772704315185547e+02 
1.572763671875000e+02 
1.431522216796875e+02 
1.380003204345703e+02 
1.958111114501953e+02 
2.125001983642578e+02 
1.713335418701172e+02 
1.515920410156250e+02 
1.415648498535156e+02 
1.401895599365234e+02 
2.008849029541016e+02 
2.112195281982422e+02 
2.093233489990234e+02 
1.853050689697266e+02 
1.654487609863281e+02 
1.506458587646484e+02 
1.437560272216797e+02 
1.454565124511719e+02 
1.978940429687500e+02 
2.105289459228516e+02 
1.804381713867188e+02 
1.611995391845703e+02 
1.493491973876953e+02 
1.473339843750000e+02 
1.966556549072266e+02 
2.115534210205078e+02 
1.785008239746094e+02 
1.626333312988281e+02 
1.525718078613281e+02 
1.553870544433594e+02 
1.963224792480469e+02 
2.134196624755859e+02 
1.739153137207031e+02 
1.600957031250000e+02 
1.546890563964844e+02 
2.001200103759766e+02 
2.106289978027344e+02 
2.082484741210938e+02 
1.857471923828125e+02 
1.678054046630859e+02 
1.572215881347656e+02 
1.549364318847656e+02 
1.973897857666016e+02 
2.098147583007812e+02 
1.819992218017578e+02 
1.680124664306641e+02 
1.590075683593750e+02 
1.610263366699219e+02 
1.951917572021484e+02 
2.073567047119141e+02 
1.784324951171875e+02 
1.654541778564453e+02 
1.601474304199219e+02 
1.904464569091797e+02 
2.068222503662109e+02 
1.695955047607422e+02 
1.610531921386719e+02 
1.585760040283203e+02 
1.898114166259766e+02 
2.010847625732422e+02 
1.958650817871094e+02 
1.769422302246094e+02 
1.632583923339844e+02 
1.589597473144531e+02 
1.561388397216797e+02 
1.844833526611328e+02 
1.947276916503906e+02 
1.702937774658203e+02 
1.587378387451172e+02 
1.536208038330078e+02 
1.807735443115234e+02 
1.935410308837891e+02 
1.645223693847656e+02 
1.550482482910156e+02 
1.525948333740234e+02 
1.807484130859375e+02 
1.962647552490234e+02 
1.629119415283203e+02 
1.546808319091797e+02 
1.549889831542969e+02 
1.848318481445312e+02 
1.943436737060547e+02 
1.939906005859375e+02 
1.717343292236328e+02 
1.586320800781250e+02 
1.527295684814453e+02 
1.852236328125000e+02 
1.990804138183594e+02 
1.659042205810547e+02 
1.555530700683594e+02 
1.528009948730469e+02 
1.889302978515625e+02 
1.987130584716797e+02 
1.957423858642578e+02 
1.765100555419922e+02 
1.636895751953125e+02 
1.566230926513672e+02 
1.574330139160156e+02 
1.845542297363281e+02 
1.954266204833984e+02 
1.694951477050781e+02 
1.603159179687500e+02 
1.567594757080078e+02 
1.805780944824219e+02 
1.965013580322266e+02 
1.657581176757812e+02 
1.597704162597656e+02 
1.605952911376953e+02 
1.822384490966797e+02 
1.919572143554688e+02 
1.890868225097656e+02 
1.717636871337891e+02 
1.639895782470703e+02 
1.627868499755859e+02 
1.790620117187500e+02 
1.918878021240234e+02 
1.672969207763672e+02 
1.625321197509766e+02 
1.822563323974609e+02 
1.905074157714844e+02 
1.887215118408203e+02 
1.727729644775391e+02 
1.648637390136719e+02 
1.648885803222656e+02 
1.790222320556641e+02 
1.917250976562500e+02 
1.685986938476562e+02 
1.645821075439453e+02 
1.820474090576172e+02 
1.902986145019531e+02 
1.883422088623047e+02 
1.735543518066406e+02 
1.668294830322266e+02 
1.675021667480469e+02 
1.794581909179688e+02 
1.906232604980469e+02 
1.710166473388672e+02 
1.680523529052734e+02 
1.819892425537109e+02 
1.939822540283203e+02 
1.714211273193359e+02 
1.729508819580078e+02 
1.810271301269531e+02 
1.912846832275391e+02 
1.885562286376953e+02 
1.751302642822266e+02 
1.709337921142578e+02 
1.808854980468750e+02 
1.925200347900391e+02 
1.723175811767578e+02 
1.702336120605469e+02 
1.821940612792969e+02 
1.914968261718750e+02 
1.886717987060547e+02 
1.739577789306641e+02 
1.671280364990234e+02 
1.790484008789062e+02 
1.923171386718750e+02 
1.692466888427734e+02 
1.658351898193359e+02 
1.805157165527344e+02 
1.897787170410156e+02 
1.868663330078125e+02 
1.723684692382812e+02 
1.678920135498047e+02 
1.666636352539062e+02 
1.767424316406250e+02 
1.886124877929688e+02 
1.687794647216797e+02 
1.659956512451172e+02 
1.754301300048828e+02 
1.844373474121094e+02 
1.813099517822266e+02 
1.680523223876953e+02 
1.664349517822266e+02 
1.630191802978516e+02 
1.727611694335938e+02 
1.846446533203125e+02 
1.643405914306641e+02 
1.617465362548828e+02 
1.756214752197266e+02 
1.842498016357422e+02 
1.849968261718750e+02 
1.669180297851562e+02 
1.635187225341797e+02 
1.633205718994141e+02 
1.786969604492188e+02 
1.857549591064453e+02 
1.855063629150391e+02 
1.709588928222656e+02 
1.654360504150391e+02 
1.654748229980469e+02 
1.778747406005859e+02 
1.900663909912109e+02 
1.680417327880859e+02 
1.644503631591797e+02 
1.817751922607422e+02 
1.902667236328125e+02 
1.887926788330078e+02 
1.729255676269531e+02 
1.668387908935547e+02 
1.650698089599609e+02 
1.802190093994141e+02 
1.935402984619141e+02 
1.683863677978516e+02 
1.641633911132812e+02 
1.867231903076172e+02 
1.950733642578125e+02 
1.958390655517578e+02 
1.735728454589844e+02 
1.664561004638672e+02 
1.659553222656250e+02 
1.856233062744141e+02 
1.944278717041016e+02 
1.913915252685547e+02 
1.748443145751953e+02 
1.681541748046875e+02 
1.646269073486328e+02 
1.813116760253906e+02 
1.939583892822266e+02 
1.673833312988281e+02 
1.645699615478516e+02 
1.609074096679688e+02 
1.816002502441406e+02 
1.914857482910156e+02 
1.888619995117188e+02 
1.702306823730469e+02 
1.623923187255859e+02 
1.598909759521484e+02 
1.790997619628906e+02 
1.919389343261719e+02 
1.678813934326172e+02 
1.627590484619141e+02 
1.649776153564453e+02 
1.829920196533203e+02 
1.910868530273438e+02 
1.918277282714844e+02 
1.742295074462891e+02 
1.693942718505859e+02 
1.711974639892578e+02 
1.874830474853516e+02 
1.932803955078125e+02 
1.949070434570312e+02 
1.805028228759766e+02 
1.746584930419922e+02 
1.761339263916016e+02 
1.897801666259766e+02 
2.013596343994141e+02 
1.797110443115234e+02 
1.771229400634766e+02 
1.900163726806641e+02 
1.994759368896484e+02 
1.985545654296875e+02 
1.803438262939453e+02 
1.806956787109375e+02 
1.753078613281250e+02 
1.894106140136719e+02 
1.977289581298828e+02 
1.958747406005859e+02 
1.789085540771484e+02 
1.736453094482422e+02 
1.718795623779297e+02 
1.861579742431641e+02 
1.985384216308594e+02 
1.725350952148438e+02 
1.699004974365234e+02 
1.667017669677734e+02 
1.864597473144531e+02 
1.965766754150391e+02 
1.959724121093750e+02 
1.727180175781250e+02 
1.665226745605469e+02 
1.643394165039062e+02 
1.871928405761719e+02 
1.954451751708984e+02 
1.942752532958984e+02 
1.752091369628906e+02 
1.665003051757812e+02 
1.644688720703125e+02 
1.632633514404297e+02 
1.859460754394531e+02 
1.979470825195312e+02 
1.709122161865234e+02 
1.653114471435547e+02 
1.647764587402344e+02 
1.892139129638672e+02 
1.975574645996094e+02 
1.977661895751953e+02 
1.737588043212891e+02 
1.666669921875000e+02 
1.640295410156250e+02 
1.905093383789062e+02 
1.975093994140625e+02 
1.976318664550781e+02 
1.764332275390625e+02 
1.682478790283203e+02 
1.653717651367188e+02 
1.647985992431641e+02 
1.909117889404297e+02 
1.976996459960938e+02 
1.980769958496094e+02 
1.788068695068359e+02 
1.683415069580078e+02 
1.657573547363281e+02 
1.624617156982422e+02 
1.909922180175781e+02 
1.979934387207031e+02 
1.982532653808594e+02 
1.787266845703125e+02 
1.670908508300781e+02 
1.623718261718750e+02 
1.595254821777344e+02 
1.908077087402344e+02 
1.979540100097656e+02 
1.978093566894531e+02 
1.783703155517578e+02 
1.659450531005859e+02 
1.604152984619141e+02 
1.588890686035156e+02 
1.568899688720703e+02 
1.909908447265625e+02 
1.975515289306641e+02 
1.979123535156250e+02 
1.782351684570312e+02 
1.648766479492188e+02 
1.586422119140625e+02 
1.568368530273438e+02 
1.546738586425781e+02 
1.932028045654297e+02 
1.987767181396484e+02 
2.009808197021484e+02 
1.786220703125000e+02 
1.655192565917969e+02 
1.553684692382812e+02 
1.541204833984375e+02 
1.497216796875000e+02 
2.381289367675781e+02 
2.391640167236328e+02 
2.440824432373047e+02 
2.279179229736328e+02 
2.283554992675781e+02 
2.144079895019531e+02 
2.150746917724609e+02 
1.984329986572266e+02 
2.049992675781250e+02 
1.801978912353516e+02 
1.650688171386719e+02 
1.531963348388672e+02 
1.490457611083984e+02 
1.463075866699219e+02 
2.383829345703125e+02 
2.449485778808594e+02 
2.447100067138672e+02 
2.277268218994141e+02 
2.148738861083984e+02 
1.993436431884766e+02 
1.823740997314453e+02 
1.661302337646484e+02 
1.519289703369141e+02 
1.460535430908203e+02 
1.450684509277344e+02 
1.426279296875000e+02 
2.376714782714844e+02 
2.435610961914062e+02 
2.419129028320312e+02 
2.284723663330078e+02 
2.153316192626953e+02 
2.012437744140625e+02 
1.850608215332031e+02 
1.683929290771484e+02 
1.524563598632812e+02 
1.452287292480469e+02 
1.428383483886719e+02 
1.413683166503906e+02 
2.347027282714844e+02 
2.434587707519531e+02 
2.186300201416016e+02 
2.030743408203125e+02 
1.874906616210938e+02 
1.717216339111328e+02 
1.563995056152344e+02 
1.449777984619141e+02 
1.416598663330078e+02 
1.392201995849609e+02 
2.359027252197266e+02 
2.421043853759766e+02 
2.419544219970703e+02 
2.234437866210938e+02 
2.080309143066406e+02 
1.916590270996094e+02 
1.748561706542969e+02 
1.592586822509766e+02 
1.456867980957031e+02 
1.399035644531250e+02 
1.370384368896484e+02 
2.361953125000000e+02 
2.413957061767578e+02 
2.401191406250000e+02 
2.269098510742188e+02 
2.127894287109375e+02 
1.970207519531250e+02 
1.800773620605469e+02 
1.635002746582031e+02 
1.480865936279297e+02 
1.403975982666016e+02 
1.377608337402344e+02 
1.371063232421875e+02 
2.334721221923828e+02 
2.417372894287109e+02 
2.173925018310547e+02 
2.014905242919922e+02 
1.849508819580078e+02 
1.682683563232422e+02 
1.525800933837891e+02 
1.439443817138672e+02 
1.395126495361328e+02 
1.406714172363281e+02 
2.375563049316406e+02 
2.421561126708984e+02 
2.441241455078125e+02 
2.228462677001953e+02 
2.063478698730469e+02 
1.894558868408203e+02 
1.727015533447266e+02 
1.569526367187500e+02 
1.485208129882812e+02 
1.439653015136719e+02 
1.452807006835938e+02 
2.375778503417969e+02 
2.436661071777344e+02 
2.429987182617188e+02 
2.265200042724609e+02 
2.117160186767578e+02 
1.945263824462891e+02 
1.773189544677734e+02 
1.610727081298828e+02 
1.524001464843750e+02 
1.482129058837891e+02 
1.489796905517578e+02 
2.359037475585938e+02 
2.414233398437500e+02 
2.385890197753906e+02 
2.269885406494141e+02 
2.134410095214844e+02 
1.984103851318359e+02 
1.821981811523438e+02 
1.672305145263672e+02 
1.562448120117188e+02 
1.511950378417969e+02 
1.509059753417969e+02 
2.299948883056641e+02 
2.380491485595703e+02 
2.145702972412109e+02 
1.993642578125000e+02 
1.841165313720703e+02 
1.690257873535156e+02 
1.598303833007812e+02 
1.532388305664062e+02 
1.499806518554688e+02 
2.279734191894531e+02 
2.352108764648438e+02 
2.340952453613281e+02 
2.152503204345703e+02 
2.003113403320312e+02 
1.851745147705078e+02 
1.704852752685547e+02 
1.623078918457031e+02 
1.570423431396484e+02 
1.576663818359375e+02 
1.513383941650391e+02 
2.264046936035156e+02 
2.328369293212891e+02 
2.320073547363281e+02 
2.149481048583984e+02 
2.007967376708984e+02 
1.860684051513672e+02 
1.718338775634766e+02 
1.644002685546875e+02 
1.600323638916016e+02 
1.599483184814453e+02 
2.242532501220703e+02 
2.300592651367188e+02 
2.266214447021484e+02 
2.149282836914062e+02 
2.010193023681641e+02 
1.863815765380859e+02 
1.723648071289062e+02 
1.654420776367188e+02 
1.616525726318359e+02 
1.610155944824219e+02 
2.170818939208984e+02 
2.251669006347656e+02 
2.015068969726562e+02 
1.865345153808594e+02 
1.723229522705078e+02 
1.654771270751953e+02 
1.621094512939453e+02 
1.610337982177734e+02 
2.134479217529297e+02 
2.214224548339844e+02 
2.195545806884766e+02 
2.012114562988281e+02 
1.865126342773438e+02 
1.721149749755859e+02 
1.651571044921875e+02 
1.618515472412109e+02 
1.606225433349609e+02 
2.102758789062500e+02 
2.168706665039062e+02 
2.128067626953125e+02 
2.004001922607422e+02 
1.861981201171875e+02 
1.717916717529297e+02 
1.647853240966797e+02 
1.614445800781250e+02 
1.602066040039062e+02 
2.025688476562500e+02 
2.117243957519531e+02 
1.861524505615234e+02 
1.714608917236328e+02 
1.645030212402344e+02 
1.611792144775391e+02 
1.601128692626953e+02 
1.988831176757812e+02 
2.080585174560547e+02 
2.060790252685547e+02 
1.856565551757812e+02 
1.710803680419922e+02 
1.642337188720703e+02 
1.612682342529297e+02 
1.602984008789062e+02 
1.959947662353516e+02 
2.039923095703125e+02 
2.026985473632812e+02 
1.838185882568359e+02 
1.702663116455078e+02 
1.635821380615234e+02 
1.611885681152344e+02 
1.597902832031250e+02 
1.919412689208984e+02 
1.996362457275391e+02 
1.948333129882812e+02 
1.829113159179688e+02 
1.697464141845703e+02 
1.623485412597656e+02 
1.602462158203125e+02 
1.583878021240234e+02 
1.828309020996094e+02 
1.942733306884766e+02 
1.722754669189453e+02 
1.630169982910156e+02 
1.594342041015625e+02 
1.583296661376953e+02 
1.800699005126953e+02 
1.903879852294922e+02 
1.887663421630859e+02 
1.719483642578125e+02 
1.657811431884766e+02 
1.650066680908203e+02 
1.592478790283203e+02 
1.790837097167969e+02 
1.875942230224609e+02 
1.871771850585938e+02 
1.718960418701172e+02 
1.679824066162109e+02 
1.660114746093750e+02 
1.793064880371094e+02 
1.869934234619141e+02 
1.871982879638672e+02 
1.719101257324219e+02 
1.680552520751953e+02 
1.661759948730469e+02 
1.799803314208984e+02 
1.872778930664062e+02 
1.875710754394531e+02 
1.726253967285156e+02 
1.684876251220703e+02 
1.668763122558594e+02 
1.805384368896484e+02 
1.873843994140625e+02 
1.874169464111328e+02 
1.731109313964844e+02 
1.692505493164062e+02 
1.672482757568359e+02 
1.843010406494141e+02 
1.876406707763672e+02 
1.879497070312500e+02 
1.802691650390625e+02 
1.872957611083984e+02 
1.741066589355469e+02 
1.682539215087891e+02 
1.692956390380859e+02 
1.803202972412109e+02 
1.862322692871094e+02 
1.853592834472656e+02 
1.781557464599609e+02 
1.730158691406250e+02 
1.707746124267578e+02 
1.692467651367188e+02 
1.828100128173828e+02 
1.850191345214844e+02 
1.863965454101562e+02 
1.770595092773438e+02 
1.839090423583984e+02 
1.722175750732422e+02 
1.701306915283203e+02 
1.657458648681641e+02 
1.677572021484375e+02 
1.801892547607422e+02 
1.852160491943359e+02 
1.849256744384766e+02 
1.756887969970703e+02 
1.677487945556641e+02 
1.658050842285156e+02 
1.609301147460938e+02 
1.839383850097656e+02 
1.852025756835938e+02 
1.860975036621094e+02 
1.805672760009766e+02 
1.842187805175781e+02 
1.734705810546875e+02 
1.657108612060547e+02 
1.662817840576172e+02 
1.601087646484375e+02 
1.797580108642578e+02 
1.851154022216797e+02 
1.835851287841797e+02 
1.777938232421875e+02 
1.717293548583984e+02 
1.705193481445312e+02 
1.642596893310547e+02 
1.831154785156250e+02 
1.821756286621094e+02 
1.853787231445312e+02 
1.772761077880859e+02 
1.817584686279297e+02 
1.720180206298828e+02 
1.667277984619141e+02 
1.645385131835938e+02 
1.652997589111328e+02 
1.825383605957031e+02 
1.861006927490234e+02 
1.863384246826172e+02 
1.771075286865234e+02 
1.693700866699219e+02 
1.674206390380859e+02 
1.608276519775391e+02 
1.919039306640625e+02 
1.905428619384766e+02 
1.938530120849609e+02 
1.864252471923828e+02 
1.874378662109375e+02 
1.772366180419922e+02 
1.677326354980469e+02 
1.679165039062500e+02 
1.633607177734375e+02 
2.001070098876953e+02 
1.994443511962891e+02 
2.028358154296875e+02 
1.955289764404297e+02 
1.963153991699219e+02 
1.880618286132812e+02 
1.822126617431641e+02 
1.795184783935547e+02 
1.723462982177734e+02 
2.094694213867188e+02 
2.086475524902344e+02 
2.126170043945312e+02 
2.023828277587891e+02 
2.050445861816406e+02 
1.959428558349609e+02 
1.906821899414062e+02 
1.887125091552734e+02 
1.822363281250000e+02 
2.073082885742188e+02 
2.132130737304688e+02 
2.120115509033203e+02 
2.030570526123047e+02 
1.953850402832031e+02 
1.924336395263672e+02 
1.866034088134766e+02 
2.004967651367188e+02 
2.077574310302734e+02 
2.063444519042969e+02 
1.976820983886719e+02 
1.942648162841797e+02 
1.910563507080078e+02 
1.900574798583984e+02 
2.003329315185547e+02 
2.029076080322266e+02 
2.053201141357422e+02 
1.954685363769531e+02 
2.041427459716797e+02 
1.913031158447266e+02 
1.914665374755859e+02 
1.844022979736328e+02 
2.033363952636719e+02 
2.071715393066406e+02 
2.089028625488281e+02 
1.977075958251953e+02 
2.052632446289062e+02 
1.931609649658203e+02 
1.862351226806641e+02 
1.854521484375000e+02 
1.805213775634766e+02 
1.964075775146484e+02 
2.045771789550781e+02 
2.028810119628906e+02 
1.954099426269531e+02 
1.883397216796875e+02 
1.863380279541016e+02 
1.827670288085938e+02 
1.800642700195312e+02 
1.899987182617188e+02 
1.967540435791016e+02 
1.976149139404297e+02 
1.913974761962891e+02 
1.999089355468750e+02 
1.847823181152344e+02 
1.858519439697266e+02 
1.792175445556641e+02 
1.830755004882812e+02 
1.897591400146484e+02 
1.935148162841797e+02 
1.958544769287109e+02 
1.854752655029297e+02 
1.953560180664062e+02 
1.811472167968750e+02 
1.800550079345703e+02 
1.749867248535156e+02 
1.790016479492188e+02 
1.847624359130859e+02 
1.945934295654297e+02 
1.912256317138672e+02 
1.821345977783203e+02 
1.762745513916016e+02 
1.761633605957031e+02 
1.715475006103516e+02 
1.847599334716797e+02 
1.913581542968750e+02 
1.904412231445312e+02 
1.797642059326172e+02 
1.896434020996094e+02 
1.751003723144531e+02 
1.748442230224609e+02 
1.701042175292969e+02 
1.703499450683594e+02 
1.857442474365234e+02 
1.927143554687500e+02 
1.918957824707031e+02 
1.800856781005859e+02 
1.900693359375000e+02 
1.758499908447266e+02 
1.694273529052734e+02 
1.684394073486328e+02 
1.656802215576172e+02 
1.867732696533203e+02 
1.940037078857422e+02 
1.928144989013672e+02 
1.810276489257812e+02 
1.913565063476562e+02 
1.763351898193359e+02 
1.693312835693359e+02 
1.673877258300781e+02 
1.651901550292969e+02 
1.650760955810547e+02 
1.829779968261719e+02 
1.907525177001953e+02 
1.878566436767578e+02 
1.814026947021484e+02 
1.918845672607422e+02 
1.775856018066406e+02 
1.704873199462891e+02 
1.679753112792969e+02 
1.662118835449219e+02 
1.650147552490234e+02 
1.800480041503906e+02 
1.858798370361328e+02 
1.855763702392578e+02 
1.761325225830078e+02 
1.855664825439453e+02 
1.751411743164062e+02 
1.703358154296875e+02 
1.695556945800781e+02 
1.670417022705078e+02 
1.663007507324219e+02 
1.778501434326172e+02 
1.854707336425781e+02 
1.855174102783203e+02 
1.772701568603516e+02 
1.852205352783203e+02 
1.707816772460938e+02 
1.658412780761719e+02 
1.666002807617188e+02 
1.627033538818359e+02 
1.654776916503906e+02 
1.758181152343750e+02 
1.827266540527344e+02 
1.824931182861328e+02 
1.727249298095703e+02 
1.838370056152344e+02 
1.758366394042969e+02 
1.854788208007812e+02 
1.684822998046875e+02 
1.663815155029297e+02 
1.646566619873047e+02 
1.633289489746094e+02 
1.615202636718750e+02 
1.723702239990234e+02 
1.797920379638672e+02 
1.782124328613281e+02 
1.685475006103516e+02 
1.770984954833984e+02 
1.665635833740234e+02 
1.795299987792969e+02 
1.668674163818359e+02 
1.621331481933594e+02 
1.640438842773438e+02 
1.593502807617188e+02 
1.638809509277344e+02 
1.730853118896484e+02 
1.806589355468750e+02 
1.787251892089844e+02 
1.690327911376953e+02 
1.780874176025391e+02 
1.692649841308594e+02 
1.772610778808594e+02 
1.623840637207031e+02 
1.577461547851562e+02 
1.539713134765625e+02 
1.571573944091797e+02 
1.511489715576172e+02 
1.576689605712891e+02 
1.750026702880859e+02 
1.806135559082031e+02 
1.809374084472656e+02 
1.694083557128906e+02 
1.788347167968750e+02 
1.706455841064453e+02 
1.774159698486328e+02 
1.698950347900391e+02 
1.779664611816406e+02 
1.640702819824219e+02 
1.593298645019531e+02 
1.589132385253906e+02 
1.564129333496094e+02 
1.535092620849609e+02 
1.502910766601562e+02 
1.490975341796875e+02 
1.790274963378906e+02 
1.874901123046875e+02 
1.848061218261719e+02 
1.738926544189453e+02 
1.828694915771484e+02 
1.736688842773438e+02 
1.812925109863281e+02 
1.655291290283203e+02 
1.599959564208984e+02 
1.609820861816406e+02 
1.571499176025391e+02 
1.608594512939453e+02 
1.573512878417969e+02 
1.554597625732422e+02 
2.149176483154297e+02 
2.257962493896484e+02 
2.238994140625000e+02 
2.284090423583984e+02 
2.255853881835938e+02 
2.301689605712891e+02 
2.261097869873047e+02 
2.313012084960938e+02 
2.298417663574219e+02 
1.785548553466797e+02 
1.853114624023438e+02 
1.837650451660156e+02 
1.757743835449219e+02 
1.846130065917969e+02 
1.717086486816406e+02 
1.817052459716797e+02 
1.736904754638672e+02 
1.825648803710938e+02 
1.690393981933594e+02 
1.637538299560547e+02 
1.630557861328125e+02 
1.600798034667969e+02 
1.577561645507812e+02 
1.560968627929688e+02 
2.177087860107422e+02 
2.062465972900391e+02 
2.183781738281250e+02 
2.159000549316406e+02 
2.184288482666016e+02 
2.266400756835938e+02 
2.206430206298828e+02 
2.276772460937500e+02 
2.202491149902344e+02 
2.290307159423828e+02 
2.260493469238281e+02 
2.307254486083984e+02 
2.254239654541016e+02 
2.316583862304688e+02 
2.303115234375000e+02 
1.889665527343750e+02 
1.908132171630859e+02 
1.936195373535156e+02 
1.847803649902344e+02 
1.891648101806641e+02 
1.808596343994141e+02 
1.859981689453125e+02 
1.741966857910156e+02 
1.838384094238281e+02 
1.746537628173828e+02 
1.829312286376953e+02 
1.690816650390625e+02 
1.655737762451172e+02 
1.612859954833984e+02 
1.621705780029297e+02 
1.583688354492188e+02 
1.613062896728516e+02 
1.596760406494141e+02 
2.101088714599609e+02 
2.067096710205078e+02 
2.041590118408203e+02 
2.097053833007812e+02 
2.122326049804688e+02 
2.101712799072266e+02 
2.185296478271484e+02 
2.085258789062500e+02 
2.156931304931641e+02 
2.147935180664062e+02 
2.252600555419922e+02 
2.202680206298828e+02 
2.251020050048828e+02 
2.192887878417969e+02 
2.248165588378906e+02 
2.177424163818359e+02 
2.257592010498047e+02 
2.232479705810547e+02 
1.848515167236328e+02 
1.875809783935547e+02 
1.893898162841797e+02 
1.819019775390625e+02 
1.896524200439453e+02 
1.861911163330078e+02 
1.939985046386719e+02 
1.812541961669922e+02 
1.761206207275391e+02 
1.712001800537109e+02 
1.641570892333984e+02 
1.628828887939453e+02 
1.599805145263672e+02 
1.605455780029297e+02 
1.587176055908203e+02 
1.572600860595703e+02 
2.097406158447266e+02 
2.054380950927734e+02 
2.039622344970703e+02 
2.124086914062500e+02 
2.035250549316406e+02 
2.106704559326172e+02 
2.068418426513672e+02 
2.071921997070312e+02 
2.192387542724609e+02 
2.134178161621094e+02 
2.177339782714844e+02 
2.137872314453125e+02 
2.192310485839844e+02 
2.145098724365234e+02 
2.205203857421875e+02 
2.156385498046875e+02 
2.228367919921875e+02 
2.177397155761719e+02 
2.263641357421875e+02 
2.235314636230469e+02 
1.839165496826172e+02 
1.881639862060547e+02 
1.881626129150391e+02 
1.803791961669922e+02 
1.878541107177734e+02 
1.821990661621094e+02 
1.892231903076172e+02 
1.773304138183594e+02 
1.730309295654297e+02 
1.763274078369141e+02 
1.695695648193359e+02 
1.724019470214844e+02 
1.676640472412109e+02 
1.630077056884766e+02 
1.597691345214844e+02 
2.041756134033203e+02 
2.010396728515625e+02 
1.980210723876953e+02 
1.954810028076172e+02 
2.075453491210938e+02 
2.015400390625000e+02 
2.082231445312500e+02 
2.077794647216797e+02 
2.087059783935547e+02 
2.084169464111328e+02 
2.102161102294922e+02 
2.190222015380859e+02 
2.108652496337891e+02 
2.206371307373047e+02 
2.108247985839844e+02 
2.189909667968750e+02 
2.160440063476562e+02 
2.202494201660156e+02 
2.168894195556641e+02 
2.214359588623047e+02 
2.173341369628906e+02 
2.224057312011719e+02 
2.176241302490234e+02 
2.216048278808594e+02 
2.167055664062500e+02 
2.196166839599609e+02 
2.164023437500000e+02 
1.782535705566406e+02 
1.826233062744141e+02 
1.828971252441406e+02 
1.779984741210938e+02 
1.846515350341797e+02 
1.785976257324219e+02 
1.891655120849609e+02 
1.815262908935547e+02 
1.878841247558594e+02 
1.754993591308594e+02 
1.707031402587891e+02 
1.729465026855469e+02 
1.668241271972656e+02 
1.696931762695312e+02 
1.670592803955078e+02 
2.028047027587891e+02 
2.018128814697266e+02 
1.995926361083984e+02 
2.029336395263672e+02 
2.021393432617188e+02 
2.018899383544922e+02 
2.011558685302734e+02 
1.992897186279297e+02 
2.109994659423828e+02 
2.051007232666016e+02 
2.107596893310547e+02 
2.103599090576172e+02 
2.096051788330078e+02 
2.069030456542969e+02 
2.070898284912109e+02 
2.110060424804688e+02 
2.033826751708984e+02 
2.072384643554688e+02 
2.075255126953125e+02 
2.066464996337891e+02 
2.076146392822266e+02 
2.062495422363281e+02 
2.076290435791016e+02 
2.071403350830078e+02 
2.091623687744141e+02 
2.094764709472656e+02 
2.123019561767578e+02 
2.123559417724609e+02 
2.168562774658203e+02 
1.773014068603516e+02 
1.809957275390625e+02 
1.799072875976562e+02 
1.777353515625000e+02 
1.820555267333984e+02 
1.758033599853516e+02 
1.774616546630859e+02 
1.696577301025391e+02 
1.768997497558594e+02 
1.726882476806641e+02 
1.801289215087891e+02 
1.706317749023438e+02 
1.699405364990234e+02 
1.681865997314453e+02 
1.715715026855469e+02 
1.653737030029297e+02 
1.667098388671875e+02 
1.641921539306641e+02 
2.056027679443359e+02 
2.011156311035156e+02 
2.032559356689453e+02 
2.005477600097656e+02 
1.988313751220703e+02 
1.950225677490234e+02 
1.885501403808594e+02 
2.047718811035156e+02 
1.982002105712891e+02 
2.037850952148438e+02 
2.039777069091797e+02 
2.054777679443359e+02 
2.044145355224609e+02 
2.077735137939453e+02 
2.139446563720703e+02 
2.082090301513672e+02 
2.104226989746094e+02 
2.058686218261719e+02 
2.083462524414062e+02 
2.049093933105469e+02 
2.071441345214844e+02 
2.051684570312500e+02 
2.076758728027344e+02 
2.073666687011719e+02 
2.101575469970703e+02 
2.106226043701172e+02 
2.131399688720703e+02 
2.147866821289062e+02 
2.175463867187500e+02 
2.195335388183594e+02 
2.229050598144531e+02 
2.218339996337891e+02 
2.238005065917969e+02 
2.227289276123047e+02 
2.243109436035156e+02 
2.232885437011719e+02 
2.247738647460938e+02 
2.237008819580078e+02 
2.251390075683594e+02 
2.239268798828125e+02 
2.252930603027344e+02 
2.239167327880859e+02 
2.251944427490234e+02 
2.237563476562500e+02 
2.250188903808594e+02 
2.236050872802734e+02 
2.248966217041016e+02 
2.235694122314453e+02 
2.249281005859375e+02 
2.236746063232422e+02 
2.251107482910156e+02 
2.238846893310547e+02 
2.253425140380859e+02 
2.240802917480469e+02 
2.254914703369141e+02 
2.241399993896484e+02 
2.254770660400391e+02 
2.240832977294922e+02 
2.253949432373047e+02 
2.240301971435547e+02 
2.253754577636719e+02 
2.240177154541016e+02 
2.253715515136719e+02 
2.237635040283203e+02 
2.248711242675781e+02 
2.232284545898438e+02 
2.243442077636719e+02 
2.229137420654297e+02 
2.224203186035156e+02 
2.186683654785156e+02 
2.176849060058594e+02 
2.141378021240234e+02 
2.135468750000000e+02 
2.104565124511719e+02 
2.105677337646484e+02 
2.082776336669922e+02 
2.091661071777344e+02 
2.068634490966797e+02 
2.052838592529297e+02 
2.012791442871094e+02 
1.998850402832031e+02 
1.963750305175781e+02 
1.956937255859375e+02 
1.926355895996094e+02 
1.921365356445312e+02 
1.895666961669922e+02 
1.894140014648438e+02 
1.873090972900391e+02 
1.876460723876953e+02 
1.859835968017578e+02 
1.860523223876953e+02 
1.844345703125000e+02 
1.853979034423828e+02 
1.818793334960938e+02 
1.816150054931641e+02 
1.768847198486328e+02 
1.777978973388672e+02 
1.733129730224609e+02 
1.760499572753906e+02 
1.723095703125000e+02 
1.768578948974609e+02 
1.711758117675781e+02 
1.705283050537109e+02 
1.664284057617188e+02 
1.593486328125000e+02 
1.620684661865234e+02 
1.541011810302734e+02 
1.614591979980469e+02 
1.617206420898438e+02 
1.615056762695312e+02 
1.988788757324219e+02 
1.924175567626953e+02 
1.978737792968750e+02 
1.969918823242188e+02 
1.981760864257812e+02 
2.010524139404297e+02 
1.987021026611328e+02 
1.965122222900391e+02 
1.965433654785156e+02 
1.984456024169922e+02 
2.015028228759766e+02 
2.048167266845703e+02 
2.102640991210938e+02 
2.153211059570312e+02 
2.174433898925781e+02 
2.183444213867188e+02 
2.188928833007812e+02 
2.192740936279297e+02 
2.194424285888672e+02 
2.193724822998047e+02 
2.191842498779297e+02 
2.190472259521484e+02 
2.190617370605469e+02 
2.192180786132812e+02 
2.194422912597656e+02 
2.196087951660156e+02 
2.196207885742188e+02 
2.195510559082031e+02 
2.195247192382812e+02 
2.195176849365234e+02 
2.191057891845703e+02 
2.185613403320312e+02 
2.175824279785156e+02 
2.126824798583984e+02 
2.084051361083984e+02 
2.051414489746094e+02 
2.034445343017578e+02 
2.004700012207031e+02 
1.949675903320312e+02 
1.904683532714844e+02 
1.868402099609375e+02 
1.841397705078125e+02 
1.822255706787109e+02 
1.804316711425781e+02 
1.782935485839844e+02 
1.734790954589844e+02 
1.679295654296875e+02 
1.641772155761719e+02 
1.626252441406250e+02 
1.623423919677734e+02 
1.609447631835938e+02 
1.568858032226562e+02 
1.518733978271484e+02 
1.683176727294922e+02 
1.656994934082031e+02 
1.715967407226562e+02 
1.655501251220703e+02 
1.632626647949219e+02 
1.638784027099609e+02 
1.612942657470703e+02 
1.629721221923828e+02 
1.605301361083984e+02 
1.618893127441406e+02 
1.599909667968750e+02 
1.606616973876953e+02 
1.595164947509766e+02 
1.596270751953125e+02 
1.596990356445312e+02 
1.599026794433594e+02 
1.608125610351562e+02 
1.626630096435547e+02 
1.667900543212891e+02 
1.730715179443359e+02 
1.796584625244141e+02 
1.791546478271484e+02 
1.786607666015625e+02 
1.782998046875000e+02 
1.780250549316406e+02 
1.778605041503906e+02 
1.779718933105469e+02 
1.785282897949219e+02 
1.794167327880859e+02 
1.804522857666016e+02 
1.854266052246094e+02 
1.820098114013672e+02 
1.851921234130859e+02 
1.829366912841797e+02 
1.853533630371094e+02 
1.831238861083984e+02 
1.852813110351562e+02 
1.827481536865234e+02 
1.848251342773438e+02 
1.818643646240234e+02 
1.856477966308594e+02 
1.802913208007812e+02 
1.836557006835938e+02 
1.785543670654297e+02 
1.818677368164062e+02 
1.774403076171875e+02 
1.803671112060547e+02 
1.771712341308594e+02 
1.798338470458984e+02 
1.788916168212891e+02 
1.836560211181641e+02 
1.741844940185547e+02 
1.697851562500000e+02 
1.744594726562500e+02 
1.723257446289062e+02 
1.678694152832031e+02 
1.718231048583984e+02 
1.679788055419922e+02 
1.736488800048828e+02 
1.704668273925781e+02 
1.765560913085938e+02 
1.740315704345703e+02 
1.781247253417969e+02 
1.770189666748047e+02 
1.760775146484375e+02 
1.993255004882812e+02 
1.973609619140625e+02 
1.977246093750000e+02 
2.020607452392578e+02 
1.983689117431641e+02 
2.012036895751953e+02 
1.981622467041016e+02 
2.005605468750000e+02 
1.976932678222656e+02 
2.002714538574219e+02 
1.974397125244141e+02 
2.001138458251953e+02 
1.972722015380859e+02 
2.000455017089844e+02 
1.971824035644531e+02 
2.001386871337891e+02 
1.971649780273438e+02 
2.003565826416016e+02 
1.970815124511719e+02 
2.003217620849609e+02 
1.966165618896484e+02 
1.994134521484375e+02 
1.952742309570312e+02 
1.910721740722656e+02 
1.986491088867188e+02 
1.928937225341797e+02 
1.960481109619141e+02 
1.910634155273438e+02 
1.975849761962891e+02 
1.917635498046875e+02 
1.910823822021484e+02 
1.976777648925781e+02 
1.916378631591797e+02 
1.911550445556641e+02 
1.983011016845703e+02 
1.921387786865234e+02 
1.912817687988281e+02 
1.987811279296875e+02 
1.948459777832031e+02 
2.058577270507812e+02 
1.899670562744141e+02 
1.957661132812500e+02 
1.873584747314453e+02 
1.924637756347656e+02 
1.827826538085938e+02 
1.863988342285156e+02 
1.796996459960938e+02 
1.858314666748047e+02 
1.742590026855469e+02 
1.711295318603516e+02 
1.741036376953125e+02 
1.732115783691406e+02 
1.703405761718750e+02 
1.740865783691406e+02 
1.716224517822266e+02 
1.766998291015625e+02 
1.745261993408203e+02 
1.800122680664062e+02 
1.779166107177734e+02 
1.831142272949219e+02 
1.804421539306641e+02 
1.776159973144531e+02 
2.053124389648438e+02 
2.081152954101562e+02 
2.093833312988281e+02 
2.044418334960938e+02 
2.070249633789062e+02 
2.029220275878906e+02 
2.041961822509766e+02 
1.992018280029297e+02 
1.997920837402344e+02 
1.961417846679688e+02 
1.951836395263672e+02 
1.955831451416016e+02 
1.970620117187500e+02 
1.990129699707031e+02 
2.007575073242188e+02 
2.196365509033203e+02 
2.182148132324219e+02 
2.218019561767578e+02 
2.220157928466797e+02 
2.222531585693359e+02 
2.217080383300781e+02 
2.212957916259766e+02 
2.190900726318359e+02 
2.183650665283203e+02 
2.133293762207031e+02 
2.067015380859375e+02 
2.149780120849609e+02 
2.121897583007812e+02 
2.129246978759766e+02 
2.164472808837891e+02 
2.005857696533203e+02 
1.898699188232422e+02 
2.020329437255859e+02 
1.893396911621094e+02 
1.948999481201172e+02 
1.825856628417969e+02 
1.881547546386719e+02 
1.758147277832031e+02 
1.816065826416016e+02 
1.691293487548828e+02 
1.712954101562500e+02 
1.615612182617188e+02 
1.615410308837891e+02 
1.540543365478516e+02 
1.561594696044922e+02 
1.801667785644531e+02 
1.763981018066406e+02 
1.776577758789062e+02 
1.801303710937500e+02 
1.761424255371094e+02 
1.814406280517578e+02 
1.781640625000000e+02 
1.808512268066406e+02 
1.778196868896484e+02 
1.760632781982422e+02 
2.109473266601562e+02 
2.118700714111328e+02 
2.133502349853516e+02 
2.085543975830078e+02 
2.093900146484375e+02 
2.075199127197266e+02 
2.091394805908203e+02 
2.128667907714844e+02 
2.141544189453125e+02 
2.138741912841797e+02 
2.263169250488281e+02 
2.229656524658203e+02 
2.255281982421875e+02 
2.219989318847656e+02 
2.233729858398438e+02 
2.192280426025391e+02 
2.214936370849609e+02 
1.628389129638672e+02 
1.562765502929688e+02 
1.500716094970703e+02 
1.571571655273438e+02 
1.524801940917969e+02 
1.870180053710938e+02 
1.831449584960938e+02 
1.844496612548828e+02 
1.852472076416016e+02 
1.808343353271484e+02 
1.830989990234375e+02 
1.792162628173828e+02 
1.775786590576172e+02 
2.089052124023438e+02 
2.097516632080078e+02 
2.114219512939453e+02 
2.065890350341797e+02 
2.073767852783203e+02 
2.057620697021484e+02 
2.077359771728516e+02 
2.123226623535156e+02 
2.175648040771484e+02 
2.171761627197266e+02 
2.166716308593750e+02 
2.204228515625000e+02 
2.157177886962891e+02 
2.122591705322266e+02 
2.101578063964844e+02 
2.118506774902344e+02 
2.092104339599609e+02 
2.072360076904297e+02 
1.559818572998047e+02 
1.597444915771484e+02 
1.596578826904297e+02 
1.600866851806641e+02 
1.559148101806641e+02 
1.606676483154297e+02 
1.555350189208984e+02 
1.606409606933594e+02 
1.827622222900391e+02 
1.830006408691406e+02 
1.823215789794922e+02 
1.855877380371094e+02 
1.817921600341797e+02 
1.842457122802734e+02 
1.846043395996094e+02 
2.163739929199219e+02 
2.175268707275391e+02 
2.194206237792969e+02 
2.173492279052734e+02 
2.169229278564453e+02 
2.153235168457031e+02 
2.110759582519531e+02 
2.095242462158203e+02 
2.056884002685547e+02 
2.002334747314453e+02 
1.988211517333984e+02 
1.981895599365234e+02 
1.989310150146484e+02 
1.976130981445312e+02 
1.965764312744141e+02 
1.974974060058594e+02 
1.566213073730469e+02 
1.567530059814453e+02 
1.587394256591797e+02 
1.546268005371094e+02 
1.680744323730469e+02 
1.608415374755859e+02 
1.692628021240234e+02 
1.900004272460938e+02 
1.863687286376953e+02 
1.830244750976562e+02 
1.814751739501953e+02 
1.816054992675781e+02 
1.813417053222656e+02 
1.808574523925781e+02 
2.192780761718750e+02 
2.200571899414062e+02 
2.197060394287109e+02 
2.194795227050781e+02 
2.187408599853516e+02 
2.193648529052734e+02 
2.203789825439453e+02 
2.003063659667969e+02 
1.992678222656250e+02 
1.966191864013672e+02 
1.943383178710938e+02 
1.927573699951172e+02 
2.021884307861328e+02 
1.988060302734375e+02 
2.022247619628906e+02 
2.020589599609375e+02 
2.009321899414062e+02 
1.647296447753906e+02 
1.666485595703125e+02 
1.723558197021484e+02 
1.712731933593750e+02 
1.697263488769531e+02 
1.741865539550781e+02 
1.845279846191406e+02 
1.862488861083984e+02 
1.907129516601562e+02 
1.940953216552734e+02 
1.882059631347656e+02 
1.937531433105469e+02 
1.843546295166016e+02 
1.819319610595703e+02 
2.245183715820312e+02 
2.202168426513672e+02 
2.246839294433594e+02 
2.176164703369141e+02 
2.172611694335938e+02 
2.027167663574219e+02 
2.019697875976562e+02 
1.999213562011719e+02 
1.969695587158203e+02 
2.024796600341797e+02 
2.000311431884766e+02 
2.054723052978516e+02 
2.082085266113281e+02 
2.113979339599609e+02 
1.776711120605469e+02 
1.737171173095703e+02 
1.829573822021484e+02 
1.722233734130859e+02 
1.759492340087891e+02 
1.841797637939453e+02 
1.840463104248047e+02 
1.825995941162109e+02 
1.813648071289062e+02 
1.821824645996094e+02 
1.856233062744141e+02 
1.907284393310547e+02 
2.044426422119141e+02 
2.156531372070312e+02 
1.952928314208984e+02 
1.954820251464844e+02 
2.194528961181641e+02 
2.128392944335938e+02 
2.238516998291016e+02 
2.267747955322266e+02 
2.207910461425781e+02 
2.255853271484375e+02 
2.203188476562500e+02 
2.231210937500000e+02 
2.044473419189453e+02 
2.054918670654297e+02 
2.061035156250000e+02 
2.063780975341797e+02 
2.181158447265625e+02 
2.140435180664062e+02 
2.230429687500000e+02 
2.256937103271484e+02 
1.831541137695312e+02 
1.931468963623047e+02 
1.805894470214844e+02 
1.840866699218750e+02 
1.723992309570312e+02 
1.795361938476562e+02 
1.805179290771484e+02 
1.821081695556641e+02 
1.800045318603516e+02 
1.837063903808594e+02 
1.820307922363281e+02 
2.140796813964844e+02 
2.174122467041016e+02 
2.203667907714844e+02 
2.179226837158203e+02 
2.202234497070312e+02 
2.190586395263672e+02 
2.229597167968750e+02 
2.269487609863281e+02 
2.277457733154297e+02 
2.209375305175781e+02 
2.224483032226562e+02 
2.210363616943359e+02 
2.260634918212891e+02 
2.234843292236328e+02 
2.273642883300781e+02 
2.267558441162109e+02 
2.001378021240234e+02 
1.871848754882812e+02 
1.941284332275391e+02 
1.793189697265625e+02 
1.872546081542969e+02 
1.715519561767578e+02 
1.800840759277344e+02 
1.642418670654297e+02 
1.722226562500000e+02 
1.577258300781250e+02 
1.646142120361328e+02 
1.529711914062500e+02 
1.634483947753906e+02 
1.780408630371094e+02 
1.752486419677734e+02 
1.759669952392578e+02 
1.752235565185547e+02 
1.773523864746094e+02 
2.176980590820312e+02 
2.200496978759766e+02 
2.159227447509766e+02 
2.188498077392578e+02 
2.171112213134766e+02 
2.196465606689453e+02 
2.206412048339844e+02 
2.269346923828125e+02 
2.264560852050781e+02 
2.235437774658203e+02 
2.196743316650391e+02 
2.237512512207031e+02 
2.162938690185547e+02 
2.196277465820312e+02 
1.841835174560547e+02 
1.715637512207031e+02 
1.756029205322266e+02 
1.642199249267578e+02 
1.716188354492188e+02 
1.818120574951172e+02 
1.758645019531250e+02 
1.748523864746094e+02 
1.738418426513672e+02 
1.728063354492188e+02 
2.120825653076172e+02 
2.148148498535156e+02 
2.158526458740234e+02 
2.154291534423828e+02 
2.185188446044922e+02 
2.198495635986328e+02 
2.256977081298828e+02 
2.313049621582031e+02 
2.239727935791016e+02 
2.247527160644531e+02 
2.142182617187500e+02 
2.180041961669922e+02 
1.928524932861328e+02 
1.787757873535156e+02 
1.843869171142578e+02 
1.701473236083984e+02 
1.753429565429688e+02 
1.640056915283203e+02 
1.719249877929688e+02 
1.726925964355469e+02 
1.692604370117188e+02 
1.723450775146484e+02 
1.687291259765625e+02 
2.097270812988281e+02 
2.020769348144531e+02 
2.040962219238281e+02 
2.088621063232422e+02 
2.015164794921875e+02 
2.042946472167969e+02 
2.078982391357422e+02 
2.120198211669922e+02 
2.142758941650391e+02 
2.259312896728516e+02 
2.326691436767578e+02 
2.244132843017578e+02 
2.268274078369141e+02 
2.157705383300781e+02 
2.213757019042969e+02 
1.906652832031250e+02 
1.782317657470703e+02 
1.818739318847656e+02 
1.701892089843750e+02 
1.764392700195312e+02 
1.667215270996094e+02 
1.659862670898438e+02 
1.625157928466797e+02 
1.675023956298828e+02 
1.815719909667969e+02 
1.980005187988281e+02 
1.936871337890625e+02 
1.917840728759766e+02 
2.049191894531250e+02 
1.973324127197266e+02 
2.098931121826172e+02 
2.028268737792969e+02 
2.302283630371094e+02 
2.257845001220703e+02 
2.297198486328125e+02 
2.214037475585938e+02 
2.229202270507812e+02 
1.921684265136719e+02 
1.807585296630859e+02 
1.828121795654297e+02 
1.713846435546875e+02 
1.763768005371094e+02 
1.737218170166016e+02 
1.687937622070312e+02 
1.731048736572266e+02 
1.669835662841797e+02 
1.723058929443359e+02 
1.869319458007812e+02 
1.842700042724609e+02 
1.817529449462891e+02 
1.695825042724609e+02 
1.915809631347656e+02 
1.868195495605469e+02 
1.875617218017578e+02 
2.295749969482422e+02 
2.267520904541016e+02 
2.286312561035156e+02 
1.965317230224609e+02 
1.828741149902344e+02 
1.874960479736328e+02 
1.732658996582031e+02 
1.773684997558594e+02 
1.652764434814453e+02 
1.728484954833984e+02 
1.590899353027344e+02 
1.551989746093750e+02 
1.535891418457031e+02 
1.556836547851562e+02 
1.586907806396484e+02 
1.689706268310547e+02 
1.801102905273438e+02 
1.896805572509766e+02 
1.869488372802734e+02 
1.891467590332031e+02 
1.843692626953125e+02 
2.338261871337891e+02 
2.320566101074219e+02 
2.246716308593750e+02 
2.226136779785156e+02 
1.921242980957031e+02 
1.797115173339844e+02 
1.833979797363281e+02 
1.714387969970703e+02 
1.774346008300781e+02 
1.529289550781250e+02 
1.498805084228516e+02 
1.504795074462891e+02 
1.608642883300781e+02 
1.549394989013672e+02 
1.691773376464844e+02 
1.645639343261719e+02 
1.582451324462891e+02 
1.584118957519531e+02 
1.773281097412109e+02 
1.727409667968750e+02 
1.700655212402344e+02 
1.799562835693359e+02 
1.858396453857422e+02 
2.267561798095703e+02 
2.231918487548828e+02 
2.243517303466797e+02 
1.920678863525391e+02 
1.813063659667969e+02 
1.820167999267578e+02 
1.711904602050781e+02 
1.727645568847656e+02 
1.528718566894531e+02 
1.527977294921875e+02 
1.491380767822266e+02 
1.546777191162109e+02 
1.695320434570312e+02 
1.645027160644531e+02 
1.642510528564453e+02 
1.529032135009766e+02 
1.733158111572266e+02 
1.620960693359375e+02 
2.297079467773438e+02 
2.267122650146484e+02 
2.278168945312500e+02 
1.802890930175781e+02 
1.877314605712891e+02 
1.754536285400391e+02 
1.753609466552734e+02 
1.639023132324219e+02 
1.646653442382812e+02 
1.594507141113281e+02 
1.565710449218750e+02 
1.554055633544922e+02 
1.597785949707031e+02 
1.708373565673828e+02 
1.664707183837891e+02 
1.692931671142578e+02 
1.577405090332031e+02 
1.646143798828125e+02 
2.325514373779297e+02 
2.292975463867188e+02 
2.354549560546875e+02 
2.309309234619141e+02 
2.344310913085938e+02 
1.681077880859375e+02 
1.715417175292969e+02 
1.610446624755859e+02 
1.603204803466797e+02 
1.582295227050781e+02 
1.654174804687500e+02 
1.743355102539062e+02 
1.787208404541016e+02 
2.341490173339844e+02 
2.300423278808594e+02 
2.216498565673828e+02 
2.249799499511719e+02 
2.209065246582031e+02 
2.225754852294922e+02 
1.660459289550781e+02 
1.562966156005859e+02 
1.542711029052734e+02 
1.620957794189453e+02 
1.626925354003906e+02 
1.619346160888672e+02 
1.701146697998047e+02 
1.752453613281250e+02 
1.779759674072266e+02 
1.765315551757812e+02 
2.236209106445312e+02 
2.182484588623047e+02 
2.190408630371094e+02 
2.161372070312500e+02 
2.169602203369141e+02 
2.127248687744141e+02 
1.584621124267578e+02 
1.739207305908203e+02 
1.585742492675781e+02 
1.632538604736328e+02 
1.496562652587891e+02 
1.568949737548828e+02 
1.676782684326172e+02 
1.715007476806641e+02 
1.813708953857422e+02 
1.867485046386719e+02 
2.182364654541016e+02 
2.144103698730469e+02 
2.067734985351562e+02 
1.985108184814453e+02 
1.969395599365234e+02 
1.745070953369141e+02 
1.620863647460938e+02 
1.653876342773438e+02 
1.526156768798828e+02 
1.598688201904297e+02 
1.851370086669922e+02 
1.768344421386719e+02 
1.764679870605469e+02 
1.740834197998047e+02 
1.782322082519531e+02 
1.900125579833984e+02 
1.839035186767578e+02 
1.879246215820312e+02 
1.764772644042969e+02 
1.849081115722656e+02 
2.008482818603516e+02 
1.976149139404297e+02 
1.990121765136719e+02 
1.757412567138672e+02 
1.634141998291016e+02 
1.647607269287109e+02 
1.516903228759766e+02 
1.553380889892578e+02 
1.818470306396484e+02 
1.750619812011719e+02 
1.717364196777344e+02 
1.727903137207031e+02 
1.913416442871094e+02 
1.963602142333984e+02 
1.968972930908203e+02 
2.048386993408203e+02 
2.007950744628906e+02 
2.019695434570312e+02 
1.700310363769531e+02 
1.580887298583984e+02 
1.586422271728516e+02 
1.456531219482422e+02 
1.480107116699219e+02 
1.672462005615234e+02 
1.629783020019531e+02 
1.655464172363281e+02 
1.917023773193359e+02 
1.926771087646484e+02 
1.942091064453125e+02 
1.935618896484375e+02 
2.066627349853516e+02 
2.117320098876953e+02 
2.026168365478516e+02 
2.018633422851562e+02 
1.625875396728516e+02 
1.506829376220703e+02 
1.511197204589844e+02 
1.379880523681641e+02 
1.411795196533203e+02 
1.639832916259766e+02 
1.612996520996094e+02 
1.605415649414062e+02 
1.863193206787109e+02 
1.881735839843750e+02 
1.889035034179688e+02 
2.079176635742188e+02 
2.096855468750000e+02 
2.019104919433594e+02 
1.995023651123047e+02 
1.872230682373047e+02 
1.868662872314453e+02 
1.614319152832031e+02 
1.468783111572266e+02 
1.494282989501953e+02 
1.338251495361328e+02 
1.360869903564453e+02 
1.220807876586914e+02 
1.266935653686523e+02 
1.634730529785156e+02 
1.609732513427734e+02 
1.612678833007812e+02 
1.828839874267578e+02 
1.675111694335938e+02 
1.832517852783203e+02 
1.836049804687500e+02 
1.859857635498047e+02 
1.966470336914062e+02 
1.891290130615234e+02 
1.891563568115234e+02 
1.778790893554688e+02 
1.801388092041016e+02 
1.425646667480469e+02 
1.251098556518555e+02 
1.338606262207031e+02 
1.222275314331055e+02 
1.338327484130859e+02 
1.692171783447266e+02 
1.619375762939453e+02 
1.643402099609375e+02 
1.837953338623047e+02 
1.860644073486328e+02 
1.829660949707031e+02 
1.911632843017578e+02 
1.830481109619141e+02 
1.827729339599609e+02 
1.704407348632812e+02 
1.722270812988281e+02 
1.415490112304688e+02 
1.326180725097656e+02 
1.353132171630859e+02 
1.752971038818359e+02 
1.653043365478516e+02 
1.710710449218750e+02 
1.904370269775391e+02 
1.868980712890625e+02 
1.895800018310547e+02 
1.856491394042969e+02 
1.767662963867188e+02 
1.783334808349609e+02 
1.668426055908203e+02 
1.716429748535156e+02 
1.477338104248047e+02 
1.380009155273438e+02 
1.420704650878906e+02 
1.801760406494141e+02 
1.744246368408203e+02 
1.779923248291016e+02 
1.806420593261719e+02 
1.882481079101562e+02 
1.896767883300781e+02 
1.885218811035156e+02 
1.896532745361328e+02 
1.841330871582031e+02 
1.759210205078125e+02 
1.793832244873047e+02 
1.568126373291016e+02 
1.432813720703125e+02 
1.488050689697266e+02 
1.425077972412109e+02 
1.454782104492188e+02 
1.747472686767578e+02 
1.753017578125000e+02 
1.740603179931641e+02 
1.806522521972656e+02 
1.902788848876953e+02 
1.913351593017578e+02 
1.944845428466797e+02 
1.935904541015625e+02 
1.934450378417969e+02 
1.852826385498047e+02 
1.879989776611328e+02 
1.778680725097656e+02 
1.829915313720703e+02 
1.526579742431641e+02 
1.455725097656250e+02 
1.486521759033203e+02 
1.682946777343750e+02 
1.640344085693359e+02 
1.601357574462891e+02 
1.686600494384766e+02 
1.731451110839844e+02 
1.995906677246094e+02 
2.030466613769531e+02 
1.934054565429688e+02 
1.850057373046875e+02 
1.899731140136719e+02 
1.858717803955078e+02 
1.868854980468750e+02 
1.547209014892578e+02 
1.480310211181641e+02 
1.500384368896484e+02 
1.682920227050781e+02 
1.619456024169922e+02 
1.593599700927734e+02 
1.699809265136719e+02 
1.598393707275391e+02 
2.109454498291016e+02 
2.052522583007812e+02 
2.070282135009766e+02 
2.024573059082031e+02 
1.902679595947266e+02 
1.863534088134766e+02 
1.865943603515625e+02 
1.532105102539062e+02 
1.519441223144531e+02 
1.689455413818359e+02 
1.582003326416016e+02 
1.601765899658203e+02 
2.121382446289062e+02 
2.070990753173828e+02 
2.073079681396484e+02 
1.901143341064453e+02 
1.844519500732422e+02 
1.875259857177734e+02 
1.834626770019531e+02 
1.867124176025391e+02 
1.510296936035156e+02 
1.499877471923828e+02 
1.730851287841797e+02 
1.628348541259766e+02 
1.658020019531250e+02 
2.133596038818359e+02 
2.079383850097656e+02 
2.079918823242188e+02 
2.136959381103516e+02 
2.069454040527344e+02 
1.884125671386719e+02 
1.873427276611328e+02 
1.858309631347656e+02 
1.485531768798828e+02 
1.540228881835938e+02 
1.504584960937500e+02 
1.797449645996094e+02 
1.696929168701172e+02 
1.761265563964844e+02 
2.139095306396484e+02 
2.081935119628906e+02 
2.091856994628906e+02 
1.875675048828125e+02 
1.863339080810547e+02 
1.864416351318359e+02 
1.513737640380859e+02 
1.564325866699219e+02 
1.749495086669922e+02 
1.781150817871094e+02 
2.176295928955078e+02 
2.108358154296875e+02 
2.132865753173828e+02 
1.882186431884766e+02 
1.866793975830078e+02 
1.882397308349609e+02 
1.647545928955078e+02 
1.576166076660156e+02 
1.636074523925781e+02 
1.808335876464844e+02 
1.849841918945312e+02 
2.166794433593750e+02 
2.131399078369141e+02 
2.127590637207031e+02 
2.199398040771484e+02 
2.136737670898438e+02 
1.937956695556641e+02 
1.907478942871094e+02 
1.948475341796875e+02 
1.715114593505859e+02 
1.656037445068359e+02 
1.693128356933594e+02 
1.777316894531250e+02 
1.730951385498047e+02 
1.820985565185547e+02 
1.933523712158203e+02 
2.079122314453125e+02 
2.050994567871094e+02 
2.007681427001953e+02 
1.865544433593750e+02 
2.146450042724609e+02 
2.103897247314453e+02 
2.038161010742188e+02 
1.983072662353516e+02 
2.013252258300781e+02 
1.773779144287109e+02 
1.709770202636719e+02 
1.742648010253906e+02 
1.709552154541016e+02 
1.695012359619141e+02 
1.690521545410156e+02 
2.085559844970703e+02 
2.012810821533203e+02 
2.043075561523438e+02 
2.069405517578125e+02 
2.075755767822266e+02 
1.789732208251953e+02 
1.726469116210938e+02 
1.731072235107422e+02 
1.725057067871094e+02 
1.730950012207031e+02 
1.688624572753906e+02 
2.030616302490234e+02 
2.045061340332031e+02 
2.117485351562500e+02 
2.080981903076172e+02 
2.081507110595703e+02 
1.762766265869141e+02 
1.660453491210938e+02 
1.676958312988281e+02 
1.608301239013672e+02 
1.635100250244141e+02 
1.702866363525391e+02 
1.710475158691406e+02 
1.693385772705078e+02 
2.054724578857422e+02 
2.044263305664062e+02 
2.053412322998047e+02 
2.111754302978516e+02 
2.079736175537109e+02 
2.073754882812500e+02 
1.667039794921875e+02 
1.655947723388672e+02 
1.667018127441406e+02 
1.669909362792969e+02 
2.027961425781250e+02 
2.018640136718750e+02 
2.049767761230469e+02 
2.104079284667969e+02 
2.071749877929688e+02 
2.069750823974609e+02 
1.654970855712891e+02 
1.652077941894531e+02 
1.645998535156250e+02 
1.613806610107422e+02 
1.646391143798828e+02 
1.977758331298828e+02 
1.968726348876953e+02 
2.005816955566406e+02 
2.100942687988281e+02 
2.069829711914062e+02 
2.058094635009766e+02 
1.695569610595703e+02 
1.701538543701172e+02 
1.653867340087891e+02 
1.616341400146484e+02 
1.630459899902344e+02 
1.596875000000000e+02 
1.960100402832031e+02 
1.965768127441406e+02 
1.949151306152344e+02 
1.967807922363281e+02 
2.080798645019531e+02 
2.027629699707031e+02 
2.041007080078125e+02 
1.985249328613281e+02 
1.986181488037109e+02 
1.711301269531250e+02 
1.707329711914062e+02 
1.616358947753906e+02 
1.589262237548828e+02 
1.923889160156250e+02 
1.921854095458984e+02 
1.988668670654297e+02 
1.952363586425781e+02 
1.952778015136719e+02 
1.718937072753906e+02 
1.718907318115234e+02 
1.560339660644531e+02 
1.537580413818359e+02 
1.516042022705078e+02 
1.559368743896484e+02 
1.958717956542969e+02 
1.948688659667969e+02 
1.958458862304688e+02 
1.934723358154297e+02 
1.950745391845703e+02 
1.967251739501953e+02 
1.739045562744141e+02 
1.733938751220703e+02 
1.572905578613281e+02 
1.525058441162109e+02 
1.520462036132812e+02 
1.969377746582031e+02 
1.962553405761719e+02 
1.966059112548828e+02 
2.004163818359375e+02 
2.008890380859375e+02 
1.727356872558594e+02 
1.713128662109375e+02 
1.602609252929688e+02 
1.533089599609375e+02 
1.544533996582031e+02 
1.973813476562500e+02 
1.965526275634766e+02 
1.958491210937500e+02 
1.991739654541016e+02 
1.982630004882812e+02 
1.711374816894531e+02 
1.699973754882812e+02 
1.645804748535156e+02 
1.573301849365234e+02 
1.581305389404297e+02 
1.946761474609375e+02 
1.950823211669922e+02 
1.975919952392578e+02 
1.985559539794922e+02 
1.703195648193359e+02 
1.697496948242188e+02 
1.610224609375000e+02 
1.572573242187500e+02 
1.551324462890625e+02 
1.653071899414062e+02 
1.589239807128906e+02 
1.966658935546875e+02 
1.990099487304688e+02 
1.973075256347656e+02 
1.983122100830078e+02 
1.709683074951172e+02 
1.717121429443359e+02 
1.618731842041016e+02 
1.560940246582031e+02 
1.571882171630859e+02 
2.007656860351562e+02 
2.014967956542969e+02 
1.996469116210938e+02 
1.999104003906250e+02 
2.014051208496094e+02 
1.740412292480469e+02 
1.753597259521484e+02 
1.664055328369141e+02 
1.609314422607422e+02 
1.610097961425781e+02 
2.025161895751953e+02 
2.036294097900391e+02 
2.017253417968750e+02 
2.006035614013672e+02 
1.765667266845703e+02 
1.754663543701172e+02 
1.670341644287109e+02 
1.622083282470703e+02 
1.621806335449219e+02 
2.052702636718750e+02 
2.076738128662109e+02 
1.976471557617188e+02 
1.935622711181641e+02 
1.958364562988281e+02 
1.741189117431641e+02 
1.784130401611328e+02 
1.689727478027344e+02 
1.703204345703125e+02 
1.688744812011719e+02 
1.640247344970703e+02 
1.650254974365234e+02 
2.107017517089844e+02 
2.136020050048828e+02 
1.951022644042969e+02 
1.931654357910156e+02 
1.945100250244141e+02 
1.675513000488281e+02 
1.702589111328125e+02 
1.686527862548828e+02 
1.702794494628906e+02 
1.665421142578125e+02 
1.666249694824219e+02 
2.137671508789062e+02 
2.141401672363281e+02 
1.929522552490234e+02 
1.884789886474609e+02 
1.778687896728516e+02 
1.693564300537109e+02 
1.847695007324219e+02 
1.859149627685547e+02 
1.682256164550781e+02 
1.677879180908203e+02 
1.702713928222656e+02 
1.673178405761719e+02 
1.668845214843750e+02 
2.148339080810547e+02 
2.156036987304688e+02 
1.824498901367188e+02 
1.745333557128906e+02 
1.662389984130859e+02 
1.801056823730469e+02 
1.814550170898438e+02 
1.648324127197266e+02 
1.634400024414062e+02 
1.697093200683594e+02 
1.668601989746094e+02 
1.660379791259766e+02 
2.159185180664062e+02 
2.161087188720703e+02 
1.779315490722656e+02 
1.700870819091797e+02 
1.595658416748047e+02 
1.786056518554688e+02 
1.778124847412109e+02 
1.554466552734375e+02 
1.523394775390625e+02 
1.691049346923828e+02 
1.658662567138672e+02 
1.650149688720703e+02 
2.164679107666016e+02 
2.168738250732422e+02 
1.804449005126953e+02 
1.806403961181641e+02 
1.513718872070312e+02 
1.489447784423828e+02 
1.696352691650391e+02 
1.651655426025391e+02 
1.649024047851562e+02 
2.173240051269531e+02 
2.177617645263672e+02 
1.799874420166016e+02 
1.776122894287109e+02 
1.472818298339844e+02 
1.451367492675781e+02 
1.726551361083984e+02 
1.663725128173828e+02 
1.675345764160156e+02 
2.181464843750000e+02 
2.183727264404297e+02 
1.746486206054688e+02 
1.706672515869141e+02 
1.482885894775391e+02 
1.473788146972656e+02 
1.729419403076172e+02 
1.684427490234375e+02 
2.182958374023438e+02 
2.180403442382812e+02 
1.656626434326172e+02 
1.560770416259766e+02 
1.475363006591797e+02 
1.630509338378906e+02 
1.641868743896484e+02 
1.483386383056641e+02 
1.465003662109375e+02 
1.763129425048828e+02 
1.694728393554688e+02 
1.694493255615234e+02 
2.173728485107422e+02 
2.165487060546875e+02 
1.614828033447266e+02 
1.541369934082031e+02 
1.471222229003906e+02 
1.604526062011719e+02 
1.609917297363281e+02 
1.493703765869141e+02 
1.470392608642578e+02 
1.785595855712891e+02 
1.708334503173828e+02 
1.721676025390625e+02 
2.154499969482422e+02 
2.138703613281250e+02 
1.587642517089844e+02 
1.530121765136719e+02 
1.509514160156250e+02 
1.598187408447266e+02 
1.593352966308594e+02 
1.514898376464844e+02 
1.776148223876953e+02 
2.114031372070312e+02 
2.086733856201172e+02 
1.650596618652344e+02 
1.642505645751953e+02 
1.523973083496094e+02 
1.544067993164062e+02 
1.512278442382812e+02 
1.841887664794922e+02 
1.735094146728516e+02 
1.766586303710938e+02 
2.064889831542969e+02 
2.048837890625000e+02 
1.675871582031250e+02 
1.674761505126953e+02 
1.711896820068359e+02 
1.520585632324219e+02 
1.546674041748047e+02 
1.510764007568359e+02 
1.874745025634766e+02 
1.791097869873047e+02 
1.815683135986328e+02 
2.045490417480469e+02 
2.052462463378906e+02 
2.028925170898438e+02 
1.727158355712891e+02 
1.743526306152344e+02 
1.580894470214844e+02 
1.552656860351562e+02 
1.851478881835938e+02 
2.034239959716797e+02 
2.058598785400391e+02 
1.728708190917969e+02 
1.648648376464844e+02 
1.569598693847656e+02 
1.752547149658203e+02 
1.728777313232422e+02 
1.567843475341797e+02 
1.845864105224609e+02 
1.838198547363281e+02 
2.031354064941406e+02 
1.889206695556641e+02 
2.075773620605469e+02 
2.071721801757812e+02 
1.785459747314453e+02 
1.806846466064453e+02 
1.587759246826172e+02 
1.616234436035156e+02 
1.585072784423828e+02 
1.814918518066406e+02 
1.806415252685547e+02 
2.023189544677734e+02 
1.871813507080078e+02 
2.084944915771484e+02 
2.068599700927734e+02 
1.840823211669922e+02 
1.843887329101562e+02 
1.589810485839844e+02 
1.595026702880859e+02 
1.782903747558594e+02 
1.766010894775391e+02 
2.060133361816406e+02 
2.041070861816406e+02 
1.856226806640625e+02 
1.876214752197266e+02 
1.613363189697266e+02 
1.613031158447266e+02 
1.758702850341797e+02 
1.755232238769531e+02 
2.034716491699219e+02 
2.023301239013672e+02 
1.902335205078125e+02 
1.928938903808594e+02 
1.607422637939453e+02 
1.754562835693359e+02 
1.757271423339844e+02 
2.013135681152344e+02 
2.004945983886719e+02 
1.946300811767578e+02 
1.937777862548828e+02 
1.589560852050781e+02 
1.578294982910156e+02 
1.759255981445312e+02 
1.756330871582031e+02 
2.002673797607422e+02 
2.008681182861328e+02 
1.943291625976562e+02 
1.567876739501953e+02 
1.551848754882812e+02 
1.745043334960938e+02 
1.723193969726562e+02 
2.020516357421875e+02 
2.028932495117188e+02 
1.947123413085938e+02 
1.959522552490234e+02 
1.564799194335938e+02 
1.560760650634766e+02 
1.746906585693359e+02 
1.728815002441406e+02 
2.014838867187500e+02 
2.031182708740234e+02 
1.987622985839844e+02 
1.973583679199219e+02 
1.997580413818359e+02 
1.602935791015625e+02 
1.579979095458984e+02 
1.697253875732422e+02 
1.711421356201172e+02 
1.696683502197266e+02 
1.997498474121094e+02 
2.029232330322266e+02 
2.023740234375000e+02 
2.020659637451172e+02 
1.587899322509766e+02 
1.602996520996094e+02 
1.640302124023438e+02 
1.660711517333984e+02 
1.638078918457031e+02 
1.948766174316406e+02 
2.016035308837891e+02 
1.995673980712891e+02 
2.000804901123047e+02 
1.977025604248047e+02 
1.649068756103516e+02 
1.612161407470703e+02 
1.605325469970703e+02 
1.611720275878906e+02 
1.595858612060547e+02 
1.918930664062500e+02 
1.979511108398438e+02 
1.957668151855469e+02 
2.000421600341797e+02 
1.627026214599609e+02 
1.638924713134766e+02 
1.612631378173828e+02 
1.577237548828125e+02 
1.583076171875000e+02 
1.953003387451172e+02 
1.972828674316406e+02 
2.018310089111328e+02 
2.031064605712891e+02 
1.641440887451172e+02 
1.626880798339844e+02 
1.601133117675781e+02 
1.642454223632812e+02 
2.007314300537109e+02 
2.004840240478516e+02 
2.030435791015625e+02 
2.029990234375000e+02 
1.685402984619141e+02 
1.647962341308594e+02 
1.642602691650391e+02 
1.650014801025391e+02 
2.020315551757812e+02 
2.031229705810547e+02 
2.042365570068359e+02 
2.031771545410156e+02 
2.035205841064453e+02 
1.672518157958984e+02 
1.683205261230469e+02 
1.614119720458984e+02 
1.587312011718750e+02 
2.019718780517578e+02 
2.049915161132812e+02 
2.057188110351562e+02 
2.049790039062500e+02 
2.074852142333984e+02 
1.726210327148438e+02 
1.693601684570312e+02 
1.564396972656250e+02 
1.545243530273438e+02 
1.955947570800781e+02 
2.031155700683594e+02 
2.000141143798828e+02 
2.080818939208984e+02 
2.088398742675781e+02 
1.700694580078125e+02 
1.717423553466797e+02 
1.528891754150391e+02 
1.909243774414062e+02 
1.973917846679688e+02 
1.951970214843750e+02 
2.094140014648438e+02 
2.074398345947266e+02 
2.089716491699219e+02 
1.718457183837891e+02 
1.688980407714844e+02 
1.883100280761719e+02 
1.938769683837891e+02 
1.923102111816406e+02 
2.080409698486328e+02 
2.066751708984375e+02 
1.725720825195312e+02 
1.692884979248047e+02 
1.898610839843750e+02 
1.925716552734375e+02 
1.927217864990234e+02 
2.046844329833984e+02 
2.063845825195312e+02 
1.680352478027344e+02 
1.653973541259766e+02 
1.928618927001953e+02 
1.957109527587891e+02 
2.005053405761719e+02 
2.053161926269531e+02 
2.013194122314453e+02 
2.033437194824219e+02 
1.641812133789062e+02 
1.591150207519531e+02 
1.988761444091797e+02 
1.955689392089844e+02 
1.546013031005859e+02 
1.934769744873047e+02 
1.940293884277344e+02 
1.540235595703125e+02 
1.501763610839844e+02 
1.936862945556641e+02 
1.931768188476562e+02 
1.478600006103516e+02 
1.438042907714844e+02 
1.929908142089844e+02 
1.932008209228516e+02 
1.472801666259766e+02 
1.429316558837891e+02 
1.467400207519531e+02 
1.931450195312500e+02 
1.920302276611328e+02 
1.473167572021484e+02 
1.910861968994141e+02 
1.919725494384766e+02 
1.492852172851562e+02 
1.907528533935547e+02 
1.888662567138672e+02 
1.531254272460938e+02 
1.876681518554688e+02 
1.864122467041016e+02 
1.553540344238281e+02 
1.537795104980469e+02 
1.836113281250000e+02 
1.548529052734375e+02 
1.816960296630859e+02 
1.805338134765625e+02 
1.536141052246094e+02 
1.804872589111328e+02 
1.530667572021484e+02 
1.518402862548828e+02 
1.808964538574219e+02 
1.816952819824219e+02 
1.561689758300781e+02 
1.519057312011719e+02 
1.835283203125000e+02 
1.525441284179688e+02 
1.529794616699219e+02 
1.861085510253906e+02 
1.854190521240234e+02 
1.576085357666016e+02 
1.537329101562500e+02 
1.877036132812500e+02 
1.892600250244141e+02 
1.530847473144531e+02 
1.534644775390625e+02 
1.896261596679688e+02 
1.899284057617188e+02 
1.517518157958984e+02 
1.496843872070312e+02 
1.889245910644531e+02 
1.872708129882812e+02 
1.485660400390625e+02 
1.871393432617188e+02 
1.869103088378906e+02 
1.521142883300781e+02 
1.506295623779297e+02 
1.842252807617188e+02 
1.821592102050781e+02 
1.488113708496094e+02 
1.832888031005859e+02 
1.533122406005859e+02 
1.484727630615234e+02 
1.820750579833984e+02 
1.786462097167969e+02 
1.495758361816406e+02 
1.503358459472656e+02 
1.848230743408203e+02 
1.787099761962891e+02 
1.812026214599609e+02 
1.509261627197266e+02 
1.501123352050781e+02 
1.800625152587891e+02 
1.475886535644531e+02 
1.851221771240234e+02 
1.782373352050781e+02 
1.808029174804688e+02 
1.517674560546875e+02 
1.468037261962891e+02 
1.504167327880859e+02 
1.858753509521484e+02 
1.831442108154297e+02 
1.485890045166016e+02 
1.876922302246094e+02 
1.863098602294922e+02 
1.856345062255859e+02 
1.527765350341797e+02 
1.478094940185547e+02 
1.494347229003906e+02 
1.875784759521484e+02 
1.857818298339844e+02 
1.533979492187500e+02 
1.515674743652344e+02 
1.823537597656250e+02 
1.505548400878906e+02 
1.825977630615234e+02 
1.823109283447266e+02 
1.814728240966797e+02 
1.555149078369141e+02 
1.510380554199219e+02 
1.529698944091797e+02 
1.835535125732422e+02 
1.572772674560547e+02 
1.550786285400391e+02 
1.848169097900391e+02 
1.850911254882812e+02 
1.861404113769531e+02 
1.594656524658203e+02 
1.865347595214844e+02 
1.875986785888672e+02 
1.590647583007812e+02 
1.920451812744141e+02 
1.671414184570312e+02 
1.608220825195312e+02 
1.623626403808594e+02 
1.977169342041016e+02 
1.699415130615234e+02 
1.683597717285156e+02 
1.999642028808594e+02 
2.009358215332031e+02 
2.014978027343750e+02 
1.651752624511719e+02 
2.003111572265625e+02 
1.998666534423828e+02 
1.672611236572266e+02 
1.614394836425781e+02 
1.603618774414062e+02 
1.992176971435547e+02 
1.654188385009766e+02 
1.598494873046875e+02 
1.978818969726562e+02 
1.994783172607422e+02 
1.998889465332031e+02 
1.610993957519531e+02 
1.589526519775391e+02 
1.570001678466797e+02 
1.991091613769531e+02 
2.007463684082031e+02 
1.613008117675781e+02 
1.591053314208984e+02 
2.039065856933594e+02 
1.572606658935547e+02 
2.054597015380859e+02 
1.590448760986328e+02 
1.554709472656250e+02 
1.546253967285156e+02 
2.047061767578125e+02 
1.564706726074219e+02 
1.553687896728516e+02 
1.998736572265625e+02 
1.982802886962891e+02 
1.576122131347656e+02 
1.964998016357422e+02 
1.606760559082031e+02 
1.892883605957031e+02 
1.953141937255859e+02 
1.658527832031250e+02 
1.905294952392578e+02 
1.900789337158203e+02 
1.701647186279297e+02 
1.906940917968750e+02 
1.725316772460938e+02 
1.818919067382812e+02 
1.884620513916016e+02 
1.748698577880859e+02 
1.714759063720703e+02 
1.738373107910156e+02 
1.731580810546875e+02 
1.810813446044922e+02 
1.765688934326172e+02 
1.699429321289062e+02 
1.753148956298828e+02 
1.730910186767578e+02 
1.651076354980469e+02 
1.791654663085938e+02 
1.614540405273438e+02 
1.839123077392578e+02 
1.573282165527344e+02 
1.592045898437500e+02 
1.760826416015625e+02 
1.832963714599609e+02 
1.556591033935547e+02 
1.547262268066406e+02 
1.739278259277344e+02 
1.694499816894531e+02 
1.550646057128906e+02 
1.741939697265625e+02 
1.564436645507812e+02 
1.806963653564453e+02 
1.591332550048828e+02 
1.869315032958984e+02 
1.623297424316406e+02 
1.924421844482422e+02 
1.621807556152344e+02 
1.597641143798828e+02 
1.589598999023438e+02 
1.892960510253906e+02 
1.607297515869141e+02 
1.593223266601562e+02 
1.919009094238281e+02 
1.596417083740234e+02 
1.877888641357422e+02 
1.911581115722656e+02 
1.900272064208984e+02 
1.583654022216797e+02 
1.873716888427734e+02 
1.886047515869141e+02 
1.580726318359375e+02 
1.895523376464844e+02 
1.550607910156250e+02 
1.527885284423828e+02 
1.842279968261719e+02 
1.522613220214844e+02 
1.842425842285156e+02 
1.534480133056641e+02 
1.788920745849609e+02 
1.783890380859375e+02 
1.757818298339844e+02 
1.567494964599609e+02 
1.778865509033203e+02 
1.768670349121094e+02 
1.602627716064453e+02 
1.772005004882812e+02 
1.559583587646484e+02 
1.766747894287109e+02 
1.510405120849609e+02 
1.767144927978516e+02 
1.464085540771484e+02 
1.450348358154297e+02 
1.429313354492188e+02 
1.719141235351562e+02 
1.433922271728516e+02 
1.423379364013672e+02 
1.721688690185547e+02 
1.412108306884766e+02 
1.719770965576172e+02 
1.398417358398438e+02 
1.713505859375000e+02 
1.387735900878906e+02 
1.707704925537109e+02 
1.387570953369141e+02 
1.672005462646484e+02 
1.694508819580078e+02 
1.649633178710938e+02 
1.402290039062500e+02 
1.632971801757812e+02 
1.429072875976562e+02 
1.675141448974609e+02 
1.459387054443359e+02 
1.720441436767578e+02 
1.499349517822266e+02 
1.762027130126953e+02 
1.465764923095703e+02 
1.502021331787109e+02 
1.781333618164062e+02 
1.456263732910156e+02 
1.507357940673828e+02 
1.807931518554688e+02 
1.473342895507812e+02 
1.534243469238281e+02 
1.672063598632812e+02 
1.787801666259766e+02 
1.557651062011719e+02 
1.493319396972656e+02 
1.561091766357422e+02 
1.516087493896484e+02 
1.705097656250000e+02 
1.834816589355469e+02 
1.558338012695312e+02 
1.484719238281250e+02 
1.556573333740234e+02 
1.742763671875000e+02 
1.855013427734375e+02 
1.860466766357422e+02 
1.473636779785156e+02 
1.518703765869141e+02 
1.509368438720703e+02 
1.811192779541016e+02 
1.909122772216797e+02 
1.476624298095703e+02 
1.507459106445312e+02 
1.859865570068359e+02 
1.945789794921875e+02 
1.488328552246094e+02 
1.509505920410156e+02 
1.903335418701172e+02 
1.950046539306641e+02 
1.523292388916016e+02 
1.539044952392578e+02 
1.952809600830078e+02 
1.943245086669922e+02 
1.559538879394531e+02 
1.556451263427734e+02 
1.943948516845703e+02 
1.942620391845703e+02 
1.553666381835938e+02 
1.550324249267578e+02 
1.937687988281250e+02 
1.947079467773438e+02 
1.550906677246094e+02 
1.550879821777344e+02 
1.937662658691406e+02 
1.963541259765625e+02 
1.552290802001953e+02 
1.557526702880859e+02 
1.942106781005859e+02 
2.000949096679688e+02 
1.557448577880859e+02 
1.569622802734375e+02 
1.947468261718750e+02 
2.010156402587891e+02 
1.567816619873047e+02 
1.588373565673828e+02 
1.950578155517578e+02 
2.011923522949219e+02 
1.589439544677734e+02 
1.613778533935547e+02 
1.950633239746094e+02 
2.009288024902344e+02 
1.644004669189453e+02 
1.950857086181641e+02 
2.007548217773438e+02 
1.650287780761719e+02 
1.958009338378906e+02 
2.010732879638672e+02 
1.651089630126953e+02 
1.974333496093750e+02 
2.016011657714844e+02 
1.651981048583984e+02 
1.987673950195312e+02 
2.012270050048828e+02 
1.652810516357422e+02 
2.006869506835938e+02 
1.656062011718750e+02 
2.029259185791016e+02 
1.662507629394531e+02 
2.054848632812500e+02 
1.668748474121094e+02 
2.103416137695312e+02 
1.671087036132812e+02 
2.040723266601562e+02 
2.097292938232422e+02 
2.078595123291016e+02 
1.646000976562500e+02 
2.012733306884766e+02 
2.063659057617188e+02 
1.590928802490234e+02 
1.994673156738281e+02 
2.041607666015625e+02 
1.544163665771484e+02 
1.991766357421875e+02 
2.034665527343750e+02 
1.514193878173828e+02 
2.007590637207031e+02 
2.049683074951172e+02 
1.503667144775391e+02 
2.020396423339844e+02 
2.061376037597656e+02 
2.087701873779297e+02 
1.499865264892578e+02 
2.078643493652344e+02 
2.133539581298828e+02 
1.513859863281250e+02 
1.538946990966797e+02 
1.564982757568359e+02 
2.124286804199219e+02 
2.170819702148438e+02 
1.575124206542969e+02 
1.634238281250000e+02 
2.147626495361328e+02 
2.186825714111328e+02 
1.586577606201172e+02 
1.595124511718750e+02 
1.591089935302734e+02 
2.137985382080078e+02 
2.186716613769531e+02 
2.187885742187500e+02 
1.580845794677734e+02 
1.608102111816406e+02 
2.149737701416016e+02 
2.190332336425781e+02 
1.573224639892578e+02 
1.584977111816406e+02 
2.154433593750000e+02 
2.193342895507812e+02 
1.576099395751953e+02 
1.609085083007812e+02 
2.165553588867188e+02 
2.203238983154297e+02 
1.603172149658203e+02 
1.662102508544922e+02 
2.153724365234375e+02 
2.182541046142578e+02 
1.652725677490234e+02 
1.688000793457031e+02 
2.151247711181641e+02 
2.174597015380859e+02 
1.632801208496094e+02 
1.683193359375000e+02 
1.651103515625000e+02 
2.136773223876953e+02 
2.184957122802734e+02 
2.190124206542969e+02 
1.620663909912109e+02 
1.657785644531250e+02 
2.157030944824219e+02 
2.200513458251953e+02 
1.609752807617188e+02 
1.669064331054688e+02 
2.172047729492188e+02 
2.214572448730469e+02 
1.596698608398438e+02 
1.638129425048828e+02 
2.174321136474609e+02 
2.213943328857422e+02 
1.584547729492188e+02 
1.648432312011719e+02 
2.177118377685547e+02 
2.220613098144531e+02 
1.573285217285156e+02 
1.646860961914062e+02 
2.150212402343750e+02 
2.215250091552734e+02 
2.220458526611328e+02 
1.578431701660156e+02 
1.656954803466797e+02 
2.167602844238281e+02 
2.220674591064453e+02 
1.551216583251953e+02 
1.627673950195312e+02 
1.569082946777344e+02 
2.179741821289062e+02 
2.221703796386719e+02 
1.521460876464844e+02 
1.544862213134766e+02 
2.183996582031250e+02 
2.219342498779297e+02 
1.486635589599609e+02 
1.508205413818359e+02 
2.153806457519531e+02 
2.217910461425781e+02 
2.214208526611328e+02 
1.446022796630859e+02 
1.479794311523438e+02 
2.150442352294922e+02 
2.199929809570312e+02 
1.419399566650391e+02 
1.466627349853516e+02 
2.140085144042969e+02 
2.191934051513672e+02 
1.406531677246094e+02 
1.444108581542969e+02 
2.141390991210938e+02 
2.181561737060547e+02 
1.408157806396484e+02 
1.460295867919922e+02 
2.144478759765625e+02 
2.182727355957031e+02 
1.404820098876953e+02 
1.448811645507812e+02 
1.424948120117188e+02 
2.129838867187500e+02 
2.186334228515625e+02 
2.204281158447266e+02 
1.403800811767578e+02 
1.425120849609375e+02 
2.160133056640625e+02 
2.225464019775391e+02 
1.408830566406250e+02 
1.422797393798828e+02 
2.178328704833984e+02 
2.247214202880859e+02 
1.419544067382812e+02 
1.422034606933594e+02 
2.198114013671875e+02 
2.260398254394531e+02 
1.420355529785156e+02 
1.418584442138672e+02 
1.427140502929688e+02 
2.162160339355469e+02 
2.256377258300781e+02 
2.221855163574219e+02 
1.418207855224609e+02 
1.436863250732422e+02 
2.154295654296875e+02 
2.208903198242188e+02 
1.430687561035156e+02 
1.474978790283203e+02 
2.146618499755859e+02 
2.197627258300781e+02 
1.432048187255859e+02 
1.475524597167969e+02 
2.111872253417969e+02 
2.178369903564453e+02 
2.177891540527344e+02 
1.400700836181641e+02 
1.462572021484375e+02 
1.440401763916016e+02 
2.130851745605469e+02 
2.183728332519531e+02 
1.387711334228516e+02 
1.456788787841797e+02 
2.150286712646484e+02 
2.191293182373047e+02 
1.400084991455078e+02 
1.479972229003906e+02 
2.149773101806641e+02 
2.196039276123047e+02 
2.220911865234375e+02 
1.386029357910156e+02 
1.457566070556641e+02 
1.442546386718750e+02 
2.192747497558594e+02 
2.244716186523438e+02 
1.409234924316406e+02 
1.483081970214844e+02 
2.211876831054688e+02 
2.256696319580078e+02 
1.458305053710938e+02 
1.526812744140625e+02 
2.194417114257812e+02 
2.259711303710938e+02 
2.264222564697266e+02 
1.470287780761719e+02 
1.527583312988281e+02 
1.534799957275391e+02 
2.210280609130859e+02 
2.268578643798828e+02 
1.516170043945312e+02 
1.570854187011719e+02 
2.219787445068359e+02 
2.265402679443359e+02 
1.538156585693359e+02 
1.577637786865234e+02 
1.573899841308594e+02 
2.216007232666016e+02 
2.262651367187500e+02 
1.555379943847656e+02 
1.598831481933594e+02 
2.188227844238281e+02 
2.255928955078125e+02 
2.262136383056641e+02 
1.575641326904297e+02 
1.606265258789062e+02 
2.194750061035156e+02 
2.251651916503906e+02 
1.592257995605469e+02 
1.620371856689453e+02 
1.622612304687500e+02 
2.171533813476562e+02 
2.226534881591797e+02 
1.604037475585938e+02 
1.633499908447266e+02 
2.141071319580078e+02 
2.206732330322266e+02 
1.591928100585938e+02 
1.621599578857422e+02 
2.066920776367188e+02 
2.174751434326172e+02 
2.127141418457031e+02 
1.555309448242188e+02 
1.602973480224609e+02 
1.566334381103516e+02 
2.047854309082031e+02 
2.117104339599609e+02 
1.537174377441406e+02 
1.568961181640625e+02 
2.043752746582031e+02 
2.113132629394531e+02 
1.538851776123047e+02 
1.567491760253906e+02 
2.056228637695312e+02 
2.114370117187500e+02 
1.529147796630859e+02 
1.561710968017578e+02 
1.548379974365234e+02 
2.043993377685547e+02 
2.112940368652344e+02 
2.116999664306641e+02 
1.527620391845703e+02 
1.557619628906250e+02 
2.087398071289062e+02 
2.144268646240234e+02 
1.545506744384766e+02 
1.565016632080078e+02 
2.058927612304688e+02 
2.139282379150391e+02 
2.123162536621094e+02 
1.561365509033203e+02 
1.575774383544922e+02 
1.571855926513672e+02 
2.054854125976562e+02 
2.107176513671875e+02 
1.565557708740234e+02 
1.575571899414062e+02 
2.035012207031250e+02 
2.087261962890625e+02 
1.581169586181641e+02 
1.573623046875000e+02 
1.586644134521484e+02 
1.984879760742188e+02 
2.052633819580078e+02 
2.040314331054688e+02 
1.595696105957031e+02 
1.995386962890625e+02 
2.048409881591797e+02 
1.599386596679688e+02 
1.590470428466797e+02 
1.602509307861328e+02 
1.979115447998047e+02 
2.042250823974609e+02 
2.050327453613281e+02 
1.616623840332031e+02 
2.000769500732422e+02 
2.067873077392578e+02 
1.629345703125000e+02 
1.633037414550781e+02 
1.643460845947266e+02 
1.981061248779297e+02 
2.059512634277344e+02 
2.068230743408203e+02 
1.654604949951172e+02 
2.008682861328125e+02 
2.087421569824219e+02 
1.670446929931641e+02 
1.679681854248047e+02 
1.690567474365234e+02 
2.023619232177734e+02 
2.087448272705078e+02 
1.698705749511719e+02 
1.990054168701172e+02 
2.075844116210938e+02 
2.071316223144531e+02 
1.692080383300781e+02 
2.025627593994141e+02 
2.107792816162109e+02 
1.677119750976562e+02 
1.664798278808594e+02 
1.999635772705078e+02 
2.097804718017578e+02 
2.088532562255859e+02 
1.659470214843750e+02 
2.020782623291016e+02 
2.112035064697266e+02 
1.651757354736328e+02 
1.657806701660156e+02 
1.657931518554688e+02 
1.979242401123047e+02 
2.083970336914062e+02 
2.058056945800781e+02 
1.666713714599609e+02 
1.969802246093750e+02 
2.065566711425781e+02 
1.660625305175781e+02 
1.672718200683594e+02 
1.675196228027344e+02 
1.919227600097656e+02 
2.026608581542969e+02 
2.004843444824219e+02 
1.631255798339844e+02 
1.674149322509766e+02 
1.643971710205078e+02 
1.948584594726562e+02 
2.040905456542969e+02 
1.620125274658203e+02 
1.635494232177734e+02 
1.944855041503906e+02 
2.033813934326172e+02 
2.035309143066406e+02 
1.624456939697266e+02 
1.633644866943359e+02 
1.633324127197266e+02 
1.950911712646484e+02 
2.036907958984375e+02 
2.044177703857422e+02 
1.636009521484375e+02 
2.003449707031250e+02 
2.090750427246094e+02 
1.635681304931641e+02 
1.991736907958984e+02 
2.083516693115234e+02 
2.077268829345703e+02 
1.638089141845703e+02 
1.629958801269531e+02 
2.041633911132812e+02 
2.118221740722656e+02 
1.626371154785156e+02 
1.626711120605469e+02 
1.627719726562500e+02 
2.041583404541016e+02 
2.125591278076172e+02 
2.118667602539062e+02 
1.642439422607422e+02 
2.011562347412109e+02 
2.105136413574219e+02 
2.095519256591797e+02 
1.638047637939453e+02 
1.646084289550781e+02 
1.637952880859375e+02 
2.034042663574219e+02 
2.130227050781250e+02 
1.620859832763672e+02 
1.999115295410156e+02 
2.109913024902344e+02 
2.084043273925781e+02 
1.614157257080078e+02 
1.632530212402344e+02 
1.639898834228516e+02 
2.018368682861328e+02 
2.111767883300781e+02 
1.661282348632812e+02 
1.665573577880859e+02 
1.691977691650391e+02 
2.012397155761719e+02 
2.098132324218750e+02 
2.100825347900391e+02 
1.715765075683594e+02 
1.721592102050781e+02 
1.751917114257812e+02 
2.041170349121094e+02 
2.115625152587891e+02 
2.148709411621094e+02 
1.753786773681641e+02 
1.773896636962891e+02 
1.800117645263672e+02 
2.095425567626953e+02 
2.180177612304688e+02 
1.798617401123047e+02 
1.841827850341797e+02 
2.072901306152344e+02 
2.165432281494141e+02 
2.158138885498047e+02 
1.765454406738281e+02 
1.829459381103516e+02 
1.778084411621094e+02 
2.054697418212891e+02 
2.147726745605469e+02 
2.132354736328125e+02 
1.717940216064453e+02 
1.766387939453125e+02 
2.071668853759766e+02 
2.153342132568359e+02 
1.673029479980469e+02 
1.724446563720703e+02 
1.689967651367188e+02 
2.043858947753906e+02 
2.130905456542969e+02 
2.121358795166016e+02 
1.653572082519531e+02 
1.693926239013672e+02 
2.035431518554688e+02 
2.116072540283203e+02 
2.101420440673828e+02 
1.636522064208984e+02 
1.674783477783203e+02 
1.664053802490234e+02 
2.057234802246094e+02 
2.100680084228516e+02 
1.639337768554688e+02 
1.664836120605469e+02 
1.666532592773438e+02 
2.036806182861328e+02 
2.085396423339844e+02 
2.078801422119141e+02 
1.650499725341797e+02 
1.681589050292969e+02 
2.028541564941406e+02 
2.072140808105469e+02 
2.064097900390625e+02 
1.644099426269531e+02 
1.661838836669922e+02 
1.643318634033203e+02 
2.025046997070312e+02 
2.055253448486328e+02 
2.051889801025391e+02 
1.609289550781250e+02 
1.622209167480469e+02 
1.593558349609375e+02 
2.023408355712891e+02 
2.049110260009766e+02 
2.049941864013672e+02 
1.573315887451172e+02 
1.577839202880859e+02 
2.022072906494141e+02 
2.047673339843750e+02 
2.045367126464844e+02 
1.547847747802734e+02 
1.554538421630859e+02 
1.540161895751953e+02 
2.022246398925781e+02 
2.040615234375000e+02 
2.042257995605469e+02 
1.520924224853516e+02 
1.526787109375000e+02 
1.512727508544922e+02 
2.478678436279297e+02 
2.435760803222656e+02 
2.497797393798828e+02 
2.403023376464844e+02 
2.350414733886719e+02 
2.273198394775391e+02 
2.236259155273438e+02 
2.150849304199219e+02 
2.118385772705078e+02 
2.055812683105469e+02 
2.056470031738281e+02 
1.481452636718750e+02 
1.493276214599609e+02 
1.464321746826172e+02 
2.480602264404297e+02 
2.492344512939453e+02 
1.440504760742188e+02 
1.444838867187500e+02 
2.479426727294922e+02 
2.495133056640625e+02 
2.485444641113281e+02 
1.407958831787109e+02 
1.417705993652344e+02 
1.401866149902344e+02 
2.467572326660156e+02 
2.486145019531250e+02 
2.480447540283203e+02 
1.391252288818359e+02 
1.391054992675781e+02 
1.383290100097656e+02 
2.462828826904297e+02 
2.444194641113281e+02 
1.372829589843750e+02 
1.376183624267578e+02 
1.366551208496094e+02 
2.447894897460938e+02 
2.447066955566406e+02 
2.439174652099609e+02 
1.358877258300781e+02 
1.358849792480469e+02 
2.440720977783203e+02 
2.447470703125000e+02 
2.442857513427734e+02 
1.354617004394531e+02 
1.344542541503906e+02 
1.345939788818359e+02 
2.445410614013672e+02 
2.417184143066406e+02 
1.391910705566406e+02 
1.367504730224609e+02 
1.386227569580078e+02 
2.463331756591797e+02 
2.448802795410156e+02 
2.437640991210938e+02 
1.438834228515625e+02 
1.413573608398438e+02 
1.436482391357422e+02 
2.445933685302734e+02 
2.443896789550781e+02 
2.427212524414062e+02 
1.473613586425781e+02 
1.456814422607422e+02 
1.475568695068359e+02 
2.419131011962891e+02 
2.427695312500000e+02 
2.404174652099609e+02 
1.495045013427734e+02 
1.489741668701172e+02 
1.502425384521484e+02 
2.384763488769531e+02 
2.348773956298828e+02 
1.517766723632812e+02 
1.510167846679688e+02 
1.508075103759766e+02 
1.498183135986328e+02 
2.354782409667969e+02 
2.346271362304688e+02 
2.322678070068359e+02 
1.537061157226562e+02 
1.508001098632812e+02 
1.501751708984375e+02 
2.331847686767578e+02 
2.329733276367188e+02 
2.311620635986328e+02 
1.552914123535156e+02 
1.508629913330078e+02 
1.508822021484375e+02 
2.292082824707031e+02 
2.303403167724609e+02 
2.246857757568359e+02 
1.562782287597656e+02 
1.519224243164062e+02 
1.517165527343750e+02 
2.240874023437500e+02 
2.184842376708984e+02 
1.563106384277344e+02 
1.523813629150391e+02 
1.517216033935547e+02 
2.204795074462891e+02 
2.198747100830078e+02 
2.176922302246094e+02 
1.558747863769531e+02 
1.520524444580078e+02 
1.511565246582031e+02 
2.162050628662109e+02 
2.170730743408203e+02 
2.123130950927734e+02 
1.555889892578125e+02 
1.514812622070312e+02 
1.507845306396484e+02 
2.121736297607422e+02 
2.105184631347656e+02 
1.562422943115234e+02 
1.517558593750000e+02 
1.522695922851562e+02 
2.081845703125000e+02 
2.086229095458984e+02 
2.064995880126953e+02 
1.579058380126953e+02 
1.549575958251953e+02 
1.575344085693359e+02 
2.046866455078125e+02 
2.055413513183594e+02 
2.036715087890625e+02 
1.582118377685547e+02 
1.583188781738281e+02 
1.583638153076172e+02 
2.003457794189453e+02 
2.021121215820312e+02 
1.997185668945312e+02 
1.568746032714844e+02 
1.574975891113281e+02 
1.564912719726562e+02 
1.978943786621094e+02 
1.995222320556641e+02 
1.570875244140625e+02 
1.564826965332031e+02 
1.581647491455078e+02 
1.946912689208984e+02 
1.983488769531250e+02 
1.977317047119141e+02 
1.601805267333984e+02 
1.619615325927734e+02 
1.933418273925781e+02 
1.970446319580078e+02 
1.970066833496094e+02 
1.617876739501953e+02 
1.625969238281250e+02 
1.932463684082031e+02 
1.967634582519531e+02 
1.968805694580078e+02 
1.619964141845703e+02 
1.629144287109375e+02 
1.926992492675781e+02 
1.963105163574219e+02 
1.955141906738281e+02 
1.626265258789062e+02 
1.637303924560547e+02 
1.910057830810547e+02 
1.937587432861328e+02 
1.909371795654297e+02 
1.633350524902344e+02 
1.637636260986328e+02 
1.893905487060547e+02 
1.879545135498047e+02 
1.642928466796875e+02 
1.603197631835938e+02 
1.583274841308594e+02 
1.614097747802734e+02 
1.867208099365234e+02 
1.857792816162109e+02 
1.653182525634766e+02 
1.590585784912109e+02 
1.613294525146484e+02 
1.870275878906250e+02 
1.854092254638672e+02 
1.862987213134766e+02 
1.607435760498047e+02 
1.593680267333984e+02 
1.851157836914062e+02 
1.838132629394531e+02 
1.861377105712891e+02 
1.573309783935547e+02 
1.546483154296875e+02 
1.843120269775391e+02 
1.835239562988281e+02 
1.828095550537109e+02 
1.590418395996094e+02 
1.524475250244141e+02 
1.551641845703125e+02 
1.849599304199219e+02 
1.801979827880859e+02 
1.826006774902344e+02 
1.618516845703125e+02 
1.528976593017578e+02 
1.553612518310547e+02 
1.831579132080078e+02 
1.808954925537109e+02 
1.799222106933594e+02 
1.821552581787109e+02 
1.566268157958984e+02 
1.576511535644531e+02 
1.532498168945312e+02 
1.563386077880859e+02 
1.857116394042969e+02 
1.794719085693359e+02 
1.829278869628906e+02 
1.586614837646484e+02 
1.481032562255859e+02 
1.518567352294922e+02 
1.922976989746094e+02 
1.866947784423828e+02 
1.893353424072266e+02 
1.843628387451172e+02 
1.593484039306641e+02 
1.553779449462891e+02 
1.544440002441406e+02 
1.525419158935547e+02 
2.010166320800781e+02 
1.958250427246094e+02 
1.981690368652344e+02 
1.917165679931641e+02 
1.705449066162109e+02 
1.624174804687500e+02 
1.515616607666016e+02 
1.554923248291016e+02 
2.114103088378906e+02 
2.051218261718750e+02 
2.073269500732422e+02 
2.008448486328125e+02 
1.792667694091797e+02 
1.720556793212891e+02 
1.589922943115234e+02 
1.641894378662109e+02 
1.555581512451172e+02 
2.141363220214844e+02 
2.094808807373047e+02 
2.127209777832031e+02 
1.823836059570312e+02 
1.677674560546875e+02 
1.721280975341797e+02 
1.639161834716797e+02 
2.095508728027344e+02 
2.075005187988281e+02 
2.127341461181641e+02 
1.856977081298828e+02 
1.835879211425781e+02 
1.825552520751953e+02 
1.760341491699219e+02 
2.074803619384766e+02 
2.078723449707031e+02 
2.076262207031250e+02 
1.847151794433594e+02 
1.793599700927734e+02 
1.803995361328125e+02 
2.103074035644531e+02 
2.091901245117188e+02 
2.105537567138672e+02 
1.776755218505859e+02 
1.771903533935547e+02 
1.791679382324219e+02 
2.073702392578125e+02 
2.044931030273438e+02 
2.114040679931641e+02 
1.792707214355469e+02 
1.803406219482422e+02 
1.767400360107422e+02 
2.020245819091797e+02 
2.001029205322266e+02 
2.043384399414062e+02 
1.794261322021484e+02 
1.809864654541016e+02 
1.796949768066406e+02 
1.986233215332031e+02 
1.987165069580078e+02 
2.001735229492188e+02 
1.743542327880859e+02 
1.750715026855469e+02 
1.737659149169922e+02 
1.765793609619141e+02 
1.939078521728516e+02 
1.976789550781250e+02 
1.950652770996094e+02 
1.991055145263672e+02 
1.702682189941406e+02 
1.684075317382812e+02 
1.716762542724609e+02 
1.934239654541016e+02 
1.973856811523438e+02 
1.962077026367188e+02 
1.965469207763672e+02 
1.687950286865234e+02 
1.673639678955078e+02 
1.676667175292969e+02 
1.951007995605469e+02 
1.986429290771484e+02 
1.977383575439453e+02 
1.988814239501953e+02 
1.646871948242188e+02 
1.657913970947266e+02 
1.646760559082031e+02 
1.664768066406250e+02 
1.960585327148438e+02 
2.000156860351562e+02 
1.973021240234375e+02 
2.005467224121094e+02 
1.642389678955078e+02 
1.654369506835938e+02 
1.648575134277344e+02 
1.653079071044922e+02 
1.898083801269531e+02 
1.930905914306641e+02 
1.882354888916016e+02 
1.966313171386719e+02 
1.652914276123047e+02 
1.663197326660156e+02 
1.662433166503906e+02 
1.660789947509766e+02 
1.925392761230469e+02 
1.953529510498047e+02 
1.972696228027344e+02 
1.897103729248047e+02 
1.918697204589844e+02 
1.877740020751953e+02 
1.630179290771484e+02 
1.656897888183594e+02 
1.630969543457031e+02 
1.656941375732422e+02 
1.677896270751953e+02 
1.675336608886719e+02 
1.914877624511719e+02 
1.978587493896484e+02 
1.972349548339844e+02 
1.927427978515625e+02 
1.991732788085938e+02 
1.922217407226562e+02 
1.983417053222656e+02 
1.605567626953125e+02 
1.612787475585938e+02 
1.615418243408203e+02 
1.612140350341797e+02 
1.622940063476562e+02 
1.844691162109375e+02 
1.905496368408203e+02 
1.854379882812500e+02 
1.880204010009766e+02 
1.956516876220703e+02 
1.631715087890625e+02 
1.628592681884766e+02 
1.624985504150391e+02 
1.625847473144531e+02 
1.826971130371094e+02 
1.870908966064453e+02 
1.858321380615234e+02 
1.823894500732422e+02 
1.866809387207031e+02 
1.870204772949219e+02 
1.581889495849609e+02 
1.592613677978516e+02 
1.566596374511719e+02 
1.618363494873047e+02 
1.830524291992188e+02 
1.900671539306641e+02 
1.841051177978516e+02 
1.831126556396484e+02 
1.882891540527344e+02 
1.884696655273438e+02 
1.481188659667969e+02 
1.501526336669922e+02 
1.496914215087891e+02 
1.499695587158203e+02 
1.532835845947266e+02 
1.564752044677734e+02 
1.876988677978516e+02 
1.934193115234375e+02 
1.911622772216797e+02 
1.857687530517578e+02 
1.897418212890625e+02 
1.873101043701172e+02 
1.859186096191406e+02 
1.549776306152344e+02 
1.563204193115234e+02 
1.563157043457031e+02 
1.554605865478516e+02 
1.561880187988281e+02 
1.540661773681641e+02 
1.517085571289062e+02 
1.877777252197266e+02 
1.944594116210938e+02 
1.899102935791016e+02 
1.889745178222656e+02 
1.961882934570312e+02 
1.952561645507812e+02 
1.561433563232422e+02 
1.572225952148438e+02 
1.552516784667969e+02 
1.590522460937500e+02 
1.583516082763672e+02 
2.287914733886719e+02 
2.280791168212891e+02 
2.257172393798828e+02 
2.318211364746094e+02 
2.297135467529297e+02 
2.313599395751953e+02 
1.872168579101562e+02 
1.940899200439453e+02 
1.891015625000000e+02 
1.927932891845703e+02 
1.928361663818359e+02 
1.592296295166016e+02 
1.611880187988281e+02 
1.594809875488281e+02 
1.588420867919922e+02 
1.560701141357422e+02 
2.302440338134766e+02 
2.272712402343750e+02 
2.282453613281250e+02 
2.278624877929688e+02 
2.275995635986328e+02 
2.325760650634766e+02 
2.312602844238281e+02 
2.322918395996094e+02 
1.955750732421875e+02 
1.964916076660156e+02 
1.949202423095703e+02 
1.916773681640625e+02 
1.912653045654297e+02 
1.566960144042969e+02 
1.580733947753906e+02 
1.574217681884766e+02 
1.573726348876953e+02 
1.595165710449219e+02 
1.595249481201172e+02 
1.594882965087891e+02 
1.972326507568359e+02 
1.911183013916016e+02 
1.906376953125000e+02 
2.038323974609375e+02 
1.941739196777344e+02 
2.038184814453125e+02 
2.030183410644531e+02 
2.302221984863281e+02 
2.304493560791016e+02 
2.280393524169922e+02 
2.265647888183594e+02 
2.267208557128906e+02 
2.271807250976562e+02 
2.250842590332031e+02 
2.265049591064453e+02 
2.233708953857422e+02 
1.927862548828125e+02 
1.918618927001953e+02 
1.965851593017578e+02 
1.980344085693359e+02 
1.588689270019531e+02 
1.598732452392578e+02 
1.591699066162109e+02 
1.601614532470703e+02 
1.584957275390625e+02 
1.962128295898438e+02 
1.951861267089844e+02 
1.966568298339844e+02 
1.988248443603516e+02 
1.961832733154297e+02 
1.995023651123047e+02 
1.972485351562500e+02 
2.203248596191406e+02 
2.209178161621094e+02 
2.236555328369141e+02 
2.267353820800781e+02 
2.285412597656250e+02 
2.257506713867188e+02 
2.287693786621094e+02 
2.273548278808594e+02 
2.282236633300781e+02 
2.250068206787109e+02 
1.902418212890625e+02 
1.932093658447266e+02 
1.921031799316406e+02 
1.924430084228516e+02 
1.936490631103516e+02 
1.932843780517578e+02 
1.685056610107422e+02 
1.661769256591797e+02 
1.661140899658203e+02 
1.628334655761719e+02 
1.605079193115234e+02 
1.953005065917969e+02 
1.952613677978516e+02 
1.922046356201172e+02 
1.904491577148438e+02 
1.892835845947266e+02 
1.975641174316406e+02 
1.915288391113281e+02 
1.966011047363281e+02 
1.910604095458984e+02 
1.952516937255859e+02 
1.911410675048828e+02 
1.931808929443359e+02 
2.218426971435547e+02 
2.197663116455078e+02 
2.199022827148438e+02 
2.198277740478516e+02 
2.184967346191406e+02 
2.155400543212891e+02 
2.105633239746094e+02 
1.868461914062500e+02 
1.845188903808594e+02 
1.915705108642578e+02 
1.944472808837891e+02 
1.653254241943359e+02 
1.632952423095703e+02 
1.649228820800781e+02 
1.647354736328125e+02 
1.965640869140625e+02 
1.947803497314453e+02 
1.939585113525391e+02 
1.929574737548828e+02 
1.923901824951172e+02 
1.996163330078125e+02 
1.922695465087891e+02 
1.950223236083984e+02 
1.881007080078125e+02 
1.897216796875000e+02 
2.057790679931641e+02 
2.022518615722656e+02 
2.007548065185547e+02 
2.011654205322266e+02 
2.027736511230469e+02 
2.046106872558594e+02 
2.048448486328125e+02 
2.159591369628906e+02 
2.116526184082031e+02 
2.100673522949219e+02 
1.822164154052734e+02 
1.829921722412109e+02 
1.817149200439453e+02 
1.837497711181641e+02 
1.825993804931641e+02 
1.843676452636719e+02 
1.631858673095703e+02 
1.614196319580078e+02 
1.622280883789062e+02 
1.618526153564453e+02 
1.948161468505859e+02 
1.907793273925781e+02 
1.860992126464844e+02 
1.812547912597656e+02 
1.757578430175781e+02 
1.895607452392578e+02 
1.751148376464844e+02 
1.809015045166016e+02 
1.720872497558594e+02 
1.754411773681641e+02 
2.088050231933594e+02 
2.047873535156250e+02 
2.032977752685547e+02 
2.041667633056641e+02 
2.062852478027344e+02 
2.073413848876953e+02 
2.138492431640625e+02 
2.180706329345703e+02 
2.191226959228516e+02 
2.206051025390625e+02 
2.220791015625000e+02 
2.224259643554688e+02 
2.225079803466797e+02 
2.223899688720703e+02 
2.222356872558594e+02 
2.221703643798828e+02 
2.222479553222656e+02 
2.224471740722656e+02 
2.226600799560547e+02 
2.227531280517578e+02 
2.227235565185547e+02 
2.226749725341797e+02 
2.226654510498047e+02 
2.224942016601562e+02 
2.219790039062500e+02 
2.215798950195312e+02 
2.178654479980469e+02 
2.133210449218750e+02 
2.096959075927734e+02 
2.072328338623047e+02 
2.057469024658203e+02 
2.002090759277344e+02 
1.951542663574219e+02 
1.912038879394531e+02 
1.878692321777344e+02 
1.854929962158203e+02 
1.836700439453125e+02 
1.815101776123047e+02 
1.824370880126953e+02 
1.787469177246094e+02 
1.763887786865234e+02 
1.760063018798828e+02 
1.771877593994141e+02 
1.811618194580078e+02 
1.830327148437500e+02 
1.524275207519531e+02 
1.497973937988281e+02 
1.551922454833984e+02 
1.574872741699219e+02 
1.587451934814453e+02 
1.858957672119141e+02 
1.842320251464844e+02 
1.873842620849609e+02 
1.888292541503906e+02 
1.856781768798828e+02 
1.818627624511719e+02 
1.854493255615234e+02 
1.886646881103516e+02 
1.908793640136719e+02 
1.933320465087891e+02 
2.021670837402344e+02 
2.070680389404297e+02 
2.079463348388672e+02 
2.090444335937500e+02 
2.115579986572266e+02 
2.132387390136719e+02 
2.134277038574219e+02 
2.133508758544922e+02 
2.131674957275391e+02 
2.130354766845703e+02 
2.130626525878906e+02 
2.132351531982422e+02 
2.134628448486328e+02 
2.136189270019531e+02 
2.136293487548828e+02 
2.135756378173828e+02 
2.135721435546875e+02 
2.135556945800781e+02 
2.131031036376953e+02 
2.125595245361328e+02 
2.109402923583984e+02 
2.060763397216797e+02 
2.019559326171875e+02 
1.990340728759766e+02 
1.974064331054688e+02 
1.932030944824219e+02 
1.879242095947266e+02 
1.835043792724609e+02 
1.798281555175781e+02 
1.773275146484375e+02 
1.753098907470703e+02 
1.720087738037109e+02 
1.687197113037109e+02 
1.618154907226562e+02 
1.560443267822266e+02 
1.506141815185547e+02 
1.544852142333984e+02 
1.530087432861328e+02 
1.523821105957031e+02 
1.499106750488281e+02 
1.482188873291016e+02 
1.699647979736328e+02 
1.656884460449219e+02 
1.636552886962891e+02 
1.633705444335938e+02 
1.630303955078125e+02 
1.626098022460938e+02 
1.626679229736328e+02 
1.627889556884766e+02 
1.635811157226562e+02 
1.658234252929688e+02 
1.718212432861328e+02 
1.801963806152344e+02 
1.841977844238281e+02 
1.837064819335938e+02 
1.833469390869141e+02 
1.830997467041016e+02 
1.829460754394531e+02 
1.829020996093750e+02 
1.830523529052734e+02 
1.834409637451172e+02 
1.840182952880859e+02 
1.847619628906250e+02 
1.854540557861328e+02 
1.858009948730469e+02 
1.857472839355469e+02 
1.851329193115234e+02 
1.828320312500000e+02 
1.803769989013672e+02 
1.791417846679688e+02 
1.787751159667969e+02 
1.794369812011719e+02 
1.804851684570312e+02 
1.694841461181641e+02 
1.670360412597656e+02 
1.679552764892578e+02 
1.710373840332031e+02 
1.747250671386719e+02 
1.779249725341797e+02 
1.777113494873047e+02 
1.720674133300781e+02 
1.760161437988281e+02 
1.692412567138672e+02 
1.691807708740234e+02 
1.700083007812500e+02 
1.691487426757812e+02 
1.685060577392578e+02 
1.680560455322266e+02 
1.681943511962891e+02 
1.693544769287109e+02 
1.719342956542969e+02 
1.775731964111328e+02 
1.859679870605469e+02 
2.011787414550781e+02 
1.856464996337891e+02 
1.795801696777344e+02 
1.918635406494141e+02 
2.008634338378906e+02 
1.897399291992188e+02 
1.922286071777344e+02 
2.009558410644531e+02 
1.900428771972656e+02 
1.919328765869141e+02 
2.001229095458984e+02 
1.897967224121094e+02 
1.917339782714844e+02 
1.996340637207031e+02 
1.893926696777344e+02 
1.915274505615234e+02 
1.993350982666016e+02 
1.889725494384766e+02 
1.914648590087891e+02 
1.993687286376953e+02 
1.885550079345703e+02 
1.915080718994141e+02 
1.997368774414062e+02 
1.881880340576172e+02 
1.915757598876953e+02 
2.001184234619141e+02 
1.879754791259766e+02 
1.916146087646484e+02 
2.002410430908203e+02 
1.879512634277344e+02 
1.916157073974609e+02 
2.001100616455078e+02 
1.880358276367188e+02 
1.916023406982422e+02 
1.998912811279297e+02 
1.881285247802734e+02 
1.915977020263672e+02 
1.997980041503906e+02 
1.881414184570312e+02 
1.916084899902344e+02 
2.000570068359375e+02 
1.879317474365234e+02 
1.916136169433594e+02 
2.009758758544922e+02 
1.871120300292969e+02 
1.915661163330078e+02 
2.028601989746094e+02 
1.843751831054688e+02 
1.810912475585938e+02 
1.836727142333984e+02 
1.821391296386719e+02 
1.837760772705078e+02 
1.845579986572266e+02 
1.834170532226562e+02 
1.819772491455078e+02 
1.789840545654297e+02 
1.769073181152344e+02 
1.818524322509766e+02 
1.760406494140625e+02 
1.781997222900391e+02 
1.729618682861328e+02 
1.731071929931641e+02 
1.680594787597656e+02 
1.669943847656250e+02 
1.628012237548828e+02 
1.610128936767578e+02 
1.581956024169922e+02 
1.559913330078125e+02 
1.550421752929688e+02 
1.517260742187500e+02 
1.521086120605469e+02 
1.500788574218750e+02 
1.719517211914062e+02 
1.710962524414062e+02 
1.734034271240234e+02 
1.761429901123047e+02 
1.787958831787109e+02 
1.796791534423828e+02 
1.754868011474609e+02 
1.689586791992188e+02 
1.728568420410156e+02 
1.687524566650391e+02 
1.696955261230469e+02 
1.722733154296875e+02 
1.748914337158203e+02 
1.775532226562500e+02 
1.789411621093750e+02 
2.119441986083984e+02 
2.089553070068359e+02 
2.057177734375000e+02 
2.028748168945312e+02 
2.014385528564453e+02 
2.018157196044922e+02 
2.026393585205078e+02 
2.037840270996094e+02 
2.048753967285156e+02 
2.047186584472656e+02 
2.074677429199219e+02 
2.069927673339844e+02 
2.070733337402344e+02 
2.057354736328125e+02 
2.051517333984375e+02 
2.047799987792969e+02 
2.048080291748047e+02 
2.057501831054688e+02 
2.070515136718750e+02 
2.077427062988281e+02 
2.077696990966797e+02 
2.074222717285156e+02 
2.070765228271484e+02 
2.071037750244141e+02 
2.079148406982422e+02 
2.103719482421875e+02 
2.126696319580078e+02 
2.182823333740234e+02 
2.196537475585938e+02 
2.160719604492188e+02 
2.121307678222656e+02 
2.084606933593750e+02 
2.138676147460938e+02 
2.113864746093750e+02 
1.532227630615234e+02 
1.484895019531250e+02 
1.481922149658203e+02 
1.449026031494141e+02 
1.451377868652344e+02 
1.437652587890625e+02 
1.450505981445312e+02 
1.749778900146484e+02 
1.757802124023438e+02 
1.777648162841797e+02 
1.774477539062500e+02 
1.757271118164062e+02 
1.737680511474609e+02 
1.769564361572266e+02 
1.750011138916016e+02 
1.787099304199219e+02 
1.789894866943359e+02 
1.811993560791016e+02 
1.807720642089844e+02 
1.773143920898438e+02 
2.134743652343750e+02 
2.108694915771484e+02 
2.101135101318359e+02 
2.121709136962891e+02 
2.157648773193359e+02 
2.191253356933594e+02 
2.167385711669922e+02 
2.098234100341797e+02 
2.137387390136719e+02 
2.069872741699219e+02 
2.059190979003906e+02 
2.058331298828125e+02 
2.053034667968750e+02 
2.059240417480469e+02 
2.067793579101562e+02 
2.075351104736328e+02 
2.079833984375000e+02 
2.083666534423828e+02 
2.153477935791016e+02 
2.185446624755859e+02 
2.182547912597656e+02 
2.159226684570312e+02 
2.176461639404297e+02 
2.139750518798828e+02 
2.126044464111328e+02 
2.093614654541016e+02 
2.097032470703125e+02 
2.077720794677734e+02 
2.096070861816406e+02 
1.523384704589844e+02 
1.470784301757812e+02 
1.516238098144531e+02 
1.464350738525391e+02 
1.517725677490234e+02 
1.470914916992188e+02 
1.515920410156250e+02 
1.474908752441406e+02 
1.507673339843750e+02 
1.483264007568359e+02 
1.486349334716797e+02 
1.809898834228516e+02 
1.790426635742188e+02 
1.771199493408203e+02 
1.759300842285156e+02 
1.763483734130859e+02 
1.757268524169922e+02 
1.769762725830078e+02 
1.787145233154297e+02 
1.795972595214844e+02 
1.794202423095703e+02 
2.118304290771484e+02 
2.097932586669922e+02 
2.101618499755859e+02 
2.132616271972656e+02 
2.175153656005859e+02 
2.213981170654297e+02 
2.198694610595703e+02 
2.173657226562500e+02 
2.114379577636719e+02 
2.150546722412109e+02 
2.080204010009766e+02 
2.072227783203125e+02 
2.105437469482422e+02 
2.141229248046875e+02 
2.166932830810547e+02 
2.150795593261719e+02 
2.103806457519531e+02 
2.090300445556641e+02 
2.077242126464844e+02 
2.052609863281250e+02 
2.035988769531250e+02 
2.012268371582031e+02 
1.997131347656250e+02 
1.977837219238281e+02 
1.950883636474609e+02 
1.524939880371094e+02 
1.470789337158203e+02 
1.506106719970703e+02 
1.452521362304688e+02 
1.491849670410156e+02 
1.445760040283203e+02 
1.476272277832031e+02 
1.449863433837891e+02 
1.488176879882812e+02 
1.820899353027344e+02 
1.811683807373047e+02 
1.818892669677734e+02 
1.809800872802734e+02 
1.805900268554688e+02 
1.787887115478516e+02 
1.774015655517578e+02 
1.768426818847656e+02 
2.206902008056641e+02 
2.205606384277344e+02 
2.199208221435547e+02 
2.164709625244141e+02 
2.123291931152344e+02 
2.144496459960938e+02 
2.111097412109375e+02 
2.120308380126953e+02 
2.146149597167969e+02 
2.183166046142578e+02 
2.202939300537109e+02 
2.185504302978516e+02 
2.169075012207031e+02 
1.986858215332031e+02 
1.942547454833984e+02 
1.955456085205078e+02 
1.889836730957031e+02 
1.915351867675781e+02 
1.848353881835938e+02 
1.885432434082031e+02 
1.827188720703125e+02 
1.866835327148438e+02 
1.822697906494141e+02 
1.881475219726562e+02 
1.611190185546875e+02 
1.550877990722656e+02 
1.614677429199219e+02 
1.554988098144531e+02 
1.630003051757812e+02 
1.570610046386719e+02 
1.629493103027344e+02 
1.582737579345703e+02 
1.616606597900391e+02 
1.589216461181641e+02 
1.636976013183594e+02 
1.818533020019531e+02 
1.805915985107422e+02 
1.816891937255859e+02 
1.796267852783203e+02 
1.798578948974609e+02 
1.800277404785156e+02 
2.214927825927734e+02 
2.212828521728516e+02 
2.209209136962891e+02 
2.213439178466797e+02 
2.211513214111328e+02 
2.192726287841797e+02 
2.206887512207031e+02 
2.200285339355469e+02 
2.199076690673828e+02 
2.163644866943359e+02 
2.000782012939453e+02 
1.929305114746094e+02 
1.970207061767578e+02 
1.893919372558594e+02 
1.939117126464844e+02 
1.866696624755859e+02 
1.909432525634766e+02 
1.834705657958984e+02 
1.922252349853516e+02 
1.710465087890625e+02 
1.664593658447266e+02 
1.674033966064453e+02 
1.626303863525391e+02 
1.645326538085938e+02 
1.617319335937500e+02 
1.641524200439453e+02 
1.875871734619141e+02 
1.937040710449219e+02 
1.823103942871094e+02 
1.806689147949219e+02 
1.813898010253906e+02 
2.213026733398438e+02 
2.141429748535156e+02 
2.186225891113281e+02 
2.129990081787109e+02 
2.125023803710938e+02 
2.139188995361328e+02 
2.191189880371094e+02 
2.197965545654297e+02 
2.195632629394531e+02 
2.198297729492188e+02 
2.199680938720703e+02 
2.022137756347656e+02 
1.955281982421875e+02 
2.002595062255859e+02 
1.899976501464844e+02 
1.996863708496094e+02 
1.939762420654297e+02 
1.998316345214844e+02 
1.946051635742188e+02 
2.047468261718750e+02 
1.740590209960938e+02 
1.660027313232422e+02 
1.682869567871094e+02 
1.599335174560547e+02 
1.627945709228516e+02 
1.550795593261719e+02 
1.638146820068359e+02 
1.784464874267578e+02 
1.795748901367188e+02 
1.777990570068359e+02 
1.802068939208984e+02 
1.849164581298828e+02 
1.906217041015625e+02 
1.947547912597656e+02 
2.256093292236328e+02 
2.178743591308594e+02 
2.226361694335938e+02 
2.238128356933594e+02 
2.156396942138672e+02 
2.133693389892578e+02 
2.152476196289062e+02 
2.184107513427734e+02 
2.112516937255859e+02 
2.167631378173828e+02 
2.082389068603516e+02 
2.135617523193359e+02 
2.053728637695312e+02 
2.128795166015625e+02 
1.745186767578125e+02 
1.645474700927734e+02 
1.660249938964844e+02 
1.547111358642578e+02 
1.577390594482422e+02 
1.464992980957031e+02 
1.509618988037109e+02 
1.398267974853516e+02 
1.464597625732422e+02 
1.405168457031250e+02 
1.444464721679688e+02 
1.408960876464844e+02 
1.473322448730469e+02 
1.770965881347656e+02 
1.754223785400391e+02 
1.742131042480469e+02 
1.786987152099609e+02 
1.785372924804688e+02 
1.784628448486328e+02 
2.165792236328125e+02 
2.107064514160156e+02 
2.137802429199219e+02 
2.173565826416016e+02 
2.120914764404297e+02 
2.182251129150391e+02 
2.134823303222656e+02 
2.131534118652344e+02 
2.161309051513672e+02 
2.184277343750000e+02 
2.242769622802734e+02 
2.178528594970703e+02 
2.210395355224609e+02 
2.126765136718750e+02 
2.163441925048828e+02 
2.064559173583984e+02 
2.107054443359375e+02 
1.985226593017578e+02 
2.061055145263672e+02 
1.984535369873047e+02 
2.081150970458984e+02 
1.604668731689453e+02 
1.526396636962891e+02 
1.559621124267578e+02 
1.521957092285156e+02 
1.565242156982422e+02 
1.703752441406250e+02 
1.741210021972656e+02 
1.690190429687500e+02 
1.712985229492188e+02 
2.136249694824219e+02 
2.079217987060547e+02 
2.091183319091797e+02 
2.162986145019531e+02 
2.094821014404297e+02 
2.163576354980469e+02 
2.086518249511719e+02 
2.105360717773438e+02 
2.192238159179688e+02 
2.099733734130859e+02 
2.123173522949219e+02 
2.014120635986328e+02 
2.040229797363281e+02 
1.945647735595703e+02 
2.008667907714844e+02 
1.661682586669922e+02 
1.574498901367188e+02 
1.596212158203125e+02 
1.538773651123047e+02 
1.563762664794922e+02 
1.537939453125000e+02 
1.574377593994141e+02 
1.670345611572266e+02 
1.699808654785156e+02 
1.658892364501953e+02 
1.709475555419922e+02 
1.836805419921875e+02 
1.994116058349609e+02 
1.949730682373047e+02 
1.951639556884766e+02 
1.746062774658203e+02 
2.049934387207031e+02 
1.989067382812500e+02 
2.090670928955078e+02 
2.017438964843750e+02 
2.124817504882812e+02 
2.074754943847656e+02 
2.182000732421875e+02 
2.071047668457031e+02 
2.115802154541016e+02 
1.996018981933594e+02 
2.043837585449219e+02 
1.946318817138672e+02 
2.035517730712891e+02 
1.670685119628906e+02 
1.598749847412109e+02 
1.617863311767578e+02 
1.579629974365234e+02 
1.617128906250000e+02 
1.668186950683594e+02 
1.596395263671875e+02 
1.577466125488281e+02 
1.592834472656250e+02 
1.650749969482422e+02 
1.785126800537109e+02 
1.955372772216797e+02 
1.904015350341797e+02 
1.903032836914062e+02 
1.703400878906250e+02 
1.935508728027344e+02 
1.925541992187500e+02 
2.229440460205078e+02 
2.126678771972656e+02 
2.165887451171875e+02 
2.053378143310547e+02 
2.096283264160156e+02 
1.995351715087891e+02 
2.069906921386719e+02 
1.699771423339844e+02 
1.633344879150391e+02 
1.636918792724609e+02 
1.594868011474609e+02 
1.617182006835938e+02 
1.597134704589844e+02 
1.626221008300781e+02 
1.554654846191406e+02 
1.857818145751953e+02 
1.863982391357422e+02 
1.885871124267578e+02 
1.857555999755859e+02 
2.227755279541016e+02 
2.134807128906250e+02 
2.171853942871094e+02 
2.076752166748047e+02 
2.135781707763672e+02 
1.697668609619141e+02 
1.600860290527344e+02 
1.618362579345703e+02 
1.545418853759766e+02 
1.570325164794922e+02 
1.533561248779297e+02 
1.571655426025391e+02 
1.682528381347656e+02 
1.615114746093750e+02 
1.596251068115234e+02 
1.602402496337891e+02 
1.610740661621094e+02 
1.686187133789062e+02 
1.780776214599609e+02 
1.765646057128906e+02 
1.796999511718750e+02 
1.818511199951172e+02 
2.289928894042969e+02 
2.197792816162109e+02 
2.234513244628906e+02 
2.121959686279297e+02 
2.149564361572266e+02 
2.044875030517578e+02 
2.085901641845703e+02 
1.681546173095703e+02 
1.598107910156250e+02 
1.624660949707031e+02 
1.577643127441406e+02 
1.617170715332031e+02 
1.489213409423828e+02 
1.479530181884766e+02 
1.479425354003906e+02 
1.493958587646484e+02 
1.860306854248047e+02 
1.869375152587891e+02 
1.868371124267578e+02 
1.815401153564453e+02 
2.205626525878906e+02 
2.116649932861328e+02 
2.137542266845703e+02 
2.036415100097656e+02 
2.090746002197266e+02 
1.707880706787109e+02 
1.636311340332031e+02 
1.638759002685547e+02 
1.580825347900391e+02 
1.602928466796875e+02 
1.418991088867188e+02 
1.464651031494141e+02 
1.413168334960938e+02 
1.498331146240234e+02 
1.616241912841797e+02 
1.533127899169922e+02 
1.692068481445312e+02 
1.766510162353516e+02 
1.824870147705078e+02 
2.240699310302734e+02 
2.147548675537109e+02 
2.177723693847656e+02 
2.070353088378906e+02 
2.128613128662109e+02 
1.693299865722656e+02 
1.588652191162109e+02 
1.619739532470703e+02 
1.525613250732422e+02 
1.557819366455078e+02 
1.510230102539062e+02 
1.534220275878906e+02 
1.418680267333984e+02 
1.501053161621094e+02 
1.414196166992188e+02 
1.499146423339844e+02 
1.568213500976562e+02 
1.593800811767578e+02 
1.544782104492188e+02 
2.275678100585938e+02 
2.191450653076172e+02 
2.218460235595703e+02 
2.120808715820312e+02 
2.162894897460938e+02 
1.581619110107422e+02 
1.507118530273438e+02 
1.516884155273438e+02 
1.463311767578125e+02 
1.477040252685547e+02 
1.492065734863281e+02 
1.503226013183594e+02 
1.474948120117188e+02 
1.552559204101562e+02 
1.614344024658203e+02 
1.657772369384766e+02 
1.602664184570312e+02 
2.293397979736328e+02 
2.206612701416016e+02 
2.220296020507812e+02 
2.111235351562500e+02 
2.130307464599609e+02 
2.019897918701172e+02 
2.066560516357422e+02 
1.541659545898438e+02 
1.469921417236328e+02 
1.467487945556641e+02 
1.411361236572266e+02 
1.428010864257812e+02 
1.593924713134766e+02 
1.528920745849609e+02 
1.534410400390625e+02 
1.526307067871094e+02 
1.588621215820312e+02 
1.724555664062500e+02 
1.683974304199219e+02 
1.683117980957031e+02 
1.543046417236328e+02 
1.671716003417969e+02 
2.193037567138672e+02 
2.116339263916016e+02 
2.129453582763672e+02 
2.035926666259766e+02 
2.043392333984375e+02 
1.505750732421875e+02 
1.408158264160156e+02 
1.447328338623047e+02 
1.352192687988281e+02 
1.396252288818359e+02 
1.344980926513672e+02 
1.391591949462891e+02 
1.537120513916016e+02 
1.569969329833984e+02 
1.715276336669922e+02 
1.753029785156250e+02 
1.752273406982422e+02 
2.142158050537109e+02 
2.065739898681641e+02 
2.068804473876953e+02 
1.958220672607422e+02 
1.962799377441406e+02 
1.819301605224609e+02 
1.877766418457031e+02 
1.777326812744141e+02 
1.873123931884766e+02 
1.498054809570312e+02 
1.403263244628906e+02 
1.428680114746094e+02 
1.372395935058594e+02 
1.413172454833984e+02 
1.629215087890625e+02 
1.697873382568359e+02 
1.655210876464844e+02 
1.794182128906250e+02 
1.748773803710938e+02 
1.752917785644531e+02 
1.623113708496094e+02 
1.747110748291016e+02 
1.951103973388672e+02 
1.870798034667969e+02 
1.884234771728516e+02 
1.776759338378906e+02 
1.821821136474609e+02 
1.509399108886719e+02 
1.424165344238281e+02 
1.422621765136719e+02 
1.352381439208984e+02 
1.378534393310547e+02 
1.674098815917969e+02 
1.683835754394531e+02 
1.666143951416016e+02 
1.742317504882812e+02 
1.768614196777344e+02 
1.838019104003906e+02 
1.980164794921875e+02 
1.878646545410156e+02 
1.905913085937500e+02 
1.792025756835938e+02 
1.849493713378906e+02 
1.452132873535156e+02 
1.348614196777344e+02 
1.358355560302734e+02 
1.279750518798828e+02 
1.308448028564453e+02 
1.673068084716797e+02 
1.649340515136719e+02 
1.673966522216797e+02 
1.745029907226562e+02 
1.889689025878906e+02 
1.844355773925781e+02 
1.847787780761719e+02 
1.711941528320312e+02 
1.838191375732422e+02 
2.005459747314453e+02 
1.909204864501953e+02 
1.920255126953125e+02 
1.798958435058594e+02 
1.829951171875000e+02 
1.373296508789062e+02 
1.261654357910156e+02 
1.272794342041016e+02 
1.160319137573242e+02 
1.240974960327148e+02 
1.574183654785156e+02 
1.604340667724609e+02 
1.605087585449219e+02 
1.702274780273438e+02 
1.858570556640625e+02 
1.829613037109375e+02 
1.799982147216797e+02 
1.658956298828125e+02 
1.844515991210938e+02 
1.979647674560547e+02 
1.853253021240234e+02 
1.862803649902344e+02 
1.682843933105469e+02 
1.743207092285156e+02 
1.611002807617188e+02 
1.709859619140625e+02 
1.312160644531250e+02 
1.176442947387695e+02 
1.199617996215820e+02 
1.094838409423828e+02 
1.120715942382812e+02 
1.061433410644531e+02 
1.098623352050781e+02 
1.539362030029297e+02 
1.586858978271484e+02 
1.570836029052734e+02 
1.691798095703125e+02 
1.825613403320312e+02 
1.789687805175781e+02 
1.795809478759766e+02 
1.612206573486328e+02 
1.792962799072266e+02 
1.767466735839844e+02 
1.623818969726562e+02 
1.661470184326172e+02 
1.526242828369141e+02 
1.636786804199219e+02 
1.176508941650391e+02 
1.124970474243164e+02 
1.106242752075195e+02 
1.552089691162109e+02 
1.556146850585938e+02 
1.569458923339844e+02 
1.674750976562500e+02 
1.796279449462891e+02 
1.760713806152344e+02 
1.783369293212891e+02 
1.603361816406250e+02 
1.770240173339844e+02 
1.712742767333984e+02 
1.612659149169922e+02 
1.599291687011719e+02 
1.483025970458984e+02 
1.517040557861328e+02 
1.105571136474609e+02 
1.233579406738281e+02 
1.142234344482422e+02 
1.205426254272461e+02 
1.580072479248047e+02 
1.645021209716797e+02 
1.796587677001953e+02 
1.840292205810547e+02 
1.641151580810547e+02 
1.508197479248047e+02 
1.560499725341797e+02 
1.497248229980469e+02 
1.548810272216797e+02 
1.297020721435547e+02 
1.240910568237305e+02 
1.279791793823242e+02 
1.678024291992188e+02 
1.595818786621094e+02 
1.612220611572266e+02 
1.632312927246094e+02 
1.743871612548828e+02 
1.860206298828125e+02 
1.819867553710938e+02 
1.855405883789062e+02 
1.662396087646484e+02 
1.828021087646484e+02 
1.671468658447266e+02 
1.583766021728516e+02 
1.636838531494141e+02 
1.353183898925781e+02 
1.304542694091797e+02 
1.317140808105469e+02 
1.670650329589844e+02 
1.621504821777344e+02 
1.606864624023438e+02 
1.731326751708984e+02 
1.625652313232422e+02 
1.865620422363281e+02 
1.898364105224609e+02 
1.880623321533203e+02 
1.744416809082031e+02 
1.620758361816406e+02 
1.678604888916016e+02 
1.605294952392578e+02 
1.680790252685547e+02 
1.371852569580078e+02 
1.374172058105469e+02 
1.647179107666016e+02 
1.609463653564453e+02 
1.608609619140625e+02 
1.679548339843750e+02 
1.607741394042969e+02 
1.847602691650391e+02 
1.929864959716797e+02 
1.850735778808594e+02 
1.875163574218750e+02 
1.756037750244141e+02 
1.888554687500000e+02 
1.887155456542969e+02 
1.778605804443359e+02 
1.721991577148438e+02 
1.735171661376953e+02 
1.398812408447266e+02 
1.402858276367188e+02 
1.574020538330078e+02 
1.562367553710938e+02 
1.795743713378906e+02 
1.945362243652344e+02 
1.825833282470703e+02 
1.859149322509766e+02 
1.701616973876953e+02 
1.967054138183594e+02 
1.878895263671875e+02 
1.889238128662109e+02 
1.797343597412109e+02 
1.777511596679688e+02 
1.426232604980469e+02 
1.437523040771484e+02 
1.556808471679688e+02 
1.554333343505859e+02 
1.547374572753906e+02 
1.990720520019531e+02 
1.902163543701172e+02 
1.916058654785156e+02 
1.808583679199219e+02 
1.792060852050781e+02 
1.462225952148438e+02 
1.460201873779297e+02 
1.564695892333984e+02 
1.536659698486328e+02 
1.533309326171875e+02 
1.542880554199219e+02 
1.974683990478516e+02 
1.866611328125000e+02 
1.886053466796875e+02 
1.994853057861328e+02 
1.905145874023438e+02 
1.777118377685547e+02 
1.811156768798828e+02 
1.787713317871094e+02 
1.462378387451172e+02 
1.449171752929688e+02 
1.611705322265625e+02 
1.554177856445312e+02 
1.577101898193359e+02 
1.998968658447266e+02 
1.904008178710938e+02 
1.918221282958984e+02 
1.776606445312500e+02 
1.839193267822266e+02 
1.795223846435547e+02 
1.455482482910156e+02 
1.466516723632812e+02 
1.656260681152344e+02 
1.601243743896484e+02 
1.616769409179688e+02 
2.022445068359375e+02 
1.935193634033203e+02 
1.952425384521484e+02 
1.811561889648438e+02 
1.826992950439453e+02 
1.833487548828125e+02 
1.492295227050781e+02 
1.520425262451172e+02 
1.713619689941406e+02 
1.645731201171875e+02 
1.673047027587891e+02 
2.046178741455078e+02 
1.969498596191406e+02 
1.958434295654297e+02 
2.063396911621094e+02 
1.964871673583984e+02 
1.849147338867188e+02 
1.857682495117188e+02 
1.561307983398438e+02 
1.589426574707031e+02 
1.791826934814453e+02 
1.708683166503906e+02 
1.734315032958984e+02 
2.071688690185547e+02 
1.987785797119141e+02 
2.011612396240234e+02 
1.891226196289062e+02 
1.916255340576172e+02 
1.615872192382812e+02 
1.634486083984375e+02 
1.709872741699219e+02 
1.727589569091797e+02 
1.967254943847656e+02 
1.982237396240234e+02 
1.995533599853516e+02 
1.945135955810547e+02 
1.953538360595703e+02 
1.662879180908203e+02 
1.653572540283203e+02 
1.657904052734375e+02 
1.634700012207031e+02 
1.627165222167969e+02 
1.656406402587891e+02 
1.646484222412109e+02 
1.694103240966797e+02 
1.818079223632812e+02 
1.969507598876953e+02 
1.925357208251953e+02 
1.917377471923828e+02 
1.724000854492188e+02 
1.952099304199219e+02 
2.021179809570312e+02 
1.971730041503906e+02 
2.001716613769531e+02 
1.653328552246094e+02 
1.616030883789062e+02 
1.662261047363281e+02 
1.631223602294922e+02 
1.615576324462891e+02 
2.012869262695312e+02 
1.958289337158203e+02 
1.976045074462891e+02 
2.045691680908203e+02 
2.009458160400391e+02 
2.005945892333984e+02 
1.585915069580078e+02 
1.577021331787109e+02 
1.568690185546875e+02 
1.657425079345703e+02 
1.626096038818359e+02 
1.624624176025391e+02 
2.018157958984375e+02 
1.989338531494141e+02 
1.975026092529297e+02 
2.036539611816406e+02 
1.998568572998047e+02 
2.037959289550781e+02 
2.004520568847656e+02 
2.000778808593750e+02 
1.564527282714844e+02 
1.584669036865234e+02 
1.631862487792969e+02 
1.617136077880859e+02 
1.613237304687500e+02 
1.615462646484375e+02 
2.013169555664062e+02 
1.990531005859375e+02 
1.982444915771484e+02 
2.037729492187500e+02 
2.004856262207031e+02 
1.998070678710938e+02 
1.589407653808594e+02 
1.587934112548828e+02 
1.601357879638672e+02 
1.584206085205078e+02 
1.969797210693359e+02 
1.967077178955078e+02 
2.012564697265625e+02 
1.987343444824219e+02 
1.954252319335938e+02 
1.661019897460938e+02 
1.637003784179688e+02 
1.594031066894531e+02 
1.596565704345703e+02 
1.582326660156250e+02 
1.962448730468750e+02 
1.942321014404297e+02 
1.961893768310547e+02 
1.919192199707031e+02 
1.764362487792969e+02 
1.656270599365234e+02 
1.885884399414062e+02 
1.911216735839844e+02 
1.680765991210938e+02 
1.659107513427734e+02 
1.587386322021484e+02 
1.571693725585938e+02 
1.925376739501953e+02 
1.925959167480469e+02 
1.874597320556641e+02 
1.771559753417969e+02 
1.684116516113281e+02 
1.889609069824219e+02 
1.895238189697266e+02 
1.694503784179688e+02 
1.689465332031250e+02 
1.515378570556641e+02 
1.551188507080078e+02 
1.537459716796875e+02 
1.943622131347656e+02 
1.955592956542969e+02 
1.930567626953125e+02 
1.888897857666016e+02 
1.794623870849609e+02 
1.704792785644531e+02 
1.907515106201172e+02 
1.908378143310547e+02 
1.705176239013672e+02 
1.686261138916016e+02 
1.531411132812500e+02 
1.526103973388672e+02 
1.530480041503906e+02 
1.958345184326172e+02 
1.953715057373047e+02 
2.011082458496094e+02 
1.968365173339844e+02 
1.701818542480469e+02 
1.693825683593750e+02 
1.704450683593750e+02 
1.533693389892578e+02 
1.551957244873047e+02 
1.953445739746094e+02 
1.946894836425781e+02 
1.993767395019531e+02 
2.005449676513672e+02 
2.022603759765625e+02 
1.693555603027344e+02 
1.680219421386719e+02 
1.686283874511719e+02 
1.564219665527344e+02 
1.583835449218750e+02 
1.942737884521484e+02 
1.953986816406250e+02 
2.027133483886719e+02 
1.995221710205078e+02 
2.021060180664062e+02 
1.681805114746094e+02 
1.672794494628906e+02 
1.674082946777344e+02 
1.551916503906250e+02 
1.576075439453125e+02 
1.574522857666016e+02 
1.976208343505859e+02 
1.998540954589844e+02 
2.011828308105469e+02 
2.007792968750000e+02 
1.677031555175781e+02 
1.680505676269531e+02 
1.677099609375000e+02 
1.547918090820312e+02 
1.578023071289062e+02 
1.571585693359375e+02 
2.016281433105469e+02 
2.025788726806641e+02 
2.024053649902344e+02 
2.021995391845703e+02 
2.021447448730469e+02 
1.683904876708984e+02 
1.719322357177734e+02 
1.698086395263672e+02 
1.618154754638672e+02 
1.621236419677734e+02 
1.583013153076172e+02 
2.036766204833984e+02 
2.051205444335938e+02 
2.024461517333984e+02 
2.023206634521484e+02 
2.018955993652344e+02 
1.724319152832031e+02 
1.748527221679688e+02 
1.748910217285156e+02 
1.611701660156250e+02 
1.614286956787109e+02 
2.068970336914062e+02 
2.090673522949219e+02 
2.002310638427734e+02 
1.962239379882812e+02 
1.854787750244141e+02 
1.768072052001953e+02 
1.941324157714844e+02 
1.947877044677734e+02 
1.739393463134766e+02 
1.753680877685547e+02 
1.633328552246094e+02 
1.625671997070312e+02 
1.631411743164062e+02 
2.117889404296875e+02 
2.129448242187500e+02 
1.930094604492188e+02 
1.838624725341797e+02 
1.724316253662109e+02 
1.932882385253906e+02 
1.929853057861328e+02 
1.681386566162109e+02 
1.671584320068359e+02 
1.658485107421875e+02 
1.644097900390625e+02 
1.654429779052734e+02 
2.133047027587891e+02 
2.136996765136719e+02 
1.935677642822266e+02 
1.870318603515625e+02 
1.916261901855469e+02 
1.664588928222656e+02 
1.689205780029297e+02 
1.644880065917969e+02 
1.677793579101562e+02 
1.672799377441406e+02 
1.698698883056641e+02 
2.141784820556641e+02 
2.145825500488281e+02 
1.899049224853516e+02 
1.826970520019531e+02 
1.863820495605469e+02 
1.623026885986328e+02 
1.664351196289062e+02 
1.590718383789062e+02 
1.677587890625000e+02 
1.709045562744141e+02 
1.712514953613281e+02 
2.148085937500000e+02 
2.151285858154297e+02 
1.833730468750000e+02 
1.788551025390625e+02 
1.814263763427734e+02 
1.570743560791016e+02 
1.608363342285156e+02 
1.507382812500000e+02 
1.541130065917969e+02 
1.666638031005859e+02 
1.713045654296875e+02 
1.709068298339844e+02 
2.154209136962891e+02 
2.158554229736328e+02 
1.801367187500000e+02 
1.799316864013672e+02 
1.797472229003906e+02 
1.516781005859375e+02 
1.482854461669922e+02 
1.505643463134766e+02 
1.658714599609375e+02 
1.702532653808594e+02 
1.699209442138672e+02 
2.162476654052734e+02 
2.166909484863281e+02 
1.792235870361328e+02 
1.789915008544922e+02 
1.789865417480469e+02 
1.487072143554688e+02 
1.456242370605469e+02 
1.470671997070312e+02 
1.657361450195312e+02 
1.693415374755859e+02 
1.693115386962891e+02 
2.170830993652344e+02 
2.174513702392578e+02 
1.773064117431641e+02 
1.736148376464844e+02 
1.749206237792969e+02 
1.448471527099609e+02 
1.447294769287109e+02 
1.682894592285156e+02 
1.689234619140625e+02 
2.178656921386719e+02 
2.180974273681641e+02 
1.716152191162109e+02 
1.659628906250000e+02 
1.693921203613281e+02 
1.445726623535156e+02 
1.470769958496094e+02 
1.444212646484375e+02 
1.680694732666016e+02 
1.670369262695312e+02 
2.181089477539062e+02 
2.171852722167969e+02 
1.663527832031250e+02 
1.626581573486328e+02 
1.648824768066406e+02 
1.449660339355469e+02 
1.464151153564453e+02 
1.461922454833984e+02 
1.667496948242188e+02 
1.656319274902344e+02 
2.157404937744141e+02 
2.125484008789062e+02 
1.641795043945312e+02 
1.609087219238281e+02 
1.643111267089844e+02 
1.558916931152344e+02 
1.522945556640625e+02 
1.509856719970703e+02 
1.498009796142578e+02 
1.687568817138672e+02 
1.649747161865234e+02 
1.666948242187500e+02 
2.092955017089844e+02 
2.068236083984375e+02 
1.616276245117188e+02 
1.593325195312500e+02 
1.520147399902344e+02 
1.653196411132812e+02 
1.613247375488281e+02 
1.510492248535156e+02 
1.514093475341797e+02 
1.719945526123047e+02 
2.052234802246094e+02 
2.038568878173828e+02 
1.664151916503906e+02 
1.598110504150391e+02 
1.519516754150391e+02 
1.708750762939453e+02 
1.679324645996094e+02 
1.496741638183594e+02 
1.511575927734375e+02 
1.761805419921875e+02 
1.771132507324219e+02 
2.049957580566406e+02 
2.058566284179688e+02 
1.755456390380859e+02 
1.751783752441406e+02 
1.504222106933594e+02 
1.520921478271484e+02 
1.795088195800781e+02 
1.769189910888672e+02 
1.766960449218750e+02 
2.075540008544922e+02 
2.068211059570312e+02 
2.074506072998047e+02 
1.771451263427734e+02 
1.743253631591797e+02 
1.768611907958984e+02 
1.536941223144531e+02 
1.553608398437500e+02 
1.553095245361328e+02 
1.799615631103516e+02 
1.770611267089844e+02 
1.743845367431641e+02 
2.093295440673828e+02 
2.088558502197266e+02 
2.094362487792969e+02 
1.767991485595703e+02 
1.802179718017578e+02 
1.588346862792969e+02 
1.587489776611328e+02 
1.749701843261719e+02 
2.080578308105469e+02 
1.816593170166016e+02 
1.798491668701172e+02 
1.709937286376953e+02 
1.611615753173828e+02 
1.837352294921875e+02 
1.592384185791016e+02 
1.608629150390625e+02 
1.718390808105469e+02 
1.702538604736328e+02 
2.051713562011719e+02 
2.033382873535156e+02 
1.852555999755859e+02 
1.839971466064453e+02 
1.732806091308594e+02 
1.625115509033203e+02 
1.875972137451172e+02 
1.586033782958984e+02 
1.614080200195312e+02 
1.696575012207031e+02 
1.695484771728516e+02 
2.020498809814453e+02 
2.006430053710938e+02 
1.938530426025391e+02 
1.598502044677734e+02 
1.579028015136719e+02 
1.698726806640625e+02 
1.701343383789062e+02 
1.993639221191406e+02 
1.987501373291016e+02 
1.944839172363281e+02 
1.934089965820312e+02 
1.559554290771484e+02 
1.546298675537109e+02 
1.710103149414062e+02 
1.715651702880859e+02 
1.988529815673828e+02 
1.992184295654297e+02 
1.936402587890625e+02 
1.930786437988281e+02 
1.937424468994141e+02 
1.537395782470703e+02 
1.535084991455078e+02 
1.708247375488281e+02 
1.697486572265625e+02 
2.004190673828125e+02 
2.010644378662109e+02 
1.949025573730469e+02 
1.539179840087891e+02 
1.550462341308594e+02 
1.699131164550781e+02 
1.686919555664062e+02 
1.682170562744141e+02 
2.019549102783203e+02 
2.000350189208984e+02 
1.993968505859375e+02 
1.968640899658203e+02 
1.982769317626953e+02 
1.556251983642578e+02 
1.590833435058594e+02 
1.672843017578125e+02 
1.676046447753906e+02 
1.661453399658203e+02 
2.012361755371094e+02 
1.991543884277344e+02 
1.982514038085938e+02 
2.001842041015625e+02 
1.981518249511719e+02 
1.964093017578125e+02 
1.610688476562500e+02 
1.619635620117188e+02 
1.622987518310547e+02 
1.639101409912109e+02 
1.621130676269531e+02 
1.992662658691406e+02 
1.981486053466797e+02 
1.967443084716797e+02 
1.928545532226562e+02 
1.911475830078125e+02 
1.765298004150391e+02 
1.630726776123047e+02 
1.919204406738281e+02 
1.622361450195312e+02 
1.581191864013672e+02 
1.600640106201172e+02 
1.583560485839844e+02 
1.967375946044922e+02 
1.955694732666016e+02 
1.942937164306641e+02 
1.978658752441406e+02 
1.995908355712891e+02 
1.622747344970703e+02 
1.628655242919922e+02 
1.571449127197266e+02 
1.571642761230469e+02 
1.564455413818359e+02 
1.959999542236328e+02 
2.028153533935547e+02 
1.616600341796875e+02 
1.620190582275391e+02 
1.590317535400391e+02 
1.564673919677734e+02 
1.586891479492188e+02 
1.999523620605469e+02 
1.962552032470703e+02 
1.976768646240234e+02 
2.031828308105469e+02 
2.037148742675781e+02 
1.624387969970703e+02 
1.645429840087891e+02 
1.599951934814453e+02 
2.027602386474609e+02 
1.984537506103516e+02 
1.997686309814453e+02 
2.052428894042969e+02 
1.664449005126953e+02 
1.671894531250000e+02 
1.559925689697266e+02 
1.541053466796875e+02 
2.043410034179688e+02 
2.010539703369141e+02 
2.006672363281250e+02 
2.076645202636719e+02 
2.090735778808594e+02 
1.677596893310547e+02 
1.685191497802734e+02 
1.520606536865234e+02 
1.511007537841797e+02 
1.980318145751953e+02 
1.964720306396484e+02 
1.944541473388672e+02 
2.096746063232422e+02 
1.690825500488281e+02 
1.702031555175781e+02 
1.504798126220703e+02 
1.941555328369141e+02 
1.924727783203125e+02 
1.908160400390625e+02 
2.097892608642578e+02 
2.084306335449219e+02 
1.691313781738281e+02 
1.690961608886719e+02 
1.930313720703125e+02 
1.911561584472656e+02 
1.922308349609375e+02 
2.069194793701172e+02 
2.055514373779297e+02 
1.674188537597656e+02 
1.663977508544922e+02 
1.947348480224609e+02 
2.058366699218750e+02 
2.048637847900391e+02 
2.043203430175781e+02 
1.645965118408203e+02 
1.626715240478516e+02 
1.979977722167969e+02 
2.011032714843750e+02 
1.597547302246094e+02 
1.585538177490234e+02 
1.971389465332031e+02 
1.953434143066406e+02 
1.562490692138672e+02 
1.529559173583984e+02 
1.943480072021484e+02 
1.473025817871094e+02 
1.492485046386719e+02 
1.940789337158203e+02 
1.939472045898438e+02 
1.464501647949219e+02 
1.424729766845703e+02 
1.429222717285156e+02 
1.938375091552734e+02 
1.928534545898438e+02 
1.404412689208984e+02 
1.420233154296875e+02 
1.405653533935547e+02 
1.930007629394531e+02 
1.925532531738281e+02 
1.432974243164062e+02 
1.438171844482422e+02 
1.919664611816406e+02 
1.910709686279297e+02 
1.456335754394531e+02 
1.482716064453125e+02 
1.903111267089844e+02 
1.900520019531250e+02 
1.480748596191406e+02 
1.505638885498047e+02 
1.886766662597656e+02 
1.891445312500000e+02 
1.517159271240234e+02 
1.511772613525391e+02 
1.881759643554688e+02 
1.863074340820312e+02 
1.503465881347656e+02 
1.506096343994141e+02 
1.825134582519531e+02 
1.838986816406250e+02 
1.505302429199219e+02 
1.822313842773438e+02 
1.811006774902344e+02 
1.505025482177734e+02 
1.503585662841797e+02 
1.811420898437500e+02 
1.810826873779297e+02 
1.500571441650391e+02 
1.819205627441406e+02 
1.837773742675781e+02 
1.502699737548828e+02 
1.490898284912109e+02 
1.872621154785156e+02 
1.500232391357422e+02 
1.481906890869141e+02 
1.482676391601562e+02 
1.890634307861328e+02 
1.899684753417969e+02 
1.459197387695312e+02 
1.891009216308594e+02 
1.460894012451172e+02 
1.443861541748047e+02 
1.872475433349609e+02 
1.841380615234375e+02 
1.447022552490234e+02 
1.838831634521484e+02 
1.808213195800781e+02 
1.773728027343750e+02 
1.497654724121094e+02 
1.472070617675781e+02 
1.755801086425781e+02 
1.733635559082031e+02 
1.602628784179688e+02 
1.491257934570312e+02 
1.710500793457031e+02 
1.465519714355469e+02 
1.780280761718750e+02 
1.728804626464844e+02 
1.481601409912109e+02 
1.710752258300781e+02 
1.673784027099609e+02 
1.554241180419922e+02 
1.495637664794922e+02 
1.696971588134766e+02 
1.489224395751953e+02 
1.489080047607422e+02 
1.735959320068359e+02 
1.464752349853516e+02 
1.469161682128906e+02 
1.737733917236328e+02 
1.477764129638672e+02 
1.502671966552734e+02 
1.717186279296875e+02 
1.609394226074219e+02 
1.505800323486328e+02 
1.749604949951172e+02 
1.736566162109375e+02 
1.456019134521484e+02 
1.475025177001953e+02 
1.788436737060547e+02 
1.471277008056641e+02 
1.500119171142578e+02 
1.839267425537109e+02 
1.806267242431641e+02 
1.489620819091797e+02 
1.475929260253906e+02 
1.499034271240234e+02 
1.827035980224609e+02 
1.826126861572266e+02 
1.491094970703125e+02 
1.508830413818359e+02 
1.815403442382812e+02 
1.496930847167969e+02 
1.528966979980469e+02 
1.813473052978516e+02 
1.808943023681641e+02 
1.512463531494141e+02 
1.502259368896484e+02 
1.507362518310547e+02 
1.806600494384766e+02 
1.821104736328125e+02 
1.511211547851562e+02 
1.518043975830078e+02 
1.856024475097656e+02 
1.850221252441406e+02 
1.514377288818359e+02 
1.533775787353516e+02 
1.879372253417969e+02 
1.886437377929688e+02 
1.544527130126953e+02 
1.930446166992188e+02 
1.938677520751953e+02 
1.580822143554688e+02 
1.561915130615234e+02 
1.984773712158203e+02 
1.989009246826172e+02 
1.577650299072266e+02 
1.609814758300781e+02 
2.004868316650391e+02 
2.015036010742188e+02 
2.025885162353516e+02 
1.609380798339844e+02 
2.017967834472656e+02 
2.039061431884766e+02 
1.586916656494141e+02 
1.580845642089844e+02 
2.021921997070312e+02 
2.053111267089844e+02 
1.595171203613281e+02 
2.040134277343750e+02 
2.008813629150391e+02 
2.046038208007812e+02 
1.563512573242188e+02 
1.582897796630859e+02 
2.040345916748047e+02 
2.069475250244141e+02 
1.558020477294922e+02 
1.561599884033203e+02 
2.070684661865234e+02 
2.103721008300781e+02 
1.579942321777344e+02 
2.086411743164062e+02 
2.098157043457031e+02 
1.559904479980469e+02 
1.614775848388672e+02 
2.094251098632812e+02 
1.575977630615234e+02 
1.664276275634766e+02 
2.033108673095703e+02 
2.074411315917969e+02 
1.614604187011719e+02 
1.728309020996094e+02 
2.035829620361328e+02 
1.995539855957031e+02 
1.648517150878906e+02 
1.709669494628906e+02 
1.994542694091797e+02 
1.679027862548828e+02 
1.751435241699219e+02 
1.947330780029297e+02 
1.991563415527344e+02 
1.710229797363281e+02 
1.739866790771484e+02 
1.977413330078125e+02 
1.942187805175781e+02 
1.740526275634766e+02 
1.944652709960938e+02 
1.752287750244141e+02 
1.858450469970703e+02 
1.936476898193359e+02 
1.789201660156250e+02 
1.734034881591797e+02 
1.770781555175781e+02 
1.758165283203125e+02 
1.863350830078125e+02 
1.817870330810547e+02 
1.716470642089844e+02 
1.847551116943359e+02 
1.798870086669922e+02 
1.664943542480469e+02 
1.890196380615234e+02 
1.625777282714844e+02 
1.915444183349609e+02 
1.565832214355469e+02 
1.614986267089844e+02 
1.787324981689453e+02 
1.893809051513672e+02 
1.670768280029297e+02 
1.588790588378906e+02 
1.638949432373047e+02 
1.608302154541016e+02 
1.827088470458984e+02 
1.925982055664062e+02 
1.596701507568359e+02 
1.745774688720703e+02 
1.575751495361328e+02 
1.896305084228516e+02 
1.982890319824219e+02 
1.626186981201172e+02 
1.956300964355469e+02 
2.010196075439453e+02 
1.647011718750000e+02 
1.998004913330078e+02 
2.028401947021484e+02 
1.594536743164062e+02 
1.638149566650391e+02 
1.980838928222656e+02 
1.944481201171875e+02 
1.597859344482422e+02 
1.639363403320312e+02 
1.963019104003906e+02 
1.613217468261719e+02 
1.652559509277344e+02 
1.922737884521484e+02 
1.969444732666016e+02 
1.615870513916016e+02 
1.597739868164062e+02 
1.937227783203125e+02 
1.979785461425781e+02 
1.619583129882812e+02 
1.966553039550781e+02 
1.999943695068359e+02 
1.543488769531250e+02 
1.621492614746094e+02 
1.947635498046875e+02 
1.902989349365234e+02 
1.545367279052734e+02 
1.581765441894531e+02 
1.917335662841797e+02 
1.566385955810547e+02 
1.595926361083984e+02 
1.811135101318359e+02 
1.900237884521484e+02 
1.692339019775391e+02 
1.618072814941406e+02 
1.625289764404297e+02 
1.615346374511719e+02 
1.815352783203125e+02 
1.939428253173828e+02 
1.716792297363281e+02 
1.637980499267578e+02 
1.648142852783203e+02 
1.856436004638672e+02 
1.927489624023438e+02 
1.638533020019531e+02 
1.795125427246094e+02 
1.589619598388672e+02 
1.850330810546875e+02 
1.925235748291016e+02 
1.579933624267578e+02 
1.858757476806641e+02 
1.910686798095703e+02 
1.453740386962891e+02 
1.544355010986328e+02 
1.835368804931641e+02 
1.782650604248047e+02 
1.446909637451172e+02 
1.489062194824219e+02 
1.796113739013672e+02 
1.431501312255859e+02 
1.480054321289062e+02 
1.762790222167969e+02 
1.430241394042969e+02 
1.466175079345703e+02 
1.759479064941406e+02 
1.412459564208984e+02 
1.388603668212891e+02 
1.743380279541016e+02 
1.403294830322266e+02 
1.678298950195312e+02 
1.646294097900391e+02 
1.435542144775391e+02 
1.669068603515625e+02 
1.477960815429688e+02 
1.723625183105469e+02 
1.516251678466797e+02 
1.779252471923828e+02 
1.800651702880859e+02 
1.867321014404297e+02 
1.560284881591797e+02 
1.845720367431641e+02 
1.905311889648438e+02 
1.560325927734375e+02 
1.868188171386719e+02 
1.934761810302734e+02 
1.578296966552734e+02 
1.879132080078125e+02 
1.947564849853516e+02 
1.601692352294922e+02 
1.890315246582031e+02 
1.955792846679688e+02 
1.612191009521484e+02 
1.904236602783203e+02 
1.942314910888672e+02 
1.603315429687500e+02 
1.931503601074219e+02 
1.581257324218750e+02 
1.917801208496094e+02 
1.550554199218750e+02 
1.910924224853516e+02 
1.523861846923828e+02 
1.902491149902344e+02 
1.500689392089844e+02 
1.894324951171875e+02 
1.493701782226562e+02 
1.889330139160156e+02 
1.497606964111328e+02 
1.894196472167969e+02 
1.520500640869141e+02 
1.914033355712891e+02 
1.585919799804688e+02 
1.954198760986328e+02 
1.612192993164062e+02 
2.009088287353516e+02 
1.634395599365234e+02 
2.029072723388672e+02 
1.648605957031250e+02 
2.025773620605469e+02 
1.652817382812500e+02 
2.022244567871094e+02 
1.649135589599609e+02 
2.020888214111328e+02 
1.643714904785156e+02 
2.019971618652344e+02 
1.640751495361328e+02 
2.019500885009766e+02 
1.641785430908203e+02 
2.025453338623047e+02 
1.646949768066406e+02 
2.038736877441406e+02 
1.654192352294922e+02 
2.027438812255859e+02 
1.659611816406250e+02 
1.986705627441406e+02 
1.659588775634766e+02 
2.103574981689453e+02 
2.045792999267578e+02 
1.643530120849609e+02 
2.083045959472656e+02 
2.007370605468750e+02 
1.591139373779297e+02 
2.052537078857422e+02 
1.988695373535156e+02 
1.548877105712891e+02 
2.040393218994141e+02 
1.991633148193359e+02 
1.535118408203125e+02 
2.046946411132812e+02 
2.006195220947266e+02 
1.553869171142578e+02 
2.093372955322266e+02 
2.043809051513672e+02 
2.090688018798828e+02 
1.530792999267578e+02 
1.584468078613281e+02 
1.581130065917969e+02 
2.147042388916016e+02 
2.135650177001953e+02 
1.624253540039062e+02 
2.175978698730469e+02 
2.159433441162109e+02 
1.695333099365234e+02 
2.171013183593750e+02 
2.148555755615234e+02 
1.629458618164062e+02 
1.696692199707031e+02 
2.189668731689453e+02 
2.135063629150391e+02 
2.153364105224609e+02 
1.667484436035156e+02 
1.708222656250000e+02 
2.179545745849609e+02 
2.129185791015625e+02 
1.676795654296875e+02 
1.627524414062500e+02 
2.176735076904297e+02 
2.122338562011719e+02 
1.662306671142578e+02 
2.181955108642578e+02 
2.123124847412109e+02 
1.722731018066406e+02 
2.157569732666016e+02 
2.098301239013672e+02 
1.722637481689453e+02 
1.755397644042969e+02 
1.753099060058594e+02 
2.131776123046875e+02 
2.058660430908203e+02 
1.703771057128906e+02 
2.185307159423828e+02 
2.104443664550781e+02 
2.141682281494141e+02 
1.723332977294922e+02 
2.185925750732422e+02 
2.122659301757812e+02 
1.762612152099609e+02 
2.187333984375000e+02 
2.156885681152344e+02 
1.724758758544922e+02 
1.786023406982422e+02 
1.784694671630859e+02 
2.199638519287109e+02 
2.213192901611328e+02 
1.728725280761719e+02 
1.783946228027344e+02 
2.195670471191406e+02 
1.721132202148438e+02 
1.761078643798828e+02 
2.229296417236328e+02 
2.191737976074219e+02 
1.704058990478516e+02 
1.709546966552734e+02 
2.221732940673828e+02 
2.224906463623047e+02 
1.632100372314453e+02 
2.202704010009766e+02 
1.580879058837891e+02 
2.181338348388672e+02 
1.542563629150391e+02 
2.227368774414062e+02 
2.184852600097656e+02 
1.527827911376953e+02 
2.215145874023438e+02 
2.210270080566406e+02 
1.528136596679688e+02 
2.184032592773438e+02 
1.497257995605469e+02 
1.530306396484375e+02 
1.522381134033203e+02 
2.164247283935547e+02 
1.493843841552734e+02 
1.501153717041016e+02 
2.168438873291016e+02 
1.462539825439453e+02 
2.206869354248047e+02 
2.225284423828125e+02 
1.448522644042969e+02 
2.233132019042969e+02 
1.433863830566406e+02 
2.247524871826172e+02 
1.424847106933594e+02 
2.277520751953125e+02 
2.278877105712891e+02 
2.281378784179688e+02 
1.423987121582031e+02 
1.424019622802734e+02 
2.258188171386719e+02 
1.435335388183594e+02 
1.458769836425781e+02 
2.214676971435547e+02 
1.516557159423828e+02 
2.182664642333984e+02 
1.525106353759766e+02 
1.552918701171875e+02 
1.567775115966797e+02 
2.190422668457031e+02 
2.192519531250000e+02 
1.513764038085938e+02 
1.564305725097656e+02 
1.570572357177734e+02 
2.184841461181641e+02 
1.533461608886719e+02 
1.578820037841797e+02 
2.181660614013672e+02 
1.542244262695312e+02 
1.586344299316406e+02 
2.217899780273438e+02 
2.237252349853516e+02 
1.522182464599609e+02 
1.575344238281250e+02 
1.581521453857422e+02 
2.241540679931641e+02 
1.559372863769531e+02 
1.603433990478516e+02 
2.247165985107422e+02 
1.592091369628906e+02 
1.624285583496094e+02 
2.275726776123047e+02 
2.280657043457031e+02 
1.595110931396484e+02 
1.629312133789062e+02 
1.632763061523438e+02 
2.269645690917969e+02 
1.610583038330078e+02 
1.625890655517578e+02 
2.255616149902344e+02 
1.613447265625000e+02 
2.248393402099609e+02 
1.634692840576172e+02 
2.273786773681641e+02 
2.282411804199219e+02 
1.632349548339844e+02 
1.651192779541016e+02 
1.649487915039062e+02 
2.261386871337891e+02 
1.655780487060547e+02 
2.232243652343750e+02 
1.662441558837891e+02 
2.226785278320312e+02 
2.228575592041016e+02 
2.210159454345703e+02 
1.646128692626953e+02 
1.661797943115234e+02 
1.640136871337891e+02 
2.166131591796875e+02 
1.602753906250000e+02 
2.140425872802734e+02 
1.596308441162109e+02 
2.129672851562500e+02 
1.591045227050781e+02 
1.605787658691406e+02 
1.594197540283203e+02 
2.134031982421875e+02 
2.139638366699219e+02 
2.136929168701172e+02 
1.578214111328125e+02 
2.134497985839844e+02 
1.584418029785156e+02 
2.152906341552734e+02 
1.583594055175781e+02 
1.599404907226562e+02 
1.610966491699219e+02 
2.151615905761719e+02 
2.135939178466797e+02 
1.595688781738281e+02 
2.110176086425781e+02 
1.600288085937500e+02 
2.067039489746094e+02 
1.597836608886719e+02 
1.617966461181641e+02 
2.057560882568359e+02 
2.061195983886719e+02 
1.606395111083984e+02 
2.064029235839844e+02 
1.621339721679688e+02 
1.623964691162109e+02 
2.069258270263672e+02 
2.083755950927734e+02 
1.624363403320312e+02 
1.655531463623047e+02 
1.681406402587891e+02 
2.094172515869141e+02 
1.681925354003906e+02 
2.102514343261719e+02 
2.122527008056641e+02 
1.673923034667969e+02 
1.734039001464844e+02 
1.719750823974609e+02 
2.135227203369141e+02 
1.722485656738281e+02 
2.122940216064453e+02 
2.138703002929688e+02 
2.136780090332031e+02 
1.705137176513672e+02 
1.752773895263672e+02 
1.739549102783203e+02 
2.123319396972656e+02 
2.138728332519531e+02 
2.149595794677734e+02 
1.698227996826172e+02 
1.751480102539062e+02 
2.151478576660156e+02 
2.160418853759766e+02 
1.675269622802734e+02 
1.710185394287109e+02 
1.725776672363281e+02 
2.146266326904297e+02 
2.164041137695312e+02 
2.171633300781250e+02 
1.685466003417969e+02 
1.725700378417969e+02 
2.148722381591797e+02 
2.167138061523438e+02 
1.677418975830078e+02 
1.701362152099609e+02 
1.709234466552734e+02 
2.132028503417969e+02 
2.167333221435547e+02 
2.166008605957031e+02 
1.691978759765625e+02 
1.714946289062500e+02 
2.111645050048828e+02 
2.153511810302734e+02 
1.690151519775391e+02 
1.705920410156250e+02 
1.709727630615234e+02 
2.084184722900391e+02 
2.146341857910156e+02 
2.152511291503906e+02 
1.683017425537109e+02 
2.113466644287109e+02 
2.174130706787109e+02 
1.662032470703125e+02 
1.685720520019531e+02 
1.692687377929688e+02 
2.110447540283203e+02 
2.176303558349609e+02 
2.189620361328125e+02 
1.653604888916016e+02 
1.685855407714844e+02 
1.679029235839844e+02 
2.118836669921875e+02 
2.184222869873047e+02 
2.203054656982422e+02 
1.651952514648438e+02 
1.692841186523438e+02 
2.164219818115234e+02 
2.232170562744141e+02 
1.655057830810547e+02 
1.690079193115234e+02 
2.148051300048828e+02 
2.215914154052734e+02 
2.216126098632812e+02 
1.661962890625000e+02 
1.705173645019531e+02 
1.737807312011719e+02 
2.188412780761719e+02 
2.240194549560547e+02 
1.651083984375000e+02 
1.695887145996094e+02 
1.729508514404297e+02 
2.184877319335938e+02 
2.247009277343750e+02 
2.257775726318359e+02 
1.684266510009766e+02 
1.748159942626953e+02 
2.176819610595703e+02 
2.250180053710938e+02 
2.267103118896484e+02 
1.669169616699219e+02 
1.714621734619141e+02 
1.722967834472656e+02 
2.203720703125000e+02 
2.268324584960938e+02 
1.668276672363281e+02 
1.723380126953125e+02 
2.172774200439453e+02 
2.273077697753906e+02 
2.246821746826172e+02 
1.686237030029297e+02 
1.706254119873047e+02 
1.737906341552734e+02 
2.181240844726562e+02 
2.237854309082031e+02 
1.740159149169922e+02 
1.753080291748047e+02 
1.793534698486328e+02 
2.181740112304688e+02 
2.249662780761719e+02 
2.254866027832031e+02 
1.798618316650391e+02 
1.813614196777344e+02 
1.855520935058594e+02 
2.227829589843750e+02 
2.282415771484375e+02 
2.315588378906250e+02 
1.845437622070312e+02 
1.871546173095703e+02 
1.903416748046875e+02 
2.243361663818359e+02 
2.299419708251953e+02 
1.899565277099609e+02 
1.933410034179688e+02 
2.227798004150391e+02 
2.292361450195312e+02 
2.290685424804688e+02 
1.832135772705078e+02 
1.888388061523438e+02 
1.850316314697266e+02 
2.207738342285156e+02 
2.292831115722656e+02 
2.271614227294922e+02 
1.793995208740234e+02 
1.837132568359375e+02 
2.209814453125000e+02 
2.257379760742188e+02 
1.747817840576172e+02 
1.800713348388672e+02 
1.792015533447266e+02 
2.184648284912109e+02 
2.237235260009766e+02 
2.209049682617188e+02 
1.738094940185547e+02 
1.782351074218750e+02 
2.137286834716797e+02 
2.186137390136719e+02 
2.163249664306641e+02 
1.722879791259766e+02 
1.782504730224609e+02 
1.777775115966797e+02 
2.122809600830078e+02 
2.147797241210938e+02 
1.715474090576172e+02 
1.747332305908203e+02 
1.730372619628906e+02 
2.110425109863281e+02 
2.142659454345703e+02 
2.136109771728516e+02 
1.692472839355469e+02 
1.714699554443359e+02 
2.086808929443359e+02 
2.128850708007812e+02 
2.113754730224609e+02 
1.658017730712891e+02 
1.701338348388672e+02 
1.686977996826172e+02 
2.068954620361328e+02 
2.102455444335938e+02 
2.095767364501953e+02 
1.612597808837891e+02 
1.648163452148438e+02 
1.609358673095703e+02 
2.063364257812500e+02 
2.085516204833984e+02 
2.081900024414062e+02 
1.568615264892578e+02 
1.563692626953125e+02 
2.055926666259766e+02 
2.075194854736328e+02 
2.071966857910156e+02 
1.535524139404297e+02 
1.543285675048828e+02 
1.529358062744141e+02 
2.050926361083984e+02 
2.062362976074219e+02 
2.072173461914062e+02 
1.511579437255859e+02 
1.522130432128906e+02 
1.511170654296875e+02 
2.469952087402344e+02 
2.314006195068359e+02 
2.379044342041016e+02 
2.166059417724609e+02 
2.104156646728516e+02 
1.475345764160156e+02 
1.495298156738281e+02 
1.460326385498047e+02 
2.418034210205078e+02 
2.304192962646484e+02 
1.427832183837891e+02 
1.416298065185547e+02 
2.441244354248047e+02 
2.337861938476562e+02 
2.351446685791016e+02 
1.397896270751953e+02 
1.404224853515625e+02 
1.393710937500000e+02 
2.453078002929688e+02 
2.365130767822266e+02 
2.368361663818359e+02 
1.385462951660156e+02 
1.391259155273438e+02 
1.390288391113281e+02 
2.361079559326172e+02 
2.266706695556641e+02 
1.372317199707031e+02 
1.384746246337891e+02 
1.372302551269531e+02 
2.382285003662109e+02 
2.267453613281250e+02 
2.279786529541016e+02 
1.351814727783203e+02 
1.352706146240234e+02 
2.405033569335938e+02 
2.296036529541016e+02 
2.310297851562500e+02 
1.354806213378906e+02 
1.349272766113281e+02 
1.364350891113281e+02 
2.326661224365234e+02 
2.223714752197266e+02 
1.395841827392578e+02 
1.377990264892578e+02 
1.398866729736328e+02 
2.381570129394531e+02 
2.249538726806641e+02 
2.284726867675781e+02 
1.442349243164062e+02 
1.423158569335938e+02 
1.448467102050781e+02 
2.377573547363281e+02 
2.293013916015625e+02 
2.294405670166016e+02 
1.482234039306641e+02 
1.470115661621094e+02 
1.486707916259766e+02 
2.372554321289062e+02 
2.293867797851562e+02 
2.283357696533203e+02 
1.504151611328125e+02 
1.501382141113281e+02 
1.509074249267578e+02 
2.255979766845703e+02 
2.169429931640625e+02 
1.496130371093750e+02 
2.262219390869141e+02 
2.161266326904297e+02 
2.163586578369141e+02 
1.484911193847656e+02 
1.473864135742188e+02 
2.263016662597656e+02 
2.168633270263672e+02 
2.173737182617188e+02 
1.480778656005859e+02 
1.478601989746094e+02 
2.263090362548828e+02 
2.179460449218750e+02 
2.184327545166016e+02 
1.488734588623047e+02 
1.484302368164062e+02 
2.197757415771484e+02 
2.164748535156250e+02 
1.491130828857422e+02 
1.483060913085938e+02 
2.128356018066406e+02 
2.073202209472656e+02 
1.486544799804688e+02 
1.477060394287109e+02 
2.125687255859375e+02 
2.050105590820312e+02 
2.046457824707031e+02 
1.480913848876953e+02 
1.476154174804688e+02 
2.063144531250000e+02 
2.050576782226562e+02 
1.489547424316406e+02 
1.497695922851562e+02 
2.038988189697266e+02 
2.017640075683594e+02 
1.576781311035156e+02 
1.551999359130859e+02 
1.562859191894531e+02 
1.520324401855469e+02 
2.015100860595703e+02 
1.990538787841797e+02 
1.582477722167969e+02 
1.576517181396484e+02 
1.567826385498047e+02 
1.984421386718750e+02 
1.955580444335938e+02 
1.564732971191406e+02 
1.564816589355469e+02 
1.546091156005859e+02 
1.972710418701172e+02 
1.941763763427734e+02 
1.928660125732422e+02 
1.559720153808594e+02 
1.540728759765625e+02 
1.526579132080078e+02 
1.970625762939453e+02 
1.942403106689453e+02 
1.934432678222656e+02 
1.570261230468750e+02 
1.536117706298828e+02 
1.529824371337891e+02 
1.972609405517578e+02 
1.951084442138672e+02 
1.948814697265625e+02 
1.571479949951172e+02 
1.540079803466797e+02 
1.521349945068359e+02 
1.972300415039062e+02 
1.960543060302734e+02 
1.950115203857422e+02 
1.575960693359375e+02 
1.538067779541016e+02 
1.530944976806641e+02 
1.952016143798828e+02 
1.954262390136719e+02 
1.939330291748047e+02 
1.585502624511719e+02 
1.543225097656250e+02 
1.544001007080078e+02 
1.916952667236328e+02 
1.927270355224609e+02 
1.910201263427734e+02 
1.596184997558594e+02 
1.555564422607422e+02 
1.564994201660156e+02 
1.870797424316406e+02 
1.892422943115234e+02 
1.863805999755859e+02 
1.550447387695312e+02 
1.543478851318359e+02 
1.844739990234375e+02 
1.841262969970703e+02 
1.822791442871094e+02 
1.534791107177734e+02 
1.553112640380859e+02 
1.843406524658203e+02 
1.814693450927734e+02 
1.829283447265625e+02 
1.540926361083984e+02 
1.538025512695312e+02 
1.809804382324219e+02 
1.811072998046875e+02 
1.511573791503906e+02 
1.494026641845703e+02 
1.803168945312500e+02 
1.796395874023438e+02 
1.485662994384766e+02 
1.444566192626953e+02 
1.449907531738281e+02 
1.466709747314453e+02 
1.798530273437500e+02 
1.770990142822266e+02 
1.781496734619141e+02 
1.775929412841797e+02 
1.505964813232422e+02 
1.464264068603516e+02 
1.505687713623047e+02 
1.772558441162109e+02 
1.773096618652344e+02 
1.489996185302734e+02 
1.466533203125000e+02 
1.810686340332031e+02 
1.787039642333984e+02 
1.822915496826172e+02 
1.770043029785156e+02 
1.476597900390625e+02 
1.439172973632812e+02 
1.470016784667969e+02 
1.439466552734375e+02 
1.851688385009766e+02 
1.883588867187500e+02 
1.477552795410156e+02 
1.482770080566406e+02 
1.937812957763672e+02 
1.971051788330078e+02 
1.898666839599609e+02 
1.521971588134766e+02 
1.496600341796875e+02 
1.527074737548828e+02 
1.475952453613281e+02 
2.033290100097656e+02 
2.062304077148438e+02 
1.990750732421875e+02 
1.596407318115234e+02 
1.561378936767578e+02 
1.607501525878906e+02 
1.538118896484375e+02 
2.122478485107422e+02 
2.110218048095703e+02 
2.109599761962891e+02 
2.078692626953125e+02 
1.643799591064453e+02 
1.685100097656250e+02 
2.088148651123047e+02 
2.099448699951172e+02 
2.091566925048828e+02 
2.102290649414062e+02 
1.755259552001953e+02 
1.777443847656250e+02 
1.701169128417969e+02 
2.098954467773438e+02 
2.101422729492188e+02 
2.108169708251953e+02 
2.100087585449219e+02 
1.772418365478516e+02 
1.758708343505859e+02 
1.758023071289062e+02 
1.768916320800781e+02 
2.112666778564453e+02 
2.154943389892578e+02 
2.131150512695312e+02 
2.119283447265625e+02 
2.121678161621094e+02 
1.758789978027344e+02 
1.757969512939453e+02 
1.764136657714844e+02 
1.753921661376953e+02 
2.069985961914062e+02 
2.114665832519531e+02 
2.092244567871094e+02 
2.075033569335938e+02 
2.115120086669922e+02 
1.798597412109375e+02 
1.799932098388672e+02 
1.808944854736328e+02 
1.782597198486328e+02 
2.023121948242188e+02 
2.060444030761719e+02 
2.040453338623047e+02 
2.031513061523438e+02 
2.075828552246094e+02 
1.742930145263672e+02 
1.777763366699219e+02 
1.756564941406250e+02 
1.787844390869141e+02 
1.811464080810547e+02 
2.010183868408203e+02 
2.028470458984375e+02 
2.007985229492188e+02 
1.693552551269531e+02 
1.734042663574219e+02 
1.702982940673828e+02 
1.721970367431641e+02 
1.747935485839844e+02 
1.980250091552734e+02 
2.008345031738281e+02 
1.991171569824219e+02 
2.008568420410156e+02 
1.682967987060547e+02 
1.705573272705078e+02 
1.701815643310547e+02 
1.675501861572266e+02 
1.695292358398438e+02 
2.028474731445312e+02 
2.044037475585938e+02 
2.064888000488281e+02 
2.008474426269531e+02 
2.032639770507812e+02 
2.008926239013672e+02 
1.683950958251953e+02 
1.717647094726562e+02 
1.714635162353516e+02 
1.677692413330078e+02 
1.703650665283203e+02 
2.046495819091797e+02 
2.070665435791016e+02 
2.076213226318359e+02 
2.030844879150391e+02 
2.072749786376953e+02 
1.686266326904297e+02 
1.715078582763672e+02 
1.735252227783203e+02 
1.669552307128906e+02 
1.710724945068359e+02 
1.976892242431641e+02 
2.013454132080078e+02 
2.002887878417969e+02 
2.008404083251953e+02 
2.045699157714844e+02 
1.696561584472656e+02 
1.737729187011719e+02 
1.737531890869141e+02 
1.677539062500000e+02 
1.735136260986328e+02 
1.980653991699219e+02 
1.991214294433594e+02 
2.006606445312500e+02 
1.952617797851562e+02 
1.975151824951172e+02 
1.928961334228516e+02 
1.985198822021484e+02 
1.693739166259766e+02 
1.728418273925781e+02 
1.700548095703125e+02 
1.687346801757812e+02 
1.732862701416016e+02 
2.029195404052734e+02 
2.058103790283203e+02 
2.055734710693359e+02 
2.033412475585938e+02 
2.045904693603516e+02 
2.002895660400391e+02 
2.012959747314453e+02 
1.798824768066406e+02 
1.663633728027344e+02 
1.716789398193359e+02 
1.703106079101562e+02 
1.901578521728516e+02 
1.650491485595703e+02 
1.681491394042969e+02 
1.700217590332031e+02 
1.695774383544922e+02 
1.972122955322266e+02 
2.033332519531250e+02 
1.999016113281250e+02 
2.007249603271484e+02 
2.040301361083984e+02 
1.636963348388672e+02 
1.650563659667969e+02 
1.668927612304688e+02 
1.624442138671875e+02 
1.661157379150391e+02 
1.916783142089844e+02 
1.935962371826172e+02 
1.955201568603516e+02 
1.908216094970703e+02 
1.942110443115234e+02 
1.915868225097656e+02 
1.960942840576172e+02 
1.625319824218750e+02 
1.667674865722656e+02 
1.669241790771484e+02 
1.635297851562500e+02 
1.681818542480469e+02 
1.925301055908203e+02 
1.954549407958984e+02 
1.944724731445312e+02 
1.923141632080078e+02 
1.965728302001953e+02 
1.556401062011719e+02 
1.609741821289062e+02 
1.613983154296875e+02 
1.577832641601562e+02 
1.637779235839844e+02 
1.590888061523438e+02 
1.653751983642578e+02 
1.890007781982422e+02 
1.938818359375000e+02 
1.908380737304688e+02 
1.965725708007812e+02 
1.556143493652344e+02 
1.584952239990234e+02 
1.598967285156250e+02 
1.539441680908203e+02 
1.565592803955078e+02 
1.526573791503906e+02 
1.590954895019531e+02 
1.968832702636719e+02 
1.991180877685547e+02 
2.008437805175781e+02 
1.971893310546875e+02 
1.950405883789062e+02 
1.933983612060547e+02 
1.597169799804688e+02 
1.621110839843750e+02 
1.618634643554688e+02 
1.579190368652344e+02 
1.594748992919922e+02 
1.601913604736328e+02 
2.237523956298828e+02 
1.973672790527344e+02 
2.005451202392578e+02 
2.005149841308594e+02 
1.965600585937500e+02 
2.002269439697266e+02 
2.002731018066406e+02 
2.028258819580078e+02 
1.581698760986328e+02 
1.606597900390625e+02 
1.627449798583984e+02 
1.567712249755859e+02 
1.607338714599609e+02 
1.616395568847656e+02 
2.245072937011719e+02 
2.199038848876953e+02 
2.260517120361328e+02 
2.189408874511719e+02 
2.215501251220703e+02 
2.158422241210938e+02 
2.194837951660156e+02 
1.954447479248047e+02 
1.987141418457031e+02 
1.983739013671875e+02 
1.951083984375000e+02 
1.999641418457031e+02 
2.026674194335938e+02 
1.604460144042969e+02 
1.635177307128906e+02 
1.625536499023438e+02 
1.614115905761719e+02 
1.658942260742188e+02 
1.668418731689453e+02 
2.240111999511719e+02 
2.223084259033203e+02 
2.210027160644531e+02 
2.276278381347656e+02 
2.205233459472656e+02 
2.208099365234375e+02 
1.987330017089844e+02 
2.002158966064453e+02 
2.015571289062500e+02 
1.998246002197266e+02 
2.011607055664062e+02 
1.587143096923828e+02 
1.631966552734375e+02 
1.611123352050781e+02 
1.625546569824219e+02 
1.639785461425781e+02 
1.785168914794922e+02 
1.860733032226562e+02 
1.807209777832031e+02 
2.249403839111328e+02 
2.222113494873047e+02 
2.222433319091797e+02 
2.233662414550781e+02 
2.220880737304688e+02 
2.194839477539062e+02 
2.133953552246094e+02 
1.943008880615234e+02 
1.968976898193359e+02 
1.971418457031250e+02 
1.991943969726562e+02 
2.028922271728516e+02 
1.616596832275391e+02 
1.632096710205078e+02 
1.642899017333984e+02 
1.605409698486328e+02 
1.635086669921875e+02 
1.644517669677734e+02 
1.638834991455078e+02 
1.826573638916016e+02 
1.847971496582031e+02 
1.852305297851562e+02 
1.883261108398438e+02 
1.883231964111328e+02 
1.915992889404297e+02 
1.869915618896484e+02 
2.121774597167969e+02 
2.147828826904297e+02 
2.186237640380859e+02 
2.222400207519531e+02 
2.254879455566406e+02 
2.255947418212891e+02 
2.213708038330078e+02 
2.136983795166016e+02 
1.957052001953125e+02 
1.984574127197266e+02 
1.984832763671875e+02 
1.963653564453125e+02 
1.973298797607422e+02 
1.995703277587891e+02 
1.652011108398438e+02 
1.659000549316406e+02 
1.649145812988281e+02 
1.670149688720703e+02 
1.664594879150391e+02 
1.891183929443359e+02 
1.846956176757812e+02 
1.862873229980469e+02 
1.861222686767578e+02 
1.855364685058594e+02 
1.850156860351562e+02 
1.873240814208984e+02 
1.885103149414062e+02 
1.835777130126953e+02 
2.115139312744141e+02 
2.121828613281250e+02 
2.134461059570312e+02 
2.133391113281250e+02 
2.113313598632812e+02 
2.073264770507812e+02 
2.000247955322266e+02 
1.867827606201172e+02 
1.894583282470703e+02 
1.875477294921875e+02 
1.924014129638672e+02 
1.964121704101562e+02 
1.624509735107422e+02 
1.634962005615234e+02 
1.628074188232422e+02 
1.644533386230469e+02 
1.651035766601562e+02 
1.839280548095703e+02 
1.894269866943359e+02 
1.881745300292969e+02 
1.874991302490234e+02 
1.874736480712891e+02 
1.849494934082031e+02 
1.862003326416016e+02 
1.833761138916016e+02 
1.797389526367188e+02 
1.977332458496094e+02 
1.913332061767578e+02 
1.924113464355469e+02 
1.940816650390625e+02 
1.958947296142578e+02 
1.970299987792969e+02 
1.973334808349609e+02 
2.086418151855469e+02 
2.018259735107422e+02 
1.821464538574219e+02 
1.832581787109375e+02 
1.792375183105469e+02 
1.838448638916016e+02 
1.850860137939453e+02 
1.848400115966797e+02 
1.871764068603516e+02 
1.576333618164062e+02 
1.597125701904297e+02 
1.566645507812500e+02 
1.599998779296875e+02 
1.619802246093750e+02 
1.625926971435547e+02 
1.633160552978516e+02 
1.767038879394531e+02 
1.806758270263672e+02 
1.770843811035156e+02 
1.729726715087891e+02 
1.690064544677734e+02 
1.658837890625000e+02 
1.674096679687500e+02 
1.680747375488281e+02 
1.628060455322266e+02 
2.041762390136719e+02 
2.008980255126953e+02 
1.965384979248047e+02 
1.955873718261719e+02 
1.965637054443359e+02 
1.977139434814453e+02 
1.962112579345703e+02 
2.067288818359375e+02 
1.978176574707031e+02 
2.085735015869141e+02 
2.095638580322266e+02 
2.116316680908203e+02 
2.151105346679688e+02 
2.159867706298828e+02 
2.160176391601562e+02 
2.158688812255859e+02 
2.157250518798828e+02 
2.157074890136719e+02 
2.158308868408203e+02 
2.160412445068359e+02 
2.162265014648438e+02 
2.162847747802734e+02 
2.162578887939453e+02 
2.162428131103516e+02 
2.162297668457031e+02 
2.159237976074219e+02 
2.153372192382812e+02 
2.148590850830078e+02 
2.099698028564453e+02 
2.055885467529297e+02 
2.024721679687500e+02 
2.004669799804688e+02 
1.972661743164062e+02 
1.916688537597656e+02 
1.869905090332031e+02 
1.831049957275391e+02 
1.800840148925781e+02 
1.782783050537109e+02 
1.766808776855469e+02 
1.757401428222656e+02 
1.783329467773438e+02 
1.751714172363281e+02 
1.742783508300781e+02 
1.747745208740234e+02 
1.749060668945312e+02 
1.761733703613281e+02 
1.483385314941406e+02 
1.494407043457031e+02 
1.482648468017578e+02 
1.518165740966797e+02 
1.539248352050781e+02 
1.640320587158203e+02 
1.678845062255859e+02 
1.698097076416016e+02 
1.749151763916016e+02 
1.759599456787109e+02 
1.706066284179688e+02 
1.689316864013672e+02 
1.771564025878906e+02 
1.691206359863281e+02 
1.771743316650391e+02 
1.774564971923828e+02 
1.776510620117188e+02 
1.912055511474609e+02 
1.793408203125000e+02 
1.920651702880859e+02 
1.887263031005859e+02 
1.959485168457031e+02 
1.841510467529297e+02 
1.926605834960938e+02 
1.965392150878906e+02 
1.847456970214844e+02 
1.916747894287109e+02 
1.976977539062500e+02 
1.850524597167969e+02 
1.921133270263672e+02 
2.004425811767578e+02 
1.868818817138672e+02 
1.948138885498047e+02 
2.042233123779297e+02 
1.899005126953125e+02 
1.987623291015625e+02 
2.075614166259766e+02 
1.938131713867188e+02 
2.040730438232422e+02 
2.075187072753906e+02 
1.950405426025391e+02 
2.087959289550781e+02 
2.073397674560547e+02 
1.950098266601562e+02 
2.086021881103516e+02 
2.072062072753906e+02 
1.949616394042969e+02 
2.084231262207031e+02 
2.072297821044922e+02 
1.949789123535156e+02 
2.083911743164062e+02 
2.073967437744141e+02 
1.951076049804688e+02 
2.085167236328125e+02 
2.076205902099609e+02 
1.953313751220703e+02 
2.087063598632812e+02 
2.077815246582031e+02 
1.955587615966797e+02 
2.088651428222656e+02 
2.078144226074219e+02 
1.956809539794922e+02 
2.089239959716797e+02 
2.077949218750000e+02 
1.956942901611328e+02 
2.087314453125000e+02 
2.078133850097656e+02 
1.956752624511719e+02 
2.079074859619141e+02 
2.077833251953125e+02 
1.956315460205078e+02 
2.068499603271484e+02 
2.069961700439453e+02 
1.951629180908203e+02 
2.060611114501953e+02 
2.061365661621094e+02 
1.939642028808594e+02 
2.052732391357422e+02 
2.050866851806641e+02 
1.931519775390625e+02 
2.046558227539062e+02 
2.001684417724609e+02 
1.904469299316406e+02 
2.007664031982422e+02 
1.959768829345703e+02 
1.857470703125000e+02 
1.968767242431641e+02 
1.933057250976562e+02 
1.819988861083984e+02 
1.940195159912109e+02 
1.915071258544922e+02 
1.799193725585938e+02 
1.921134185791016e+02 
1.865484771728516e+02 
1.779185028076172e+02 
1.860057220458984e+02 
1.811479949951172e+02 
1.714348297119141e+02 
1.802316284179688e+02 
1.769479980468750e+02 
1.665223388671875e+02 
1.757705688476562e+02 
1.731780548095703e+02 
1.625373382568359e+02 
1.722959289550781e+02 
1.706699371337891e+02 
1.590177001953125e+02 
1.700194396972656e+02 
1.694877319335938e+02 
1.574220428466797e+02 
1.697186431884766e+02 
1.684794921875000e+02 
1.572646789550781e+02 
1.711128540039062e+02 
1.558376922607422e+02 
1.640313873291016e+02 
1.492828369140625e+02 
1.455094146728516e+02 
1.422254486083984e+02 
1.463202362060547e+02 
1.411913757324219e+02 
1.458154144287109e+02 
1.489544830322266e+02 
1.498742218017578e+02 
1.681011199951172e+02 
1.648294372558594e+02 
1.642141723632812e+02 
1.659964599609375e+02 
1.704967803955078e+02 
1.748036041259766e+02 
1.728710327148438e+02 
1.754295349121094e+02 
1.778310546875000e+02 
1.804478302001953e+02 
1.847663269042969e+02 
1.848557891845703e+02 
1.848765563964844e+02 
1.848878326416016e+02 
1.849741516113281e+02 
1.851637268066406e+02 
1.854135894775391e+02 
1.856190032958984e+02 
1.856853332519531e+02 
1.856475524902344e+02 
1.855741577148438e+02 
1.854008483886719e+02 
1.841024322509766e+02 
1.828059997558594e+02 
1.818474578857422e+02 
1.782067108154297e+02 
1.737404174804688e+02 
1.704796905517578e+02 
1.687382202148438e+02 
1.651369934082031e+02 
1.588050994873047e+02 
1.542671508789062e+02 
1.503827056884766e+02 
1.472744598388672e+02 
1.460780792236328e+02 
1.449083404541016e+02 
1.432937774658203e+02 
1.415867156982422e+02 
1.395578613281250e+02 
1.388331298828125e+02 
1.743889160156250e+02 
1.705566711425781e+02 
1.729359588623047e+02 
1.694787445068359e+02 
1.698628234863281e+02 
1.708930511474609e+02 
1.741994476318359e+02 
1.742376708984375e+02 
1.740447692871094e+02 
1.756493072509766e+02 
1.784159240722656e+02 
1.835771026611328e+02 
1.865569152832031e+02 
1.880216064453125e+02 
1.882308349609375e+02 
1.878828430175781e+02 
1.872803649902344e+02 
1.864036102294922e+02 
1.852567901611328e+02 
1.842604675292969e+02 
1.838242950439453e+02 
1.838556518554688e+02 
1.840415496826172e+02 
1.841887664794922e+02 
1.841560821533203e+02 
1.837359466552734e+02 
1.826040649414062e+02 
1.811341400146484e+02 
1.816278228759766e+02 
1.858174438476562e+02 
1.933890838623047e+02 
1.914600830078125e+02 
1.918970947265625e+02 
1.874311370849609e+02 
1.830713500976562e+02 
1.796464691162109e+02 
1.768885803222656e+02 
1.744986267089844e+02 
1.718578948974609e+02 
1.674119567871094e+02 
1.629081420898438e+02 
1.595317077636719e+02 
1.572114257812500e+02 
1.533788757324219e+02 
1.708076629638672e+02 
1.738821105957031e+02 
1.704350433349609e+02 
1.708086242675781e+02 
1.722229919433594e+02 
1.735049591064453e+02 
1.758835906982422e+02 
1.773126373291016e+02 
1.754008026123047e+02 
2.074902801513672e+02 
2.065799255371094e+02 
2.028220214843750e+02 
2.074719238281250e+02 
2.081089782714844e+02 
2.078168640136719e+02 
2.085537261962891e+02 
2.084190368652344e+02 
2.090481719970703e+02 
2.090514984130859e+02 
2.097537078857422e+02 
2.091697692871094e+02 
2.096539459228516e+02 
2.088940124511719e+02 
2.088798675537109e+02 
2.077726135253906e+02 
2.069226989746094e+02 
2.064729309082031e+02 
2.060906677246094e+02 
2.057902984619141e+02 
2.066230621337891e+02 
2.103596191406250e+02 
2.125522613525391e+02 
2.132856597900391e+02 
2.131134948730469e+02 
2.126011810302734e+02 
2.122506561279297e+02 
2.124407958984375e+02 
2.134172668457031e+02 
2.149540710449219e+02 
2.175728454589844e+02 
2.157581024169922e+02 
2.191424102783203e+02 
2.183630523681641e+02 
2.058096313476562e+02 
2.153887481689453e+02 
1.991519622802734e+02 
2.154469604492188e+02 
2.049871978759766e+02 
2.138422393798828e+02 
2.002371368408203e+02 
2.005578613281250e+02 
2.131048583984375e+02 
1.947047729492188e+02 
1.863117523193359e+02 
1.900664215087891e+02 
1.810357208251953e+02 
1.780211029052734e+02 
1.757105102539062e+02 
1.733773498535156e+02 
1.697959747314453e+02 
1.662868041992188e+02 
1.627836914062500e+02 
1.606975402832031e+02 
1.585787200927734e+02 
1.480702056884766e+02 
1.545915985107422e+02 
1.450943145751953e+02 
1.442330169677734e+02 
1.773172149658203e+02 
1.787278442382812e+02 
1.805063781738281e+02 
1.804588470458984e+02 
1.810218658447266e+02 
1.811175689697266e+02 
1.805101318359375e+02 
1.770057830810547e+02 
2.094739532470703e+02 
2.075676879882812e+02 
2.047221679687500e+02 
2.115837860107422e+02 
2.086881103515625e+02 
2.136120758056641e+02 
2.100913391113281e+02 
2.115065917968750e+02 
2.057161407470703e+02 
2.043193969726562e+02 
2.013198394775391e+02 
1.997005157470703e+02 
2.181527404785156e+02 
2.183453826904297e+02 
2.177534027099609e+02 
2.172683410644531e+02 
2.180666351318359e+02 
2.167757568359375e+02 
2.160766754150391e+02 
2.169624176025391e+02 
2.175397186279297e+02 
2.158513183593750e+02 
2.128494415283203e+02 
2.098540649414062e+02 
2.071831359863281e+02 
2.065673675537109e+02 
1.491819915771484e+02 
1.478007202148438e+02 
1.472008361816406e+02 
1.436974487304688e+02 
1.445728759765625e+02 
1.446648712158203e+02 
1.453399353027344e+02 
1.463556518554688e+02 
1.480075225830078e+02 
1.780913085937500e+02 
1.788726196289062e+02 
1.786372375488281e+02 
1.774900970458984e+02 
1.785319671630859e+02 
1.782499084472656e+02 
1.787889099121094e+02 
1.801240844726562e+02 
1.809599304199219e+02 
1.796513366699219e+02 
1.786565551757812e+02 
1.791927947998047e+02 
1.809868469238281e+02 
2.164303131103516e+02 
2.143251647949219e+02 
2.153896331787109e+02 
2.144088134765625e+02 
2.111363525390625e+02 
2.060351867675781e+02 
2.040467529296875e+02 
2.019725799560547e+02 
2.176702880859375e+02 
2.167060699462891e+02 
2.137493896484375e+02 
2.097479400634766e+02 
2.076856231689453e+02 
2.061417388916016e+02 
2.051445312500000e+02 
2.069784240722656e+02 
2.061675262451172e+02 
2.024164733886719e+02 
1.982954101562500e+02 
1.948861083984375e+02 
1.446444702148438e+02 
1.444870605468750e+02 
1.448499908447266e+02 
1.467060394287109e+02 
1.465818481445312e+02 
1.449240112304688e+02 
1.428737335205078e+02 
1.435529937744141e+02 
1.428365173339844e+02 
1.442929534912109e+02 
1.795702819824219e+02 
1.800158691406250e+02 
1.787087249755859e+02 
1.781345977783203e+02 
2.106785430908203e+02 
2.134572448730469e+02 
2.089547119140625e+02 
2.098283996582031e+02 
2.119769134521484e+02 
2.144704742431641e+02 
2.165518341064453e+02 
2.039158630371094e+02 
1.998596343994141e+02 
1.938039703369141e+02 
1.911095733642578e+02 
1.879010314941406e+02 
1.825040283203125e+02 
1.798613739013672e+02 
1.784125213623047e+02 
1.794476318359375e+02 
1.854801330566406e+02 
1.419066314697266e+02 
1.426848907470703e+02 
1.453650207519531e+02 
1.501764984130859e+02 
1.531920928955078e+02 
1.548138275146484e+02 
1.571552124023438e+02 
1.566921997070312e+02 
1.587347564697266e+02 
1.811281127929688e+02 
1.796622314453125e+02 
1.801900177001953e+02 
1.782536926269531e+02 
1.776488342285156e+02 
1.780530395507812e+02 
1.792495574951172e+02 
2.156879577636719e+02 
2.070062561035156e+02 
2.118677520751953e+02 
2.151231384277344e+02 
2.076098327636719e+02 
2.151790161132812e+02 
2.082584228515625e+02 
2.159960479736328e+02 
2.100084838867188e+02 
2.175110778808594e+02 
2.126171569824219e+02 
2.146707763671875e+02 
2.158014984130859e+02 
2.150785217285156e+02 
2.135881347656250e+02 
1.832313079833984e+02 
1.830494537353516e+02 
1.801578521728516e+02 
1.768206024169922e+02 
1.858985137939453e+02 
1.769152221679688e+02 
1.812384948730469e+02 
1.768506164550781e+02 
1.804638366699219e+02 
1.576644287109375e+02 
1.604862976074219e+02 
1.632468414306641e+02 
1.613901519775391e+02 
1.609575653076172e+02 
1.604322357177734e+02 
1.912223815917969e+02 
1.866367950439453e+02 
1.898884124755859e+02 
1.824023132324219e+02 
1.790590362548828e+02 
1.788615875244141e+02 
2.124922180175781e+02 
2.045218353271484e+02 
2.084068450927734e+02 
2.054213714599609e+02 
2.052842712402344e+02 
2.048265686035156e+02 
2.073105316162109e+02 
1.871150360107422e+02 
1.873399353027344e+02 
2.017968139648438e+02 
1.932272949218750e+02 
1.996938629150391e+02 
1.940673828125000e+02 
1.979520721435547e+02 
1.948376464843750e+02 
2.008176879882812e+02 
1.601083526611328e+02 
1.589596557617188e+02 
1.542429351806641e+02 
1.505366210937500e+02 
1.541802215576172e+02 
1.471851196289062e+02 
1.460960388183594e+02 
1.408425292968750e+02 
1.392231292724609e+02 
1.359309844970703e+02 
1.354571228027344e+02 
1.338594818115234e+02 
1.349171752929688e+02 
1.771006927490234e+02 
1.753673553466797e+02 
1.761314544677734e+02 
1.747068634033203e+02 
1.756198272705078e+02 
1.790106964111328e+02 
1.839069519042969e+02 
1.893761291503906e+02 
1.981023101806641e+02 
1.948113250732422e+02 
2.084694976806641e+02 
2.013156585693359e+02 
2.047700195312500e+02 
1.938281097412109e+02 
2.146728820800781e+02 
2.072544250488281e+02 
2.065864868164062e+02 
2.079892883300781e+02 
2.050000610351562e+02 
2.046235656738281e+02 
2.098725738525391e+02 
2.026369781494141e+02 
2.037923583984375e+02 
1.962272949218750e+02 
1.975576629638672e+02 
1.922719573974609e+02 
1.929201965332031e+02 
1.901839904785156e+02 
1.908410186767578e+02 
1.379610595703125e+02 
1.412442321777344e+02 
1.459500122070312e+02 
1.714661712646484e+02 
1.700599670410156e+02 
1.675513610839844e+02 
1.716535797119141e+02 
1.736188507080078e+02 
1.754562683105469e+02 
2.081411437988281e+02 
2.011243133544922e+02 
2.040489044189453e+02 
2.037949218750000e+02 
2.065062866210938e+02 
2.076662139892578e+02 
2.051704254150391e+02 
1.921863250732422e+02 
1.991300964355469e+02 
1.910283966064453e+02 
1.924684600830078e+02 
1.875009307861328e+02 
1.882109985351562e+02 
1.863097381591797e+02 
1.894037017822266e+02 
1.502473602294922e+02 
1.524637756347656e+02 
1.536972351074219e+02 
1.703111877441406e+02 
1.642614898681641e+02 
1.634284515380859e+02 
1.632208862304688e+02 
1.640066223144531e+02 
2.039646759033203e+02 
1.960876922607422e+02 
1.982226257324219e+02 
1.998547363281250e+02 
2.000765380859375e+02 
2.000899963378906e+02 
1.964463195800781e+02 
1.905659484863281e+02 
1.907606048583984e+02 
1.868255004882812e+02 
1.877715911865234e+02 
1.860170898437500e+02 
1.908791351318359e+02 
1.531715087890625e+02 
1.535398101806641e+02 
1.539882507324219e+02 
1.549857177734375e+02 
1.648882293701172e+02 
1.593529357910156e+02 
1.569914703369141e+02 
1.593437805175781e+02 
1.600387268066406e+02 
1.891976165771484e+02 
1.898256683349609e+02 
1.908770599365234e+02 
1.901202545166016e+02 
1.919440765380859e+02 
2.019301147460938e+02 
1.948856506347656e+02 
1.960867919921875e+02 
1.909038391113281e+02 
1.922101440429688e+02 
1.895961761474609e+02 
1.943673095703125e+02 
1.554710998535156e+02 
1.570692596435547e+02 
1.571276397705078e+02 
1.571629486083984e+02 
1.541234588623047e+02 
1.549867706298828e+02 
1.534011993408203e+02 
1.837176208496094e+02 
1.835151977539062e+02 
1.854419708251953e+02 
1.856015319824219e+02 
1.866353302001953e+02 
2.044151763916016e+02 
1.983664093017578e+02 
2.007407226562500e+02 
1.983392028808594e+02 
2.011488037109375e+02 
1.577733154296875e+02 
1.585212097167969e+02 
1.575806427001953e+02 
1.565073394775391e+02 
1.539348602294922e+02 
1.603980712890625e+02 
1.545814056396484e+02 
1.636776275634766e+02 
1.782825469970703e+02 
1.750259094238281e+02 
1.732078552246094e+02 
1.559848327636719e+02 
1.766842956542969e+02 
1.787632141113281e+02 
2.091308898925781e+02 
2.018044433593750e+02 
2.019496307373047e+02 
1.955973815917969e+02 
1.965167846679688e+02 
1.925691528320312e+02 
1.955515594482422e+02 
1.545671234130859e+02 
1.532835540771484e+02 
1.527506408691406e+02 
1.527563934326172e+02 
1.553186950683594e+02 
1.514871673583984e+02 
1.537230224609375e+02 
1.565152130126953e+02 
1.658132629394531e+02 
1.733811035156250e+02 
1.756845550537109e+02 
1.741017456054688e+02 
2.019072875976562e+02 
1.948975524902344e+02 
1.960068206787109e+02 
1.920039215087891e+02 
1.957372436523438e+02 
1.537073516845703e+02 
1.555288696289062e+02 
1.565688934326172e+02 
1.555191040039062e+02 
1.436207580566406e+02 
1.437202453613281e+02 
1.427879486083984e+02 
1.447391204833984e+02 
1.837517395019531e+02 
1.841897277832031e+02 
1.795191040039062e+02 
2.041359100341797e+02 
1.963146514892578e+02 
1.983490295410156e+02 
1.939458618164062e+02 
1.984330749511719e+02 
1.558292999267578e+02 
1.563515167236328e+02 
1.532588500976562e+02 
1.530685729980469e+02 
1.396264801025391e+02 
1.332781982421875e+02 
1.332269439697266e+02 
1.334151153564453e+02 
1.369347229003906e+02 
1.464300231933594e+02 
1.578922729492188e+02 
1.495706481933594e+02 
1.660747375488281e+02 
1.737449188232422e+02 
1.801996917724609e+02 
2.088083496093750e+02 
1.998408508300781e+02 
2.029697418212891e+02 
1.968364257812500e+02 
2.033835601806641e+02 
1.503903503417969e+02 
1.484815826416016e+02 
1.492778930664062e+02 
1.484521636962891e+02 
1.438841857910156e+02 
1.362432861328125e+02 
1.392897644042969e+02 
1.329261169433594e+02 
1.526792907714844e+02 
1.563858489990234e+02 
1.556235351562500e+02 
1.508241577148438e+02 
2.089291076660156e+02 
1.985491180419922e+02 
1.998019256591797e+02 
1.918605194091797e+02 
1.931308746337891e+02 
1.873451080322266e+02 
1.927412109375000e+02 
1.478788299560547e+02 
1.459824829101562e+02 
1.435948333740234e+02 
1.438576049804688e+02 
1.418475189208984e+02 
1.473280334472656e+02 
1.587640533447266e+02 
1.621611328125000e+02 
1.613939056396484e+02 
1.558602447509766e+02 
2.011686248779297e+02 
1.910819549560547e+02 
1.946807708740234e+02 
1.877438201904297e+02 
1.929161987304688e+02 
1.417057037353516e+02 
1.407265472412109e+02 
1.374455871582031e+02 
1.363253631591797e+02 
1.481160583496094e+02 
1.471083831787109e+02 
1.495192108154297e+02 
1.556129302978516e+02 
1.629874114990234e+02 
1.630762176513672e+02 
1.629691467285156e+02 
1.957718963623047e+02 
1.863751220703125e+02 
1.856321105957031e+02 
1.790258483886719e+02 
1.776424560546875e+02 
1.746464080810547e+02 
1.737189178466797e+02 
1.337973937988281e+02 
1.315638885498047e+02 
1.330889282226562e+02 
1.313002471923828e+02 
1.500289764404297e+02 
1.556026916503906e+02 
1.667625885009766e+02 
1.713603363037109e+02 
1.719917144775391e+02 
1.768903045654297e+02 
1.680104217529297e+02 
1.693654785156250e+02 
1.648344879150391e+02 
1.674757080078125e+02 
1.321796264648438e+02 
1.340157775878906e+02 
1.353444213867188e+02 
1.339416656494141e+02 
1.638727264404297e+02 
1.570259704589844e+02 
1.580328063964844e+02 
1.567689971923828e+02 
1.626811218261719e+02 
1.678631134033203e+02 
1.702815246582031e+02 
1.690419616699219e+02 
1.766313018798828e+02 
1.683202972412109e+02 
1.702838439941406e+02 
1.654701995849609e+02 
1.691178283691406e+02 
1.341396484375000e+02 
1.330267486572266e+02 
1.292353515625000e+02 
1.271446075439453e+02 
1.596018676757812e+02 
1.662090759277344e+02 
1.744002838134766e+02 
1.800766143798828e+02 
1.787666625976562e+02 
1.794170379638672e+02 
1.705793914794922e+02 
1.709461059570312e+02 
1.646643524169922e+02 
1.660271759033203e+02 
1.237922668457031e+02 
1.221177597045898e+02 
1.188422164916992e+02 
1.583574829101562e+02 
1.628441314697266e+02 
1.615507354736328e+02 
1.719093780517578e+02 
1.780215148925781e+02 
1.810032348632812e+02 
1.785211334228516e+02 
1.722210845947266e+02 
1.651629638671875e+02 
1.627238159179688e+02 
1.574869232177734e+02 
1.567819061279297e+02 
1.144098129272461e+02 
1.097214279174805e+02 
1.129383468627930e+02 
1.078936538696289e+02 
1.072290344238281e+02 
1.560561981201172e+02 
1.498541412353516e+02 
1.487889251708984e+02 
1.501789245605469e+02 
1.557406921386719e+02 
1.680890350341797e+02 
1.777601013183594e+02 
1.762600860595703e+02 
1.807774658203125e+02 
1.532014160156250e+02 
1.573939971923828e+02 
1.506345825195312e+02 
1.484548034667969e+02 
1.068476867675781e+02 
1.040233840942383e+02 
1.035183792114258e+02 
1.546291046142578e+02 
1.479230499267578e+02 
1.486318359375000e+02 
1.464986114501953e+02 
1.740336456298828e+02 
1.755805053710938e+02 
1.764746856689453e+02 
1.750075531005859e+02 
1.455161895751953e+02 
1.488450317382812e+02 
1.392391967773438e+02 
1.395242614746094e+02 
1.345623168945312e+02 
1.382030639648438e+02 
1.032884674072266e+02 
1.045729675292969e+02 
1.040951766967773e+02 
1.496409149169922e+02 
1.548470458984375e+02 
1.707211914062500e+02 
1.744118194580078e+02 
1.741471710205078e+02 
1.718853454589844e+02 
1.432659912109375e+02 
1.395878295898438e+02 
1.391602325439453e+02 
1.051119766235352e+02 
1.112331237792969e+02 
1.081453018188477e+02 
1.610433807373047e+02 
1.532288208007812e+02 
1.557005615234375e+02 
1.543325805664062e+02 
1.645599212646484e+02 
1.777359466552734e+02 
1.720604705810547e+02 
1.764079132080078e+02 
1.566940917968750e+02 
1.722497253417969e+02 
1.442737274169922e+02 
1.468699645996094e+02 
1.087898406982422e+02 
1.172916870117188e+02 
1.118631210327148e+02 
1.584610290527344e+02 
1.561617279052734e+02 
1.572984619140625e+02 
1.554383239746094e+02 
1.777543487548828e+02 
1.825928955078125e+02 
1.817544708251953e+02 
1.520314025878906e+02 
1.527386932373047e+02 
1.151142578125000e+02 
1.240373687744141e+02 
1.192152938842773e+02 
1.580863952636719e+02 
1.610524444580078e+02 
1.872257843017578e+02 
1.804967651367188e+02 
1.842170410156250e+02 
1.808415527343750e+02 
1.529380645751953e+02 
1.579295654296875e+02 
1.537988433837891e+02 
1.222543487548828e+02 
1.308134002685547e+02 
1.268298110961914e+02 
1.566616668701172e+02 
1.595378417968750e+02 
1.595815887451172e+02 
1.696714324951172e+02 
1.819712677001953e+02 
1.778672637939453e+02 
1.797697296142578e+02 
1.615867004394531e+02 
1.802539215087891e+02 
1.543083343505859e+02 
1.631493225097656e+02 
1.564241485595703e+02 
1.304915924072266e+02 
1.354782257080078e+02 
1.338116607666016e+02 
1.537640838623047e+02 
1.531113891601562e+02 
1.525493469238281e+02 
1.589304656982422e+02 
1.676127319335938e+02 
1.802080535888672e+02 
1.765011901855469e+02 
1.721938018798828e+02 
1.602178039550781e+02 
1.784973449707031e+02 
1.583454742431641e+02 
1.698010406494141e+02 
1.622362823486328e+02 
1.363984069824219e+02 
1.389237365722656e+02 
1.378946990966797e+02 
1.530676422119141e+02 
1.560071105957031e+02 
1.854010314941406e+02 
1.780846557617188e+02 
1.825056152343750e+02 
1.690419921875000e+02 
1.745950927734375e+02 
1.748417816162109e+02 
1.400572967529297e+02 
1.427251434326172e+02 
1.421043090820312e+02 
1.527744293212891e+02 
1.542974700927734e+02 
1.550320281982422e+02 
1.654886932373047e+02 
1.805530853271484e+02 
1.771388854980469e+02 
1.751856842041016e+02 
1.563925018310547e+02 
1.798589019775391e+02 
1.757116546630859e+02 
1.760567779541016e+02 
1.444031219482422e+02 
1.445563049316406e+02 
1.461602630615234e+02 
1.567850341796875e+02 
1.596363220214844e+02 
1.853148956298828e+02 
1.784039916992188e+02 
1.803810119628906e+02 
1.774940643310547e+02 
1.794649505615234e+02 
1.468025207519531e+02 
1.450833892822266e+02 
1.470174865722656e+02 
1.614924163818359e+02 
1.639829254150391e+02 
1.900361175537109e+02 
1.832593536376953e+02 
1.893318176269531e+02 
1.801172180175781e+02 
1.797985382080078e+02 
1.791876831054688e+02 
1.479972686767578e+02 
1.483926544189453e+02 
1.500991210937500e+02 
1.662234954833984e+02 
1.687544860839844e+02 
1.893233489990234e+02 
1.918180999755859e+02 
1.777349548339844e+02 
1.809568328857422e+02 
1.779642791748047e+02 
1.521726379394531e+02 
1.543655395507812e+02 
1.548171844482422e+02 
1.703506469726562e+02 
1.727260131835938e+02 
1.929955902099609e+02 
1.942992401123047e+02 
1.780370941162109e+02 
1.839627838134766e+02 
1.792895050048828e+02 
1.571930389404297e+02 
1.587566528320312e+02 
1.593819122314453e+02 
1.699970245361328e+02 
1.672431640625000e+02 
1.648156585693359e+02 
1.712992858886719e+02 
1.793811187744141e+02 
1.915619506835938e+02 
1.882696990966797e+02 
1.886652984619141e+02 
1.727061767578125e+02 
1.905253601074219e+02 
1.800988006591797e+02 
1.879160003662109e+02 
1.823569183349609e+02 
1.609697875976562e+02 
1.613668365478516e+02 
1.625186920166016e+02 
1.615165557861328e+02 
1.629971466064453e+02 
1.631625823974609e+02 
1.907424468994141e+02 
1.919669036865234e+02 
1.901569213867188e+02 
1.827798309326172e+02 
1.909923248291016e+02 
1.849806365966797e+02 
1.621659240722656e+02 
1.593252868652344e+02 
1.611634216308594e+02 
1.610471343994141e+02 
1.613198547363281e+02 
1.602492218017578e+02 
1.923340759277344e+02 
1.956117248535156e+02 
1.840823211669922e+02 
1.917875823974609e+02 
1.852288055419922e+02 
1.578308563232422e+02 
1.556327209472656e+02 
1.557210998535156e+02 
1.600225372314453e+02 
1.605343017578125e+02 
1.595536041259766e+02 
1.964464874267578e+02 
1.952485046386719e+02 
1.953063354492188e+02 
1.841283264160156e+02 
1.916971130371094e+02 
1.850988159179688e+02 
1.539086456298828e+02 
1.550151367187500e+02 
1.539351654052734e+02 
1.616665649414062e+02 
1.608939666748047e+02 
1.613477020263672e+02 
1.942115020751953e+02 
1.940506591796875e+02 
1.939238586425781e+02 
1.848363800048828e+02 
1.916526489257812e+02 
1.857587585449219e+02 
1.555246124267578e+02 
1.562874908447266e+02 
1.586410064697266e+02 
1.590604400634766e+02 
1.587678375244141e+02 
1.947694396972656e+02 
1.949021301269531e+02 
1.848939666748047e+02 
1.905085449218750e+02 
1.853748931884766e+02 
1.587844848632812e+02 
1.614832000732422e+02 
1.591178436279297e+02 
1.588091583251953e+02 
1.592121276855469e+02 
1.948073883056641e+02 
1.927966613769531e+02 
1.941788177490234e+02 
1.836755371093750e+02 
1.859806213378906e+02 
1.838670654296875e+02 
1.633062744140625e+02 
1.646174621582031e+02 
1.655306091308594e+02 
1.594583129882812e+02 
1.590300598144531e+02 
1.594031219482422e+02 
1.918304443359375e+02 
1.917203063964844e+02 
1.819160308837891e+02 
1.851483001708984e+02 
1.829496307373047e+02 
1.669178009033203e+02 
1.674710235595703e+02 
1.688347473144531e+02 
1.579411163330078e+02 
1.592175292968750e+02 
1.941198425292969e+02 
1.920555877685547e+02 
1.918936462402344e+02 
1.832175903320312e+02 
1.868797149658203e+02 
1.852503509521484e+02 
1.693516082763672e+02 
1.704361267089844e+02 
1.710237426757812e+02 
1.574827880859375e+02 
1.583887939453125e+02 
1.618907775878906e+02 
1.951544799804688e+02 
1.907518463134766e+02 
1.912586975097656e+02 
1.876229248046875e+02 
1.935273895263672e+02 
1.728015441894531e+02 
1.719622344970703e+02 
1.580218353271484e+02 
1.638708953857422e+02 
1.649081573486328e+02 
1.937391510009766e+02 
1.928886413574219e+02 
1.915787658691406e+02 
1.991960601806641e+02 
2.038569488525391e+02 
1.704562225341797e+02 
1.700685577392578e+02 
1.587578735351562e+02 
1.654654541015625e+02 
1.671754913330078e+02 
1.931810455322266e+02 
1.948883056640625e+02 
2.045320892333984e+02 
2.042755126953125e+02 
1.690208435058594e+02 
1.693705749511719e+02 
1.629946594238281e+02 
1.620511779785156e+02 
1.630446166992188e+02 
1.966707305908203e+02 
1.995197143554688e+02 
2.033207092285156e+02 
2.038631439208984e+02 
1.694037475585938e+02 
1.705624694824219e+02 
1.611210784912109e+02 
1.623692169189453e+02 
2.016323242187500e+02 
2.033625640869141e+02 
2.037615814208984e+02 
2.018163452148438e+02 
1.713014831542969e+02 
1.739354248046875e+02 
1.633325653076172e+02 
1.637838134765625e+02 
1.667827911376953e+02 
2.045914306640625e+02 
2.061288604736328e+02 
2.001294250488281e+02 
1.987689056396484e+02 
1.740466156005859e+02 
1.752719879150391e+02 
1.652675628662109e+02 
1.650891876220703e+02 
2.079925689697266e+02 
2.095785217285156e+02 
1.959511108398438e+02 
1.940313110351562e+02 
1.955089569091797e+02 
1.750310363769531e+02 
1.767931060791016e+02 
1.746009674072266e+02 
1.656660003662109e+02 
1.658703308105469e+02 
2.091718139648438e+02 
2.107266540527344e+02 
1.937345428466797e+02 
1.935823822021484e+02 
1.942985839843750e+02 
1.723788909912109e+02 
1.749345855712891e+02 
1.710204467773438e+02 
1.719991760253906e+02 
1.663287353515625e+02 
1.670634307861328e+02 
2.103663177490234e+02 
2.112457427978516e+02 
1.940021820068359e+02 
1.924501800537109e+02 
1.824051055908203e+02 
1.733182220458984e+02 
1.909473266601562e+02 
1.914400024414062e+02 
1.678076629638672e+02 
1.715639801025391e+02 
1.684250946044922e+02 
1.701389923095703e+02 
2.107998352050781e+02 
2.117032165527344e+02 
1.879269561767578e+02 
1.782054290771484e+02 
1.684250640869141e+02 
1.845774383544922e+02 
1.860963592529297e+02 
1.619268951416016e+02 
1.648265380859375e+02 
1.740541229248047e+02 
1.729604949951172e+02 
2.110286407470703e+02 
2.120565795898438e+02 
1.816491241455078e+02 
1.724879150390625e+02 
1.633100128173828e+02 
1.803900909423828e+02 
1.805040893554688e+02 
1.589291839599609e+02 
1.615365600585938e+02 
1.755407257080078e+02 
1.753647155761719e+02 
1.783283233642578e+02 
2.113523101806641e+02 
2.125349426269531e+02 
1.789340667724609e+02 
1.705077514648438e+02 
1.621353912353516e+02 
1.788805694580078e+02 
1.783001098632812e+02 
1.566850128173828e+02 
1.608111114501953e+02 
1.753139038085938e+02 
1.795023803710938e+02 
1.793956298828125e+02 
2.114982452392578e+02 
2.127505493164062e+02 
1.775261535644531e+02 
1.691681518554688e+02 
1.610763702392578e+02 
1.774750366210938e+02 
1.769722595214844e+02 
1.535927734375000e+02 
1.595294036865234e+02 
1.749783325195312e+02 
1.795202026367188e+02 
1.789891967773438e+02 
2.115535888671875e+02 
2.131710662841797e+02 
1.744867401123047e+02 
1.654358520507812e+02 
1.566407623291016e+02 
1.717837066650391e+02 
1.731348419189453e+02 
1.487138366699219e+02 
1.534161376953125e+02 
1.747157287597656e+02 
1.793419494628906e+02 
1.793247222900391e+02 
2.119614410400391e+02 
2.139627532958984e+02 
1.690340881347656e+02 
1.603344421386719e+02 
1.519018707275391e+02 
1.670711669921875e+02 
1.680113220214844e+02 
1.459852142333984e+02 
1.494185943603516e+02 
1.694387817382812e+02 
1.795888519287109e+02 
1.760003509521484e+02 
2.128412170410156e+02 
2.140375518798828e+02 
1.645464782714844e+02 
1.564897766113281e+02 
1.488487701416016e+02 
1.640148620605469e+02 
1.637686614990234e+02 
1.460211334228516e+02 
1.478117218017578e+02 
1.652519836425781e+02 
1.726406402587891e+02 
1.688874511718750e+02 
2.096117248535156e+02 
2.075192108154297e+02 
1.629793243408203e+02 
1.556938781738281e+02 
1.476177673339844e+02 
1.663164215087891e+02 
1.631491546630859e+02 
1.492682800292969e+02 
1.641195220947266e+02 
1.663433837890625e+02 
1.645804901123047e+02 
2.028095245361328e+02 
2.035208435058594e+02 
1.667203826904297e+02 
1.691777038574219e+02 
1.503789520263672e+02 
1.514600830078125e+02 
1.513428649902344e+02 
1.647915496826172e+02 
1.671582336425781e+02 
2.019165802001953e+02 
2.012676696777344e+02 
1.718871307373047e+02 
1.680846252441406e+02 
1.715639495849609e+02 
1.516058349609375e+02 
1.521825561523438e+02 
1.553034057617188e+02 
1.736765747070312e+02 
1.706097869873047e+02 
2.040879364013672e+02 
2.025109405517578e+02 
1.737119903564453e+02 
1.777253112792969e+02 
1.555727233886719e+02 
1.580059204101562e+02 
1.759158325195312e+02 
1.722540435791016e+02 
1.742149353027344e+02 
2.055212554931641e+02 
2.024832305908203e+02 
2.033746643066406e+02 
1.767953491210938e+02 
1.681092224121094e+02 
1.601552734375000e+02 
1.766645202636719e+02 
1.760333557128906e+02 
1.557380065917969e+02 
1.592169647216797e+02 
1.742845458984375e+02 
1.736757049560547e+02 
1.722504272460938e+02 
2.078458099365234e+02 
2.038621215820312e+02 
2.057800292968750e+02 
1.760365905761719e+02 
1.678750915527344e+02 
1.585430297851562e+02 
1.784173736572266e+02 
1.763660430908203e+02 
1.586908569335938e+02 
1.694423217773438e+02 
1.692801971435547e+02 
2.063935241699219e+02 
2.049192657470703e+02 
1.838087768554688e+02 
1.850586547851562e+02 
1.592553100585938e+02 
1.608272552490234e+02 
1.603183746337891e+02 
1.664880523681641e+02 
1.661730346679688e+02 
2.012887878417969e+02 
2.002263183593750e+02 
1.886302947998047e+02 
1.868860015869141e+02 
1.909050445556641e+02 
1.616858978271484e+02 
1.627364349365234e+02 
1.655496826171875e+02 
1.641838989257812e+02 
1.660718994140625e+02 
1.984684295654297e+02 
1.978081207275391e+02 
1.955472106933594e+02 
1.969189605712891e+02 
1.614036560058594e+02 
1.674557189941406e+02 
1.657978210449219e+02 
1.665963439941406e+02 
1.948456420898438e+02 
1.962262573242188e+02 
1.991230316162109e+02 
1.954335784912109e+02 
1.988122406005859e+02 
1.651361846923828e+02 
1.578644104003906e+02 
1.636247100830078e+02 
1.678081207275391e+02 
1.685429992675781e+02 
1.956437225341797e+02 
1.962633819580078e+02 
1.969501953125000e+02 
1.935424652099609e+02 
1.966875000000000e+02 
1.631471099853516e+02 
1.559924011230469e+02 
1.644711456298828e+02 
1.682208251953125e+02 
1.676215057373047e+02 
1.972505340576172e+02 
1.977518310546875e+02 
1.953340301513672e+02 
1.988443908691406e+02 
1.626287994384766e+02 
1.674872741699219e+02 
1.669093780517578e+02 
1.662623291015625e+02 
1.971665039062500e+02 
1.964853210449219e+02 
1.975810241699219e+02 
1.963221435546875e+02 
1.975255889892578e+02 
1.696802368164062e+02 
1.606515350341797e+02 
1.699824371337891e+02 
1.655526428222656e+02 
1.647287292480469e+02 
1.957218170166016e+02 
1.951736602783203e+02 
1.977977447509766e+02 
1.968688812255859e+02 
1.985950622558594e+02 
1.639843292236328e+02 
1.632926483154297e+02 
1.635464630126953e+02 
1.619851531982422e+02 
1.946889648437500e+02 
1.939097137451172e+02 
1.975771331787109e+02 
1.928555603027344e+02 
1.978204040527344e+02 
1.639719238281250e+02 
1.645279388427734e+02 
1.685611877441406e+02 
1.604922637939453e+02 
1.591295318603516e+02 
1.924966430664062e+02 
1.909990539550781e+02 
1.981247863769531e+02 
2.020348510742188e+02 
1.639304809570312e+02 
1.694730224609375e+02 
1.580157165527344e+02 
1.574609832763672e+02 
1.920699005126953e+02 
1.895777435302734e+02 
1.889290161132812e+02 
2.017221221923828e+02 
2.029540710449219e+02 
1.660180664062500e+02 
1.652961120605469e+02 
1.576976928710938e+02 
1.586658935546875e+02 
1.933003692626953e+02 
1.891026611328125e+02 
1.885886077880859e+02 
2.037380676269531e+02 
2.048013916015625e+02 
1.661338653564453e+02 
1.705127105712891e+02 
1.577783813476562e+02 
1.604211883544922e+02 
1.622350006103516e+02 
1.953241424560547e+02 
1.896513824462891e+02 
1.907018432617188e+02 
2.079525909423828e+02 
1.721628723144531e+02 
1.533505096435547e+02 
1.578183288574219e+02 
1.572364501953125e+02 
1.977844085693359e+02 
1.933448028564453e+02 
1.918258972167969e+02 
2.099023742675781e+02 
2.103464965820312e+02 
1.704117584228516e+02 
1.726871948242188e+02 
1.513587188720703e+02 
1.545434722900391e+02 
1.554901275634766e+02 
1.907313995361328e+02 
2.111772766113281e+02 
1.697993774414062e+02 
1.714885864257812e+02 
1.879110870361328e+02 
1.882860717773438e+02 
2.101234893798828e+02 
2.090395660400391e+02 
1.718642883300781e+02 
1.713811035156250e+02 
1.883211517333984e+02 
1.918326721191406e+02 
2.056741333007812e+02 
2.068905792236328e+02 
1.672571563720703e+02 
1.703951110839844e+02 
1.946473083496094e+02 
1.935576019287109e+02 
1.960473327636719e+02 
2.055549774169922e+02 
2.038914794921875e+02 
2.042034912109375e+02 
1.694823760986328e+02 
1.649105529785156e+02 
1.674660644531250e+02 
2.016028442382812e+02 
2.041659698486328e+02 
1.647314453125000e+02 
1.613940124511719e+02 
2.025587768554688e+02 
1.969047241210938e+02 
1.983022766113281e+02 
1.553295745849609e+02 
1.579272460937500e+02 
1.956098785400391e+02 
1.958675842285156e+02 
1.544373168945312e+02 
1.500307464599609e+02 
1.950943450927734e+02 
1.944453887939453e+02 
1.467455596923828e+02 
1.441933593750000e+02 
1.939833221435547e+02 
1.932483215332031e+02 
1.412420196533203e+02 
1.431360015869141e+02 
1.928390197753906e+02 
1.490789184570312e+02 
1.925506591796875e+02 
1.921022186279297e+02 
1.521406097412109e+02 
1.905376281738281e+02 
1.918563995361328e+02 
1.506585235595703e+02 
1.543437957763672e+02 
1.917794799804688e+02 
1.911042175292969e+02 
1.545236968994141e+02 
1.548100738525391e+02 
1.887673339843750e+02 
1.910861968994141e+02 
1.509391632080078e+02 
1.543166656494141e+02 
1.890383911132812e+02 
1.854598083496094e+02 
1.528583831787109e+02 
1.517587890625000e+02 
1.824221496582031e+02 
1.823362579345703e+02 
1.501486816406250e+02 
1.514175720214844e+02 
1.833101196289062e+02 
1.513158416748047e+02 
1.515563659667969e+02 
1.835182647705078e+02 
1.865015411376953e+02 
1.495074310302734e+02 
1.518134002685547e+02 
1.887163085937500e+02 
1.519593353271484e+02 
1.482136688232422e+02 
1.507619781494141e+02 
1.897062835693359e+02 
1.907813873291016e+02 
1.483633422851562e+02 
1.461732330322266e+02 
1.912345428466797e+02 
1.889115295410156e+02 
1.434073028564453e+02 
1.440750427246094e+02 
1.851561126708984e+02 
1.816845855712891e+02 
1.430578460693359e+02 
1.435489501953125e+02 
1.783452148437500e+02 
1.754499359130859e+02 
1.454171600341797e+02 
1.704690856933594e+02 
1.724227142333984e+02 
1.465396728515625e+02 
1.486518402099609e+02 
1.466419219970703e+02 
1.699035644531250e+02 
1.688881683349609e+02 
1.486186065673828e+02 
1.658993835449219e+02 
1.690764160156250e+02 
1.568668365478516e+02 
1.529578094482422e+02 
1.527902374267578e+02 
1.516596527099609e+02 
1.633669738769531e+02 
1.592221984863281e+02 
1.530054473876953e+02 
1.675423431396484e+02 
1.656412506103516e+02 
1.506690063476562e+02 
1.714422607421875e+02 
1.510703887939453e+02 
1.716567993164062e+02 
1.752260894775391e+02 
1.500566406250000e+02 
1.516682281494141e+02 
1.514795989990234e+02 
1.750518188476562e+02 
1.779300079345703e+02 
1.528684387207031e+02 
1.798107452392578e+02 
1.512091827392578e+02 
1.548883514404297e+02 
1.813341064453125e+02 
1.820342407226562e+02 
1.535715789794922e+02 
1.547607574462891e+02 
1.815631713867188e+02 
1.814239501953125e+02 
1.553110198974609e+02 
1.816315307617188e+02 
1.528858184814453e+02 
1.552848052978516e+02 
1.810394134521484e+02 
1.828191986083984e+02 
1.545145874023438e+02 
1.538995208740234e+02 
1.827196197509766e+02 
1.862645874023438e+02 
1.521020202636719e+02 
1.540936126708984e+02 
1.906788024902344e+02 
1.540547180175781e+02 
1.549625549316406e+02 
1.955102081298828e+02 
1.587131500244141e+02 
1.998349456787109e+02 
1.583610839843750e+02 
1.598582305908203e+02 
2.017517395019531e+02 
2.022199401855469e+02 
1.634450073242188e+02 
2.037982177734375e+02 
2.055071105957031e+02 
1.593950653076172e+02 
1.637371063232422e+02 
2.073502044677734e+02 
1.625009307861328e+02 
1.693715057373047e+02 
2.057469177246094e+02 
2.083167419433594e+02 
1.642555084228516e+02 
1.626841125488281e+02 
2.087723388671875e+02 
2.098455047607422e+02 
1.587459106445312e+02 
1.660204467773438e+02 
2.132084503173828e+02 
1.643516845703125e+02 
1.751215362548828e+02 
2.114416198730469e+02 
2.137153167724609e+02 
1.721345977783203e+02 
1.838451843261719e+02 
2.131344299316406e+02 
2.121098327636719e+02 
1.786642303466797e+02 
1.857048797607422e+02 
2.099967346191406e+02 
1.850969848632812e+02 
1.898565521240234e+02 
2.035516357421875e+02 
1.967235260009766e+02 
1.851966705322266e+02 
2.004334716796875e+02 
2.009489593505859e+02 
1.813201751708984e+02 
2.024857025146484e+02 
1.811600646972656e+02 
2.054909515380859e+02 
1.794130401611328e+02 
1.845986328125000e+02 
1.995435333251953e+02 
1.932442779541016e+02 
1.826463165283203e+02 
1.964171447753906e+02 
1.966414337158203e+02 
1.794871063232422e+02 
1.984636230468750e+02 
1.770261688232422e+02 
2.014645538330078e+02 
1.767236175537109e+02 
1.923502960205078e+02 
2.005422210693359e+02 
1.839649353027344e+02 
1.751504211425781e+02 
1.766662292480469e+02 
1.791808166503906e+02 
1.950469970703125e+02 
2.017818908691406e+02 
1.730900573730469e+02 
1.895647430419922e+02 
1.674808502197266e+02 
1.966045837402344e+02 
2.006367645263672e+02 
1.681500244140625e+02 
1.970758514404297e+02 
2.012514343261719e+02 
1.697570495605469e+02 
1.988628082275391e+02 
2.020264739990234e+02 
1.621374359130859e+02 
1.691365509033203e+02 
2.012412109375000e+02 
2.030809783935547e+02 
1.660295410156250e+02 
1.692084197998047e+02 
2.031530303955078e+02 
2.049340362548828e+02 
1.689998931884766e+02 
1.698627471923828e+02 
2.066900329589844e+02 
1.697256927490234e+02 
1.989178314208984e+02 
2.020873413085938e+02 
1.695297851562500e+02 
1.992531280517578e+02 
2.016571044921875e+02 
1.690921325683594e+02 
2.001847839355469e+02 
2.017939147949219e+02 
1.640784606933594e+02 
1.694320068359375e+02 
2.015208435058594e+02 
2.024679107666016e+02 
1.672449035644531e+02 
1.722016754150391e+02 
2.050391845703125e+02 
1.701579742431641e+02 
1.734256286621094e+02 
1.961346740722656e+02 
2.021263580322266e+02 
1.690325927734375e+02 
1.627344207763672e+02 
1.967777404785156e+02 
2.026527709960938e+02 
1.611482086181641e+02 
1.980335388183594e+02 
2.038418579101562e+02 
1.620172119140625e+02 
2.009108581542969e+02 
2.051878051757812e+02 
1.636230468750000e+02 
2.023060302734375e+02 
1.998757781982422e+02 
1.638577270507812e+02 
1.656826782226562e+02 
1.990205841064453e+02 
1.627500000000000e+02 
1.673192596435547e+02 
1.980263671875000e+02 
1.633250122070312e+02 
1.669282684326172e+02 
1.854280242919922e+02 
1.925814361572266e+02 
1.627799835205078e+02 
1.561149139404297e+02 
1.868031311035156e+02 
1.894446411132812e+02 
1.516818542480469e+02 
1.867677307128906e+02 
1.822878570556641e+02 
1.515204315185547e+02 
1.812563171386719e+02 
1.430173950195312e+02 
1.497761535644531e+02 
1.818636016845703e+02 
1.469749450683594e+02 
1.526710968017578e+02 
1.715088806152344e+02 
1.796771392822266e+02 
1.626698608398438e+02 
1.529394378662109e+02 
1.571696472167969e+02 
1.541086730957031e+02 
1.727130889892578e+02 
1.810828704833984e+02 
1.655248107910156e+02 
1.573531799316406e+02 
1.609125366210938e+02 
1.758584747314453e+02 
1.825327758789062e+02 
1.700888977050781e+02 
1.598665313720703e+02 
1.623213348388672e+02 
1.865161743164062e+02 
1.589863739013672e+02 
1.595424346923828e+02 
1.618455505371094e+02 
1.907977752685547e+02 
1.602642822265625e+02 
1.612216949462891e+02 
1.947295379638672e+02 
1.642434539794922e+02 
1.658362731933594e+02 
1.929265289306641e+02 
1.659692993164062e+02 
1.651288604736328e+02 
1.913759307861328e+02 
1.662738037109375e+02 
1.624887847900391e+02 
1.899200897216797e+02 
1.618875122070312e+02 
1.590190582275391e+02 
1.874860382080078e+02 
1.577467651367188e+02 
1.556393127441406e+02 
1.846096038818359e+02 
1.531908264160156e+02 
1.494505157470703e+02 
1.821610717773438e+02 
1.461866607666016e+02 
1.844911956787109e+02 
1.445531768798828e+02 
1.821160430908203e+02 
1.434709777832031e+02 
1.813106079101562e+02 
1.439057617187500e+02 
1.817192230224609e+02 
1.468247375488281e+02 
1.839994354248047e+02 
1.557954101562500e+02 
1.556916656494141e+02 
1.610695037841797e+02 
1.880492553710938e+02 
1.632915802001953e+02 
1.668545532226562e+02 
1.933139343261719e+02 
1.690936126708984e+02 
1.736204223632812e+02 
1.994138488769531e+02 
1.694058532714844e+02 
1.749082031250000e+02 
1.990940704345703e+02 
1.689026031494141e+02 
1.742530364990234e+02 
1.986380310058594e+02 
1.680735168457031e+02 
1.735336608886719e+02 
1.982978057861328e+02 
1.673726654052734e+02 
1.730822601318359e+02 
1.981161041259766e+02 
1.670698394775391e+02 
1.730284423828125e+02 
1.982125854492188e+02 
1.672910461425781e+02 
1.733683319091797e+02 
1.986029205322266e+02 
1.679173431396484e+02 
1.719907989501953e+02 
1.948280944824219e+02 
1.685900878906250e+02 
1.695607299804688e+02 
1.887558288574219e+02 
1.686658020019531e+02 
1.658838500976562e+02 
1.880964508056641e+02 
1.659483032226562e+02 
1.610556182861328e+02 
1.948689422607422e+02 
1.893904113769531e+02 
1.897011413574219e+02 
1.617693176269531e+02 
1.561976776123047e+02 
1.932231140136719e+02 
1.869369201660156e+02 
1.583987121582031e+02 
1.514221496582031e+02 
1.917810058593750e+02 
1.852214508056641e+02 
1.582620697021484e+02 
1.543912811279297e+02 
1.926263122558594e+02 
1.865047149658203e+02 
1.597783203125000e+02 
1.568736724853516e+02 
1.977611389160156e+02 
1.906105804443359e+02 
1.633984222412109e+02 
1.619081878662109e+02 
2.069444732666016e+02 
2.008963928222656e+02 
2.066249084472656e+02 
1.651290740966797e+02 
1.695944976806641e+02 
1.718553466796875e+02 
2.114832153320312e+02 
2.088433990478516e+02 
1.705780029296875e+02 
1.751414031982422e+02 
2.137159118652344e+02 
2.110932312011719e+02 
1.749975280761719e+02 
1.776051025390625e+02 
2.127576904296875e+02 
2.101795806884766e+02 
1.742228698730469e+02 
1.745604705810547e+02 
2.096101989746094e+02 
1.722010650634766e+02 
1.710412597656250e+02 
2.058373565673828e+02 
1.681940307617188e+02 
2.069567871093750e+02 
1.700984497070312e+02 
2.055629119873047e+02 
1.730240936279297e+02 
2.039983978271484e+02 
1.768648071289062e+02 
1.756711578369141e+02 
2.005522613525391e+02 
1.780854797363281e+02 
1.756536407470703e+02 
2.081276397705078e+02 
2.013808135986328e+02 
1.764770202636719e+02 
2.054738159179688e+02 
2.024855499267578e+02 
1.766728668212891e+02 
2.050051422119141e+02 
2.100373840332031e+02 
1.804785766601562e+02 
1.778314056396484e+02 
2.171739349365234e+02 
2.099200439453125e+02 
1.799085388183594e+02 
1.782082977294922e+02 
2.136012573242188e+02 
2.053222503662109e+02 
1.764356536865234e+02 
1.737380676269531e+02 
2.099228668212891e+02 
2.007831268310547e+02 
1.705340576171875e+02 
1.677676544189453e+02 
2.172092437744141e+02 
2.045257720947266e+02 
2.079132232666016e+02 
1.650344848632812e+02 
1.630258483886719e+02 
2.131677093505859e+02 
2.027601470947266e+02 
1.596939697265625e+02 
1.583837432861328e+02 
2.113297119140625e+02 
2.039654388427734e+02 
1.563995666503906e+02 
1.565853729248047e+02 
2.092385864257812e+02 
2.005504608154297e+02 
1.554340057373047e+02 
1.556083526611328e+02 
2.163022918701172e+02 
2.043582611083984e+02 
2.078370971679688e+02 
1.550717010498047e+02 
1.552924652099609e+02 
2.126269226074219e+02 
2.044940795898438e+02 
1.532133331298828e+02 
1.550221862792969e+02 
1.534091644287109e+02 
2.098921203613281e+02 
2.012947998046875e+02 
1.505410919189453e+02 
1.510055236816406e+02 
2.086028747558594e+02 
1.994430389404297e+02 
1.476555328369141e+02 
1.482555694580078e+02 
2.181736907958984e+02 
2.044028472900391e+02 
2.102775573730469e+02 
1.452951202392578e+02 
1.450774230957031e+02 
2.182891235351562e+02 
2.098502349853516e+02 
1.434996948242188e+02 
1.438695678710938e+02 
2.174958801269531e+02 
2.087070007324219e+02 
1.420100708007812e+02 
1.424983978271484e+02 
2.249520568847656e+02 
2.136605987548828e+02 
2.180246887207031e+02 
1.420727233886719e+02 
1.424541473388672e+02 
2.224126892089844e+02 
2.152230682373047e+02 
1.458203735351562e+02 
1.436240844726562e+02 
1.460802612304688e+02 
2.167564544677734e+02 
2.092117614746094e+02 
1.510133819580078e+02 
1.502027740478516e+02 
2.112272491455078e+02 
2.035240173339844e+02 
1.557295989990234e+02 
1.523178100585938e+02 
1.541112976074219e+02 
2.160026855468750e+02 
2.058695373535156e+02 
2.084909973144531e+02 
1.583665466308594e+02 
1.570745544433594e+02 
1.582537536621094e+02 
2.132984619140625e+02 
2.050141448974609e+02 
1.586738433837891e+02 
1.582627868652344e+02 
2.110916290283203e+02 
2.026709594726562e+02 
1.583061828613281e+02 
1.574894256591797e+02 
2.192500610351562e+02 
2.069795684814453e+02 
2.116705474853516e+02 
1.594329223632812e+02 
1.576078338623047e+02 
1.589389648437500e+02 
2.185870056152344e+02 
2.099299621582031e+02 
1.607850189208984e+02 
1.602383575439453e+02 
2.168659515380859e+02 
2.077594299316406e+02 
1.617335968017578e+02 
1.610168457031250e+02 
2.243733215332031e+02 
2.122551116943359e+02 
2.162805023193359e+02 
1.634355010986328e+02 
1.619226531982422e+02 
1.626708526611328e+02 
2.216962890625000e+02 
2.118894195556641e+02 
1.632518615722656e+02 
1.634095153808594e+02 
2.196686096191406e+02 
2.131452026367188e+02 
1.630616302490234e+02 
1.632558135986328e+02 
2.176779479980469e+02 
2.097281494140625e+02 
1.635324859619141e+02 
1.628417358398438e+02 
2.250370330810547e+02 
2.136317749023438e+02 
2.173445587158203e+02 
1.652758636474609e+02 
1.636313781738281e+02 
1.649442596435547e+02 
2.223869781494141e+02 
2.175144348144531e+02 
1.673442993164062e+02 
1.669216003417969e+02 
2.184657135009766e+02 
2.147053985595703e+02 
1.661170806884766e+02 
1.664473266601562e+02 
2.190962829589844e+02 
2.135569305419922e+02 
2.133848114013672e+02 
1.649146575927734e+02 
1.654602661132812e+02 
1.640735931396484e+02 
2.144322967529297e+02 
2.101191101074219e+02 
1.610042266845703e+02 
1.606253662109375e+02 
2.117533721923828e+02 
2.071961975097656e+02 
1.591287231445312e+02 
1.588861389160156e+02 
2.094032135009766e+02 
2.066654510498047e+02 
1.594549713134766e+02 
1.584679718017578e+02 
1.582489166259766e+02 
2.122292022705078e+02 
2.058041076660156e+02 
2.079686584472656e+02 
1.585378112792969e+02 
1.582087249755859e+02 
2.108568420410156e+02 
2.059832153320312e+02 
1.587402496337891e+02 
1.583138885498047e+02 
2.105707855224609e+02 
2.055643157958984e+02 
1.602214202880859e+02 
1.595521545410156e+02 
1.605517120361328e+02 
2.122857971191406e+02 
2.061953125000000e+02 
2.066283416748047e+02 
1.629889831542969e+02 
1.636861877441406e+02 
2.067350006103516e+02 
2.015510101318359e+02 
1.646403808593750e+02 
2.003627471923828e+02 
1.963160247802734e+02 
1.650416564941406e+02 
1.697211456298828e+02 
2.045716552734375e+02 
1.989922485351562e+02 
2.028271331787109e+02 
1.842929382324219e+02 
1.676748199462891e+02 
1.730177917480469e+02 
1.701263275146484e+02 
2.059959869384766e+02 
2.082239227294922e+02 
1.676871337890625e+02 
2.056333312988281e+02 
2.051109008789062e+02 
1.698674163818359e+02 
1.752470092773438e+02 
2.084980468750000e+02 
2.111627807617188e+02 
1.940008850097656e+02 
1.774154968261719e+02 
1.820186157226562e+02 
1.805830078125000e+02 
2.135573730468750e+02 
2.159648895263672e+02 
1.776259765625000e+02 
2.170629119873047e+02 
1.766648712158203e+02 
1.793592681884766e+02 
1.792791900634766e+02 
2.138825836181641e+02 
2.153969421386719e+02 
1.798679656982422e+02 
2.139222106933594e+02 
2.159940185546875e+02 
2.133029022216797e+02 
1.797078399658203e+02 
2.144299621582031e+02 
2.131391448974609e+02 
1.747168426513672e+02 
1.791163635253906e+02 
2.160436859130859e+02 
2.146818542480469e+02 
2.158633880615234e+02 
1.786688842773438e+02 
1.781423187255859e+02 
2.163173370361328e+02 
2.164607391357422e+02 
1.727259674072266e+02 
1.764639892578125e+02 
2.178488616943359e+02 
2.179570312500000e+02 
2.187994384765625e+02 
1.734539184570312e+02 
1.754430541992188e+02 
2.201516113281250e+02 
2.183423461914062e+02 
1.721968383789062e+02 
1.757009887695312e+02 
1.745918121337891e+02 
2.198604431152344e+02 
2.203169555664062e+02 
1.709105682373047e+02 
1.726810455322266e+02 
2.229896697998047e+02 
1.701394805908203e+02 
1.730986938476562e+02 
1.713494567871094e+02 
2.246996459960938e+02 
2.239046936035156e+02 
1.704397888183594e+02 
1.727057800292969e+02 
1.739422454833984e+02 
2.256826324462891e+02 
2.263152770996094e+02 
1.727071685791016e+02 
1.750619201660156e+02 
2.282580108642578e+02 
1.743681488037109e+02 
1.729864959716797e+02 
2.275957489013672e+02 
2.268628692626953e+02 
1.792447967529297e+02 
1.804502105712891e+02 
2.301343231201172e+02 
1.746813659667969e+02 
1.784945678710938e+02 
2.316651306152344e+02 
2.306417388916016e+02 
1.814597015380859e+02 
1.818098754882812e+02 
2.327849273681641e+02 
2.341409606933594e+02 
1.758365173339844e+02 
1.798741760253906e+02 
2.315032958984375e+02 
2.375464477539062e+02 
2.350649261474609e+02 
1.787740173339844e+02 
1.761425170898438e+02 
2.340766754150391e+02 
1.757329711914062e+02 
1.777217864990234e+02 
2.287513732910156e+02 
2.358658142089844e+02 
2.322137908935547e+02 
1.796376800537109e+02 
1.804998168945312e+02 
1.810037536621094e+02 
2.331667480468750e+02 
1.851513671875000e+02 
1.833859558105469e+02 
1.847889251708984e+02 
2.380202636718750e+02 
2.354114990234375e+02 
1.904114685058594e+02 
1.900445404052734e+02 
1.929129180908203e+02 
2.330779571533203e+02 
2.357140197753906e+02 
2.349809722900391e+02 
1.936355285644531e+02 
1.936625823974609e+02 
2.315333251953125e+02 
2.340335388183594e+02 
2.321978759765625e+02 
1.884689178466797e+02 
1.909424133300781e+02 
1.882095642089844e+02 
2.313866271972656e+02 
1.848507080078125e+02 
1.836216583251953e+02 
2.280840301513672e+02 
2.315721893310547e+02 
2.274985961914062e+02 
1.826289520263672e+02 
1.820105438232422e+02 
1.820638732910156e+02 
2.241053466796875e+02 
1.818554534912109e+02 
1.816419219970703e+02 
2.217322845458984e+02 
2.200503845214844e+02 
1.805157928466797e+02 
1.794564971923828e+02 
2.178298339843750e+02 
2.218998107910156e+02 
2.214274291992188e+02 
1.760484008789062e+02 
1.784667968750000e+02 
2.162612762451172e+02 
2.208845825195312e+02 
2.171163787841797e+02 
1.764292449951172e+02 
1.734105682373047e+02 
2.151334381103516e+02 
1.727561340332031e+02 
1.716052398681641e+02 
2.132768859863281e+02 
2.114994812011719e+02 
1.657152099609375e+02 
1.693172607421875e+02 
2.107862548828125e+02 
2.097692871093750e+02 
1.640994720458984e+02 
1.594413757324219e+02 
2.101952514648438e+02 
2.083551330566406e+02 
1.533016357421875e+02 
1.561375885009766e+02 
2.081949768066406e+02 
2.084297943115234e+02 
1.513865661621094e+02 
1.538114318847656e+02 
1.520722808837891e+02 
2.231371002197266e+02 
2.149355010986328e+02 
2.094524230957031e+02 
2.084466400146484e+02 
1.494795074462891e+02 
1.509354248046875e+02 
1.497621917724609e+02 
2.165450897216797e+02 
2.119939270019531e+02 
2.086518554687500e+02 
1.471570281982422e+02 
1.436063232421875e+02 
2.223541870117188e+02 
2.097650146484375e+02 
2.118407897949219e+02 
1.395807342529297e+02 
1.412438659667969e+02 
2.262430572509766e+02 
2.123618621826172e+02 
2.121028594970703e+02 
1.389430999755859e+02 
1.400185394287109e+02 
1.392453613281250e+02 
2.145381927490234e+02 
2.096718750000000e+02 
1.387296447753906e+02 
1.391946411132812e+02 
1.390698394775391e+02 
2.161743774414062e+02 
2.077362060546875e+02 
2.066839447021484e+02 
1.385813446044922e+02 
1.368496856689453e+02 
2.201407928466797e+02 
2.072926330566406e+02 
2.076221466064453e+02 
1.360445861816406e+02 
1.362478637695312e+02 
2.109830017089844e+02 
2.055473480224609e+02 
1.381830444335938e+02 
1.371010894775391e+02 
1.373055114746094e+02 
2.174644165039062e+02 
2.056278991699219e+02 
2.088618316650391e+02 
1.420793304443359e+02 
1.382440032958984e+02 
1.396867980957031e+02 
2.195855865478516e+02 
2.118538665771484e+02 
2.129024200439453e+02 
1.459150695800781e+02 
1.415422821044922e+02 
1.436767272949219e+02 
2.198014526367188e+02 
2.112823791503906e+02 
2.097566986083984e+02 
1.489777832031250e+02 
1.449368896484375e+02 
1.464927978515625e+02 
2.071655120849609e+02 
2.039979095458984e+02 
1.466281433105469e+02 
1.462271270751953e+02 
2.068885040283203e+02 
2.014736175537109e+02 
2.007758636474609e+02 
1.443775177001953e+02 
1.437927246093750e+02 
1.425820617675781e+02 
2.075503540039062e+02 
1.993547515869141e+02 
2.004160003662109e+02 
1.438213653564453e+02 
1.410895996093750e+02 
1.411536102294922e+02 
2.081084136962891e+02 
1.998644561767578e+02 
2.008824768066406e+02 
1.443493957519531e+02 
1.405198059082031e+02 
1.413494262695312e+02 
2.088516845703125e+02 
1.991198577880859e+02 
1.976266784667969e+02 
1.445913085937500e+02 
1.410809936523438e+02 
1.419262695312500e+02 
1.953764953613281e+02 
1.913564453125000e+02 
1.441966705322266e+02 
1.414332275390625e+02 
1.418900604248047e+02 
1.952971038818359e+02 
1.887019500732422e+02 
1.879521789550781e+02 
1.437458496093750e+02 
1.410457000732422e+02 
1.411925354003906e+02 
1.957349243164062e+02 
1.865485382080078e+02 
1.877310333251953e+02 
1.446278228759766e+02 
1.403240203857422e+02 
1.410066986083984e+02 
1.952312164306641e+02 
1.871638488769531e+02 
1.883950653076172e+02 
1.525188293457031e+02 
1.474448852539062e+02 
1.409618530273438e+02 
1.429640045166016e+02 
1.937031250000000e+02 
1.876937713623047e+02 
1.883823852539062e+02 
1.546681365966797e+02 
1.482805938720703e+02 
1.516830444335938e+02 
1.445054321289062e+02 
1.916181640625000e+02 
1.872032165527344e+02 
1.872264251708984e+02 
1.526839599609375e+02 
1.522194671630859e+02 
1.514132385253906e+02 
1.891112976074219e+02 
1.857128753662109e+02 
1.852266845703125e+02 
1.495401153564453e+02 
1.484649810791016e+02 
1.449478607177734e+02 
1.888828735351562e+02 
1.836438293457031e+02 
1.841033782958984e+02 
1.491112670898438e+02 
1.443138580322266e+02 
1.444109344482422e+02 
1.910466918945312e+02 
1.841419982910156e+02 
1.861996459960938e+02 
1.503350219726562e+02 
1.444664001464844e+02 
1.452156677246094e+02 
1.933416137695312e+02 
1.883651733398438e+02 
1.905645751953125e+02 
1.494653625488281e+02 
1.508033142089844e+02 
1.482524108886719e+02 
1.937614288330078e+02 
1.931377410888672e+02 
1.923224487304688e+02 
1.519533691406250e+02 
1.518695983886719e+02 
1.921368560791016e+02 
1.910962982177734e+02 
1.526186065673828e+02 
1.515515289306641e+02 
1.893352050781250e+02 
1.854080657958984e+02 
1.511216430664062e+02 
1.496778106689453e+02 
1.832648010253906e+02 
1.816056365966797e+02 
1.500000152587891e+02 
1.489875793457031e+02 
1.468340301513672e+02 
1.486635742187500e+02 
1.789259643554688e+02 
1.807602233886719e+02 
1.795513458251953e+02 
1.813448028564453e+02 
1.481498565673828e+02 
1.462477569580078e+02 
1.443654937744141e+02 
1.782977600097656e+02 
1.782620239257812e+02 
1.783351287841797e+02 
1.464852600097656e+02 
1.442919158935547e+02 
1.434671936035156e+02 
1.765613098144531e+02 
1.783288879394531e+02 
1.790280456542969e+02 
1.782401428222656e+02 
1.793534698486328e+02 
1.439434051513672e+02 
1.424172363281250e+02 
1.428504333496094e+02 
1.416833343505859e+02 
1.759060363769531e+02 
1.798717498779297e+02 
1.777527618408203e+02 
1.461842346191406e+02 
1.439156646728516e+02 
1.441296234130859e+02 
1.786107940673828e+02 
1.833977966308594e+02 
1.819828796386719e+02 
1.766349487304688e+02 
1.787789764404297e+02 
1.415034637451172e+02 
1.416680450439453e+02 
1.408833618164062e+02 
1.440216674804688e+02 
1.430403900146484e+02 
1.819295501708984e+02 
1.824687652587891e+02 
1.837054443359375e+02 
1.426338806152344e+02 
1.410746154785156e+02 
1.416987304687500e+02 
1.917219543457031e+02 
1.939349060058594e+02 
1.935171051025391e+02 
1.873851318359375e+02 
1.872799835205078e+02 
1.476664733886719e+02 
1.456601257324219e+02 
1.478443603515625e+02 
1.448368530273438e+02 
1.432447052001953e+02 
2.015485839843750e+02 
2.032951812744141e+02 
2.036730651855469e+02 
1.964548950195312e+02 
1.964046478271484e+02 
1.502990112304688e+02 
1.495041961669922e+02 
1.524849700927734e+02 
2.106685638427734e+02 
2.124997253417969e+02 
2.125011444091797e+02 
2.060950317382812e+02 
2.065916748046875e+02 
1.598344116210938e+02 
1.570225982666016e+02 
1.595838317871094e+02 
1.549149322509766e+02 
2.119604797363281e+02 
2.162507019042969e+02 
2.144629669189453e+02 
2.116773376464844e+02 
2.142788391113281e+02 
1.702415313720703e+02 
1.667404785156250e+02 
1.697355041503906e+02 
1.654292755126953e+02 
1.631450958251953e+02 
2.126749877929688e+02 
2.178618011474609e+02 
2.161192321777344e+02 
2.117024383544922e+02 
2.149628753662109e+02 
1.752355041503906e+02 
1.752891387939453e+02 
1.744905853271484e+02 
1.753595123291016e+02 
1.733431549072266e+02 
2.122052001953125e+02 
2.154740447998047e+02 
2.149871520996094e+02 
1.755796203613281e+02 
1.748453063964844e+02 
1.756248626708984e+02 
1.749058074951172e+02 
1.743694915771484e+02 
2.149594116210938e+02 
2.212407531738281e+02 
2.153154907226562e+02 
2.188076629638672e+02 
1.805512695312500e+02 
1.794494018554688e+02 
1.817434539794922e+02 
1.772338562011719e+02 
1.771429748535156e+02 
2.107344970703125e+02 
2.146995391845703e+02 
2.115623016357422e+02 
2.162236785888672e+02 
1.823462677001953e+02 
1.852979583740234e+02 
1.848271331787109e+02 
1.827127075195312e+02 
1.839897003173828e+02 
2.051088409423828e+02 
2.087119140625000e+02 
2.074550170898438e+02 
2.107291564941406e+02 
1.783561706542969e+02 
1.821761932373047e+02 
1.798032684326172e+02 
2.028500671386719e+02 
2.050454254150391e+02 
2.036751403808594e+02 
1.720452575683594e+02 
1.759856414794922e+02 
1.738404693603516e+02 
1.775636596679688e+02 
2.016538391113281e+02 
2.039247283935547e+02 
2.047130432128906e+02 
2.050853729248047e+02 
1.722302703857422e+02 
1.750864562988281e+02 
1.745286407470703e+02 
1.740429534912109e+02 
2.085075073242188e+02 
2.089828186035156e+02 
2.081353454589844e+02 
1.734306182861328e+02 
1.748727722167969e+02 
1.746576995849609e+02 
1.752786560058594e+02 
2.105342559814453e+02 
2.079553680419922e+02 
2.106038208007812e+02 
1.762283782958984e+02 
1.765168914794922e+02 
2.021619720458984e+02 
2.001603698730469e+02 
2.059243164062500e+02 
1.759877319335938e+02 
1.773108062744141e+02 
1.765528259277344e+02 
1.773222198486328e+02 
1.773674316406250e+02 
2.006027221679688e+02 
1.989365234375000e+02 
1.999778442382812e+02 
1.993216247558594e+02 
1.748864593505859e+02 
1.722561187744141e+02 
2.065701293945312e+02 
2.052064666748047e+02 
2.018209533691406e+02 
2.025224914550781e+02 
2.007134704589844e+02 
1.710168457031250e+02 
1.706067047119141e+02 
1.709563140869141e+02 
1.718677520751953e+02 
2.027607574462891e+02 
2.050856475830078e+02 
2.043674163818359e+02 
2.056490631103516e+02 
2.025023345947266e+02 
1.686222839355469e+02 
1.706297760009766e+02 
1.680687866210938e+02 
1.699891510009766e+02 
1.952269287109375e+02 
1.956101684570312e+02 
1.968941955566406e+02 
1.957079772949219e+02 
2.009690704345703e+02 
1.717494506835938e+02 
1.697094116210938e+02 
1.735738372802734e+02 
1.976417541503906e+02 
1.984933319091797e+02 
1.983607482910156e+02 
1.966552276611328e+02 
1.962066497802734e+02 
1.659698638916016e+02 
1.635544586181641e+02 
1.688197937011719e+02 
1.701113891601562e+02 
1.949156646728516e+02 
1.967866973876953e+02 
1.969874267578125e+02 
1.973896789550781e+02 
1.994631805419922e+02 
1.618142089843750e+02 
1.619410858154297e+02 
1.628734893798828e+02 
1.633199615478516e+02 
2.026295928955078e+02 
2.053146667480469e+02 
1.997228851318359e+02 
1.986401672363281e+02 
1.644029083251953e+02 
1.640248413085938e+02 
1.657004089355469e+02 
1.630938262939453e+02 
1.644807434082031e+02 
2.044040527343750e+02 
2.058323822021484e+02 
2.023433380126953e+02 
2.030549163818359e+02 
2.053379211425781e+02 
1.667461700439453e+02 
1.685663757324219e+02 
1.657873382568359e+02 
1.652545471191406e+02 
1.661139984130859e+02 
2.162632293701172e+02 
2.126064300537109e+02 
2.105563201904297e+02 
2.103789978027344e+02 
2.024939575195312e+02 
2.030738677978516e+02 
2.038294830322266e+02 
2.062748870849609e+02 
1.684074707031250e+02 
1.666555786132812e+02 
1.717479553222656e+02 
1.713896331787109e+02 
2.056217956542969e+02 
2.054111633300781e+02 
2.031999511718750e+02 
2.026520385742188e+02 
2.162122802734375e+02 
2.090571899414062e+02 
2.157575836181641e+02 
2.135911712646484e+02 
2.096514129638672e+02 
2.046585235595703e+02 
2.058826293945312e+02 
2.029187774658203e+02 
2.035231475830078e+02 
1.655751800537109e+02 
1.701519470214844e+02 
1.681894989013672e+02 
1.684791870117188e+02 
1.673702087402344e+02 
1.676119995117188e+02 
1.701929473876953e+02 
2.110372924804688e+02 
2.079098510742188e+02 
2.059840850830078e+02 
2.000138397216797e+02 
2.099596252441406e+02 
2.001400604248047e+02 
2.119334411621094e+02 
2.146116333007812e+02 
2.155947113037109e+02 
2.138261566162109e+02 
2.114036407470703e+02 
2.017261962890625e+02 
2.018102569580078e+02 
2.050406494140625e+02 
2.069541778564453e+02 
1.661833496093750e+02 
1.667741088867188e+02 
1.689883880615234e+02 
1.704344482421875e+02 
1.642769012451172e+02 
1.740576171875000e+02 
1.670590972900391e+02 
1.745024719238281e+02 
1.762526855468750e+02 
1.775555419921875e+02 
1.777503509521484e+02 
1.932720642089844e+02 
1.798105468750000e+02 
1.976039733886719e+02 
1.852700958251953e+02 
2.015514678955078e+02 
2.019507598876953e+02 
2.096335144042969e+02 
2.081962738037109e+02 
2.061148376464844e+02 
2.037858428955078e+02 
1.997067108154297e+02 
2.072695922851562e+02 
2.022371673583984e+02 
2.115369415283203e+02 
2.141764678955078e+02 
2.171474304199219e+02 
2.154869079589844e+02 
2.119523620605469e+02 
2.016014099121094e+02 
2.005417633056641e+02 
2.023979949951172e+02 
2.019796600341797e+02 
2.036687164306641e+02 
1.667264556884766e+02 
1.663587341308594e+02 
1.683545379638672e+02 
1.681567687988281e+02 
1.683219909667969e+02 
1.683677673339844e+02 
1.685159912109375e+02 
1.703699340820312e+02 
1.695434875488281e+02 
1.716558837890625e+02 
1.759207763671875e+02 
1.724683685302734e+02 
1.800345458984375e+02 
1.776307525634766e+02 
1.782680664062500e+02 
1.774450988769531e+02 
1.768087921142578e+02 
1.926011047363281e+02 
1.787884216308594e+02 
1.962867279052734e+02 
1.841112365722656e+02 
2.033974609375000e+02 
2.021152648925781e+02 
2.043175506591797e+02 
2.072354125976562e+02 
2.047890777587891e+02 
2.025087738037109e+02 
1.985433502197266e+02 
2.039114227294922e+02 
2.005670928955078e+02 
2.057439727783203e+02 
2.045740051269531e+02 
2.018708343505859e+02 
1.985882415771484e+02 
1.925429382324219e+02 
1.903766479492188e+02 
1.973935546875000e+02 
2.008062133789062e+02 
2.031827087402344e+02 
1.656862335205078e+02 
1.650644226074219e+02 
1.661282348632812e+02 
1.660388946533203e+02 
1.718655242919922e+02 
1.716862945556641e+02 
1.693748168945312e+02 
1.681471862792969e+02 
1.689454193115234e+02 
1.696513977050781e+02 
1.823979187011719e+02 
1.777652435302734e+02 
1.826800994873047e+02 
1.796834869384766e+02 
1.769624023437500e+02 
1.753949279785156e+02 
1.902367095947266e+02 
1.764040679931641e+02 
1.932211456298828e+02 
1.828275756835938e+02 
1.973363952636719e+02 
1.983313140869141e+02 
1.942500152587891e+02 
1.912565460205078e+02 
1.893528289794922e+02 
1.871700744628906e+02 
1.788715820312500e+02 
1.842965240478516e+02 
1.816311035156250e+02 
1.868045959472656e+02 
1.881538848876953e+02 
1.892618713378906e+02 
1.920130615234375e+02 
1.813231506347656e+02 
1.871759643554688e+02 
1.831731262207031e+02 
1.890123138427734e+02 
1.906548156738281e+02 
1.595263671875000e+02 
1.637327270507812e+02 
1.613983459472656e+02 
1.650995483398438e+02 
1.655340118408203e+02 
1.730605926513672e+02 
1.734893035888672e+02 
1.693904418945312e+02 
1.668165283203125e+02 
1.655310211181641e+02 
1.651266479492188e+02 
1.630125274658203e+02 
1.697772979736328e+02 
1.676256713867188e+02 
1.657379302978516e+02 
1.618812408447266e+02 
1.587298889160156e+02 
1.562017822265625e+02 
1.714541778564453e+02 
1.573593139648438e+02 
1.774996643066406e+02 
1.633614349365234e+02 
1.799379272460938e+02 
1.797162322998047e+02 
1.808533630371094e+02 
1.812819671630859e+02 
1.904810180664062e+02 
1.950327148437500e+02 
1.895181579589844e+02 
1.870554046630859e+02 
1.867108001708984e+02 
1.873721618652344e+02 
1.878487854003906e+02 
1.873817901611328e+02 
1.870962982177734e+02 
1.747392120361328e+02 
1.730706481933594e+02 
1.734350585937500e+02 
1.727748718261719e+02 
1.747272338867188e+02 
1.772675018310547e+02 
1.803147277832031e+02 
1.496181945800781e+02 
1.531447753906250e+02 
1.514652709960938e+02 
1.566258850097656e+02 
1.597063751220703e+02 
1.625814361572266e+02 
1.559234924316406e+02 
1.537600708007812e+02 
1.495801544189453e+02 
1.467290649414062e+02 
1.472087249755859e+02 
1.507274322509766e+02 
1.527301483154297e+02 
1.571424713134766e+02 
1.635520935058594e+02 
1.647653350830078e+02 
1.583077392578125e+02 
1.633586120605469e+02 
1.612778778076172e+02 
1.877020568847656e+02 
1.887638397216797e+02 
1.877841186523438e+02 
1.882607421875000e+02 
1.912390289306641e+02 
1.953683471679688e+02 
2.008816375732422e+02 
2.075255737304688e+02 
2.072448883056641e+02 
2.067491607666016e+02 
2.063526763916016e+02 
2.061932830810547e+02 
2.062827911376953e+02 
2.064538421630859e+02 
2.064939575195312e+02 
2.062179107666016e+02 
2.057266082763672e+02 
2.052922515869141e+02 
2.047521820068359e+02 
2.046377105712891e+02 
2.045868530273438e+02 
2.033767395019531e+02 
1.995695343017578e+02 
1.966989440917969e+02 
1.939325561523438e+02 
1.875086364746094e+02 
1.814850158691406e+02 
1.767683410644531e+02 
1.737461853027344e+02 
1.725383911132812e+02 
1.720415802001953e+02 
1.736827850341797e+02 
1.752183227539062e+02 
1.736292724609375e+02 
1.414956207275391e+02 
1.416077117919922e+02 
1.489615020751953e+02 
1.444205474853516e+02 
1.523789825439453e+02 
1.518112487792969e+02 
1.557948303222656e+02 
1.579545745849609e+02 
1.530772094726562e+02 
1.532097778320312e+02 
1.567344360351562e+02 
1.627472686767578e+02 
1.656849822998047e+02 
1.622803955078125e+02 
1.700319519042969e+02 
1.667274017333984e+02 
1.707827453613281e+02 
1.730784912109375e+02 
1.782004852294922e+02 
1.787022552490234e+02 
1.786917419433594e+02 
1.786579132080078e+02 
1.787055816650391e+02 
1.788875427246094e+02 
1.791441040039062e+02 
1.793394927978516e+02 
1.793529663085938e+02 
1.792112274169922e+02 
1.790302124023438e+02 
1.775743560791016e+02 
1.759888458251953e+02 
1.749405822753906e+02 
1.739022674560547e+02 
1.701256103515625e+02 
1.660133209228516e+02 
1.631352691650391e+02 
1.615261383056641e+02 
1.566994781494141e+02 
1.505779266357422e+02 
1.461657562255859e+02 
1.425216674804688e+02 
1.397637023925781e+02 
1.386858062744141e+02 
1.377624206542969e+02 
1.372530059814453e+02 
1.406820831298828e+02 
1.390607910156250e+02 
1.386488647460938e+02 
1.383286285400391e+02 
1.399607391357422e+02 
1.424551696777344e+02 
1.656672210693359e+02 
1.653730163574219e+02 
1.677899780273438e+02 
1.735646514892578e+02 
1.766953735351562e+02 
1.766121673583984e+02 
1.762760314941406e+02 
1.759735107421875e+02 
1.758533935546875e+02 
1.759334411621094e+02 
1.760273132324219e+02 
1.758380279541016e+02 
1.750643310546875e+02 
1.738100280761719e+02 
1.724459381103516e+02 
1.714193725585938e+02 
1.706216583251953e+02 
1.699961700439453e+02 
1.673405609130859e+02 
1.634729156494141e+02 
1.609066467285156e+02 
1.587274475097656e+02 
1.539423217773438e+02 
1.479759826660156e+02 
1.435688476562500e+02 
1.401918945312500e+02 
1.379121856689453e+02 
1.370895996093750e+02 
1.367518005371094e+02 
1.379089050292969e+02 
1.713847503662109e+02 
1.707971038818359e+02 
1.669340820312500e+02 
1.690665435791016e+02 
1.668376770019531e+02 
1.715640258789062e+02 
1.748453369140625e+02 
1.751567230224609e+02 
1.758328552246094e+02 
1.779068603515625e+02 
1.825588989257812e+02 
1.853792114257812e+02 
1.863326568603516e+02 
1.862893829345703e+02 
1.857808685302734e+02 
1.849459838867188e+02 
1.830785064697266e+02 
1.803588714599609e+02 
1.786765594482422e+02 
1.783613586425781e+02 
1.785438537597656e+02 
1.788054046630859e+02 
1.789919586181641e+02 
1.790227813720703e+02 
1.787898254394531e+02 
1.783581695556641e+02 
1.783290863037109e+02 
1.818113861083984e+02 
1.834630432128906e+02 
1.923802795410156e+02 
1.881805419921875e+02 
1.966147460937500e+02 
1.718048095703125e+02 
1.717639007568359e+02 
1.720176086425781e+02 
1.698163757324219e+02 
1.710818634033203e+02 
1.711665954589844e+02 
1.729639282226562e+02 
1.747158050537109e+02 
1.733965606689453e+02 
1.714312896728516e+02 
1.699498596191406e+02 
2.030457611083984e+02 
2.026623687744141e+02 
2.022613525390625e+02 
2.037125244140625e+02 
2.033173370361328e+02 
2.033269500732422e+02 
2.018881072998047e+02 
2.028696899414062e+02 
2.029710083007812e+02 
2.027391204833984e+02 
2.024983367919922e+02 
2.020118560791016e+02 
2.014899597167969e+02 
2.010449676513672e+02 
2.136875457763672e+02 
2.091562500000000e+02 
2.155361480712891e+02 
2.158683929443359e+02 
2.154047546386719e+02 
2.147957305908203e+02 
2.144907073974609e+02 
2.146904602050781e+02 
2.152927551269531e+02 
2.157465667724609e+02 
1.982886810302734e+02 
1.917418670654297e+02 
1.852275390625000e+02 
1.807010955810547e+02 
1.789410858154297e+02 
1.774593811035156e+02 
1.759690093994141e+02 
1.733840789794922e+02 
1.718765869140625e+02 
1.652357635498047e+02 
1.674821777343750e+02 
1.641798706054688e+02 
1.612129058837891e+02 
1.809286041259766e+02 
1.794900512695312e+02 
1.784104614257812e+02 
1.783218383789062e+02 
1.782517700195312e+02 
1.773582611083984e+02 
1.731483459472656e+02 
1.720167236328125e+02 
1.721784820556641e+02 
1.718261871337891e+02 
2.050106201171875e+02 
2.051967315673828e+02 
2.065492095947266e+02 
2.041606750488281e+02 
1.990477600097656e+02 
2.020843505859375e+02 
1.953535919189453e+02 
1.962059936523438e+02 
1.980745239257812e+02 
1.979907531738281e+02 
1.991552581787109e+02 
2.146535034179688e+02 
2.157240753173828e+02 
2.154930572509766e+02 
2.148110351562500e+02 
2.141828460693359e+02 
2.139098815917969e+02 
2.140195617675781e+02 
2.143112335205078e+02 
2.146401062011719e+02 
2.157662353515625e+02 
2.159762878417969e+02 
2.160625000000000e+02 
2.165509948730469e+02 
2.162159729003906e+02 
2.163693389892578e+02 
2.172113800048828e+02 
2.153115081787109e+02 
2.147855529785156e+02 
2.119117736816406e+02 
2.115891571044922e+02 
2.090016784667969e+02 
2.087840423583984e+02 
2.069597778320312e+02 
2.078168182373047e+02 
1.676368103027344e+02 
1.668961791992188e+02 
1.621175842285156e+02 
1.536676940917969e+02 
1.518204345703125e+02 
1.503727416992188e+02 
1.460330505371094e+02 
1.476932067871094e+02 
1.453283843994141e+02 
1.787782897949219e+02 
1.778905639648438e+02 
1.778203277587891e+02 
1.775551147460938e+02 
1.780054321289062e+02 
1.783913726806641e+02 
1.785398864746094e+02 
1.772514953613281e+02 
1.764673156738281e+02 
1.755604095458984e+02 
2.122567443847656e+02 
2.085699920654297e+02 
2.054058990478516e+02 
1.984040985107422e+02 
2.025408782958984e+02 
1.982102661132812e+02 
2.006491088867188e+02 
2.015417480468750e+02 
2.034146118164062e+02 
2.019126586914062e+02 
2.068713836669922e+02 
2.058340759277344e+02 
2.051027679443359e+02 
2.039587249755859e+02 
2.038235778808594e+02 
1.986104583740234e+02 
1.983039245605469e+02 
1.937263793945312e+02 
1.906075286865234e+02 
1.891887817382812e+02 
1.443426818847656e+02 
1.454703369140625e+02 
1.480906982421875e+02 
1.463675079345703e+02 
1.460772399902344e+02 
1.432017211914062e+02 
1.448559875488281e+02 
1.427287597656250e+02 
1.789446868896484e+02 
1.771420898437500e+02 
1.768600769042969e+02 
1.757427673339844e+02 
1.749975128173828e+02 
1.756831512451172e+02 
1.759832153320312e+02 
1.751215820312500e+02 
1.767156066894531e+02 
2.115136260986328e+02 
2.090547943115234e+02 
2.098110198974609e+02 
2.059906921386719e+02 
2.062448272705078e+02 
2.059933624267578e+02 
2.073649749755859e+02 
2.088962554931641e+02 
2.114923706054688e+02 
2.095361328125000e+02 
2.056940460205078e+02 
2.030213623046875e+02 
1.871953887939453e+02 
1.821627044677734e+02 
1.793827819824219e+02 
1.776196441650391e+02 
1.771756286621094e+02 
1.769147644042969e+02 
1.809902343750000e+02 
1.777448425292969e+02 
1.785603942871094e+02 
1.432654266357422e+02 
1.478462829589844e+02 
1.508066101074219e+02 
1.539737701416016e+02 
1.528848266601562e+02 
1.552370147705078e+02 
1.768551940917969e+02 
1.806252288818359e+02 
1.749590148925781e+02 
1.748720855712891e+02 
1.752978973388672e+02 
2.043001861572266e+02 
1.958298950195312e+02 
1.997745971679688e+02 
1.976125030517578e+02 
1.995832061767578e+02 
2.011370239257812e+02 
2.035089874267578e+02 
2.063039855957031e+02 
2.086015625000000e+02 
2.102718963623047e+02 
2.099753723144531e+02 
1.783470458984375e+02 
1.752930755615234e+02 
1.736800994873047e+02 
1.731937866210938e+02 
1.761768646240234e+02 
1.738530273437500e+02 
1.547683105468750e+02 
1.567691955566406e+02 
1.593625946044922e+02 
1.639995880126953e+02 
1.657483520507812e+02 
1.612133789062500e+02 
1.634392852783203e+02 
1.832631378173828e+02 
1.871352691650391e+02 
1.778006439208984e+02 
1.748383331298828e+02 
1.783394927978516e+02 
1.872988128662109e+02 
1.991999359130859e+02 
1.947944641113281e+02 
1.963799285888672e+02 
1.810791168212891e+02 
1.972921142578125e+02 
1.981291656494141e+02 
1.961782379150391e+02 
1.956963195800781e+02 
1.762635498046875e+02 
1.804354248046875e+02 
1.852669067382812e+02 
1.914007110595703e+02 
1.890843505859375e+02 
1.923211364746094e+02 
1.946196899414062e+02 
1.612625885009766e+02 
1.592511138916016e+02 
1.561761322021484e+02 
1.524374237060547e+02 
1.489999542236328e+02 
1.450374755859375e+02 
1.397861633300781e+02 
1.376330413818359e+02 
1.337495574951172e+02 
1.357238311767578e+02 
1.739115142822266e+02 
1.761868591308594e+02 
1.729196319580078e+02 
1.742072601318359e+02 
1.776777038574219e+02 
1.826765747070312e+02 
1.870275268554688e+02 
1.917796783447266e+02 
1.985499114990234e+02 
1.980847015380859e+02 
2.003632202148438e+02 
1.992019195556641e+02 
1.955424499511719e+02 
1.914960632324219e+02 
1.933017120361328e+02 
1.967239074707031e+02 
1.972129211425781e+02 
1.944710235595703e+02 
1.900081481933594e+02 
1.920679473876953e+02 
1.893851165771484e+02 
1.355499267578125e+02 
1.380798797607422e+02 
1.424281311035156e+02 
1.416404724121094e+02 
1.670634460449219e+02 
1.668604888916016e+02 
1.675255432128906e+02 
1.703636322021484e+02 
1.760118408203125e+02 
1.837189483642578e+02 
1.953606414794922e+02 
1.923916015625000e+02 
1.916920623779297e+02 
1.773764495849609e+02 
1.955181579589844e+02 
1.988325958251953e+02 
2.016148223876953e+02 
2.025472106933594e+02 
2.000015106201172e+02 
1.899625244140625e+02 
1.898382415771484e+02 
1.901377716064453e+02 
1.879242553710938e+02 
1.901880493164062e+02 
1.872118377685547e+02 
1.874528656005859e+02 
1.451830596923828e+02 
1.504331817626953e+02 
1.550354461669922e+02 
1.550605621337891e+02 
1.593087921142578e+02 
1.622473144531250e+02 
1.592866058349609e+02 
1.641260833740234e+02 
1.737958984375000e+02 
1.877442016601562e+02 
1.855382843017578e+02 
1.824913024902344e+02 
1.666764526367188e+02 
1.902720947265625e+02 
1.931140899658203e+02 
1.919421386718750e+02 
1.899391021728516e+02 
1.906758270263672e+02 
1.899692687988281e+02 
1.900301971435547e+02 
1.868703002929688e+02 
1.903870391845703e+02 
1.878690948486328e+02 
1.584880676269531e+02 
1.554579772949219e+02 
1.608703308105469e+02 
1.566547241210938e+02 
1.552941131591797e+02 
1.556608581542969e+02 
1.552975311279297e+02 
1.596649169921875e+02 
1.705602111816406e+02 
1.830068359375000e+02 
1.810639953613281e+02 
1.806039581298828e+02 
1.624084014892578e+02 
1.841199645996094e+02 
1.828581390380859e+02 
1.911997680664062e+02 
1.922852325439453e+02 
1.940641632080078e+02 
1.895976257324219e+02 
1.935970916748047e+02 
1.904606628417969e+02 
1.609795837402344e+02 
1.620573730468750e+02 
1.608323516845703e+02 
1.613391265869141e+02 
1.612541656494141e+02 
1.506017608642578e+02 
1.556213073730469e+02 
1.539306488037109e+02 
1.631605072021484e+02 
1.758147735595703e+02 
1.745046691894531e+02 
1.706257629394531e+02 
1.555668792724609e+02 
1.785534057617188e+02 
1.799648742675781e+02 
1.920847015380859e+02 
1.943731536865234e+02 
1.943078002929688e+02 
1.987325134277344e+02 
1.985756225585938e+02 
1.599677886962891e+02 
1.601737365722656e+02 
1.587644195556641e+02 
1.571994323730469e+02 
1.550171966552734e+02 
1.494338836669922e+02 
1.500390777587891e+02 
1.481680450439453e+02 
1.512521972656250e+02 
1.622105712890625e+02 
1.692607727050781e+02 
1.701560516357422e+02 
1.702568206787109e+02 
2.002268218994141e+02 
1.977566833496094e+02 
1.934574127197266e+02 
1.898864440917969e+02 
1.912596282958984e+02 
1.553993988037109e+02 
1.563427276611328e+02 
1.568883666992188e+02 
1.512994079589844e+02 
1.491084442138672e+02 
1.498848571777344e+02 
1.731482543945312e+02 
1.748321838378906e+02 
1.729250793457031e+02 
1.711532287597656e+02 
1.913743896484375e+02 
1.923934478759766e+02 
1.932369384765625e+02 
1.566936492919922e+02 
1.594010314941406e+02 
1.557833709716797e+02 
1.593994750976562e+02 
1.584839782714844e+02 
1.400408630371094e+02 
1.408345336914062e+02 
1.406839294433594e+02 
1.442200469970703e+02 
1.809412689208984e+02 
1.820854492187500e+02 
1.768191528320312e+02 
1.927774810791016e+02 
1.940250701904297e+02 
1.955767059326172e+02 
1.551823577880859e+02 
1.548666381835938e+02 
1.504973754882812e+02 
1.528732757568359e+02 
1.511634063720703e+02 
1.291989288330078e+02 
1.305924377441406e+02 
1.300051574707031e+02 
1.345555877685547e+02 
1.443195953369141e+02 
1.549677581787109e+02 
1.480966644287109e+02 
1.643307342529297e+02 
1.735986938476562e+02 
1.802850646972656e+02 
1.953860321044922e+02 
1.955818939208984e+02 
1.963871612548828e+02 
1.961209411621094e+02 
1.937968139648438e+02 
1.496833496093750e+02 
1.478885803222656e+02 
1.500180664062500e+02 
1.489529724121094e+02 
1.327132110595703e+02 
1.345523376464844e+02 
1.327294769287109e+02 
1.385185394287109e+02 
1.504802093505859e+02 
1.473850250244141e+02 
1.493643493652344e+02 
1.321061553955078e+02 
1.492700042724609e+02 
1.500647583007812e+02 
1.898451385498047e+02 
1.869713134765625e+02 
1.864355926513672e+02 
1.855745544433594e+02 
1.857750549316406e+02 
1.466106719970703e+02 
1.426205139160156e+02 
1.446531372070312e+02 
1.418214721679688e+02 
1.388966217041016e+02 
1.458432617187500e+02 
1.558652954101562e+02 
1.600046386718750e+02 
1.856410827636719e+02 
1.845928344726562e+02 
1.829557495117188e+02 
1.804343566894531e+02 
1.387622833251953e+02 
1.366539154052734e+02 
1.352745971679688e+02 
1.458905792236328e+02 
1.464242095947266e+02 
1.484286804199219e+02 
1.541064147949219e+02 
1.596525268554688e+02 
1.595851745605469e+02 
1.604553680419922e+02 
1.772199096679688e+02 
1.737060241699219e+02 
1.719689788818359e+02 
1.331029205322266e+02 
1.315657806396484e+02 
1.318986206054688e+02 
1.495166625976562e+02 
1.549157104492188e+02 
1.529474334716797e+02 
1.648061523437500e+02 
1.613488616943359e+02 
1.617528228759766e+02 
1.476963958740234e+02 
1.609696502685547e+02 
1.688602752685547e+02 
1.659967956542969e+02 
1.637435150146484e+02 
1.647767028808594e+02 
1.330123138427734e+02 
1.338594360351562e+02 
1.343572998046875e+02 
1.514191131591797e+02 
1.533556213378906e+02 
1.519792327880859e+02 
1.609614715576172e+02 
1.633134155273438e+02 
1.690828857421875e+02 
1.647526397705078e+02 
1.649614715576172e+02 
1.642017059326172e+02 
1.642800903320312e+02 
1.309696502685547e+02 
1.272461624145508e+02 
1.246326141357422e+02 
1.226957473754883e+02 
1.605465698242188e+02 
1.553385467529297e+02 
1.544638366699219e+02 
1.563180999755859e+02 
1.617908935546875e+02 
1.735988159179688e+02 
1.703421478271484e+02 
1.717246398925781e+02 
1.566927490234375e+02 
1.705968170166016e+02 
1.647256317138672e+02 
1.657303771972656e+02 
1.613659210205078e+02 
1.626208190917969e+02 
1.214439315795898e+02 
1.186841125488281e+02 
1.211158523559570e+02 
1.565138244628906e+02 
1.511550445556641e+02 
1.491199493408203e+02 
1.510697326660156e+02 
1.760876007080078e+02 
1.793026428222656e+02 
1.781829376220703e+02 
1.595038299560547e+02 
1.573370819091797e+02 
1.538831481933594e+02 
1.514564666748047e+02 
1.174489440917969e+02 
1.140579147338867e+02 
1.067079467773438e+02 
1.098664474487305e+02 
1.049828033447266e+02 
1.455410308837891e+02 
1.464039459228516e+02 
1.457060394287109e+02 
1.755923919677734e+02 
1.748035583496094e+02 
1.754370269775391e+02 
1.785527801513672e+02 
1.489006347656250e+02 
1.465761718750000e+02 
1.479240264892578e+02 
1.071387481689453e+02 
1.076116027832031e+02 
1.044338684082031e+02 
1.065917129516602e+02 
1.442598876953125e+02 
1.456072998046875e+02 
1.457706298828125e+02 
1.540986480712891e+02 
1.681395416259766e+02 
1.658908691406250e+02 
1.636234436035156e+02 
1.471229858398438e+02 
1.685981903076172e+02 
1.710451202392578e+02 
1.456739501953125e+02 
1.431343536376953e+02 
1.336909332275391e+02 
1.380009918212891e+02 
1.333348999023438e+02 
1.058268127441406e+02 
1.028452911376953e+02 
1.061494445800781e+02 
1.022889709472656e+02 
1.518268127441406e+02 
1.460733032226562e+02 
1.473560943603516e+02 
1.468061676025391e+02 
1.536060180664062e+02 
1.670773162841797e+02 
1.634317169189453e+02 
1.647781524658203e+02 
1.477188873291016e+02 
1.637058258056641e+02 
1.344024047851562e+02 
1.357773132324219e+02 
1.349785308837891e+02 
1.356604461669922e+02 
1.047761459350586e+02 
1.058070373535156e+02 
1.058194046020508e+02 
1.068516998291016e+02 
1.491677398681641e+02 
1.537080535888672e+02 
1.690658721923828e+02 
1.726484680175781e+02 
1.716598052978516e+02 
1.355188903808594e+02 
1.383018798828125e+02 
1.365124053955078e+02 
1.088060226440430e+02 
1.108632965087891e+02 
1.119398498535156e+02 
1.545639648437500e+02 
1.561082458496094e+02 
1.560830841064453e+02 
1.627462158203125e+02 
1.757640533447266e+02 
1.718335266113281e+02 
1.731098785400391e+02 
1.560391082763672e+02 
1.719941558837891e+02 
1.382260437011719e+02 
1.451840209960938e+02 
1.422724609375000e+02 
1.153698501586914e+02 
1.182940444946289e+02 
1.195382080078125e+02 
1.592369079589844e+02 
1.565260009765625e+02 
1.558610534667969e+02 
1.585425720214844e+02 
1.630314025878906e+02 
1.765944976806641e+02 
1.734208679199219e+02 
1.727511901855469e+02 
1.578282623291016e+02 
1.739746246337891e+02 
1.453790130615234e+02 
1.492738800048828e+02 
1.482411651611328e+02 
1.237807464599609e+02 
1.258931884765625e+02 
1.272100830078125e+02 
1.500695190429688e+02 
1.484478302001953e+02 
1.463160400390625e+02 
1.560521087646484e+02 
1.520825805664062e+02 
1.535462036132812e+02 
1.748073577880859e+02 
1.771393127441406e+02 
1.764904479980469e+02 
1.516545104980469e+02 
1.548300018310547e+02 
1.571504669189453e+02 
1.313463745117188e+02 
1.348957214355469e+02 
1.369323730468750e+02 
1.500667877197266e+02 
1.470953369140625e+02 
1.476809539794922e+02 
1.629392089843750e+02 
1.728547668457031e+02 
1.740372924804688e+02 
1.731134643554688e+02 
1.555707550048828e+02 
1.758824768066406e+02 
1.716865081787109e+02 
1.761889801025391e+02 
1.592549438476562e+02 
1.633493041992188e+02 
1.409434051513672e+02 
1.409666137695312e+02 
1.446564483642578e+02 
1.538325500488281e+02 
1.501654357910156e+02 
1.519899749755859e+02 
1.772740783691406e+02 
1.753688812255859e+02 
1.779694824218750e+02 
1.673793640136719e+02 
1.733352508544922e+02 
1.697890472412109e+02 
1.476165008544922e+02 
1.448435211181641e+02 
1.493814392089844e+02 
1.527032470703125e+02 
1.549305725097656e+02 
1.775211791992188e+02 
1.778362579345703e+02 
1.744383697509766e+02 
1.726706085205078e+02 
1.754697570800781e+02 
1.744320220947266e+02 
1.508385162353516e+02 
1.489092864990234e+02 
1.526440429687500e+02 
1.578810729980469e+02 
1.589858856201172e+02 
1.617686004638672e+02 
1.745216522216797e+02 
1.725763854980469e+02 
1.657859954833984e+02 
1.573521118164062e+02 
1.756726531982422e+02 
1.762783660888672e+02 
1.783045501708984e+02 
1.778394317626953e+02 
1.538736267089844e+02 
1.513457794189453e+02 
1.556154327392578e+02 
1.635878143310547e+02 
1.648857879638672e+02 
1.660223693847656e+02 
1.789124145507812e+02 
1.692949066162109e+02 
1.691767578125000e+02 
1.630529479980469e+02 
1.806132202148438e+02 
1.808281860351562e+02 
1.825056762695312e+02 
1.565690002441406e+02 
1.551156463623047e+02 
1.585701751708984e+02 
1.673883666992188e+02 
1.670588073730469e+02 
1.709207153320312e+02 
1.837514801025391e+02 
1.731432037353516e+02 
1.736237945556641e+02 
1.676787414550781e+02 
1.811914062500000e+02 
1.770742034912109e+02 
1.680373840332031e+02 
1.614289703369141e+02 
1.767221221923828e+02 
1.756842498779297e+02 
1.602250518798828e+02 
1.621366424560547e+02 
1.662761688232422e+02 
1.720828094482422e+02 
1.724822387695312e+02 
1.858119659423828e+02 
1.762153930664062e+02 
1.799143371582031e+02 
1.696746826171875e+02 
1.758661956787109e+02 
1.732528076171875e+02 
1.665993347167969e+02 
1.770129089355469e+02 
1.769184570312500e+02 
1.647142791748047e+02 
1.674008789062500e+02 
1.642621154785156e+02 
1.617149047851562e+02 
1.654940795898438e+02 
1.751396942138672e+02 
1.792623748779297e+02 
1.839185943603516e+02 
1.790697631835938e+02 
1.779757843017578e+02 
1.711540527343750e+02 
1.804389343261719e+02 
1.800045776367188e+02 
1.679723358154297e+02 
1.711582489013672e+02 
1.613058776855469e+02 
1.657420654296875e+02 
1.838343811035156e+02 
1.886699066162109e+02 
1.815290985107422e+02 
1.812626495361328e+02 
1.748048095703125e+02 
1.818869781494141e+02 
1.824970397949219e+02 
1.673844604492188e+02 
1.735426788330078e+02 
1.593061218261719e+02 
1.582069091796875e+02 
1.581330718994141e+02 
1.626961669921875e+02 
1.730101776123047e+02 
1.885592346191406e+02 
1.808033752441406e+02 
1.796359100341797e+02 
1.653837432861328e+02 
1.839794769287109e+02 
1.800690155029297e+02 
1.800377960205078e+02 
1.662353210449219e+02 
1.805802917480469e+02 
1.818543853759766e+02 
1.590550537109375e+02 
1.547194976806641e+02 
1.591614990234375e+02 
1.600466308593750e+02 
1.914759521484375e+02 
1.828544921875000e+02 
1.865068359375000e+02 
1.811749114990234e+02 
1.818387145996094e+02 
1.536927795410156e+02 
1.558658142089844e+02 
1.625915985107422e+02 
1.620134887695312e+02 
1.616496887207031e+02 
1.839203338623047e+02 
1.904729309082031e+02 
1.825803070068359e+02 
1.824220123291016e+02 
1.585588073730469e+02 
1.620987548828125e+02 
1.603218078613281e+02 
1.594562988281250e+02 
1.613864440917969e+02 
1.901756744384766e+02 
1.906353302001953e+02 
1.814989318847656e+02 
1.811505737304688e+02 
1.655512695312500e+02 
1.658292999267578e+02 
1.582980041503906e+02 
1.580534362792969e+02 
1.902626495361328e+02 
1.890064086914062e+02 
1.870119018554688e+02 
1.791203765869141e+02 
1.776974792480469e+02 
1.705596466064453e+02 
1.788979339599609e+02 
1.809579620361328e+02 
1.676162109375000e+02 
1.699713439941406e+02 
1.602505035400391e+02 
1.582978057861328e+02 
1.586654052734375e+02 
1.880351257324219e+02 
1.877700805664062e+02 
1.781295471191406e+02 
1.783264465332031e+02 
1.721266174316406e+02 
1.795781555175781e+02 
1.804483795166016e+02 
1.712512512207031e+02 
1.723009033203125e+02 
1.624215393066406e+02 
1.593287658691406e+02 
1.615021209716797e+02 
1.880287475585938e+02 
1.877271270751953e+02 
1.800481109619141e+02 
1.814933776855469e+02 
1.764783172607422e+02 
1.832883300781250e+02 
1.833403167724609e+02 
1.743900299072266e+02 
1.768409271240234e+02 
1.678853454589844e+02 
1.642246856689453e+02 
1.674580841064453e+02 
1.856256256103516e+02 
1.871647491455078e+02 
1.842340087890625e+02 
1.842644042968750e+02 
1.797479095458984e+02 
1.915783386230469e+02 
1.885562591552734e+02 
1.787008209228516e+02 
1.810013580322266e+02 
1.735356445312500e+02 
1.728302612304688e+02 
1.738216400146484e+02 
1.781936645507812e+02 
1.844286193847656e+02 
1.849176483154297e+02 
1.879012756347656e+02 
1.844235382080078e+02 
1.963982391357422e+02 
1.909112854003906e+02 
1.835371704101562e+02 
2.018735809326172e+02 
2.001726531982422e+02 
1.734922485351562e+02 
1.785414581298828e+02 
1.754435119628906e+02 
1.786399383544922e+02 
1.785025634765625e+02 
1.845924835205078e+02 
1.858735961914062e+02 
1.909553527832031e+02 
1.920172576904297e+02 
2.065710144042969e+02 
2.061133270263672e+02 
1.763298797607422e+02 
1.716217041015625e+02 
1.744779815673828e+02 
1.692364349365234e+02 
1.712231140136719e+02 
1.697124176025391e+02 
1.759898223876953e+02 
1.885667877197266e+02 
1.906468505859375e+02 
1.955955505371094e+02 
1.967211761474609e+02 
2.079456787109375e+02 
2.058090820312500e+02 
2.080260467529297e+02 
1.744477386474609e+02 
1.728051300048828e+02 
1.745211486816406e+02 
1.683028869628906e+02 
1.681912078857422e+02 
1.691053314208984e+02 
1.981768188476562e+02 
2.001676483154297e+02 
2.065490722656250e+02 
2.042580108642578e+02 
2.044730377197266e+02 
1.765863189697266e+02 
1.776309051513672e+02 
1.793305053710938e+02 
1.689354858398438e+02 
1.698606414794922e+02 
1.710246276855469e+02 
2.024029083251953e+02 
2.046712188720703e+02 
2.012005615234375e+02 
1.954176940917969e+02 
1.883801269531250e+02 
1.838084259033203e+02 
1.929538116455078e+02 
1.956246948242188e+02 
1.790364227294922e+02 
1.837628479003906e+02 
1.715930938720703e+02 
1.709921569824219e+02 
1.712830200195312e+02 
2.055129394531250e+02 
2.038118286132812e+02 
1.910940399169922e+02 
1.891080932617188e+02 
1.837568664550781e+02 
1.914845275878906e+02 
1.930686645507812e+02 
1.783233947753906e+02 
1.831075134277344e+02 
1.687201538085938e+02 
1.681046142578125e+02 
2.055501251220703e+02 
1.979756469726562e+02 
1.950000152587891e+02 
1.979663696289062e+02 
1.906366577148438e+02 
1.894415130615234e+02 
1.796136779785156e+02 
1.922019500732422e+02 
1.927891693115234e+02 
1.747263793945312e+02 
1.734002838134766e+02 
1.670496215820312e+02 
1.666013488769531e+02 
2.050455017089844e+02 
1.956315155029297e+02 
1.947620697021484e+02 
1.931714477539062e+02 
1.932274475097656e+02 
1.940640563964844e+02 
1.718174438476562e+02 
1.734730072021484e+02 
1.705145568847656e+02 
1.666411590576172e+02 
1.669957122802734e+02 
2.045278625488281e+02 
1.963606109619141e+02 
1.951243133544922e+02 
1.953996429443359e+02 
1.894301757812500e+02 
1.958660888671875e+02 
1.661699066162109e+02 
1.702174377441406e+02 
1.629235992431641e+02 
1.713702392578125e+02 
1.673486175537109e+02 
1.711181488037109e+02 
2.039311065673828e+02 
1.961257781982422e+02 
1.948210144042969e+02 
1.933820953369141e+02 
1.842234039306641e+02 
1.903616790771484e+02 
1.612867279052734e+02 
1.640308227539062e+02 
1.606698455810547e+02 
1.784562225341797e+02 
2.032569580078125e+02 
1.956367950439453e+02 
1.940469360351562e+02 
1.891144866943359e+02 
1.822207336425781e+02 
1.874292144775391e+02 
1.612321014404297e+02 
1.625335083007812e+02 
1.611153259277344e+02 
1.789443969726562e+02 
1.809592742919922e+02 
1.865090637207031e+02 
2.009153137207031e+02 
1.932331848144531e+02 
1.919390716552734e+02 
1.811222229003906e+02 
1.878635406494141e+02 
1.812042388916016e+02 
1.878715209960938e+02 
1.606677398681641e+02 
1.620650329589844e+02 
1.585767974853516e+02 
1.805212860107422e+02 
1.802491912841797e+02 
1.857082519531250e+02 
2.001387481689453e+02 
1.923641204833984e+02 
1.892238616943359e+02 
1.815421295166016e+02 
1.885367736816406e+02 
1.767559051513672e+02 
1.855657958984375e+02 
1.553036346435547e+02 
1.586466369628906e+02 
1.528465118408203e+02 
1.811213836669922e+02 
1.810666046142578e+02 
1.860913696289062e+02 
2.003244781494141e+02 
1.914078216552734e+02 
1.890674743652344e+02 
1.813352661132812e+02 
1.832267608642578e+02 
1.716813507080078e+02 
1.798783569335938e+02 
1.511122741699219e+02 
1.534176025390625e+02 
1.504801635742188e+02 
1.813455963134766e+02 
1.795519561767578e+02 
1.864988403320312e+02 
2.009602203369141e+02 
1.913257293701172e+02 
1.892731018066406e+02 
1.816983795166016e+02 
1.785519256591797e+02 
1.673284912109375e+02 
1.750583343505859e+02 
1.488578948974609e+02 
1.498801879882812e+02 
1.490984191894531e+02 
1.745760955810547e+02 
1.697923889160156e+02 
1.823144226074219e+02 
1.986944122314453e+02 
1.906508331298828e+02 
1.915504760742188e+02 
1.768027191162109e+02 
1.728903961181641e+02 
1.656549072265625e+02 
1.706874389648438e+02 
1.486975555419922e+02 
1.487085418701172e+02 
1.530466308593750e+02 
1.670246124267578e+02 
1.654452056884766e+02 
1.970816802978516e+02 
1.713146820068359e+02 
1.753437805175781e+02 
1.548929290771484e+02 
1.561800384521484e+02 
1.656445922851562e+02 
1.665904693603516e+02 
1.977633209228516e+02 
1.982065429687500e+02 
1.736288909912109e+02 
1.662640075683594e+02 
1.596580047607422e+02 
1.744635925292969e+02 
1.720561370849609e+02 
1.563870239257812e+02 
1.601015472412109e+02 
1.692462005615234e+02 
1.672994842529297e+02 
1.680319519042969e+02 
2.007020721435547e+02 
1.987910308837891e+02 
1.992285919189453e+02 
1.749710693359375e+02 
1.688816070556641e+02 
1.607954864501953e+02 
1.811733398437500e+02 
1.757293395996094e+02 
1.626502838134766e+02 
1.726429748535156e+02 
1.695778045654297e+02 
1.706159973144531e+02 
2.017435760498047e+02 
1.997565155029297e+02 
2.001280212402344e+02 
1.802921295166016e+02 
1.841185760498047e+02 
1.611839447021484e+02 
1.614153747558594e+02 
1.616250305175781e+02 
1.678340759277344e+02 
1.675013122558594e+02 
1.639226684570312e+02 
2.039292602539062e+02 
2.009546508789062e+02 
2.007208862304688e+02 
1.867612457275391e+02 
1.801560363769531e+02 
1.863686065673828e+02 
1.607003936767578e+02 
1.606428680419922e+02 
1.643414306640625e+02 
1.635500183105469e+02 
1.616156921386719e+02 
1.593310089111328e+02 
1.988554229736328e+02 
1.974500274658203e+02 
1.933603668212891e+02 
1.889155426025391e+02 
1.894951324462891e+02 
1.614932098388672e+02 
1.643528442382812e+02 
1.623489990234375e+02 
1.586160736083984e+02 
1.585735168457031e+02 
1.949591369628906e+02 
1.913521881103516e+02 
1.888438873291016e+02 
1.911067962646484e+02 
1.923835144042969e+02 
1.941165618896484e+02 
1.665468444824219e+02 
1.631507263183594e+02 
1.668154602050781e+02 
1.619282684326172e+02 
1.937932281494141e+02 
1.884523620605469e+02 
1.880662078857422e+02 
1.995561828613281e+02 
1.992205047607422e+02 
1.688989562988281e+02 
1.730052337646484e+02 
1.622469329833984e+02 
1.640955810546875e+02 
1.916202850341797e+02 
2.030622863769531e+02 
2.031978454589844e+02 
2.061513824462891e+02 
1.693205413818359e+02 
1.734546661376953e+02 
1.646926422119141e+02 
1.658755645751953e+02 
1.910903625488281e+02 
1.928499603271484e+02 
2.059745635986328e+02 
1.996235351562500e+02 
2.038962249755859e+02 
1.751099548339844e+02 
1.678162384033203e+02 
1.739891967773438e+02 
1.649512481689453e+02 
1.650048675537109e+02 
1.929828796386719e+02 
1.940982513427734e+02 
2.018815917968750e+02 
2.018302459716797e+02 
1.729986419677734e+02 
1.739206237792969e+02 
1.641659240722656e+02 
1.641261749267578e+02 
1.928786010742188e+02 
1.929156951904297e+02 
2.015657501220703e+02 
2.038364715576172e+02 
1.741254730224609e+02 
1.777718353271484e+02 
1.631186676025391e+02 
1.642886962890625e+02 
1.917191925048828e+02 
1.919673767089844e+02 
2.066052551269531e+02 
2.020790710449219e+02 
2.086294403076172e+02 
1.697471923828125e+02 
1.751031799316406e+02 
1.639146270751953e+02 
1.634082794189453e+02 
1.906420745849609e+02 
1.905821228027344e+02 
2.075341033935547e+02 
2.000888214111328e+02 
2.047408142089844e+02 
1.762714691162109e+02 
1.683928985595703e+02 
1.761142730712891e+02 
1.621664428710938e+02 
1.614837341308594e+02 
1.886656799316406e+02 
1.882888336181641e+02 
2.019544830322266e+02 
2.029525604248047e+02 
1.738897399902344e+02 
1.774445495605469e+02 
1.607243957519531e+02 
1.611398773193359e+02 
1.867546234130859e+02 
1.866672058105469e+02 
2.060000305175781e+02 
2.084456634521484e+02 
1.721013183593750e+02 
1.785305786132812e+02 
1.609845581054688e+02 
1.616344909667969e+02 
1.858409271240234e+02 
1.864342803955078e+02 
2.099004974365234e+02 
2.060301055908203e+02 
2.102314300537109e+02 
1.784517059326172e+02 
1.710852661132812e+02 
1.778338775634766e+02 
1.632314605712891e+02 
1.657619934082031e+02 
1.871045989990234e+02 
1.902434387207031e+02 
2.120850982666016e+02 
2.152952575683594e+02 
1.764704742431641e+02 
1.767723846435547e+02 
1.647737579345703e+02 
1.680326690673828e+02 
1.924639739990234e+02 
1.904958343505859e+02 
2.167203369140625e+02 
2.122799377441406e+02 
2.165001525878906e+02 
1.741866912841797e+02 
1.787148590087891e+02 
1.619480285644531e+02 
1.730442199707031e+02 
1.695256805419922e+02 
1.762566986083984e+02 
1.849309997558594e+02 
1.867547760009766e+02 
1.822418670654297e+02 
2.147495574951172e+02 
2.181748199462891e+02 
1.766534423828125e+02 
1.749259643554688e+02 
1.666777038574219e+02 
1.729797058105469e+02 
1.834197998046875e+02 
1.819745483398438e+02 
1.834893035888672e+02 
2.164783325195312e+02 
2.117146606445312e+02 
2.139879608154297e+02 
1.737699890136719e+02 
1.740123596191406e+02 
1.901200866699219e+02 
2.107669982910156e+02 
2.080721740722656e+02 
1.726233978271484e+02 
1.938582916259766e+02 
2.059725646972656e+02 
2.055761871337891e+02 
1.704298095703125e+02 
1.684823913574219e+02 
2.068502655029297e+02 
1.651133270263672e+02 
1.624948272705078e+02 
2.027870788574219e+02 
2.000678253173828e+02 
1.579322204589844e+02 
1.967257080078125e+02 
1.981083984375000e+02 
1.964229278564453e+02 
1.549777984619141e+02 
1.513222656250000e+02 
1.968495483398438e+02 
1.487879333496094e+02 
1.486963500976562e+02 
1.951925048828125e+02 
1.956268768310547e+02 
1.456611022949219e+02 
1.502989196777344e+02 
1.953559417724609e+02 
1.515379638671875e+02 
1.580258636474609e+02 
1.938599548339844e+02 
1.948497314453125e+02 
1.556581420898438e+02 
1.583269348144531e+02 
1.952006683349609e+02 
1.611950531005859e+02 
1.937308349609375e+02 
1.947834625244141e+02 
1.594376525878906e+02 
1.612199554443359e+02 
1.938599548339844e+02 
1.596269226074219e+02 
1.903898315429688e+02 
1.900300598144531e+02 
1.557386016845703e+02 
1.559175109863281e+02 
1.841573333740234e+02 
1.869811706542969e+02 
1.541627197265625e+02 
1.862035369873047e+02 
1.864817047119141e+02 
1.549549713134766e+02 
1.553686523437500e+02 
1.859984588623047e+02 
1.901292266845703e+02 
1.548643188476562e+02 
1.889769897460938e+02 
1.916738433837891e+02 
1.541753540039062e+02 
1.524161682128906e+02 
1.949064636230469e+02 
1.497554168701172e+02 
1.474275512695312e+02 
1.929072418212891e+02 
1.930304718017578e+02 
1.457164764404297e+02 
1.851029357910156e+02 
1.893003540039062e+02 
1.443978118896484e+02 
1.454916839599609e+02 
1.884966888427734e+02 
1.798939361572266e+02 
1.847219543457031e+02 
1.465897979736328e+02 
1.779786224365234e+02 
1.734744262695312e+02 
1.491531524658203e+02 
1.499685211181641e+02 
1.678736724853516e+02 
1.590285797119141e+02 
1.501075286865234e+02 
1.682121582031250e+02 
1.661545257568359e+02 
1.494130859375000e+02 
1.759574127197266e+02 
1.531975860595703e+02 
1.678684997558594e+02 
1.755618591308594e+02 
1.621065673828125e+02 
1.572393188476562e+02 
1.584242706298828e+02 
1.567676239013672e+02 
1.691437530517578e+02 
1.651529083251953e+02 
1.563637390136719e+02 
1.743497161865234e+02 
1.678590087890625e+02 
1.538810882568359e+02 
1.787442321777344e+02 
1.521867523193359e+02 
1.556604309082031e+02 
1.775618591308594e+02 
1.819348144531250e+02 
1.545338592529297e+02 
1.555732574462891e+02 
1.798914642333984e+02 
1.809128570556641e+02 
1.575223541259766e+02 
1.859231262207031e+02 
1.566821136474609e+02 
1.585811157226562e+02 
1.823693084716797e+02 
1.856235961914062e+02 
1.584984283447266e+02 
1.579374694824219e+02 
1.838148956298828e+02 
1.847782897949219e+02 
1.581234893798828e+02 
1.862493133544922e+02 
1.578347320556641e+02 
1.578685302734375e+02 
1.852443237304688e+02 
1.880239105224609e+02 
1.595227813720703e+02 
1.900852050781250e+02 
1.929026794433594e+02 
1.572619018554688e+02 
1.591404724121094e+02 
1.985888824462891e+02 
1.644971160888672e+02 
2.023386688232422e+02 
1.608240661621094e+02 
1.647460479736328e+02 
2.044042968750000e+02 
1.653446807861328e+02 
1.708903350830078e+02 
2.060961608886719e+02 
2.074827117919922e+02 
1.684450073242188e+02 
1.689507141113281e+02 
2.087788848876953e+02 
1.746898803710938e+02 
2.106119079589844e+02 
1.701667480468750e+02 
1.792726898193359e+02 
2.122872619628906e+02 
2.123262023925781e+02 
1.777009277343750e+02 
1.821738739013672e+02 
2.124225921630859e+02 
1.830032501220703e+02 
1.856249542236328e+02 
2.112552490234375e+02 
1.898302459716797e+02 
1.904638061523438e+02 
2.068909301757812e+02 
2.003304138183594e+02 
1.902070770263672e+02 
2.063646545410156e+02 
2.081001892089844e+02 
1.872456054687500e+02 
2.086369781494141e+02 
1.882054138183594e+02 
2.052014770507812e+02 
2.081056060791016e+02 
1.979731903076172e+02 
1.929780578613281e+02 
1.917409973144531e+02 
1.930613555908203e+02 
2.034575958251953e+02 
1.976069946289062e+02 
1.908924713134766e+02 
2.073007354736328e+02 
2.031639251708984e+02 
1.873499145507812e+02 
2.129454803466797e+02 
1.882045745849609e+02 
2.049252929687500e+02 
2.149411773681641e+02 
1.966475372314453e+02 
1.896360778808594e+02 
1.925928497314453e+02 
1.907679748535156e+02 
2.057043457031250e+02 
1.997637329101562e+02 
1.878938140869141e+02 
2.033659057617188e+02 
1.991882324218750e+02 
1.814043273925781e+02 
2.090471954345703e+02 
1.761963500976562e+02 
1.768892669677734e+02 
1.751124267578125e+02 
2.067562866210938e+02 
1.743121337890625e+02 
1.739371643066406e+02 
2.089548492431641e+02 
1.754964294433594e+02 
2.038980407714844e+02 
2.062985382080078e+02 
2.053051300048828e+02 
1.738124847412109e+02 
2.035957031250000e+02 
2.063132781982422e+02 
1.755174255371094e+02 
2.043815612792969e+02 
2.085946655273438e+02 
1.784194641113281e+02 
2.048983001708984e+02 
2.070571594238281e+02 
1.728126373291016e+02 
1.766982421875000e+02 
1.748805541992188e+02 
2.116627655029297e+02 
1.780783996582031e+02 
2.109224090576172e+02 
1.745524291992188e+02 
2.050783233642578e+02 
2.074730987548828e+02 
2.064770507812500e+02 
1.760396270751953e+02 
2.034435729980469e+02 
2.048905792236328e+02 
1.722887725830078e+02 
1.745953979492188e+02 
1.750946807861328e+02 
2.031566162109375e+02 
2.055229797363281e+02 
1.736256561279297e+02 
1.758240509033203e+02 
2.085905456542969e+02 
1.749791259765625e+02 
1.768901672363281e+02 
2.086313171386719e+02 
1.740218200683594e+02 
1.710263519287109e+02 
2.080143432617188e+02 
1.623208618164062e+02 
1.647880249023438e+02 
1.633509216308594e+02 
2.082290802001953e+02 
1.618868408203125e+02 
1.637653350830078e+02 
2.087386169433594e+02 
1.627537231445312e+02 
1.651872711181641e+02 
2.094259796142578e+02 
1.649777984619141e+02 
1.680680236816406e+02 
2.051533660888672e+02 
2.053380737304688e+02 
1.685956420898438e+02 
1.726027832031250e+02 
2.070335235595703e+02 
1.697895355224609e+02 
1.703186340332031e+02 
2.010959320068359e+02 
1.677286987304688e+02 
1.664308624267578e+02 
1.992348327636719e+02 
1.628110656738281e+02 
1.919714202880859e+02 
1.944729003906250e+02 
1.908756713867188e+02 
1.559400482177734e+02 
1.588826293945312e+02 
1.570587768554688e+02 
1.868037872314453e+02 
1.541115722656250e+02 
1.572050323486328e+02 
1.875651855468750e+02 
1.545687866210938e+02 
1.561856079101562e+02 
1.851180725097656e+02 
1.563446197509766e+02 
1.553616180419922e+02 
1.835333709716797e+02 
1.571779327392578e+02 
1.549591064453125e+02 
1.834300842285156e+02 
1.575297088623047e+02 
1.550283508300781e+02 
1.849562072753906e+02 
1.574956359863281e+02 
1.557728729248047e+02 
1.873758392333984e+02 
1.582732086181641e+02 
1.572833404541016e+02 
1.905371551513672e+02 
1.609714050292969e+02 
1.600827789306641e+02 
1.908128814697266e+02 
1.649764556884766e+02 
1.610559997558594e+02 
1.879969635009766e+02 
1.606941833496094e+02 
1.551360321044922e+02 
1.859244689941406e+02 
1.577113800048828e+02 
1.533948669433594e+02 
1.839841766357422e+02 
1.551345672607422e+02 
1.509326782226562e+02 
1.803089752197266e+02 
1.522435302734375e+02 
1.475117340087891e+02 
1.767116546630859e+02 
1.431690979003906e+02 
1.718222961425781e+02 
1.414091796875000e+02 
1.761646270751953e+02 
1.705490112304688e+02 
1.704429321289062e+02 
1.406616210937500e+02 
1.744026794433594e+02 
1.688386993408203e+02 
1.394057006835938e+02 
1.734309082031250e+02 
1.678041229248047e+02 
1.394144439697266e+02 
1.728972625732422e+02 
1.665633697509766e+02 
1.395866241455078e+02 
1.754434967041016e+02 
1.633797607421875e+02 
1.548746490478516e+02 
1.657877502441406e+02 
1.682089080810547e+02 
1.448394927978516e+02 
1.782574768066406e+02 
1.667868194580078e+02 
1.571596832275391e+02 
1.669120025634766e+02 
1.493178253173828e+02 
1.833711395263672e+02 
1.720963592529297e+02 
1.627537841796875e+02 
1.712072296142578e+02 
1.560321044921875e+02 
1.901037750244141e+02 
1.786210021972656e+02 
1.688824310302734e+02 
1.774874114990234e+02 
1.613845520019531e+02 
1.898796539306641e+02 
1.782518005371094e+02 
1.687132415771484e+02 
1.810034942626953e+02 
1.614434509277344e+02 
1.895341796875000e+02 
1.779203033447266e+02 
1.686368560791016e+02 
1.807253417968750e+02 
1.616455230712891e+02 
1.895001220703125e+02 
1.778164825439453e+02 
1.687464599609375e+02 
1.806130828857422e+02 
1.619306182861328e+02 
1.896029968261719e+02 
1.778675842285156e+02 
1.689408569335938e+02 
1.806443328857422e+02 
1.621812591552734e+02 
1.894946441650391e+02 
1.778255920410156e+02 
1.689593658447266e+02 
1.804747009277344e+02 
1.619326324462891e+02 
1.870400238037109e+02 
1.755780029296875e+02 
1.666313781738281e+02 
1.783039550781250e+02 
1.595153350830078e+02 
1.830863494873047e+02 
1.729236145019531e+02 
1.638484344482422e+02 
1.757239379882812e+02 
1.567677917480469e+02 
1.787002258300781e+02 
1.705070190429688e+02 
1.603359680175781e+02 
1.748501281738281e+02 
1.540811920166016e+02 
1.781681823730469e+02 
1.821176605224609e+02 
1.562718200683594e+02 
1.625587463378906e+02 
1.505557708740234e+02 
1.852914581298828e+02 
1.791099243164062e+02 
1.509616241455078e+02 
1.462640380859375e+02 
1.806456298828125e+02 
1.742747650146484e+02 
1.470837707519531e+02 
1.427773132324219e+02 
1.786631774902344e+02 
1.723558349609375e+02 
1.458390808105469e+02 
1.479580230712891e+02 
1.797299804687500e+02 
1.729538421630859e+02 
1.532807159423828e+02 
1.837066650390625e+02 
1.750688323974609e+02 
1.546442565917969e+02 
1.983016052246094e+02 
1.828047027587891e+02 
1.909463806152344e+02 
1.711833953857422e+02 
1.618605804443359e+02 
2.041000823974609e+02 
1.959332275390625e+02 
1.748012542724609e+02 
1.672893676757812e+02 
2.086013946533203e+02 
2.047979736328125e+02 
1.765768432617188e+02 
1.693424072265625e+02 
2.071539154052734e+02 
2.052257080078125e+02 
1.753227844238281e+02 
1.696769714355469e+02 
2.054257049560547e+02 
2.047615356445312e+02 
1.736374969482422e+02 
1.714977569580078e+02 
2.035938415527344e+02 
2.037865753173828e+02 
1.709947204589844e+02 
2.019158325195312e+02 
2.022238922119141e+02 
1.720300445556641e+02 
2.004635009765625e+02 
1.737525177001953e+02 
1.994611816406250e+02 
1.737452850341797e+02 
1.983582000732422e+02 
1.769018402099609e+02 
1.728814086914062e+02 
1.982131042480469e+02 
1.753585815429688e+02 
1.709203948974609e+02 
2.004195861816406e+02 
1.992529144287109e+02 
2.014863586425781e+02 
1.734796752929688e+02 
1.670679168701172e+02 
2.051555938720703e+02 
1.713963165283203e+02 
1.651397399902344e+02 
2.035850067138672e+02 
1.717741394042969e+02 
1.739823150634766e+02 
1.995225677490234e+02 
1.680977783203125e+02 
1.962820587158203e+02 
1.625455474853516e+02 
2.007361755371094e+02 
1.956424865722656e+02 
1.588496246337891e+02 
1.969262084960938e+02 
1.944274597167969e+02 
1.563816375732422e+02 
1.962527618408203e+02 
1.979297790527344e+02 
1.558264923095703e+02 
1.552514495849609e+02 
1.548219451904297e+02 
1.954537048339844e+02 
1.548843078613281e+02 
1.547006988525391e+02 
2.007751312255859e+02 
1.952360382080078e+02 
1.550051574707031e+02 
1.563178100585938e+02 
1.970207061767578e+02 
1.928773040771484e+02 
1.546364746093750e+02 
1.942019042968750e+02 
1.911655120849609e+02 
1.535864715576172e+02 
1.926543884277344e+02 
1.900201416015625e+02 
1.527714843750000e+02 
2.009458618164062e+02 
1.900179748535156e+02 
1.937356567382812e+02 
1.476532592773438e+02 
1.535587158203125e+02 
1.528669738769531e+02 
2.012142486572266e+02 
1.946227264404297e+02 
1.466928253173828e+02 
1.545291748046875e+02 
2.008242950439453e+02 
1.965458831787109e+02 
1.460603332519531e+02 
1.518828125000000e+02 
2.092365264892578e+02 
1.982917785644531e+02 
2.015035247802734e+02 
1.474947204589844e+02 
1.550123138427734e+02 
2.067670745849609e+02 
1.990947265625000e+02 
1.498383483886719e+02 
1.575177307128906e+02 
1.595927429199219e+02 
2.013958282470703e+02 
1.965382385253906e+02 
1.549902648925781e+02 
1.606828308105469e+02 
1.962474365234375e+02 
1.937935791015625e+02 
1.559875183105469e+02 
1.623813171386719e+02 
1.602586822509766e+02 
2.004429168701172e+02 
1.925708465576172e+02 
1.927672424316406e+02 
1.609664154052734e+02 
1.968772125244141e+02 
1.922325134277344e+02 
1.600620880126953e+02 
1.953610839843750e+02 
1.910713043212891e+02 
1.578870391845703e+02 
2.028556823730469e+02 
1.921867523193359e+02 
1.952206115722656e+02 
1.593929290771484e+02 
1.602302551269531e+02 
2.009855346679688e+02 
1.936749267578125e+02 
1.628230895996094e+02 
1.995064544677734e+02 
1.950958404541016e+02 
1.627459716796875e+02 
2.071734466552734e+02 
1.968104400634766e+02 
1.998744812011719e+02 
1.650889739990234e+02 
1.641333770751953e+02 
2.043684082031250e+02 
1.996173248291016e+02 
1.649450988769531e+02 
2.042395629882812e+02 
2.067529449462891e+02 
1.653124084472656e+02 
2.037411193847656e+02 
1.634170989990234e+02 
1.658405303955078e+02 
1.654868469238281e+02 
2.108117065429688e+02 
2.053538360595703e+02 
1.659680175781250e+02 
2.106818389892578e+02 
2.128080444335938e+02 
1.679890441894531e+02 
2.093739318847656e+02 
1.672993316650391e+02 
1.694593811035156e+02 
1.675206298828125e+02 
2.100079956054688e+02 
2.086242675781250e+02 
1.649487609863281e+02 
2.054467620849609e+02 
1.631684265136719e+02 
2.025505218505859e+02 
1.596530303955078e+02 
1.624900054931641e+02 
1.605703887939453e+02 
2.044195861816406e+02 
2.023940429687500e+02 
2.030753173828125e+02 
1.594162139892578e+02 
2.034385986328125e+02 
1.602454376220703e+02 
2.017929077148438e+02 
1.592269439697266e+02 
1.623363647460938e+02 
1.626558532714844e+02 
2.038300476074219e+02 
1.638589324951172e+02 
2.040480041503906e+02 
2.028386230468750e+02 
1.681884460449219e+02 
1.715318450927734e+02 
2.016867828369141e+02 
1.704184722900391e+02 
1.987669830322266e+02 
2.030001373291016e+02 
2.046533966064453e+02 
1.729476623535156e+02 
1.745482940673828e+02 
2.051435089111328e+02 
1.735269927978516e+02 
1.757048034667969e+02 
2.103001708984375e+02 
2.118383331298828e+02 
1.740967407226562e+02 
1.717829132080078e+02 
2.085700225830078e+02 
2.144183502197266e+02 
2.154412536621094e+02 
1.745324096679688e+02 
1.749204711914062e+02 
2.146368713378906e+02 
1.800690307617188e+02 
1.785850830078125e+02 
1.791188659667969e+02 
2.180296325683594e+02 
2.194712829589844e+02 
1.806638946533203e+02 
1.826110839843750e+02 
2.222285003662109e+02 
1.813495788574219e+02 
1.847722015380859e+02 
1.847792510986328e+02 
2.190934600830078e+02 
2.259639587402344e+02 
2.225298461914062e+02 
1.842339324951172e+02 
1.881770019531250e+02 
2.175224914550781e+02 
1.870483093261719e+02 
1.838309936523438e+02 
2.146526641845703e+02 
2.197734527587891e+02 
2.180294036865234e+02 
1.853474426269531e+02 
2.205334320068359e+02 
1.850891418457031e+02 
1.827698059082031e+02 
2.206675109863281e+02 
2.261468505859375e+02 
2.266593322753906e+02 
1.836443786621094e+02 
2.246203613281250e+02 
2.295552825927734e+02 
2.314943695068359e+02 
1.784898376464844e+02 
1.839640197753906e+02 
1.799094543457031e+02 
2.257253723144531e+02 
2.330146636962891e+02 
2.345054626464844e+02 
1.802485809326172e+02 
2.272387084960938e+02 
2.357680664062500e+02 
2.370177154541016e+02 
1.764950866699219e+02 
1.850799713134766e+02 
1.801383972167969e+02 
2.328114624023438e+02 
2.430404510498047e+02 
1.753777160644531e+02 
2.333507690429688e+02 
2.436250152587891e+02 
2.436619567871094e+02 
1.772604827880859e+02 
1.790844573974609e+02 
2.338112335205078e+02 
2.436776123046875e+02 
2.436832427978516e+02 
1.796694946289062e+02 
1.848999633789062e+02 
1.860545959472656e+02 
2.368487854003906e+02 
2.476339416503906e+02 
1.798485870361328e+02 
1.874663543701172e+02 
1.903997039794922e+02 
2.351238250732422e+02 
2.457810058593750e+02 
2.448175201416016e+02 
1.877565002441406e+02 
2.404399414062500e+02 
2.507138519287109e+02 
1.844765777587891e+02 
1.919634704589844e+02 
1.894446868896484e+02 
2.405455322265625e+02 
2.501245727539062e+02 
2.503017730712891e+02 
1.920131835937500e+02 
2.429105377197266e+02 
2.514465332031250e+02 
2.529268646240234e+02 
1.878979339599609e+02 
1.976159973144531e+02 
1.952830047607422e+02 
2.433840332031250e+02 
2.535878448486328e+02 
2.526525726318359e+02 
1.832689971923828e+02 
1.931562042236328e+02 
1.907609252929688e+02 
2.451538391113281e+02 
2.564409179687500e+02 
1.857878265380859e+02 
1.947503662109375e+02 
2.419397735595703e+02 
2.534683532714844e+02 
2.500003356933594e+02 
1.870023345947266e+02 
1.947935180664062e+02 
1.943279724121094e+02 
2.441815185546875e+02 
2.498965911865234e+02 
1.881039276123047e+02 
1.945791931152344e+02 
1.946168060302734e+02 
2.395322570800781e+02 
2.458898773193359e+02 
2.439099578857422e+02 
1.975523834228516e+02 
2.381208801269531e+02 
2.432884979248047e+02 
2.431257476806641e+02 
1.931914367675781e+02 
1.967851715087891e+02 
1.937204589843750e+02 
2.360031738281250e+02 
2.424103698730469e+02 
2.412857360839844e+02 
1.866805267333984e+02 
1.901291046142578e+02 
1.857151031494141e+02 
2.366247711181641e+02 
2.435678558349609e+02 
1.828817596435547e+02 
1.853988189697266e+02 
2.322723999023438e+02 
2.413569335937500e+02 
2.363719024658203e+02 
1.821685791015625e+02 
1.844942932128906e+02 
1.847782897949219e+02 
2.296148834228516e+02 
2.370524749755859e+02 
1.839110260009766e+02 
1.862142181396484e+02 
1.875938110351562e+02 
2.266195678710938e+02 
2.342413330078125e+02 
2.330003204345703e+02 
1.818386383056641e+02 
1.869481506347656e+02 
1.851555023193359e+02 
2.268621520996094e+02 
2.331936950683594e+02 
2.339644622802734e+02 
1.810751647949219e+02 
1.866464996337891e+02 
2.228613128662109e+02 
2.320032196044922e+02 
2.278721618652344e+02 
1.776809539794922e+02 
1.844065551757812e+02 
1.828485870361328e+02 
2.208782043457031e+02 
2.289744873046875e+02 
1.746766204833984e+02 
1.813087921142578e+02 
1.780038604736328e+02 
2.166165008544922e+02 
2.252424926757812e+02 
2.222538757324219e+02 
1.702075500488281e+02 
1.761338500976562e+02 
2.135059051513672e+02 
2.196348266601562e+02 
2.154053802490234e+02 
1.622992553710938e+02 
1.696187591552734e+02 
1.636021728515625e+02 
2.126463165283203e+02 
1.577869720458984e+02 
1.629638214111328e+02 
2.105831909179688e+02 
2.089007720947266e+02 
1.537368164062500e+02 
1.594190673828125e+02 
1.572618560791016e+02 
2.079427795410156e+02 
2.060519714355469e+02 
1.502063751220703e+02 
1.554244995117188e+02 
1.528490142822266e+02 
2.051186370849609e+02 
2.048043212890625e+02 
1.448823242187500e+02 
1.499729461669922e+02 
1.463083953857422e+02 
2.062604827880859e+02 
2.041079254150391e+02 
2.042466278076172e+02 
1.426725463867188e+02 
1.473028717041016e+02 
2.074721832275391e+02 
2.051665496826172e+02 
2.051081848144531e+02 
1.412142791748047e+02 
1.457723083496094e+02 
1.453981628417969e+02 
2.070505065917969e+02 
2.079200897216797e+02 
1.414769744873047e+02 
1.461008300781250e+02 
1.457675018310547e+02 
2.062179107666016e+02 
2.050576171875000e+02 
1.388568267822266e+02 
1.442230529785156e+02 
1.422986145019531e+02 
2.047040710449219e+02 
2.051241149902344e+02 
1.397541503906250e+02 
1.453440093994141e+02 
2.053628997802734e+02 
2.051246795654297e+02 
1.395489807128906e+02 
1.441489868164062e+02 
1.434093933105469e+02 
2.073460235595703e+02 
2.098996734619141e+02 
1.412864532470703e+02 
1.442374267578125e+02 
1.452963562011719e+02 
2.114186859130859e+02 
2.104957275390625e+02 
1.445161743164062e+02 
1.471528320312500e+02 
1.486210021972656e+02 
2.089259643554688e+02 
2.058083953857422e+02 
1.468658294677734e+02 
1.500520782470703e+02 
1.504807128906250e+02 
2.032175140380859e+02 
1.460837097167969e+02 
1.503375091552734e+02 
2.008322296142578e+02 
1.988258514404297e+02 
1.422939453125000e+02 
1.471041412353516e+02 
1.446884155273438e+02 
1.988287353515625e+02 
1.984619140625000e+02 
1.405128326416016e+02 
1.436274261474609e+02 
1.426533508300781e+02 
1.987237854003906e+02 
1.978615875244141e+02 
1.406088714599609e+02 
1.428545684814453e+02 
1.429868469238281e+02 
1.960323181152344e+02 
1.926200866699219e+02 
1.412329406738281e+02 
1.435941467285156e+02 
1.439018554687500e+02 
1.897803344726562e+02 
1.412883148193359e+02 
1.441809387207031e+02 
1.439554595947266e+02 
1.872057647705078e+02 
1.853596038818359e+02 
1.405368957519531e+02 
1.437714385986328e+02 
1.429833526611328e+02 
1.853877258300781e+02 
1.852568511962891e+02 
1.403551025390625e+02 
1.430285491943359e+02 
1.430522308349609e+02 
1.857750396728516e+02 
1.860350341796875e+02 
1.419229583740234e+02 
1.440921783447266e+02 
1.458283386230469e+02 
1.865069274902344e+02 
1.860672607421875e+02 
1.499246978759766e+02 
1.514145355224609e+02 
1.857372283935547e+02 
1.847472534179688e+02 
1.509653015136719e+02 
1.491074676513672e+02 
1.836905975341797e+02 
1.825604400634766e+02 
1.459478302001953e+02 
1.431136474609375e+02 
1.825459136962891e+02 
1.828873748779297e+02 
1.409050598144531e+02 
1.412728881835938e+02 
1.844039459228516e+02 
1.862212524414062e+02 
1.415218963623047e+02 
1.394263916015625e+02 
1.393009338378906e+02 
1.903641204833984e+02 
1.912029418945312e+02 
1.926052093505859e+02 
1.888673706054688e+02 
1.476894531250000e+02 
1.450888519287109e+02 
1.465041961669922e+02 
1.413334808349609e+02 
1.941403656005859e+02 
1.937266082763672e+02 
1.485037994384766e+02 
1.462523956298828e+02 
1.466398315429688e+02 
1.939206237792969e+02 
1.933453979492188e+02 
1.483860473632812e+02 
1.464076690673828e+02 
1.464797668457031e+02 
1.872508239746094e+02 
1.932143554687500e+02 
1.912457733154297e+02 
1.946157684326172e+02 
1.472136383056641e+02 
1.457208099365234e+02 
1.454079895019531e+02 
1.835619506835938e+02 
1.884795989990234e+02 
1.841284790039062e+02 
1.459465179443359e+02 
1.460683593750000e+02 
1.446715087890625e+02 
1.447376251220703e+02 
1.835681762695312e+02 
1.810996398925781e+02 
1.439303894042969e+02 
1.448370819091797e+02 
1.443642730712891e+02 
1.449652252197266e+02 
1.813610534667969e+02 
1.813454895019531e+02 
1.418063659667969e+02 
1.432132110595703e+02 
1.419316101074219e+02 
1.835644836425781e+02 
1.835202636718750e+02 
1.849020080566406e+02 
1.416394958496094e+02 
1.407899475097656e+02 
1.413564910888672e+02 
1.408358612060547e+02 
1.811495666503906e+02 
1.878770446777344e+02 
1.860049591064453e+02 
1.877797546386719e+02 
1.437878265380859e+02 
1.415415649414062e+02 
1.427950134277344e+02 
1.407331085205078e+02 
1.880993499755859e+02 
1.946070404052734e+02 
1.958592071533203e+02 
1.928076629638672e+02 
1.413506317138672e+02 
1.425846862792969e+02 
1.442002258300781e+02 
1.433820648193359e+02 
1.878388061523438e+02 
1.963123321533203e+02 
1.958619842529297e+02 
1.414287719726562e+02 
1.425347137451172e+02 
1.422295227050781e+02 
1.428833007812500e+02 
1.972922363281250e+02 
2.041783599853516e+02 
2.040767211914062e+02 
2.028761138916016e+02 
1.468558502197266e+02 
1.438546295166016e+02 
1.432480163574219e+02 
1.439485931396484e+02 
2.073769226074219e+02 
2.134990234375000e+02 
2.134043273925781e+02 
2.115876770019531e+02 
1.513026885986328e+02 
1.483800811767578e+02 
1.509168548583984e+02 
1.464573211669922e+02 
2.158094940185547e+02 
2.215777435302734e+02 
2.199712677001953e+02 
2.199258270263672e+02 
1.578488006591797e+02 
1.543515472412109e+02 
1.532278137207031e+02 
1.538678283691406e+02 
2.174754486083984e+02 
2.231825256347656e+02 
2.211320800781250e+02 
2.237497711181641e+02 
1.674473114013672e+02 
1.629352264404297e+02 
1.587848815917969e+02 
1.613986816406250e+02 
1.564067230224609e+02 
2.206888885498047e+02 
2.260296325683594e+02 
2.263753814697266e+02 
2.254606475830078e+02 
1.743828125000000e+02 
1.720868682861328e+02 
1.674799194335938e+02 
1.701995849609375e+02 
1.647155761718750e+02 
2.195753326416016e+02 
2.260216369628906e+02 
2.246251068115234e+02 
1.742222137451172e+02 
1.736539306640625e+02 
1.739654388427734e+02 
1.735899353027344e+02 
1.727828063964844e+02 
2.196314392089844e+02 
2.262577972412109e+02 
2.210269775390625e+02 
2.290018310546875e+02 
1.794994506835938e+02 
1.759179687500000e+02 
1.732764282226562e+02 
1.742653503417969e+02 
1.730999145507812e+02 
2.187832946777344e+02 
2.153637237548828e+02 
1.862503814697266e+02 
1.833464813232422e+02 
1.770923461914062e+02 
1.804747619628906e+02 
1.749757995605469e+02 
2.093015289306641e+02 
2.141103057861328e+02 
2.116843872070312e+02 
1.845664672851562e+02 
1.855179901123047e+02 
1.866811370849609e+02 
1.824812011718750e+02 
2.080452575683594e+02 
2.069688568115234e+02 
2.110511169433594e+02 
1.768815612792969e+02 
1.820550994873047e+02 
1.790817871093750e+02 
1.849038848876953e+02 
2.096239318847656e+02 
2.089365997314453e+02 
2.090415954589844e+02 
1.767586059570312e+02 
1.774674835205078e+02 
1.783291473388672e+02 
1.784860839843750e+02 
2.111282501220703e+02 
2.129797363281250e+02 
2.138564300537109e+02 
2.132311553955078e+02 
2.115308685302734e+02 
1.763761138916016e+02 
1.766864471435547e+02 
1.767329406738281e+02 
1.780341949462891e+02 
2.086487579345703e+02 
2.105964050292969e+02 
2.067158355712891e+02 
2.142418060302734e+02 
1.779440155029297e+02 
1.781129913330078e+02 
1.780893707275391e+02 
1.775753326416016e+02 
1.982458953857422e+02 
1.978548889160156e+02 
1.969156036376953e+02 
1.994843902587891e+02 
1.991874389648438e+02 
2.033302764892578e+02 
1.778962249755859e+02 
1.771968383789062e+02 
1.783468627929688e+02 
2.007020721435547e+02 
1.987716522216797e+02 
1.996775207519531e+02 
1.990524139404297e+02 
1.974401092529297e+02 
1.712210540771484e+02 
1.720412902832031e+02 
1.693937225341797e+02 
1.731034393310547e+02 
1.728209533691406e+02 
1.757804260253906e+02 
2.053972473144531e+02 
2.054598846435547e+02 
2.043583374023438e+02 
2.054766387939453e+02 
2.050178070068359e+02 
2.028861541748047e+02 
2.022824401855469e+02 
1.685590515136719e+02 
1.675661773681641e+02 
1.667984008789062e+02 
1.698064575195312e+02 
1.677593383789062e+02 
1.980044403076172e+02 
1.997671051025391e+02 
1.964208679199219e+02 
2.035622558593750e+02 
2.033440856933594e+02 
1.930607452392578e+02 
1.792507629394531e+02 
1.845628051757812e+02 
1.829654693603516e+02 
2.027534332275391e+02 
1.755236968994141e+02 
1.761267547607422e+02 
1.823890228271484e+02 
1.694770812988281e+02 
1.980855865478516e+02 
1.972878265380859e+02 
1.974064788818359e+02 
1.967521667480469e+02 
1.954904632568359e+02 
1.959355010986328e+02 
1.949182586669922e+02 
1.719534149169922e+02 
1.732619628906250e+02 
1.709385528564453e+02 
1.735668945312500e+02 
1.761778259277344e+02 
1.994098052978516e+02 
1.987898712158203e+02 
1.977285308837891e+02 
1.976172943115234e+02 
1.652555847167969e+02 
1.658912658691406e+02 
1.642496643066406e+02 
1.671920776367188e+02 
1.985962371826172e+02 
1.978943328857422e+02 
1.983417205810547e+02 
1.953831176757812e+02 
1.964951171875000e+02 
1.655148773193359e+02 
1.658988189697266e+02 
1.645003509521484e+02 
1.656058959960938e+02 
1.653996582031250e+02 
1.642253875732422e+02 
2.063302459716797e+02 
2.052852020263672e+02 
2.044139556884766e+02 
2.017030639648438e+02 
2.003127593994141e+02 
1.678326568603516e+02 
1.681127014160156e+02 
1.673860015869141e+02 
1.676928100585938e+02 
1.671153717041016e+02 
1.650910339355469e+02 
2.072658538818359e+02 
2.061975097656250e+02 
2.051082153320312e+02 
2.040659332275391e+02 
2.008540039062500e+02 
2.025664672851562e+02 
1.715703582763672e+02 
1.720803985595703e+02 
1.734768371582031e+02 
1.701512145996094e+02 
1.684629974365234e+02 
2.042169494628906e+02 
2.034664916992188e+02 
2.026586151123047e+02 
2.028867187500000e+02 
2.030254058837891e+02 
1.691344757080078e+02 
1.708992767333984e+02 
1.694430694580078e+02 
1.730709533691406e+02 
1.747077178955078e+02 
1.981271667480469e+02 
1.970151519775391e+02 
1.971550598144531e+02 
2.058386383056641e+02 
2.004828796386719e+02 
2.038775787353516e+02 
2.007819519042969e+02 
2.010931549072266e+02 
2.071488037109375e+02 
2.092716369628906e+02 
2.082421264648438e+02 
2.088424682617188e+02 
2.093563385009766e+02 
2.083723907470703e+02 
2.078412628173828e+02 
2.051004333496094e+02 
2.026818389892578e+02 
1.727306976318359e+02 
1.765024414062500e+02 
1.742952423095703e+02 
1.731086883544922e+02 
1.700808563232422e+02 
1.696998443603516e+02 
2.010583648681641e+02 
1.970098724365234e+02 
1.969708557128906e+02 
1.942299652099609e+02 
1.950984954833984e+02 
1.930099487304688e+02 
1.952959747314453e+02 
2.042971038818359e+02 
2.055172729492188e+02 
2.043972167968750e+02 
2.053365325927734e+02 
2.060978393554688e+02 
2.059947204589844e+02 
2.077816619873047e+02 
1.681621398925781e+02 
1.675585784912109e+02 
1.701558380126953e+02 
1.620688018798828e+02 
1.649006652832031e+02 
1.630473175048828e+02 
1.651690673828125e+02 
1.639397583007812e+02 
1.646653747558594e+02 
1.626035308837891e+02 
1.614122009277344e+02 
2.028348083496094e+02 
2.024196166992188e+02 
1.996324310302734e+02 
1.950574340820312e+02 
1.921490020751953e+02 
1.950670928955078e+02 
1.913410339355469e+02 
1.897004547119141e+02 
1.969395446777344e+02 
1.994981079101562e+02 
1.963242340087891e+02 
2.009913482666016e+02 
2.012683563232422e+02 
2.035415649414062e+02 
2.032087402343750e+02 
2.050625915527344e+02 
2.044844360351562e+02 
1.670902099609375e+02 
1.657875061035156e+02 
1.679693450927734e+02 
1.675535278320312e+02 
1.632119445800781e+02 
1.604492645263672e+02 
1.640792999267578e+02 
1.654663696289062e+02 
1.649851226806641e+02 
1.702273101806641e+02 
1.661000366210938e+02 
1.642769317626953e+02 
1.939979095458984e+02 
1.936939849853516e+02 
1.972844085693359e+02 
1.952178802490234e+02 
1.926219177246094e+02 
1.896968994140625e+02 
1.936225891113281e+02 
1.894777221679688e+02 
1.872575988769531e+02 
1.901315612792969e+02 
1.928182373046875e+02 
1.891413269042969e+02 
1.921196289062500e+02 
1.930656738281250e+02 
1.930127868652344e+02 
1.940812683105469e+02 
1.664944458007812e+02 
1.667324218750000e+02 
1.660887908935547e+02 
1.667760009765625e+02 
1.667010498046875e+02 
1.654300079345703e+02 
1.648241729736328e+02 
1.608142242431641e+02 
1.589394836425781e+02 
1.591168975830078e+02 
1.589819030761719e+02 
1.683282928466797e+02 
1.613812866210938e+02 
1.627872009277344e+02 
1.866189880371094e+02 
1.821861114501953e+02 
1.802427520751953e+02 
1.784754791259766e+02 
1.753793945312500e+02 
1.719612884521484e+02 
1.767572784423828e+02 
1.718278350830078e+02 
1.747720184326172e+02 
1.702371368408203e+02 
1.748081359863281e+02 
1.705448303222656e+02 
1.737938842773438e+02 
1.706582794189453e+02 
1.728931579589844e+02 
1.758940887451172e+02 
1.777541809082031e+02 
1.802073822021484e+02 
1.765172271728516e+02 
1.787239074707031e+02 
1.792640075683594e+02 
1.812324371337891e+02 
1.834958496093750e+02 
1.849076080322266e+02 
1.619960937500000e+02 
1.625432281494141e+02 
1.593294372558594e+02 
1.646645355224609e+02 
1.654577484130859e+02 
1.638563232421875e+02 
1.597499084472656e+02 
1.575772552490234e+02 
1.557720184326172e+02 
1.544543762207031e+02 
1.529419250488281e+02 
1.591517181396484e+02 
1.563737335205078e+02 
1.547762603759766e+02 
1.558458709716797e+02 
1.502694549560547e+02 
1.819895172119141e+02 
1.833206176757812e+02 
1.800592346191406e+02 
1.788003997802734e+02 
1.783685150146484e+02 
1.781787261962891e+02 
1.783622436523438e+02 
1.787225189208984e+02 
1.831567840576172e+02 
1.750856170654297e+02 
1.821917114257812e+02 
1.759734954833984e+02 
1.775701293945312e+02 
1.843984680175781e+02 
1.779816131591797e+02 
1.832385559082031e+02 
1.752300567626953e+02 
1.807520294189453e+02 
1.549707336425781e+02 
1.606641082763672e+02 
1.588740539550781e+02 
1.567402496337891e+02 
1.600544586181641e+02 
1.552632446289062e+02 
1.577163696289062e+02 
1.563078918457031e+02 
1.569857482910156e+02 
1.469609527587891e+02 
1.403092956542969e+02 
1.368885040283203e+02 
1.365466766357422e+02 
1.381386413574219e+02 
1.422729797363281e+02 
1.480291290283203e+02 
1.550182952880859e+02 
1.564013366699219e+02 
1.524566192626953e+02 
1.536022338867188e+02 
1.499830474853516e+02 
1.456840820312500e+02 
1.849472198486328e+02 
1.860162506103516e+02 
1.855254211425781e+02 
1.864633026123047e+02 
1.897254638671875e+02 
1.939099884033203e+02 
1.993807067871094e+02 
2.060346069335938e+02 
2.064399719238281e+02 
2.059589843750000e+02 
2.055838165283203e+02 
2.054517974853516e+02 
2.055727996826172e+02 
2.057729034423828e+02 
2.058309936523438e+02 
2.055710296630859e+02 
2.052320251464844e+02 
2.051427612304688e+02 
2.052745056152344e+02 
2.053563995361328e+02 
2.055799407958984e+02 
2.056955413818359e+02 
2.042714996337891e+02 
2.011335449218750e+02 
1.980733489990234e+02 
1.915893096923828e+02 
1.856797790527344e+02 
1.810793762207031e+02 
1.784914703369141e+02 
1.782315673828125e+02 
1.395823822021484e+02 
1.417946777343750e+02 
1.436299438476562e+02 
1.399895477294922e+02 
1.438713378906250e+02 
1.429934387207031e+02 
1.491513366699219e+02 
1.473492736816406e+02 
1.532138977050781e+02 
1.468479156494141e+02 
1.432548522949219e+02 
1.449344329833984e+02 
1.497538299560547e+02 
1.562876739501953e+02 
1.591695251464844e+02 
1.577892913818359e+02 
1.617852020263672e+02 
1.576195678710938e+02 
1.613935699462891e+02 
1.589512023925781e+02 
1.644753570556641e+02 
1.628892822265625e+02 
1.707137603759766e+02 
1.693809356689453e+02 
1.745194702148438e+02 
1.744110107421875e+02 
1.743231506347656e+02 
1.741423492431641e+02 
1.738723907470703e+02 
1.736324310302734e+02 
1.734930114746094e+02 
1.732055053710938e+02 
1.733238067626953e+02 
1.729613647460938e+02 
1.733203430175781e+02 
1.728251342773438e+02 
1.732599334716797e+02 
1.726143035888672e+02 
1.728966064453125e+02 
1.722290802001953e+02 
1.722262573242188e+02 
1.718871459960938e+02 
1.713861846923828e+02 
1.718966674804688e+02 
1.707642669677734e+02 
1.720603637695312e+02 
1.701457672119141e+02 
1.721934814453125e+02 
1.699557952880859e+02 
1.722291259765625e+02 
1.698713531494141e+02 
1.724948120117188e+02 
1.691822814941406e+02 
1.727374267578125e+02 
1.660695800781250e+02 
1.724862976074219e+02 
1.635332183837891e+02 
1.703990325927734e+02 
1.613882293701172e+02 
1.682354888916016e+02 
1.568689422607422e+02 
1.639122467041016e+02 
1.511188507080078e+02 
1.586110839843750e+02 
1.467225799560547e+02 
1.543114624023438e+02 
1.434912567138672e+02 
1.512212829589844e+02 
1.415908355712891e+02 
1.495047454833984e+02 
1.409091339111328e+02 
1.490559082031250e+02 
1.413015747070312e+02 
1.495625152587891e+02 
1.426888580322266e+02 
1.498630065917969e+02 
1.481472473144531e+02 
1.700905609130859e+02 
1.676229553222656e+02 
1.647433929443359e+02 
1.709908905029297e+02 
1.670909881591797e+02 
1.707695922851562e+02 
1.664443664550781e+02 
1.711762084960938e+02 
1.662801971435547e+02 
1.720761413574219e+02 
1.660530395507812e+02 
1.757305450439453e+02 
1.702417297363281e+02 
1.766110534667969e+02 
1.698924407958984e+02 
1.764591064453125e+02 
1.693359069824219e+02 
1.757232971191406e+02 
1.685355529785156e+02 
1.750469512939453e+02 
1.679876098632812e+02 
1.745548095703125e+02 
1.677530822753906e+02 
1.736249084472656e+02 
1.678633728027344e+02 
1.736806182861328e+02 
1.681309661865234e+02 
1.728795776367188e+02 
1.684046936035156e+02 
1.730083160400391e+02 
1.687733459472656e+02 
1.733355102539062e+02 
1.691163940429688e+02 
1.736452178955078e+02 
1.694763183593750e+02 
1.739376068115234e+02 
1.699623107910156e+02 
1.742443389892578e+02 
1.706041717529297e+02 
1.745678253173828e+02 
1.713065948486328e+02 
1.749942779541016e+02 
1.727091827392578e+02 
1.749555206298828e+02 
1.734241790771484e+02 
1.754006195068359e+02 
1.722719421386719e+02 
1.694029693603516e+02 
1.704247436523438e+02 
1.705019073486328e+02 
1.655845489501953e+02 
1.686179046630859e+02 
1.653268890380859e+02 
1.672997741699219e+02 
1.634916381835938e+02 
1.623876037597656e+02 
1.617238159179688e+02 
1.827842559814453e+02 
1.963491821289062e+02 
1.885822143554688e+02 
1.945792694091797e+02 
1.781029205322266e+02 
1.842478332519531e+02 
1.948851776123047e+02 
1.889517517089844e+02 
1.849336700439453e+02 
1.948605194091797e+02 
1.896242218017578e+02 
1.848026123046875e+02 
1.946118164062500e+02 
1.896624603271484e+02 
1.844076690673828e+02 
1.940784759521484e+02 
1.895437622070312e+02 
1.840169372558594e+02 
1.934112243652344e+02 
1.900644989013672e+02 
1.837610168457031e+02 
1.926250457763672e+02 
1.932866058349609e+02 
1.992284851074219e+02 
1.785555725097656e+02 
1.795660705566406e+02 
1.814783325195312e+02 
1.829316101074219e+02 
1.946489257812500e+02 
1.871254119873047e+02 
1.890280609130859e+02 
1.835175476074219e+02 
1.831378479003906e+02 
1.799994201660156e+02 
1.810264587402344e+02 
1.800708923339844e+02 
1.799408569335938e+02 
1.710791168212891e+02 
1.692880554199219e+02 
1.685584869384766e+02 
1.709185333251953e+02 
1.678294677734375e+02 
1.697442779541016e+02 
1.646928863525391e+02 
1.668095092773438e+02 
1.669617767333984e+02 
1.677522735595703e+02 
1.938955230712891e+02 
1.919153289794922e+02 
1.913667144775391e+02 
1.942786102294922e+02 
1.920062408447266e+02 
1.954608154296875e+02 
1.935826263427734e+02 
1.988199310302734e+02 
1.959171142578125e+02 
1.979436340332031e+02 
1.967495574951172e+02 
1.953929290771484e+02 
2.131932067871094e+02 
2.084091186523438e+02 
2.131656799316406e+02 
2.087037353515625e+02 
2.126911010742188e+02 
2.082810974121094e+02 
2.119908294677734e+02 
2.076701049804688e+02 
2.114407958984375e+02 
2.072830505371094e+02 
2.112222137451172e+02 
2.071805877685547e+02 
2.112735443115234e+02 
2.072467651367188e+02 
2.114564971923828e+02 
2.073829345703125e+02 
2.117915802001953e+02 
2.075307769775391e+02 
2.121481933593750e+02 
2.076538085937500e+02 
2.123672027587891e+02 
2.077868804931641e+02 
2.125842437744141e+02 
2.079615936279297e+02 
2.125052795410156e+02 
2.079971160888672e+02 
2.040080108642578e+02 
2.117628479003906e+02 
2.090403289794922e+02 
2.094549255371094e+02 
2.110409698486328e+02 
1.960315399169922e+02 
1.793800048828125e+02 
1.784014892578125e+02 
1.780986938476562e+02 
1.764409637451172e+02 
1.757893676757812e+02 
1.702607574462891e+02 
1.739517822265625e+02 
1.698129882812500e+02 
1.720245819091797e+02 
1.680458221435547e+02 
1.697237091064453e+02 
1.660679779052734e+02 
1.749999389648438e+02 
1.721839447021484e+02 
1.725551452636719e+02 
1.726592559814453e+02 
1.718211822509766e+02 
1.687488250732422e+02 
1.957110900878906e+02 
1.931552581787109e+02 
1.918138580322266e+02 
1.967106781005859e+02 
1.931539459228516e+02 
1.981084747314453e+02 
1.937626190185547e+02 
1.999396820068359e+02 
1.968316040039062e+02 
1.990954742431641e+02 
1.951645507812500e+02 
1.931896972656250e+02 
1.915705566406250e+02 
2.140144805908203e+02 
2.119599914550781e+02 
2.090759429931641e+02 
2.069861602783203e+02 
2.061221160888672e+02 
2.069798583984375e+02 
2.064693298339844e+02 
2.060439910888672e+02 
1.582617187500000e+02 
1.554755249023438e+02 
1.517552032470703e+02 
1.478276367187500e+02 
1.451901245117188e+02 
1.764190673828125e+02 
1.746473388671875e+02 
1.728822479248047e+02 
1.733184204101562e+02 
1.746478424072266e+02 
1.731450500488281e+02 
1.723391876220703e+02 
1.716227569580078e+02 
1.701243438720703e+02 
2.064369354248047e+02 
2.008533477783203e+02 
2.051737213134766e+02 
2.040193481445312e+02 
1.990542907714844e+02 
2.012177734375000e+02 
1.957237854003906e+02 
1.989152069091797e+02 
1.933586425781250e+02 
1.916251678466797e+02 
2.058187561035156e+02 
2.049571533203125e+02 
2.038105621337891e+02 
1.989902496337891e+02 
1.915409545898438e+02 
1.851000518798828e+02 
1.859435729980469e+02 
1.827537384033203e+02 
1.840975341796875e+02 
1.838101196289062e+02 
1.449520263671875e+02 
1.469171905517578e+02 
1.494653778076172e+02 
1.472107238769531e+02 
1.476991119384766e+02 
1.465427246093750e+02 
1.450308380126953e+02 
1.734968872070312e+02 
1.741867980957031e+02 
1.706390533447266e+02 
1.702382507324219e+02 
1.711387939453125e+02 
1.711084442138672e+02 
1.709578094482422e+02 
2.069126892089844e+02 
2.046879272460938e+02 
2.010555114746094e+02 
2.031249237060547e+02 
1.999529266357422e+02 
2.010251617431641e+02 
2.015354309082031e+02 
1.807239074707031e+02 
1.797594909667969e+02 
1.796527252197266e+02 
1.771225738525391e+02 
1.791388549804688e+02 
1.779704589843750e+02 
1.475332794189453e+02 
1.463309020996094e+02 
1.441604919433594e+02 
1.431502685546875e+02 
1.511484680175781e+02 
1.496153411865234e+02 
1.527922515869141e+02 
1.776853942871094e+02 
1.728984985351562e+02 
1.719715270996094e+02 
1.714642791748047e+02 
1.707531738281250e+02 
1.709766693115234e+02 
1.729833984375000e+02 
1.799031677246094e+02 
1.905900115966797e+02 
1.867042541503906e+02 
1.869614105224609e+02 
1.759722747802734e+02 
1.882545928955078e+02 
1.904407958984375e+02 
1.930758361816406e+02 
1.950034179687500e+02 
1.972269134521484e+02 
1.994720611572266e+02 
2.019886322021484e+02 
2.042415618896484e+02 
2.050978393554688e+02 
2.036217041015625e+02 
2.025608825683594e+02 
1.789265747070312e+02 
1.806099548339844e+02 
1.774683227539062e+02 
1.747095642089844e+02 
1.724091491699219e+02 
1.727333068847656e+02 
1.723524627685547e+02 
1.544266967773438e+02 
1.541347198486328e+02 
1.553169403076172e+02 
1.588607330322266e+02 
1.625234832763672e+02 
1.665781860351562e+02 
1.666270294189453e+02 
1.690821685791016e+02 
1.788884887695312e+02 
1.855444641113281e+02 
1.727393798828125e+02 
1.703646850585938e+02 
1.900018310546875e+02 
1.913254547119141e+02 
1.917873077392578e+02 
1.918135223388672e+02 
1.918783721923828e+02 
1.884835205078125e+02 
1.720748138427734e+02 
1.721271514892578e+02 
1.740906524658203e+02 
1.801626281738281e+02 
1.849839019775391e+02 
1.892231750488281e+02 
1.890697326660156e+02 
1.923892669677734e+02 
1.677346801757812e+02 
1.640581817626953e+02 
1.609709014892578e+02 
1.570957794189453e+02 
1.539006805419922e+02 
1.515402221679688e+02 
1.484730529785156e+02 
1.412730255126953e+02 
1.462894287109375e+02 
1.417207336425781e+02 
1.729860076904297e+02 
1.764806976318359e+02 
1.715870513916016e+02 
1.728586883544922e+02 
1.766705017089844e+02 
1.817871856689453e+02 
1.861669158935547e+02 
1.894534454345703e+02 
1.937555389404297e+02 
1.944990692138672e+02 
1.942536468505859e+02 
1.910716857910156e+02 
1.891958465576172e+02 
1.947179107666016e+02 
1.988859252929688e+02 
1.972187805175781e+02 
1.936973266601562e+02 
1.952519073486328e+02 
1.457317810058594e+02 
1.475669250488281e+02 
1.408889007568359e+02 
1.473327178955078e+02 
1.458678588867188e+02 
1.629156341552734e+02 
1.672688598632812e+02 
1.638831634521484e+02 
1.679101409912109e+02 
1.742747039794922e+02 
1.820493621826172e+02 
1.883299407958984e+02 
1.871154785156250e+02 
1.918905792236328e+02 
1.956020355224609e+02 
1.985232086181641e+02 
1.982502288818359e+02 
1.962332000732422e+02 
1.936757507324219e+02 
1.913428497314453e+02 
1.907354125976562e+02 
1.916027679443359e+02 
1.926030883789062e+02 
1.488623809814453e+02 
1.524614868164062e+02 
1.502104339599609e+02 
1.542527160644531e+02 
1.592370300292969e+02 
1.595724639892578e+02 
1.554942474365234e+02 
1.545667266845703e+02 
1.551401977539062e+02 
1.565840606689453e+02 
1.617043914794922e+02 
1.724746704101562e+02 
1.811052398681641e+02 
1.795416870117188e+02 
1.866527404785156e+02 
1.887894897460938e+02 
1.882520294189453e+02 
1.935239868164062e+02 
1.949386138916016e+02 
1.926349639892578e+02 
1.943753967285156e+02 
1.928425292968750e+02 
1.594807586669922e+02 
1.645926055908203e+02 
1.648719787597656e+02 
1.667723846435547e+02 
1.529768676757812e+02 
1.559806060791016e+02 
1.517643432617188e+02 
1.805409393310547e+02 
1.793521575927734e+02 
1.785216369628906e+02 
1.811541595458984e+02 
1.807206268310547e+02 
1.955143280029297e+02 
1.959625244140625e+02 
1.958672637939453e+02 
1.968644104003906e+02 
1.981506958007812e+02 
1.998900909423828e+02 
1.728238067626953e+02 
1.704820251464844e+02 
1.764787902832031e+02 
1.698609771728516e+02 
1.685337677001953e+02 
1.690257263183594e+02 
1.511294708251953e+02 
1.466599731445312e+02 
1.464435119628906e+02 
1.476407470703125e+02 
1.525928649902344e+02 
1.621092071533203e+02 
1.705386199951172e+02 
1.671369018554688e+02 
1.752842559814453e+02 
1.773713378906250e+02 
2.009749145507812e+02 
2.040345153808594e+02 
1.981814575195312e+02 
2.044028778076172e+02 
2.004719085693359e+02 
1.870981597900391e+02 
1.997524871826172e+02 
1.805242919921875e+02 
1.954781951904297e+02 
1.760387573242188e+02 
1.777687072753906e+02 
1.755387573242188e+02 
1.755566253662109e+02 
1.681319122314453e+02 
1.753819122314453e+02 
1.656205749511719e+02 
1.645289459228516e+02 
1.467143554687500e+02 
1.485344238281250e+02 
1.461177825927734e+02 
1.678927459716797e+02 
1.690662231445312e+02 
1.683014984130859e+02 
1.686882171630859e+02 
2.048079528808594e+02 
2.070858306884766e+02 
2.064987640380859e+02 
2.054200897216797e+02 
1.981704406738281e+02 
2.032896881103516e+02 
1.976614837646484e+02 
1.821331329345703e+02 
1.975021820068359e+02 
1.757319488525391e+02 
1.912741546630859e+02 
1.723142547607422e+02 
1.722821502685547e+02 
1.714049072265625e+02 
1.618328552246094e+02 
1.701685028076172e+02 
1.643042449951172e+02 
1.504423980712891e+02 
1.492766113281250e+02 
1.505246734619141e+02 
1.692040710449219e+02 
1.730465698242188e+02 
1.680925140380859e+02 
2.028711242675781e+02 
2.055115814208984e+02 
2.086006317138672e+02 
1.960316162109375e+02 
2.058114318847656e+02 
1.979207763671875e+02 
1.696999359130859e+02 
1.728584594726562e+02 
1.632765502929688e+02 
1.719055328369141e+02 
1.655516510009766e+02 
1.668276214599609e+02 
1.387664794921875e+02 
1.388066711425781e+02 
1.405546264648438e+02 
1.452409973144531e+02 
1.773846740722656e+02 
1.812276458740234e+02 
1.734438781738281e+02 
2.035063018798828e+02 
2.068226470947266e+02 
1.964220123291016e+02 
2.050790557861328e+02 
1.985887298583984e+02 
1.710671386718750e+02 
1.735033721923828e+02 
1.752967376708984e+02 
1.605163574218750e+02 
1.699783477783203e+02 
1.581815185546875e+02 
1.571194763183594e+02 
1.279751663208008e+02 
1.312674865722656e+02 
1.288719635009766e+02 
1.331717987060547e+02 
1.439223022460938e+02 
1.549095306396484e+02 
1.530086212158203e+02 
1.660947875976562e+02 
1.765353698730469e+02 
1.816889801025391e+02 
2.031778259277344e+02 
2.067855529785156e+02 
1.982507781982422e+02 
2.059523468017578e+02 
1.996328735351562e+02 
1.991024322509766e+02 
1.645613403320312e+02 
1.638412017822266e+02 
1.639941711425781e+02 
1.541787414550781e+02 
1.612760162353516e+02 
1.544674377441406e+02 
1.315267333984375e+02 
1.337292633056641e+02 
1.332809143066406e+02 
1.384083251953125e+02 
1.447080841064453e+02 
1.485584411621094e+02 
1.490395660400391e+02 
1.521257019042969e+02 
2.047468109130859e+02 
2.075485534667969e+02 
2.076686401367188e+02 
1.924493713378906e+02 
2.017821655273438e+02 
1.896296234130859e+02 
1.894786071777344e+02 
1.592900695800781e+02 
1.601124725341797e+02 
1.499712677001953e+02 
1.578086547851562e+02 
1.474696502685547e+02 
1.390675964355469e+02 
1.459407043457031e+02 
1.557411956787109e+02 
1.591145172119141e+02 
1.961333923339844e+02 
1.962443237304688e+02 
1.971673889160156e+02 
1.863541717529297e+02 
1.935337371826172e+02 
1.834161987304688e+02 
1.543915252685547e+02 
1.529621276855469e+02 
1.415169525146484e+02 
1.498957061767578e+02 
1.387487640380859e+02 
1.459662322998047e+02 
1.478932342529297e+02 
1.492655639648438e+02 
1.536134643554688e+02 
1.580543518066406e+02 
1.581689300537109e+02 
1.597758636474609e+02 
1.886987457275391e+02 
1.889532318115234e+02 
1.787347259521484e+02 
1.867862854003906e+02 
1.757495574951172e+02 
1.438105621337891e+02 
1.393643493652344e+02 
1.367685699462891e+02 
1.326794281005859e+02 
1.346378479003906e+02 
1.505504913330078e+02 
1.466580352783203e+02 
1.466116790771484e+02 
1.481344909667969e+02 
1.524087982177734e+02 
1.575913238525391e+02 
1.591855621337891e+02 
1.594800872802734e+02 
1.824546966552734e+02 
1.779093780517578e+02 
1.737920379638672e+02 
1.659149932861328e+02 
1.696982269287109e+02 
1.342306213378906e+02 
1.356110839843750e+02 
1.360681457519531e+02 
1.386782836914062e+02 
1.480115661621094e+02 
1.536589965820312e+02 
1.642282714843750e+02 
1.681987457275391e+02 
1.658692779541016e+02 
1.676437530517578e+02 
1.678652801513672e+02 
1.653978576660156e+02 
1.681852569580078e+02 
1.391750488281250e+02 
1.347302703857422e+02 
1.258594284057617e+02 
1.310045471191406e+02 
1.243990020751953e+02 
1.525035247802734e+02 
1.512046661376953e+02 
1.551864471435547e+02 
1.615937042236328e+02 
1.671262054443359e+02 
1.697477722167969e+02 
1.688793182373047e+02 
1.679903411865234e+02 
1.673528594970703e+02 
1.654871215820312e+02 
1.618061523437500e+02 
1.289303131103516e+02 
1.287086181640625e+02 
1.225361557006836e+02 
1.278288116455078e+02 
1.489641876220703e+02 
1.498433837890625e+02 
1.509672546386719e+02 
1.745330505371094e+02 
1.775363769531250e+02 
1.586326293945312e+02 
1.581374511718750e+02 
1.531783905029297e+02 
1.560250701904297e+02 
1.250963058471680e+02 
1.218030242919922e+02 
1.141444549560547e+02 
1.189603805541992e+02 
1.435961608886719e+02 
1.476096954345703e+02 
1.480719146728516e+02 
1.565419158935547e+02 
1.691266632080078e+02 
1.683364257812500e+02 
1.645376739501953e+02 
1.486968078613281e+02 
1.730278625488281e+02 
1.756647796630859e+02 
1.557630615234375e+02 
1.501763153076172e+02 
1.563064575195312e+02 
1.183675613403320e+02 
1.115096054077148e+02 
1.180405502319336e+02 
1.117394027709961e+02 
1.405686645507812e+02 
1.459950561523438e+02 
1.435908050537109e+02 
1.540935058593750e+02 
1.618077087402344e+02 
1.613117218017578e+02 
1.643829650878906e+02 
1.527127838134766e+02 
1.499910278320312e+02 
1.429817657470703e+02 
1.483629150390625e+02 
1.181796188354492e+02 
1.184715270996094e+02 
1.090198974609375e+02 
1.152034606933594e+02 
1.419224243164062e+02 
1.437907562255859e+02 
1.430412597656250e+02 
1.530150451660156e+02 
1.596742706298828e+02 
1.633004760742188e+02 
1.618130798339844e+02 
1.475042419433594e+02 
1.401476135253906e+02 
1.472599029541016e+02 
1.423148040771484e+02 
1.114809341430664e+02 
1.106622772216797e+02 
1.107747497558594e+02 
1.105774459838867e+02 
1.486793518066406e+02 
1.553838500976562e+02 
1.668406677246094e+02 
1.694953765869141e+02 
1.491640930175781e+02 
1.493475036621094e+02 
1.407569274902344e+02 
1.484119720458984e+02 
1.140281600952148e+02 
1.148622207641602e+02 
1.177430496215820e+02 
1.525086059570312e+02 
1.560962524414062e+02 
1.534647521972656e+02 
1.627549743652344e+02 
1.676038513183594e+02 
1.709451599121094e+02 
1.680809936523438e+02 
1.470553436279297e+02 
1.409279022216797e+02 
1.466368255615234e+02 
1.211533584594727e+02 
1.217925109863281e+02 
1.244370193481445e+02 
1.564894409179688e+02 
1.571656036376953e+02 
1.593853302001953e+02 
1.634536285400391e+02 
1.696127166748047e+02 
1.700886383056641e+02 
1.719457244873047e+02 
1.480980987548828e+02 
1.493893585205078e+02 
1.528452606201172e+02 
1.288036956787109e+02 
1.301406707763672e+02 
1.329904022216797e+02 
1.451974487304688e+02 
1.498334045410156e+02 
1.462582855224609e+02 
1.551097259521484e+02 
1.632701873779297e+02 
1.733652648925781e+02 
1.722323913574219e+02 
1.728194122314453e+02 
1.562942352294922e+02 
1.730550537109375e+02 
1.545335845947266e+02 
1.587825469970703e+02 
1.566523437500000e+02 
1.364645996093750e+02 
1.379389648437500e+02 
1.405059356689453e+02 
1.456119995117188e+02 
1.447905273437500e+02 
1.450428924560547e+02 
1.771807708740234e+02 
1.766055145263672e+02 
1.784277191162109e+02 
1.605719299316406e+02 
1.605371856689453e+02 
1.626474914550781e+02 
1.441777191162109e+02 
1.487339324951172e+02 
1.503558197021484e+02 
1.496350250244141e+02 
1.498344879150391e+02 
1.467657623291016e+02 
1.771892852783203e+02 
1.799342803955078e+02 
1.798029479980469e+02 
1.658238830566406e+02 
1.673748474121094e+02 
1.609054870605469e+02 
1.554951934814453e+02 
1.703491058349609e+02 
1.670268859863281e+02 
1.551549224853516e+02 
1.579475708007812e+02 
1.507817840576172e+02 
1.511684722900391e+02 
1.796742401123047e+02 
1.763307342529297e+02 
1.798621673583984e+02 
1.728016967773438e+02 
1.668489837646484e+02 
1.603647308349609e+02 
1.751322937011719e+02 
1.728025054931641e+02 
1.565691986083984e+02 
1.601328887939453e+02 
1.498653411865234e+02 
1.561363525390625e+02 
1.569401245117188e+02 
1.684699554443359e+02 
1.651704559326172e+02 
1.734549255371094e+02 
1.758680419921875e+02 
1.690901947021484e+02 
1.599641418457031e+02 
1.798611755371094e+02 
1.764295654296875e+02 
1.589037475585938e+02 
1.600601654052734e+02 
1.575951538085938e+02 
1.615604248046875e+02 
1.600435943603516e+02 
1.653982238769531e+02 
1.676205139160156e+02 
1.833104248046875e+02 
1.843779296875000e+02 
1.597977905273438e+02 
1.614442443847656e+02 
1.609600982666016e+02 
1.638006896972656e+02 
1.646856536865234e+02 
1.687345886230469e+02 
1.709334106445312e+02 
1.824697875976562e+02 
1.769488830566406e+02 
1.801989593505859e+02 
1.616593933105469e+02 
1.618150939941406e+02 
1.648647308349609e+02 
1.635798797607422e+02 
1.537389831542969e+02 
1.543794250488281e+02 
1.564805450439453e+02 
1.664628143310547e+02 
1.705245361328125e+02 
1.740908813476562e+02 
1.804246063232422e+02 
1.791130218505859e+02 
1.706873626708984e+02 
1.675792236328125e+02 
1.797219696044922e+02 
1.696551055908203e+02 
1.535137176513672e+02 
1.554505615234375e+02 
1.751846466064453e+02 
1.770211181640625e+02 
1.786240539550781e+02 
1.804727020263672e+02 
1.766000366210938e+02 
1.725677337646484e+02 
1.835916137695312e+02 
1.741097717285156e+02 
1.614741058349609e+02 
1.550045928955078e+02 
1.535710601806641e+02 
1.553078765869141e+02 
1.635951232910156e+02 
1.783930664062500e+02 
1.735937042236328e+02 
1.719277801513672e+02 
1.590229492187500e+02 
1.738301391601562e+02 
1.819665679931641e+02 
1.793928833007812e+02 
1.760776519775391e+02 
1.795049133300781e+02 
1.749873809814453e+02 
1.508511352539062e+02 
1.513345184326172e+02 
1.725723724365234e+02 
1.744029846191406e+02 
1.766054840087891e+02 
1.775251770019531e+02 
1.769437866210938e+02 
1.665116424560547e+02 
1.783398590087891e+02 
1.578484191894531e+02 
1.535836639404297e+02 
1.535681610107422e+02 
1.561607818603516e+02 
1.728386230468750e+02 
1.767135925292969e+02 
1.798466033935547e+02 
1.807549896240234e+02 
1.533069152832031e+02 
1.550065460205078e+02 
1.569354705810547e+02 
1.600556945800781e+02 
1.636992187500000e+02 
1.772080993652344e+02 
1.700496520996094e+02 
1.669482269287109e+02 
1.595153045654297e+02 
1.721665039062500e+02 
1.813692779541016e+02 
1.804607391357422e+02 
1.618044281005859e+02 
1.603732452392578e+02 
1.561253814697266e+02 
1.549540557861328e+02 
1.577412414550781e+02 
1.665610351562500e+02 
1.799763488769531e+02 
1.704759521484375e+02 
1.777628936767578e+02 
1.612125854492188e+02 
1.782256469726562e+02 
1.699759216308594e+02 
1.630835113525391e+02 
1.777165069580078e+02 
1.782715301513672e+02 
1.666794433593750e+02 
1.549649353027344e+02 
1.554514007568359e+02 
1.802741241455078e+02 
1.818916625976562e+02 
1.770624694824219e+02 
1.747102966308594e+02 
1.712436523437500e+02 
1.763550567626953e+02 
1.707917633056641e+02 
1.561405181884766e+02 
1.569711303710938e+02 
1.824677886962891e+02 
1.831776733398438e+02 
1.765416564941406e+02 
1.753588562011719e+02 
1.729192810058594e+02 
1.772259521484375e+02 
1.735866241455078e+02 
1.585312194824219e+02 
1.615784912109375e+02 
1.839912872314453e+02 
1.836729888916016e+02 
1.780213928222656e+02 
1.785784301757812e+02 
1.783192443847656e+02 
1.809524383544922e+02 
1.797972564697266e+02 
1.660238952636719e+02 
1.689516143798828e+02 
1.691329040527344e+02 
1.806980590820312e+02 
1.788328247070312e+02 
1.766167144775391e+02 
1.644689941406250e+02 
1.810760955810547e+02 
1.821597900390625e+02 
1.827461853027344e+02 
1.814111938476562e+02 
1.883189392089844e+02 
1.821660003662109e+02 
1.724310607910156e+02 
1.752899322509766e+02 
1.738326110839844e+02 
1.770054779052734e+02 
1.780702972412109e+02 
1.968018341064453e+02 
1.943885498046875e+02 
1.829371337890625e+02 
1.840876464843750e+02 
1.797080078125000e+02 
1.769092102050781e+02 
1.787741851806641e+02 
1.793176879882812e+02 
1.797819671630859e+02 
1.820930480957031e+02 
1.998366241455078e+02 
2.046763000488281e+02 
1.777356872558594e+02 
1.768491821289062e+02 
1.696113739013672e+02 
1.658845825195312e+02 
1.725498809814453e+02 
1.821175842285156e+02 
1.824236755371094e+02 
1.869075317382812e+02 
2.070493621826172e+02 
2.060175781250000e+02 
1.767294311523438e+02 
1.782168731689453e+02 
1.648690490722656e+02 
1.657763061523438e+02 
1.896594238281250e+02 
1.920513610839844e+02 
2.015111389160156e+02 
2.010783233642578e+02 
1.798949584960938e+02 
1.834861145019531e+02 
1.676770629882812e+02 
1.691137237548828e+02 
1.944149780273438e+02 
1.959602813720703e+02 
1.955491943359375e+02 
1.911841278076172e+02 
1.871725616455078e+02 
1.859786834716797e+02 
1.891406402587891e+02 
1.859126739501953e+02 
1.735268554687500e+02 
1.708090209960938e+02 
1.726838073730469e+02 
1.941842041015625e+02 
1.951160278320312e+02 
1.882509918212891e+02 
1.872749938964844e+02 
1.853371429443359e+02 
1.884813842773438e+02 
1.856668243408203e+02 
1.701681365966797e+02 
1.673541870117188e+02 
1.728993530273438e+02 
1.797368927001953e+02 
1.873805389404297e+02 
1.853309783935547e+02 
1.892457427978516e+02 
1.897470703125000e+02 
1.882911376953125e+02 
1.878783721923828e+02 
1.842628784179688e+02 
1.903802337646484e+02 
1.788452758789062e+02 
1.818557281494141e+02 
1.653579864501953e+02 
1.638886413574219e+02 
1.861328582763672e+02 
1.887518310546875e+02 
1.912304687500000e+02 
1.891989746093750e+02 
1.795939788818359e+02 
1.930948028564453e+02 
1.928225250244141e+02 
1.748382873535156e+02 
1.706304931640625e+02 
1.628202819824219e+02 
1.625813140869141e+02 
1.895496215820312e+02 
1.899609680175781e+02 
1.956672821044922e+02 
1.953361511230469e+02 
1.658578643798828e+02 
1.641782531738281e+02 
1.635822906494141e+02 
1.651159973144531e+02 
1.900510253906250e+02 
1.899539489746094e+02 
1.923344268798828e+02 
1.906890716552734e+02 
1.622931823730469e+02 
1.630116882324219e+02 
1.737657470703125e+02 
1.653827667236328e+02 
1.693781280517578e+02 
1.896998596191406e+02 
1.892338104248047e+02 
1.895884246826172e+02 
1.894318847656250e+02 
1.629120483398438e+02 
1.627809295654297e+02 
1.776779479980469e+02 
1.885934753417969e+02 
1.885614318847656e+02 
1.899686584472656e+02 
1.902402648925781e+02 
1.924169158935547e+02 
1.611216278076172e+02 
1.581099548339844e+02 
1.754713134765625e+02 
1.793708496093750e+02 
1.818060150146484e+02 
1.860859375000000e+02 
1.862992858886719e+02 
1.906842803955078e+02 
1.885029754638672e+02 
1.549809265136719e+02 
1.534452819824219e+02 
1.788874511718750e+02 
1.794378814697266e+02 
1.820831604003906e+02 
1.854389495849609e+02 
1.847582244873047e+02 
1.854723510742188e+02 
1.838704681396484e+02 
1.519631652832031e+02 
1.536598205566406e+02 
1.806718902587891e+02 
1.802949218750000e+02 
1.826271972656250e+02 
1.849422149658203e+02 
1.845614013671875e+02 
1.806954803466797e+02 
1.782133026123047e+02 
1.538338623046875e+02 
1.553260040283203e+02 
1.744488220214844e+02 
1.707628021240234e+02 
1.801362762451172e+02 
1.835480499267578e+02 
1.866302490234375e+02 
1.737512359619141e+02 
1.652077331542969e+02 
1.580853576660156e+02 
1.731949462890625e+02 
1.713233795166016e+02 
1.541870117187500e+02 
1.581533203125000e+02 
1.681256256103516e+02 
1.666821746826172e+02 
1.922251739501953e+02 
1.728690643310547e+02 
1.665628662109375e+02 
1.578464050292969e+02 
1.801926116943359e+02 
1.734380340576172e+02 
1.593354187011719e+02 
1.660195312500000e+02 
1.660003662109375e+02 
1.923694000244141e+02 
1.960701751708984e+02 
1.799701385498047e+02 
1.877934112548828e+02 
1.601806793212891e+02 
1.598137817382812e+02 
1.624771575927734e+02 
1.664686889648438e+02 
1.672428588867188e+02 
1.967205810546875e+02 
1.977639770507812e+02 
1.888805999755859e+02 
1.801320800781250e+02 
1.891109771728516e+02 
1.633882293701172e+02 
1.626960601806641e+02 
1.678645629882812e+02 
1.684061584472656e+02 
1.672033081054688e+02 
1.984746398925781e+02 
1.989548034667969e+02 
1.883191070556641e+02 
1.900378417968750e+02 
1.678838195800781e+02 
1.711628723144531e+02 
1.638274230957031e+02 
1.608945465087891e+02 
1.994816589355469e+02 
1.964951324462891e+02 
1.883719482421875e+02 
1.807437438964844e+02 
1.735808715820312e+02 
1.887314605712891e+02 
1.866283264160156e+02 
1.675231170654297e+02 
1.723954772949219e+02 
1.585940399169922e+02 
1.566029815673828e+02 
1.918473663330078e+02 
1.882787475585938e+02 
1.885556488037109e+02 
1.884670410156250e+02 
1.808949737548828e+02 
1.710966644287109e+02 
1.912198028564453e+02 
1.709499053955078e+02 
1.549123077392578e+02 
1.538869628906250e+02 
1.858437652587891e+02 
1.840434570312500e+02 
1.954877319335938e+02 
1.922668762207031e+02 
1.839162597656250e+02 
1.724616546630859e+02 
1.994864654541016e+02 
1.710987548828125e+02 
1.732888031005859e+02 
1.570474395751953e+02 
1.530477600097656e+02 
1.535164794921875e+02 
1.829319152832031e+02 
1.816563110351562e+02 
2.012891998291016e+02 
2.072489166259766e+02 
1.748729095458984e+02 
1.782015686035156e+02 
1.597545471191406e+02 
1.548764953613281e+02 
1.554505157470703e+02 
1.846868896484375e+02 
1.801141510009766e+02 
1.801675262451172e+02 
2.075909118652344e+02 
2.088267822265625e+02 
2.072701416015625e+02 
1.786940460205078e+02 
1.610406646728516e+02 
1.565913085937500e+02 
1.559156341552734e+02 
1.869716186523438e+02 
1.813399963378906e+02 
1.817839050292969e+02 
2.069798583984375e+02 
1.780810089111328e+02 
1.782798156738281e+02 
1.605077514648438e+02 
1.560829010009766e+02 
1.554461059570312e+02 
1.884435272216797e+02 
1.832718200683594e+02 
1.829893341064453e+02 
2.053460540771484e+02 
2.074975128173828e+02 
1.779536132812500e+02 
1.807566833496094e+02 
1.611211700439453e+02 
1.570585479736328e+02 
1.591890411376953e+02 
1.878128356933594e+02 
1.835805358886719e+02 
1.828754882812500e+02 
2.083040313720703e+02 
1.779165496826172e+02 
1.800841064453125e+02 
1.640803680419922e+02 
1.867746124267578e+02 
1.833931732177734e+02 
1.824540557861328e+02 
2.109592285156250e+02 
2.141392364501953e+02 
1.818961029052734e+02 
1.801763305664062e+02 
1.651109466552734e+02 
1.659863433837891e+02 
1.727803497314453e+02 
1.843213653564453e+02 
1.810955963134766e+02 
1.801239624023438e+02 
1.659603881835938e+02 
2.103322296142578e+02 
2.138934478759766e+02 
1.803695678710938e+02 
1.816291351318359e+02 
1.645955963134766e+02 
1.650362396240234e+02 
1.733073120117188e+02 
1.834667510986328e+02 
1.811114044189453e+02 
1.806795806884766e+02 
1.656346740722656e+02 
2.145396575927734e+02 
2.075320739746094e+02 
2.141911315917969e+02 
1.790797424316406e+02 
1.822095184326172e+02 
1.643421173095703e+02 
1.656971893310547e+02 
1.728437805175781e+02 
1.824422454833984e+02 
1.813012390136719e+02 
1.804276275634766e+02 
1.644850158691406e+02 
2.143602447509766e+02 
2.162197570800781e+02 
1.826981658935547e+02 
1.834309844970703e+02 
1.665954284667969e+02 
1.649641418457031e+02 
1.729478454589844e+02 
1.827346496582031e+02 
1.809180297851562e+02 
1.828256225585938e+02 
1.649894866943359e+02 
2.176009521484375e+02 
2.136987915039062e+02 
2.179258575439453e+02 
1.832417602539062e+02 
1.844402465820312e+02 
1.666719360351562e+02 
1.701599426269531e+02 
1.897064208984375e+02 
2.188835449218750e+02 
2.197449340820312e+02 
1.867283630371094e+02 
1.820506591796875e+02 
1.852964019775391e+02 
1.735008392333984e+02 
1.939574737548828e+02 
1.926823577880859e+02 
2.212449798583984e+02 
2.198234710693359e+02 
2.216596984863281e+02 
1.835893707275391e+02 
1.853624725341797e+02 
1.745289306640625e+02 
1.744130249023438e+02 
1.824732971191406e+02 
1.887400817871094e+02 
1.858060760498047e+02 
2.206649322509766e+02 
2.218139038085938e+02 
1.839871520996094e+02 
1.793128967285156e+02 
1.817440185546875e+02 
1.733983612060547e+02 
1.798198547363281e+02 
1.841517944335938e+02 
1.884039001464844e+02 
2.210758972167969e+02 
2.172018890380859e+02 
2.197189636230469e+02 
1.798462982177734e+02 
1.762404479980469e+02 
1.779784545898438e+02 
1.923902740478516e+02 
2.181577911376953e+02 
2.124158325195312e+02 
2.157487487792969e+02 
1.766824035644531e+02 
1.760084533691406e+02 
2.141007843017578e+02 
2.090145416259766e+02 
2.132571258544922e+02 
1.727445373535156e+02 
1.754422607421875e+02 
2.126643981933594e+02 
2.150759277343750e+02 
1.761700897216797e+02 
1.684669799804688e+02 
1.731910095214844e+02 
2.159615631103516e+02 
2.073504943847656e+02 
2.143692626953125e+02 
1.670228576660156e+02 
1.611963195800781e+02 
2.109668731689453e+02 
2.009428863525391e+02 
2.078275604248047e+02 
1.566369628906250e+02 
1.544422912597656e+02 
2.029416351318359e+02 
2.073136291503906e+02 
1.519115753173828e+02 
1.524841613769531e+02 
2.056701049804688e+02 
1.986171722412109e+02 
2.033597564697266e+02 
1.572005004882812e+02 
1.999211883544922e+02 
1.990592041015625e+02 
1.632463989257812e+02 
1.965644226074219e+02 
2.012039031982422e+02 
1.611623382568359e+02 
1.666333618164062e+02 
1.990239715576172e+02 
1.988261260986328e+02 
1.654426879882812e+02 
1.659510345458984e+02 
1.968131408691406e+02 
2.011008605957031e+02 
1.642227478027344e+02 
1.691250457763672e+02 
1.993676452636719e+02 
1.992746276855469e+02 
1.674130554199219e+02 
1.661946105957031e+02 
1.935097351074219e+02 
1.974583435058594e+02 
1.597447814941406e+02 
1.655802764892578e+02 
1.937342071533203e+02 
1.908030242919922e+02 
1.612315521240234e+02 
1.591167449951172e+02 
1.897607727050781e+02 
1.913981933593750e+02 
1.585056457519531e+02 
1.582572174072266e+02 
1.950448303222656e+02 
1.585636291503906e+02 
1.928130340576172e+02 
1.974179382324219e+02 
1.564523925781250e+02 
1.548790130615234e+02 
1.965361328125000e+02 
1.977606201171875e+02 
1.518411407470703e+02 
1.511952056884766e+02 
1.961554870605469e+02 
2.003582305908203e+02 
1.492305908203125e+02 
1.969809265136719e+02 
1.930970306396484e+02 
1.467284545898438e+02 
1.488882293701172e+02 
1.905674896240234e+02 
1.895052185058594e+02 
1.488234252929688e+02 
1.485357360839844e+02 
1.810658569335938e+02 
1.884874267578125e+02 
1.514054565429688e+02 
1.861129760742188e+02 
1.732473754882812e+02 
1.829045257568359e+02 
1.505413818359375e+02 
1.518304138183594e+02 
1.521419067382812e+02 
1.804255676269531e+02 
1.864779357910156e+02 
1.550693664550781e+02 
1.837795410156250e+02 
1.854174194335938e+02 
1.576583709716797e+02 
1.749015960693359e+02 
1.848982391357422e+02 
1.567882080078125e+02 
1.585500946044922e+02 
1.580408325195312e+02 
1.811247863769531e+02 
1.828734436035156e+02 
1.589361114501953e+02 
1.893598175048828e+02 
1.571209106445312e+02 
1.590302581787109e+02 
1.838625030517578e+02 
1.880156555175781e+02 
1.588893737792969e+02 
1.596648559570312e+02 
1.883587188720703e+02 
1.914630889892578e+02 
1.612025909423828e+02 
1.911120452880859e+02 
1.901097717285156e+02 
1.614333801269531e+02 
1.614476165771484e+02 
1.867616119384766e+02 
1.904443511962891e+02 
1.624993591308594e+02 
1.900975799560547e+02 
1.905129852294922e+02 
1.609270477294922e+02 
1.617116851806641e+02 
1.948492736816406e+02 
1.659556884765625e+02 
1.949783477783203e+02 
1.977852478027344e+02 
1.621980895996094e+02 
1.664600067138672e+02 
2.026714019775391e+02 
1.672921295166016e+02 
1.715686798095703e+02 
2.045054321289062e+02 
1.697308502197266e+02 
1.699594268798828e+02 
2.060866851806641e+02 
1.750855865478516e+02 
2.075006561279297e+02 
2.083596191406250e+02 
1.736342468261719e+02 
1.769722442626953e+02 
2.095393066406250e+02 
1.787738494873047e+02 
1.810498199462891e+02 
2.101833496093750e+02 
1.820776519775391e+02 
1.831161193847656e+02 
2.121853942871094e+02 
2.113191223144531e+02 
1.830317230224609e+02 
1.828587493896484e+02 
2.111883239746094e+02 
2.104353942871094e+02 
1.849892272949219e+02 
2.095574951171875e+02 
1.898171386718750e+02 
2.058737182617188e+02 
1.968930511474609e+02 
1.902713470458984e+02 
2.080326080322266e+02 
1.856700744628906e+02 
2.099606781005859e+02 
1.855527801513672e+02 
2.111786193847656e+02 
1.913091888427734e+02 
2.066448669433594e+02 
1.981848602294922e+02 
1.894460144042969e+02 
2.104146423339844e+02 
1.857970581054688e+02 
2.175322570800781e+02 
1.890117340087891e+02 
1.860914611816406e+02 
1.878652343750000e+02 
2.249264373779297e+02 
1.911675415039062e+02 
1.884795379638672e+02 
2.105602416992188e+02 
2.213256072998047e+02 
1.889623413085938e+02 
2.166959075927734e+02 
2.239558258056641e+02 
1.777971649169922e+02 
1.838799133300781e+02 
2.167714843750000e+02 
2.129382934570312e+02 
1.793262786865234e+02 
1.861044158935547e+02 
2.164624786376953e+02 
1.819864196777344e+02 
1.878592987060547e+02 
2.087596435546875e+02 
2.177573089599609e+02 
1.825292968750000e+02 
1.817557067871094e+02 
2.113509368896484e+02 
2.170740966796875e+02 
1.820617218017578e+02 
2.136166534423828e+02 
2.197793884277344e+02 
1.856381225585938e+02 
2.143974151611328e+02 
2.129942474365234e+02 
1.803089141845703e+02 
1.869471435546875e+02 
2.190648651123047e+02 
1.850391998291016e+02 
1.907886047363281e+02 
2.167325134277344e+02 
1.849010314941406e+02 
1.821997680664062e+02 
2.094517059326172e+02 
2.150747833251953e+02 
1.810518951416016e+02 
2.101301879882812e+02 
2.082173767089844e+02 
1.764395751953125e+02 
1.812766113281250e+02 
2.129550628662109e+02 
1.777941589355469e+02 
1.778428192138672e+02 
2.134002227783203e+02 
1.799407501220703e+02 
2.133751678466797e+02 
1.755492553710938e+02 
2.131070251464844e+02 
1.665495147705078e+02 
1.730774688720703e+02 
2.131688079833984e+02 
1.678297119140625e+02 
1.746700592041016e+02 
2.139109191894531e+02 
1.695293579101562e+02 
1.759338836669922e+02 
2.159242401123047e+02 
1.723399200439453e+02 
1.777760009765625e+02 
2.098491210937500e+02 
2.161729125976562e+02 
1.753486480712891e+02 
1.800208587646484e+02 
2.148399353027344e+02 
2.186623535156250e+02 
1.768380889892578e+02 
1.724293212890625e+02 
2.143643035888672e+02 
2.076379394531250e+02 
1.685730743408203e+02 
2.029189758300781e+02 
1.665658721923828e+02 
1.957347106933594e+02 
1.980277252197266e+02 
1.593991394042969e+02 
1.629763488769531e+02 
1.934850158691406e+02 
1.896546020507812e+02 
1.581410675048828e+02 
1.601737518310547e+02 
1.867362670898438e+02 
1.564521179199219e+02 
1.579239349365234e+02 
1.853050689697266e+02 
1.552888336181641e+02 
1.571257019042969e+02 
1.843098144531250e+02 
1.548953552246094e+02 
1.569776763916016e+02 
1.841822967529297e+02 
1.552104034423828e+02 
1.576852264404297e+02 
1.853098449707031e+02 
1.562889709472656e+02 
1.591203613281250e+02 
1.870574951171875e+02 
1.578054656982422e+02 
1.605866546630859e+02 
1.893053741455078e+02 
1.600483245849609e+02 
1.623043823242188e+02 
1.856459503173828e+02 
1.590605468750000e+02 
1.598903808593750e+02 
1.828333587646484e+02 
1.550875244140625e+02 
1.551023101806641e+02 
1.804604644775391e+02 
1.520202484130859e+02 
1.503077087402344e+02 
1.777077484130859e+02 
1.475602722167969e+02 
1.740294494628906e+02 
1.435056304931641e+02 
1.713067474365234e+02 
1.409774169921875e+02 
1.696694335937500e+02 
1.395773162841797e+02 
1.682405853271484e+02 
1.686572723388672e+02 
1.382238159179688e+02 
1.668509826660156e+02 
1.683644256591797e+02 
1.373665313720703e+02 
1.661217346191406e+02 
1.684834899902344e+02 
1.368086242675781e+02 
1.662524719238281e+02 
1.696785736083984e+02 
1.376997528076172e+02 
1.681187591552734e+02 
1.727273254394531e+02 
1.408876037597656e+02 
1.714754486083984e+02 
1.768440399169922e+02 
1.463855438232422e+02 
1.767422027587891e+02 
1.826110382080078e+02 
1.540557098388672e+02 
1.836078186035156e+02 
1.878795166015625e+02 
1.572716979980469e+02 
1.838883056640625e+02 
1.875783843994141e+02 
1.575817260742188e+02 
1.837373962402344e+02 
1.874295349121094e+02 
1.580117645263672e+02 
1.837614746093750e+02 
1.874143371582031e+02 
1.583989105224609e+02 
1.836561584472656e+02 
1.871309204101562e+02 
1.585687408447266e+02 
1.820765380859375e+02 
1.832921142578125e+02 
1.580201416015625e+02 
1.789531555175781e+02 
1.804277648925781e+02 
1.552618560791016e+02 
1.770841674804688e+02 
1.787147979736328e+02 
1.528045654296875e+02 
1.771141510009766e+02 
1.783076629638672e+02 
1.504210510253906e+02 
1.770620880126953e+02 
1.470638275146484e+02 
1.727886352539062e+02 
1.427311706542969e+02 
1.691155242919922e+02 
1.400438232421875e+02 
1.672049713134766e+02 
1.426025390625000e+02 
1.392960510253906e+02 
1.672250061035156e+02 
1.401992950439453e+02 
1.469209289550781e+02 
1.679446258544922e+02 
1.505823822021484e+02 
1.832661590576172e+02 
1.746753387451172e+02 
1.562959136962891e+02 
1.841224822998047e+02 
1.809593353271484e+02 
1.617553710937500e+02 
1.884454956054688e+02 
1.989699707031250e+02 
1.638736419677734e+02 
2.003643188476562e+02 
1.637203826904297e+02 
2.007802581787109e+02 
1.726320648193359e+02 
1.667919311523438e+02 
2.004217681884766e+02 
1.726630706787109e+02 
1.672056274414062e+02 
2.002786102294922e+02 
2.017637329101562e+02 
1.722147979736328e+02 
1.680608673095703e+02 
1.992772064208984e+02 
2.017301177978516e+02 
1.729332427978516e+02 
1.728704071044922e+02 
1.988658142089844e+02 
2.023198699951172e+02 
1.719212951660156e+02 
1.986591339111328e+02 
2.008802337646484e+02 
1.680495758056641e+02 
2.000032043457031e+02 
2.028447265625000e+02 
1.649722442626953e+02 
1.635133972167969e+02 
1.574754943847656e+02 
2.005877990722656e+02 
2.054673004150391e+02 
2.038571929931641e+02 
1.594979095458984e+02 
1.527959899902344e+02 
2.038486328125000e+02 
2.070461578369141e+02 
1.572986755371094e+02 
1.532852172851562e+02 
2.020527191162109e+02 
2.045544281005859e+02 
1.659857177734375e+02 
1.547745971679688e+02 
1.576721496582031e+02 
1.978251953125000e+02 
1.984347076416016e+02 
1.608277282714844e+02 
1.550783538818359e+02 
1.951631164550781e+02 
1.971681060791016e+02 
1.572103271484375e+02 
1.548892059326172e+02 
1.948138122558594e+02 
1.968912200927734e+02 
1.553134613037109e+02 
1.546624298095703e+02 
1.962026672363281e+02 
1.951423187255859e+02 
1.556153411865234e+02 
1.560953063964844e+02 
1.943820037841797e+02 
1.950759429931641e+02 
1.552537689208984e+02 
1.575804138183594e+02 
1.576663665771484e+02 
1.942495422363281e+02 
1.962143096923828e+02 
1.561068420410156e+02 
1.594667358398438e+02 
1.952905578613281e+02 
1.972583618164062e+02 
1.584004821777344e+02 
1.616462097167969e+02 
1.970978851318359e+02 
1.938355712890625e+02 
1.613287658691406e+02 
1.599539184570312e+02 
1.933998413085938e+02 
1.593557891845703e+02 
1.937476654052734e+02 
1.593822174072266e+02 
1.899533081054688e+02 
1.901719818115234e+02 
1.602884674072266e+02 
1.621849365234375e+02 
1.887979278564453e+02 
1.891057434082031e+02 
1.662827911376953e+02 
1.932914123535156e+02 
1.960696258544922e+02 
1.807442779541016e+02 
1.636217956542969e+02 
1.734520874023438e+02 
1.713232269287109e+02 
1.971716461181641e+02 
1.969959411621094e+02 
1.622362823486328e+02 
1.694972686767578e+02 
1.944503479003906e+02 
1.933307037353516e+02 
1.703804473876953e+02 
1.970883789062500e+02 
1.965492095947266e+02 
1.857776489257812e+02 
1.698713226318359e+02 
1.790140533447266e+02 
1.739755554199219e+02 
1.965929260253906e+02 
1.690401763916016e+02 
1.918847198486328e+02 
1.939465179443359e+02 
1.694303894042969e+02 
1.921657867431641e+02 
1.918846435546875e+02 
1.659172363281250e+02 
1.924490814208984e+02 
1.613567352294922e+02 
1.697462005615234e+02 
1.648829650878906e+02 
1.909077758789062e+02 
1.904801635742188e+02 
1.663278198242188e+02 
1.887340545654297e+02 
1.871290130615234e+02 
1.682816314697266e+02 
1.916100769042969e+02 
1.942863922119141e+02 
1.808689880371094e+02 
1.684535217285156e+02 
1.726408233642578e+02 
1.739325714111328e+02 
1.962572326660156e+02 
1.957771759033203e+02 
1.701153106689453e+02 
1.964142608642578e+02 
1.957533874511719e+02 
1.709957885742188e+02 
2.006381072998047e+02 
1.960997161865234e+02 
1.983751068115234e+02 
1.691304626464844e+02 
2.004359741210938e+02 
2.000245361328125e+02 
1.714272155761719e+02 
1.694482879638672e+02 
2.017321624755859e+02 
2.010409698486328e+02 
1.714436645507812e+02 
2.072591094970703e+02 
2.018672943115234e+02 
2.040905609130859e+02 
1.726034393310547e+02 
2.033069610595703e+02 
2.018236846923828e+02 
1.730608215332031e+02 
1.711196289062500e+02 
2.049975433349609e+02 
2.006092987060547e+02 
2.009308624267578e+02 
1.702508392333984e+02 
2.013486633300781e+02 
1.993979797363281e+02 
1.672004089355469e+02 
1.990860900878906e+02 
1.981366577148438e+02 
1.681013793945312e+02 
1.642918701171875e+02 
2.006448516845703e+02 
1.976790008544922e+02 
1.986266937255859e+02 
1.662629547119141e+02 
2.003189849853516e+02 
1.996806488037109e+02 
1.651773376464844e+02 
1.996304626464844e+02 
1.994745330810547e+02 
1.700585174560547e+02 
1.700382232666016e+02 
2.007340850830078e+02 
2.035916748046875e+02 
1.708445892333984e+02 
2.013534240722656e+02 
2.015902252197266e+02 
1.779466705322266e+02 
1.802488708496094e+02 
2.037228698730469e+02 
2.034510650634766e+02 
1.946002197265625e+02 
1.816509094238281e+02 
1.875043487548828e+02 
1.899726715087891e+02 
2.065627136230469e+02 
2.120095977783203e+02 
2.017332763671875e+02 
1.836794891357422e+02 
1.916323852539062e+02 
1.949094085693359e+02 
2.031316375732422e+02 
2.103554687500000e+02 
2.158248138427734e+02 
2.157637176513672e+02 
1.831446228027344e+02 
1.930753021240234e+02 
2.162966766357422e+02 
1.795724182128906e+02 
1.895342559814453e+02 
1.909134979248047e+02 
2.183174133300781e+02 
2.224720458984375e+02 
1.836224212646484e+02 
1.913290863037109e+02 
2.226920928955078e+02 
2.277841949462891e+02 
2.307790069580078e+02 
1.848837738037109e+02 
1.952869110107422e+02 
1.950505371093750e+02 
2.250865936279297e+02 
2.318851776123047e+02 
2.357403564453125e+02 
1.890257415771484e+02 
1.954364318847656e+02 
2.285363464355469e+02 
2.331168823242188e+02 
1.907214355468750e+02 
1.967970733642578e+02 
1.981313323974609e+02 
2.329847106933594e+02 
1.944074707031250e+02 
2.022414703369141e+02 
2.281315002441406e+02 
2.374304962158203e+02 
2.368482818603516e+02 
1.923303985595703e+02 
2.017263641357422e+02 
2.009500732421875e+02 
2.267838439941406e+02 
2.365414733886719e+02 
2.368482971191406e+02 
1.949280853271484e+02 
2.049518890380859e+02 
2.325924377441406e+02 
2.415655822753906e+02 
1.923623657226562e+02 
2.035385437011719e+02 
2.013436431884766e+02 
2.365001678466797e+02 
2.428344879150391e+02 
2.450916595458984e+02 
1.931872100830078e+02 
2.022987670898438e+02 
2.414603424072266e+02 
2.486538848876953e+02 
2.520723114013672e+02 
1.878614349365234e+02 
1.991267242431641e+02 
1.956528778076172e+02 
2.448858947753906e+02 
2.539367065429688e+02 
2.559641113281250e+02 
1.884179229736328e+02 
1.962884979248047e+02 
2.475188140869141e+02 
2.574205322265625e+02 
2.593674011230469e+02 
1.930076141357422e+02 
2.547361602783203e+02 
2.653962402343750e+02 
1.853288879394531e+02 
1.958130950927734e+02 
1.937826385498047e+02 
2.547574615478516e+02 
2.655536193847656e+02 
2.659328308105469e+02 
1.841381683349609e+02 
1.926434478759766e+02 
1.908772583007812e+02 
2.546635131835938e+02 
2.657134704589844e+02 
2.645688476562500e+02 
1.939159545898438e+02 
2.580787353515625e+02 
2.654557189941406e+02 
1.986914672851562e+02 
2.022799682617188e+02 
2.561108398437500e+02 
2.635781860351562e+02 
2.618390502929688e+02 
2.002719573974609e+02 
2.091495361328125e+02 
2.093654632568359e+02 
2.587745666503906e+02 
2.638151550292969e+02 
1.994823608398438e+02 
2.093555755615234e+02 
2.089355163574219e+02 
2.608080444335938e+02 
2.643381042480469e+02 
2.662166137695312e+02 
2.062364501953125e+02 
2.099115753173828e+02 
2.632462768554688e+02 
2.679789733886719e+02 
2.689280090332031e+02 
2.046821594238281e+02 
2.096063385009766e+02 
2.097324218750000e+02 
2.626722717285156e+02 
2.690616455078125e+02 
2.682221069335938e+02 
2.016481933593750e+02 
2.103609619140625e+02 
2.098791656494141e+02 
2.623188476562500e+02 
2.689170837402344e+02 
2.055001678466797e+02 
2.112740783691406e+02 
2.575692749023438e+02 
2.657562255859375e+02 
2.606025390625000e+02 
2.031654510498047e+02 
2.096143646240234e+02 
2.085468902587891e+02 
2.535728454589844e+02 
2.591270446777344e+02 
2.013023071289062e+02 
2.075358276367188e+02 
2.062751617431641e+02 
2.494662628173828e+02 
2.556601715087891e+02 
2.544931030273438e+02 
2.019909820556641e+02 
2.063027954101562e+02 
2.490219879150391e+02 
2.544588775634766e+02 
2.551598510742188e+02 
1.964524230957031e+02 
2.032155609130859e+02 
2.005079040527344e+02 
2.482524566650391e+02 
2.549855499267578e+02 
2.547289733886719e+02 
1.900438842773438e+02 
1.971931915283203e+02 
1.937963867187500e+02 
2.498621063232422e+02 
2.568425292968750e+02 
1.895952758789062e+02 
1.939449157714844e+02 
2.445683441162109e+02 
2.543089447021484e+02 
2.497416839599609e+02 
1.901862335205078e+02 
1.945410919189453e+02 
1.960898284912109e+02 
2.429957122802734e+02 
2.500279235839844e+02 
1.932557678222656e+02 
1.977245635986328e+02 
1.994764862060547e+02 
2.406641998291016e+02 
2.479371795654297e+02 
2.477593841552734e+02 
1.912553863525391e+02 
1.983739013671875e+02 
1.969333801269531e+02 
2.416014556884766e+02 
2.484622955322266e+02 
2.485702362060547e+02 
1.918242950439453e+02 
1.984117279052734e+02 
2.362830810546875e+02 
2.458548431396484e+02 
2.426418609619141e+02 
1.889253387451172e+02 
1.964284667968750e+02 
1.953908996582031e+02 
2.351809997558594e+02 
2.433903656005859e+02 
1.848709564208984e+02 
1.945710296630859e+02 
1.882359771728516e+02 
2.291381225585938e+02 
2.392961730957031e+02 
2.360834503173828e+02 
1.788218688964844e+02 
1.839107055664062e+02 
2.221803283691406e+02 
2.323055877685547e+02 
2.269973449707031e+02 
1.704512176513672e+02 
1.796702728271484e+02 
1.749226226806641e+02 
2.184358062744141e+02 
2.261519927978516e+02 
1.678287048339844e+02 
1.753093261718750e+02 
2.128047943115234e+02 
2.212490081787109e+02 
2.180860290527344e+02 
1.631428070068359e+02 
1.718937835693359e+02 
1.694782714843750e+02 
2.081672973632812e+02 
2.150215301513672e+02 
2.117635345458984e+02 
1.579242706298828e+02 
1.667827301025391e+02 
1.639890289306641e+02 
2.075809631347656e+02 
2.135093688964844e+02 
1.526741943359375e+02 
1.612814636230469e+02 
1.590052947998047e+02 
2.083950500488281e+02 
2.135282287597656e+02 
2.140163421630859e+02 
1.532785644531250e+02 
1.610143737792969e+02 
2.087690429687500e+02 
2.141633605957031e+02 
2.151707000732422e+02 
1.524764251708984e+02 
1.598981628417969e+02 
1.603415069580078e+02 
2.100492095947266e+02 
2.159230651855469e+02 
2.158270111083984e+02 
1.524032897949219e+02 
1.604132537841797e+02 
1.597305145263672e+02 
2.081685943603516e+02 
2.150022583007812e+02 
2.140560455322266e+02 
1.496446380615234e+02 
1.583754425048828e+02 
1.577050476074219e+02 
2.099529571533203e+02 
2.170122985839844e+02 
1.519250488281250e+02 
1.595415649414062e+02 
2.106826019287109e+02 
2.168943023681641e+02 
2.177023315429688e+02 
1.504593811035156e+02 
1.578900299072266e+02 
1.577678833007812e+02 
2.152378540039062e+02 
2.198684692382812e+02 
2.205122680664062e+02 
1.524449462890625e+02 
1.586582183837891e+02 
1.604630279541016e+02 
2.133141174316406e+02 
2.196140594482422e+02 
2.184961242675781e+02 
1.557015380859375e+02 
1.622540893554688e+02 
1.646066436767578e+02 
2.088487091064453e+02 
2.162149963378906e+02 
2.127945709228516e+02 
1.570396881103516e+02 
1.656355438232422e+02 
1.622840270996094e+02 
2.065514526367188e+02 
2.131813201904297e+02 
1.553167877197266e+02 
1.629617004394531e+02 
2.027763366699219e+02 
2.097784118652344e+02 
2.077587585449219e+02 
1.506393280029297e+02 
1.591466827392578e+02 
1.565209960937500e+02 
2.012214660644531e+02 
2.066116943359375e+02 
2.058377075195312e+02 
1.482230377197266e+02 
1.548512115478516e+02 
1.539122772216797e+02 
1.993131713867188e+02 
2.048753662109375e+02 
2.035437469482422e+02 
1.483988494873047e+02 
1.538977355957031e+02 
1.544139556884766e+02 
1.947072601318359e+02 
2.011449279785156e+02 
1.976792602539062e+02 
1.494165954589844e+02 
1.550867309570312e+02 
1.558865509033203e+02 
1.921958465576172e+02 
1.981005706787109e+02 
1.496055908203125e+02 
1.560984802246094e+02 
1.561397857666016e+02 
1.891828613281250e+02 
1.954070587158203e+02 
1.943117523193359e+02 
1.488163299560547e+02 
1.557027740478516e+02 
1.555030364990234e+02 
1.883442077636719e+02 
1.937697906494141e+02 
1.933291931152344e+02 
1.492458953857422e+02 
1.556112213134766e+02 
1.564878692626953e+02 
1.884217681884766e+02 
1.918344421386719e+02 
1.901283111572266e+02 
1.515815582275391e+02 
1.575246124267578e+02 
1.580122833251953e+02 
1.874652709960938e+02 
1.892901458740234e+02 
1.886304168701172e+02 
1.529936218261719e+02 
1.578570556640625e+02 
1.575174865722656e+02 
1.848991241455078e+02 
1.878607940673828e+02 
1.868517913818359e+02 
1.502713317871094e+02 
1.550273437500000e+02 
1.516133117675781e+02 
1.837286224365234e+02 
1.861340179443359e+02 
1.862901611328125e+02 
1.450366668701172e+02 
1.486988372802734e+02 
1.455270385742188e+02 
1.853541107177734e+02 
1.872768402099609e+02 
1.889291839599609e+02 
1.416460113525391e+02 
1.435270843505859e+02 
1.942467803955078e+02 
1.958476562500000e+02 
1.985383758544922e+02 
1.888592987060547e+02 
1.915005798339844e+02 
1.434537963867188e+02 
1.442519226074219e+02 
1.455372619628906e+02 
1.403867034912109e+02 
1.431690826416016e+02 
1.966133575439453e+02 
1.998193664550781e+02 
2.006429138183594e+02 
1.460008697509766e+02 
1.470424194335938e+02 
1.482301788330078e+02 
1.975702056884766e+02 
2.009453582763672e+02 
2.013919067382812e+02 
1.469452667236328e+02 
1.491897735595703e+02 
1.495835113525391e+02 
2.002244720458984e+02 
2.050642852783203e+02 
2.054141540527344e+02 
1.981588287353516e+02 
2.020842132568359e+02 
1.467803192138672e+02 
1.497277221679688e+02 
1.492065277099609e+02 
1.964936218261719e+02 
2.038539123535156e+02 
2.020554962158203e+02 
1.457966918945312e+02 
1.487671966552734e+02 
1.481868743896484e+02 
1.917823028564453e+02 
1.998180084228516e+02 
1.976072692871094e+02 
1.464258728027344e+02 
1.495459442138672e+02 
1.496193695068359e+02 
1.454429931640625e+02 
1.486289367675781e+02 
1.880853424072266e+02 
1.954449615478516e+02 
1.947046508789062e+02 
1.454706420898438e+02 
1.492023468017578e+02 
1.480353546142578e+02 
1.928528900146484e+02 
1.985259094238281e+02 
1.997605895996094e+02 
1.885160217285156e+02 
1.953977050781250e+02 
1.433439483642578e+02 
1.468993377685547e+02 
1.462293701171875e+02 
1.979539947509766e+02 
2.037366790771484e+02 
2.061599426269531e+02 
1.923716125488281e+02 
2.007001342773438e+02 
1.434837493896484e+02 
1.459489593505859e+02 
1.468944244384766e+02 
1.422157745361328e+02 
1.458981933593750e+02 
2.039633941650391e+02 
2.097909698486328e+02 
2.122477722167969e+02 
1.978485412597656e+02 
2.073192291259766e+02 
1.457019348144531e+02 
1.479396820068359e+02 
1.486430511474609e+02 
2.058038330078125e+02 
2.137139587402344e+02 
2.154455413818359e+02 
1.449331817626953e+02 
1.474244384765625e+02 
1.477583465576172e+02 
1.446636962890625e+02 
1.481482696533203e+02 
2.143993225097656e+02 
2.202066497802734e+02 
2.229882965087891e+02 
2.079345397949219e+02 
2.170905151367188e+02 
1.449778137207031e+02 
1.478940277099609e+02 
1.484229888916016e+02 
2.229228057861328e+02 
2.285090637207031e+02 
2.307058410644531e+02 
2.160973358154297e+02 
2.251715240478516e+02 
1.512417297363281e+02 
1.529247894287109e+02 
1.551498718261719e+02 
1.468143920898438e+02 
1.495654296875000e+02 
2.300955657958984e+02 
2.352667999267578e+02 
2.376817626953125e+02 
2.238147277832031e+02 
2.321595611572266e+02 
1.543656158447266e+02 
1.565600738525391e+02 
1.575939331054688e+02 
2.316713104248047e+02 
2.377263488769531e+02 
2.382307739257812e+02 
2.294697265625000e+02 
2.380705871582031e+02 
1.603362731933594e+02 
1.610308227539062e+02 
1.624974822998047e+02 
1.565744628906250e+02 
1.588474578857422e+02 
2.335409698486328e+02 
2.385493011474609e+02 
2.396392822265625e+02 
2.303220672607422e+02 
2.379219207763672e+02 
1.678832092285156e+02 
1.673956604003906e+02 
1.691394042968750e+02 
1.636354980468750e+02 
1.643918609619141e+02 
2.333456115722656e+02 
2.398042449951172e+02 
2.403703308105469e+02 
1.743270721435547e+02 
1.747152252197266e+02 
1.744707336425781e+02 
1.715086822509766e+02 
1.711435089111328e+02 
2.362065734863281e+02 
2.421220245361328e+02 
2.422138061523438e+02 
2.336028594970703e+02 
2.410424194335938e+02 
1.734495391845703e+02 
1.737939453125000e+02 
1.731907653808594e+02 
2.292487487792969e+02 
2.391372528076172e+02 
2.350234375000000e+02 
1.736979522705078e+02 
1.732338867187500e+02 
1.745083312988281e+02 
1.730867767333984e+02 
2.223706512451172e+02 
2.311949005126953e+02 
2.282089538574219e+02 
1.798393402099609e+02 
1.781464385986328e+02 
1.819080505371094e+02 
1.751829986572266e+02 
2.152052917480469e+02 
2.215811462402344e+02 
2.195762786865234e+02 
2.170772399902344e+02 
2.250500946044922e+02 
1.872865447998047e+02 
1.876146087646484e+02 
1.873768768310547e+02 
1.839874725341797e+02 
2.114785614013672e+02 
2.171029968261719e+02 
2.138949279785156e+02 
1.813113861083984e+02 
1.843550109863281e+02 
1.815092468261719e+02 
1.866766510009766e+02 
2.123315582275391e+02 
2.159791870117188e+02 
2.155607299804688e+02 
2.162330780029297e+02 
1.808597564697266e+02 
1.803137054443359e+02 
2.172364044189453e+02 
2.172091217041016e+02 
2.181781463623047e+02 
1.770889282226562e+02 
1.777086029052734e+02 
1.771087646484375e+02 
1.798281555175781e+02 
2.109077148437500e+02 
2.059962005615234e+02 
2.160372161865234e+02 
1.779409637451172e+02 
1.772080078125000e+02 
1.766155853271484e+02 
1.765766143798828e+02 
1.961559448242188e+02 
1.968141021728516e+02 
2.016336517333984e+02 
1.983242187500000e+02 
1.771362609863281e+02 
1.764112396240234e+02 
1.752208404541016e+02 
1.765598602294922e+02 
1.762519683837891e+02 
1.971063842773438e+02 
1.956290435791016e+02 
1.947607574462891e+02 
1.945033111572266e+02 
1.961856231689453e+02 
1.683788452148438e+02 
1.689379577636719e+02 
1.736653442382812e+02 
1.688316955566406e+02 
1.732445983886719e+02 
2.032902526855469e+02 
2.027382049560547e+02 
1.984122467041016e+02 
1.953828735351562e+02 
1.960209350585938e+02 
1.943084259033203e+02 
1.635644989013672e+02 
1.635017852783203e+02 
1.646554870605469e+02 
1.603675994873047e+02 
1.636599273681641e+02 
1.969495849609375e+02 
2.016071472167969e+02 
2.002381439208984e+02 
2.008294525146484e+02 
2.004144287109375e+02 
1.898595428466797e+02 
1.783479766845703e+02 
1.970147247314453e+02 
1.983084259033203e+02 
1.721198883056641e+02 
1.804337310791016e+02 
1.641938476562500e+02 
1.584026031494141e+02 
1.574126281738281e+02 
1.554062347412109e+02 
1.949245300292969e+02 
1.929442291259766e+02 
1.928100738525391e+02 
1.939566650390625e+02 
1.924640655517578e+02 
1.989866943359375e+02 
1.711007080078125e+02 
1.740600585937500e+02 
1.703491973876953e+02 
1.701477203369141e+02 
1.643799896240234e+02 
1.574554138183594e+02 
1.967647399902344e+02 
1.938148193359375e+02 
1.911606140136719e+02 
1.897498931884766e+02 
1.893643341064453e+02 
1.900245819091797e+02 
1.642788391113281e+02 
1.666755828857422e+02 
1.681922607421875e+02 
1.659458923339844e+02 
1.667076263427734e+02 
1.960478820800781e+02 
1.928634796142578e+02 
1.919908142089844e+02 
1.896232757568359e+02 
1.925443267822266e+02 
1.879078216552734e+02 
1.636891174316406e+02 
1.638883361816406e+02 
1.629719848632812e+02 
1.607951660156250e+02 
1.619517364501953e+02 
1.610715942382812e+02 
2.040439910888672e+02 
2.011606292724609e+02 
1.972906494140625e+02 
1.970406188964844e+02 
1.910442657470703e+02 
1.901881713867188e+02 
1.647459869384766e+02 
1.644427185058594e+02 
1.620827484130859e+02 
1.611721954345703e+02 
1.586297912597656e+02 
1.599794464111328e+02 
1.604312896728516e+02 
2.019117279052734e+02 
2.007345428466797e+02 
1.977829742431641e+02 
1.994590301513672e+02 
1.952705993652344e+02 
1.999213714599609e+02 
1.971799163818359e+02 
1.724182434082031e+02 
1.688366546630859e+02 
1.647849121093750e+02 
1.592213439941406e+02 
1.585798034667969e+02 
1.605549316406250e+02 
1.567740478515625e+02 
1.996523590087891e+02 
1.987957916259766e+02 
1.986477966308594e+02 
1.969723052978516e+02 
1.934307708740234e+02 
1.950448608398438e+02 
1.932802429199219e+02 
1.712439422607422e+02 
1.711856384277344e+02 
1.748574218750000e+02 
1.720501861572266e+02 
1.704760131835938e+02 
1.614039916992188e+02 
1.601965179443359e+02 
1.919997711181641e+02 
1.942177124023438e+02 
1.933158569335938e+02 
1.956747894287109e+02 
1.987128143310547e+02 
1.989457397460938e+02 
2.065495147705078e+02 
2.063368225097656e+02 
2.044586486816406e+02 
2.012223358154297e+02 
1.980741729736328e+02 
1.943604583740234e+02 
1.923843078613281e+02 
1.919760894775391e+02 
1.859611053466797e+02 
1.742878417968750e+02 
1.898854675292969e+02 
1.941473388671875e+02 
1.721016540527344e+02 
1.774048767089844e+02 
1.683296661376953e+02
[truncated: 3,738,951 more chars]
