# Supplementary material for: The molecular architecture of engulfment during Bacillus subtilis sporulation
Source: eLife. 2019 Jul 8;8:e45257. doi: 10.7554/eLife.45257 (PMC6684271; doi:10.7554/eLife.45257)
Supplement: Source code 1. [file elife-45257-code1.zip › Source_code_1/Distance_across_entire_surface/test/03_Test_morecurved_surface/a_morecurved_surface_20160211_L1T2.m]

% this is a matlab file which can be loaded by
%      load "/data/Projects/KK_01_B.Subtilis/Analysis/00_Amira/PY79/Stage3/Surfaces/03_20160211_L1T2.m"

surface = struct('vertices', [-2425.85 5089.36 -2939.35; ...
-2422.18 5083.87 -2934.12; ...
-2430.14 5084.5 -2937.14; ...
-2409.31 5090.02 -2939.79; ...
-2403.49 5084.21 -2934.35; ...
-2391.55 5090.2 -2940.14; ...
-2385.59 5084.08 -2934.45; ...
-2373.97 5090.1 -2940.07; ...
-2367.86 5083.88 -2934.14; ...
-2356.4 5089.8 -2939.77; ...
-2349.92 5083.8 -2933.78; ...
-2338.75 5089.38 -2939.59; ...
-2331.68 5083.8 -2933.61; ...
-2321.11 5089.12 -2939.36; ...
-2313.31 5083.79 -2933.38; ...
-2303.32 5089.14 -2938.84; ...
-2294.94 5083.81 -2932.93; ...
-2285.18 5089.29 -2938.25; ...
-2276.56 5083.82 -2932.51; ...
-2266.75 5089.41 -2937.93; ...
-2258.24 5083.75 -2932.38; ...
-2248.3 5089.4 -2937.96; ...
-2240.07 5083.62 -2932.49; ...
-2229.99 5089.39 -2938.13; ...
-2222.01 5083.66 -2932.49; ...
-2211.58 5089.79 -2938.01; ...
-2203.67 5084.23 -2931.85; ...
-2192.21 5091.18 -2937.08; ...
-2184.33 5085.57 -2929.87; ...
-2168.7 5094.48 -2934.91; ...
-2163.99 5086.65 -2925.39; ...
-2155 5092.42 -2928.6; ...
-2575.13 5107.11 -2938.44; ...
-2570.1 5099.62 -2931.99; ...
-2579.4 5102.19 -2936.09; ...
-2558.32 5106.73 -2939.09; ...
-2548.98 5097.41 -2935.74; ...
-2540.19 5105.55 -2940.28; ...
-2532.26 5095.45 -2937.71; ...
-2522.21 5104.41 -2940.73; ...
-2515.59 5094.19 -2937.32; ...
-2503.5 5103.98 -2940.19; ...
-2497.05 5093.58 -2936.23; ...
-2482.28 5104.52 -2938.6; ...
-2477.52 5092.09 -2935.53; ...
-2463.82 5098.98 -2937.79; ...
-2458.12 5089.81 -2935.82; ...
-2443.32 5097.6 -2938.1; ...
-2440.51 5086.9 -2936.84; ...
-2421.64 5098.85 -2939.02; ...
-2402.9 5099.27 -2939.62; ...
-2384.93 5099.48 -2939.78; ...
-2367.01 5099.37 -2939.38; ...
-2348.72 5098.39 -2939.53; ...
-2330.88 5097.21 -2940.35; ...
-2313.77 5096.76 -2940.51; ...
-2296.33 5096.78 -2940.02; ...
-2278.17 5096.96 -2939.53; ...
-2259.59 5097.07 -2939.4; ...
-2240.99 5097.07 -2939.57; ...
-2222.51 5097.2 -2939.76; ...
-2203.92 5097.91 -2939.58; ...
-2185.17 5099.62 -2938.84; ...
-2170.14 5102.21 -2938.18; ...
-2155.23 5102.53 -2936.9; ...
-2148.86 5098.58 -2932.74; ...
-2137.99 5104.06 -2935.44; ...
-2132.56 5100.75 -2930.57; ...
-2120.49 5105.19 -2934.18; ...
-2114.39 5101.64 -2929.75; ...
-2101.36 5106.31 -2933.39; ...
-2094.65 5102.13 -2929.69; ...
-2076.35 5109.11 -2933.91; ...
-2074.36 5100.72 -2930.75; ...
-2060.24 5106.9 -2937.13; ...
-2056.72 5099.3 -2934.7; ...
-2044.75 5107.54 -2940.2; ...
-2040 5097.44 -2936.54; ...
-2027.54 5107.3 -2941.7; ...
-2021.44 5095.93 -2936.8; ...
-2008.66 5107.05 -2940.9; ...
-2002.66 5094.74 -2934.47; ...
-1984.36 5108.82 -2937.52; ...
-1987.09 5092.58 -2928.53; ...
-1969.2 5102.3 -2928.87; ...
-2703.53 5125.41 -2938.62; ...
-2698.9 5117.74 -2931.8; ...
-2708.26 5120.47 -2936.11; ...
-2686.15 5125.12 -2939.04; ...
-2676.88 5115.56 -2935.14; ...
-2667.13 5124.09 -2939.56; ...
-2659.23 5113.51 -2936.62; ...
-2647.09 5123.49 -2938.71; ...
-2642.66 5111 -2936; ...
-2631.01 5117.89 -2937.68; ...
-2625.62 5109.08 -2935.35; ...
-2614.34 5117.88 -2936.94; ...
-2607.05 5107.81 -2935.55; ...
-2591.62 5115.5 -2937.44; ...
-2589.69 5105.03 -2936.29; ...
-2570.77 5116.89 -2938.15; ...
-2552.09 5116.85 -2938.39; ...
-2532.9 5115.77 -2939.11; ...
-2513.89 5114.59 -2939.92; ...
-2496.07 5114.59 -2939.46; ...
-2481.67 5116.56 -2937.54; ...
-2465.91 5112.65 -2933.75; ...
-2476.63 5119.16 -2935.15; ...
-2440.11 5109.52 -2932.9; ...
-2419.55 5109.27 -2933.44; ...
-2400.83 5109.62 -2933.82; ...
-2382.6 5109.9 -2933.44; ...
-2363.17 5109.56 -2931.51; ...
-2342.23 5105.45 -2934.8; ...
-2325.61 5103.79 -2937.16; ...
-2309.68 5103.16 -2937.12; ...
-2292.5 5103.03 -2936.54; ...
-2274.23 5103.1 -2936.2; ...
-2255.54 5103.14 -2936.23; ...
-2236.89 5103.12 -2936.46; ...
-2218.38 5103.29 -2936.6; ...
-2200 5103.9 -2936.43; ...
-2182.32 5104.86 -2935.93; ...
-2165.19 5105.36 -2935.15; ...
-2147.92 5105.46 -2934.63; ...
-2130.86 5105.64 -2934.19; ...
-2113.58 5106.01 -2933.23; ...
-2095.35 5107.13 -2931.81; ...
-2079.43 5109.36 -2928.01; ...
-2052.73 5114.35 -2938.87; ...
-2059.01 5117.22 -2931.48; ...
-2036.07 5116.42 -2942.08; ...
-2019.78 5117.13 -2942.45; ...
-2002.12 5117.85 -2940.92; ...
-1986.56 5120.62 -2939.02; ...
-1965.06 5123.45 -2937.74; ...
-1960.43 5113.6 -2935.51; ...
-1948.48 5122.03 -2939.24; ...
-1943.3 5114.62 -2935.28; ...
-1932.16 5125.17 -2938.79; ...
-1923.58 5113.65 -2930.63; ...
-1909.63 5130.21 -2938.05; ...
-1902.02 5119.83 -2932.63; ...
-1896.46 5127.49 -2937.04; ...
-2832.87 5142.36 -2937.7; ...
-2828.12 5134.73 -2930.86; ...
-2837.81 5137.21 -2935.31; ...
-2814.93 5141.94 -2937.59; ...
-2805.35 5132.75 -2933.94; ...
-2794.17 5141.49 -2937.73; ...
-2787.98 5130.09 -2935.47; ...
-2778.12 5136.13 -2937.21; ...
-2772.16 5127.97 -2935.24; ...
-2762.57 5136.27 -2936.49; ...
-2754.72 5127.11 -2935.08; ...
-2742.58 5135.26 -2936.57; ...
-2735.62 5126 -2935.69; ...
-2719.72 5133.53 -2937.86; ...
-2718.38 5123.33 -2936.49; ...
-2698.48 5135.33 -2938.8; ...
-2679.45 5135.45 -2938.65; ...
-2660.72 5134.65 -2938.39; ...
-2645.57 5135.31 -2937.61; ...
-2631.41 5131.61 -2934.25; ...
-2639.95 5137.57 -2936.04; ...
-2607.83 5128.21 -2932.23; ...
-2587.33 5127.27 -2932.1; ...
-2568.37 5127.4 -2931.88; ...
-2548.27 5127.59 -2930.8; ...
-2525.84 5124.23 -2934.53; ...
-2508.42 5122.71 -2936.27; ...
-2494.02 5122.4 -2935.73; ...
-2484.07 5122.12 -2934.64; ...
-2044.04 5120.8 -2938.8; ...
-2031.56 5123.15 -2939.48; ...
-2016.78 5123.98 -2938.11; ...
-2000.6 5124.34 -2935.99; ...
-1983.42 5125.02 -2933.62; ...
-1967.87 5127.28 -2930.17; ...
-1942.76 5131.05 -2939.57; ...
-1949.42 5134.12 -2933; ...
-1925.96 5136.05 -2939.8; ...
-1912.19 5140.27 -2938.12; ...
-1897.02 5140.24 -2937.56; ...
-1889.75 5133.48 -2938.08; ...
-1879.65 5140.63 -2936.77; ...
-1873.01 5133.03 -2936.23; ...
-1861.87 5141.03 -2934.77; ...
-1855.08 5132.34 -2934.5; ...
-1842.84 5142.09 -2934.13; ...
-1836.13 5131.99 -2933.82; ...
-1823.54 5143.74 -2935.02; ...
-1816.06 5131.47 -2933.31; ...
-1801.15 5147.22 -2935.45; ...
-1793.12 5128.43 -2931.38; ...
-1783.02 5142.17 -2938; ...
-1775.17 5135.41 -2936.15; ...
-1768.58 5145.48 -2938.98; ...
-1761.32 5136.1 -2933.87; ...
-1751.92 5147.92 -2937.5; ...
-1743.55 5137.15 -2928.62; ...
-1730.85 5151.38 -2935.8; ...
-1728.96 5140.17 -2928.64; ...
-1718.95 5143.5 -2930.12; ...
-2927.35 5162.79 -2936.48; ...
-2921.8 5154.42 -2929.8; ...
-2932.19 5157.4 -2934.12; ...
-2908.18 5162.5 -2936.57; ...
-2897.51 5152.42 -2933.49; ...
-2884.93 5161.91 -2937.61; ...
-2878.61 5149.06 -2936.03; ...
-2866.98 5154.81 -2938.41; ...
-2862.2 5145.04 -2936.57; ...
-2848.32 5152.27 -2938.19; ...
-2847.27 5140.72 -2936.3; ...
-2827.23 5152.6 -2937.67; ...
-2808.13 5151.92 -2937.61; ...
-2793.15 5152.61 -2937.4; ...
-2778.95 5149.06 -2934.28; ...
-2787.69 5154.78 -2936.2; ...
-2755.96 5146.08 -2932.42; ...
-2735.14 5145.19 -2932.69; ...
-2714.9 5145.56 -2933.29; ...
-2695.73 5146.2 -2933; ...
-2676.03 5146.22 -2931.43; ...
-2656.33 5142.47 -2934.29; ...
-2645.83 5140.76 -2935.4; ...
-1935.43 5138.65 -2937.85; ...
-1923.17 5142.62 -2936.01; ...
-1905.56 5145.15 -2931.49; ...
-1887.92 5144.74 -2934.05; ...
-1872.89 5145.57 -2931.31; ...
-1853.01 5148.11 -2927.39; ...
-1832.32 5151.13 -2930.6; ...
-1816.87 5154.23 -2932.96; ...
-1806.58 5158.31 -2931.95; ...
-1780.25 5153.48 -2937.02; ...
-1793.99 5160.71 -2929.24; ...
-1762.85 5157.17 -2937.95; ...
-1746.42 5160.55 -2938.37; ...
-1733.23 5164.74 -2938.54; ...
-1717.35 5164.62 -2938.09; ...
-1708.56 5153.67 -2934.98; ...
-1692.72 5167.44 -2938.19; ...
-1689.22 5153.55 -2933.6; ...
-1675.29 5161.6 -2938.35; ...
-1671.02 5153.32 -2932; ...
-1658.83 5163.54 -2938.56; ...
-1651 5154.55 -2928.97; ...
-1640.25 5166.91 -2938.73; ...
-1631.11 5159.13 -2932.67; ...
-1618.84 5170.6 -2938.62; ...
-1620.39 5159.91 -2933.78; ...
-1611.15 5161.94 -2932.03; ...
-3088.28 5186.28 -2944.14; ...
-3078 5181.22 -2941.09; ...
-3090.05 5183.4 -2937.09; ...
-3071.22 5185.04 -2946.24; ...
-3063.7 5179.77 -2939.39; ...
-3052.81 5184.6 -2945.63; ...
-3042.8 5177.81 -2934.81; ...
-3033.56 5184.71 -2944.92; ...
-3023.8 5177.71 -2939.43; ...
-3015.57 5183.72 -2943.65; ...
-3008.52 5175.53 -2935.24; ...
-2998.29 5181.97 -2940.47; ...
-2989.22 5171.82 -2930.91; ...
-2978.27 5181.14 -2938.02; ...
-2970.21 5168.76 -2933.52; ...
-2961.01 5174.64 -2937.52; ...
-2954.95 5165.23 -2935.39; ...
-2942.94 5172.48 -2937.2; ...
-2941.29 5161.01 -2935.26; ...
-2921.55 5173.37 -2936.6; ...
-2901.07 5173.66 -2936.13; ...
-2883.33 5174.82 -2936.11; ...
-2866.44 5169.36 -2935.41; ...
-2875.42 5176.67 -2935.75; ...
-2843.39 5165.05 -2933.3; ...
-2822.62 5163.61 -2931.25; ...
-2803.44 5159.52 -2934.23; ...
-2793.39 5157.85 -2935.6; ...
-1774.06 5164.2 -2930.18; ...
-1757.03 5167.87 -2933.47; ...
-1743.09 5170.96 -2935.96; ...
-1728.79 5173.17 -2936.12; ...
-1711.76 5174.97 -2935.46; ...
-1696.39 5178.22 -2934.34; ...
-1669.22 5171.55 -2940.79; ...
-1679.08 5179.11 -2936.81; ...
-1651.78 5175.18 -2941.6; ...
-1634.63 5180.22 -2941.18; ...
-1616.1 5187.81 -2940.61; ...
-1602.82 5180.44 -2940.95; ...
-1599.07 5171.07 -2935.5; ...
-1586.79 5182.19 -2939.57; ...
-1579.09 5172.56 -2929.76; ...
-1567.77 5185.4 -2938.37; ...
-1558.16 5177.68 -2932; ...
-1545.24 5188.98 -2938.24; ...
-1546.57 5178.59 -2932.8; ...
-1536.81 5180.32 -2932.11; ...
-3143.42 5204.35 -2942.44; ...
-3134.19 5199.16 -2940.55; ...
-3145.09 5202.87 -2938; ...
-3126.95 5201.14 -2943.89; ...
-3120.82 5194.88 -2939.41; ...
-3105.88 5196.31 -2944.45; ...
-3104.07 5188.66 -2938; ...
-3084.36 5195.19 -2946.86; ...
-3065.04 5194.73 -2947.69; ...
-3046.09 5195.24 -2947.07; ...
-3026.37 5196.81 -2944.55; ...
-3008.83 5191.77 -2942.93; ...
-2994.24 5192.47 -2939.08; ...
-2978.22 5193.01 -2936.56; ...
-2961 5188.03 -2935.1; ...
-2970.83 5194.63 -2935.4; ...
-2937.52 5184.81 -2932.81; ...
-2917.38 5184.28 -2931.1; ...
-2897.49 5184.28 -2929.89; ...
-2882.17 5181.03 -2933.08; ...
-1662.65 5180.78 -2939.81; ...
-1649.59 5186.11 -2938.98; ...
-1634.44 5192.06 -2937.72; ...
-1621.99 5197.55 -2935.53; ...
-1596.48 5190.92 -2941.49; ...
-1606.12 5198.84 -2937.1; ...
-1579.57 5193.92 -2941.11; ...
-1561.84 5198.54 -2940.2; ...
-1542.62 5206.07 -2940.01; ...
-1528.82 5198.76 -2941.46; ...
-1525.04 5189.1 -2937.04; ...
-1512.41 5200.6 -2941.11; ...
-1507.74 5189.86 -2934.12; ...
-1489.94 5203.57 -2938.59; ...
-1493.91 5189.42 -2930.09; ...
-1480.98 5193.39 -2929.74; ...
-3217.22 5221.59 -2940.93; ...
-3207.09 5216.35 -2939.51; ...
-3218.37 5216.95 -2932.72; ...
-3200.74 5221.47 -2942.78; ...
-3193.45 5215.01 -2939.13; ...
-3179.16 5220.31 -2941.62; ...
-3175.89 5212.37 -2937.82; ...
-3158.48 5212.11 -2941.93; ...
-3158.33 5207.77 -2937.79; ...
-3139.77 5210.96 -2943.35; ...
-3120.46 5209.46 -2943.65; ...
-3100.34 5208.89 -2943.12; ...
-3080.06 5207.8 -2943.42; ...
-3061.22 5206.85 -2943.41; ...
-3043.72 5207.85 -2941.88; ...
-3029.54 5210.39 -2939.65; ...
-3014.79 5205.47 -2935.11; ...
-3024.21 5212.95 -2937.43; ...
-2992.28 5201.21 -2928.8; ...
-2977.15 5198.13 -2931.91; ...
-1590.55 5199.93 -2939.21; ...
-1577.35 5204.66 -2937.76; ...
-1561.53 5210.13 -2936.4; ...
-1548.57 5215.6 -2934.47; ...
-1522.61 5209.81 -2941.84; ...
-1532.61 5217.54 -2936.56; ...
-1505.15 5214.29 -2941.75; ...
-1486.83 5223.73 -2940.64; ...
-1471.85 5216.76 -2940.69; ...
-1466.26 5203.83 -2933.89; ...
-1450.71 5222.18 -2938.36; ...
-1447.4 5206.49 -2930.1; ...
-1439.41 5215.45 -2934.23; ...
-3270.24 5241.23 -2937.66; ...
-3259.51 5231.84 -2932.01; ...
-3275.12 5235.57 -2927.28; ...
-3249.69 5238.69 -2940.55; ...
-3244.07 5228.48 -2936.89; ...
-3231.03 5229.63 -2941.54; ...
-3232.17 5222.32 -2934.67; ...
-3213.61 5230.52 -2942.95; ...
-3194.8 5231.35 -2941.06; ...
-3176.69 5232.15 -2937.39; ...
-3156.55 5222.22 -2938.77; ...
-3164.2 5233.73 -2930.09; ...
-3135.74 5220.67 -2939.59; ...
-3117.64 5222.07 -2937.43; ...
-3097.83 5224.51 -2932.37; ...
-3076.49 5217.54 -2935.47; ...
-3061.45 5217.58 -2932.41; ...
-3043.56 5217.58 -2931.61; ...
-3030.79 5216.24 -2935.19; ...
-1517.11 5219.75 -2939.17; ...
-1504.62 5226.36 -2937.44; ...
-1492.46 5233.51 -2935.06; ...
-1467.39 5230.39 -2941.09; ...
-1477.69 5237.12 -2936.49; ...
-1453.91 5237.56 -2940.12; ...
-1434.85 5242.93 -2937.39; ...
-1426.35 5223.73 -2933.1; ...
-1411.25 5241.36 -2937.77; ...
-1407.69 5229.06 -2932.38; ...
-1402.69 5236.93 -2936.22; ...
-3325.21 5259.79 -2938.35; ...
-3315.54 5251.23 -2933.34; ...
-3329.79 5252.85 -2930.02; ...
-3304.12 5259.28 -2940.52; ...
-3299.77 5249.24 -2935.39; ...
-3284.83 5250.77 -2939.94; ...
-3287.87 5242.69 -2931.44; ...
-3266.27 5250.92 -2940.58; ...
-3248.8 5250.62 -2938.65; ...
-3229.84 5241.64 -2940.51; ...
-3237.33 5252.71 -2932.63; ...
-3209.65 5241.19 -2938.58; ...
-3191.99 5243.43 -2931.73; ...
-3177.48 5239.47 -2930.75; ...
-1463.88 5240.98 -2938.31; ...
-1452.71 5247.06 -2936.03; ...
-1442.64 5252.6 -2933.19; ...
-1411.45 5256.43 -2936.71; ...
-1429.14 5256.01 -2930.13; ...
-1398.72 5254.05 -2939.24; ...
-1395.5 5244.39 -2937.05; ...
-1380.35 5259.05 -2937.83; ...
-1382.3 5240.77 -2930.7; ...
-1366.52 5248.9 -2930.82; ...
-3379.56 5278.01 -2939.67; ...
-3370.17 5270.47 -2937.18; ...
-3381.73 5271.03 -2931.89; ...
-3359.78 5276.49 -2941.63; ...
-3357.58 5265.77 -2934.74; ...
-3340.47 5268.41 -2940.29; ...
-3342.66 5259.12 -2931.55; ...
-3320.98 5270.4 -2941.25; ...
-3302.95 5271.49 -2939.75; ...
-3283.91 5262.83 -2939.52; ...
-3292.62 5273.64 -2934.55; ...
-3263.85 5261.59 -2933.24; ...
-3249.59 5256.9 -2932.21; ...
-1410.83 5261.69 -2928.53; ...
-1392.6 5265.52 -2938; ...
-1400.15 5266.22 -2934.02; ...
-1375.1 5276.46 -2938.24; ...
-1366.35 5273.19 -2940.24; ...
-1360.89 5263.83 -2937.43; ...
-1351.9 5277 -2940.36; ...
-1344.35 5266.55 -2936.98; ...
-1333.48 5279.89 -2940.22; ...
-1326.49 5266.88 -2936.39; ...
-1314 5280.54 -2941.04; ...
-1307.39 5265.96 -2936.13; ...
-1294.69 5280.04 -2941.71; ...
-1287.72 5263.89 -2934.73; ...
-1270.82 5280.41 -2940.24; ...
-1270.02 5257.92 -2929.22; ...
-1253.83 5265.14 -2931; ...
-3417.84 5295.01 -2941.47; ...
-3414.79 5285.08 -2933.21; ...
-3422.67 5289.79 -2937.79; ...
-3396.5 5290.76 -2940.76; ...
-3397.14 5276.95 -2929.01; ...
-3374.99 5286.16 -2941.93; ...
-3360.66 5287.94 -2939.49; ...
-3339.48 5280.81 -2939.94; ...
-3348.65 5289.96 -2933.21; ...
-3318.19 5281.39 -2935.23; ...
-3303.76 5277.75 -2935.46; ...
-1385.83 5273.54 -2931.92; ...
-1370.57 5282.56 -2932.04; ...
-1359.78 5283.68 -2940.2; ...
-1363.96 5286.44 -2937.08; ...
-1343.06 5288.17 -2939.46; ...
-1319.51 5294.36 -2940.03; ...
-1303.11 5291.44 -2943.79; ...
-1287.59 5294.27 -2944.58; ...
-1273.24 5298.78 -2944.46; ...
-1256.15 5298.02 -2943.19; ...
-1247.22 5281.43 -2938.47; ...
-1232.72 5298.58 -2941.77; ...
-1231.14 5276.99 -2932.8; ...
-1216.72 5284.86 -2934.06; ...
-3492.91 5316.18 -2938.98; ...
-3482.39 5308.17 -2932.71; ...
-3495.34 5310.67 -2929.72; ...
-3476.58 5314.31 -2941.17; ...
-3468.5 5306.28 -2935.23; ...
-3458.3 5311.97 -2941.47; ...
-3451.98 5299.81 -2931.23; ...
-3433.61 5308.02 -2942.27; ...
-3432.07 5294.29 -2935.99; ...
-3411.94 5303.13 -2943.87; ...
-3399.88 5304.62 -2941.68; ...
-3383.23 5297.55 -2934.95; ...
-3394.9 5305.97 -2938.04; ...
-3364.22 5293.63 -2931.62; ...
-1352.9 5290.24 -2937.06; ...
-1336.66 5293.62 -2931.06; ...
-1315.85 5301.4 -2932.07; ...
-1299.7 5301.61 -2943.21; ...
-1306.64 5304.71 -2938.72; ...
-1284.19 5305.57 -2942.84; ...
-1267.2 5308.73 -2941.75; ...
-1245.59 5313.63 -2940.95; ...
-1232.2 5313.18 -2944.18; ...
-1220.34 5313.71 -2944.4; ...
-1211.66 5301.08 -2941.5; ...
-1202.05 5315.79 -2943.38; ...
-1194.13 5300.99 -2938.91; ...
-1178.67 5316.63 -2940.96; ...
-1178.03 5295.4 -2931.38; ...
-1162 5302.77 -2931.83; ...
-3528.69 5331.83 -2938.67; ...
-3519.03 5323.71 -2936.07; ...
-3530.22 5326.44 -2930.21; ...
-3507.85 5327.87 -2940.65; ...
-3507.45 5317.21 -2933.35; ...
-3487.72 5322.83 -2942.06; ...
-3471.37 5322.23 -2942.2; ...
-3451.24 5320.48 -2942.77; ...
-3434.89 5321.02 -2942.19; ...
-3418.31 5314.49 -2940.33; ...
-3428.66 5322.39 -2939.54; ...
-3403.84 5310.47 -2937.51; ...
-1294.8 5308.12 -2939.48; ...
-1280.25 5310.56 -2933.31; ...
-1261.32 5315.01 -2935.55; ...
-1247.42 5318.47 -2929.56; ...
-1228.54 5320.97 -2941.99; ...
-1235.74 5322.49 -2936.12; ...
-1212.71 5325.07 -2941.95; ...
-1193.09 5330.93 -2940.78; ...
-1178.69 5331.13 -2943.47; ...
-1165.24 5331.94 -2942.92; ...
-1155.66 5318.22 -2938.79; ...
-1141.26 5334.41 -2940.28; ...
-1139.13 5314.49 -2932.5; ...
-1125.03 5321.52 -2932.07; ...
-3585.42 5352.25 -2936.45; ...
-3572.92 5345.29 -2932.7; ...
-3587.71 5347.51 -2928.68; ...
-3564.9 5349.93 -2938.55; ...
-3558.06 5341.47 -2934.56; ...
-3544.66 5341.27 -2938.57; ...
-3544.41 5334.23 -2930.03; ...
-3526.71 5339.59 -2940.34; ...
-3510.66 5338.89 -2939.87; ...
-3492.27 5332.86 -2934.45; ...
-3504.88 5340.12 -2937.57; ...
-3466.51 5327.15 -2936.91; ...
-3448.84 5325.85 -2938.03; ...
-3436.74 5325.15 -2937.54; ...
-1221.47 5327.06 -2933.82; ...
-1207.56 5331.74 -2936.55; ...
-1198.64 5335.2 -2932.34; ...
-1176.17 5339.16 -2940.78; ...
-1185.87 5339.59 -2932.4; ...
-1159.31 5344.41 -2940.19; ...
-1140.98 5352.25 -2938.46; ...
-1125.39 5348.34 -2941.81; ...
-1118.48 5336.42 -2938.68; ...
-1104.03 5352.35 -2941.34; ...
-1102.81 5333.12 -2933.17; ...
-1088.09 5340.88 -2934.88; ...
-3620.81 5369.7 -2937.8; ...
-3618.1 5360.06 -2930.15; ...
-3627.77 5366.95 -2931.25; ...
-3602.3 5360.72 -2936.94; ...
-3602.36 5352.71 -2929.26; ...
-3583.44 5359.92 -2938.48; ...
-3565.97 5358.3 -2937.72; ...
-3547.56 5350.77 -2933.19; ...
-3559 5357.96 -2936.38; ...
-3524.75 5344 -2934.5; ...
-3512.84 5342.49 -2936.1; ...
-1171.22 5346.26 -2933.62; ...
-1157.6 5351.88 -2933.49; ...
-1146.5 5355.27 -2929.9; ...
-1120.83 5359.73 -2939.37; ...
-1132.2 5359.29 -2930.63; ...
-1102.83 5369.21 -2939.43; ...
-1089.8 5366.51 -2944.06; ...
-1082.6 5356.28 -2942.48; ...
-1073.27 5370.3 -2944.29; ...
-1065.57 5356.94 -2940.47; ...
-1050.68 5372.03 -2942.3; ...
-1050.06 5351.57 -2932.81; ...
-1034.72 5358.62 -2932.89; ...
-3675.45 5388.74 -2939.87; ...
-3665.26 5382.17 -2936.2; ...
-3677.06 5383.44 -2930.55; ...
-3656.3 5386.45 -2942.03; ...
-3651.06 5377.27 -2932; ...
-3637.05 5378.67 -2940.38; ...
-3635.64 5372.5 -2932.96; ...
-3623.35 5378.3 -2941.24; ...
-3606.19 5371.29 -2935.34; ...
-3617.55 5378.11 -2939.41; ...
-3580.85 5365.53 -2930.61; ...
-3566.11 5361.27 -2934.05; ...
-1116.72 5366.52 -2932.14; ...
-1106.02 5372.18 -2931.01; ...
-1084.71 5377.3 -2941.27; ...
-1094.16 5377.15 -2932.13; ...
-1064.96 5385.29 -2941.14; ...
-1050.68 5386.08 -2944.68; ...
-1037.58 5387.02 -2943.82; ...
-1028.5 5373.73 -2939.66; ...
-1014.28 5389.83 -2940.14; ...
-1012.37 5370.03 -2932.98; ...
-997.783 5376.73 -2932.19; ...
-3711.12 5405.52 -2938.44; ...
-3703.15 5396.64 -2934.96; ...
-3714.99 5400.5 -2929.89; ...
-3691.39 5396.97 -2939.67; ...
-3690.43 5389.69 -2931.11; ...
-3673.5 5395.77 -2942.02; ...
-3656.77 5394.2 -2942.75; ...
-3640.81 5386.7 -2940.3; ...
-3650.03 5393.77 -2940.57; ...
-3626.29 5381.4 -2938.26; ...
-1080.11 5384.34 -2933.34; ...
-1069.94 5389.79 -2931.63; ...
-1048.26 5393.92 -2941.36; ...
-1057.99 5394.28 -2932.21; ...
-1031.8 5399.1 -2939.93; ...
-1016.98 5405.38 -2938.4; ...
-997.68 5408.45 -2938.61; ...
-990.336 5391.48 -2937.98; ...
-978.323 5402.87 -2939.94; ...
-969.174 5388.5 -2933.1; ...
-957.172 5407.87 -2940.5; ...
-949.873 5394.24 -2934.72; ...
-944.606 5402.52 -2939.81; ...
-3745.21 5424.03 -2936.32; ...
-3739.72 5415.66 -2935.08; ...
-3749.45 5418.86 -2930.25; ...
-3728.63 5415.59 -2938.93; ...
-3727.87 5408.31 -2931.41; ...
-3714.79 5414.42 -2939.03; ...
-3695.27 5405.88 -2933.52; ...
-3708.53 5413.6 -2936.51; ...
-3670.73 5398.96 -2936.12; ...
-3657.64 5396.4 -2937.97; ...
-1043.32 5400.94 -2932.45; ...
-1027.34 5407.72 -2930.28; ...
-1011.36 5414.02 -2933.09; ...
-1001.71 5418.73 -2933.63; ...
-976.038 5415.18 -2938.68; ...
-989.402 5420.28 -2931.24; ...
-960.446 5421.5 -2938.8; ...
-940.836 5425.53 -2940.49; ...
-935.98 5410.05 -2940.41; ...
-922.457 5419.97 -2940.99; ...
-915.087 5405.94 -2932.4; ...
-900.597 5424.68 -2938.69; ...
-894.954 5410.59 -2930.08; ...
-888.156 5418.13 -2934.42; ...
-3758.56 5433.62 -2933.33; ...
-3758.5 5425.79 -2928.08; ...
-3767.28 5433.56 -2926.77; ...
-3746.68 5432.88 -2934.31; ...
-3730.44 5423.81 -2933.56; ...
-3739.86 5432.99 -2928.93; ...
-3716.39 5417.42 -2933.94; ...
-970.691 5424.19 -2930.81; ...
-954.87 5430.2 -2933.19; ...
-943.235 5436.34 -2934.35; ...
-919.225 5432.81 -2941.64; ...
-929.643 5439.6 -2936.98; ...
-904.911 5439.66 -2940.98; ...
-885.098 5444.28 -2938.7; ...
-875.675 5425.69 -2933.91; ...
-864.671 5440.91 -2939.19; ...
-858.28 5432.62 -2935.54; ...
-845.293 5444.95 -2938.52; ...
-848.64 5430.7 -2930.91; ...
-837.698 5433.86 -2928.96; ...
-3801.09 5461.56 -2934.76; ...
-3795.41 5451.67 -2929.97; ...
-3803.76 5454.53 -2928.3; ...
-3787.48 5452.88 -2931.55; ...
-3785.81 5446.3 -2924.81; ...
-3773.6 5444.64 -2931.96; ...
-3757.55 5439.14 -2930.56; ...
-3780.02 5452 -2926.19; ...
-3749.03 5438.16 -2927.1; ...
-915.524 5443.32 -2939.12; ...
-903.709 5449.23 -2937; ...
-893.03 5454.65 -2934.31; ...
-859.892 5455.87 -2939.1; ...
-878.7 5457.58 -2931.77; ...
-843.835 5458.16 -2942.49; ...
-827.509 5461.83 -2942.51; ...
-823.166 5444.31 -2933.06; ...
-816.337 5456.42 -2940.6; ...
-3816.96 5476.61 -2937.07; ...
-3813.02 5463.38 -2929.51; ...
-3824.37 5472.72 -2927.75; ...
-3801.6 5470.74 -2936.04; ...
-3789.46 5461.64 -2929.85; ...
-3795.8 5471.01 -2930.26; ...
-865.016 5461.19 -2932.55; ...
-842.313 5466.69 -2940.68; ...
-853.911 5465.77 -2933.01; ...
-826.652 5477.2 -2940.17; ...
-813.248 5475.41 -2943.86; ...
-808.311 5465.29 -2942.29; ...
-792.679 5480.2 -2941.96; ...
-793.051 5461.39 -2935.26; ...
-777.123 5468.46 -2934.13; ...
-3831.91 5490.07 -2939.79; ...
-3835.63 5483.83 -2931.93; ...
-3840.84 5492.01 -2939.12; ...
-3820.7 5487.95 -2938.62; ...
-3808.6 5479.9 -2932.12; ...
-3816.56 5487.49 -2935.86; ...
-840.199 5473.93 -2934.04; ...
-830.694 5479.99 -2932.3; ...
-808.965 5486.6 -2940.59; ...
-819.257 5485.55 -2932.69; ...
-791.288 5498.02 -2939.15; ...
-776.495 5495.73 -2942.69; ...
-770.254 5483.21 -2939.88; ...
-755.864 5499.71 -2941.53; ...
-754.393 5479.88 -2933.68; ...
-740.256 5486.78 -2932.93; ...
-3872.78 5512.21 -2939.56; ...
-3872.75 5505.17 -2932.71; ...
-3878.3 5511.55 -2938.94; ...
-3861.3 5508.57 -2938.15; ...
-3858.45 5500.2 -2935.12; ...
-3845.88 5499.77 -2938.89; ...
-3832.53 5496.15 -2933.88; ...
-3851.44 5508.21 -2935.86; ...
-3822.43 5490.96 -2933.56; ...
-805.89 5493.84 -2933.04; ...
-795.938 5500.21 -2930.9; ...
-768.975 5511.38 -2940.02; ...
-783.261 5506.79 -2930.57; ...
-755.802 5514.39 -2943.98; ...
-742.411 5516.77 -2943.86; ...
-734.255 5502.37 -2939.27; ...
-719.757 5519.31 -2941.75; ...
-718.27 5498.27 -2932.89; ...
-704.074 5505.26 -2932.64; ...
-3929.62 5534.63 -2938.38; ...
-3922.93 5526.44 -2936.03; ...
-3933.36 5528.61 -2931.93; ...
-3915 5528.46 -2939.27; ...
-3910.4 5520.57 -2932.24; ...
-3899.79 5525.42 -2938.64; ...
-3895.24 5516.97 -2935.44; ...
-3882.97 5517.91 -2939.27; ...
-3870.63 5516.42 -2935.82; ...
-3887.93 5525.39 -2936.76; ...
-3860.06 5513.65 -2931.04; ...
-768.744 5516.23 -2928.22; ...
-751.895 5523.49 -2942.01; ...
-759.598 5523.15 -2936.1; ...
-731.985 5533.32 -2942.5; ...
-719.337 5534.35 -2944.98; ...
-706.29 5535.48 -2943.98; ...
-698.085 5521.03 -2939.08; ...
-683.86 5537.29 -2941.04; ...
-682.401 5516.68 -2932.52; ...
-668.609 5523.48 -2931.9; ...
-3961.24 5548.99 -2937.16; ...
-3957.77 5542.73 -2934.21; ...
-3969.44 5546.78 -2931.41; ...
-3946.3 5544.54 -2937.61; ...
-3946.59 5535.23 -2930.37; ...
-3930.19 5543.8 -2937.01; ...
-3914.22 5535.77 -2936.17; ...
-3921.25 5543.91 -2931.05; ...
-3898.04 5531.38 -2931.74; ...
-745.325 5530.91 -2933.99; ...
-730.042 5539.97 -2934.68; ...
-715.903 5542.93 -2944.06; ...
-722.605 5544.38 -2940.54; ...
-696.967 5549.81 -2941.72; ...
-683.195 5551.59 -2943.62; ...
-669.95 5553.3 -2942.94; ...
-662.315 5539.25 -2938.47; ...
-647.516 5555.91 -2941.5; ...
-646.026 5535.16 -2932.62; ...
-630.904 5542.78 -2933.62; ...
-4003.35 5569.71 -2938.71; ...
-3997.88 5561.21 -2936.45; ...
-4006.09 5563.18 -2933.26; ...
-3989.36 5563.34 -2938.28; ...
-3988.93 5556 -2932.9; ...
-3974.41 5555.96 -2936; ...
-3957.03 5554.46 -2933.8; ...
-3979.5 5565.79 -2933.75; ...
-3942.02 5550.34 -2933.45; ...
-3931.85 5549.45 -2929.01; ...
-712.129 5548.89 -2940.11; ...
-702.679 5550.82 -2933.04; ...
-679.08 5559.51 -2941.53; ...
-685.748 5557.91 -2933.17; ...
-659.805 5567.72 -2940.82; ...
-646.797 5570.03 -2944.07; ...
-634.149 5571.69 -2944.52; ...
-625.879 5558.93 -2941.33; ...
-615.339 5573.15 -2944.43; ...
-607.963 5558.17 -2938.58; ...
-592.176 5573 -2941.75; ...
-591.788 5551.42 -2930.04; ...
-575.245 5557.52 -2928.99; ...
-4035.54 5592.74 -2939.33; ...
-4031.57 5581.43 -2931.19; ...
-4044.14 5592.02 -2935.36; ...
-4018.01 5580.64 -2938.12; ...
-4016 5570.35 -2932.27; ...
-4004.1 5580.21 -2937.03; ...
-3991.94 5572.25 -2935.99; ...
-3994.48 5579.49 -2930.7; ...
-673.508 5565.57 -2936.95; ...
-663.677 5568.67 -2931.66; ...
-642.292 5577.71 -2942.01; ...
-648.337 5575.98 -2932.82; ...
-622.589 5585.03 -2942.07; ...
-606.098 5584.91 -2945.84; ...
-593.408 5590.66 -2946.07; ...
-577.257 5589.76 -2944.89; ...
-568.715 5573.25 -2938.11; ...
-554.266 5589.19 -2940.68; ...
-552.872 5569.2 -2931.65; ...
-541.114 5574.47 -2929.52; ...
-4051.73 5607.1 -2940.62; ...
-4049.75 5599.2 -2939.05; ...
-4058.84 5606.53 -2937.67; ...
-4035.02 5600.74 -2938.63; ...
-4017.96 5592.53 -2933.84; ...
-4028.86 5602.49 -2932.04; ...
-4002.59 5585.83 -2929.15; ...
-636.198 5583.48 -2937.13; ...
-625.8 5586 -2931.16; ...
-603.459 5594.85 -2943.32; ...
-610.211 5593.07 -2932.87; ...
-584.56 5603.19 -2942.37; ...
-567.656 5602.94 -2945.66; ...
-554.843 5608.4 -2945.62; ...
-535.978 5606.94 -2940.88; ...
-534.671 5585.62 -2931.69; ...
-522.479 5592.17 -2927.97; ...
-4070.17 5622.75 -2938.74; ...
-4065.83 5613.74 -2938.11; ...
-4078.16 5621.12 -2932.73; ...
-4054.92 5615.93 -2938.06; ...
-4043.01 5609.19 -2935.17; ...
-4050.65 5616.17 -2933.11; ...
-598.418 5600.77 -2937.74; ...
-589.723 5603.95 -2931.04; ...
-563.465 5617.12 -2942.24; ...
-575.773 5611.67 -2930.52; ...
-548.762 5619.12 -2946.16; ...
-536.682 5625.43 -2945.49; ...
-517.008 5625.47 -2941.45; ...
-515.533 5604.61 -2931.28; ...
-501.306 5612.75 -2929.41; ...
-4113.26 5647.54 -2937.58; ...
-4104.34 5636.38 -2932.68; ...
-4118.83 5641.14 -2929.99; ...
-4089.89 5640.27 -2938.57; ...
-4087.76 5629 -2935.27; ...
-4073.1 5632.86 -2936.54; ...
-4061.16 5624.5 -2931.62; ...
-4069.49 5633.58 -2930.61; ...
-565.295 5620 -2931.5; ...
-547.282 5629.33 -2944; ...
-554.283 5628.31 -2934.48; ...
-529.039 5638.22 -2942.7; ...
-515.708 5639.74 -2944.93; ...
-502.099 5641.05 -2943.09; ...
-495.004 5627.41 -2936.6; ...
-479.23 5642.59 -2938.06; ...
-480.823 5624.69 -2929.23; ...
-469.037 5630.75 -2926.9; ...
-4129.57 5661.12 -2940.29; ...
-4132.65 5649.18 -2930.67; ...
-4140.4 5656.81 -2935.62; ...
-4106.38 5659.52 -2940.29; ...
-4090.52 5652.57 -2936.95; ...
-4079.37 5642.73 -2932.87; ...
-4086.3 5653.59 -2931.54; ...
-543.324 5636.14 -2939.16; ...
-534.288 5640.23 -2933.05; ...
-511.077 5647.86 -2942.63; ...
-518.065 5647.67 -2933.26; ...
-491.17 5656.2 -2940.64; ...
-475.197 5657.71 -2942.11; ...
-459.172 5658.8 -2939.36; ...
-461.222 5641.38 -2930.45; ...
-448.53 5648.68 -2928.07; ...
-4147.01 5676.64 -2942.5; ...
-4148.35 5664.04 -2937.46; ...
-4157.04 5670.98 -2938.8; ...
-4123.63 5676.69 -2942.66; ...
-4108.56 5672.59 -2939.41; ...
-4099.04 5665.4 -2932.17; ...
-4107.13 5675.86 -2935.72; ...
-505.52 5654.56 -2937.57; ...
-497.716 5659.38 -2932.02; ...
-470.042 5669.52 -2940.54; ...
-484.662 5666.88 -2931.35; ...
-457.105 5671.65 -2943.88; ...
-444.513 5674.27 -2942.06; ...
-437.479 5661.79 -2931.88; ...
-424.558 5679.32 -2938.02; ...
-426.202 5668.43 -2931.56; ...
-419.525 5671.88 -2929.3; ...
-4189.56 5702.07 -2941.31; ...
-4185.93 5689.79 -2937.02; ...
-4197.33 5696.56 -2937.41; ...
-4166.48 5694.08 -2942.77; ...
-4168.03 5678.8 -2937.8; ...
-4142.13 5692.87 -2943.19; ...
-4126.47 5689.3 -2941.48; ...
-4116.79 5683.31 -2937.73; ...
-4124.72 5691.83 -2937.84; ...
-474.159 5674.32 -2931.91; ...
-453.398 5680.37 -2942.61; ...
-461.964 5681.63 -2933.23; ...
-434.721 5690.8 -2941.42; ...
-419.665 5693.29 -2942.23; ...
-405.665 5695.65 -2938.81; ...
-410.553 5680.38 -2930.07; ...
-399.348 5688.14 -2928.31; ...
-4204.21 5716.54 -2941.5; ...
-4206.33 5704.11 -2937.57; ...
-4214.33 5711.61 -2938.36; ...
-4180.05 5714.2 -2942.47; ...
-4159.38 5705.71 -2942.7; ...
-4148.31 5706.61 -2940.06; ...
-4135.27 5698.83 -2938; ...
-4143.81 5706.82 -2936.57; ...
-449.406 5688.4 -2938.6; ...
-442.098 5695.16 -2933.58; ...
-414.063 5706.48 -2940.52; ...
-428.433 5704.12 -2933.83; ...
-401.47 5709.01 -2942.67; ...
-391.345 5710.72 -2940.92; ...
-387.053 5700.06 -2930.09; ...
-378.293 5714.56 -2937.54; ...
-374.821 5708.59 -2930.17; ...
-367.452 5718.61 -2930.78; ...
-4221.59 5733.21 -2941.37; ...
-4221.78 5719.46 -2938.62; ...
-4229.73 5727.04 -2938.91; ...
-4199.13 5733.15 -2941.71; ...
-4182.38 5727.86 -2940.03; ...
-4167.76 5719.12 -2937.34; ...
-4180.37 5730.49 -2936.31; ...
-4152.81 5712.21 -2934.82; ...
-418.571 5712.4 -2933.18; ...
-395.596 5722.45 -2940.12; ...
-408.421 5720.64 -2933.09; ...
-382.259 5723.49 -2941.7; ...
-370.354 5729.07 -2938.92; ...
-359.714 5732.8 -2933.45; ...
-4263.25 5757.62 -2938.71; ...
-4255.59 5743.88 -2935; ...
-4268.69 5750.08 -2932.76; ...
-4241.26 5750.83 -2941.15; ...
-4239.39 5734.43 -2937.52; ...
-4218.78 5750.79 -2941.61; ...
-4203.37 5746.9 -2939.67; ...
-4192.41 5739.38 -2936.55; ...
-4201.84 5749.29 -2936.12; ...
-399.823 5728.77 -2933.04; ...
-377.035 5740.53 -2938.6; ...
-390.473 5737.23 -2932.26; ...
-359.509 5745.63 -2938.16; ...
-354.514 5741.16 -2934.67; ...
-4278.84 5771.46 -2938.99; ...
-4277.35 5758.94 -2933.37; ...
-4287.39 5766.95 -2931.25; ...
-4256.8 5769.95 -2942.05; ...
-4236.4 5763.45 -2941.96; ...
-4225.82 5765.11 -2939.48; ...
-4212.64 5757.1 -2936.68; ...
-4221.27 5765.57 -2936.01; ...
-382.306 5746.03 -2931.98; ...
-361.119 5762.28 -2937.39; ...
-373.542 5756.09 -2931.57; ...
-345.733 5764.35 -2936.75; ...
-348.532 5748.89 -2932.48; ...
-338.736 5758.09 -2928.46; ...
-4315.56 5792.37 -2938.23; ...
-4307.86 5783.5 -2934.13; ...
-4318.71 5785.6 -2929.78; ...
-4295.27 5787.65 -2940.7; ...
-4296.46 5775.57 -2931.84; ...
-4274.56 5781.87 -2942.44; ...
-4262.81 5783.22 -2941.03; ...
-4244.96 5775.37 -2937.93; ...
-4257.39 5783.69 -2937.48; ...
-4229.82 5770.25 -2934.83; ...
-365.639 5767.11 -2931.78; ...
-347.47 5778.73 -2938.44; ...
-355.452 5780.98 -2932.58; ...
-331.101 5786.06 -2937.47; ...
-332.336 5769.42 -2930.87; ...
-322.125 5778.33 -2928.67; ...
-4351.88 5811.49 -2938.11; ...
-4346.09 5800.06 -2931.71; ...
-4359.1 5806.3 -2932.43; ...
-4330.44 5805.58 -2939.03; ...
-4330.12 5792.72 -2930.5; ...
-4310.29 5799.7 -2941.66; ...
-4298.02 5800.36 -2941.49; ...
-4281.84 5792.59 -2939.31; ...
-4291.74 5800.82 -2939.54; ...
-4267.23 5787.67 -2936.04; ...
-340.366 5797.16 -2937.5; ...
-349.197 5794.08 -2933.19; ...
-328.031 5802.27 -2940.34; ...
-313.563 5806.14 -2938.9; ...
-315.436 5789.2 -2931.76; ...
-304.021 5797.19 -2929.77; ...
-4365.84 5826.07 -2938.58; ...
-4365.02 5814.88 -2935.64; ...
-4374.92 5820.69 -2934.22; ...
-4345.48 5818.95 -2939.68; ...
-4332.23 5819.38 -2938.05; ...
-4314.11 5810.07 -2937.27; ...
-4324.7 5820.2 -2933.47; ...
-4299.21 5804.91 -2937.34; ...
-344.25 5801.39 -2932.53; ...
-323.281 5816.44 -2938.28; ...
-335.631 5810.77 -2931.6; ...
-310.329 5821.59 -2941.74; ...
-295.243 5825.1 -2941.16; ...
-296.237 5807.97 -2933.14; ...
-282.003 5816.19 -2931.5; ...
-4409.98 5849.49 -2937.86; ...
-4402.16 5838.63 -2933.37; ...
-4415.46 5844.57 -2930.35; ...
-4388.08 5843.04 -2938.96; ...
-4385.48 5829.78 -2934.76; ...
-4368.14 5838.95 -2937.96; ...
-4349.44 5831.78 -2934.94; ...
-4362.65 5843.13 -2932.73; ...
-4334.02 5826.18 -2932.94; ...
-327.133 5820.48 -2930.64; ...
-305.243 5835.17 -2939; ...
-317.151 5830.09 -2930.28; ...
-293.214 5839.58 -2943.63; ...
-281.305 5841.6 -2944.15; ...
-275.101 5829.09 -2938.55; ...
-261.126 5844.74 -2940.96; ...
-261.431 5828.26 -2931.76; ...
-252.145 5835.2 -2930.74; ...
-4424.65 5862.43 -2938.69; ...
-4423.01 5852.44 -2933.37; ...
-4433.08 5857.19 -2931.88; ...
-4404.52 5855.53 -2940.09; ...
-4391.88 5855.71 -2937.66; ...
-4377.2 5848.71 -2935.98; ...
-4382.87 5856.12 -2932.67; ...
-308.404 5839.42 -2930.08; ...
-287.174 5852.74 -2940.23; ...
-298.752 5848.53 -2930.29; ...
-272.197 5854.85 -2945.13; ...
-259.968 5861.44 -2945.74; ...
-242.892 5862.95 -2941.4; ...
-244.66 5845.8 -2932.33; ...
-234.534 5855.28 -2929.17; ...
-4466.79 5883.76 -2939.98; ...
-4457.96 5874.6 -2935.99; ...
-4469.01 5877.34 -2931.85; ...
-4445.67 5878.57 -2940.3; ...
-4444.96 5865.53 -2933.19; ...
-4425.55 5873.86 -2937.98; ...
-4408.02 5865.34 -2935.86; ...
-4416.62 5875.01 -2930.62; ...
-4392.34 5861.96 -2930.32; ...
-290.264 5857.65 -2930.38; ...
-267.949 5869.81 -2941.75; ...
-280.443 5866.82 -2931.01; ...
-253.389 5871.81 -2946.23; ...
-241.5 5878.54 -2945.4; ...
-223.502 5880.92 -2941.01; ...
-225.982 5866.55 -2931.54; ...
-215.661 5875.27 -2931.78; ...
-4480.5 5896.6 -2941.37; ...
-4482.31 5885.68 -2931.77; ...
-4489.25 5893 -2938.61; ...
-4461.15 5890.14 -2942.69; ...
-4448.81 5890.82 -2940.59; ...
-4433.13 5885.21 -2932.47; ...
-4442.58 5892.08 -2938.24; ...
-271.204 5875.86 -2931.55; ...
-251.768 5882.28 -2943.43; ...
-259.842 5884.05 -2933.29; ...
-234.167 5892.02 -2941.66; ...
-219.39 5893.4 -2943.26; ...
-203.591 5897.42 -2940.11; ...
-207.141 5884.45 -2933.98; ...
-196.85 5892.33 -2933; ...
-4521.45 5919.63 -2939.63; ...
-4510.45 5906.67 -2934.68; ...
-4522.97 5911.4 -2930.83; ...
-4500.14 5913.87 -2941.59; ...
-4496.81 5899.25 -2937.96; ...
-4481.12 5908.2 -2939.32; ...
-4462.61 5899.48 -2937.28; ...
-4473.16 5909.37 -2931.56; ...
-4448.31 5895.42 -2937.23; ...
-248.594 5890.79 -2938.04; ...
-241.298 5896.99 -2932.24; ...
-216.11 5903.02 -2940.02; ...
-226.838 5904.29 -2931.3; ...
-198.786 5915.25 -2938.37; ...
-182.304 5913.98 -2938.67; ...
-187.794 5901.33 -2934; ...
-177.435 5909.46 -2932.77; ...
-4538.9 5935.1 -2941.85; ...
-4537.68 5921.16 -2929.62; ...
-4547.59 5931.23 -2935.95; ...
-4518.08 5933.3 -2944.76; ...
-4503.2 5927.92 -2941.94; ...
-4489.54 5921.06 -2932.08; ...
-4500.67 5931.37 -2938.23; ...
-212.286 5913.67 -2931.45; ...
-202.564 5920.35 -2932.39; ...
-179.879 5930.85 -2938.16; ...
-193.932 5927.62 -2931.57; ...
-163.291 5931.28 -2938.3; ...
-168.577 5918.69 -2933.72; ...
-158.885 5927.34 -2932.75; ...
-4556.11 5952.68 -2943.46; ...
-4556.53 5940.56 -2937.9; ...
-4565.38 5949.4 -2939.14; ...
-4535.12 5950.53 -2945.32; ...
-4520.73 5946.27 -2944.81; ...
-4510.53 5939.61 -2940.82; ...
-4517.71 5948.91 -2941.22; ...
-184.75 5937.36 -2931.28; ...
-160.998 5948.19 -2938.53; ...
-174.656 5945 -2934.22; ...
-144.832 5949.8 -2938.02; ...
-150.383 5937.05 -2933.67; ...
-140.97 5946.18 -2932.73; ...
-4571.47 5971.55 -2941.83; ...
-4574.03 5958.98 -2938.61; ...
-4583.04 5968.5 -2938.66; ...
-4550.55 5963.21 -2943.78; ...
-4538.59 5963.78 -2941.9; ...
-4526.43 5956.21 -2941.07; ...
-4532.34 5963.96 -2939.17; ...
-166.017 5954.28 -2933.95; ...
-142.138 5967.66 -2937.45; ...
-156.327 5962.59 -2934.2; ...
-126.197 5968.96 -2937.9; ...
-132.31 5956.05 -2933.64; ...
-122.671 5965.21 -2932.78; ...
-4590.48 5990.13 -2940.78; ...
-4592.1 5977.8 -2938.05; ...
-4601.51 5986.7 -2938.52; ...
-4570.53 5983.84 -2938.39; ...
-4552.55 5974.25 -2935.82; ...
-4562.46 5985.18 -2930.53; ...
-4537.81 5968.22 -2935.59; ...
-147.877 5973.66 -2931.76; ...
-122.989 5987.54 -2937.62; ...
-136.745 5986.58 -2930.11; ...
-107.356 5987.79 -2938.3; ...
-113.589 5974.95 -2933.79; ...
-103.554 5983.92 -2933; ...
-4609.39 6006.99 -2941.47; ...
-4610.44 5994.8 -2938.65; ...
-4620.04 6002.49 -2939.61; ...
-4590.21 6001.78 -2938.24; ...
-4575.61 5993.86 -2932.73; ...
-4582.16 6003.1 -2930.51; ...
-126.593 5994.34 -2933.88; ...
-104.898 6005.54 -2938.89; ...
-118.543 6004.25 -2932.5; ...
-89.1428 6005.72 -2938.65; ...
-94.356 5993.49 -2934.02; ...
-84.4105 6002.34 -2933.09; ...
-4653.11 6031.04 -2944.1; ...
-4647.96 6020.01 -2939.39; ...
-4659.21 6025.8 -2940.3; ...
-4629.15 6024.38 -2942.7; ...
-4630.69 6010.08 -2939.1; ...
-4608.74 6018.88 -2939.26; ...
-4594.07 6011.18 -2933.67; ...
-4600.19 6020.4 -2931.55; ...
-109.036 6012.67 -2934.85; ...
-88.181 6021.68 -2939.17; ...
-101.103 6020.25 -2935.25; ...
-73.2575 6022.3 -2938.25; ...
-76.1401 6011.63 -2933.92; ...
-67.2783 6020.41 -2932.78; ...
-4668.12 6044.92 -2944.64; ...
-4668.44 6033.25 -2940.1; ...
-4677.29 6040.87 -2940.56; ...
-4644.29 6042.76 -2944.05; ...
-4626.47 6036.67 -2940.07; ...
-4612.34 6028.63 -2934.43; ...
-4618.21 6038.23 -2931.98; ...
-92.8136 6029.52 -2934.67; ...
-75.1213 6032.71 -2938; ...
-83.4828 6035.81 -2933.75; ...
-61.6123 6038.45 -2936.64; ...
-60.5228 6029.48 -2933.47; ...
-50.6878 6039.5 -2932.89; ...
-4685.27 6062.21 -2944.38; ...
-4686.03 6049.78 -2940.38; ...
-4695.01 6058.5 -2940.8; ...
-4660.81 6060.26 -2944.04; ...
-4643.24 6054.83 -2940.48; ...
-4629.73 6046.77 -2934.96; ...
-4635.69 6056.48 -2932.29; ...
-70.9059 6045.4 -2930.56; ...
-58.324 6051.1 -2932.57; ...
-45.4614 6051.48 -2935.68; ...
-30.5211 6063.92 -2937.77; ...
-30.0093 6054.42 -2932.9; ...
-41.286 6062.59 -2935.59; ...
-14.9458 6065.57 -2937.97; ...
-18.3931 6059.01 -2931.13; ...
-10.0638 6064.92 -2933.15; ...
-4703.13 6080.48 -2943.54; ...
-4703.83 6067.92 -2940.28; ...
-4712.92 6076.95 -2940.22; ...
-4678.17 6078.27 -2943.11; ...
-4660.38 6072.85 -2939.85; ...
-4646.98 6064.91 -2934.86; ...
-4653.17 6074.64 -2931.67; ...
-36.2117 6067.53 -2935.87; ...
-14.2096 6077.94 -2938.24; ...
-29.302 6075.39 -2931.99; ...
1.47074 6080.68 -2939.97; ...
-3.66784 6071.46 -2936.59; ...
5.27919 6080.25 -2935.24; ...
-4721.46 6098.84 -2942.53; ...
-4721.9 6086.38 -2939.48; ...
-4731.22 6095.35 -2939.25; ...
-4696.12 6096.54 -2941.84; ...
-4677.98 6090.96 -2938.44; ...
-4664.53 6083.02 -2933.83; ...
-4670.9 6092.71 -2930.43; ...
-18.4823 6082.98 -2932.35; ...
4.08846 6094.59 -2938.27; ...
-8.83226 6089.58 -2933.62; ...
19.2197 6098.09 -2939.79; ...
13.1638 6088.38 -2937.41; ...
22.2263 6097.3 -2935.28; ...
-4740.28 6117.17 -2941.79; ...
-4740.47 6104.67 -2938.53; ...
-4750.11 6113.54 -2938.36; ...
-4714.57 6114.94 -2940.9; ...
-4696.13 6109.25 -2937.03; ...
-4682.42 6101.14 -2932.38; ...
-4689.04 6110.9 -2928.93; ...
0.431943 6099.8 -2931.26; ...
22.5224 6112.97 -2937.78; ...
10.1851 6107.96 -2932.92; ...
37.7994 6115.86 -2938.31; ...
30.7656 6105.56 -2936.2; ...
41.4058 6115.12 -2930.92; ...
-4759.49 6135.73 -2941.48; ...
-4759.7 6122.96 -2937.78; ...
-4769.65 6132.01 -2937.78; ...
-4733.35 6133.45 -2940.62; ...
-4714.7 6127.75 -2936.44; ...
-4700.81 6119.52 -2931.23; ...
-4707.6 6129.43 -2928.25; ...
19.1297 6118.85 -2930.97; ...
40.3024 6131.31 -2937.74; ...
28.1924 6126.97 -2933.26; ...
56.5703 6132.83 -2937.59; ...
50.8877 6122.66 -2933.98; ...
60.7383 6129.69 -2931.72; ...
-4778.34 6154.64 -2941.64; ...
-4779.23 6141.72 -2937.47; ...
-4788.96 6151.1 -2937.8; ...
-4752.17 6152.14 -2940.78; ...
-4733.39 6146.36 -2936.58; ...
-4719.43 6138.11 -2931.06; ...
-4726.13 6148.08 -2928.42; ...
35.5497 6137.39 -2932.53; ...
58.1125 6149.64 -2937.72; ...
44.5037 6146.42 -2933.66; ...
75.3572 6150.82 -2937.01; ...
70.189 6138.09 -2932.87; ...
79.8814 6146.38 -2931.7; ...
-4795.07 6173.25 -2942.11; ...
-4797.54 6160.96 -2937.84; ...
-4805.84 6170.52 -2938.52; ...
-4770.52 6170.8 -2941.05; ...
-4751.92 6165.09 -2936.89; ...
-4737.94 6156.81 -2931.34; ...
-4744.47 6166.85 -2928.72; ...
52.5306 6156.71 -2932.98; ...
76.8157 6168.36 -2937.56; ...
62.2488 6164.94 -2933.81; ...
94.7813 6171.92 -2936.82; ...
88.8539 6157.54 -2931.43; ...
101.024 6172.89 -2927.44; ...
-4805.96 6188.34 -2942.27; ...
-4812.05 6180.35 -2938.65; ...
-4817.85 6193.13 -2939.27; ...
-4788.54 6188.73 -2940.97; ...
-4770.24 6183.63 -2937.02; ...
-4756.23 6175.56 -2931.59; ...
-4762.64 6185.53 -2928.81; ...
70.9211 6174.96 -2932.81; ...
96.5262 6187.41 -2937.66; ...
81.6002 6183.21 -2933.31; ...
113.267 6192.1 -2939; ...
108.784 6182.87 -2934.2; ...
118.288 6193.44 -2934.01; ...
-4811.56 6206.18 -2939.78; ...
-4827.47 6202.14 -2936.2; ...
-4789.87 6201.76 -2936.56; ...
-4774.63 6193.99 -2931.48; ...
-4781.4 6203.93 -2928.52; ...
92.1148 6193.42 -2931.51; ...
115.529 6205.83 -2937.94; ...
102.803 6200.72 -2933.33; ...
129.152 6209.55 -2939.93; ...
125.168 6201.2 -2936.96; ...
132.903 6210.23 -2935.44; ...
-4830.17 6228.61 -2939.26; ...
-4835.17 6215.89 -2936.59; ...
-4842.82 6226.36 -2937.69; ...
-4809.91 6221.21 -2936.17; ...
-4794.31 6212.49 -2931.05; ...
-4800.72 6223.01 -2928.46; ...
112.252 6211.08 -2931.25; ...
132.396 6223.39 -2936.94; ...
121.744 6219.1 -2932.22; ...
139.689 6222.68 -2939.27; ...
138.69 6217.84 -2937.24; ...
146.982 6230.29 -2933.64; ...
-4846.12 6246.81 -2939.35; ...
-4849.44 6235.34 -2937.96; ...
-4856.79 6244.02 -2938.18; ...
-4828.36 6240.77 -2936.63; ...
-4813.54 6232.21 -2931.32; ...
-4819.86 6241.99 -2929.28; ...
130.726 6230.61 -2927.9; ...
146.595 6236.08 -2936.97; ...
141.174 6241.72 -2928.96; ...
154.682 6240.86 -2934.82; ...
-4857.21 6261.12 -2938.51; ...
-4864.86 6253.11 -2934.91; ...
-4871.46 6267.87 -2935.8; ...
-4844.58 6257.22 -2937.02; ...
-4831.8 6250.14 -2932.18; ...
-4837.76 6258.61 -2930.05; ...
149.668 6246.7 -2934.34; ...
157.82 6249.98 -2936.21; ...
167.137 6259.17 -2937.18; ...
165.816 6253.12 -2935.11; ...
162.016 6260.99 -2935.56; ...
172.595 6259.86 -2933.2; ...
-4863.89 6273.88 -2936.12; ...
-4874.42 6276.92 -2936.31; ...
-4848.6 6265.91 -2932.1; ...
-4854.83 6274.86 -2928.78; ...
167.467 6265.27 -2936.67; ...
175.501 6270.27 -2935.49; ...
187.468 6284.72 -2935.1; ...
184.721 6274.06 -2932.42; ...
177.365 6286.65 -2932.98; ...
191.898 6283.01 -2927.85; ...
-4884.73 6298.04 -2936.05; ...
-4885.75 6291.2 -2935.19; ...
-4889.27 6297.55 -2935.88; ...
-4875.9 6287.02 -2934.59; ...
-4863.57 6283.25 -2928.93; ...
-4880.24 6302.26 -2929.89; ...
188.564 6298.73 -2935.27; ...
181.519 6296.75 -2932.75; ...
195.371 6296.29 -2935.81; ...
195.707 6291 -2932.77; ...
202.446 6302.37 -2930.06; ...
-4902.73 6316.94 -2934.09; ...
-4903.27 6308.89 -2929.7; ...
-4908.99 6317.53 -2931.32; ...
-4893.3 6307.02 -2934.37; ...
-4886.58 6305.7 -2933.96; ...
-4898.42 6319.29 -2933.21; ...
184.97 6304.08 -2930.36; ...
200.493 6309.67 -2935.72; ...
193.609 6316.52 -2930.06; ...
209.036 6313.69 -2931.77; ...
-4920.29 6336.21 -2933.82; ...
-4919.44 6328.98 -2931.09; ...
-4926.84 6335.61 -2929.85; ...
-4910.99 6326.75 -2933.25; ...
-4903.72 6323.83 -2933.64; ...
-4914.75 6337.11 -2933.22; ...
202.099 6320.84 -2935.78; ...
211.548 6324.78 -2936.76; ...
224.53 6338.39 -2938.35; ...
221.102 6327.54 -2934.71; ...
214.725 6340.1 -2937.64; ...
227.928 6333.33 -2932.73; ...
-4942.98 6360.89 -2933.55; ...
-4939.56 6349.85 -2930.02; ...
-4946.57 6354.99 -2928.54; ...
-4929.46 6347.02 -2932.78; ...
-4920.62 6342.1 -2933.92; ...
-4931.77 6361.54 -2930.74; ...
222.862 6350.99 -2938.74; ...
212.643 6353.46 -2931.19; ...
236.619 6356.09 -2938.92; ...
235.01 6342.55 -2933.66; ...
243.029 6351.02 -2932.97; ...
-4955.93 6376.78 -2934.8; ...
-4953.64 6364.08 -2929.63; ...
-4961.98 6371.99 -2928.19; ...
-4942.45 6370.58 -2934.76; ...
-4937.47 6371.47 -2931.63; ...
227.269 6367.45 -2936.37; ...
217.817 6365.68 -2930.27; ...
238.986 6370.26 -2940.3; ...
248.531 6372.02 -2939.09; ...
249.544 6361.12 -2934.18; ...
258.639 6373.41 -2933.08; ...
-4972.32 6394.25 -2935.98; ...
-4969.72 6381.74 -2929.36; ...
-4979.09 6390.15 -2928.46; ...
-4956.92 6387.93 -2935.54; ...
-4944.89 6379.3 -2931.74; ...
-4950.29 6388.69 -2929.6; ...
221.079 6372.45 -2928.33; ...
243.34 6385.45 -2937.21; ...
229.09 6381.43 -2929.52; ...
260.975 6388.27 -2937.46; ...
266.648 6382.97 -2930.74; ...
-4989.69 6411.34 -2937.19; ...
-4987.02 6399.31 -2930.36; ...
-4996.24 6407.04 -2929.5; ...
-4974.26 6405.13 -2936.82; ...
-4961.18 6397.09 -2931.95; ...
-4967.69 6405.73 -2930.41; ...
236.774 6393.09 -2928.3; ...
258.355 6402.48 -2938.36; ...
248.254 6405.95 -2931.14; ...
274.82 6409.89 -2937.78; ...
273.044 6393.98 -2931.58; ...
281.036 6403.56 -2929.66; ...
-5007.27 6429.47 -2937.77; ...
-5003.83 6416 -2930.99; ...
-5012.9 6424.2 -2929.38; ...
-4991.74 6422.43 -2937.52; ...
-4978.72 6413.84 -2932.96; ...
-4985.03 6422.82 -2930.86; ...
264.763 6421.86 -2937.23; ...
253.847 6419.55 -2929.19; ...
277.695 6425.25 -2941.45; ...
291.604 6430.85 -2939.39; ...
288.733 6414.74 -2930.57; ...
298.797 6424.86 -2928.41; ...
-5026.94 6450.4 -2940.19; ...
-5022.1 6435.46 -2930.6; ...
-5037.29 6449.92 -2928.76; ...
-5011.02 6443.5 -2938.83; ...
-4996.54 6433.03 -2932.69; ...
-5006.29 6449.12 -2929.38; ...
259.26 6428.71 -2929.82; ...
279.826 6437.95 -2941.65; ...
269.167 6442.39 -2932.26; ...
292.897 6447.86 -2944.67; ...
309.096 6452.08 -2942.22; ...
307.921 6436.88 -2930.48; ...
320.606 6450.33 -2927.67; ...
-5045.57 6469.64 -2942.95; ...
-5043.5 6460.39 -2938.44; ...
-5054.73 6470.37 -2938.71; ...
-5030.63 6463 -2943.21; ...
-5019.47 6456.35 -2939.54; ...
-5027.12 6467.76 -2939.61; ...
284.823 6457.46 -2940.42; ...
275.323 6455.16 -2933.83; ...
299.452 6460.33 -2946.36; ...
309.693 6466.9 -2947.65; ...
321.277 6468.38 -2944.7; ...
323.957 6459.61 -2937.23; ...
332.766 6471.9 -2933.64; ...
-5064.31 6487.66 -2941.86; ...
-5061.53 6478.56 -2940.35; ...
-5073.52 6488.15 -2938.09; ...
-5048.62 6480.34 -2942.71; ...
-5037.44 6473.76 -2941.82; ...
-5043.97 6484.09 -2938.96; ...
278.845 6462.48 -2931.35; ...
301.404 6476.36 -2943.07; ...
287.066 6472.17 -2932.81; ...
316.3 6477.9 -2947.73; ...
331.047 6486.29 -2944.19; ...
341.325 6485.4 -2932.13; ...
-5083.55 6506.82 -2940.27; ...
-5081.28 6496.96 -2938.76; ...
-5093.46 6506.57 -2936.8; ...
-5066.7 6498.35 -2940.47; ...
-5054.95 6490.66 -2939.92; ...
-5060.43 6500.85 -2936.85; ...
294.81 6483.72 -2932.03; ...
317.321 6492.15 -2944.93; ...
305.877 6495.99 -2933.58; ...
329.48 6501.97 -2946.37; ...
341.162 6503.84 -2944.49; ...
343.618 6494.21 -2939.08; ...
351.608 6506.65 -2933.87; ...
-5101.92 6524.48 -2940.18; ...
-5100.57 6515.07 -2938.08; ...
-5110.53 6523.4 -2936.97; ...
-5086.06 6522.73 -2938.9; ...
-5071.91 6510.23 -2937.37; ...
-5075.25 6525.92 -2930.87; ...
321.53 6512.57 -2938.87; ...
310.843 6509.53 -2927.91; ...
336.481 6514.93 -2945.1; ...
351.732 6522.68 -2942.13; ...
357.964 6517.98 -2933.34; ...
-5112.82 6538.16 -2939.83; ...
-5115.22 6531.53 -2938.06; ...
-5124.41 6542.86 -2934.88; ...
-5099.69 6538.79 -2940.1; ...
-5086.04 6534.89 -2936.64; ...
-5082.79 6542.71 -2930.1; ...
315.501 6518.57 -2926.99; ...
338.832 6533.33 -2939.28; ...
323.213 6528.06 -2928.46; ...
353.374 6538.01 -2944.45; ...
366.279 6543.01 -2942.62; ...
364.465 6528.09 -2932.57; ...
375.248 6541.51 -2928.22; ...
-5119.25 6555.56 -2938.86; ...
-5129.97 6553.05 -2934.88; ...
-5102.51 6552.87 -2939.36; ...
-5091.89 6547.38 -2936.49; ...
-5098.21 6559.49 -2935.78; ...
330.255 6539.99 -2926.01; ...
355.854 6553.79 -2941.83; ...
340.584 6553.48 -2927.04; ...
367.971 6555.55 -2946.72; ...
377.211 6559.05 -2944.69; ...
379.066 6550.92 -2938.03; ...
387.555 6563.41 -2934.28; ...
-5137.25 6577.06 -2937.18; ...
-5136.68 6561.98 -2932.82; ...
-5146.5 6571.52 -2930.18; ...
-5120.87 6572.23 -2939.18; ...
-5109.01 6565.36 -2937.98; ...
-5115.82 6578.4 -2936.28; ...
350.324 6562.84 -2934.08; ...
370.742 6568.4 -2945.03; ...
358.442 6575.47 -2933.08; ...
387.127 6578.03 -2943.77; ...
396.065 6577.26 -2932.62; ...
-5155.4 6596.33 -2936.37; ...
-5153.77 6581.72 -2930.81; ...
-5163.58 6590.05 -2928.69; ...
-5139.52 6592.37 -2938.82; ...
-5127.56 6585.43 -2937.82; ...
-5134.88 6598.16 -2936.42; ...
376.401 6590.65 -2942; ...
365.178 6594.83 -2929.2; ...
388.29 6592.26 -2946.2; ...
397.298 6594.61 -2943.86; ...
398.782 6585.67 -2939.16; ...
406.76 6597.87 -2933.57; ...
-5174.14 6614.44 -2936.11; ...
-5171.67 6599.85 -2929.27; ...
-5181.82 6608 -2927.59; ...
-5158.57 6611.16 -2938.96; ...
-5146.65 6604.82 -2937.94; ...
-5154.11 6616.9 -2936.82; ...
372.169 6600.91 -2935.81; ...
391.749 6608.39 -2943.28; ...
378.922 6607.88 -2937.86; ...
408.496 6611.36 -2940.87; ...
413.327 6608.7 -2932.71; ...
-5192.97 6631.52 -2936.55; ...
-5190.05 6617.41 -2928.62; ...
-5200.06 6624.98 -2927.23; ...
-5177.67 6628.86 -2939.34; ...
-5165.78 6623.02 -2938.3; ...
-5172.98 6634.6 -2937.11; ...
385.785 6617.01 -2938.11; ...
405.853 6625.45 -2942.28; ...
394.328 6631.3 -2933.47; ...
421.818 6632.9 -2941.13; ...
419.876 6618.6 -2932.5; ...
430.704 6631.23 -2930.56; ...
-5211.8 6647.88 -2938.12; ...
-5208.31 6633.79 -2929.19; ...
-5196.42 6645.55 -2940.2; ...
-5184.58 6640.25 -2938.7; ...
-5191.29 6651.69 -2937.55; ...
413.014 6646.13 -2940.35; ...
403.224 6651.01 -2929.95; ...
424.569 6647.43 -2944.02; ...
433.513 6649.72 -2942.35; ...
434.546 6640.59 -2937.68; ...
443.124 6653.03 -2933.78; ...
-5202.87 6656.88 -2939.84; ...
-5208.95 6668.46 -2939.38; ...
410.055 6656.27 -2935.27; ...
428.633 6663.62 -2942.2; ...
416.79 6663.1 -2937.22; ...
444.059 6666.14 -2940.74; ...
449.238 6664.02 -2933.56; ...
423.479 6672.33 -2937.76; ...
441.209 6680.24 -2941.93; ...
430.761 6686.75 -2934.13; ...
452.774 6684.56 -2940.46; ...
454.023 6673.78 -2933.72; ...
461.5 6687.19 -2932.68; ...
447.914 6702.5 -2939.4; ...
437.964 6708.31 -2930.08; ...
463.996 6702.3 -2938.87; ...
468.9 6697.86 -2929.03; ...
444.333 6714.76 -2935.15; ...
461.157 6718.24 -2941.15; ...
450.457 6726.76 -2933.78; ...
476.893 6723 -2940.45; ...
475.864 6708.89 -2931.75; ...
484.575 6718.32 -2932.31; ...
466.532 6739.17 -2940.48; ...
455.546 6745.91 -2930.61; ...
478.78 6737.31 -2943.98; ...
489.446 6739.04 -2942.13; ...
492.1 6728.77 -2934.85; ...
503.505 6742.54 -2935.82; ...
461.659 6751.15 -2936.24; ...
481.66 6751.05 -2943.25; ...
468.6 6762 -2935.05; ...
499.738 6757.53 -2942.72; ...
509.016 6751.94 -2938.61; ...
486.489 6773.93 -2941.45; ...
474.317 6780.02 -2932.25; ...
499.26 6772.55 -2944.82; ...
508.107 6773.47 -2943.12; ...
512.564 6760.82 -2938.52; ...
517.025 6775.03 -2936.41; ...
481.023 6785.55 -2937.07; ...
500.273 6786.01 -2943.43; ...
488.279 6796.49 -2935.2; ...
512.86 6790.88 -2941.53; ...
521.174 6792.18 -2932.57; ...
504.511 6808.52 -2940.63; ...
494.081 6810.08 -2934.02; ...
520.211 6810.66 -2939.92; ...
525.814 6807.42 -2929.3; ...
497.472 6818.42 -2933.09; ...
515.942 6824.64 -2942.37; ...
506.443 6829.61 -2935.64; ...
526.072 6829.89 -2941.69; ...
529.284 6821.49 -2933.92; ...
533.904 6835.25 -2935.74; ...
521.247 6844.25 -2940.03; ...
510.227 6844.23 -2931.32; ...
532.09 6843.89 -2941.24; ...
538.641 6848.65 -2934.75; ...
515.868 6853.93 -2932.06; ...
537.805 6862.82 -2939.58; ...
525.2 6865.66 -2934.44; ...
543.473 6859.44 -2931.98; ...
538.507 6884.13 -2939.2; ...
528.665 6880.35 -2930.25; ...
551.527 6887.15 -2940.44; ...
548.959 6872.3 -2931.68; ...
558.262 6887.75 -2928.15; ...
533.957 6890.93 -2931.56; ...
550.31 6900.4 -2942.96; ...
542.435 6903.85 -2935.14; ...
561.539 6907.32 -2942.91; ...
562.541 6898.58 -2937.54; ...
571.978 6912.68 -2934.11; ...
557.022 6921.24 -2941.44; ...
546.49 6921.82 -2929.98; ...
573.245 6926.31 -2942.77; ...
582.231 6927.01 -2934.56; ...
553.082 6929.99 -2936.39; ...
569.535 6938.71 -2943.58; ...
559.427 6943.12 -2934.83; ...
581.648 6944.18 -2943.6; ...
584.56 6935.52 -2940.37; ...
591.957 6946.41 -2936.32; ...
575.382 6959.27 -2941.23; ...
564.974 6961.85 -2931.74; ...
591.415 6960.51 -2941.88; ...
597.284 6956.36 -2935.88; ...
571.088 6969.04 -2936.49; ...
587.521 6975.02 -2942.72; ...
577.584 6981.03 -2934.42; ...
599.286 6978.42 -2941.6; ...
601.81 6965.83 -2934.7; ...
609.038 6979.49 -2933.16; ...
593.273 6995.5 -2941.37; ...
583.84 6999.05 -2932.91; ...
608.956 6995.79 -2940.43; ...
615.601 6990.72 -2930.03; ...
589.484 7005.66 -2938.06; ...
604.882 7010.13 -2943.58; ...
596.341 7016.44 -2936.83; ...
616.39 7015.04 -2942.05; ...
619.893 7003.81 -2932.89; ...
626.582 7019.1 -2933.47; ...
609.855 7026.91 -2943.29; ...
603.845 7033.73 -2937.21; ...
625.358 7036.14 -2942.2; ...
635.326 7033.08 -2929.25; ...
614.601 7047.74 -2941.49; ...
604.807 7043.33 -2932.46; ...
625.264 7050.5 -2945.66; ...
634.316 7053.89 -2943.54; ...
637.451 7044.48 -2937.7; ...
645.001 7057.91 -2933.93; ...
609.031 7054 -2931.79; ...
627.364 7063.28 -2944.22; ...
618.073 7068.7 -2934.61; ...
642.698 7072.4 -2942.3; ...
650.402 7069.35 -2934.35; ...
631.771 7083.81 -2942.06; ...
622.881 7082.01 -2937.26; ...
642.572 7085.82 -2945; ...
651.273 7088.29 -2942.63; ...
655.013 7078.76 -2935.28; ...
661.863 7092.02 -2936.25; ...
626.349 7089.79 -2934.92; ...
644.497 7097.74 -2943.72; ...
635.88 7104.9 -2935.25; ...
657.421 7104.43 -2941.76; ...
669.418 7107.62 -2934.48; ...
649.585 7116.24 -2942.19; ...
643.571 7123.77 -2938.16; ...
665.085 7124.97 -2940.92; ...
673.402 7119.4 -2936.25; ...
654.083 7137.4 -2940.44; ...
644.64 7133.32 -2934.95; ...
664.279 7140.26 -2942.87; ...
672.988 7142.89 -2940.77; ...
677.155 7129.76 -2935.69; ...
684.806 7147.04 -2933.92; ...
648.671 7143.14 -2932.2; ...
666.052 7152.88 -2941.49; ...
657.129 7157.83 -2933.85; ...
678.959 7160.16 -2940.24; ...
689.243 7163.39 -2937.04; ...
671.581 7174.37 -2938.91; ...
661.906 7172.04 -2934.87; ...
687.768 7177.86 -2939.68; ...
695.179 7171.46 -2935.67; ...
666.273 7181.42 -2933.49; ...
683.524 7192.16 -2939.68; ...
675.262 7196.62 -2932.44; ...
694.605 7197.23 -2939.6; ...
698.512 7183.8 -2935.49; ...
704.985 7202.15 -2934.41; ...
689.452 7212.42 -2937.89; ...
681.081 7210.05 -2933.63; ...
700.919 7212.82 -2939.71; ...
708.294 7218.69 -2938.04; ...
684.17 7219.23 -2931; ...
704.631 7231.66 -2939.05; ...
693.075 7236.64 -2932.21; ...
712.739 7227.91 -2936.61; ...
703.025 7248.63 -2938.68; ...
699.264 7253.83 -2935.92; ...
711.289 7252.27 -2938.72; ...
715.003 7240.13 -2934.61; ...
719.328 7256.36 -2932.02; ...
707.177 7265.88 -2938.02; ...
699.842 7261.9 -2934.41; ...
716.343 7267.06 -2937.49; ...
724.451 7275.1 -2930.69; ...
702.167 7270.24 -2933.4; ...
717.672 7282.34 -2937.59; ...
708.91 7285.83 -2933.82; ...
725.817 7291.16 -2935.5; ...
722.46 7305.03 -2937.88; ...
712.623 7311.15 -2932.65; ...
730.293 7300.87 -2934.61; ...
721.29 7323.57 -2938.97; ...
717.415 7329.11 -2936.8; ...
729.791 7326.68 -2939.12; ...
733.35 7313.49 -2934.59; ...
740.087 7330.19 -2932.3; ...
726.089 7342.05 -2939.01; ...
717.667 7337.7 -2935.68; ...
735.948 7341.57 -2939.07; ...
743.266 7345.94 -2935.68; ...
720.41 7347.04 -2934.62; ...
740.789 7359.74 -2938.28; ...
728.82 7364.69 -2935.07; ...
748.84 7354.1 -2932.91; ...
739.79 7377.83 -2939.56; ...
735.709 7383.93 -2938.08; ...
750.383 7380.53 -2937.7; ...
753.823 7366.42 -2931.04; ...
762.926 7381.75 -2929.16; ...
744.77 7396.24 -2939.36; ...
736.375 7392.99 -2936.87; ...
760.127 7398.53 -2937.25; ...
768.716 7393.55 -2931.17; ...
738.562 7401.59 -2935.51; ...
754.636 7412.33 -2940.07; ...
744.965 7415.86 -2935.09; ...
766.269 7418.15 -2938.41; ...
771.981 7405.75 -2932.11; ...
779.498 7423.85 -2930.95; ...
758.025 7429.75 -2939.69; ...
749.062 7437.53 -2933.08; ...
772.059 7437.19 -2939.21; ...
783.385 7440.46 -2935.78; ...
762.474 7453.7 -2938.95; ...
750.464 7452.55 -2931.1; ...
780.518 7455.25 -2940.19; ...
789.361 7448.34 -2934.94; ...
754.361 7463.91 -2932.17; ...
774.101 7471.07 -2941.83; ...
763.081 7477.38 -2935.52; ...
785.435 7473.68 -2941.37; ...
791.34 7459.54 -2936.02; ...
793.68 7473.69 -2935.59; ...
777.664 7492.11 -2940.62; ...
766.158 7497.63 -2931.59; ...
789.16 7487.16 -2940.68; ...
794.555 7490.11 -2934.47; ...
773.231 7504.86 -2937.75; ...
788.475 7503.31 -2939.06; ...
779.296 7516.04 -2935.53; ...
794.743 7508.5 -2931.51; ...
789.99 7522.21 -2935.3; ...
785.184 7533.49 -2931.41; ...
795.811 7527.24 -2928.17; ...
792.774 7541.3 -2930.66; ...
786.416 7549.03 -2923.45; ...
797.874 7543.16 -2925.26; ...
793.535 7554.97 -2926.71; ...
798.792 7556.39 -2931.96; ...
805.066 7569.85 -2931.36; ...
803.94 7567.38 -2929.79; ...
803.619 7571.94 -2929.64; ...
808.154 7576.91 -2927.57; ...
809.323 7581.11 -2931.99; ...
806.853 7586.02 -2929.51; ...
814.053 7588.99 -2929.28; ...
815.569 7600.21 -2933.9; ...
807.776 7602.71 -2928.61; ...
820.615 7602.75 -2926.51; ...
815.169 7620.29 -2935.12; ...
806.136 7620.59 -2925.51; ...
822.152 7617.38 -2937.85; ...
823.715 7611.5 -2934.65; ...
827.853 7626.46 -2935.09; ...
811.739 7629.6 -2932.26; ...
823.91 7632.77 -2938.33; ...
817.451 7642.6 -2933.7; ...
829.308 7641.63 -2936.75; ...
826.394 7650.49 -2937.63; ...
822.982 7660.2 -2935.33; ...
831.109 7656.91 -2933.44; ...
828.344 7667.87 -2935.95; ...
822.916 7675.37 -2933.32; ...
832.552 7675.38 -2930.78; ...
828.96 7685.7 -2934.2; ...
822.12 7692.76 -2931.82; ...
834.069 7694.07 -2929.44; ...
829.534 7704.48 -2933.49; ...
821.58 7711.3 -2930.9; ...
836.774 7715.1 -2929.19; ...
830.516 7723.92 -2934.62; ...
821.901 7731.45 -2930.52; ...
837.607 7731.95 -2934.98; ...
833.399 7745.96 -2936.96; ...
822.763 7752.05 -2931.36; ...
840.961 7741.43 -2935.53; ...
830.397 7763.82 -2937.78; ...
824.292 7772.72 -2932.17; ...
838.386 7766.51 -2938.84; ...
842.259 7753.2 -2935.41; ...
845.543 7769.18 -2932.75; ...
833.738 7779.65 -2939.12; ...
829.191 7787.73 -2936.68; ...
843.127 7784.73 -2938.26; ...
850.379 7787.01 -2930.99; ...
837.613 7799.54 -2938.66; ...
828.943 7796.21 -2935.4; ...
850.657 7804.13 -2937.34; ...
855.628 7801.11 -2929.32; ...
830.922 7804.61 -2934.03; ...
846.752 7816.22 -2939.72; ...
837.462 7819.15 -2933.97; ...
856.029 7823.36 -2939.4; ...
859.538 7815.01 -2932.57; ...
863.792 7830.13 -2935.81; ...
849.415 7832.68 -2939.56; ...
841.516 7841.82 -2932.71; ...
859.314 7840.49 -2940.34; ...
866.117 7844.89 -2935.98; ...
852.143 7852.09 -2939.61; ...
844.68 7864.46 -2932.67; ...
861.198 7858.01 -2940.21; ...
866.844 7860.84 -2934.28; ...
854.336 7871.33 -2940.07; ...
849.168 7880.95 -2937.09; ...
862.198 7875.67 -2939.17; ...
866.814 7878 -2932.24; ...
855.834 7891.66 -2938.85; ...
848.908 7890.47 -2935.62; ...
863.527 7890.24 -2937.28; ...
866.719 7896.14 -2930.32; ...
850.977 7899 -2934.43; ...
862.843 7905.93 -2936.02; ...
855.865 7911.48 -2934.01; ...
868.284 7915.75 -2929.62; ...
864.599 7925.29 -2934.57; ...
858.023 7931.89 -2932.18; ...
872.818 7937.29 -2929.79; ...
867.483 7945.09 -2935.12; ...
859.644 7952.11 -2931.68; ...
875.27 7953.48 -2934.65; ...
871.28 7967.07 -2937.44; ...
860.392 7972.15 -2933.31; ...
879.305 7962.92 -2934.85; ...
867.29 7984.13 -2939.53; ...
860.446 7989.93 -2935.01; ...
874.955 7987.76 -2940.18; ...
880.265 7974.75 -2935.48; ...
881.684 7990.84 -2934.41; ...
868.257 7999.77 -2940.94; ...
860.709 8007.19 -2934.86; ...
876.427 8005.91 -2940.66; ...
882.989 8009.47 -2932.96; ...
869.072 8017.8 -2941.23; ...
861.389 8025.58 -2934.29; ...
877.653 8024.6 -2940.58; ...
884.516 8028.6 -2933.22; ...
870.206 8036.82 -2940.84; ...
862.459 8045.11 -2933.31; ...
879.316 8042.71 -2940.16; ...
886.096 8045.45 -2933.49; ...
872.333 8057.63 -2939.5; ...
864.894 8057.36 -2936.58; ...
881.887 8056.48 -2938.63; ...
887.066 8060.65 -2931.63; ...
866.76 8064.84 -2934.53; ...
881.528 8070.84 -2936.85; ...
873.614 8077.75 -2933.87; ...
888.047 8077.5 -2929.44; ...
883.737 8090.12 -2934.78; ...
877.565 8099.52 -2932.27; ...
890.619 8097.04 -2928.01; ...
888.586 8115.42 -2936.37; ...
879.001 8118.65 -2934.08; ...
895.303 8118.37 -2926.92; ...
886.175 8130.82 -2939.93; ...
879.019 8135.37 -2935.5; ...
893.889 8136.95 -2941.81; ...
896.906 8130.73 -2937.6; ...
899.584 8143.26 -2940.64; ...
888.175 8146.93 -2940.63; ...
878.725 8153.32 -2933.45; ...
896.96 8153.49 -2942.09; ...
901.595 8155.09 -2938.41; ...
890.324 8169.81 -2937.56; ...
876.396 8172.73 -2928.15; ...
899.349 8167.15 -2940.25; ...
901.536 8171.53 -2935.51; ...
886.019 8183.39 -2930.56; ...
897.882 8184.12 -2937.92; ...
892.401 8193.47 -2932.72; ...
899.807 8191.79 -2934.46; ...
895.176 8208.53 -2937.26; ...
891.499 8207.56 -2932.45; ...
899.029 8212.88 -2935.74; ...
890.453 8227.09 -2939.78; ...
885.738 8218.14 -2933.01; ...
883.22 8234.14 -2938; ...
896.015 8228.77 -2940.56; ...
899.536 8231.77 -2937.08; ...
889.01 8241.5 -2941.96; ...
878.592 8247.91 -2938.21; ...
895.644 8246.59 -2942.01; ...
899.97 8249.53 -2937.27; ...
886.946 8258.2 -2942.75; ...
875.333 8265.18 -2938.24; ...
895.078 8264.58 -2942.51; ...
900.325 8267.72 -2937.24; ...
885.518 8276.13 -2942.97; ...
873.691 8283.01 -2937.92; ...
894.777 8283.03 -2942.78; ...
900.676 8286.18 -2937.5; ...
884.932 8294.58 -2943.08; ...
873.254 8301.28 -2937.7; ...
894.757 8301.69 -2943.16; ...
900.899 8304.55 -2937.98; ...
884.908 8313.28 -2943.31; ...
873.416 8319.88 -2937.71; ...
894.867 8320.44 -2943.66; ...
901.012 8323 -2938.51; ...
885.114 8332.16 -2943.65; ...
873.716 8338.74 -2937.82; ...
895.044 8339.33 -2944.14; ...
901.136 8341.74 -2938.9; ...
885.396 8351.2 -2943.92; ...
873.974 8357.76 -2937.84; ...
895.337 8358.31 -2944.34; ...
901.36 8360.53 -2938.89; ...
885.783 8370.21 -2943.83; ...
874.215 8376.78 -2937.58; ...
895.818 8376.86 -2943.87; ...
901.636 8378.33 -2938.19; ...
886.401 8388.88 -2942.94; ...
874.437 8395.67 -2936.81; ...
896.546 8393.72 -2942.28; ...
901.666 8393.25 -2936.58; ...
887.624 8407.81 -2940.46; ...
873.831 8414.29 -2935.83; ...
897.699 8404.94 -2939.21; ...
900.513 8403.59 -2934.15; ...
884.095 8426.64 -2938.28; ...
872.63 8432.32 -2935.21; ...
894.648 8416.3 -2933.26; ...
889.58 8434.3 -2934.45; ...
882.025 8443.65 -2937.53; ...
871.729 8449.88 -2934.85; ...
888.592 8448.08 -2931.97; ...
880.787 8460.45 -2936.71; ...
870.501 8467.61 -2934.52; ...
887.477 8465.38 -2930.86; ...
878.842 8478.97 -2936.41; ...
868.012 8485.39 -2934.16; ...
886.106 8484.31 -2930.8; ...
874.666 8502.27 -2937.09; ...
863.969 8498.45 -2932.7; ...
885.859 8503.64 -2931.63; ...
869.627 8521.68 -2939.83; ...
862.093 8512.26 -2931.59; ...
862.988 8528.25 -2935.79; ...
878.339 8521.99 -2939.8; ...
886.538 8521.96 -2932.47; ...
869.905 8535.42 -2941.16; ...
860.811 8540.97 -2933.53; ...
878.874 8539.03 -2940.46; ...
886.575 8539.85 -2932.56; ...
869.022 8551.21 -2940.5; ...
858.907 8558.18 -2931.67; ...
878.539 8556.42 -2940.13; ...
886.403 8558.02 -2932.24; ...
868.023 8569.07 -2939.82; ...
856.382 8579.65 -2931.06; ...
878.349 8574.51 -2939.86; ...
886.44 8576.49 -2931.96; ...
868.044 8587.52 -2940.78; ...
859.172 8597.24 -2937.93; ...
878.535 8592.79 -2939.91; ...
886.724 8595.02 -2931.78; ...
868.265 8605.06 -2941.88; ...
857.25 8611.93 -2937.86; ...
878.644 8611.02 -2939.75; ...
887.003 8613.55 -2931.61; ...
867.452 8622.65 -2941.5; ...
855.493 8629.09 -2937.2; ...
878.238 8629.66 -2939.28; ...
887.025 8632.26 -2931.41; ...
865.542 8641.9 -2940.69; ...
852.434 8647.35 -2935.77; ...
877.205 8649.46 -2938.93; ...
886.942 8651.1 -2931.19; ...
860.749 8666.22 -2940.42; ...
847.309 8662.63 -2933.84; ...
877.465 8669.34 -2939.3; ...
886.913 8669.98 -2930.86; ...
853.602 8685.67 -2941.92; ...
845.841 8678.66 -2936.22; ...
844.607 8692.82 -2938.89; ...
865.603 8686.26 -2943.21; ...
878.743 8687.89 -2939.93; ...
886.762 8689.85 -2931.08; ...
852.971 8699.19 -2942.66; ...
839.779 8705.46 -2937.11; ...
866.123 8703.52 -2943.51; ...
878.94 8704.77 -2940.4; ...
885.129 8706.14 -2935.54; ...
849.541 8716.06 -2941.48; ...
833.389 8722.04 -2934.9; ...
865.172 8722.74 -2942.21; ...
879.405 8716.36 -2939.47; ...
882.802 8716.09 -2933.89; ...
840.956 8739.59 -2939.92; ...
825.688 8736.5 -2932.32; ...
859.133 8744.78 -2942.11; ...
873.991 8731.36 -2937.41; ...
867.508 8749.98 -2939.37; ...
831.247 8758.7 -2940.09; ...
823.202 8751.96 -2934.38; ...
821.94 8766.14 -2936.98; ...
844.095 8759.98 -2942.9; ...
857.605 8763.21 -2942.74; ...
866.609 8764.41 -2937.93; ...
831.124 8772.56 -2941.32; ...
819.069 8779.26 -2936.31; ...
844.685 8777.46 -2943.78; ...
857.547 8780.45 -2942.56; ...
865.68 8781.56 -2936.99; ...
830.812 8788.83 -2941.54; ...
817.63 8795.88 -2935.94; ...
845.184 8795.06 -2943.84; ...
857.834 8797.85 -2942.15; ...
865.071 8798.22 -2936.23; ...
830.558 8806.6 -2941.37; ...
816.283 8813.48 -2935.44; ...
845.485 8813.27 -2943.41; ...
858.062 8814.33 -2941.25; ...
863.869 8812.9 -2934.97; ...
829.06 8825.99 -2940.86; ...
813.123 8831.79 -2934.79; ...
845.502 8833.27 -2942.15; ...
858.558 8825.86 -2939.26; ...
860.92 8824.92 -2933.22; ...
822.907 8850.49 -2940.54; ...
807.492 8846.68 -2933.55; ...
840.898 8855.46 -2942.29; ...
853.616 8840.69 -2936.86; ...
848.496 8859.3 -2938.99; ...
814.563 8869.48 -2941.39; ...
806.212 8862.24 -2936.1; ...
805.333 8876.16 -2938.66; ...
827.107 8870.79 -2943.64; ...
839.945 8873.19 -2942.91; ...
847.627 8872.65 -2937.33; ...
814.383 8882.74 -2942.46; ...
801.859 8888.53 -2937.6; ...
827.501 8887.42 -2944.33; ...
839.655 8889.58 -2942.5; ...
846.722 8889.44 -2936.18; ...
813.06 8898.35 -2942.25; ...
798.84 8904.9 -2936.24; ...
827.105 8904.66 -2944.15; ...
839.678 8907.24 -2942.02; ...
846.532 8907.41 -2935.52; ...
810.918 8916.74 -2941.59; ...
794.965 8922.96 -2934.58; ...
826.547 8924 -2943.88; ...
840.411 8925.76 -2941.73; ...
846.716 8925.3 -2935.27; ...
805.952 8940.82 -2940.92; ...
789.018 8937.98 -2932.38; ...
827.943 8944.05 -2944.11; ...
841.561 8943.29 -2941.1; ...
846.021 8941.14 -2934.42; ...
797.909 8960.08 -2941.28; ...
788.055 8953.15 -2934.74; ...
787.334 8967.06 -2937.43; ...
812.723 8961.41 -2944.32; ...
830.468 8963.79 -2943.42; ...
842.264 8955.36 -2939.04; ...
843.117 8953.96 -2932.84; ...
797.396 8974.1 -2942.25; ...
782.154 8979.99 -2935.81; ...
812.23 8980.12 -2944.75; ...
825.434 8985.31 -2943.31; ...
836.882 8970.62 -2936.73; ...
831.56 8989.64 -2938.8; ...
793.347 8991.45 -2941.63; ...
775.886 8996.67 -2934.12; ...
808.49 8999.64 -2944.5; ...
822.312 9003.44 -2943.23; ...
829.994 9003.28 -2936.98; ...
785.489 9014.49 -2940.64; ...
768.561 9010.75 -2931.46; ...
807.154 9018.93 -2945.04; ...
821.497 9020.52 -2942.92; ...
829.143 9019.86 -2936.05; ...
776.432 9033.3 -2940.67; ...
766.972 9026.16 -2933.62; ...
766.328 9040.54 -2936.54; ...
791.272 9034.69 -2944.74; ...
808.597 9037.27 -2946; ...
821.969 9037.94 -2942.73; ...
829.023 9036.95 -2935.36; ...
776.879 9047.35 -2942.12; ...
762.881 9054.06 -2935.42; ...
792.998 9052.49 -2945.94; ...
809.831 9055.37 -2946.19; ...
822.695 9055.52 -2942.24; ...
828.761 9054.16 -2934.56; ...
776.056 9064.19 -2942.17; ...
759.94 9071.3 -2934.66; ...
793.285 9071.01 -2945.94; ...
810.632 9073.86 -2945.59; ...
823.171 9072.3 -2941.03; ...
827.627 9069.96 -2933.45; ...
773.887 9083.35 -2941.64; ...
756.101 9089.05 -2933.39; ...
792.469 9091.11 -2945.42; ...
811.682 9093.25 -2943.84; ...
823.521 9084.07 -2938.63; ...
824.823 9082.93 -2932.21; ...
768.059 9107.42 -2940.92; ...
750.317 9103.11 -2930.95; ...
792.13 9111.87 -2945.85; ...
807.46 9114.91 -2943.89; ...
818.581 9099.43 -2936.62; ...
813.592 9117.97 -2938.7; ...
759.242 9126.37 -2941.18; ...
749.577 9118.47 -2933.6; ...
748.935 9132.8 -2936.78; ...
774.486 9128.03 -2945.42; ...
792.31 9130.86 -2946.66; ...
805.329 9131.91 -2943.45; ...
811.678 9130.19 -2936.16; ...
759.197 9140.16 -2942.6; ...
744.532 9145.56 -2935.3; ...
775.117 9145.54 -2946.31; ...
791.877 9147.97 -2946.01; ...
804.208 9146.31 -2941.43; ...
809.45 9143.58 -2933.72; ...
756.497 9157.09 -2942.23; ...
739.151 9162.38 -2933.84; ...
773.752 9164.02 -2945.73; ...
792.348 9165.53 -2943.72; ...
804.243 9156.61 -2938.35; ...
806.861 9155.5 -2931.63; ...
749.746 9180.19 -2941.33; ...
732.094 9176.54 -2931.43; ...
773.113 9183.75 -2945.82; ...
788.633 9186.16 -2943.44; ...
800.374 9171.4 -2936.01; ...
795.821 9189.28 -2938.1; ...
740.147 9199.51 -2941.4; ...
730.537 9191.84 -2934.03; ...
729.089 9206.38 -2936.9; ...
755.356 9200.7 -2945.44; ...
773.509 9202.65 -2946.37; ...
787.397 9203.04 -2942.87; ...
794.785 9201.75 -2935.53; ...
738.708 9214.38 -2942.49; ...
722.906 9219.39 -2934.88; ...
755.424 9219.39 -2946.16; ...
773.993 9220.19 -2945.66; ...
787.222 9217.66 -2940.73; ...
792.626 9215.29 -2933.07; ...
731.916 9235.97 -2941.69; ...
715.298 9232.39 -2932.07; ...
756.001 9238.42 -2946.23; ...
775.566 9237.89 -2943.22; ...
787.44 9228.02 -2937.51; ...
789.185 9227.11 -2931.01; ...
721.433 9254.61 -2941.35; ...
712.607 9246.98 -2934.05; ...
710.23 9261.09 -2936.6; ...
737.222 9255.85 -2945.46; ...
757.048 9257.59 -2946.26; ...
772.158 9258.77 -2942.44; ...
782.573 9242.97 -2935.12; ...
778.033 9260.82 -2936.66; ...
719.711 9269.22 -2942.25; ...
703.886 9273.79 -2934.39; ...
737.268 9274.73 -2946; ...
757.046 9276.44 -2945.54; ...
770.761 9275.04 -2940.95; ...
775.607 9271.96 -2933.8; ...
712.869 9290.73 -2941.41; ...
696.197 9286.61 -2931.56; ...
737.793 9294.29 -2946.1; ...
758.14 9294.84 -2943.27; ...
770.38 9285.37 -2937.83; ...
771.418 9283.64 -2931.63; ...
702.228 9309.31 -2941.17; ...
693.429 9301.29 -2933.71; ...
691.007 9315.63 -2936.39; ...
718.36 9311.18 -2945.36; ...
738.81 9313.79 -2946.22; ...
754.273 9315.6 -2942.49; ...
764.7 9299.97 -2935.43; ...
760.02 9317.92 -2936.83; ...
700.633 9324.24 -2942.16; ...
684.709 9328.6 -2934.22; ...
718.618 9330.36 -2945.95; ...
738.801 9332.6 -2945.46; ...
752.674 9331.71 -2940.95; ...
757.31 9329.05 -2933.99; ...
694.168 9346.04 -2941.41; ...
677.054 9341.71 -2931.48; ...
719.44 9349.89 -2945.96; ...
739.663 9350.62 -2942.98; ...
751.912 9341.87 -2937.77; ...
752.625 9340.52 -2931.71; ...
684.341 9364.58 -2941.41; ...
674.873 9356.71 -2933.94; ...
673.666 9371 -2936.97; ...
700.56 9366.31 -2945.31; ...
720.634 9368.95 -2945.64; ...
735.205 9369.78 -2941.54; ...
745.214 9355.55 -2935.06; ...
739.532 9371 -2935.93; ...
684.323 9378.64 -2942.58; ...
669.413 9383.92 -2935.46; ...
701.51 9384.58 -2945.61; ...
720.39 9388 -2943.66; ...
733.509 9381.11 -2939.13; ...
735.202 9379.79 -2933.18; ...
681.95 9396.08 -2942.14; ...
664.746 9400.67 -2934.19; ...
699.517 9404.15 -2944.99; ...
714.766 9408.21 -2942.92; ...
726.878 9394.33 -2936.37; ...
720.797 9411.09 -2937.67; ...
676.052 9419.18 -2941.46; ...
658.746 9414.39 -2932.02; ...
698.705 9423.73 -2944.89; ...
712.716 9424.07 -2941.82; ...
718.282 9421.78 -2934.77; ...
667.84 9437.94 -2942.02; ...
658.122 9429.79 -2934.82; ...
657.774 9444.3 -2938; ...
682.634 9439.77 -2945.08; ...
700.468 9442.12 -2943.74; ...
712.52 9434.21 -2939.01; ...
714.496 9432.99 -2932.53; ...
667.917 9452.06 -2943.15; ...
653.451 9457.28 -2936.45; ...
682.909 9458.01 -2945.36; ...
696.196 9462.17 -2943.13; ...
707.337 9448.11 -2936.41; ...
702.068 9465.3 -2937.95; ...
665.179 9469.46 -2942.52; ...
648.174 9474.34 -2934.91; ...
680.734 9477.08 -2944.53; ...
694.048 9478.38 -2941.87; ...
699.724 9476.39 -2935.01; ...
659.024 9492.79 -2941.46; ...
641.402 9488.52 -2932.66; ...
681.219 9496.62 -2943.06; ...
693.734 9488.98 -2939.01; ...
695.918 9487.9 -2932.64; ...
651.017 9511.94 -2942.16; ...
640.867 9504.04 -2935.39; ...
641.045 9518.55 -2938.46; ...
664.855 9513.57 -2944.57; ...
678.148 9517.06 -2942.92; ...
688.687 9503.09 -2936.31; ...
683.761 9520.25 -2937.92; ...
651.183 9526 -2943.11; ...
637.05 9531.55 -2936.89; ...
664.827 9531.39 -2944.57; ...
676.352 9532.92 -2941.84; ...
681.485 9531.2 -2935.09; ...
648.525 9543.25 -2942.16; ...
631.949 9548.53 -2935.2; ...
663.582 9550.27 -2942.65; ...
675.744 9543.41 -2939.08; ...
677.689 9542.63 -2932.9; ...
640.831 9566.79 -2940.95; ...
624.736 9562.51 -2932.78; ...
658.454 9571.78 -2942.4; ...
670.412 9557.72 -2936.61; ...
665.184 9575.44 -2938.58; ...
630.14 9586.67 -2941.37; ...
622.024 9577.58 -2934.91; ...
618.585 9592.09 -2937.28; ...
643.785 9588.47 -2943.87; ...
657.274 9588.9 -2942.49; ...
663.099 9587.26 -2936.44; ...
624.757 9605.42 -2942.15; ...
610.443 9601.2 -2934.6; ...
644.809 9607.65 -2943.9; ...
657.104 9599.98 -2940.5; ...
659.231 9599.43 -2934.53; ...
614.934 9622.88 -2942.59; ...
606.689 9614.98 -2936.41; ...
604.066 9628.77 -2938.8; ...
628.24 9624.66 -2944.92; ...
641.091 9627.09 -2943.67; ...
651.654 9614.26 -2937.98; ...
646.15 9629.55 -2939.29; ...
612.825 9637.36 -2942.97; ...
597.446 9641.43 -2936.85; ...
627.513 9642.6 -2943.69; ...
639.866 9638.15 -2941.88; ...
642.976 9637.67 -2936.31; ...
606.022 9659.31 -2941.05; ...
589.555 9654.21 -2934.79; ...
624.096 9656.17 -2940.59; ...
634.639 9648.18 -2937.99; ...
628.491 9657.89 -2937.07; ...
593.167 9678.38 -2942.17; ...
586.335 9669.04 -2936.98; ...
582.455 9683.42 -2939.37; ...
603.946 9680.41 -2941.11; ...
619.523 9667.46 -2934.07; ...
611.194 9684.24 -2934.85; ...
587.687 9696.78 -2941.86; ...
574.57 9692.42 -2936.79; ...
602.758 9692.14 -2939.87; ...
606.996 9693.21 -2936.11; ...
575.904 9714.62 -2943; ...
569.937 9705.93 -2938.14; ...
565.687 9719.45 -2939.9; ...
585.557 9716.39 -2941.75; ...
599.249 9703.31 -2934.49; ...
591.513 9720.13 -2935.81; ...
570.716 9732.72 -2941.85; ...
558.098 9728.08 -2936.8; ...
584.066 9728.16 -2940.15; ...
587.455 9729.32 -2936.44; ...
561.237 9750.05 -2942.26; ...
554.666 9741.65 -2937.75; ...
552.206 9755.6 -2939.22; ...
569.35 9752.3 -2941.04; ...
580.063 9739.94 -2934.7; ...
573.256 9757.4 -2935.36; ...
558.725 9765.25 -2940.79; ...
545.358 9768.09 -2936.46; ...
567.779 9764.33 -2939.4; ...
569.682 9766.61 -2935.98; ...
548.937 9785.62 -2938.57; ...
537.259 9780.87 -2934.12; ...
562.855 9776.17 -2934.77; ...
556.367 9790.63 -2935.9; ...
541.229 9804.88 -2938.57; ...
533.801 9795.64 -2935.56; ...
529.865 9810.12 -2936.98; ...
550.761 9799.03 -2937.76; ...
554.508 9799.42 -2933.05; ...
532.124 9824.33 -2937.92; ...
521.069 9819.19 -2934.97; ...
546.914 9811.69 -2933.88; ...
541.035 9829.06 -2933.04; ...
522.539 9841.62 -2939.03; ...
516.119 9833.05 -2935.67; ...
512.182 9846.92 -2936.9; ...
531.547 9842.24 -2937.87; ...
537.728 9843.73 -2932.03; ...
517.075 9859.86 -2938.52; ...
503.517 9856.24 -2934.72; ...
530.848 9853.21 -2936.64; ...
533.992 9853.9 -2933.81; ...
505.697 9879.22 -2939.65; ...
499.036 9870.46 -2935.75; ...
495.045 9884.92 -2937.41; ...
514.136 9880.6 -2938.64; ...
526.099 9865.53 -2933.06; ...
517.393 9884.87 -2933.26; ...
499.158 9898.41 -2939.59; ...
486.384 9894.36 -2935.27; ...
511.4 9893.5 -2937.95; ...
512.894 9895.5 -2934.52; ...
487.458 9916.79 -2940.24; ...
481.574 9908.27 -2936.28; ...
476.675 9922.12 -2937.58; ...
495.514 9918.04 -2939.99; ...
505.777 9905.98 -2935.91; ...
499.627 9920.15 -2936.53; ...
479.402 9934.71 -2939.29; ...
466.784 9931.17 -2935; ...
492.919 9928.75 -2938.55; ...
495.46 9928.38 -2933.97; ...
462.704 9957.61 -2938.89; ...
459.212 9945.06 -2935.44; ...
452.334 9955.98 -2936.34; ...
477.562 9948.86 -2938.13; ...
486.843 9939.43 -2935.71; ...
480.947 9949.6 -2935.68; ...
450.806 9973.34 -2939.96; ...
446.266 9965.75 -2936.88; ...
440.469 9978.04 -2938.09; ...
459.307 9973.59 -2938.67; ...
472.281 9960.19 -2934.26; ...
464.478 9974.33 -2934.28; ...
443.731 9989.88 -2939.04; ...
431.319 9986.4 -2935.96; ...
457.218 9983.43 -2936.59; ...
461.192 9982.1 -2931.1; ...
431.303 10007.8 -2939.9; ...
425.521 9999.57 -2936.64; ...
420.28 10013.2 -2937.85; ...
440.738 10008.8 -2938.29; ...
452.627 9995.07 -2932.72; ...
447.135 10011.9 -2932.07; ...
424.015 10026.3 -2939.25; ...
410.56 10022.2 -2935.48; ...
439.575 10020.3 -2937.14; ...
443.331 10021.6 -2934.41; ...
406.396 10048.7 -2940.47; ...
403.043 10036 -2936.1; ...
396.138 10046.7 -2937.18; ...
422.529 10046.3 -2939.54; ...
435.869 10032.1 -2934; ...
429.384 10048.6 -2934.69; ...
396.638 10064 -2941.42; ...
390.623 10056.4 -2937.69; ...
385.563 10068.8 -2938.93; ...
409.925 10064.3 -2940.9; ...
422.8 10057.2 -2938.46; ...
426.153 10057.6 -2935.53; ...
390.025 10081.1 -2941.07; ...
376.6 10077.5 -2936.37; ...
405.563 10082.7 -2939.84; ...
418.531 10068.6 -2934.21; ...
409.746 10086.8 -2933.89; ...
378.9 10099.2 -2940.73; ...
371.553 10091 -2936.84; ...
367.007 10104.9 -2937.67; ...
391.954 10099.4 -2940.86; ...
403.882 10094.4 -2938.64; ...
405.143 10096.2 -2935.01; ...
371.247 10117.6 -2939.44; ...
357.356 10114.2 -2934.86; ...
387.171 10112.5 -2939.1; ...
396.837 10104.8 -2936.04; ...
388.852 10114.6 -2935.87; ...
353.67 10140.6 -2938.9; ...
350.486 10128.1 -2935.13; ...
343.989 10138.8 -2935.81; ...
368.051 10132.6 -2938.54; ...
378.463 10123.6 -2935.98; ...
370.067 10134.3 -2935.64; ...
341.738 10156.1 -2939.55; ...
337.937 10148.4 -2936.14; ...
331.572 10160.6 -2937.15; ...
349.036 10156.8 -2939.28; ...
360.526 10144.7 -2936.03; ...
352.753 10157.9 -2936.1; ...
332.834 10173.4 -2938.98; ...
321.386 10168.9 -2934.67; ...
345.801 10167 -2937.86; ...
348.093 10166.1 -2933.48; ...
315.579 10195.2 -2939.69; ...
312.971 10182.3 -2935.14; ...
305.83 10192.9 -2936.03; ...
329.745 10193.4 -2939.74; ...
339.609 10179.7 -2935.3; ...
334.583 10194.7 -2936.33; ...
305.324 10210.6 -2940.51; ...
299.823 10202.7 -2936.48; ...
293.855 10215.3 -2937.7; ...
317.625 10211.6 -2940.95; ...
329.255 10204.5 -2938.83; ...
331.262 10203.7 -2934.1; ...
296.81 10228.4 -2940.43; ...
283.515 10223.9 -2935; ...
313.082 10230.1 -2940.73; ...
323.695 10217.5 -2936.39; ...
318.172 10232.1 -2937.21; ...
280.112 10250.3 -2940.32; ...
275.871 10237.5 -2935.45; ...
269.211 10248 -2936.2; ...
299.694 10247.6 -2941.31; ...
312.037 10241.1 -2939.4; ...
314.023 10240.7 -2934.61; ...
269.515 10265.6 -2940.78; ...
263.674 10257.7 -2936.61; ...
257.998 10270.1 -2937.76; ...
283.229 10266.9 -2941.7; ...
297.065 10261.3 -2940.11; ...
305.243 10252.7 -2936.33; ...
298.686 10263.7 -2936.7; ...
260.709 10283.2 -2940.51; ...
247.863 10278.6 -2935.02; ...
277.397 10285.2 -2941.13; ...
289.946 10273.8 -2937.66; ...
282.688 10287.3 -2937.8; ...
241.66 10305.3 -2940.1; ...
239.291 10292 -2935.29; ...
231.117 10302.3 -2935.76; ...
263.051 10302.3 -2941.33; ...
275.749 10295.8 -2939.57; ...
278.125 10295.4 -2934.98; ...
223.365 10324.5 -2940.56; ...
222.367 10312 -2935.74; ...
213.396 10321.1 -2936.19; ...
246.017 10322.4 -2942.06; ...
260.614 10315.9 -2940.06; ...
268.881 10307.1 -2936.34; ...
262.412 10318 -2936.59; ...
204.115 10342.8 -2940.97; ...
203.778 10330.4 -2936.06; ...
193.997 10339.4 -2936.38; ...
226.726 10340.6 -2943.3; ...
242.232 10340.1 -2941.72; ...
253.967 10328.3 -2937.64; ...
247.18 10341.7 -2937.69; ...
184.485 10361.7 -2941.13; ...
183.991 10349 -2936.15; ...
173.974 10358.4 -2936.38; ...
208.392 10358.9 -2943.77; ...
228.113 10356.6 -2942.17; ...
240.335 10350.1 -2939.55; ...
242.165 10349.7 -2934.57; ...
165.101 10380.7 -2941.18; ...
164.245 10368.2 -2936.12; ...
154.618 10377.6 -2936.3; ...
189.418 10378 -2944.1; ...
210.688 10375.5 -2942.56; ...
223.992 10369.3 -2939.53; ...
232.257 10361.1 -2935.76; ...
224.607 10371.3 -2935.46; ...
146.38 10398 -2941.15; ...
145.57 10386.3 -2935.95; ...
136.558 10394.3 -2936.03; ...
170.28 10396.8 -2944.54; ...
192.11 10395.8 -2943.27; ...
206.53 10389.2 -2940.09; ...
215.574 10380.6 -2936.31; ...
207.811 10391.4 -2936.07; ...
127.432 10412.7 -2941.16; ...
127.79 10400.8 -2935.65; ...
118.406 10406.5 -2935.66; ...
151.41 10414.1 -2944.92; ...
172.665 10414.1 -2944.7; ...
186.835 10414.1 -2941.3; ...
198.64 10401.8 -2937.02; ...
190.883 10415.5 -2936.44; ...
44.6878 10432.4 -2937.5; ...
50.3732 10421.2 -2933.17; ...
40.3789 10425.3 -2932.99; ...
61.1272 10430.8 -2939.68; ...
68.0834 10417.7 -2934; ...
81.2704 10429.7 -2941.03; ...
88.2712 10415.6 -2934.64; ...
106.487 10427.4 -2942.29; ...
107.396 10411.2 -2935.11; ...
132.535 10430.7 -2945.31; ...
154.82 10431.8 -2945.16; ...
172.824 10430.9 -2941.64; ...
184.114 10424.3 -2938.29; ...
185.488 10423.5 -2933.05; ...
32.5404 10446.4 -2938.13; ...
32.2852 10433.6 -2933.06; ...
24.9767 10442.7 -2933.64; ...
49.9335 10446.1 -2942.08; ...
69.3214 10446.2 -2944.23; ...
90.9924 10446.6 -2945.42; ...
114.138 10448.1 -2946.18; ...
136.494 10449.9 -2945.54; ...
155.877 10449.7 -2942.01; ...
168.245 10443.8 -2938.33; ...
175.944 10435.3 -2934.38; ...
168.515 10445.8 -2934.09; ...
22.0601 10461.2 -2938.31; ...
18.5834 10452.9 -2933.88; ...
11.7073 10466.3 -2934.78; ...
34.7641 10462.7 -2941.93; ...
53.8639 10463.7 -2945.02; ...
74.5936 10464.8 -2946.56; ...
96.2508 10466.4 -2946.98; ...
117.791 10468.2 -2946.1; ...
137.609 10469.6 -2942.67; ...
151.184 10463.8 -2938.93; ...
159.856 10455.1 -2935.1; ...
152.193 10465.9 -2934.87; ...
13.469 10480.2 -2938.65; ...
2.20698 10476.2 -2932.06; ...
35.2396 10482 -2944.05; ...
56.295 10483.3 -2946.38; ...
77.6625 10484.9 -2947.05; ...
98.9525 10486.5 -2946.42; ...
118.394 10487.8 -2944.13; ...
131.632 10488.5 -2940.16; ...
143.246 10476.2 -2935.95; ...
135.53 10490 -2935.48; ...
-4.85019 10503.3 -2937.5; ...
-6.2926 10490.8 -2932.33; ...
-13.8223 10501.8 -2932.69; ...
15.5834 10501.2 -2942.59; ...
36.7707 10502.1 -2945.57; ...
58.2652 10503.5 -2946.64; ...
79.8495 10505 -2946.26; ...
100.413 10505.9 -2944.39; ...
117.802 10505.2 -2940.56; ...
128.883 10498.8 -2937.33; ...
130.48 10497.9 -2932.47; ...
-16.2492 10518.7 -2937.48; ...
-19.8393 10511.5 -2933.03; ...
-26.3301 10523.7 -2934.11; ...
-2.95684 10519.7 -2941.31; ...
17.1476 10520.7 -2944.68; ...
38.5674 10522.1 -2946.15; ...
60.3531 10523.5 -2946; ...
81.6167 10524.3 -2944.3; ...
100.741 10523.7 -2940.72; ...
113.386 10518.1 -2937.52; ...
121.209 10509.6 -2933.85; ...
113.944 10520 -2933.65; ...
-24.6672 10536.6 -2938.17; ...
-35.3465 10532.5 -2931.6; ...
-2.57689 10538.8 -2943.64; ...
19.0229 10540.5 -2945.83; ...
40.8354 10542 -2945.95; ...
62.2565 10542.9 -2944.28; ...
81.9176 10542.3 -2940.62; ...
95.5633 10536.9 -2937.57; ...
104.757 10528.9 -2934.32; ...
96.2718 10538.8 -2933.75; ...
-43.8953 10558.8 -2937.42; ...
-44.2975 10546 -2931.89; ...
-52.6953 10556.3 -2932.18; ...
-22.0212 10557.4 -2942.83; ...
-0.180083 10558.8 -2945.69; ...
21.6252 10560.4 -2946.24; ...
42.9023 10561.7 -2944.68; ...
62.4018 10561.4 -2940.75; ...
76.0476 10555.7 -2937.31; ...
85.9405 10547.6 -2934.1; ...
76.59 10557.6 -2933.32; ...
-59.7655 10577.2 -2937.6; ...
-60.3709 10566 -2932.4; ...
-67.8624 10575 -2932.93; ...
-40.1812 10576.1 -2942.57; ...
-18.8897 10577 -2945.73; ...
2.83259 10578.7 -2946.7; ...
23.9631 10580.1 -2945.57; ...
43.0182 10581.3 -2941.72; ...
56.441 10575.7 -2937.63; ...
66.188 10566.9 -2933.9; ...
56.9893 10577.9 -2933.43; ...
-70.8512 10591.4 -2938.04; ...
-74.1489 10584.1 -2933.39; ...
-80.9685 10596 -2934.66; ...
-57.5832 10593.2 -2942.09; ...
-37.297 10595 -2945.7; ...
-15.741 10596.9 -2947.06; ...
5.57775 10598.2 -2946.2; ...
24.5118 10598.2 -2943.69; ...
36.0769 10599.2 -2939.57; ...
46.992 10588.4 -2934.53; ...
38.2105 10602.1 -2934.41; ...
-79.265 10609.7 -2939.22; ...
-90.3267 10605.2 -2932.21; ...
-56.386 10612.7 -2945.14; ...
-34.4811 10614.9 -2947.2; ...
-13.0546 10616.4 -2946.37; ...
7.77172 10616.2 -2942.93; ...
24.3931 10609.9 -2940.59; ...
30.8933 10610.2 -2936.61; ...
34.0549 10608.4 -2932.14; ...
-98.912 10632.5 -2938.82; ...
-99.6655 10619.2 -2932.67; ...
-108.384 10629.9 -2933.07; ...
-75.8029 10631.4 -2944.6; ...
-53.382 10633.1 -2947.24; ...
-32.1022 10634.6 -2946.58; ...
-12.3092 10634.7 -2942.71; ...
2.69054 10629.7 -2938.9; ...
16.2155 10621.1 -2934.85; ...
4.42112 10631.9 -2933.94; ...
27.7711 10614.3 -2931.9; ...
-115.173 10651.2 -2939.15; ...
-116.274 10639.8 -2933.28; ...
-124.008 10648.9 -2933.79; ...
-94.1953 10650.3 -2944.53; ...
-72.0498 10651.4 -2947.35; ...
-50.7959 10652.7 -2946.87; ...
-31.5712 10652.7 -2942.91; ...
-18.0211 10647.8 -2938.93; ...
-7.01317 10640.5 -2934.64; ...
-16.4296 10649.9 -2933.99; ...
-126.269 10665.6 -2939.65; ...
-130.324 10658.2 -2934.13; ...
-136.863 10670.5 -2935.54; ...
-111.814 10667.6 -2944.08; ...
-90.4645 10669.5 -2947.34; ...
-69.129 10670.8 -2947.16; ...
-49.8818 10670.7 -2943.23; ...
-36.6497 10665.6 -2939.17; ...
-26.4178 10658.2 -2934.79; ...
-34.9669 10667.6 -2934.16; ...
-133.554 10684.1 -2940.89; ...
-146.012 10680.1 -2932.65; ...
-109.446 10687.1 -2946.67; ...
-87.4148 10688.8 -2947.27; ...
-67.8057 10688.9 -2943.58; ...
-54.5204 10683.7 -2939.48; ...
-44.5172 10676 -2935; ...
-52.7671 10685.7 -2934.4; ...
-150.813 10706.3 -2940.75; ...
-153.86 10693.9 -2933.84; ...
-160.964 10704.3 -2934.95; ...
-128.302 10705.5 -2945.86; ...
-105.757 10706.9 -2947.13; ...
-85.608 10707 -2943.88; ...
-72.1738 10702 -2939.87; ...
-62.2293 10694.3 -2935.32; ...
-70.3732 10704.1 -2934.79; ...
-161.509 10721.9 -2941.28; ...
-166.524 10714.1 -2935.6; ...
-172.292 10726.7 -2937.14; ...
-146.179 10723.8 -2945.08; ...
-124.141 10725.2 -2946.75; ...
-103.475 10725.2 -2944.01; ...
-89.7577 10720.2 -2940.24; ...
-79.8353 10712.6 -2935.72; ...
-87.9791 10722.3 -2935.19; ...
-168.505 10740.9 -2941.81; ...
-181.32 10735.7 -2934; ...
-143.422 10743.6 -2945.76; ...
-121.78 10743.6 -2943.87; ...
-107.664 10738.4 -2940.43; ...
-97.7605 10730.8 -2936; ...
-106.247 10740.5 -2935.4; ...
-187.437 10764 -2941.16; ...
-189.653 10749.5 -2934.61; ...
-197.847 10760.1 -2935.32; ...
-163.033 10763.1 -2944.72; ...
-140.661 10762.8 -2943.45; ...
-126.12 10757.1 -2940.48; ...
-116.321 10749.1 -2936.3; ...
-125.023 10759 -2935.87; ...
-202.702 10782.9 -2941.51; ...
-205.204 10770 -2935.63; ...
-212.438 10779.3 -2936.54; ...
-181.242 10782.3 -2944.16; ...
-159.674 10782.1 -2942.87; ...
-144.986 10776.7 -2940.24; ...
-135.109 10768.1 -2936.62; ...
-143.728 10778.5 -2936.08; ...
-212.289 10797.2 -2941.48; ...
-217.976 10788.7 -2936.87; ...
-223.103 10801.1 -2937.81; ...
-197.764 10798.4 -2943.19; ...
-178.273 10799.3 -2941.98; ...
-163.863 10795.8 -2939.73; ...
-153.85 10787.8 -2936.59; ...
-162.324 10797.9 -2935.89; ...
-217.35 10814.4 -2939.44; ...
-232.54 10809.4 -2934.86; ...
-195.182 10810.3 -2940.7; ...
-184.299 10812.4 -2937.84; ...
-171.869 10805.3 -2936.26; ...
-179.051 10812.8 -2934.96; ...
-236.524 10836.4 -2937.43; ...
-240.431 10823.2 -2935.13; ...
-248.236 10833.8 -2935.61; ...
-218.004 10829.5 -2936.14; ...
-200.911 10821.3 -2934.2; ...
-213.069 10832.1 -2930.83; ...
-185.952 10816.6 -2933.07; ...
-253.969 10856 -2937.44; ...
-256.511 10844.1 -2935.45; ...
-265.046 10854 -2935.9; ...
-237.044 10848.4 -2935.53; ...
-225.147 10840.4 -2932.2; ...
-232.377 10849.8 -2930.56; ...
-272.234 10875 -2937.85; ...
-274.178 10863.8 -2935.74; ...
-283.413 10873.4 -2936.27; ...
-254.458 10866.9 -2935.96; ...
-242.568 10858.3 -2932.42; ...
-249.443 10867.6 -2930.97; ...
-291.336 10893.7 -2938.36; ...
-292.669 10882.7 -2936.38; ...
-301.699 10891.8 -2937.31; ...
-273.324 10885.7 -2936.26; ...
-260.42 10876.6 -2932.8; ...
-268.043 10886.1 -2931.16; ...
-310.799 10911.6 -2938.96; ...
-309.915 10900.1 -2937.88; ...
-318.379 10907.9 -2938.77; ...
-293.524 10904.8 -2935.64; ...
-279.716 10895.2 -2932.7; ...
-287.723 10904.7 -2930.04; ...
-350.143 10934.9 -2939.01; ...
-342.895 10923.7 -2935.44; ...
-354.92 10929.7 -2933.27; ...
-330.596 10928.3 -2940.46; ...
-327.794 10914.9 -2937.62; ...
-314.73 10923.6 -2938.11; ...
-301.157 10915.6 -2929.69; ...
-311.878 10925.7 -2934.3; ...
-363.177 10947.9 -2937.98; ...
-363.267 10937.7 -2933.8; ...
-373.08 10944.6 -2932.64; ...
-344.502 10940.4 -2940.56; ...
-333.174 10939.4 -2939.54; ...
-321.434 10932.5 -2936.95; ...
-327.042 10938.9 -2937.15; ...
-403.168 10972 -2936.9; ...
-397.037 10961.4 -2932.77; ...
-408.583 10967.4 -2931.15; ...
-382.445 10964.4 -2936.98; ...
-382.072 10952.9 -2933.53; ...
-363.011 10957.5 -2936.05; ...
-346.215 10948.4 -2934.25; ...
-356.038 10957.9 -2929.9; ...
-332.258 10942.4 -2934.02; ...
-416.372 10986 -2936.87; ...
-414.61 10975.2 -2933.52; ...
-423.341 10980.4 -2930.68; ...
-397.48 10978.3 -2937.38; ...
-384.579 10976.7 -2933.35; ...
-368.933 10966.6 -2930.53; ...
-375.658 10975.2 -2926.31; ...
-457.799 11010.3 -2938.42; ...
-450.458 11000 -2930.47; ...
-462.767 11007.4 -2933.79; ...
-437.164 11003.2 -2938.37; ...
-433.773 10989.8 -2931.14; ...
-418.664 10998.8 -2938; ...
-401.234 10991.3 -2931.29; ...
-413.786 11003.3 -2934.95; ...
-384.997 10982.6 -2925.22; ...
-471.551 11023.7 -2938.7; ...
-469.119 11013.8 -2936.6; ...
-479.253 11019.3 -2932.35; ...
-452.67 11016.2 -2939.42; ...
-440.216 11016 -2937.4; ...
-426.004 11008.6 -2937.27; ...
-430.43 11016.6 -2931.78; ...
-512.861 11047.1 -2938.65; ...
-504.87 11037.3 -2931.58; ...
-517.887 11044.7 -2933.69; ...
-492.296 11040.1 -2939.28; ...
-488.616 11028.9 -2934.73; ...
-473.903 11035.4 -2938.46; ...
-455.487 11028.1 -2933; ...
-469.035 11039.5 -2933.96; ...
-440.678 11021.6 -2932.5; ...
-527.058 11059.8 -2938.36; ...
-524.284 11050.7 -2936.2; ...
-534.296 11055.9 -2931.63; ...
-507.92 11052.7 -2939.72; ...
-495.448 11052.5 -2937.6; ...
-481.323 11044.9 -2936.88; ...
-485.746 11053.1 -2931.28; ...
-566.724 11081.4 -2937.44; ...
-558.012 11071.1 -2930.34; ...
-572.023 11077.7 -2928.72; ...
-547.017 11072.2 -2938.22; ...
-543.054 11063.8 -2933.89; ...
-533.812 11073.8 -2937.95; ...
-511.569 11064.9 -2932.98; ...
-527.031 11077.7 -2932.23; ...
-495.937 11058.1 -2932.67; ...
-602.886 11099.8 -2938.3; ...
-594.555 11089.5 -2931.18; ...
-608.483 11095.8 -2929.66; ...
-584.254 11090.9 -2938.72; ...
-580.613 11083.8 -2933.59; ...
-571.696 11092.4 -2939.82; ...
-553.037 11084.7 -2938.15; ...
-563.475 11095.4 -2935.76; ...
-539.275 11083.7 -2934.06; ...
-640.888 11120.8 -2938.81; ...
-633.157 11111.1 -2932.17; ...
-645.881 11118.2 -2934.04; ...
-621.377 11113.5 -2939.63; ...
-617.793 11103.6 -2934.53; ...
-604.237 11108.4 -2940.62; ...
-588.69 11101.8 -2939.35; ...
-597.874 11111.4 -2937.22; ...
-575.18 11101 -2936.19; ...
-654.189 11134.6 -2938.06; ...
-652.285 11124.7 -2936.12; ...
-663.171 11130.5 -2930.76; ...
-635.982 11126.3 -2939.78; ...
-624.273 11125.5 -2937.7; ...
-610.542 11117.3 -2937.77; ...
-615.308 11126.2 -2930.84; ...
-673.957 11151.2 -2937.3; ...
-671.066 11139.6 -2932.8; ...
-682.558 11145.7 -2930.16; ...
-655.927 11146.5 -2938.13; ...
-638.631 11138.5 -2933.53; ...
-651.217 11150.6 -2934.26; ...
-625.072 11131.4 -2932.92; ...
-714.381 11173.5 -2937.59; ...
-707.938 11164.3 -2932.79; ...
-719.377 11167.7 -2930.97; ...
-694.174 11167.5 -2937.65; ...
-695.503 11154.8 -2930.13; ...
-676.085 11163 -2937.33; ...
-663.127 11156.3 -2936.55; ...
-669.128 11165.2 -2930.71; ...
-749.929 11193.6 -2937.59; ...
-744.146 11182.9 -2933.05; ...
-757.217 11188.6 -2931.83; ...
-728.802 11186.8 -2938.3; ...
-729.234 11175.3 -2933.24; ...
-709 11179.7 -2938.94; ...
-697.207 11179.5 -2935.4; ...
-683.245 11172 -2933.31; ...
-688.938 11179.2 -2928.88; ...
-764.36 11206.6 -2937.05; ...
-763.503 11196.4 -2934.45; ...
-774.318 11200.9 -2932.29; ...
-743.686 11200 -2938.56; ...
-730.861 11199.3 -2935.94; ...
-714.096 11189.5 -2933.74; ...
-723.605 11198.7 -2929.6; ...
-699.957 11185.5 -2927.39; ...
-803.85 11228.8 -2937.18; ...
-798.688 11218.1 -2934.33; ...
-811.326 11221.4 -2932.42; ...
-783.993 11219.3 -2936.97; ...
-787.108 11208.7 -2931.8; ...
-767.949 11220.5 -2935.93; ...
-748.345 11211.8 -2933.33; ...
-761.045 11222.4 -2930.93; ...
-733.29 11205.3 -2930.48; ...
-844.616 11247.5 -2937.99; ...
-837.256 11238.1 -2935.2; ...
-849.544 11240.6 -2932.53; ...
-822.991 11242.5 -2938.94; ...
-824.939 11229.1 -2932.48; ...
-803.323 11239 -2937.78; ...
-785.262 11231.8 -2934.27; ...
-798.052 11242 -2932.84; ...
-770.786 11226.8 -2932.84; ...
-858.593 11261 -2938.71; ...
-863.142 11248.5 -2930.68; ...
-868.96 11257.1 -2935.31; ...
-838.075 11254.3 -2940.37; ...
-825.951 11254.6 -2938.44; ...
-811.807 11247.6 -2936.36; ...
-818.318 11254.5 -2933.53; ...
-900.703 11283 -2938.79; ...
-897.988 11270.8 -2931.22; ...
-906.369 11277.8 -2935.99; ...
-878.93 11277.8 -2938.67; ...
-878.061 11263.6 -2934.9; ...
-859.208 11273 -2938.46; ...
-842.9 11264.3 -2937.39; ...
-853.287 11274 -2934.15; ...
-829.468 11260.6 -2932.27; ...
-937.547 11301 -2939.33; ...
-934.851 11288.9 -2933.36; ...
-942.974 11295.5 -2937.25; ...
-915.643 11296.6 -2939.29; ...
-915.693 11283 -2935.75; ...
-894.338 11291 -2939.78; ...
-882.034 11291.7 -2938.16; ...
-868.686 11284 -2933.85; ...
-875.974 11292.4 -2936.56; ...
-974.375 11319.4 -2939.14; ...
-971.313 11306.8 -2933.44; ...
-979.605 11313.9 -2937.02; ...
-952.715 11314.8 -2939.17; ...
-952.224 11300.7 -2936.55; ...
-931.311 11309.4 -2939.82; ...
-918.149 11310.4 -2938.26; ...
-900.912 11302.3 -2934.61; ...
-911.476 11311.2 -2936.62; ...
-883.137 11296.3 -2935.38; ...
-1011.16 11338.2 -2939.07; ...
-1007.81 11325.5 -2932.93; ...
-1016.27 11332.9 -2936.26; ...
-989.612 11333.2 -2939.2; ...
-988.796 11319.2 -2936.33; ...
-968.429 11327.6 -2939.43; ...
-955.531 11328.6 -2937.83; ...
-938.341 11320.9 -2934.51; ...
-948.946 11329.6 -2936.39; ...
-920.004 11315.2 -2935.2; ...
-1049.95 11355.5 -2938.16; ...
-1046.27 11343.5 -2930.94; ...
-1056.5 11350.1 -2935.1; ...
-1026.91 11351.6 -2939.26; ...
-1026.03 11338.3 -2934.92; ...
-1005.37 11346.2 -2940.63; ...
-993.407 11346.9 -2938.46; ...
-975.608 11338.2 -2933.19; ...
-988.563 11347.5 -2935.01; ...
-957.093 11333.2 -2934.85; ...
-1082.98 11373.3 -2937.91; ...
-1080.55 11362.2 -2936.04; ...
-1090.47 11366.9 -2936.53; ...
-1064.09 11365.2 -2938.37; ...
-1066.19 11355.2 -2935.75; ...
-1044.82 11364.9 -2938.98; ...
-1027.99 11364.2 -2939.18; ...
-1012.03 11356.9 -2937.53; ...
-1021.83 11364.9 -2937.53; ...
-997.972 11352.1 -2934.53; ...
-1140.17 11394.5 -2939.37; ...
-1135.38 11384 -2936.14; ...
-1145.12 11387.7 -2937.19; ...
-1120.92 11392 -2938.36; ...
-1118.73 11378 -2935.39; ...
-1100.94 11382.9 -2937.68; ...
-1101.34 11371.3 -2935.84; ...
-1084.51 11384.6 -2936.46; ...
-1065.68 11376.7 -2933.21; ...
-1076.9 11384.9 -2934.84; ...
-1041.12 11370.5 -2935.45; ...
-1028.85 11368.1 -2936.25; ...
-1199.16 11410.5 -2938.47; ...
-1194.67 11398.7 -2931.49; ...
-1203.93 11404.8 -2935.83; ...
-1180.82 11409.2 -2938.55; ...
-1171.82 11396.8 -2934.98; ...
-1155.81 11406.7 -2938.96; ...
-1154.66 11392.2 -2936.76; ...
-1134.52 11402.7 -2939.04; ...
-1121.04 11403.4 -2936.95; ...
-1103.59 11394.9 -2932.83; ...
-1113.59 11403.6 -2935.09; ...
-1085.11 11388.8 -2933.37; ...
-1253.27 11429.6 -2939.8; ...
-1248.69 11417.3 -2932.46; ...
-1258.16 11423.9 -2936.91; ...
-1233.55 11427.7 -2939.43; ...
-1227.42 11414.4 -2935.97; ...
-1213.16 11419.5 -2939.21; ...
-1212.43 11409.3 -2936.85; ...
-1194.81 11420.3 -2938.72; ...
-1173.96 11419.2 -2938.58; ...
-1157.69 11420 -2937.83; ...
-1141.18 11412.7 -2933.26; ...
-1152.5 11421.6 -2935.84; ...
-1121.92 11407.3 -2933.8; ...
-1325.96 11447.8 -2940.5; ...
-1323.28 11438 -2931.98; ...
-1331.1 11442.4 -2937.78; ...
-1307.05 11446.7 -2938.71; ...
-1302.31 11433.4 -2931.14; ...
-1288.89 11440.7 -2938.08; ...
-1282 11431.8 -2935.71; ...
-1269.33 11438.4 -2939.1; ...
-1267.02 11428.2 -2937.41; ...
-1248.58 11438.1 -2939.96; ...
-1233.34 11438.3 -2939.45; ...
-1216.9 11431.4 -2934.56; ...
-1228.05 11439.2 -2937.13; ...
-1190.56 11426.5 -2932.08; ...
-1170.3 11425.2 -2935.01; ...
-1159.54 11424.6 -2935.56; ...
-1380.55 11465.2 -2940.47; ...
-1376.04 11452.9 -2931.73; ...
-1385.7 11459.2 -2936.99; ...
-1360.65 11463.7 -2940.17; ...
-1354.21 11450.4 -2937.19; ...
-1339.83 11455.8 -2941.02; ...
-1339.23 11446 -2938.84; ...
-1322.32 11456.9 -2940.11; ...
-1305.74 11456.5 -2938.57; ...
-1289.62 11449.9 -2933.98; ...
-1298.84 11457 -2936.89; ...
-1263.9 11444.6 -2932.31; ...
-1244.87 11442.9 -2935.9; ...
-1234.73 11441.9 -2936.48; ...
-3252.5 11480.2 -2936.88; ...
-3247.78 11469.4 -2935.72; ...
-3235.03 11476.6 -2939.04; ...
-3227.93 11471.3 -2932.67; ...
-3218.81 11479.4 -2939.32; ...
-3210.03 11474.8 -2935.09; ...
-3198.64 11483.3 -2937.72; ...
-3199.43 11475.9 -2934.04; ...
-3189.34 11478.8 -2931.06; ...
-1454.75 11484.7 -2940.14; ...
-1450.63 11474.7 -2932.35; ...
-1458.16 11479.3 -2937.24; ...
-1437.92 11483.6 -2940.16; ...
-1430.17 11470.3 -2932.73; ...
-1415.86 11481.9 -2940.53; ...
-1409.58 11468.5 -2937.02; ...
-1395.14 11474 -2941.03; ...
-1394.48 11463.7 -2938.11; ...
-1377.41 11475.1 -2940.49; ...
-1360.69 11474.8 -2939.06; ...
-1343.91 11467.7 -2934.8; ...
-1353.9 11475.5 -2937.18; ...
-1319.8 11462.2 -2932.62; ...
-1305.66 11459.7 -2935.03; ...
-3230.68 11484.7 -2939.21; ...
-3241.53 11491.6 -2931.96; ...
-3214.01 11488.5 -2938.71; ...
-3200.68 11493.5 -2936.29; ...
-3184.76 11494.2 -2936.02; ...
-3177.43 11486.4 -2934.84; ...
-3164.9 11496 -2935.98; ...
-3157.58 11489.2 -2931.72; ...
-3141.26 11500.1 -2935.77; ...
-3136.32 11490.8 -2928.75; ...
-3122.88 11497.1 -2936.77; ...
-3117.48 11492.6 -2932.77; ...
-3104.02 11501.4 -2938.05; ...
-3107.25 11493.5 -2933.17; ...
-3097.2 11497 -2932.07; ...
-1544.64 11502.3 -2940.43; ...
-1535.78 11496.4 -2936.56; ...
-1545.3 11495.8 -2933.03; ...
-1529.77 11502.4 -2942.19; ...
-1523.03 11493.8 -2933.51; ...
-1512.33 11501.6 -2940.91; ...
-1504.55 11490.9 -2932.18; ...
-1490.77 11500.3 -2939.34; ...
-1484.55 11485.7 -2932.61; ...
-1469.4 11492.6 -2939.6; ...
-1466.92 11482.4 -2936.6; ...
-1451.29 11494 -2940.17; ...
-1431.22 11492.8 -2940.68; ...
-1415.48 11493 -2940.36; ...
-1399.65 11486.1 -2935.03; ...
-1410.27 11494 -2937.9; ...
-1375.32 11480.9 -2932.95; ...
-1361.06 11478.5 -2935.23; ...
-3225.63 11492.9 -2934.7; ...
-3213.19 11498.3 -2930.84; ...
-3195.64 11504.1 -2927.6; ...
-3175.32 11504.1 -2931.57; ...
-3157.98 11505.4 -2933.79; ...
-3146.09 11509.3 -2933.02; ...
-3118.97 11505.7 -2938.13; ...
-3132.27 11512.8 -2931.49; ...
-3104.09 11511.6 -2938.52; ...
-3085.53 11515.9 -2939.14; ...
-3083.94 11505.2 -2936.91; ...
-3069.88 11512.8 -2941.03; ...
-3066.37 11507.5 -2934.48; ...
-3053.17 11515.7 -2940.61; ...
-3047.05 11509.9 -2931.65; ...
-3029.45 11519.5 -2938.7; ...
-3028.76 11510.2 -2927.26; ...
-3018.46 11514.6 -2934.27; ...
-1599.04 11521.8 -2938.88; ...
-1589.59 11514.9 -2935.32; ...
-1600.59 11515.9 -2931.86; ...
-1579.98 11519.4 -2940.6; ...
-1575.92 11508.6 -2932.58; ...
-1559.93 11510.2 -2940.41; ...
-1558.45 11500 -2931.15; ...
-1542.9 11510.7 -2942.49; ...
-1524.87 11510.2 -2941.51; ...
-1506.48 11510.1 -2939.98; ...
-1490.82 11511.3 -2938.42; ...
-1474.14 11505.2 -2934; ...
-1484.51 11512.8 -2936.66; ...
-1447.36 11499.9 -2931.98; ...
-1427.28 11498 -2936.61; ...
-1416.92 11496.9 -2937.31; ...
-3114.89 11514.8 -2934.15; ...
-3101.69 11521.5 -2930.78; ...
-3087.57 11525.8 -2932.51; ...
-3064.29 11521.5 -2941.54; ...
-3074.96 11528.3 -2933.7; ...
-3046.97 11525.4 -2941.33; ...
-3032.26 11530.5 -2939.91; ...
-3010.32 11533.4 -2940.78; ...
-3005.59 11520.9 -2934.96; ...
-2993.98 11530.6 -2943.34; ...
-2988 11526.4 -2938.24; ...
-2979.86 11533.5 -2944.48; ...
-2974.23 11527.9 -2935.58; ...
-2963.65 11535.4 -2943.05; ...
-2956.78 11529.1 -2933.74; ...
-2944.57 11536.4 -2941.2; ...
-2937.32 11529.1 -2931.96; ...
-2920.38 11537.3 -2939.97; ...
-2916.92 11527.5 -2928.98; ...
-2907.07 11532.3 -2937.06; ...
-1656.1 11539.5 -2941.55; ...
-1651.99 11532 -2933.28; ...
-1659.85 11535.3 -2938.76; ...
-1636.59 11537.8 -2940.1; ...
-1633.02 11527 -2930.6; ...
-1615.5 11529.6 -2938.95; ...
-1614.48 11520.2 -2929.75; ...
-1597.37 11529.7 -2940.59; ...
-1580.84 11528.5 -2938.09; ...
-1561.64 11520.5 -2938.4; ...
-1571.01 11528.4 -2932.46; ...
-1541.07 11517.6 -2934.17; ...
-1521.67 11516 -2932.24; ...
-1503.96 11516 -2931.92; ...
-1491.38 11515.4 -2934.69; ...
-3059.22 11529.8 -2937.1; ...
-3046.66 11534.3 -2934.18; ...
-3029.56 11538.7 -2932.26; ...
-3009.71 11543.8 -2930.44; ...
-2989.04 11538.2 -2946.03; ...
-2995.91 11542.2 -2941.8; ...
-2973.32 11541.1 -2946.2; ...
-2956.22 11543.3 -2943.49; ...
-2937.03 11544.8 -2941.97; ...
-2922.19 11546.8 -2941.57; ...
-2907.31 11546.2 -2940.33; ...
-2898.44 11537.9 -2938.98; ...
-2887.63 11547.3 -2938.28; ...
-2877.8 11537.8 -2932.71; ...
-2862.33 11551.7 -2939.12; ...
-2857.3 11543.8 -2936.35; ...
-2846.77 11549.4 -2942.25; ...
-2843.45 11544.4 -2935.2; ...
-2832.71 11551.3 -2943.22; ...
-2827.18 11545.8 -2934.72; ...
-2816.16 11552.9 -2942.58; ...
-2810.18 11546.6 -2933.72; ...
-2798.18 11554 -2940.88; ...
-2793.17 11546.9 -2931.68; ...
-2776.92 11555.6 -2937.38; ...
-2780.8 11546.6 -2928.37; ...
-2769.78 11549.5 -2928.25; ...
-1727.93 11558 -2939.51; ...
-1719.14 11551.9 -2935.47; ...
-1729.15 11551.7 -2931.86; ...
-1712.02 11557.5 -2941.45; ...
-1705.8 11548 -2932.63; ...
-1691.25 11554.8 -2940.61; ...
-1686.23 11541.8 -2931.73; ...
-1670.45 11546.6 -2941.3; ...
-1668.43 11538.1 -2937.71; ...
-1652.88 11547.6 -2941.42; ...
-1635.44 11547.2 -2937.96; ...
-1616.42 11539.5 -2937.41; ...
-1624.74 11547.4 -2932.13; ...
-1597.04 11536.1 -2932.17; ...
-1582.34 11533.2 -2928.37; ...
-2983.14 11544.2 -2944.52; ...
-2970.69 11547.1 -2940.82; ...
-2951.48 11550.9 -2933.75; ...
-2931.87 11550.9 -2938.15; ...
-2918.45 11552.7 -2935.95; ...
-2901.93 11554.2 -2933.52; ...
-2882.82 11556.8 -2931.47; ...
-2862.4 11561.8 -2928.37; ...
-2841.03 11556 -2944.55; ...
-2847.89 11560 -2939.76; ...
-2824.99 11559.1 -2944.6; ...
-2808.01 11561.2 -2943.42; ...
-2790.8 11563 -2941.98; ...
-2777.09 11566.1 -2939.64; ...
-2760.96 11566.4 -2937.56; ...
-2754.73 11557.3 -2931.96; ...
-2735.46 11570.3 -2938.24; ...
-2734.23 11561.2 -2932.27; ...
-2720.68 11567.7 -2940.98; ...
-2717.79 11563.1 -2933.21; ...
-2705.69 11570 -2942.85; ...
-2700.91 11565 -2933.68; ...
-2688.15 11572.2 -2942.76; ...
-2682.31 11566.4 -2933.06; ...
-2668.26 11573.9 -2941.45; ...
-2661.82 11567.3 -2930.83; ...
-2643.32 11575.7 -2939.14; ...
-2641.29 11567.4 -2926.5; ...
-2630.82 11571.5 -2934.68; ...
-1820.63 11577.1 -2939.57; ...
-1809.24 11572.5 -2938.25; ...
-1820.04 11572.2 -2930.53; ...
-1804.3 11576.8 -2942.83; ...
-1795.4 11569.5 -2934.74; ...
-1786.36 11576.1 -2942.69; ...
-1777.36 11568.9 -2936.45; ...
-1764.55 11574.2 -2941.14; ...
-1761.21 11563.4 -2932.23; ...
-1743.54 11565.7 -2939.96; ...
-1742.59 11555.7 -2930.2; ...
-1725.5 11566.4 -2942.08; ...
-1707.09 11565.3 -2941.09; ...
-1690.52 11564.9 -2938.42; ...
-1671.97 11557.3 -2937.94; ...
-1681.16 11565.7 -2932.57; ...
-1652.12 11554.5 -2932.16; ...
-1636.2 11552 -2928.25; ...
-2834.73 11562.4 -2941.98; ...
-2820.87 11567.6 -2935.73; ...
-2801.86 11568.1 -2939.3; ...
-2788.63 11571.1 -2936.18; ...
-2772.95 11573.5 -2933.07; ...
-2754.16 11576 -2930.73; ...
-2732.8 11580.9 -2927.66; ...
-2713.08 11574.6 -2944.52; ...
-2718.9 11578.7 -2939.66; ...
-2696.27 11577.9 -2945.08; ...
-2678.36 11580.4 -2944.25; ...
-2659.82 11582.4 -2943.23; ...
-2645.41 11584.9 -2941.24; ...
-2629.59 11584 -2939.56; ...
-2618.15 11576.3 -2935.88; ...
-2611.02 11584.8 -2938.73; ...
-2600.34 11580.8 -2938.28; ...
-2593.79 11586.1 -2938.29; ...
-2585.87 11581.2 -2936.08; ...
-2576.8 11586.7 -2937.54; ...
-2569.23 11581.5 -2934.05; ...
-2559.16 11587 -2937.51; ...
-2551.75 11581.3 -2933.03; ...
-2541.12 11586.8 -2937.79; ...
-2533.86 11580.7 -2932.32; ...
-2522.76 11586.3 -2937.6; ...
-2515.45 11580.5 -2931.38; ...
-2504.09 11585.6 -2937.13; ...
-2496.21 11581 -2931.73; ...
-2485.47 11584.8 -2936.85; ...
-2477.06 11581.6 -2933.29; ...
-2467.29 11584 -2936.48; ...
-2458.74 11581.8 -2933.95; ...
-2449.39 11583.6 -2935.78; ...
-2440.72 11581.8 -2933.67; ...
-2431.4 11583.4 -2935.01; ...
-2422.64 11581.7 -2933.11; ...
-2413.21 11583.3 -2934.44; ...
-2404.39 11581.7 -2932.67; ...
-2394.85 11583.3 -2934.15; ...
-2386.01 11581.7 -2932.47; ...
-2376.43 11583.3 -2934.08; ...
-2367.6 11581.7 -2932.44; ...
-2358.01 11583.4 -2934.12; ...
-2349.2 11581.7 -2932.48; ...
-2339.62 11583.4 -2934.17; ...
-2330.83 11581.7 -2932.51; ...
-2321.26 11583.4 -2934.19; ...
-2312.47 11581.7 -2932.53; ...
-2302.9 11583.4 -2934.2; ...
-2294.11 11581.7 -2932.53; ...
-2284.54 11583.4 -2934.2; ...
-2275.75 11581.7 -2932.52; ...
-2266.18 11583.4 -2934.19; ...
-2257.39 11581.7 -2932.52; ...
-2247.82 11583.4 -2934.19; ...
-2239.03 11581.7 -2932.52; ...
-2229.45 11583.4 -2934.19; ...
-2220.66 11581.7 -2932.52; ...
-2211.09 11583.4 -2934.19; ...
-2202.3 11581.7 -2932.52; ...
-2192.73 11583.4 -2934.19; ...
-2183.94 11581.7 -2932.52; ...
-2174.36 11583.4 -2934.19; ...
-2165.57 11581.7 -2932.52; ...
-2156 11583.4 -2934.19; ...
-2147.21 11581.7 -2932.52; ...
-2137.64 11583.4 -2934.19; ...
-2128.85 11581.7 -2932.53; ...
-2119.28 11583.4 -2934.2; ...
-2110.49 11581.7 -2932.52; ...
-2100.91 11583.4 -2934.19; ...
-2092.12 11581.7 -2932.52; ...
-2082.54 11583.4 -2934.18; ...
-2073.75 11581.7 -2932.5; ...
-2064.18 11583.4 -2934.16; ...
-2055.38 11581.7 -2932.49; ...
-2045.81 11583.4 -2934.15; ...
-2037.02 11581.7 -2932.51; ...
-2027.47 11583.4 -2934.2; ...
-2018.69 11581.7 -2932.61; ...
-2009.17 11583.3 -2934.32; ...
-2000.4 11581.6 -2932.79; ...
-1990.91 11583.2 -2934.5; ...
-1982.1 11581.6 -2932.95; ...
-1972.61 11583.2 -2934.66; ...
-1963.72 11581.7 -2932.91; ...
-1954.15 11583.3 -2934.71; ...
-1945.12 11581.9 -2932.41; ...
-1935.39 11583.6 -2934.72; ...
-1926.13 11582.3 -2931.33; ...
-1916.46 11584.3 -2935.21; ...
-1907.3 11582.2 -2931.65; ...
-1897.92 11585.1 -2936.17; ...
-1889.74 11581.8 -2932.28; ...
-1879.85 11585.6 -2936.63; ...
-1872.55 11581.4 -2931.5; ...
-1861.13 11585.5 -2936.57; ...
-1854.35 11579.9 -2930.91; ...
-1838.89 11583.6 -2937.9; ...
-1836.22 11576.5 -2930.32; ...
-1817.83 11583.9 -2941.85; ...
-1799.39 11584 -2942.74; ...
-1780.88 11583.8 -2941.06; ...
-1763.62 11584.2 -2937.68; ...
-1744.26 11576.5 -2938.14; ...
-1753.1 11585.2 -2931.73; ...
-1723.37 11573.7 -2934.16; ...
-1705.27 11571.4 -2931.96; ...
-1691.81 11570.2 -2929.92; ...
-2705.34 11581 -2942.32; ...
-2690.71 11586.2 -2936.14; ...
-2671.31 11586.9 -2940.13; ...
-2657.57 11589.4 -2937.05; ...
-2641.77 11590.4 -2934.22; ...
-2624.56 11590.4 -2932.54; ...
-2606.81 11590.9 -2931.48; ...
-2588.93 11592 -2930.73; ...
-2570.57 11593 -2931.75; ...
-2552.28 11593.5 -2934.02; ...
-2534.24 11593.5 -2935.03; ...
-2515.78 11592.9 -2934.47; ...
-2497.15 11591.2 -2933.56; ...
-2479.21 11589 -2932.58; ...
-2461.64 11587.7 -2931.38; ...
-2443.77 11587.2 -2930.46; ...
-2425.64 11587 -2929.83; ...
-2407.32 11587 -2929.49; ...
-2388.91 11587.1 -2929.39; ...
-2370.48 11587.1 -2929.41; ...
-2352.08 11587.1 -2929.46; ...
-2333.71 11587.1 -2929.49; ...
-2315.35 11587.1 -2929.5; ...
-2296.99 11587.1 -2929.5; ...
-2278.63 11587.1 -2929.5; ...
-2260.27 11587.1 -2929.5; ...
-2241.9 11587.1 -2929.5; ...
-2223.54 11587.1 -2929.5; ...
-2205.18 11587.1 -2929.5; ...
-2186.81 11587.1 -2929.5; ...
-2168.45 11587.1 -2929.5; ...
-2150.09 11587.1 -2929.5; ...
-2131.72 11587.1 -2929.5; ...
-2113.36 11587.1 -2929.5; ...
-2095 11587.1 -2929.49; ...
-2076.63 11587.1 -2929.48; ...
-2058.26 11587.1 -2929.46; ...
-2039.91 11587.1 -2929.47; ...
-2021.59 11587.1 -2929.52; ...
-2003.31 11587 -2929.64; ...
-1985.04 11586.9 -2929.79; ...
-1966.68 11586.9 -2929.96; ...
-1948.06 11587.2 -2930.2; ...
-1928.95 11588.1 -2930.82; ...
-1909.69 11589.7 -2932.52; ...
-1891.02 11591.5 -2934.1; ...
-1872.6 11592.7 -2934.1; ...
-1853.04 11592.8 -2933.29; ...
-1832.68 11592 -2934.72; ...
-1813.82 11591.4 -2936.18; ...
-1796.22 11591.3 -2934.3; ...
-1779.05 11590.9 -2930.88; ...
-1764.6 11590.1 -2927.41; ...
-2541.18 5090.86 -2931.87; ...
-2540.86 5088.29 -2924.53; ...
-2556.14 5093.58 -2923.8; ...
-2528.69 5088.42 -2931.42; ...
-2529.32 5086.05 -2921.15; ...
-2513.05 5087 -2929.86; ...
-2512.93 5084.24 -2919.36; ...
-2494.9 5086.05 -2928.83; ...
-2494.84 5083.36 -2918.63; ...
-2475.66 5085.02 -2928.8; ...
-2475.89 5082.85 -2918.91; ...
-2456.7 5083.74 -2929.77; ...
-2457.02 5082.39 -2920.11; ...
-2439.45 5082.73 -2931.37; ...
-2438.56 5082.31 -2921.82; ...
-2420.17 5082.39 -2923.13; ...
-2401.9 5082.22 -2923.54; ...
-2383.77 5082.03 -2923.36; ...
-2365.2 5082.26 -2922.89; ...
-2345.83 5082.91 -2923.21; ...
-2326.09 5083.28 -2924.18; ...
-2306.85 5083.22 -2924.53; ...
-2288.24 5083.1 -2924.35; ...
-2269.9 5082.98 -2924.16; ...
-2251.74 5082.81 -2924.17; ...
-2233.75 5082.67 -2924.23; ...
-2215.83 5082.75 -2923.99; ...
-2197.83 5083.24 -2922.97; ...
-2180.09 5084.04 -2920.78; ...
-2165.23 5084.94 -2917.79; ...
-2145.88 5090.1 -2923.21; ...
-2147.17 5086.5 -2917.83; ...
-2129 5089.8 -2920.21; ...
-2126.01 5087.31 -2915.31; ...
-2110.38 5089.9 -2919.17; ...
-2107.04 5087.44 -2914.82; ...
-2092.13 5089.77 -2919.59; ...
-2088.88 5087.03 -2915.89; ...
-2075.5 5089.28 -2922.34; ...
-2071.13 5086.13 -2918.13; ...
-2057.09 5090 -2927.79; ...
-2053.37 5084.48 -2919.59; ...
-2037.08 5087.9 -2929.14; ...
-2035.52 5082.63 -2919.08; ...
-2018.67 5086.13 -2928.28; ...
-2018.11 5081.44 -2917.53; ...
-2002.51 5084.7 -2925.32; ...
-2003.08 5081.17 -2915.71; ...
-1991.68 5084.12 -2920.89; ...
-1992.16 5082.91 -2914.14; ...
-1978.61 5090.03 -2916.72; ...
-2669.2 5108.7 -2931.14; ...
-2669.36 5105.68 -2924.23; ...
-2684.93 5111.14 -2923.43; ...
-2656.47 5105.92 -2930.68; ...
-2657.92 5103.3 -2921.17; ...
-2641.06 5104 -2929.43; ...
-2641.6 5101.77 -2919.64; ...
-2623.46 5102.89 -2929.04; ...
-2623.54 5101.2 -2919.36; ...
-2605.31 5101.88 -2929.6; ...
-2605.31 5100.64 -2919.98; ...
-2588.51 5100.49 -2930.51; ...
-2588.13 5099.63 -2920.51; ...
-2574.4 5097.73 -2918.95; ...
-2336.15 5107.75 -2930.13; ...
-2337.95 5105.83 -2921.57; ...
-2352.64 5110.72 -2920.16; ...
-2324.02 5106.21 -2930.2; ...
-2327.3 5102.82 -2918.56; ...
-2309.01 5105.22 -2929.23; ...
-2310.94 5102.09 -2917.68; ...
-2291.63 5104.97 -2928.64; ...
-2292.94 5101.94 -2917.39; ...
-2273.21 5104.94 -2928.47; ...
-2274.45 5101.9 -2917.36; ...
-2254.53 5104.91 -2928.58; ...
-2255.91 5101.85 -2917.46; ...
-2235.94 5104.86 -2928.77; ...
-2237.45 5101.8 -2917.54; ...
-2217.5 5104.93 -2928.82; ...
-2219.07 5101.76 -2917.51; ...
-2199.24 5105.1 -2928.61; ...
-2200.76 5101.62 -2917.29; ...
-2181.09 5105.03 -2928.06; ...
-2182.62 5101.09 -2916.75; ...
-2162.01 5104.11 -2927.15; ...
-2166.11 5099.66 -2915.56; ...
-2148.47 5095.74 -2922.78; ...
-2144.32 5103.34 -2929.49; ...
-2148.93 5097.27 -2915.37; ...
-2153.42 5100.71 -2922.66; ...
-2130.11 5095.74 -2922.78; ...
-2129.03 5102.28 -2929.36; ...
-2130.19 5096.07 -2913.92; ...
-2111.74 5095.74 -2922.78; ...
-2111.82 5102.36 -2928.54; ...
-2111.95 5095.91 -2913.62; ...
-2093.38 5095.74 -2922.78; ...
-2095.24 5102.93 -2926.83; ...
-2094.55 5096.32 -2913.36; ...
-2075.02 5095.74 -2922.78; ...
-2082.63 5103.31 -2923.51; ...
-2081.85 5098.88 -2912.09; ...
-2071.5 5110.01 -2915.19; ...
-2067.51 5094.4 -2928.33; ...
-1957.17 5105.09 -2928; ...
-1959.06 5097.97 -2920.55; ...
-1944.25 5105.03 -2926.68; ...
-1945.1 5098.65 -2913.79; ...
-1931.73 5103.26 -2920.45; ...
-1927.78 5100.4 -2909; ...
-1919.58 5105.25 -2920.29; ...
-2797.53 5126.39 -2930.57; ...
-2797.39 5124.29 -2924.43; ...
-2813.38 5129.21 -2923.21; ...
-2784.83 5123.86 -2930.47; ...
-2785.76 5122.51 -2921.97; ...
-2769.48 5122.41 -2929.66; ...
-2769.45 5121.34 -2920.77; ...
-2751.89 5121.59 -2929.52; ...
-2751.65 5120.62 -2920.44; ...
-2733.95 5120.48 -2930.05; ...
-2733.95 5119.48 -2920.77; ...
-2717.47 5118.85 -2930.67; ...
-2717.3 5117.87 -2920.7; ...
-2703.68 5115.51 -2918.62; ...
-2519.02 5128.36 -2930.44; ...
-2520.15 5131.14 -2923.59; ...
-2536.22 5132.14 -2923.01; ...
-2506.83 5127.55 -2930.19; ...
-2509.43 5130.05 -2920.61; ...
-2494.01 5125.99 -2929.29; ...
-2494.51 5127.12 -2919.56; ...
-2481 5122.31 -2929.81; ...
-2478.15 5122.77 -2920.55; ...
-2459.24 5119.13 -2922.02; ...
-2439.19 5117.97 -2922.96; ...
-2420.14 5118.19 -2923.66; ...
-2401.63 5118.7 -2923.8; ...
-2383.98 5118.8 -2922.8; ...
-2370.49 5118.19 -2919.53; ...
-2042.9 5123.8 -2934.19; ...
-2048.96 5122.49 -2923.29; ...
-2031.8 5126.01 -2931.44; ...
-2034.13 5126.08 -2917.98; ...
-2016.72 5126.52 -2928.57; ...
-2017.25 5125.65 -2915.16; ...
-2000 5125.65 -2926.07; ...
-2000.49 5123.53 -2913.01; ...
-1982.43 5124.48 -2923.67; ...
-1984.62 5122.39 -2910.06; ...
-1963.49 5115.75 -2926.75; ...
-1968.99 5123.81 -2925.28; ...
-1970.29 5123.63 -2915.15; ...
-1973.57 5121.86 -2920.92; ...
-1959.42 5129.42 -2920.25; ...
-1953.17 5110.06 -2931.77; ...
-1908.32 5110.47 -2925.15; ...
-1886.34 5125.07 -2934.38; ...
-1890.25 5113.61 -2924.92; ...
-1870.32 5122.71 -2931.03; ...
-1870.11 5112.28 -2921.53; ...
-1851.75 5121.28 -2929.16; ...
-1851.02 5110.9 -2920.06; ...
-1832.86 5119.82 -2928.08; ...
-1832.83 5109.22 -2918.84; ...
-1814.67 5117.6 -2926.27; ...
-1816.84 5107.62 -2916.42; ...
-1801.91 5114.34 -2921.97; ...
-1803.45 5107.72 -2912.01; ...
-1786.33 5116.46 -2918.16; ...
-2889.14 5145.35 -2930.52; ...
-2889.62 5142.66 -2924.18; ...
-2906.36 5147.8 -2922.62; ...
-2876.01 5141.95 -2931.01; ...
-2878.25 5139.94 -2921.73; ...
-2861.57 5138.67 -2930.53; ...
-2862.78 5137.2 -2920.56; ...
-2846.68 5135.9 -2930.17; ...
-2846.59 5135.06 -2919.95; ...
-2832.63 5133.09 -2918.2; ...
-2651.21 5144.81 -2931.14; ...
-2651.3 5146.76 -2925.23; ...
-2665.18 5149.92 -2923.98; ...
-2642.36 5141.25 -2931.89; ...
-2641.32 5143.44 -2923.24; ...
-2624.64 5139.11 -2922.3; ...
-2605.36 5136.86 -2921.74; ...
-2587 5136.06 -2921.66; ...
-2569.91 5135.75 -2920.97; ...
-2556.26 5135.76 -2918.77; ...
-1934.76 5141.42 -2932.75; ...
-1940.4 5139.56 -2923.28; ...
-1924.19 5144.36 -2927.56; ...
-1927.18 5143.44 -2915.36; ...
-1913.38 5145.83 -2921.72; ...
-1909.58 5145.02 -2910.37; ...
-1900.79 5146.47 -2921.57; ...
-1773.35 5126.49 -2928.26; ...
-1758.63 5127.22 -2923.37; ...
-1746.47 5127.72 -2914.89; ...
-1723.58 5138.21 -2925.94; ...
-1728.79 5134.32 -2919; ...
-2963.19 5161.73 -2929.94; ...
-2962.01 5158.44 -2924.37; ...
-2975.8 5163.65 -2920.91; ...
-2952.39 5158.45 -2930.39; ...
-2952.55 5155.86 -2921.89; ...
-2939.89 5155.66 -2929.48; ...
-2939.45 5153.82 -2919.43; ...
-2926.05 5151.4 -2917.37; ...
-2798.19 5161.73 -2931.46; ...
-2797.45 5163.53 -2925.71; ...
-2810.96 5166.98 -2923.91; ...
-2789.65 5158.25 -2932.3; ...
-2787.44 5160.24 -2924.04; ...
-2771.27 5156.31 -2923.44; ...
-2752.19 5154.75 -2923.12; ...
-2733.09 5154.77 -2923.34; ...
-2714.61 5155.25 -2923.08; ...
-2697.18 5155.23 -2921.85; ...
-2683.58 5154.89 -2919.56; ...
-1887.55 5146.67 -2926.64; ...
-1872.02 5147.41 -2921.11; ...
-1857.64 5149.59 -2913.78; ...
-1824.48 5157.57 -2927.72; ...
-1836.11 5155.5 -2918.86; ...
-1815.24 5160.72 -2928.28; ...
-1806.69 5162.75 -2926.84; ...
-1718.05 5138.39 -2924.33; ...
-1705.14 5143.46 -2926.43; ...
-1686.88 5145.03 -2923.94; ...
-1670.11 5146 -2920.28; ...
-1656.29 5146.57 -2912.57; ...
-1624.97 5155.32 -2928.94; ...
-1634.8 5151.92 -2918.25; ...
-1618.18 5156.5 -2929.73; ...
-3080.04 5182.2 -2929.44; ...
-3061.8 5179.19 -2927.74; ...
-3051.15 5177.87 -2922.7; ...
-3023.02 5174.25 -2927.67; ...
-3038.94 5176.88 -2915.96; ...
-3005.54 5171.21 -2917.81; ...
-2990.39 5167.54 -2920.01; ...
-2875.08 5179.47 -2932.61; ...
-2871.96 5180.66 -2927.66; ...
-2885.84 5186.39 -2924.72; ...
-2859.69 5177.27 -2925.3; ...
-2842.61 5174.28 -2922.62; ...
-2828.85 5172.75 -2919.41; ...
-1822.75 5160.69 -2923.05; ...
-1814.47 5163.26 -2921.22; ...
-1803.35 5164.67 -2918.85; ...
-1786.92 5167.06 -2915.27; ...
-1751.23 5175.05 -2929.81; ...
-1763.36 5173.05 -2919.64; ...
-1740.33 5177.83 -2930.66; ...
-1726.36 5179.6 -2929.65; ...
-1710.04 5181.2 -2927.97; ...
-1690.13 5183.83 -2925.97; ...
-1622.31 5153.67 -2924.38; ...
-1613.64 5156.19 -2923.83; ...
-1599.19 5161.95 -2922.93; ...
-1583.87 5163.86 -2913.29; ...
-1551.54 5174.07 -2927.82; ...
-1562.22 5170.11 -2918.38; ...
-1544.17 5175.23 -2928.75; ...
-3136.39 5200.3 -2931.96; ...
-3119.65 5193.58 -2929.03; ...
-3102.34 5188.38 -2924.86; ...
-3075.14 5184.56 -2914.75; ...
-3092.48 5189.1 -2911.22; ...
-3061.58 5180.85 -2916.6; ...
-3053.78 5180.15 -2911.69; ...
-2969.68 5196.63 -2931.26; ...
-2964.24 5196.96 -2927.18; ...
-2977.88 5201.27 -2919.64; ...
-2951.55 5194.55 -2925.99; ...
-2934.51 5193.19 -2923.28; ...
-2916.98 5192.43 -2921.22; ...
-2902.96 5191.78 -2919.49; ...
-1749.73 5178.62 -2924.37; ...
-1739.57 5180.79 -2922.48; ...
-1725.79 5181.6 -2919.68; ...
-1709.8 5182.09 -2916.42; ...
-1695.18 5182.76 -2910.26; ...
-1666.52 5187.9 -2931.85; ...
-1675.03 5188.53 -2915.83; ...
-1649.5 5194.4 -2931.86; ...
-1635.27 5199.28 -2929.49; ...
-1617.54 5203.59 -2926.45; ...
-1548.82 5172.32 -2923.59; ...
-1539.57 5174.58 -2923.86; ...
-1524.32 5179.74 -2925.57; ...
-1506.27 5181.52 -2921.95; ...
-1489.27 5183.67 -2917.18; ...
-1469.68 5191.09 -2919.55; ...
-3205.24 5214.08 -2933.42; ...
-3192.96 5213.12 -2929.76; ...
-3174.24 5212.2 -2927.5; ...
-3154.55 5209.27 -2930.48; ...
-3133.45 5200.66 -2919.53; ...
-3148.43 5209.88 -2918.34; ...
-3121.85 5196.54 -2913.49; ...
-3109.72 5193.7 -2907.71; ...
-3025.88 5214.84 -2932.15; ...
-3028.64 5214.59 -2918.33; ...
-3035.54 5218.66 -2926.56; ...
-3011.59 5208.28 -2915.94; ...
-2996.81 5205.06 -2912.31; ...
-1660.59 5194.08 -2924.22; ...
-1649.43 5198.06 -2922.03; ...
-1636.23 5201.06 -2917.8; ...
-1622.53 5203.34 -2911.56; ...
-1594.52 5207.21 -2931.16; ...
-1602.81 5208.74 -2916.88; ...
-1577.06 5212.8 -2930.52; ...
-1562 5217.24 -2928.26; ...
-1543.73 5221.81 -2925.6; ...
-1457.24 5197.65 -2926.13; ...
-1448.97 5197.93 -2921.36; ...
-1434.2 5211 -2927.96; ...
-1437.7 5201.82 -2916.53; ...
-1421.73 5210.36 -2918.21; ...
-3268 5231.25 -2924.07; ...
-3247.66 5224.89 -2925.66; ...
-3261.96 5228.16 -2918.29; ...
-3233.5 5219.76 -2920.22; ...
-3213.68 5215.93 -2919.07; ...
-3195.28 5215.49 -2914.11; ...
-3178.8 5216.65 -2911.25; ...
-3155.91 5220.99 -2928.27; ...
-3151.3 5231.3 -2929.59; ...
-3163.61 5217.27 -2910.69; ...
-3165.16 5215.22 -2922.8; ...
-3136.75 5231.44 -2929.99; ...
-3146.7 5226.07 -2934.76; ...
-3118.58 5233.73 -2926.85; ...
-3108.47 5236.18 -2923.51; ...
-3085.73 5227.39 -2917.69; ...
-3100.79 5234.44 -2920.73; ...
-3062.6 5222.84 -2915.3; ...
-3046.97 5221.21 -2919.91; ...
-1588.44 5213.13 -2923.56; ...
-1576.5 5216.37 -2921.18; ...
-1562.18 5218.93 -2917.16; ...
-1547.6 5221.22 -2911.51; ...
-1521.31 5226.84 -2930.31; ...
-1529 5227.26 -2916.2; ...
-1504.64 5234.05 -2928.83; ...
-1487.55 5240.17 -2925.42; ...
-1412.04 5219.12 -2925.42; ...
-1395.52 5233.28 -2931.43; ...
-1398.25 5221.7 -2922.08; ...
-1385.73 5228.81 -2923.58; ...
-1383.91 5219.83 -2912.86; ...
-1368.11 5231.32 -2918.64; ...
-3323.44 5249.41 -2929.29; ...
-3308.37 5244.5 -2920.87; ...
-3319.81 5247.41 -2925.73; ...
-3290.48 5238.01 -2914.99; ...
-3275.36 5232.07 -2912.22; ...
-3221.88 5248.65 -2934.45; ...
-3209.48 5249.96 -2930.02; ...
-3200.69 5251.56 -2925.16; ...
-3180.41 5244.73 -2917.65; ...
-3193.64 5250.25 -2921.41; ...
-3156 5238.81 -2917.78; ...
-3135.66 5239.07 -2914.61; ...
-3118.83 5239.98 -2916.61; ...
-3109.38 5239.36 -2916.48; ...
-1515.45 5232.73 -2921.86; ...
-1504.06 5236.33 -2918.15; ...
-1491.48 5238.01 -2910.34; ...
-1467.16 5246.73 -2929.78; ...
-1472.69 5245.54 -2914.99; ...
-1453 5253.37 -2929.05; ...
-1442.85 5256.26 -2927.5; ...
-1352.87 5255.36 -2932.48; ...
-1352.16 5243.65 -2924.94; ...
-1338.95 5254.26 -2930.42; ...
-1335.98 5241.7 -2921.77; ...
-1321.46 5252.91 -2928.96; ...
-1318.74 5239.61 -2919.55; ...
-1302.88 5251 -2927.73; ...
-1300.71 5237.65 -2917.59; ...
-1285.25 5248.07 -2925.09; ...
-1284.09 5236.02 -2914.61; ...
-1272.04 5244.41 -2919.99; ...
-1270.31 5235.59 -2909.52; ...
-1256.33 5247.43 -2915.55; ...
-3373.27 5265.52 -2925.53; ...
-3388.69 5269.27 -2917.2; ...
-3360.04 5259.43 -2918.81; ...
-3343.38 5252.73 -2915.75; ...
-3328.96 5248.78 -2922; ...
-3279.01 5269.32 -2933.31; ...
-3273.2 5269.68 -2927.71; ...
-3251.4 5260.31 -2917.93; ...
-3266.06 5266.89 -2922.69; ...
-3226.5 5254.99 -2922.72; ...
-3211.24 5254.53 -2919.86; ...
-3202.07 5253.73 -2917.63; ...
-1460.81 5252.15 -2922.26; ...
-1450.64 5255.2 -2921.25; ...
-1438.08 5256.05 -2920.34; ...
-1422.2 5257.15 -2919.17; ...
-1397.34 5267.29 -2927.26; ...
-1403.11 5260.27 -2916.36; ...
-1384.84 5268.87 -2919.67; ...
-1240.85 5268.46 -2931.22; ...
-1242.28 5257.29 -2922.05; ...
-1232.54 5264.03 -2924.54; ...
-1232.23 5255.17 -2913.07; ...
-1218.47 5266.62 -2918.21; ...
-3427.47 5287.34 -2931.43; ...
-3427.21 5283.03 -2921.62; ...
-3440.8 5288.77 -2919.35; ...
-3416.26 5277.79 -2916.04; ...
-3402.94 5272.73 -2910.85; ...
-3333.95 5287.48 -2933.41; ...
-3327.37 5288.38 -2928.35; ...
-3305.7 5280.44 -2925.96; ...
-3319.45 5286.04 -2925.07; ...
-3287.12 5274.48 -2923.67; ...
-3275.81 5271.11 -2919.41; ...
-1375.35 5277.47 -2925.36; ...
-1356.32 5288.95 -2931.26; ...
-1361.46 5281.47 -2922.02; ...
-1346.99 5287.43 -2922.77; ...
-1346.63 5278.68 -2911.69; ...
-1331.18 5287.02 -2915.35; ...
-1203.36 5289.88 -2935.6; ...
-1203.51 5277.56 -2925.97; ...
-1191.34 5286.19 -2929.99; ...
-1190.78 5274.65 -2918.2; ...
-1180.11 5282.21 -2921.84; ...
-1179.12 5273.78 -2908.85; ...
-1164.21 5285.55 -2915.36; ...
-3486.41 5309.21 -2927.09; ...
-3473.37 5300.47 -2919.9; ...
-3481.55 5306.95 -2924.66; ...
-3457.55 5293.01 -2912.54; ...
-3415.17 5314.07 -2927.93; ...
-3413.28 5307.77 -2913.61; ...
-3420.63 5312.61 -2917.54; ...
-3399.42 5307.05 -2929.19; ...
-3394.77 5300.28 -2913.2; ...
-3375.43 5295.24 -2919.95; ...
-3358.69 5292.81 -2922.03; ...
-3341.11 5290.79 -2922.95; ...
-3329.07 5288.95 -2919.88; ...
-1321.81 5296.44 -2923.47; ...
-1299.91 5307.17 -2932.37; ...
-1306.32 5299.95 -2921.41; ...
-1291.15 5305.48 -2923.58; ...
-1291.25 5296.74 -2911.53; ...
-1275.15 5304.77 -2916.28; ...
-1148.71 5306.42 -2931.78; ...
-1149.51 5295.55 -2922.32; ...
-1139.85 5302.22 -2924.6; ...
-1138.6 5293.3 -2912.53; ...
-1126.66 5304.21 -2917.1; ...
-3519.96 5319.06 -2925.07; ...
-3529.82 5324.68 -2917.31; ...
-3507.54 5311.54 -2916.57; ...
-3492.28 5308.62 -2919.54; ...
-3477.87 5316.51 -2922.47; ...
-3462.83 5325.71 -2929.27; ...
-3462.56 5323.67 -2918.46; ...
-3477.49 5327.97 -2923.58; ...
-3447.22 5325.39 -2928.95; ...
-3447.06 5320.55 -2912.85; ...
-3430.59 5321.37 -2930.55; ...
-3429.5 5315.84 -2917.13; ...
-1263.26 5313.72 -2925.69; ...
-1251.99 5314.11 -2919.43; ...
-1232.96 5322.79 -2927.25; ...
-1237.83 5315.13 -2914.79; ...
-1220.22 5322.64 -2917.14; ...
-1112.61 5325.16 -2931.73; ...
-1113.86 5314.16 -2922.58; ...
-1104.36 5320.8 -2924.79; ...
-1104.16 5311.21 -2913.01; ...
-1090.4 5322.49 -2918.35; ...
-3577.63 5346.45 -2928.37; ...
-3563.84 5338.74 -2921.27; ...
-3572.29 5344.57 -2926.66; ...
-3547.02 5333.72 -2910.78; ...
-3534.88 5334.46 -2913.59; ...
-3521.24 5341.84 -2926.75; ...
-3516.89 5339.18 -2919.56; ...
-3534.84 5343.83 -2917.17; ...
-3537.56 5330.08 -2921.69; ...
-3507.85 5340.39 -2930.46; ...
-3504.62 5337.3 -2917.42; ...
-3491.44 5333.04 -2913.3; ...
-1208.72 5331.18 -2926.55; ...
-1194.63 5333.83 -2919.29; ...
-1177.17 5341.63 -2920; ...
-1074.64 5346.25 -2937.05; ...
-1075.04 5334.03 -2927.09; ...
-1062.97 5342.73 -2931.52; ...
-1062.6 5330.82 -2919.31; ...
-1052.11 5338.48 -2923.11; ...
-1051.09 5329.21 -2909.56; ...
-1036.4 5341.3 -2916.09; ...
-3628.68 5363.43 -2924.92; ...
-3625.96 5358.54 -2920.35; ...
-3633.26 5363.51 -2914.67; ...
-3616.81 5353.36 -2918.33; ...
-3601.5 5347.21 -2914.21; ...
-3584.04 5345.64 -2920.8; ...
-3569.81 5351.94 -2925; ...
-3560.57 5357.52 -2931.06; ...
-3556.42 5355.75 -2922.52; ...
-3569.37 5362.03 -2923.51; ...
-3545.81 5351.83 -2912.66; ...
-1166.47 5349.45 -2926.62; ...
-1156.49 5351.73 -2923.45; ...
-1142 5352.01 -2916.65; ...
-1123.09 5359.41 -2917.85; ...
-1021.98 5362.19 -2932.51; ...
-1022.62 5351.46 -2922.97; ...
-1013.22 5358.02 -2925.14; ...
-1011.36 5349.1 -2913.06; ...
-999.456 5359.78 -2917.6; ...
-3666.98 5378.02 -2923.16; ...
-3678.04 5381.65 -2917.07; ...
-3654.25 5373.37 -2910.88; ...
-3635.87 5371.19 -2922.78; ...
-3639.41 5371.19 -2907.95; ...
-3636.78 5381 -2925.35; ...
-3629.58 5373.67 -2917.57; ...
-3644.01 5378.45 -2906.53; ...
-3643.32 5372.77 -2922.57; ...
-3620.67 5377.99 -2932.84; ...
-3617.4 5374.64 -2921.5; ...
-3627.37 5376.32 -2925.21; ...
-3599.25 5371.76 -2918.7; ...
-3582.39 5368.43 -2912.25; ...
-1112.19 5368.12 -2924.23; ...
-1101.41 5370.37 -2918.83; ...
-1086.27 5378.11 -2918.75; ...
-983.964 5380.07 -2931.69; ...
-986.48 5369.19 -2922.71; ...
-975.822 5375.01 -2924.36; ...
-976.336 5365.64 -2912.7; ...
-963.029 5373.63 -2915.73; ...
-3705.49 5393.21 -2922.06; ...
-3715.74 5398.68 -2916; ...
-3693.38 5388.31 -2912.07; ...
-3681.78 5389.55 -2913.59; ...
-3666.75 5395.7 -2927.34; ...
-3663.78 5391.93 -2917.44; ...
-3681.38 5398.64 -2918.26; ...
-3684.53 5385.73 -2922.33; ...
-3651.38 5391.68 -2930.47; ...
-3652.93 5386.71 -2909.77; ...
-1076.55 5386.5 -2924.62; ...
-1066.28 5388.62 -2918.52; ...
-1050.54 5395.76 -2917.79; ...
-953.922 5383.46 -2925.63; ...
-934.824 5398.29 -2934.45; ...
-938.785 5386.11 -2922.9; ...
-924.233 5392.88 -2924.33; ...
-923.891 5383.99 -2910.68; ...
-908.74 5392.75 -2913.65; ...
-3742.25 5412.13 -2923.39; ...
-3755.22 5418.04 -2915.37; ...
-3730 5406.89 -2913.4; ...
-3718.51 5407.91 -2913.59; ...
-3710.02 5412.7 -2927.95; ...
-3703.97 5408.89 -2919.21; ...
-3720.72 5417.49 -2918.7; ...
-3722.17 5403.99 -2922.43; ...
-3693.33 5405.43 -2912.47; ...
-1039.18 5403.6 -2922.84; ...
-1029.59 5405.01 -2915.33; ...
-1007.01 5419.78 -2928.95; ...
-1013.79 5413.43 -2919.68; ...
-1000.3 5422.13 -2929; ...
-899.47 5401.17 -2921.68; ...
-882.471 5413.3 -2927.69; ...
-885.424 5403.56 -2915.92; ...
-869.842 5411.79 -2917.24; ...
-3768.72 5427.97 -2913.8; ...
-3773.13 5436.87 -2920.31; ...
-3733.1 5428.08 -2915.06; ...
-3742.73 5435.53 -2921.59; ...
-1004.62 5420.87 -2923.96; ...
-995.665 5421.47 -2921.89; ...
-979.918 5421.21 -2916.27; ...
-949.595 5436.91 -2927.23; ...
-959.559 5429.56 -2917.58; ...
-936.812 5442.76 -2925.96; ...
-858.552 5422.25 -2926.05; ...
-845.08 5422.21 -2917.89; ...
-828.187 5429.28 -2917.16; ...
-3796.65 5445.79 -2918.5; ...
-3809.17 5453.72 -2915.49; ...
-3785.65 5440.93 -2915.42; ...
-3773.6 5444.64 -2913.59; ...
-3760.86 5442.75 -2917.15; ...
-3778.12 5455.11 -2917.44; ...
-3749.89 5438.36 -2916.7; ...
-948.017 5438.3 -2919.29; ...
-938.658 5440.03 -2911.86; ...
-918.402 5449.3 -2930.47; ...
-922.674 5447.74 -2915.31; ...
-903.952 5455.93 -2929.71; ...
-893.042 5458.65 -2928.21; ...
-818.187 5435.87 -2923.36; ...
-807.027 5452.81 -2935.58; ...
-807.971 5440.33 -2923.37; ...
-795.692 5448.94 -2926.87; ...
-794.299 5440.1 -2913.01; ...
-779.38 5451.91 -2918.84; ...
-3819.26 5463.87 -2916.6; ...
-3826.44 5472.31 -2914.39; ...
-3787.86 5464.76 -2915.32; ...
-3797.89 5473.43 -2923.71; ...
-911.903 5454.89 -2922.54; ...
-901.189 5457.84 -2921.24; ...
-887.103 5458.44 -2920.3; ...
-867.183 5460.71 -2920.25; ...
-847.361 5468.85 -2921.71; ...
-764.083 5472.11 -2933.34; ...
-764.935 5461.66 -2924.67; ...
-755.263 5467.98 -2926.27; ...
-753.903 5459.25 -2914.81; ...
-741.614 5469.58 -2918.78; ...
-3849.02 5492.81 -2933.7; ...
-3848.28 5486.76 -2921.95; ...
-3862.07 5493.99 -2919.6; ...
-3838.48 5481.51 -2913.07; ...
-3828.68 5481.36 -2913.59; ...
-3818.88 5486.14 -2927.09; ...
-3814.19 5480.25 -2915.99; ...
-3828.32 5490.84 -2918.7; ...
-3831.29 5478.09 -2921.84; ...
-3804.75 5476.25 -2918.36; ...
-836.944 5476.35 -2926.44; ...
-826.633 5479.23 -2920.48; ...
-811.571 5487.18 -2919.79; ...
-727.815 5490.26 -2932.12; ...
-728.58 5479.07 -2923.63; ...
-719.231 5485.55 -2925.17; ...
-718.471 5475.89 -2914.31; ...
-705.961 5486.89 -2917.81; ...
-3885.52 5511.06 -2934.03; ...
-3885.07 5505.51 -2923.42; ...
-3898.66 5511.33 -2920.4; ...
-3876.78 5499.84 -2914.87; ...
-3840.28 5501.16 -2916.13; ...
-3850.41 5509.2 -2926.1; ...
-3843.3 5504.16 -2932.61; ...
-802.26 5495.68 -2924.97; ...
-791.576 5498.55 -2918.77; ...
-776.472 5506.62 -2916.87; ...
-691.674 5508.75 -2932.01; ...
-692.515 5497.24 -2923.27; ...
-683.264 5503.97 -2924.94; ...
-682.428 5494.19 -2913.53; ...
-670.083 5505.37 -2917.07; ...
-3926.09 5522.54 -2924.43; ...
-3940.05 5527.46 -2918.29; ...
-3915.3 5516.54 -2914.17; ...
-3873.15 5519.48 -2918.48; ...
-3885.91 5526.74 -2927.34; ...
-3878.91 5522.03 -2933.9; ...
-3859.39 5513.16 -2918.73; ...
-768.95 5513.67 -2919.69; ...
-756.518 5524 -2927.96; ...
-759.38 5516.3 -2916.73; ...
-743.676 5524.83 -2918.64; ...
-656.226 5526.94 -2931.33; ...
-656.983 5515.43 -2922.68; ...
-647.115 5522.19 -2924.8; ...
-645.398 5512.51 -2914.2; ...
-631.315 5523.88 -2918.59; ...
-3962.76 5539.31 -2922.54; ...
-3976.4 5544.98 -2917.22; ...
-3953.08 5532.69 -2914.22; ...
-3911.95 5538.82 -2917.93; ...
-3923.59 5546.59 -2923.52; ...
-3896.13 5531.16 -2919.34; ...
-735.045 5534.52 -2926.42; ...
-717.187 5546.52 -2933.91; ...
-721.294 5538.72 -2923.43; ...
-708.241 5545.19 -2925; ...
-705.962 5536.92 -2913.28; ...
-690.557 5546.56 -2917.49; ...
-617.269 5547.59 -2934.87; ...
-616.682 5534.99 -2925.24; ...
-604.825 5543.2 -2928.85; ...
-603.265 5531.31 -2917.33; ...
-593.512 5538.34 -2920.41; ...
-591.47 5529.55 -2908.57; ...
-578.842 5540.34 -2913.44; ...
-3999.74 5557.06 -2926.1; ...
-4011.14 5562.06 -2920.33; ...
-3988.81 5550.9 -2918.28; ...
-3968.32 5561.17 -2932.7; ...
-3980.27 5550.5 -2928.99; ...
-3947.74 5555.2 -2918.1; ...
-3961.23 5560.47 -2925.9; ...
-3932.29 5550.1 -2918.74; ...
-674.405 5564.24 -2930.68; ...
-677.099 5557.13 -2922.42; ...
-667.519 5563.32 -2924.08; ...
-665.672 5555.58 -2914.05; ...
-653.021 5564.64 -2918.14; ...
-561.414 5560.75 -2928.33; ...
-561.079 5549.39 -2913.26; ...
-552.03 5558.37 -2922.07; ...
-545.688 5555.44 -2910.24; ...
-542.713 5563.27 -2921.3; ...
-4045.4 5589.6 -2925.53; ...
-4023.62 5570.68 -2917.24; ...
-4035.9 5580.75 -2914.3; ...
-3984.08 5573.43 -2922.51; ...
-3994.48 5582.71 -2918.19; ...
-3971.45 5565.64 -2923.84; ...
-636.9 5581.97 -2930.08; ...
-639.915 5574.59 -2921.58; ...
-629.708 5580.38 -2922.51; ...
-628.584 5571.48 -2911.44; ...
-614.254 5581.35 -2915.18; ...
-532.426 5575.69 -2925.22; ...
-532.906 5568.87 -2918.4; ...
-523.458 5578.21 -2917.49; ...
-4056.18 5602.15 -2929.75; ...
-4048.88 5589.58 -2910.58; ...
-4053.37 5597.21 -2921.02; ...
-4020.72 5599.23 -2929.9; ...
-4007.25 5591.08 -2915.87; ...
-4016.53 5597.18 -2924.27; ...
-599.519 5599.34 -2930.17; ...
-602.021 5592.32 -2920.69; ...
-593.565 5598.66 -2922.34; ...
-592.468 5591.49 -2911.19; ...
-581.983 5601.17 -2915.02; ...
-513.32 5594.37 -2923.77; ...
-513.435 5586.95 -2916.71; ...
-503.208 5597.26 -2916.69; ...
-4068 5614.74 -2929.27; ...
-4063.39 5606.96 -2919.68; ...
-4066.86 5612.79 -2921.42; ...
-4051.94 5607.31 -2922.29; ...
-4037.89 5608.33 -2921.03; ...
-4051.66 5617.48 -2923.21; ...
-4046.26 5612.1 -2928.48; ...
-4024.01 5601.98 -2922.1; ...
-568.575 5616.46 -2925.2; ...
-570.876 5610.5 -2916.82; ...
-559.099 5619.54 -2917.98; ...
-489.14 5616.71 -2927.59; ...
-488.625 5607.27 -2916.09; ...
-481.69 5614.85 -2921.68; ...
-479.624 5611.96 -2915.55; ...
-473.207 5619.38 -2917.45; ...
-4113.41 5637.56 -2928.37; ...
-4095.38 5626.95 -2922.94; ...
-4110.43 5635.67 -2922.27; ...
-4079.02 5623.18 -2920.4; ...
-4067.4 5628.27 -2913.59; ...
-4060.11 5625.16 -2915.59; ...
-4073.87 5636.31 -2920.66; ...
-4065.57 5629.91 -2923.44; ...
-544.943 5635.48 -2932.25; ...
-547.951 5629.71 -2923.11; ...
-538.969 5635.97 -2924.77; ...
-538.367 5630.65 -2913.42; ...
-525.555 5639.81 -2917.72; ...
-460.776 5633.29 -2923.77; ...
-462.324 5627.83 -2916.32; ...
-453.306 5637.32 -2918.41; ...
-4151.65 5655.34 -2926.05; ...
-4145.04 5646.07 -2914.47; ...
-4158.26 5650.93 -2911.34; ...
-4129.33 5640.37 -2918.15; ...
-4118.3 5639.16 -2921.79; ...
-4082.63 5647.77 -2923.35; ...
-4089.99 5656.89 -2925.2; ...
-506.91 5654.64 -2930.36; ...
-510.042 5649.82 -2918.76; ...
-502.092 5656.69 -2924.47; ...
-501.685 5655.58 -2918.15; ...
-494.455 5660.92 -2919.52; ...
-440.253 5651.52 -2924.58; ...
-442.718 5645.75 -2916.99; ...
-434.516 5654.01 -2918.22; ...
-4187.63 5677.9 -2925.44; ...
-4180.79 5666.99 -2917.02; ...
-4193.37 5672 -2910.66; ...
-4166.19 5666.8 -2929.48; ...
-4169.48 5658.07 -2913.41; ...
-4112.97 5679.65 -2928.27; ...
-4109.2 5671.02 -2920.03; ...
-4117.16 5678.71 -2919.06; ...
-4098.69 5661.93 -2920.64; ...
-479.139 5672.39 -2926.37; ...
-483.641 5668.84 -2917.68; ...
-472.638 5676.72 -2919.55; ...
-424.876 5663.81 -2921.24; ...
-413.627 5672.18 -2919.33; ...
-4207.69 5693.11 -2927.95; ...
-4209.54 5682.36 -2909.54; ...
-4219.12 5691.39 -2916.59; ...
-4128.79 5692.85 -2929.04; ...
-4126.15 5685.44 -2918.73; ...
-4135.29 5692.3 -2918.62; ...
-452.364 5689.69 -2930.67; ...
-458.097 5686.79 -2915.43; ...
-447.789 5693.64 -2924.16; ...
-446.973 5694.71 -2913.65; ...
-437.69 5700.84 -2921.86; ...
-403.273 5680.56 -2918.5; ...
-392.829 5689.26 -2917.88; ...
-4224.62 5708.69 -2931.04; ...
-4227.53 5699.6 -2919.33; ...
-4235.86 5707.56 -2921.17; ...
-4166.4 5718.26 -2926.33; ...
-4163.45 5710.19 -2917.18; ...
-4173.86 5717.78 -2917.1; ...
-4146.58 5706.24 -2929.25; ...
-4146.62 5699.19 -2917.95; ...
-423.286 5711.02 -2929.4; ...
-427.57 5708.62 -2924.43; ...
-418.304 5717.19 -2920.63; ...
-383.942 5696.48 -2916.1; ...
-370.076 5710.31 -2925.83; ...
-375.178 5704.77 -2919.58; ...
-4235.56 5722.33 -2933.85; ...
-4243.23 5716.69 -2922.82; ...
-4251.28 5730.43 -2928.18; ...
-4185.23 5732.62 -2927.66; ...
-4183.62 5725.1 -2917.32; ...
-4192.83 5732.75 -2917.68; ...
-404.112 5727.72 -2929.3; ...
-407.862 5726.11 -2923.34; ...
-399.664 5733.6 -2922.66; ...
-366.204 5714.28 -2918.78; ...
-357.637 5726.77 -2920.52; ...
-4266.88 5740.87 -2924.63; ...
-4276.78 5750.45 -2926.14; ...
-4205.22 5749.44 -2927.88; ...
-4202.19 5740.51 -2917.82; ...
-4211.55 5748.57 -2917.82; ...
-386.659 5744.36 -2928.03; ...
-390.408 5742.71 -2921.18; ...
-381.926 5750.87 -2922.5; ...
-351.546 5738.28 -2927.34; ...
-349.162 5736.48 -2916.17; ...
-342.518 5747.16 -2919.79; ...
-4285.07 5758.32 -2924.29; ...
-4289.78 5767.08 -2924.14; ...
-4240.94 5773.69 -2926.55; ...
-4235.78 5766.26 -2917.25; ...
-4244.84 5772.18 -2917.23; ...
-4222.84 5763.94 -2928.77; ...
-4221.59 5755.98 -2917.42; ...
-369.937 5763.86 -2927.83; ...
-373.364 5760.89 -2921.15; ...
-364.844 5771.32 -2922.4; ...
-331.91 5762.85 -2925.27; ...
-332.978 5757.91 -2918.08; ...
-325.154 5768.01 -2919.78; ...
-4311.14 5777.29 -2919.85; ...
-4326.32 5784.53 -2916.61; ...
-4298.26 5771.52 -2919.58; ...
-4287.44 5776.91 -2919.34; ...
-4279.93 5789.12 -2925.81; ...
-4272.93 5780.36 -2913.64; ...
-4287.38 5787.35 -2914.83; ...
-4292.58 5771.48 -2926.48; ...
-4258.97 5782.24 -2928.7; ...
-4254.93 5775.8 -2915.92; ...
-352.225 5790.44 -2927.62; ...
-355.979 5783.56 -2920.09; ...
-347.931 5794.85 -2918.51; ...
-314.679 5782.27 -2925.92; ...
-315.447 5777.35 -2918.54; ...
-307.334 5786.76 -2920.5; ...
-4355.35 5800.69 -2929.42; ...
-4341.85 5791.65 -2916.3; ...
-4353.05 5797.62 -2923.87; ...
-4291.58 5799.83 -2931.97; ...
-4296.73 5796.47 -2913.45; ...
-4305.26 5806.93 -2926.88; ...
-348.153 5797.37 -2928.42; ...
-342.235 5803.99 -2925.04; ...
-295.607 5800.56 -2926.82; ...
-296.651 5795.43 -2919.15; ...
-286.609 5804.67 -2920.66; ...
-4373.1 5812.95 -2926.53; ...
-4384.33 5822.25 -2928.18; ...
-4362.39 5802.93 -2923.51; ...
-4319.27 5816.36 -2924.93; ...
-4328.98 5824.41 -2926.41; ...
-330.943 5817.51 -2926.74; ...
-333.848 5812.76 -2921.05; ...
-323.791 5823.26 -2919.97; ...
-269.579 5820.4 -2929.62; ...
-270.256 5813.53 -2916.84; ...
-261.725 5819.93 -2923.19; ...
-259.021 5818.3 -2915.05; ...
-252.68 5826.17 -2919.1; ...
-4410.3 5839.36 -2928.94; ...
-4396.14 5829.44 -2926.26; ...
-4406.33 5835.48 -2926.07; ...
-4354.25 5839.79 -2930.38; ...
-4339.78 5830.95 -2924.76; ...
-4349.57 5837.48 -2926.05; ...
-311.828 5836.92 -2925.66; ...
-314.289 5833.18 -2919.72; ...
-304.89 5842.5 -2919.43; ...
-244.95 5836.53 -2922.76; ...
-4428.99 5848.84 -2918.43; ...
-4440.44 5857.37 -2925.87; ...
-4414.46 5839.28 -2921.14; ...
-4372.38 5851.57 -2925.84; ...
-4382.76 5858.67 -2925.73; ...
-4358.58 5843.68 -2923.45; ...
-293.65 5855.31 -2925.54; ...
-295.937 5851.83 -2919.4; ...
-286.95 5861.15 -2919.42; ...
-236.997 5845.9 -2919.42; ...
-226.427 5860.73 -2913.9; ...
-4459.49 5868.57 -2922.72; ...
-4473.74 5875.65 -2918.09; ...
-4448.55 5861.07 -2921.87; ...
-4401.93 5868.74 -2920.65; ...
-4416.16 5878.3 -2916.62; ...
-4388.88 5862.45 -2919.72; ...
-275.161 5874.02 -2926.16; ...
-277.858 5870.65 -2919.62; ...
-267.499 5879.73 -2919.62; ...
-217.525 5870.69 -2922.06; ...
-208.464 5880.26 -2922.02; ...
-4493.74 5891.96 -2932.96; ...
-4492.65 5888.25 -2921.82; ...
-4502.56 5896.02 -2923.3; ...
-4484.85 5881.7 -2912.17; ...
-4441.32 5893.26 -2933.39; ...
-4436.89 5891.76 -2923.82; ...
-4447.65 5897.25 -2925.3; ...
-4427.33 5886.24 -2912.6; ...
-250.923 5892.57 -2930.35; ...
-253.776 5889.59 -2918.42; ...
-245.994 5895.77 -2923.96; ...
-243.623 5894.99 -2915.58; ...
-235.963 5900.05 -2919.65; ...
-199.716 5888.14 -2925.05; ...
-190.477 5897.32 -2923.19; ...
-4515.81 5903.81 -2921; ...
-4527.42 5910.37 -2919.13; ...
-4460.75 5904.26 -2921.2; ...
-4472.88 5912.47 -2917.51; ...
-219.989 5910.8 -2926.06; ...
-223.785 5907.44 -2916.99; ...
-214.874 5914.28 -2919.29; ...
-181.05 5905.41 -2925.51; ...
-171.581 5914.65 -2923.64; ...
-4556.25 5932.02 -2926.31; ...
-4547.91 5922.63 -2913.93; ...
-4559.65 5930.81 -2911.17; ...
-4536.66 5915.5 -2914.73; ...
-4502.2 5936.2 -2929.29; ...
-4492.93 5928.73 -2918.97; ...
-4499.8 5936.05 -2914.96; ...
-4482.85 5920.69 -2911.49; ...
-203.717 5923.14 -2920.22; ...
-191.749 5937.5 -2916.91; ...
-162.226 5923 -2925.92; ...
-153.194 5932.78 -2924.12; ...
-4572.97 5947.61 -2928.44; ...
-4568.18 5938.65 -2916.75; ...
-4577.95 5946.6 -2913.24; ...
-4516.71 5950.81 -2930.75; ...
-4508.75 5944.49 -2917.58; ...
-4517.3 5952.71 -2915.15; ...
-181.604 5945.81 -2925.38; ...
-172.96 5955 -2925.42; ...
-144.347 5941.79 -2926.2; ...
-135.366 5951.8 -2924.39; ...
-4591.61 5965.9 -2928.48; ...
-4587.99 5955.85 -2915.78; ...
-4598.27 5964.7 -2914.01; ...
-4529.16 5962.75 -2932.29; ...
-4526.01 5960.57 -2918.31; ...
-4538.75 5970.23 -2922.24; ...
-164.09 5962.33 -2927.52; ...
-156.477 5971.67 -2924.93; ...
-126.344 5960.82 -2926.37; ...
-116.948 5970.65 -2924.52; ...
-4609.92 5983.65 -2928.47; ...
-4606.59 5973.58 -2915.66; ...
-4616.18 5982.3 -2912.67; ...
-4551.85 5979.87 -2919.4; ...
-4562.67 5988.99 -2918.26; ...
-147.88 5981.03 -2924.24; ...
-143.909 5991.38 -2916.14; ...
-107.418 5979.49 -2926.45; ...
-97.6448 5989.16 -2924.5; ...
-4647.29 6010.39 -2928.25; ...
-4640.74 6002.13 -2913.61; ...
-4653.11 6009.44 -2915.68; ...
-4627.23 5998.79 -2930.46; ...
-4625.52 5991.28 -2914.72; ...
-4572.1 5997.77 -2918.44; ...
-4580.99 6006.48 -2919.05; ...
-128.554 5998.94 -2928.12; ...
-134.87 5998.56 -2920.08; ...
-87.9407 5997.97 -2926.38; ...
-78.6127 6007.73 -2924.26; ...
-4665.36 6023.89 -2929.96; ...
-4660.23 6015.29 -2920.02; ...
-4669.82 6023.35 -2913.08; ...
-4589.81 6015.24 -2919.62; ...
-4598.77 6024.06 -2919.88; ...
-126.404 6009.89 -2917.06; ...
-112.026 6019.66 -2924.38; ...
-100.355 6030.45 -2926.32; ...
-69.8048 6016.58 -2926.06; ...
-61.8104 6026.36 -2923.81; ...
-4684.69 6040.72 -2930.13; ...
-4679.29 6032.58 -2917.43; ...
-4692.25 6044.88 -2910.08; ...
-4607.79 6033.01 -2919.94; ...
-4616.73 6042.11 -2920.09; ...
-91.3273 6037.02 -2927.58; ...
-83.0841 6045.76 -2919.18; ...
-53.8352 6034.8 -2925.72; ...
-45.554 6042.62 -2923.38; ...
-4702.9 6058.52 -2931.81; ...
-4700.16 6052.03 -2920.35; ...
-4710.26 6061.85 -2918.51; ...
-4625.65 6051.28 -2920.28; ...
-4634.57 6060.45 -2920.27; ...
-72.11 6053.16 -2918.36; ...
-50.711 6062.02 -2928.46; ...
-62.6305 6057.84 -2921.64; ...
-36.0472 6049.1 -2924.47; ...
-41.0583 6046.08 -2931.64; ...
-13.2595 6063.46 -2924.46; ...
-25.4547 6057.51 -2918.04; ...
-4720.53 6076.84 -2931.88; ...
-4717.03 6069.44 -2922.51; ...
-4726.88 6079.94 -2918.89; ...
-4643.68 6069.63 -2919.92; ...
-4652.92 6078.82 -2919.62; ...
-55.2704 6066.96 -2915.28; ...
-41.1242 6070.26 -2929.24; ...
-47.7463 6072.5 -2917.09; ...
-16.4333 6063.64 -2915.53; ...
-1.89577 6076.3 -2926.05; ...
-10.0509 6072.1 -2914.94; ...
-4738.68 6095.42 -2931.2; ...
-4734.49 6088.33 -2922.26; ...
-4744.93 6099.35 -2918.76; ...
-4662.06 6087.95 -2919.59; ...
-4671.09 6096.98 -2919.31; ...
-37.0673 6081.38 -2915.49; ...
-22.2899 6086.45 -2921.34; ...
-9.65574 6084.29 -2919.92; ...
-1.35829 6082.08 -2916.35; ...
-6.82903 6096.85 -2923.61; ...
-13.9298 6087.72 -2927.54; ...
14.7478 6093.5 -2926.63; ...
7.02687 6090.05 -2915.83; ...
-4757.57 6113.75 -2930.38; ...
-4753.06 6107.38 -2922; ...
-4763.88 6118.14 -2918.62; ...
-4680.19 6105.99 -2918.66; ...
-4689.41 6115.13 -2918.02; ...
1.54779 6103.95 -2923.56; ...
9.19111 6102.58 -2920.07; ...
17.054 6101.13 -2916.31; ...
11.7762 6115.23 -2923.3; ...
6.14307 6106.11 -2927.21; ...
29.6575 6107.67 -2927.4; ...
25.1861 6108.29 -2916.07; ...
-4777.13 6132.11 -2929.61; ...
-4772.32 6125.6 -2921.37; ...
-4783.46 6136.23 -2917.85; ...
-4698.72 6124.39 -2917.63; ...
-4708.02 6133.72 -2917.5; ...
20.1929 6122.94 -2923.54; ...
27.8875 6120.97 -2920.66; ...
40.1664 6119.6 -2917.99; ...
29.4486 6135.02 -2924.14; ...
24.618 6125.33 -2927.52; ...
54.507 6126.35 -2922.71; ...
68.0224 6135.73 -2923.57; ...
-4796.4 6150.94 -2929.39; ...
-4792.08 6143.86 -2920.52; ...
-4802.93 6154.42 -2917.33; ...
-4717.25 6143.09 -2917.54; ...
-4726.41 6152.48 -2917.65; ...
37.658 6146.22 -2926.33; ...
45.8173 6157.05 -2924.69; ...
76.8136 6142.41 -2925.9; ...
85.0239 6151.21 -2923.8; ...
-4813.29 6170.12 -2930.02; ...
-4810.65 6162.28 -2920.64; ...
-4819.8 6172.13 -2918.18; ...
-4735.48 6161.89 -2917.76; ...
-4744.49 6171.3 -2917.84; ...
54.8506 6165.48 -2926.71; ...
63.7684 6175.38 -2924.72; ...
93.3508 6161.28 -2923.06; ...
98.6265 6171.71 -2915.28; ...
-4826.29 6189.34 -2930.75; ...
-4826.2 6181.15 -2921.43; ...
-4836.58 6195.13 -2916.66; ...
-4753.44 6180.67 -2917.84; ...
-4762.38 6189.93 -2917.76; ...
73.5924 6183.39 -2926.35; ...
83.5517 6192.46 -2923.93; ...
112.649 6190.57 -2925.1; ...
105.221 6183.76 -2918.17; ...
-4840.46 6206.64 -2926.96; ...
-4844.87 6205.98 -2916.7; ...
-4771.43 6199.15 -2917.63; ...
-4780.72 6208.4 -2917.5; ...
93.53 6197.51 -2924.02; ...
103.47 6195.96 -2920.68; ...
112.076 6194.73 -2916.71; ...
104.549 6207.53 -2923.61; ...
98.7064 6199.13 -2927.83; ...
126.591 6206.66 -2925.89; ...
119.609 6202.43 -2915.91; ...
-4851.99 6224.82 -2929.06; ...
-4851.07 6215 -2917.09; ...
-4859.04 6225.07 -2915.81; ...
-4790.12 6217.82 -2917.52; ...
-4799.67 6227.37 -2917.76; ...
113.184 6214.96 -2923.46; ...
120.885 6214.07 -2919.69; ...
127.859 6213.26 -2915.34; ...
122.642 6225.56 -2921.25; ...
117.915 6217.22 -2926.99; ...
138.655 6221.42 -2927.11; ...
133.79 6221.67 -2912.36; ...
-4861.72 6240.08 -2931.55; ...
-4865.13 6234.93 -2919.09; ...
-4873.52 6248.61 -2920.33; ...
-4809.31 6236.71 -2918.25; ...
-4818.78 6245.58 -2918.8; ...
131.48 6235.03 -2916.8; ...
137.724 6234.25 -2913.59; ...
146.563 6234.78 -2922.33; ...
138.977 6244.15 -2916.25; ...
135.833 6237.42 -2921.76; ...
156.744 6244.16 -2925.08; ...
-4878.94 6263.12 -2925.84; ...
-4828 6253.87 -2919.17; ...
-4836.75 6261.87 -2919.15; ...
152.736 6259.45 -2927.5; ...
143.193 6254.82 -2916.67; ...
167.222 6253.69 -2927.63; ...
161.234 6247.49 -2933.33; ...
176.212 6262.97 -2923.68; ...
-4884.96 6280.02 -2929.12; ...
-4888.92 6272.02 -2914.47; ...
-4893.16 6281 -2916.58; ...
-4845.41 6270.31 -2918.57; ...
-4854.36 6280.13 -2917.02; ...
148.153 6267.31 -2911.6; ...
165.39 6272.74 -2930.94; ...
157.065 6280.1 -2912.91; ...
185.14 6272.07 -2924.69; ...
179.651 6266.56 -2931.28; ...
190.564 6281.79 -2915.46; ...
-4894.51 6296.25 -2929.94; ...
-4897.89 6289.84 -2917.51; ...
-4907.75 6304.12 -2917.13; ...
-4864.04 6291.08 -2916.92; ...
-4874.58 6303.98 -2916.64; ...
-4871.03 6293.27 -2927.22; ...
168.088 6287.41 -2923.48; ...
176.895 6298.23 -2924.94; ...
197.405 6294.61 -2926.31; ...
195.3 6291.74 -2919.05; ...
-4913.51 6315.41 -2923.92; ...
-4890.57 6316.35 -2928.39; ...
-4882.9 6312.83 -2920.78; ...
183.896 6304.87 -2923.93; ...
191.896 6303.43 -2920.49; ...
201.873 6302.71 -2920.07; ...
188.379 6319.71 -2914.68; ...
188.155 6309.72 -2925.17; ...
212.255 6316.78 -2916.57; ...
-4923.48 6326.06 -2923.23; ...
-4932.46 6335.46 -2923.35; ...
-4904.63 6332.1 -2928.29; ...
-4915.29 6322.36 -2929.57; ...
-4888.64 6321.92 -2917.44; ...
-4895.37 6328.64 -2919.8; ...
204.033 6333.97 -2932.32; ...
196.302 6336.01 -2918.15; ...
222.971 6327.43 -2925.38; ...
215.956 6320.69 -2930.73; ...
232.407 6338.45 -2923.1; ...
-4942.25 6344.9 -2920.05; ...
-4951.63 6355.95 -2922.59; ...
-4918.7 6346.95 -2929.69; ...
-4934.51 6342.23 -2928.27; ...
-4902.54 6339.24 -2913.95; ...
-4911.24 6346.5 -2920.36; ...
202.414 6345.4 -2924.4; ...
199.923 6346.39 -2917.32; ...
240.601 6346.6 -2925.58; ...
248.255 6355.64 -2924.41; ...
-4959.25 6363.53 -2919.97; ...
-4967.87 6372.87 -2918.37; ...
-4920.93 6357.98 -2919.8; ...
-4932.44 6371.35 -2921.4; ...
205.241 6353.75 -2917.81; ...
214.333 6365.87 -2919.17; ...
256.156 6365.11 -2926.26; ...
264.128 6376.39 -2920.94; ...
-4976.58 6382.25 -2917.77; ...
-4985.17 6391.14 -2917.78; ...
-4941.05 6382.95 -2919.27; ...
-4949.44 6392.14 -2918.85; ...
221.736 6377.14 -2919.64; ...
228.681 6388.27 -2918.41; ...
271.854 6387.05 -2923.67; ...
-4993.55 6399.56 -2918.12; ...
-5001.63 6407.69 -2918.23; ...
-4958.04 6400.47 -2918.87; ...
-4966.7 6408.58 -2919.08; ...
237.321 6401.26 -2918.26; ...
246.458 6415.14 -2918.43; ...
278.583 6396.32 -2921.56; ...
286.695 6406.7 -2920.53; ...
-5009.59 6416.01 -2917.9; ...
-5018.09 6425.29 -2917.22; ...
-4975.19 6416.9 -2919.26; ...
-4983.65 6426.04 -2918.75; ...
253.325 6424.62 -2923.03; ...
295.588 6417.13 -2919.26; ...
305.982 6429.29 -2915.8; ...
-5028.05 6436.24 -2915.69; ...
-5039.01 6447.52 -2911.28; ...
-4992.58 6436.97 -2916.74; ...
-5000.8 6448.69 -2911.4; ...
258.444 6433.64 -2921.15; ...
264.514 6445.29 -2917.06; ...
315.254 6439.74 -2920.15; ...
320.744 6448.92 -2912.34; ...
-5053.67 6465.72 -2930.31; ...
-5047.73 6457.86 -2920.12; ...
-5018.99 6465.84 -2930.61; ...
-5010.03 6459.13 -2920.02; ...
272.118 6455.47 -2925.1; ...
270.277 6456.23 -2912.98; ...
279.47 6468.56 -2918.01; ...
329.424 6461.3 -2927.93; ...
327.919 6462.28 -2913.87; ...
-5069.93 6481.82 -2931.88; ...
-5057.41 6467.49 -2918.24; ...
-5065.2 6475.73 -2922.82; ...
-5033.65 6480.84 -2932.14; ...
-5017.66 6469.13 -2917.65; ...
-5025.31 6476.97 -2922.3; ...
288.268 6479.93 -2923.49; ...
333.739 6469.51 -2920.85; ...
338.952 6481.95 -2916.68; ...
-5089.54 6499.92 -2930.93; ...
-5075.6 6485.6 -2919.37; ...
-5084.3 6493.95 -2922.56; ...
-5049.29 6496.64 -2931.06; ...
-5033.33 6486.37 -2918.73; ...
-5040.86 6493.35 -2922.28; ...
295.846 6489.97 -2920.55; ...
305.06 6501.68 -2916.47; ...
348.038 6494.64 -2929.99; ...
346.029 6491.51 -2919.73; ...
-5108.17 6517.31 -2930.77; ...
-5095.78 6504.24 -2918.48; ...
-5104.47 6512.22 -2921.79; ...
-5062.45 6510.86 -2929.94; ...
-5048.35 6502.24 -2918.68; ...
-5055.8 6509.23 -2921.64; ...
311.026 6513.47 -2917.27; ...
351.718 6502.41 -2917.85; ...
360.772 6518.52 -2917.2; ...
-5119.77 6530.65 -2932.34; ...
-5115.12 6522 -2918.73; ...
-5121.34 6528.96 -2923.52; ...
-5066.86 6522.94 -2916.26; ...
-5078.04 6539.67 -2919.39; ...
315.766 6523.46 -2915.66; ...
322.122 6534.6 -2914.21; ...
369.573 6530.57 -2920.64; ...
374.178 6539.6 -2911.11; ...
-5129.37 6539.69 -2924.04; ...
-5135.74 6551.72 -2927.65; ...
-5091.09 6558.39 -2928.74; ...
-5084.54 6551.81 -2921.9; ...
329.402 6546.46 -2913.53; ...
334.492 6555.68 -2910.43; ...
383.664 6552.68 -2928.57; ...
382.043 6552.39 -2913.14; ...
-5147.17 6562.74 -2920.15; ...
-5154.77 6574.03 -2923.49; ...
-5105.36 6574.77 -2929.78; ...
-5091.24 6562.45 -2918.64; ...
-5097.67 6570.58 -2921.62; ...
347.358 6566.88 -2925.8; ...
340.705 6564.46 -2912.94; ...
388.259 6560.28 -2921.31; ...
393.787 6572.98 -2916.78; ...
-5163.14 6582.05 -2920.94; ...
-5172.27 6591.36 -2919.95; ...
-5123.75 6594 -2929.97; ...
-5106.86 6581.14 -2918.56; ...
-5115.02 6589.42 -2921.53; ...
348.023 6575.55 -2914.79; ...
355.253 6588.44 -2915.57; ...
402.601 6586.63 -2930.38; ...
400.48 6583.65 -2920.26; ...
-5181.12 6600.32 -2919.42; ...
-5189.86 6608.98 -2918.8; ...
-5142.92 6613.04 -2930.23; ...
-5125.61 6600.5 -2918.17; ...
-5134.25 6608.72 -2921.4; ...
370.35 6609.08 -2925.06; ...
361.034 6601.97 -2913.22; ...
406.169 6594.75 -2918.05; ...
415.632 6611.58 -2916.72; ...
-5198.49 6617.36 -2917.76; ...
-5161.3 6630.87 -2930.43; ...
-5144.4 6619.22 -2918.08; ...
-5152.45 6626.76 -2921.58; ...
365.482 6612.5 -2908.93; ...
380.462 6620.41 -2928.48; ...
373.314 6622 -2911.57; ...
425.244 6622.51 -2922.66; ...
431.335 6631.58 -2916.95; ...
-5179.11 6648.3 -2929.85; ...
-5160.87 6635.89 -2918.37; ...
-5168.76 6643.23 -2921; ...
383.896 6633.86 -2914.78; ...
394.393 6648.47 -2916.13; ...
438.765 6641.48 -2930.43; ...
437.036 6638.55 -2922.09; ...
-5196.57 6666.61 -2930.11; ...
-5177.38 6653.08 -2913.8; ...
-5185.86 6661.57 -2919.51; ...
408.921 6664.12 -2927.22; ...
401.611 6658.6 -2920; ...
442.807 6649.24 -2920.61; ...
451.225 6666.77 -2918.09; ...
-5212.84 6683.61 -2933.96; ...
-5193.4 6672.17 -2914.43; ...
-5204.64 6687.65 -2915.72; ...
404.602 6666.4 -2915.69; ...
418.265 6675.29 -2929.78; ...
411.011 6675.29 -2916.49; ...
459.219 6679.19 -2924.25; ...
465.342 6690.66 -2917.12; ...
420.162 6687.7 -2918.45; ...
428.604 6702.52 -2918.82; ...
474.975 6704.81 -2915.44; ...
441.803 6720.45 -2928.67; ...
435.02 6720.23 -2913.91; ...
483.107 6713.69 -2923.12; ...
491.965 6723.72 -2923.15; ...
442.42 6729.38 -2921.85; ...
446.37 6741.95 -2916.24; ...
500.89 6733.86 -2926.49; ...
509.845 6744.09 -2925.34; ...
458.903 6756.77 -2929.94; ...
453.037 6757.67 -2915.63; ...
513.376 6750.87 -2933.17; ...
515.832 6751.79 -2926.9; ...
517.532 6760.7 -2930.12; ...
459.693 6765.14 -2922.99; ...
464.799 6777.45 -2917.27; ...
520.008 6774.97 -2924; ...
477.857 6790.43 -2930.66; ...
471.88 6788.84 -2920.5; ...
522.932 6795.58 -2913.71; ...
477.955 6799.4 -2918.88; ...
487.719 6815.87 -2918.56; ...
529.608 6818.23 -2916.86; ...
496.639 6826.95 -2925.94; ...
500.935 6839.51 -2919.74; ...
534.102 6828.99 -2926.35; ...
538.018 6840.84 -2921.82; ...
508.508 6853.84 -2918.71; ...
542.154 6852.59 -2923.52; ...
515.925 6862.09 -2925.02; ...
519.807 6873.5 -2918.11; ...
546.508 6863.57 -2918.75; ...
527.25 6888.98 -2917.17; ...
552.733 6876.37 -2916.78; ...
557.818 6886.22 -2912.69; ...
534.256 6898.91 -2924.62; ...
537.8 6911.46 -2918.39; ...
566.329 6900.57 -2928.34; ...
563.74 6896.86 -2914.12; ...
541.608 6922.02 -2917.9; ...
571.742 6909.47 -2917.24; ...
581.095 6922.69 -2919.65; ...
550.523 6933.91 -2929.12; ...
544.885 6931.22 -2916.43; ...
588.99 6935.84 -2933.58; ...
587.824 6931.66 -2925.72; ...
550.529 6943.34 -2917.68; ...
556.57 6956.19 -2918.69; ...
592.862 6940.92 -2922.86; ...
599.617 6954.72 -2922.82; ...
568.23 6972.68 -2929.4; ...
561.99 6969.26 -2917.5; ...
607.894 6968.91 -2920.79; ...
614.429 6981.56 -2918.87; ...
568.512 6980.6 -2917.64; ...
576.457 6994.45 -2916.78; ...
620.301 6997.36 -2914.75; ...
587.497 7009.01 -2932.14; ...
583.084 7005.39 -2923.26; ...
625.48 7009.83 -2923.34; ...
630.876 7021.58 -2917.95; ...
589.209 7015.17 -2920.6; ...
598.747 7030.57 -2920.72; ...
636.318 7030.77 -2917.26; ...
604.549 7046.37 -2921.44; ...
642.069 7045.1 -2928.57; ...
639.919 7041.13 -2914.92; ...
610.484 7059.16 -2919.32; ...
617.951 7070.67 -2915.3; ...
645.802 7054.3 -2919.03; ...
654.151 7072.32 -2919.67; ...
620.973 7081.44 -2928.34; ...
622.455 7079.75 -2915.99; ...
627.054 7091.71 -2920.92; ...
662.43 7084.08 -2928.07; ...
668.147 7094.59 -2928.1; ...
633.522 7107.17 -2916.28; ...
673.893 7106.54 -2921.53; ...
639.228 7122.23 -2926.96; ...
638.755 7117.42 -2910.37; ...
642.606 7129.35 -2914.85; ...
677.631 7117.3 -2930.07; ...
680.193 7117.68 -2922.96; ...
683.044 7129.13 -2926.47; ...
643.742 7135.72 -2926.62; ...
649.08 7148.15 -2915.84; ...
690.046 7145.6 -2920.89; ...
657.865 7168.6 -2929.5; ...
654.673 7162.36 -2923.15; ...
658.608 7173.83 -2918.5; ...
695.068 7160.12 -2930.11; ...
696.826 7157.96 -2923.06; ...
699.656 7166.36 -2925.29; ...
661.206 7176.51 -2929.39; ...
665.463 7186.53 -2922.75; ...
699.66 7172.33 -2931.05; ...
702.595 7181.61 -2925.36; ...
671.625 7203.35 -2913.12; ...
709.036 7202.89 -2921.22; ...
677.863 7211.25 -2925.61; ...
676.454 7213.57 -2917.24; ...
681.937 7225.43 -2917.33; ...
713.37 7217.46 -2931.45; ...
714.801 7215.8 -2923.96; ...
717.133 7224.45 -2925.08; ...
689.507 7246.5 -2917.44; ...
716.902 7230.14 -2930.92; ...
719.561 7240.11 -2919.28; ...
694.945 7254.06 -2928.93; ...
692.884 7255.07 -2922.39; ...
695.2 7260.86 -2925.08; ...
724.594 7260.93 -2920.38; ...
697.79 7263.88 -2930.07; ...
699.069 7272.2 -2925.29; ...
730.635 7275.5 -2912.96; ...
703.033 7291.16 -2922.24; ...
732.111 7289.88 -2926.44; ...
734.996 7286.61 -2916.64; ...
737.673 7296.99 -2915.61; ...
705.87 7312.72 -2919.44; ...
735.369 7302.89 -2928.51; ...
739.881 7313.19 -2923; ...
712.285 7327.65 -2930.26; ...
709.161 7326.4 -2923.32; ...
711.92 7334.61 -2925.88; ...
746.197 7326.74 -2915.99; ...
715.265 7339.46 -2931.38; ...
716.933 7348.25 -2925.79; ...
749.512 7342.35 -2925.34; ...
752.12 7337.27 -2911.39; ...
756.489 7348.7 -2914.18; ...
723.037 7369.71 -2922.13; ...
754.954 7355.38 -2924.75; ...
762.687 7367.01 -2913.69; ...
730.649 7383.61 -2932.03; ...
727.677 7383.27 -2925.24; ...
730.567 7391.08 -2927.38; ...
771.098 7387.8 -2925.09; ...
769.671 7380.71 -2919.19; ...
775.53 7390.86 -2916.32; ...
733.887 7395.27 -2932.66; ...
734.439 7403.56 -2926.39; ...
774.211 7396.08 -2925.96; ...
779.148 7406.29 -2921.74; ...
737.782 7424.93 -2918.66; ...
786.895 7423.42 -2915.71; ...
743.69 7444.34 -2922.53; ...
790.372 7437.37 -2927.64; ...
793.259 7435.61 -2920.5; ...
795.269 7443.33 -2924.02; ...
746.237 7460.1 -2918.03; ...
794.178 7448.83 -2930.18; ...
795.73 7456.23 -2926.19; ...
753.183 7472.81 -2926.04; ...
756.744 7485.87 -2920.5; ...
796.044 7473.58 -2924.81; ...
760.661 7497.92 -2920.47; ...
796.025 7492.24 -2922.39; ...
770.577 7510.51 -2932.21; ...
764.678 7510.01 -2917.47; ...
796.233 7513.98 -2915.67; ...
771.744 7520.17 -2926.09; ...
777.415 7535.51 -2920.16; ...
797.987 7533.06 -2918.27; ...
781.298 7549.89 -2915.15; ...
799.139 7546.31 -2913.59; ...
791.318 7561.1 -2919.66; ...
785.429 7563.06 -2908.31; ...
798.792 7565.57 -2922.78; ...
802.592 7569.43 -2924.72; ...
799.88 7561.33 -2909.94; ...
799.273 7554.46 -2921.25; ...
793.777 7571.2 -2912.29; ...
798.792 7574.75 -2913.59; ...
805.723 7578.68 -2919.27; ...
802.008 7588.7 -2918.98; ...
802.016 7576.91 -2923.78; ...
812.833 7590.62 -2917.51; ...
801.552 7604.65 -2917.42; ...
819.532 7602.67 -2915.7; ...
799.537 7617.18 -2913.19; ...
826.51 7616.26 -2928.91; ...
824.382 7617.41 -2914.25; ...
809.23 7635.57 -2926.95; ...
801.604 7635.85 -2913.84; ...
829.091 7628.08 -2925.76; ...
831.005 7642.5 -2929.16; ...
811.688 7648.87 -2922.21; ...
817.487 7662.16 -2927.08; ...
831.861 7662.5 -2920.53; ...
815.558 7678.95 -2925.88; ...
834.634 7682.47 -2922.56; ...
813.257 7695.79 -2923.47; ...
836.474 7698.31 -2917.86; ...
812.349 7715.15 -2921.2; ...
840.7 7719.1 -2914.46; ...
811.933 7737.43 -2917.48; ...
842.635 7731.57 -2929.19; ...
844.625 7731.17 -2922.57; ...
845.747 7738.59 -2926.26; ...
816.825 7758.89 -2922.82; ...
844.616 7743.29 -2931.87; ...
846.25 7751.45 -2925.46; ...
817.155 7776.37 -2916.92; ...
849.021 7771.19 -2917.73; ...
823.394 7788.27 -2929.6; ...
820.107 7788.62 -2922.49; ...
822.548 7795.52 -2925.32; ...
853.942 7791.01 -2921.92; ...
825.89 7798.71 -2930.81; ...
826.498 7807.14 -2924.54; ...
858.753 7808.31 -2917.65; ...
829.904 7828.6 -2917.93; ...
864.508 7823.09 -2927.84; ...
867.358 7834.27 -2929.92; ...
836.19 7850.45 -2923.02; ...
868.165 7845.55 -2926.33; ...
837.42 7867.62 -2916.21; ...
867.9 7861.93 -2922.78; ...
845.022 7881.63 -2928.1; ...
844.691 7879.46 -2916.12; ...
848.589 7889.03 -2918.76; ...
866.864 7881.06 -2920.64; ...
847.788 7893.49 -2929.84; ...
850.129 7902.45 -2924.28; ...
866.954 7902.95 -2917.46; ...
850.408 7917.63 -2924.58; ...
871.55 7923.84 -2921.27; ...
850.34 7935.48 -2922.69; ...
876.29 7941.65 -2915.93; ...
849.97 7957.64 -2919.28; ...
880.156 7953.49 -2928.59; ...
881.667 7953.52 -2921.98; ...
883.491 7960.68 -2925.35; ...
854.139 7978.29 -2926.16; ...
882.926 7965 -2931.05; ...
883.797 7973.48 -2925.76; ...
853.754 7993.14 -2923.33; ...
884.781 7991.5 -2921.83; ...
854.348 8011.03 -2921.57; ...
886.793 8012.29 -2917.17; ...
855.627 8028.9 -2920.36; ...
888.271 8032.93 -2924.58; ...
857.195 8044.42 -2916.58; ...
889.312 8046.63 -2922.25; ...
861.687 8057.17 -2928.33; ...
859.927 8056.34 -2913.96; ...
865.466 8069.21 -2921.67; ...
889.702 8062.92 -2919.56; ...
870.39 8087.02 -2921.34; ...
890.376 8080.87 -2917.54; ...
871.15 8106.44 -2920.9; ...
892.101 8099.12 -2915.87; ...
872.429 8123.62 -2927.33; ...
893.702 8113.87 -2913.32; ...
870.444 8137.63 -2925.32; ...
900.126 8139.29 -2932.93; ...
896.625 8133.3 -2917.42; ...
868.378 8154.6 -2922.39; ...
900.803 8154.71 -2928.18; ...
896.244 8153.79 -2914.03; ...
865.79 8168.49 -2918.38; ...
898.996 8174.83 -2925.06; ...
893.772 8170.48 -2911.41; ...
879.107 8188.19 -2925.72; ...
867.737 8185.66 -2918.72; ...
890.607 8189.91 -2922.78; ...
896.986 8197.05 -2927.81; ...
891.073 8185.06 -2910.91; ...
894.893 8183.56 -2919.75; ...
875.897 8205.35 -2923.31; ...
863.31 8199.74 -2914.23; ...
890.607 8208.27 -2922.78; ...
898.019 8217.08 -2929.92; ...
891.32 8204.4 -2913.28; ...
872.478 8230.61 -2928.97; ...
861.452 8215.35 -2913.07; ...
860.997 8235.19 -2918.46; ...
899.448 8232.83 -2929.05; ...
895.338 8228.28 -2914.6; ...
895.625 8218.37 -2922.39; ...
866.856 8250.38 -2929.34; ...
857.212 8249.06 -2915.44; ...
900.425 8249.89 -2927.49; ...
897.931 8249.82 -2913.51; ...
863.846 8267.52 -2928.34; ...
855.47 8266.21 -2913.66; ...
901.621 8268.46 -2927.28; ...
899.958 8267.91 -2913.93; ...
862.727 8285.17 -2927.52; ...
855.29 8284.15 -2912.94; ...
902.403 8286.38 -2927.52; ...
900.832 8284.51 -2913.52; ...
862.726 8303.32 -2927.15; ...
855.774 8302.38 -2912.94; ...
902.716 8304.07 -2927.83; ...
901.167 8301.73 -2913.42; ...
863.096 8321.83 -2927.04; ...
856.29 8320.74 -2912.88; ...
902.792 8322.2 -2928.16; ...
901.122 8320 -2913.43; ...
863.384 8340.62 -2926.94; ...
856.482 8339.48 -2912.6; ...
902.78 8340.96 -2928.35; ...
900.688 8339.6 -2913.5; ...
863.441 8359.63 -2926.78; ...
856.244 8358.57 -2912.4; ...
902.74 8359.78 -2928.42; ...
900.267 8359.13 -2914.91; ...
863.308 8378.65 -2926.56; ...
855.737 8377.63 -2912.4; ...
902.5 8377.2 -2928.21; ...
899.499 8376.34 -2916.16; ...
862.989 8397.46 -2926.3; ...
855.24 8396.42 -2912.54; ...
901.532 8391.89 -2927.46; ...
897.857 8391.8 -2916.32; ...
862.544 8415.94 -2926.11; ...
854.976 8414.97 -2912.64; ...
899.296 8403.42 -2926.9; ...
895.562 8408.13 -2918.34; ...
862.18 8434.13 -2925.99; ...
854.907 8433.46 -2912.59; ...
892.702 8428.95 -2921.97; ...
861.743 8452.2 -2925.82; ...
854.696 8451.84 -2912.43; ...
891.329 8448.38 -2919.7; ...
860.693 8469.95 -2925.56; ...
854.101 8469.65 -2912.39; ...
890.832 8466.39 -2918.97; ...
858.91 8486.01 -2925.21; ...
853.541 8486.34 -2913.05; ...
890.633 8484.55 -2919.01; ...
857.639 8498.56 -2925.04; ...
854.277 8503 -2915.92; ...
890.725 8502.79 -2919.35; ...
855.674 8523.12 -2920.96; ...
890.767 8520.99 -2919.51; ...
853.675 8541.9 -2918.24; ...
890.588 8539.35 -2919.38; ...
851.432 8560.81 -2915.45; ...
890.463 8557.92 -2919.17; ...
846.613 8582.96 -2912.05; ...
890.633 8576.53 -2919.1; ...
849.361 8598.08 -2928.35; ...
843.828 8595.66 -2919.59; ...
843.517 8604.2 -2922.84; ...
891.069 8595.04 -2919.2; ...
847.754 8614.95 -2930.08; ...
842.138 8614.95 -2920.45; ...
891.461 8613.49 -2919.3; ...
845.884 8631.01 -2928.57; ...
840.626 8630.23 -2917.51; ...
891.423 8631.94 -2919.15; ...
842.883 8648.33 -2926.49; ...
838.151 8648.11 -2915.09; ...
890.63 8650.35 -2918.39; ...
838.343 8668.63 -2925.32; ...
834.02 8666.69 -2912.49; ...
888.765 8669.55 -2916.43; ...
835.492 8690.75 -2930.24; ...
831.691 8682.15 -2920.21; ...
828.145 8695.55 -2921.62; ...
887.642 8686.82 -2919.32; ...
828.959 8707.96 -2928.28; ...
823.176 8707.81 -2918.02; ...
885.479 8703.44 -2925.54; ...
883.188 8694.13 -2912.25; ...
880.026 8709.11 -2915.28; ...
822.473 8723.91 -2925.61; ...
817.342 8724.56 -2914.93; ...
878.82 8723.6 -2925.29; ...
872.703 8723.68 -2909.71; ...
815.709 8743.13 -2924.06; ...
811.886 8741.92 -2911.86; ...
872.921 8745.91 -2930.71; ...
873.514 8737.33 -2919.8; ...
870.834 8751.15 -2921.04; ...
812.968 8764.7 -2929.06; ...
808.927 8756.56 -2919.38; ...
806.571 8769.92 -2921.38; ...
869.513 8764.93 -2928.67; ...
866.135 8765.08 -2913.52; ...
809.433 8782.43 -2928.58; ...
804.781 8782.26 -2918.89; ...
867.576 8782.2 -2927.49; ...
865.33 8784.97 -2917.61; ...
807.785 8798.73 -2927.62; ...
803.519 8798.55 -2917.28; ...
865.823 8798.4 -2926.78; ...
861.947 8798.39 -2913.6; ...
805.998 8815.75 -2926.82; ...
801.983 8815.57 -2916.33; ...
862.244 8813.4 -2924.6; ...
856.099 8815.41 -2909.12; ...
802.881 8832.96 -2926.11; ...
799.526 8833.24 -2915.46; ...
856.476 8830.4 -2923.48; ...
853.172 8827.42 -2912.35; ...
798.419 8852.43 -2926.01; ...
796.022 8851.21 -2913.6; ...
851.771 8852.68 -2928.79; ...
849.794 8839.78 -2912.57; ...
848.379 8856.69 -2918.06; ...
796.125 8873.86 -2931.08; ...
792.472 8865.44 -2921.72; ...
789.768 8878.68 -2923.1; ...
848.978 8871.32 -2927.5; ...
845.018 8870.99 -2914.49; ...
791.737 8891.21 -2929.48; ...
787.08 8891.69 -2918.5; ...
846.977 8889.13 -2925.71; ...
840.88 8891.82 -2911.08; ...
788.179 8908.2 -2926.42; ...
783.127 8911.34 -2911.8; ...
846.133 8907.84 -2925.8; ...
841.401 8911 -2917; ...
783.717 8926.09 -2924.31; ...
778.174 8930.52 -2914.51; ...
845.148 8925.09 -2926.3; ...
838.155 8924.83 -2915.77; ...
778.513 8944.83 -2923.06; ...
774.293 8944.09 -2908.51; ...
842.147 8940.89 -2925.27; ...
834.24 8940.07 -2914.52; ...
776.128 8965.23 -2927.51; ...
771.359 8956.55 -2916.49; ...
766.875 8971.2 -2914.99; ...
836.847 8958.5 -2923.57; ...
830.468 8951.31 -2911.64; ...
769.559 8983.03 -2926.02; ...
762.697 8986.52 -2916.83; ...
833.688 8982.65 -2928.04; ...
829.626 8966.39 -2911.78; ...
830.481 8985.58 -2916.71; ...
763.863 8998.68 -2924.04; ...
759.137 8998.88 -2912.25; ...
831.633 9001.54 -2926.87; ...
829.254 8999.23 -2914.19; ...
758.262 9016.76 -2921.39; ...
755.285 9015.26 -2905.74; ...
830.642 9018.16 -2925.68; ...
828.271 9016.56 -2913.12; ...
755.877 9038.86 -2926.29; ...
751.4 9029.37 -2914.59; ...
747.545 9045.47 -2913.91; ...
829.75 9035.64 -2924.87; ...
826.264 9035.34 -2912.41; ...
751.223 9058.04 -2925.67; ...
744.836 9061.91 -2916.87; ...
827.872 9053.72 -2924.13; ...
821.964 9056.5 -2911.4; ...
748 9074.45 -2924.79; ...
742.662 9073.85 -2913.68; ...
824.878 9071.03 -2924.07; ...
819.748 9073.97 -2915.87; ...
744.567 9089.77 -2922.6; ...
740.498 9088.34 -2910.54; ...
819.916 9088.44 -2923.78; ...
815.873 9082.65 -2913.1; ...
740.586 9107.06 -2920.59; ...
737.998 9101.12 -2907.45; ...
815.658 9111.03 -2927.99; ...
813.668 9096.46 -2913.31; ...
812.497 9114.29 -2917.16; ...
738.452 9129.25 -2925.67; ...
734.674 9116.81 -2911.38; ...
729.99 9133.47 -2913.68; ...
812.237 9128.5 -2925.98; ...
810.041 9127.46 -2913.98; ...
732.361 9147.52 -2924.39; ...
725.182 9148.72 -2912.35; ...
809.166 9143.6 -2923.71; ...
807.461 9144.25 -2911.53; ...
726.539 9163.98 -2922.49; ...
719.292 9165.6 -2909.33; ...
804.96 9162.29 -2922.56; ...
804.485 9162.33 -2907.71; ...
720.452 9181.61 -2921.16; ...
714.859 9178.38 -2911.22; ...
799.814 9184.49 -2927.67; ...
801.912 9175.45 -2916.58; ...
797.528 9191.16 -2915.37; ...
718.038 9202.75 -2925.93; ...
712.434 9189.92 -2911.33; ...
709.731 9206.29 -2915.09; ...
795.839 9202.25 -2925.76; ...
792.623 9206.69 -2916.84; ...
711.139 9219.79 -2923.96; ...
705.564 9218.28 -2911.56; ...
790.914 9217.22 -2923.85; ...
784.743 9221.5 -2912.17; ...
704.643 9236.29 -2921.29; ...
701.601 9230.55 -2908.03; ...
783.906 9234.12 -2922.77; ...
779.255 9233.8 -2913.54; ...
700.255 9257.42 -2925.41; ...
697.479 9245.58 -2911.46; ...
691.992 9261.07 -2913.12; ...
778.423 9254.87 -2927.03; ...
775.337 9245.24 -2915.52; ...
771.554 9259.34 -2918.16; ...
692.508 9274.26 -2923.19; ...
687.046 9274.45 -2911.41; ...
772.265 9271.54 -2925.12; ...
764.689 9271.61 -2915.49; ...
685.812 9290.68 -2920.86; ...
683.14 9285.48 -2908.01; ...
764.626 9288.97 -2923.58; ...
757.814 9284.43 -2912.95; ...
681.167 9311.75 -2925.04; ...
678.771 9299.83 -2911.1; ...
672.919 9315.35 -2912.61; ...
759.686 9311.8 -2927.48; ...
754.956 9300.61 -2915.98; ...
752.213 9316.56 -2918.8; ...
673.232 9328.94 -2922.88; ...
667.635 9329.06 -2910.93; ...
753.416 9328.95 -2925.52; ...
745.402 9329.23 -2916.08; ...
666.612 9345.84 -2920.83; ...
663.575 9340.47 -2907.71; ...
744.956 9345.79 -2923.65; ...
738.312 9341.81 -2913.29; ...
663.366 9367.46 -2925.81; ...
659.665 9355.34 -2911.38; ...
655.041 9371.49 -2913.77; ...
738.183 9366.48 -2926.87; ...
734.535 9356.5 -2915.75; ...
730.434 9370.46 -2917.88; ...
657.64 9385.41 -2924.72; ...
651.39 9385.91 -2912.95; ...
729.156 9383.94 -2924.41; ...
724.914 9378.11 -2914.16; ...
653.179 9401.1 -2923.19; ...
648.461 9400.35 -2910.76; ...
722.472 9404.93 -2927.31; ...
720.974 9391.32 -2913.28; ...
717.461 9408.78 -2916.28; ...
648.875 9418.42 -2921.62; ...
645.641 9413.21 -2907.91; ...
716.594 9421.72 -2924.93; ...
711.447 9423.25 -2912.54; ...
647.078 9440.61 -2927; ...
642.674 9428.57 -2912.23; ...
638.344 9445.01 -2914.76; ...
710.051 9438.27 -2923.59; ...
707.57 9435.48 -2914.38; ...
641.112 9459.01 -2925.74; ...
633.596 9460.25 -2913.38; ...
704.08 9459.42 -2927.59; ...
703.759 9447.14 -2914.05; ...
699.687 9463.69 -2916.92; ...
635.371 9475.53 -2923.84; ...
627.763 9477.01 -2910.29; ...
698.296 9476.49 -2925.19; ...
693.285 9478.12 -2912.84; ...
629.835 9493.25 -2922.7; ...
623.69 9489.65 -2912.58; ...
691.534 9493.24 -2923.56; ...
689.066 9490.37 -2914.23; ...
629.451 9514.97 -2927.93; ...
621.969 9501.62 -2912.79; ...
620.827 9519.09 -2917.11; ...
685.531 9514.43 -2927.54; ...
685.131 9502.07 -2913.82; ...
681.104 9518.68 -2916.86; ...
624.652 9533.28 -2926.64; ...
617.003 9532.88 -2913.73; ...
679.877 9531.44 -2925.36; ...
674.89 9533.21 -2913.13; ...
619.259 9549.7 -2924.38; ...
611.217 9551.26 -2910.89; ...
673.298 9548.29 -2924.15; ...
670.831 9545.62 -2914.91; ...
612.632 9567.15 -2922.95; ...
606.986 9564.19 -2913.36; ...
667.395 9570.02 -2928.65; ...
667.084 9557.77 -2914.8; ...
663.167 9575.13 -2918.15; ...
608.166 9587.12 -2927.03; ...
603.555 9575.17 -2913.28; ...
599.179 9590.05 -2916.41; ...
661.724 9588.17 -2926.88; ...
656.971 9590.6 -2913.79; ...
598.681 9604.45 -2924.87; ...
594.053 9599 -2912.2; ...
654.741 9605.76 -2925.24; ...
652.608 9603.87 -2915.14; ...
593.399 9624.79 -2928.75; ...
589.361 9613.12 -2915.21; ...
583.465 9628.31 -2917.16; ...
647.764 9625.73 -2929.11; ...
648.364 9615.83 -2913.78; ...
643.951 9630.42 -2917.76; ...
585.147 9641.5 -2927.18; ...
578.407 9641.82 -2915.92; ...
640.093 9641.53 -2926.28; ...
639.759 9638.3 -2912.71; ...
578.303 9657.93 -2925.43; ...
574.601 9652.93 -2912.51; ...
631.545 9655.32 -2928.93; ...
634.581 9649.03 -2914.22; ...
626.459 9662.17 -2916.31; ...
573.166 9678.48 -2929.12; ...
570.707 9666.93 -2915.07; ...
564.275 9682.15 -2914.42; ...
617.497 9677.45 -2919.32; ...
562.978 9696.24 -2925.9; ...
557.571 9693.93 -2910.16; ...
609.842 9691.24 -2927.13; ...
612.057 9687.6 -2913.44; ...
604.466 9699.76 -2915.26; ...
556.36 9714.88 -2929.27; ...
552.558 9705.72 -2913.8; ...
546.051 9718.12 -2914.17; ...
596.286 9714.14 -2923.11; ...
546.66 9731.16 -2925.94; ...
540.103 9727.35 -2911.56; ...
589.099 9727.46 -2928.02; ...
589.525 9723.22 -2912.18; ...
582.49 9736.88 -2918.38; ...
542.223 9750.99 -2929.11; ...
536.914 9738.68 -2914.53; ...
531.429 9753.89 -2913.79; ...
575.949 9751.67 -2923.66; ...
533.532 9768.42 -2926.32; ...
522.896 9772.03 -2911.27; ...
570.217 9765.52 -2928.22; ...
569.583 9761.74 -2913.24; ...
564.143 9776.3 -2919.91; ...
525.057 9785.77 -2925.61; ...
517.821 9784.57 -2915.77; ...
558.987 9789.78 -2927.16; ...
519.461 9805.24 -2929.79; ...
513.517 9795.61 -2918.57; ...
507.812 9808.81 -2921.23; ...
553.158 9803.41 -2923.07; ...
507.716 9822.53 -2927.54; ...
499.809 9817.93 -2917.2; ...
546.886 9819.03 -2922.81; ...
542.556 9832.38 -2924.74; ...
500.835 9842.58 -2929.51; ...
493.999 9832.33 -2918.7; ...
488.09 9846.72 -2920.28; ...
538.366 9842.37 -2920.55; ...
489.191 9860.49 -2926.83; ...
480.265 9856.28 -2915.89; ...
534.522 9853.08 -2927.89; ...
533.104 9852.65 -2918.25; ...
529.036 9861.71 -2923.21; ...
483.433 9880.67 -2929.4; ...
475.543 9870.73 -2917.59; ...
470.624 9884.94 -2919.64; ...
520.456 9876.57 -2922.1; ...
472.124 9898.34 -2926.9; ...
462.846 9894.11 -2915.14; ...
511.057 9896.27 -2925.7; ...
513.052 9887.75 -2916.47; ...
508.856 9895.63 -2916.46; ...
465.483 9917.82 -2929.44; ...
458.066 9907.79 -2917.16; ...
452.425 9921.33 -2919.27; ...
500.572 9916.93 -2927.45; ...
502.351 9906.62 -2913.67; ...
492.431 9925.22 -2914.99; ...
451.9 9934.7 -2926.36; ...
443.59 9929.62 -2914.33; ...
490.253 9934.26 -2926.09; ...
486.717 9935.69 -2916.89; ...
441.203 9954.41 -2928.34; ...
436.808 9942.73 -2916; ...
430.824 9953.1 -2917.5; ...
482.274 9947.77 -2930.11; ...
481.881 9944.89 -2919.68; ...
475.906 9956.11 -2924.75; ...
430.807 9973.64 -2930.75; ...
425.108 9963.52 -2918.82; ...
417.968 9976.73 -2920.85; ...
467.633 9970.04 -2924.74; ...
417.577 9989.96 -2927.93; ...
409.185 9985.07 -2915.92; ...
459.17 9985.64 -2921.66; ...
409.695 10009 -2930.13; ...
403.437 9998.82 -2917.87; ...
397.395 10012.6 -2919.97; ...
451.849 10001.4 -2921.23; ...
447.588 10013.4 -2922.69; ...
396.339 10025.9 -2927; ...
389.05 10021 -2914.98; ...
444.406 10021.6 -2928.9; ...
443.679 10020.9 -2919.39; ...
439.841 10029.2 -2924.06; ...
385.709 10045.4 -2928.8; ...
382.257 10034.2 -2916.56; ...
376.178 10044.5 -2917.88; ...
432.606 10042.3 -2923.33; ...
375.55 10064.6 -2930.91; ...
370.159 10054.9 -2918.95; ...
362.728 10068.1 -2920.65; ...
427.233 10056 -2929.43; ...
425.892 10054.8 -2919.02; ...
421.574 10064.6 -2923.6; ...
362.541 10081.4 -2927.67; ...
353.52 10076.8 -2915.66; ...
412.068 10079.8 -2921.8; ...
355.356 10100.9 -2929.6; ...
347.653 10090.8 -2917.51; ...
342.028 10104.8 -2919.48; ...
401.452 10097.9 -2926.2; ...
402.145 10092.3 -2915.41; ...
397.006 10099.6 -2916.49; ...
342.433 10118.1 -2926.3; ...
333.424 10113.6 -2914.78; ...
385.649 10116 -2927.36; ...
389.048 10108.2 -2916.91; ...
380.507 10117.1 -2917.18; ...
332.841 10137.6 -2927.88; ...
327.688 10126.7 -2916.36; ...
322.46 10136.9 -2917.57; ...
367.933 10135.1 -2927.55; ...
371.229 10126.4 -2917.23; ...
362.333 10135.8 -2917.35; ...
322.134 10156.3 -2929.66; ...
316.61 10147 -2918.48; ...
308.672 10159.7 -2919.93; ...
353.924 10154.2 -2928.4; ...
354.496 10145.8 -2917.78; ...
346.008 10158.6 -2918.73; ...
306.618 10172.4 -2926.37; ...
298.233 10168.1 -2915.09; ...
342.344 10171.3 -2925.31; ...
338.016 10167.9 -2914.38; ...
294.631 10191.7 -2927.85; ...
290.189 10181 -2916.48; ...
283.632 10191.2 -2917.54; ...
334.405 10191.1 -2928.02; ...
332.33 10182 -2916.37; ...
327.497 10196.4 -2918.65; ...
283.462 10211 -2929.62; ...
277.405 10201.6 -2918.32; ...
269.606 10214.9 -2919.57; ...
325.672 10209.4 -2925.91; ...
321.079 10206.2 -2914.76; ...
268.516 10227.7 -2926.13; ...
259.878 10223.5 -2914.58; ...
317.946 10229 -2928.74; ...
316.021 10220.4 -2916.82; ...
310.469 10234.3 -2918.84; ...
258.104 10247 -2927.71; ...
253.239 10236.5 -2915.92; ...
247.786 10246.6 -2917.08; ...
307.153 10246.3 -2925.89; ...
302.544 10243.5 -2914.21; ...
248.011 10265.9 -2929.64; ...
242.339 10256.8 -2918.12; ...
235.043 10269.8 -2919.69; ...
295.439 10265.4 -2927.92; ...
295.341 10256.4 -2915.7; ...
289.508 10266.6 -2916.93; ...
233.038 10282.3 -2926.21; ...
225.17 10278.4 -2914.9; ...
283.746 10284.3 -2929.74; ...
283.308 10276.6 -2918.03; ...
275.809 10289.2 -2919.59; ...
219.657 10301.1 -2927.2; ...
216.964 10291.1 -2916.18; ...
209.759 10300.8 -2916.96; ...
271.431 10300.8 -2926.29; ...
266.928 10297.8 -2914.64; ...
202.633 10319.9 -2927.6; ...
201.646 10310.2 -2917.06; ...
192.921 10319.5 -2917.13; ...
259.301 10319.6 -2927.92; ...
259.255 10310.5 -2915.96; ...
253.386 10320.7 -2917.05; ...
183.566 10338.4 -2927.59; ...
183.645 10328.9 -2916.86; ...
173.961 10338.3 -2916.75; ...
247.723 10338.7 -2929.46; ...
247.278 10331 -2917.98; ...
239.605 10343.9 -2919.29; ...
163.893 10357.5 -2927.49; ...
164.319 10347.9 -2916.47; ...
154.525 10357.5 -2916.46; ...
234.515 10355.2 -2925.67; ...
230.207 10353.1 -2914.29; ...
145.196 10375.9 -2927.45; ...
145.471 10366.8 -2916.4; ...
136.561 10375.6 -2916.65; ...
220.162 10373.4 -2926.71; ...
221.137 10365.7 -2915.48; ...
213.812 10375.2 -2916.36; ...
128.054 10391 -2926.94; ...
129.063 10382.8 -2916.87; ...
121.273 10389.2 -2916.58; ...
204.705 10392.9 -2927.52; ...
206.218 10384.7 -2916.87; ...
198.823 10394.3 -2917.31; ...
41.9073 10410.7 -2920.58; ...
47.3096 10408.2 -2914.18; ...
36.453 10412.9 -2916.84; ...
53.3706 10410.9 -2924.76; ...
61.927 10405.3 -2916.89; ...
73.2297 10408.1 -2925.28; ...
77.0569 10403.8 -2912.54; ...
92.0614 10405.8 -2924.46; ...
95.929 10399.6 -2908.18; ...
111.456 10401.2 -2926.51; ...
112.955 10393.6 -2913.79; ...
191.339 10412.1 -2928.26; ...
191.586 10404.3 -2917.62; ...
182.855 10417.1 -2918.25; ...
34.8309 10421.6 -2924.83; ...
28.1019 10423.2 -2913.22; ...
177.687 10428.7 -2924.32; ...
173.31 10426.3 -2913.29; ...
18.0667 10442.4 -2926.43; ...
20.3696 10433.6 -2917.76; ...
10.9926 10446.4 -2916.59; ...
163.908 10447.4 -2925.58; ...
164.434 10439 -2914.49; ...
157.492 10448.8 -2915.55; ...
5.23418 10462.9 -2927.72; ...
5.25762 10455.8 -2920.41; ...
-2.73653 10468.8 -2919.51; ...
149.121 10467 -2926.71; ...
150.353 10458.4 -2916.28; ...
143.397 10468 -2916.96; ...
-8.5833 10482.4 -2924.3; ...
-10.0678 10482.6 -2913.55; ...
136.273 10486.2 -2927.79; ...
136.574 10478 -2917.48; ...
128.405 10490.8 -2918.38; ...
-20.8025 10502.8 -2925.81; ...
-18.4241 10495.4 -2917.53; ...
-26.1605 10507.4 -2916.51; ...
123.38 10502.7 -2924.33; ...
119.498 10499.8 -2913.73; ...
-32.2131 10520.9 -2927.28; ...
-31.6413 10515.3 -2920.28; ...
-39.0171 10526.5 -2919.45; ...
109.518 10521.1 -2925.47; ...
110.933 10512.6 -2914.94; ...
103.859 10522.2 -2915.87; ...
-45.555 10538.3 -2923.93; ...
-46.1219 10539 -2913.26; ...
92.1422 10539.8 -2925.67; ...
95.3507 10531.6 -2916.09; ...
86.4319 10540.8 -2916.12; ...
-59.5224 10557.3 -2924.95; ...
-55.4961 10550.4 -2916.74; ...
-64.3933 10562.2 -2915; ...
72.5938 10558.7 -2925.2; ...
76.4305 10550.1 -2915.75; ...
66.42 10559.4 -2915.4; ...
-74.2498 10576 -2926.33; ...
-71.4516 10570 -2918.58; ...
-79.8861 10580.7 -2917.35; ...
53.4807 10578.6 -2925.03; ...
56.7693 10569 -2915.26; ...
47.6688 10578.4 -2915.23; ...
-86.7689 10593.5 -2927.72; ...
-85.8447 10588.2 -2920.82; ...
-93.8598 10599.5 -2919.85; ...
36.2857 10599.9 -2924.8; ...
40.0607 10587.6 -2915.43; ...
32.5403 10596.6 -2914.78; ...
-100.895 10611.5 -2924.3; ...
-101.399 10612.7 -2913.41; ...
21.0618 10616.2 -2922.75; ...
24.6813 10605.4 -2911.66; ...
17.126 10615.6 -2911.37; ...
30.765 10610.5 -2928.63; ...
-115.46 10631 -2925.17; ...
-111.227 10624.3 -2916.68; ...
-120.367 10636.1 -2914.44; ...
2.70362 10633.4 -2923.41; ...
9.63063 10624.4 -2911.47; ...
0.0363045 10634.5 -2909.67; ...
-130.496 10649.8 -2926.01; ...
-127.556 10643.6 -2917.83; ...
-135.558 10653.3 -2915.77; ...
-16.7756 10651.2 -2923.56; ...
-8.91754 10643.6 -2911.57; ...
-18.4357 10652.5 -2909.85; ...
-143.133 10668.3 -2926.57; ...
-141.709 10661.6 -2918.35; ...
-150.428 10676.2 -2913.2; ...
-35.2095 10668.7 -2923.62; ...
-27.316 10661 -2911.6; ...
-36.6266 10669.9 -2909.74; ...
-156.923 10687.6 -2922.95; ...
-160.396 10693.4 -2909.27; ...
-53.119 10686.8 -2923.75; ...
-45.4173 10678.7 -2911.5; ...
-54.662 10688 -2909.7; ...
-168.326 10705.7 -2926.19; ...
-166.997 10700.6 -2916.04; ...
-173.603 10710.1 -2915.25; ...
-70.8801 10705.3 -2924.06; ...
-63.3743 10697.2 -2911.63; ...
-72.5965 10706.8 -2909.96; ...
-179.145 10723.8 -2927.75; ...
-178.532 10717.5 -2918.75; ...
-186.855 10730.8 -2914.12; ...
-88.9752 10723.7 -2924.37; ...
-81.3302 10716 -2911.97; ...
-90.8626 10725.5 -2910.24; ...
-192.135 10740.6 -2923.82; ...
-194.448 10740.6 -2913.74; ...
-108.858 10742.1 -2924.27; ...
-100.524 10734.3 -2911.89; ...
-112.282 10743.7 -2909.21; ...
-204.913 10758.5 -2924.97; ...
-200.739 10749.1 -2913.47; ...
-208.716 10758.7 -2911.25; ...
-129.071 10760.5 -2925.81; ...
-127.485 10754.7 -2909.22; ...
-136.238 10762.3 -2914.65; ...
-219.462 10777.6 -2926.3; ...
-216.328 10767.9 -2913.35; ...
-224.892 10777.6 -2912.07; ...
-147.413 10779 -2927.32; ...
-144.958 10770.8 -2916.5; ...
-153.559 10779.4 -2917.18; ...
-232.126 10796.7 -2928.45; ...
-232.781 10788.2 -2914.81; ...
-245.7 10803.6 -2914.05; ...
-165.106 10797.8 -2928.04; ...
-162.592 10789.2 -2917.53; ...
-171.519 10799 -2918.15; ...
-247.279 10813.8 -2926.2; ...
-254.314 10813.5 -2916.77; ...
-178.146 10811 -2929.95; ...
-180.408 10808.3 -2919.71; ...
-191.4 10818.5 -2925.16; ...
-260.123 10832.7 -2928.39; ...
-261.788 10823.4 -2918.13; ...
-269.543 10832.8 -2919.2; ...
-206.558 10828.6 -2922.69; ...
-217.694 10837.5 -2924.23; ...
-276.819 10852.7 -2928.89; ...
-277.912 10842.8 -2919.33; ...
-287.016 10852.6 -2919.42; ...
-227.044 10846.2 -2922.33; ...
-235.51 10854.6 -2924.19; ...
-294.931 10872 -2929.09; ...
-296.062 10862.3 -2918.99; ...
-305.489 10871.7 -2918.84; ...
-243.954 10863.2 -2922.33; ...
-252.608 10872.1 -2924.35; ...
-311.933 10890 -2930.42; ...
-314.019 10880.8 -2918.89; ...
-322.602 10889.7 -2919.71; ...
-261.634 10881 -2922.47; ...
-270.937 10890.1 -2924.49; ...
-323.408 10904 -2933.71; ...
-329.91 10898.8 -2921.5; ...
-338.155 10911.9 -2927.77; ...
-279.496 10898.3 -2922.51; ...
-288.531 10906.7 -2922.81; ...
-352.887 10921.7 -2924.02; ...
-362.795 10930.6 -2925.8; ...
-312.636 10927.8 -2925.04; ...
-302.313 10918.8 -2913.47; ...
-310.969 10926.3 -2909.46; ...
-293.397 10910.9 -2915.99; ...
-372.949 10938 -2923.68; ...
-381.886 10946.3 -2925.92; ...
-324.053 10937.4 -2929.34; ...
-320.986 10934.5 -2913.12; ...
-334.188 10944 -2919.91; ...
-404.819 10962.4 -2929.29; ...
-392.379 10952.9 -2924.55; ...
-401.666 10958.9 -2925.64; ...
-347.319 10953.3 -2920.34; ...
-357.946 10961.9 -2919.92; ...
-418.791 10971.8 -2922.71; ...
-430.877 10981.2 -2920.57; ...
-408.942 10963 -2922.56; ...
-367.323 10970.1 -2918.65; ...
-376.846 10978.5 -2916.01; ...
-462.724 11004.7 -2924.74; ...
-442.577 10990.2 -2919.25; ...
-454.369 10998 -2916.05; ...
-408.203 11004 -2927.79; ...
-391.088 10989.7 -2911.72; ...
-401.57 10999.1 -2920.1; ...
-471.118 11011.2 -2929.79; ...
-465.81 11005 -2910.85; ...
-470.92 11009.3 -2920.78; ...
-418.197 11010.5 -2930.92; ...
-407.39 11005.9 -2918.74; ...
-413.136 11010.1 -2923.27; ...
-518.059 11042.2 -2924.5; ...
-492.772 11025.7 -2922.43; ...
-508.686 11035 -2916.62; ...
-479.409 11015.6 -2921.96; ...
-463.094 11040.2 -2924.32; ...
-438.377 11023.6 -2921.75; ...
-452.385 11033.5 -2916.14; ...
-422.862 11015.6 -2922.11; ...
-526.509 11048.5 -2929.09; ...
-521.897 11042.6 -2910.33; ...
-526.776 11047 -2919.92; ...
-473.733 11046.9 -2928.94; ...
-463.34 11043 -2909.63; ...
-469.313 11047.2 -2919.34; ...
-566.699 11073.4 -2924.05; ...
-547.4 11061.7 -2921.95; ...
-561.841 11069.5 -2917.66; ...
-534.99 11052.9 -2921.07; ...
-520.028 11077.8 -2922.99; ...
-493.833 11060.5 -2921.83; ...
-508.04 11070.5 -2916.57; ...
-478.864 11052.9 -2920.63; ...
-602.717 11090.9 -2925.11; ...
-584.887 11082.3 -2923.24; ...
-597.526 11087.4 -2918.71; ...
-574.445 11075.9 -2915.48; ...
-551.577 11094.1 -2928.23; ...
-534.261 11087 -2923.65; ...
-518.851 11079.7 -2909.27; ...
-525.955 11084.7 -2916.03; ...
-645.983 11115.6 -2925.14; ...
-622.145 11101.7 -2923.74; ...
-636.292 11108.6 -2917.62; ...
-610.467 11093.6 -2916.3; ...
-585.833 11110.4 -2930.07; ...
-568.293 11104.2 -2926.8; ...
-548.395 11097.8 -2910.49; ...
-559.084 11102.9 -2918.36; ...
-533.782 11090.1 -2912.64; ...
-654.804 11122.2 -2929.13; ...
-649.768 11115.5 -2911.04; ...
-655.048 11120.2 -2920.19; ...
-601.566 11119.2 -2929.27; ...
-579.273 11113.3 -2916.14; ...
-593.636 11119.9 -2916.82; ...
-568.1 11108.7 -2914.89; ...
-680.26 11136.8 -2918.79; ...
-691.264 11146.2 -2923.82; ...
-664.256 11126.4 -2920.3; ...
-645.629 11150.9 -2925.01; ...
-624.073 11134.8 -2923.43; ...
-635.281 11144.1 -2917.25; ...
-609.508 11128.3 -2916.03; ...
-717.12 11158.7 -2918.1; ...
-728.962 11168.2 -2924.56; ...
-701.598 11150.2 -2919.7; ...
-656.218 11158.2 -2929.04; ...
-646.16 11153.2 -2910.42; ...
-652.03 11157.9 -2919.67; ...
-753.171 11183.5 -2929.45; ...
-741.104 11174.4 -2924.01; ...
-750.867 11179.8 -2925.08; ...
-679.803 11173.6 -2918.48; ...
-690.774 11181.7 -2922.42; ...
-662.226 11164.1 -2919.93; ...
-772.297 11192.8 -2924.52; ...
-784.374 11200.2 -2925.23; ...
-760.622 11184 -2922.41; ...
-716.861 11193.5 -2917.41; ...
-729.255 11203 -2923.19; ...
-699.624 11185.9 -2918.44; ...
-807.739 11212.6 -2924.41; ...
-821.238 11219.8 -2925.51; ...
-796.361 11204 -2920.77; ...
-753.435 11219.1 -2928.99; ...
-740.869 11210 -2923.31; ...
-749.957 11216.4 -2924.92; ...
-844.414 11232 -2925.44; ...
-857.146 11238.7 -2925.58; ...
-833.369 11223.4 -2921.43; ...
-789.904 11238.6 -2930.36; ...
-773.621 11229 -2924.52; ...
-785.56 11235.8 -2925.69; ...
-759.478 11221.9 -2922.37; ...
-876.283 11255.3 -2929.58; ...
-881.218 11248.4 -2914.53; ...
-888.92 11259.2 -2924.73; ...
-867.074 11241.1 -2919.05; ...
-809.97 11249.2 -2925.68; ...
-821.569 11256.5 -2926.31; ...
-795.647 11241.3 -2923.14; ...
-912.732 11275.1 -2930.25; ...
-917.833 11267.7 -2914.17; ...
-926.688 11277.7 -2925.43; ...
-902.156 11262.2 -2918.3; ...
-844.606 11267.8 -2925.92; ...
-857.968 11276.5 -2926.76; ...
-831.754 11260.8 -2921.92; ...
-948.81 11292.8 -2933.04; ...
-952.458 11286.8 -2923.02; ...
-962.253 11294.9 -2927.49; ...
-941.537 11280.5 -2920.68; ...
-877.262 11292.6 -2932.72; ...
-878.483 11288.2 -2923.5; ...
-888.265 11296 -2927.57; ...
-868.203 11280.8 -2921.73; ...
-985.273 11311.2 -2932.78; ...
-988.613 11304.5 -2922.79; ...
-998.544 11313.2 -2927.17; ...
-977.128 11297.5 -2920.99; ...
-913.294 11311.5 -2932.55; ...
-915.009 11307.1 -2922.71; ...
-926.111 11315 -2927.1; ...
-902.46 11299.8 -2921.18; ...
-1022.17 11330.3 -2931.13; ...
-1025.4 11323.5 -2921.28; ...
-1036.71 11333.5 -2922.84; ...
-1013.42 11315.8 -2920.48; ...
-950.346 11329.8 -2932.57; ...
-951.555 11325.4 -2923.47; ...
-961.697 11332.5 -2927.2; ...
-940.668 11318.7 -2921.38; ...
-1083.72 11351.4 -2928.12; ...
-1080.95 11342.2 -2918.67; ...
-1091.71 11345.7 -2919.45; ...
-1065.84 11346.3 -2929.04; ...
-1062.82 11337.2 -2917.85; ...
-1048.65 11336.8 -2918.94; ...
-1009.93 11354.8 -2926.41; ...
-1008.1 11344.9 -2911.02; ...
-1016.56 11352.7 -2916.96; ...
-993.317 11347.2 -2927.44; ...
-987.214 11338.8 -2917.21; ...
-973.82 11334.5 -2920.57; ...
-1137.95 11371.8 -2927.48; ...
-1136.05 11361.5 -2918.16; ...
-1146.64 11365.5 -2918.43; ...
-1118.82 11366 -2928.65; ...
-1118.95 11355.8 -2918.71; ...
-1099.32 11360.2 -2930.23; ...
-1102.1 11349.9 -2919.4; ...
-1035.65 11369.2 -2930.97; ...
-1039.01 11364.9 -2921; ...
-1050.44 11371.6 -2925.72; ...
-1023.63 11363.8 -2930.98; ...
-1025.6 11357.7 -2919.06; ...
-1166.13 11386.7 -2930.69; ...
-1170.67 11378.4 -2920.44; ...
-1182.17 11387.5 -2925.13; ...
-1152.26 11381.1 -2930.69; ...
-1156.36 11370.5 -2918.71; ...
-1077.96 11385.2 -2930.75; ...
-1078.72 11381.5 -2921.13; ...
-1089.86 11388.8 -2925.36; ...
-1066.34 11374.9 -2919.39; ...
-1222.89 11405.6 -2931.51; ...
-1226.86 11398.6 -2921.37; ...
-1237.25 11406.3 -2926.44; ...
-1211.88 11401.3 -2930.61; ...
-1212.32 11393.1 -2919.66; ...
-1198.52 11388.2 -2919.01; ...
-1114.84 11403.5 -2931; ...
-1115.91 11399.1 -2921.34; ...
-1127.22 11406.6 -2925.73; ...
-1103.8 11392.4 -2919.44; ...
-1277.93 11423.8 -2930.06; ...
-1284.72 11414.7 -2913.05; ...
-1291.95 11424.5 -2925.28; ...
-1266.52 11419.7 -2929.68; ...
-1264.75 11410.2 -2918.06; ...
-1251.72 11406.4 -2920.23; ...
-1166.24 11425.3 -2930.97; ...
-1169.47 11421 -2921.2; ...
-1179.52 11425.3 -2925.97; ...
-1156.44 11421.7 -2930.75; ...
-1155.45 11414.9 -2920.19; ...
-1141.89 11409.2 -2919.8; ...
-1350.17 11442.2 -2932.1; ...
-1356.13 11435.7 -2918.13; ...
-1364.04 11442.9 -2926.5; ...
-1339.5 11438.8 -2930.92; ...
-1339.99 11431.5 -2916; ...
-1322 11426.9 -2915.24; ...
-1306.14 11424.5 -2919.4; ...
-1241.23 11442.2 -2929.79; ...
-1245.58 11437.2 -2913.19; ...
-1253.63 11443.2 -2925.06; ...
-1231.33 11438.8 -2929.84; ...
-1226.09 11432.5 -2918.06; ...
-1208.8 11428.7 -2921.14; ...
-1194.65 11425.8 -2920.3; ...
-1406.06 11459.6 -2930.78; ...
-1413.41 11451.9 -2914.85; ...
-1420.46 11460.3 -2926.12; ...
-1394.67 11455.2 -2928.99; ...
-1394.72 11445.5 -2911.38; ...
-1378.01 11442.4 -2917.58; ...
-1300.22 11456.9 -2930.93; ...
-1302.32 11452.6 -2913.82; ...
-1310.75 11459.6 -2925.64; ...
-1281.03 11447.1 -2918.68; ...
-1266.95 11444.7 -2920.15; ...
-3258.89 11457.8 -2920.84; ...
-3244.41 11464.5 -2925.68; ...
-3227.94 11468.5 -2916.42; ...
-3204.42 11472.8 -2930.71; ...
-3213.74 11471.2 -2926.55; ...
-3197.43 11474.2 -2928.5; ...
-1463.31 11475.6 -2930.83; ...
-1467.43 11466.9 -2913.17; ...
-1475.74 11476.1 -2925.71; ...
-1446.78 11463.4 -2919.03; ...
-1434.12 11460.2 -2921.06; ...
-1355.4 11475.5 -2931.17; ...
-1357.3 11470.8 -2914.06; ...
-1366.27 11478.5 -2925.9; ...
-1336.04 11465.2 -2919.8; ...
-1322.71 11462.2 -2921.15; ...
-3203.4 11472.4 -2924.32; ...
-3192.65 11476.2 -2917.89; ...
-3173.97 11482.1 -2925.28; ...
-3155.99 11485.6 -2919.4; ...
-3138.9 11488.8 -2912.08; ...
-3113.06 11490.9 -2927.98; ...
-3123.52 11490 -2922.64; ...
-3105.72 11492.5 -2927.95; ...
-1539.68 11489.8 -2921.07; ...
-1550.94 11493.3 -2925.09; ...
-1520.33 11483.8 -2914.37; ...
-1500.36 11480.6 -2919.57; ...
-1488.35 11477 -2921.08; ...
-1423.92 11497.9 -2930.89; ...
-1429.96 11494.7 -2915.77; ...
-1436.44 11499.1 -2926; ...
-1414.38 11494.1 -2930.09; ...
-1411.72 11487.7 -2913.12; ...
-1391.33 11483.6 -2920.22; ...
-1378.28 11481.1 -2921.64; ...
-3230.93 11500.8 -2922.13; ...
-3213.96 11509.2 -2915.08; ...
-3199.11 11513.5 -2915.27; ...
-3168.03 11511 -2927.72; ...
-3183.78 11514.4 -2918.79; ...
-3156.84 11513.2 -2928; ...
-3146.35 11515.6 -2927.17; ...
-3111.55 11492.6 -2918.59; ...
-3099.57 11495.2 -2923.62; ...
-3084.3 11501 -2924.8; ...
-3064.19 11505.1 -2920.94; ...
-3046.1 11506.7 -2917.57; ...
-3033.33 11507.3 -2913.73; ...
-3014.9 11512.6 -2927.78; ...
-3020.81 11509.5 -2915.98; ...
-3007.35 11514.4 -2917.73; ...
-1594.74 11508.6 -2920.79; ...
-1606.87 11514 -2924.25; ...
-1575.88 11498.9 -2914.36; ...
-1560.44 11494 -2918.18; ...
-1486.01 11513.2 -2931.13; ...
-1487.93 11509.8 -2916.28; ...
-1496.23 11515.6 -2925.71; ...
-1467.77 11502.6 -2914.81; ...
-1450.42 11500.3 -2919.23; ...
-3168.32 11516.8 -2920.59; ...
-3157.74 11520 -2918.25; ...
-3142.28 11521.6 -2918.54; ...
-3122.28 11523 -2920.81; ...
-3108.58 11527.8 -2916.27; ...
-3084.35 11530.3 -2928.16; ...
-3094.71 11530.1 -2919.51; ...
-2989.53 11521.1 -2922.02; ...
-2970.32 11524.1 -2920.46; ...
-2952.97 11524.8 -2919.88; ...
-2935.88 11524.2 -2918.26; ...
-2922.23 11523.4 -2914.98; ...
-2897.65 11530.2 -2931.77; ...
-2904.91 11525.1 -2917.73; ...
-2888.91 11528.7 -2923.73; ...
-2892.11 11526.5 -2912.84; ...
-2879.21 11531.4 -2915.81; ...
-1664.34 11533.1 -2932.68; ...
-1666.64 11528.4 -2917.99; ...
-1675.89 11533.9 -2926.05; ...
-1649.79 11524.3 -2916.77; ...
-1632.11 11518 -2912.93; ...
-1616.59 11514.5 -2917.48; ...
-1560.22 11525.5 -2922.06; ...
-1572.93 11530.9 -2924.7; ...
-1538.47 11519.8 -2914.65; ...
-1518.49 11517.7 -2919.19; ...
-1507.16 11517.1 -2920.77; ...
-3082.16 11534.2 -2918.87; ...
-3064.88 11536.7 -2922.27; ...
-3047.24 11541.5 -2919; ...
-3030.17 11544.9 -2917.91; ...
-3016.32 11547.5 -2914.95; ...
-2988.18 11547 -2935.85; ...
-2996.26 11548.9 -2917.99; ...
-2974.06 11550.4 -2927.98; ...
-2976.85 11551.3 -2909.64; ...
-2962.62 11553 -2920.42; ...
-2962.86 11554.2 -2909.26; ...
-2950.03 11556.2 -2915.21; ...
-2859.94 11538.3 -2921.24; ...
-2840.15 11541.2 -2920.88; ...
-2823.39 11542.2 -2921.1; ...
-2807.25 11542.4 -2920.28; ...
-2792.18 11542.8 -2918.6; ...
-2778.53 11544.7 -2917.29; ...
-2764.63 11549.3 -2917.03; ...
-1723.73 11545.3 -2920.49; ...
-1735.07 11549.3 -2924.03; ...
-1705.43 11538.2 -2913.7; ...
-1688.97 11534.3 -2916.66; ...
-1614.77 11544.1 -2921.13; ...
-1626.37 11549.9 -2924.44; ...
-1595.28 11537.2 -2913.75; ...
-1580.68 11533.5 -2917.85; ...
-2933.4 11555.8 -2927.13; ...
-2917.23 11558.8 -2923.23; ...
-2900.56 11560.9 -2920.75; ...
-2883.8 11563.3 -2917.69; ...
-2870.03 11565.7 -2912.63; ...
-2841.29 11565.5 -2932.36; ...
-2850.47 11567.8 -2912.91; ...
-2833.69 11570.1 -2923.12; ...
-2835.47 11572.2 -2910.98; ...
-2821.81 11574.6 -2916.37; ...
-2748.58 11554.3 -2917.95; ...
-2731.86 11558 -2918.19; ...
-2715.1 11560.5 -2918.46; ...
-2697.42 11561.8 -2919.43; ...
-2679.11 11562.5 -2918.55; ...
-2660.63 11563.2 -2915.4; ...
-2644.97 11564.2 -2909.35; ...
-2625.67 11569.7 -2928.54; ...
-2629.36 11566.8 -2916.69; ...
-2615.42 11570.7 -2920.37; ...
-1808.04 11569.5 -2931.57; ...
-1803.2 11567.4 -2926.59; ...
-1782.49 11562.6 -2919.89; ...
-1796.29 11565.5 -2923.17; ...
-1760.74 11554.4 -2913.67; ...
-1744.64 11549.8 -2917.44; ...
-1671.75 11562.6 -2920.4; ...
-1684.03 11568.6 -2924.91; ...
-1650.4 11555.6 -2913.35; ...
-1634.64 11552.2 -2917.57; ...
-2804.24 11574.2 -2927.87; ...
-2788.32 11578 -2923.02; ...
-2771.42 11580.4 -2919.94; ...
-2753.93 11582.8 -2916.57; ...
-2739.42 11585.1 -2911.36; ...
-2711.11 11584.3 -2932.24; ...
-2719.8 11586.8 -2912.16; ...
-2702.98 11588.6 -2922.94; ...
-2704.76 11590.5 -2910.9; ...
-2691.99 11592.2 -2916.52; ...
-2599.7 11576.2 -2929.01; ...
-2583.49 11577.1 -2923.72; ...
-2566.26 11577.4 -2921.08; ...
-2548.85 11576.9 -2919.71; ...
-2531.25 11576.7 -2918.24; ...
-2512.11 11578.3 -2915.34; ...
-2489.91 11581.4 -2921.37; ...
-2470.82 11583 -2925.44; ...
-2452.53 11583.4 -2926.57; ...
-2434.42 11583.5 -2926.45; ...
-2416.24 11583.4 -2926.08; ...
-2397.93 11583.4 -2925.81; ...
-2379.55 11583.4 -2925.71; ...
-2361.16 11583.4 -2925.71; ...
-2342.78 11583.4 -2925.73; ...
-2324.42 11583.4 -2925.75; ...
-2306.06 11583.4 -2925.75; ...
-2287.7 11583.4 -2925.75; ...
-2269.34 11583.4 -2925.75; ...
-2250.98 11583.4 -2925.75; ...
-2232.61 11583.4 -2925.75; ...
-2214.25 11583.4 -2925.75; ...
-2195.89 11583.4 -2925.75; ...
-2177.52 11583.4 -2925.75; ...
-2159.16 11583.4 -2925.75; ...
-2140.8 11583.4 -2925.75; ...
-2122.43 11583.4 -2925.75; ...
-2104.07 11583.4 -2925.75; ...
-2085.71 11583.4 -2925.74; ...
-2067.34 11583.4 -2925.72; ...
-2048.97 11583.4 -2925.73; ...
-2030.62 11583.4 -2925.79; ...
-2012.28 11583.4 -2925.91; ...
-1993.96 11583.4 -2926.06; ...
-1975.61 11583.4 -2926.07; ...
-1957.19 11583.6 -2925.6; ...
-1938.55 11584 -2923.93; ...
-1918.44 11584.2 -2918.83; ...
-1899.92 11581.5 -2924.28; ...
-1885.68 11580.7 -2921.1; ...
-1868.81 11579.2 -2919.19; ...
-1851.81 11576.5 -2917.72; ...
-1834.08 11572.5 -2913.57; ...
-1814.29 11568.5 -2918.84; ...
-1803.98 11566 -2918.25; ...
-1742.16 11582.6 -2921.08; ...
-1755.02 11588.5 -2923.31; ...
-1721.08 11576.4 -2915.54; ...
-1702.6 11573 -2918.79; ...
-1692.01 11571.3 -2920.56; ...
-2674.13 11591.9 -2927.81; ...
-2658.17 11594.4 -2922.35; ...
-2640.68 11595 -2919.7; ...
-2622.86 11595.1 -2918.07; ...
-2604.68 11596 -2916.31; ...
-2585.09 11598.6 -2914.76; ...
-2564.81 11599.6 -2921.79; ...
-2547.78 11600.2 -2925.72; ...
-2530.83 11600.6 -2925.6; ...
-2512.1 11600 -2922.71; ...
-2493.77 11595.3 -2922.68; ...
-2477.7 11592.7 -2920.53; ...
-2459.99 11591.9 -2919.62; ...
-2441.87 11591.6 -2919.12; ...
-2423.57 11591.6 -2918.84; ...
-2405.2 11591.6 -2918.73; ...
-2386.79 11591.6 -2918.73; ...
-2368.4 11591.6 -2918.76; ...
-2350.02 11591.7 -2918.78; ...
-2331.66 11591.7 -2918.8; ...
-2313.3 11591.7 -2918.8; ...
-2294.93 11591.7 -2918.8; ...
-2276.57 11591.7 -2918.8; ...
-2258.21 11591.7 -2918.8; ...
-2239.85 11591.7 -2918.8; ...
-2221.48 11591.7 -2918.8; ...
-2203.12 11591.7 -2918.8; ...
-2184.76 11591.7 -2918.8; ...
-2166.39 11591.7 -2918.8; ...
-2148.03 11591.7 -2918.8; ...
-2129.67 11591.7 -2918.8; ...
-2111.3 11591.7 -2918.8; ...
-2092.94 11591.7 -2918.79; ...
-2074.57 11591.7 -2918.78; ...
-2056.21 11591.7 -2918.77; ...
-2037.86 11591.6 -2918.78; ...
-2019.54 11591.6 -2918.83; ...
-2001.23 11591.5 -2918.9; ...
-1982.91 11591.5 -2919; ...
-1964.46 11591.6 -2919.14; ...
-1945.62 11592.1 -2919.44; ...
-1925.37 11594.4 -2920.08; ...
-1905.54 11597.8 -2924.98; ...
-1887.53 11600.5 -2925.45; ...
-1868.71 11601.5 -2923.82; ...
-1847.9 11602.3 -2918.46; ...
-1826.93 11597.8 -2926.3; ...
-1812.08 11597.7 -2922.58; ...
-1794.88 11596.6 -2918.69; ...
-1777.75 11594.3 -2913.86; ...
-1763.52 11591.4 -2916.16; ...
-2547.87 5091.8 -2910.18; ...
-2529.63 5087.62 -2908.28; ...
-2512.96 5085.59 -2907.31; ...
-2495.49 5085.06 -2906.28; ...
-2476.9 5084.7 -2906.41; ...
-2458.23 5084.35 -2907.26; ...
-2439.74 5084.07 -2908.25; ...
-2421.4 5083.75 -2908.98; ...
-2403.14 5083.49 -2909.11; ...
-2384.45 5083.72 -2908.66; ...
-2363.93 5085.43 -2907.76; ...
-2341.78 5087.85 -2911.69; ...
-2320.05 5087.88 -2914.24; ...
-2300.96 5087.76 -2914.61; ...
-2282.48 5087.64 -2914.56; ...
-2264.2 5087.52 -2914.52; ...
-2246.05 5087.4 -2914.55; ...
-2228 5087.33 -2914.52; ...
-2210.01 5087.42 -2914.21; ...
-2192.17 5087.71 -2913.4; ...
-2174.84 5088.19 -2912.18; ...
-2157.3 5088.89 -2911.27; ...
-2138.6 5089.55 -2910.49; ...
-2119.61 5089.86 -2909.8; ...
-2101.09 5089.76 -2909.91; ...
-2083.12 5089.08 -2910.63; ...
-2067.1 5086.66 -2910.85; ...
-2052.48 5083.99 -2908.93; ...
-2035.45 5083.14 -2906.26; ...
-2017.05 5083.16 -2905.81; ...
-2001.52 5083.95 -2906.85; ...
-1989.81 5086.3 -2908.22; ...
-2676.8 5108.22 -2911.26; ...
-2659.52 5104.75 -2909.27; ...
-2642.49 5103.91 -2907.61; ...
-2624.03 5103.67 -2907.22; ...
-2605.74 5103 -2907.63; ...
-2588.92 5101.57 -2907.25; ...
-2571.04 5098.89 -2905.38; ...
-2542.85 5095.42 -2893.35; ...
-2561.7 5100.75 -2890.92; ...
-2526.7 5090.29 -2897.4; ...
-2513.44 5090.06 -2893.76; ...
-2496.11 5089.37 -2892.03; ...
-2478.03 5088.35 -2891.9; ...
-2460.1 5087.62 -2891.76; ...
-2441.83 5086.94 -2892.43; ...
-2423.74 5086.45 -2893.12; ...
-2405.5 5086.33 -2893.2; ...
-2386.77 5087.1 -2892.64; ...
-2369.41 5089.49 -2891.38; ...
-2350.46 5095.74 -2904.41; ...
-2354.65 5113.01 -2903.62; ...
-2351.5 5093.27 -2892.39; ...
-2355.41 5090.02 -2901.57; ...
-2332.1 5095.74 -2904.41; ...
-2341.03 5107.42 -2898.37; ...
-2332.43 5095.24 -2890.98; ...
-2313.74 5095.74 -2904.41; ...
-2323.42 5105.66 -2897.04; ...
-2313.9 5095.88 -2890.69; ...
-2295.37 5095.74 -2904.41; ...
-2305.2 5105.22 -2896.68; ...
-2295.47 5096.05 -2890.63; ...
-2277.01 5095.74 -2904.41; ...
-2286.94 5105.16 -2896.49; ...
-2277.02 5096.02 -2890.61; ...
-2258.65 5095.74 -2904.41; ...
-2268.74 5105.21 -2896.25; ...
-2258.53 5095.84 -2890.59; ...
-2240.28 5095.74 -2904.41; ...
-2250.56 5105.43 -2896.19; ...
-2240.04 5095.49 -2890.63; ...
-2221.92 5095.74 -2904.41; ...
-2232.45 5105.76 -2896.57; ...
-2221.65 5095.06 -2890.74; ...
-2203.56 5095.74 -2904.41; ...
-2214.43 5105.99 -2897.11; ...
-2203.36 5094.77 -2890.76; ...
-2185.2 5095.74 -2904.41; ...
-2196.22 5105.99 -2897.46; ...
-2185.05 5094.72 -2890.7; ...
-2166.83 5095.74 -2904.41; ...
-2177.57 5105.79 -2897.62; ...
-2166.73 5094.8 -2890.69; ...
-2148.47 5095.74 -2904.41; ...
-2158.59 5105.56 -2897.67; ...
-2148.45 5094.89 -2890.81; ...
-2130.11 5095.74 -2904.41; ...
-2139.64 5105.49 -2897.61; ...
-2130.24 5094.86 -2891.05; ...
-2111.74 5095.74 -2904.41; ...
-2121.02 5105.78 -2897.47; ...
-2112.12 5094.6 -2891.27; ...
-2093.38 5095.74 -2904.41; ...
-2102.72 5106.65 -2897.79; ...
-2094.21 5093.77 -2891.29; ...
-2075.02 5095.74 -2904.41; ...
-2085.08 5107.88 -2901.31; ...
-2077.15 5091.07 -2891.03; ...
-2056.58 5087.48 -2893.09; ...
-2065.95 5088.25 -2901.95; ...
-2033.15 5089.37 -2889.97; ...
-2012.55 5090.35 -2896.01; ...
-1997.16 5091.35 -2899.6; ...
-1982.37 5092.91 -2902.74; ...
-1963.83 5095.72 -2905.33; ...
-1946.28 5098.4 -2899.65; ...
-1932.68 5100.07 -2895.33; ...
-1907.87 5104.92 -2915.05; ...
-1912.75 5101.85 -2899.56; ...
-1890.18 5105.58 -2911.5; ...
-1891.18 5102.81 -2898.17; ...
-1870.69 5105.12 -2909.88; ...
-1871.78 5102.57 -2897.88; ...
-1851.89 5104.07 -2909.17; ...
-1853.18 5102.07 -2897.75; ...
-1834.36 5103.05 -2908.18; ...
-1835.65 5102.11 -2897.32; ...
-1819.1 5102.96 -2906.13; ...
-1820.34 5103.38 -2896.45; ...
-1808.19 5104.42 -2902.93; ...
-1808.01 5106.29 -2895.56; ...
-1793.83 5110.15 -2902.25; ...
-2804.65 5128.05 -2912.16; ...
-2786.94 5125.29 -2911.05; ...
-2769.94 5124.82 -2909.13; ...
-2751.63 5123.74 -2908.81; ...
-2734.31 5121.85 -2908.97; ...
-2718.4 5119.78 -2907.26; ...
-2699.89 5116.11 -2905; ...
-2673.07 5109.91 -2899.47; ...
-2687.88 5115.61 -2893.93; ...
-2660.04 5109.27 -2896.36; ...
-2642.88 5109.32 -2893.68; ...
-2623.9 5108.66 -2893.31; ...
-2606.05 5107.25 -2893.68; ...
-2590.19 5105.79 -2892.15; ...
-2577.9 5104.81 -2888.63; ...
-2530.81 5134.17 -2910.65; ...
-2512.99 5131.13 -2907.15; ...
-2495.27 5127.7 -2906.27; ...
-2477.09 5124.94 -2907.46; ...
-2458.6 5123.68 -2909.72; ...
-2440.35 5123.74 -2911.12; ...
-2421.8 5124.28 -2911.72; ...
-2403.22 5124.58 -2911.7; ...
-2385.88 5123.9 -2910.52; ...
-2369.31 5120.76 -2907.35; ...
-2353.41 5116.7 -2890; ...
-2363.88 5120.4 -2897.51; ...
-2334.65 5113.2 -2888.52; ...
-2316.51 5112.15 -2888.16; ...
-2298.35 5111.98 -2887.95; ...
-2280.26 5112.05 -2887.45; ...
-2262 5112.47 -2886.58; ...
-2243.47 5113.48 -2886.81; ...
-2225.56 5114.55 -2888.3; ...
-2208.16 5115.03 -2889.39; ...
-2190.08 5114.94 -2889.86; ...
-2171.03 5114.55 -2890.06; ...
-2151.54 5114.2 -2890.12; ...
-2132.35 5114.26 -2889.93; ...
-2113.87 5115.14 -2889.52; ...
-2094.81 5117.69 -2889.08; ...
-2075.41 5118.81 -2896.69; ...
-2054.7 5123.06 -2904.99; ...
-2034.77 5125.49 -2900.94; ...
-2017.08 5122.17 -2901.04; ...
-2002.11 5119.24 -2898.9; ...
-1989.34 5118.99 -2896.26; ...
-1966.76 5127.59 -2910.45; ...
-1975.65 5125.16 -2899.89; ...
-1769.96 5120.38 -2918.24; ...
-1774.76 5116.29 -2906.82; ...
-1760.2 5121.32 -2911.2; ...
-1762.76 5119.76 -2898.84; ...
-1751.45 5123.35 -2904.08; ...
-1751.43 5123.9 -2894.7; ...
-1737.6 5128.69 -2901.82; ...
-2899.42 5145.48 -2911.4; ...
-2881.52 5142.21 -2908.63; ...
-2863.98 5139.45 -2907.75; ...
-2847.3 5137.3 -2906.85; ...
-2828.43 5134.87 -2905.69; ...
-2800.31 5131.05 -2901.69; ...
-2816.49 5137.31 -2893.62; ...
-2787.38 5131.1 -2898.82; ...
-2769.87 5132.64 -2893.11; ...
-2749.57 5127.78 -2897.82; ...
-2735.77 5126.68 -2894.66; ...
-2719.78 5124.44 -2891.23; ...
-2705.34 5122.94 -2885.07; ...
-2660.07 5151.8 -2912.32; ...
-2642.7 5147.89 -2909.08; ...
-2624.07 5144.58 -2907.82; ...
-2605.44 5142.64 -2908.07; ...
-2588.15 5141.57 -2908.94; ...
-2572.31 5140.52 -2908.54; ...
-2554.49 5138.33 -2907.42; ...
-2535.1 5135.25 -2892.4; ...
-2548.07 5137.98 -2898.42; ...
-2514.32 5131.09 -2891.44; ...
-2495.42 5127.89 -2889.07; ...
-2475.02 5126.24 -2894.86; ...
-2458.51 5126.2 -2898.22; ...
-2441.43 5126.56 -2899.05; ...
-2422.71 5126.84 -2899.25; ...
-2403.81 5126.62 -2899.22; ...
-2386.69 5125.37 -2898.3; ...
-2374.7 5123.68 -2895.98; ...
-1962.32 5131.4 -2905.95; ...
-1946.64 5138.06 -2907.07; ...
-1928.45 5142.66 -2901.42; ...
-1914.1 5143.56 -2897.26; ...
-1889.54 5146.24 -2915.04; ...
-1894.82 5144.43 -2900.09; ...
-1875.3 5146.48 -2908.41; ...
-1876.54 5145.28 -2896.24; ...
-1863.84 5147.74 -2902.93; ...
-1863.02 5147.64 -2894.18; ...
-1848.01 5152.12 -2901.7; ...
-1714.43 5136.93 -2918.6; ...
-1718.22 5134.14 -2907.62; ...
-1702.32 5138.64 -2915.16; ...
-1703.52 5136.67 -2901.79; ...
-1686.89 5140.38 -2911.54; ...
-1688.06 5138.99 -2898.52; ...
-1672.73 5141.82 -2907.12; ...
-1674.98 5140.96 -2895.23; ...
-1663.17 5143.18 -2900.96; ...
-1664.84 5143.17 -2892.07; ...
-1649.53 5147.49 -2894.66; ...
-2964.41 5158.6 -2915.58; ...
-2955.08 5157.02 -2909.03; ...
-2939.96 5154.57 -2906.1; ...
-2921.86 5151.07 -2906.65; ...
-2902.65 5150.41 -2894.27; ...
-2914.73 5151.06 -2899.45; ...
-2881.93 5146.65 -2893.81; ...
-2864.17 5143.87 -2893.7; ...
-2848.02 5142.31 -2892.19; ...
-2834.72 5141.73 -2889.32; ...
-2803.6 5168.5 -2912.58; ...
-2786.79 5164.65 -2911.28; ...
-2770.03 5162.55 -2910.27; ...
-2752.09 5161.99 -2909.99; ...
-2734.12 5162.23 -2909.63; ...
-2716.34 5162.14 -2908.5; ...
-2699.08 5160.87 -2907.83; ...
-2681.41 5157.83 -2908.13; ...
-2663.97 5155.48 -2894.19; ...
-2675.44 5157.91 -2900.09; ...
-2643.43 5150.81 -2892.45; ...
-2623.73 5147.55 -2890.35; ...
-2603.69 5145.27 -2894.93; ...
-2588.5 5144.06 -2897.15; ...
-2573.99 5142.43 -2896.77; ...
-2562.03 5140.66 -2894.99; ...
-1823.46 5161.07 -2916.32; ...
-1828.76 5158.68 -2906.3; ...
-1815.01 5163.14 -2911.36; ...
-1816.68 5161.59 -2899.24; ...
-1803.04 5165.15 -2906.63; ...
-1803.83 5163.95 -2894.9; ...
-1792.79 5166.65 -2901.26; ...
-1793 5165.64 -2892.67; ...
-1777.89 5168.76 -2898.3; ...
-1621.24 5153.06 -2916.4; ...
-1625.25 5152.52 -2899.93; ...
-1611.03 5155.38 -2912; ...
-1609.06 5155.27 -2897.88; ...
-1598.36 5158.21 -2907.59; ...
-1597.97 5157.48 -2895.5; ...
-1589.18 5160.1 -2901.36; ...
-1589.43 5159.92 -2892.83; ...
-1575.96 5164.69 -2896.35; ...
-3022.68 5174.12 -2913.09; ...
-3016.44 5174.03 -2902.99; ...
-2991.28 5167.44 -2906.9; ...
-3005.76 5172.23 -2897.18; ...
-2974.23 5163.06 -2900.35; ...
-2956.87 5160.72 -2890.32; ...
-2937.67 5156.83 -2893.49; ...
-2926.21 5154.47 -2895.19; ...
-2878.5 5187.37 -2914.42; ...
-2861.22 5183.55 -2910.95; ...
-2844.35 5180.25 -2908.18; ...
-2825.99 5176.05 -2905.84; ...
-2800.83 5170.82 -2899.1; ...
-2815.99 5175.58 -2894.62; ...
-2787.86 5169.11 -2895.84; ...
-2770.83 5167.69 -2894.71; ...
-2753.46 5167.31 -2894.08; ...
-2735.87 5167.12 -2892.75; ...
-2716.7 5166.13 -2890.09; ...
-2697.57 5163.28 -2894.85; ...
-2686.79 5161.24 -2896.12; ...
-1750.6 5178.7 -2916.68; ...
-1756.34 5174.77 -2904.66; ...
-1740.6 5179.41 -2911.36; ...
-1742.03 5174.88 -2896.94; ...
-1726.08 5179.22 -2907.06; ...
-1725.72 5174.76 -2892.83; ...
-1711.2 5178.89 -2903.07; ...
-1710.88 5174.99 -2889.7; ...
-1699.99 5178.75 -2898.26; ...
-1698.39 5176.4 -2887.53; ...
-1685.42 5181.84 -2896.78; ...
-1548.23 5171.32 -2916.72; ...
-1553.93 5169.9 -2903.33; ...
-1537.61 5173.21 -2912.91; ...
-1539.15 5172.55 -2895.99; ...
-1521.92 5175.61 -2909.84; ...
-1521.36 5174.71 -2891.8; ...
-1505.39 5177.17 -2907.28; ...
-1503.74 5175.77 -2894.41; ...
-1493.7 5178.18 -2903.46; ...
-1493.05 5177.26 -2895.19; ...
-1480.96 5182.82 -2898.64; ...
-3084.17 5188.8 -2907.48; ...
-3068.49 5185.93 -2900.73; ...
-3079.82 5188.86 -2903.35; ...
-3051.26 5181.97 -2897.63; ...
-3032.17 5178.09 -2895.76; ...
-3018.15 5176.39 -2887.75; ...
-2962.83 5199.74 -2918.57; ...
-2951.07 5199.01 -2913.9; ...
-2934.9 5197.91 -2910.98; ...
-2918.19 5196.51 -2909.5; ...
-2900.22 5193.68 -2909.5; ...
-2882.86 5190.65 -2895.47; ...
-2893.85 5193.26 -2901.49; ...
-2863.18 5187.13 -2893.93; ...
-2846.09 5183.95 -2890.94; ...
-2831.98 5181.18 -2886.77; ...
-1660.79 5194.32 -2915.06; ...
-1665.74 5188.88 -2900.38; ...
-1650.65 5196.35 -2909.6; ...
-1650.05 5192.1 -2895.11; ...
-1637.6 5198.32 -2904.43; ...
-1635.88 5194.27 -2890.94; ...
-1625.77 5199.49 -2899.38; ...
-1618.61 5196.68 -2886.4; ...
-1610.85 5203.64 -2901.9; ...
-1456.56 5193.31 -2917.34; ...
-1461.41 5189.9 -2903.3; ...
-1448.28 5194.68 -2909.68; ...
-1448.9 5193.24 -2891.55; ...
-1439.28 5196.7 -2902.24; ...
-1437.04 5196.35 -2891.96; ...
-1427.12 5200.72 -2898.58; ...
-3140.83 5206.72 -2900.37; ...
-3154.8 5215.68 -2900.54; ...
-3124.48 5200.05 -2894.83; ...
-3106.87 5196.22 -2890.81; ...
-3089.91 5192.12 -2897.81; ...
-3041.85 5219.6 -2914.76; ...
-3046.45 5216.9 -2898.41; ...
-3054.03 5221.32 -2907.11; ...
-3028.77 5211.66 -2897.89; ...
-3011.52 5207.16 -2896.3; ...
-2992.44 5203.57 -2896.15; ...
-2969.81 5201.65 -2903.35; ...
-2952.75 5200.41 -2899.95; ...
-2936.53 5198.96 -2897.83; ...
-2919.93 5197.27 -2897.35; ...
-2907.25 5195.77 -2896.8; ...
-1588.3 5213.53 -2915.52; ...
-1593.03 5209.04 -2904.83; ...
-1577.18 5214.49 -2909.64; ...
-1576.94 5208.1 -2892.86; ...
-1562.44 5215.92 -2904.62; ...
-1558.26 5212.67 -2894.1; ...
-1549.52 5217.35 -2900.77; ...
-1541.77 5214.44 -2889.37; ...
-1535.6 5221.58 -2902.94; ...
-1407.33 5213.47 -2916.03; ...
-1410.04 5206.97 -2903.19; ...
-1396.42 5212.69 -2908.26; ...
-1396.21 5206.81 -2893.24; ...
-1384.79 5212.07 -2901.03; ...
-1377.92 5208.31 -2887.8; ...
-1370.65 5217.15 -2903.32; ...
-3253.39 5224.51 -2903.76; ...
-3266.9 5228.36 -2905.16; ...
-3233.72 5220.17 -2900.17; ...
-3215.16 5218.63 -2897.39; ...
-3196.97 5219.16 -2894.78; ...
-3178.64 5220.54 -2892.11; ...
-3164.81 5220.4 -2895.16; ...
-3116.09 5240.25 -2909.03; ...
-3121.06 5236.48 -2895.43; ...
-3128.07 5240.13 -2905.14; ...
-3105.48 5236.44 -2909.47; ...
-3102.69 5231.11 -2894.63; ...
-3082.87 5224.91 -2894.45; ...
-3066.83 5222.45 -2899.05; ...
-1515.59 5232.37 -2913.83; ...
-1520.21 5227.22 -2905.16; ...
-1506.57 5232.76 -2907.33; ...
-1509 5226.1 -2896.89; ...
-1496.74 5231.89 -2899.91; ...
-1496.67 5225.46 -2889.29; ...
-1478.97 5235.52 -2896.19; ...
-1349.08 5233.28 -2916.42; ...
-1352.81 5223.32 -2907.14; ...
-1335.23 5230.15 -2912.1; ...
-1336.52 5219.93 -2901.07; ...
-1317.9 5227.96 -2909.01; ...
-1318.18 5218.57 -2897.12; ...
-1299.59 5226.92 -2906.19; ...
-1297.92 5218.95 -2891.62; ...
-1282.93 5227.49 -2903.65; ...
-1280.01 5224.06 -2894.74; ...
-1272.02 5228.74 -2900.24; ...
-1271.21 5226.99 -2892.12; ...
-1261.58 5234.38 -2897.35; ...
-3323.1 5246.15 -2916.38; ...
-3324.11 5244.77 -2900.71; ...
-3334 5247.91 -2908.29; ...
-3307.2 5240.55 -2898.17; ...
-3289.41 5235.46 -2892.27; ...
-3275.25 5230.94 -2896.22; ...
-3222.32 5255.88 -2910.97; ...
-3228.55 5254.15 -2895.45; ...
-3236.81 5257.1 -2906.78; ...
-3211.58 5254.54 -2908.35; ...
-3211.56 5251.79 -2894.31; ...
-3198.06 5251.66 -2909.83; ...
-3194.29 5248.35 -2895.73; ...
-3174.61 5242.69 -2894.65; ...
-3153.99 5239.18 -2899.73; ...
-3141.28 5239 -2900.44; ...
-1459.13 5251.58 -2915.08; ...
-1461.41 5245.8 -2905.32; ...
-1448.67 5252.12 -2911.99; ...
-1447.37 5245.71 -2900.75; ...
-1434.27 5251.83 -2909.33; ...
-1431.73 5244.56 -2896.2; ...
-1417.46 5251.77 -2905.88; ...
-1412.58 5243.47 -2888.76; ...
-1401.8 5252.54 -2902.37; ...
-1390.28 5249.72 -2891.94; ...
-1387.28 5258.62 -2906.21; ...
-1241.97 5248.89 -2910.47; ...
-1246.36 5242.59 -2896.8; ...
-1235.81 5247.97 -2901.97; ...
-1235.54 5246.6 -2890.99; ...
-1224.84 5253.57 -2897.82; ...
-3380.6 5263.26 -2902.58; ...
-3389.01 5270.06 -2904.93; ...
-3361.44 5255.31 -2894.68; ...
-3345.45 5250.37 -2898.37; ...
-3304.25 5277.73 -2908.84; ...
-3303.2 5272.26 -2893.47; ...
-3310.45 5276.23 -2897.69; ...
-3286.96 5272.36 -2908.64; ...
-3285.31 5266.86 -2892.96; ...
-3271.21 5267.17 -2909.9; ...
-3266.84 5260.91 -2893.73; ...
-3250.88 5258.26 -2899.37; ...
-1370.98 5273.85 -2917.48; ...
-1372.31 5265.23 -2908.35; ...
-1359.72 5271.99 -2910.23; ...
-1359.34 5262.18 -2899.24; ...
-1348.4 5268.81 -2901.84; ...
-1347 5260.99 -2890.85; ...
-1331.97 5272.02 -2896.81; ...
-1201.91 5268.06 -2913.5; ...
-1206.88 5260.81 -2898.25; ...
-1191.62 5266.73 -2904.28; ...
-1192.23 5263.63 -2888.76; ...
-1182.04 5267.58 -2896.66; ...
-1180.65 5267.26 -2887.63; ...
-1170.49 5273.3 -2893.38; ...
-3435.22 5281.1 -2901.59; ...
-3443.46 5288.23 -2904.83; ...
-3417.99 5273.68 -2893.32; ...
-3400.87 5272.12 -2897.62; ...
-3386.18 5279.95 -2900.9; ...
-3371.78 5290.29 -2909.08; ...
-3371.7 5287.25 -2897.37; ...
-3385.35 5291.83 -2902.09; ...
-3393.97 5272.1 -2906.86; ...
-3356.16 5290.3 -2909.21; ...
-3356.88 5286.3 -2892.92; ...
-3339.96 5288.18 -2908.36; ...
-3338.21 5281.77 -2891.64; ...
-3321.66 5284.19 -2911.48; ...
-3319.66 5278.77 -2897.42; ...
-1316.27 5292.08 -2914.94; ...
-1316.52 5282.37 -2904.54; ...
-1304.39 5289.88 -2908.66; ...
-1303.14 5279.75 -2897.38; ...
-1293.02 5286.55 -2901; ...
-1291.34 5278.53 -2889.85; ...
-1276.45 5289.96 -2896.67; ...
-1148.26 5287.29 -2910.1; ...
-1152.41 5281.41 -2895.64; ...
-1141.26 5286.05 -2901.17; ...
-1140.71 5284.05 -2891.01; ...
-1131.22 5290.41 -2895.48; ...
-3485.09 5305.13 -2915.69; ...
-3483.9 5299.37 -2903.52; ...
-3497.23 5305.06 -2899.92; ...
-3471.61 5293.66 -2895.69; ...
-3455.34 5290.7 -2898.1; ...
-3441.42 5297.93 -2900.69; ...
-3428.3 5308.81 -2908.45; ...
-3427.54 5304.33 -2898.5; ...
-3440.21 5310.93 -2901.28; ...
-3448.39 5290.81 -2907.35; ...
-3413.33 5301.73 -2895.09; ...
-3399.57 5295.89 -2890.94; ...
-1260.45 5309.15 -2915.4; ...
-1261.18 5300.41 -2904.76; ...
-1249.61 5307.52 -2909.1; ...
-1248.03 5298.32 -2897.38; ...
-1238.66 5305.27 -2901.55; ...
-1236.37 5297.36 -2889.7; ...
-1223.35 5308.95 -2896.15; ...
-1113.37 5305.18 -2911.16; ...
-1117.52 5298.12 -2899.46; ...
-1107.95 5302.94 -2902.11; ...
-1109.67 5299.12 -2890.96; ...
-1098.3 5306.94 -2896.73; ...
-3522.29 5317.34 -2906.48; ...
-3531.14 5325.47 -2900.19; ...
-3512.75 5311.39 -2893.77; ...
-3469.19 5322.61 -2898.63; ...
-3481.29 5328.29 -2906.58; ...
-3473.45 5324.71 -2914.51; ...
-3454.25 5315.64 -2891.19; ...
-1206.53 5327.33 -2914.67; ...
-1209.08 5319.16 -2902.68; ...
-1198.48 5325.6 -2905.73; ...
-1198.06 5318.25 -2892.32; ...
-1183.3 5328.19 -2899.35; ...
-1073.83 5323.74 -2913.96; ...
-1079.79 5314.39 -2896.96; ...
-1063.7 5321.54 -2904.6; ...
-1064.27 5316.35 -2887.9; ...
-1053.93 5321.68 -2896.88; ...
-1052.25 5320.09 -2887.69; ...
-1041.48 5327.55 -2892.81; ...
-3575.95 5342.88 -2918.33; ...
-3574.4 5338.14 -2906.75; ...
-3588.37 5341.53 -2903.29; ...
-3562.93 5334.58 -2899.18; ...
-3548.73 5332.63 -2888.97; ...
-3534.88 5334.46 -2895.23; ...
-3519.1 5336.75 -2904.5; ...
-3538.59 5344.39 -2896.19; ...
-3504.54 5334.34 -2895.62; ...
-3491.94 5330.38 -2897.09; ...
-1165.66 5346.6 -2917.99; ...
-1168.27 5338.24 -2906.61; ...
-1156.4 5345.13 -2911; ...
-1157.18 5335.37 -2897.6; ...
-1146.42 5341.79 -2902.14; ...
-1146.17 5332.34 -2888.59; ...
-1130.45 5343.36 -2896.32; ...
-1020.67 5343.07 -2910.58; ...
-1022.75 5336.5 -2895.88; ...
-1012.95 5341.6 -2901.75; ...
-1010.81 5339.01 -2892.25; ...
-1001.94 5345.76 -2896.4; ...
-3628.22 5356.76 -2908.21; ...
-3636.44 5363.27 -2899.99; ...
-3618.6 5350.65 -2901.11; ...
-3606.11 5345.16 -2891.61; ...
-3555.24 5358.13 -2906.99; ...
-3567.62 5364.04 -2903.46; ...
-3563.18 5359.22 -2917.45; ...
-3545.85 5352.86 -2893.25; ...
-1111.51 5363.79 -2914.83; ...
-1114.91 5354.32 -2903.21; ...
-1105.02 5361.08 -2905.86; ...
-1105.37 5351.74 -2892.47; ...
-1092.27 5362.72 -2897.88; ...
-985.881 5360.55 -2911.5; ...
-988.643 5353.66 -2900.35; ...
-979.336 5358.22 -2902.38; ...
-978.934 5354.45 -2891.25; ...
-967.963 5361.46 -2896.67; ...
-3674.11 5375.81 -2900.88; ...
-3680.98 5382.71 -2904.54; ...
-3659.22 5371.61 -2888.56; ...
-3642.3 5371.19 -2892.48; ...
-3628.83 5373.23 -2906.54; ...
-3649.22 5379.48 -2891.89; ...
-3614.42 5373.7 -2904.62; ...
-3598.25 5372.39 -2899.36; ...
-3582.5 5369.56 -2891.16; ...
-1076.39 5382.6 -2914.71; ...
-1079.46 5373.44 -2903.07; ...
-1070.37 5379.96 -2905.2; ...
-1070.52 5370.74 -2891.54; ...
-1057.08 5381.35 -2897; ...
-948.326 5377.03 -2914.48; ...
-949.692 5368.72 -2897.46; ...
-936.129 5376.68 -2906.09; ...
-931.823 5371.84 -2888.87; ...
-924.599 5377.27 -2898.13; ...
-920.518 5375.72 -2889.35; ...
-911.35 5382.54 -2893.58; ...
-3710.82 5390.42 -2897.96; ...
-3718.1 5400.01 -2903.47; ...
-3695.08 5385.04 -2895.92; ...
-3681.78 5389.55 -2895.23; ...
-3669.99 5391.07 -2899.95; ...
-3684.88 5399.75 -2900.55; ...
-3659.75 5386.77 -2887.66; ...
-1040.3 5400.05 -2913.04; ...
-1043.68 5391.73 -2902.31; ...
-1033.7 5397.81 -2904.3; ...
-1033.06 5389.44 -2892.12; ...
-1018 5399.33 -2898.23; ...
-894.355 5396.27 -2910.44; ...
-894.146 5391.2 -2896.1; ...
-885.624 5396.46 -2902.34; ...
-882.509 5394.61 -2892.51; ...
-873.852 5400.77 -2897.19; ...
-3743.32 5407.84 -2902; ...
-3753.45 5415.37 -2895.96; ...
-3731.18 5403.15 -2897.71; ...
-3718.51 5407.91 -2895.23; ...
-3705.6 5408.9 -2901.8; ...
-3721.14 5419.02 -2900; ...
-3693.33 5405.23 -2894.3; ...
-1002.88 5418.01 -2916.62; ...
-1003.93 5410.09 -2905.62; ...
-993.162 5416.37 -2910.02; ...
-991.624 5407.46 -2896.93; ...
-981.982 5413.5 -2901.7; ...
-978.786 5404.97 -2889.14; ...
-965.051 5415.46 -2896.14; ...
-856.151 5414.59 -2913.89; ...
-859.813 5408.1 -2901.79; ...
-849.893 5413.32 -2904.97; ...
-851.377 5409.63 -2893.74; ...
-839.633 5417.13 -2898.53; ...
-3779.06 5435.42 -2912.16; ...
-3778.32 5430.27 -2902.45; ...
-3789.01 5436.32 -2903.14; ...
-3767.76 5426.53 -2893.34; ...
-3755.23 5426.27 -2895.23; ...
-3745.42 5433.2 -2909.48; ...
-3740.33 5428.56 -2900.41; ...
-3755.04 5436.26 -2899.67; ...
-3761.13 5422.28 -2903.45; ...
-3729.44 5424.71 -2893; ...
-949.237 5434.7 -2910.65; ...
-951.796 5426.52 -2901.11; ...
-942.198 5433.18 -2902.22; ...
-940.297 5425.25 -2891.5; ...
-925.885 5435.54 -2896.76; ...
-815.753 5431.71 -2914.63; ...
-821.375 5424.64 -2897.48; ...
-806.31 5432.13 -2906.96; ...
-806.513 5428.06 -2888.62; ...
-796.513 5433.17 -2899.5; ...
-794.78 5431.87 -2889.51; ...
-784.96 5438.73 -2895.49; ...
-3801.1 5443.62 -2900.26; ...
-3808.71 5452.13 -2896.75; ...
-3763.6 5445.24 -2897.94; ...
-3774.25 5454.71 -2900.7; ...
-3769.19 5449.22 -2910.38; ...
-909.734 5453.98 -2914.68; ...
-910.777 5446.83 -2904.19; ...
-898.371 5453.94 -2910.71; ...
-895.934 5445.47 -2897.58; ...
-882.643 5453.19 -2906.8; ...
-878.656 5443.24 -2888.24; ...
-868.032 5453.49 -2902.57; ...
-858.576 5450.51 -2889.55; ...
-854.019 5459.5 -2906.13; ...
-763.554 5453.52 -2912.92; ...
-767.174 5447.24 -2897.99; ...
-756.44 5452.08 -2903.86; ...
-755.685 5449.86 -2893.35; ...
-746.038 5456.18 -2897.6; ...
-3822.71 5465.91 -2895.7; ...
-3828.52 5474.38 -2902.72; ...
-3810.32 5463 -2895.23; ...
-3799.67 5469.95 -2910.27; ...
-3794.45 5464.54 -2900.43; ...
-3809.69 5472.84 -2899.56; ...
-3814.82 5459.05 -2905.13; ...
-3784.25 5460.42 -2894.72; ...
-836.761 5473.16 -2917.64; ...
-840.456 5465.77 -2907.23; ...
-830.429 5471.42 -2908.3; ...
-830.838 5463.79 -2894.23; ...
-816.709 5473.84 -2899.27; ...
-727.631 5470.1 -2913.04; ...
-731.625 5463.38 -2901.73; ...
-721.807 5467.8 -2904.39; ...
-723.183 5464.25 -2893.38; ...
-712.422 5471.76 -2898.43; ...
-3852.13 5483.42 -2901.84; ...
-3863.44 5491 -2897.91; ...
-3840.33 5477.96 -2896.87; ...
-3828.68 5481.36 -2895.23; ...
-3820.02 5480.25 -2895.9; ...
-3831.74 5492.4 -2900.82; ...
-801.498 5491.73 -2915.9; ...
-803.836 5483.39 -2904.87; ...
-794.786 5489.66 -2906.75; ...
-793.99 5481.6 -2893.32; ...
-781.158 5491.82 -2898.15; ...
-691.786 5487.69 -2911.6; ...
-696.659 5479.37 -2897.06; ...
-685.668 5485.66 -2902.37; ...
-685.946 5482.43 -2890.27; ...
-675.69 5490.66 -2896.56; ...
-3889.28 5503.35 -2906.15; ...
-3899.22 5508.85 -2899.09; ...
-3877.71 5498.68 -2893.93; ...
-3865.41 5499.73 -2895.23; ...
-3854.09 5506.97 -2910.43; ...
-3849.56 5501.98 -2899.9; ...
-3864.79 5510.43 -2899.66; ...
-3869.74 5496.13 -2905.15; ...
-3839.96 5497.9 -2894.1; ...
-767.383 5510.13 -2913.04; ...
-768.649 5501.72 -2903.15; ...
-759.977 5507.8 -2905.27; ...
-757.961 5499.46 -2892.75; ...
-744.734 5509.66 -2898.63; ...
-655.495 5506.11 -2911.06; ...
-658.938 5498.53 -2895.7; ...
-647.342 5504.35 -2902.56; ...
-642.66 5502.05 -2888.23; ...
-635.203 5509.58 -2902; ...
-3932.32 5520.68 -2902.02; ...
-3940.13 5527.75 -2906.29; ...
-3915.33 5515.69 -2892.43; ...
-3902.14 5518.09 -2895.23; ...
-3889.59 5525.06 -2911.4; ...
-3884.89 5520.89 -2900.84; ...
-3901.86 5528.89 -2899.9; ...
-3906.52 5513.44 -2905.11; ...
-3874.9 5517.46 -2892.82; ...
-729.95 5530.31 -2916.92; ...
-729.333 5520.24 -2904.6; ...
-717.383 5528.6 -2908.76; ...
-712.364 5516.98 -2891.03; ...
-704.466 5527.16 -2900.96; ...
-695.531 5522.93 -2888.95; ...
-692.256 5532.71 -2901.12; ...
-613.666 5524.67 -2913.13; ...
-616.687 5515.7 -2898.13; ...
-602.243 5522.67 -2904.74; ...
-599.548 5519.11 -2892.86; ...
-592.434 5523.06 -2898.4; ...
-590.109 5522.01 -2891.09; ...
-582.703 5528.5 -2895.83; ...
-3968.61 5536.98 -2898.77; ...
-3977.25 5545.62 -2904.62; ...
-3951.24 5531.21 -2900.37; ...
-3937.27 5536.96 -2903.34; ...
-3926.64 5544.71 -2912.37; ...
-3923.9 5541.33 -2900.6; ...
-3936.98 5548.63 -2904.4; ...
-3944.85 5530.53 -2909.11; ...
-3912.97 5536.71 -2892.35; ...
-674.816 5548.81 -2910.98; ...
-674.29 5537.85 -2895.99; ...
-665.034 5546.35 -2903.33; ...
-656.004 5541.38 -2891.8; ...
-654.036 5551.02 -2903.56; ...
-568.071 5540.52 -2906.09; ...
-572.328 5536.08 -2899.5; ...
-563.052 5541.83 -2896.77; ...
-4001.52 5554.12 -2903.99; ...
-4015.97 5563 -2898.82; ...
-3987.53 5549.45 -2901.7; ...
-3974.88 5554.77 -2902.98; ...
-3964.66 5561.09 -2913.49; ...
-3961.34 5558.37 -2899.91; ...
-3974.98 5566.51 -2906.4; ...
-3981.69 5548.72 -2909.25; ...
-3949.34 5554.3 -2893.75; ...
-639.087 5565.82 -2911.28; ...
-641.602 5556.12 -2902.92; ...
-631.022 5561.24 -2902.31; ...
-630.137 5552.27 -2892.13; ...
-616.405 5563.86 -2895.53; ...
-549.773 5550.82 -2894.52; ...
-536.065 5561.41 -2910.33; ...
-536.653 5559.16 -2897.45; ...
-525.898 5568.87 -2903.01; ...
-4028.17 5572.48 -2896.9; ...
-4033.54 5581.63 -2902.99; ...
-3987.9 5576.08 -2898.18; ...
-3997.65 5584.91 -2904.69; ...
-600.088 5584.6 -2908.81; ...
-599.821 5574.94 -2896.06; ...
-592.971 5583.23 -2901.47; ...
-590.63 5580.32 -2895.1; ...
-584.84 5588.25 -2898.6; ...
-514.367 5580.73 -2910.15; ...
-516.146 5577.43 -2904.05; ...
-506.836 5586.64 -2903.36; ...
-4063.07 5600.53 -2909.71; ...
-4060.51 5591.6 -2892.28; ...
-4069.07 5597.64 -2897.85; ...
-4043.66 5586.37 -2897.16; ...
-4029.17 5590.87 -2901.36; ...
-4018.88 5597.01 -2911.92; ...
-4015.27 5593.04 -2897.1; ...
-4028.52 5602.52 -2905.41; ...
-4038.19 5585.44 -2906.16; ...
-4004.63 5588.21 -2898.2; ...
-572.919 5604.05 -2907.98; ...
-574.482 5597.64 -2898.82; ...
-564.539 5607.2 -2901.1; ...
-493.371 5599.36 -2908.88; ...
-496.563 5595.5 -2903.07; ...
-487.177 5603.42 -2901.36; ...
-4098.51 5620.65 -2905.13; ...
-4090.9 5611.04 -2892.87; ...
-4104.52 5617.54 -2889.03; ...
-4077.14 5614.48 -2909.26; ...
-4076.83 5603.26 -2896.93; ...
-4042.25 5612.03 -2897.77; ...
-4051.52 5619.7 -2907.85; ...
-4046.07 5613.69 -2915.27; ...
-547.235 5623.9 -2910.75; ...
-549.413 5616.19 -2895.52; ...
-540.072 5624.06 -2902.2; ...
-537.194 5622.49 -2891.33; ...
-529.011 5630.76 -2899.86; ...
-477.69 5612.08 -2906.84; ...
-466.024 5622.52 -2903.86; ...
-4126.8 5635.21 -2908.72; ...
-4126.74 5631.09 -2898.16; ...
-4139.17 5638.09 -2898.42; ...
-4114.27 5631.61 -2910.14; ...
-4115.77 5624.39 -2892.5; ...
-4076.58 5628.27 -2904.41; ...
-4083.13 5641.26 -2910.22; ...
-4075.82 5628.99 -2891.12; ...
-4083.66 5635.88 -2898.44; ...
-4085.88 5622.29 -2913.27; ...
-4061.46 5624.79 -2899.56; ...
-4067.73 5627.57 -2905.06; ...
-515.829 5643.09 -2910.94; ...
-518.96 5638.74 -2903.76; ...
-510.364 5645.15 -2903.3; ...
-456.029 5631.54 -2906.23; ...
-446.327 5641.08 -2904.4; ...
-4156.65 5646.32 -2896.45; ...
-4166.38 5651.86 -2903.24; ...
-4114.11 5645 -2909.54; ...
-4110.79 5660.41 -2909.27; ...
-4113.88 5648.49 -2890.51; ...
-4119.73 5655.86 -2898.53; ...
-4121.07 5637.84 -2914.62; ...
-4093.51 5652.47 -2913.52; ...
-4095.27 5643.74 -2898.12; ...
-4104.67 5650.57 -2904.44; ...
-501.291 5653.9 -2908.55; ...
-490.712 5662.48 -2900.24; ...
-437.109 5649.51 -2906.84; ...
-427.843 5659 -2905.72; ...
-4185.31 5663.13 -2902.03; ...
-4200.6 5672.32 -2896.04; ...
-4174.91 5655.54 -2900.34; ...
-4126.25 5675.91 -2908.24; ...
-4127.68 5665.89 -2897.92; ...
-4135.23 5673.08 -2897.68; ...
-479.376 5671.78 -2904.84; ...
-469.627 5679.2 -2900.98; ...
-418.136 5667.5 -2908.39; ...
-408.065 5676.63 -2905.55; ...
-4228.28 5692.86 -2905.41; ...
-4221.24 5684.82 -2896.12; ...
-4229.84 5689.66 -2890.54; ...
-4212.04 5678.76 -2891.58; ...
-4167.34 5701.01 -2904.03; ...
-4167.12 5688.02 -2889.7; ...
-4178.59 5697.58 -2892.94; ...
-4144.37 5689.13 -2907.67; ...
-4145.3 5678.95 -2895.96; ...
-460.381 5686.01 -2896.87; ...
-440.09 5700.36 -2905.68; ...
-450.356 5693.23 -2898.89; ...
-398.005 5684.71 -2907.19; ...
-388.543 5693.74 -2904.48; ...
-4243.99 5707.5 -2907.48; ...
-4239.17 5697.94 -2891.82; ...
-4248.67 5706.37 -2889.67; ...
-4184.56 5715.77 -2906.59; ...
-4187.48 5705.84 -2894.81; ...
-4195.65 5713.49 -2896.23; ...
-442.075 5700.31 -2893.01; ...
-429.919 5708.65 -2911.19; ...
-433.878 5707.4 -2895.41; ...
-379.153 5701.58 -2906.91; ...
-370.21 5711.62 -2905.25; ...
-4262.06 5726.71 -2909.48; ...
-4257.45 5715.77 -2892.41; ...
-4267.08 5725.01 -2890.26; ...
-4202.14 5730.56 -2907.38; ...
-4203.15 5720.69 -2897.3; ...
-4211.08 5727.67 -2897.78; ...
-422.503 5718.39 -2897.03; ...
-408.266 5729.75 -2906.1; ...
-395.317 5741.12 -2907.01; ...
-361.197 5721.29 -2907.71; ...
-352.642 5732.5 -2904.83; ...
-4280.88 5745.97 -2910.46; ...
-4275.81 5734.56 -2892.92; ...
-4285.2 5743.75 -2890.85; ...
-4237.38 5756.86 -2904.07; ...
-4234.14 5744.46 -2893.74; ...
-4246.26 5752.18 -2890.79; ...
-4218.64 5745.05 -2907.76; ...
-4219.75 5734.41 -2896.64; ...
-386.542 5748.69 -2910.2; ...
-377.846 5757.58 -2907.85; ...
-344.344 5742.3 -2906.85; ...
-335.746 5753.02 -2904.98; ...
-4292.32 5762.6 -2914.02; ...
-4293.08 5753.67 -2895.36; ...
-4304.81 5766.69 -2899.21; ...
-4248.71 5768.15 -2907.99; ...
-4253.56 5760.97 -2894.29; ...
-4264.7 5771.13 -2898.87; ...
-369.286 5766.62 -2910.19; ...
-360.338 5776.92 -2907.03; ...
-327.035 5762.65 -2907.44; ...
-317.991 5772.39 -2905.31; ...
-4320.27 5776.92 -2898; ...
-4326.71 5784.66 -2904.38; ...
-4281.88 5777.83 -2893.58; ...
-4290.38 5787.03 -2902.78; ...
-4283.89 5782.69 -2909.31; ...
-351.682 5787.42 -2907.92; ...
-342.79 5796.9 -2903.38; ...
-309.108 5781.25 -2907.87; ...
-299.63 5790.24 -2905.54; ...
-4373.84 5807.73 -2909.89; ...
-4366.39 5800.62 -2893.1; ...
-4378.47 5808.66 -2895.57; ...
-4358.3 5797.84 -2911.6; ...
-4350.14 5791.58 -2897.49; ...
-4336.46 5787.96 -2900.6; ...
-4323.39 5793.66 -2899.97; ...
-4316.05 5807.02 -2907.97; ...
-4309.47 5796.03 -2895.07; ...
-4320.63 5803.97 -2894.33; ...
-4331.35 5787.81 -2908.44; ...
-4298.91 5790.38 -2895.86; ...
-338.684 5804.54 -2913.11; ...
-335.477 5804.91 -2902.75; ...
-328.286 5814.25 -2906.12; ...
-289.755 5798.61 -2907.71; ...
-278.909 5806.81 -2904.03; ...
-4390.03 5820.47 -2913.56; ...
-4385.29 5814.14 -2900.81; ...
-4394.7 5820.3 -2894.67; ...
-4332.26 5823.62 -2910.2; ...
-4326.86 5813.36 -2893.3; ...
-4337.02 5822.3 -2891.47; ...
-316.562 5829.26 -2913.58; ...
-318.542 5825.2 -2907.27; ...
-309.394 5834.75 -2906.7; ...
-269.456 5812.82 -2902.96; ...
-254.958 5820.72 -2911.09; ...
-260.53 5818.92 -2903.93; ...
-4405.06 5831.35 -2915.71; ...
-4403 5827.25 -2901.89; ...
-4415.9 5836.67 -2901.78; ...
-4366.63 5848.07 -2908.87; ...
-4359.79 5840.52 -2893.81; ...
-4370.56 5847.55 -2891.07; ...
-4349.87 5837.22 -2912.23; ...
-4346.31 5830.97 -2895.52; ...
-298.029 5848.2 -2913.17; ...
-299.997 5844.59 -2907.12; ...
-291.288 5853.75 -2906.53; ...
-251.962 5825.8 -2906.13; ...
-243.689 5836.56 -2907.86; ...
-4442.52 5855.61 -2915.78; ...
-4439.43 5852.44 -2902.66; ...
-4451.08 5859.99 -2904.35; ...
-4429.64 5845.49 -2892.35; ...
-4379.37 5856.91 -2914.31; ...
-4377.56 5854.03 -2899.67; ...
-4389.81 5861.87 -2902.7; ...
-280.317 5867.09 -2913.12; ...
-282.22 5863.54 -2907; ...
-273.135 5872.46 -2906.33; ...
-234.224 5848.92 -2905.78; ...
-229.915 5859.92 -2895.24; ...
-4464.89 5868.22 -2902.52; ...
-4476.04 5874.72 -2899.57; ...
-4404.44 5871.02 -2900.02; ...
-4416.5 5879.2 -2896.79; ...
-260.046 5884.96 -2912; ...
-263.212 5881.33 -2906.09; ...
-253.505 5887.45 -2903.47; ...
-215.966 5878.2 -2906.21; ...
-224.067 5871.86 -2897.66; ...
-4494.56 5888.13 -2900.79; ...
-4508 5897.97 -2901.54; ...
-4483.95 5880.02 -2894.81; ...
-4437.21 5892.63 -2908.38; ...
-4448.75 5898.75 -2905.09; ...
-4427.22 5885.97 -2892.55; ...
-242.772 5891.56 -2905.82; ...
-228.283 5886.14 -2899.32; ...
-218.241 5882.57 -2894.06; ...
-229.301 5900.47 -2904.23; ...
-236.358 5894.94 -2908.92; ...
-200.622 5894.11 -2907.26; ...
-210.42 5890.11 -2893.5; ...
-4519.79 5905.26 -2906.72; ...
-4528.93 5911.28 -2903.01; ...
-4460.67 5905.53 -2901.72; ...
-4471.4 5912.77 -2898.45; ...
-220.085 5906.77 -2904.11; ...
-210.385 5903.1 -2898.92; ...
-201.435 5900.94 -2893.8; ...
-210.652 5915.94 -2905.67; ...
-216.202 5910.06 -2909.36; ...
-182.589 5911.34 -2908.07; ...
-193.319 5908.46 -2893.84; ...
-4553.98 5925.91 -2906.6; ...
-4539.63 5918 -2901.99; ...
-4548.96 5924.4 -2899.94; ...
-4491.61 5929.58 -2899.38; ...
-4504.47 5940.97 -2903.56; ...
-4479.67 5919.45 -2894.57; ...
-202.487 5922.84 -2905.71; ...
-193.52 5920.53 -2898.75; ...
-183.252 5918.67 -2894.53; ...
-196.491 5934.54 -2896.7; ...
-197.902 5928.19 -2908.42; ...
-162.63 5927.67 -2909.53; ...
-173.569 5924.17 -2894.45; ...
-4570.76 5942.51 -2899.94; ...
-4585.59 5953.91 -2901.95; ...
-4557.89 5931.45 -2898.77; ...
-4513.08 5948.73 -2906.12; ...
-4522.44 5956.55 -2900.18; ...
-181.607 5953.96 -2910.52; ...
-190.149 5946.36 -2900.45; ...
-164.089 5933.75 -2892.14; ...
-144.428 5946.36 -2910.29; ...
-154.603 5942.35 -2894.76; ...
-4595.25 5961.46 -2904.94; ...
-4603.89 5969.81 -2903.27; ...
-4532.77 5965.62 -2906.07; ...
-4542.62 5973.06 -2903.13; ...
-185.757 5955.72 -2892.97; ...
-167.626 5969.22 -2911.49; ...
-177.828 5966.31 -2893.66; ...
-145.758 5952.79 -2893.12; ...
-126.354 5965.31 -2910.7; ...
-136.517 5961.46 -2895.71; ...
-4612.42 5977.74 -2904.28; ...
-4620.73 5987.09 -2898.23; ...
-4553.21 5981.53 -2900.95; ...
-4562.73 5990.17 -2900.47; ...
-169.963 5977.19 -2892.71; ...
-154.652 5982.12 -2913.14; ...
-161.236 5984.59 -2898.05; ...
-127.643 5971.74 -2893.76; ...
-107.555 5983.75 -2910.56; ...
-118.176 5980.05 -2895.85; ...
-4651.67 6009.11 -2904.23; ...
-4632.26 5996.37 -2900.98; ...
-4641.82 6004.37 -2896.02; ...
-4571.56 5998.91 -2900.89; ...
-4580.21 6007.78 -2901.55; ...
-150.643 5994.29 -2901.22; ...
-139.111 6004.55 -2904.86; ...
-108.975 5989.88 -2893.4; ...
-88.3613 6002.1 -2910.01; ...
-99.2231 5998.03 -2895.12; ...
-4661.01 6015.32 -2908.54; ...
-4650.29 6011.17 -2892.94; ...
-4658.21 6016.27 -2896.17; ...
-4588.81 6016.75 -2902.22; ...
-4597.45 6025.67 -2902.13; ...
-131.156 6015.61 -2900.55; ...
-107.871 6032.13 -2910.9; ...
-120.522 6023.98 -2902.87; ...
-89.9444 6007.89 -2892.37; ...
-70.3922 6021.27 -2909.45; ...
-80.459 6016.51 -2894.13; ...
-4679.83 6035.31 -2899.2; ...
-4690.28 6046.47 -2893.77; ...
-4667.64 6023.76 -2898.76; ...
-4606.24 6034.75 -2902.1; ...
-4615.13 6043.96 -2902.29; ...
-112.996 6033.44 -2894.43; ...
-96.3693 6039.84 -2914.12; ...
-103.31 6039.92 -2896.38; ...
-71.9474 6027.3 -2891.61; ...
-55.1469 6040.71 -2908.68; ...
-63.9929 6038.27 -2894.21; ...
-4706.36 6058.86 -2906.34; ...
-4698.52 6053.1 -2897.5; ...
-4624.22 6053.23 -2902.46; ...
-4633.75 6062.52 -2902.17; ...
-90.4397 6048.07 -2895.64; ...
-75.3463 6054.92 -2902.81; ...
-63.1312 6052.36 -2899.83; ...
-55.4764 6049.15 -2894.83; ...
-61.61 6063.74 -2905.77; ...
-67.239 6057.36 -2910.6; ...
-40.9574 6052.32 -2909.72; ...
-48.2353 6054.17 -2894.07; ...
-4720.62 6074.29 -2906.93; ...
-4704.12 6060.47 -2892.21; ...
-4712.16 6068.57 -2893.02; ...
-4644.12 6071.99 -2901.32; ...
-4654.33 6081.71 -2902.49; ...
-54.805 6068.88 -2904.85; ...
-46.8304 6065.49 -2899.45; ...
-33.5983 6062.91 -2896.52; ...
-47.1275 6078.9 -2899.23; ...
-50.8917 6071.43 -2907.81; ...
-18.9626 6069.13 -2901.39; ...
-7.73272 6079.74 -2900.55; ...
-4738.11 6094.33 -2906.8; ...
-4719.74 6077.5 -2890.48; ...
-4728.43 6086.83 -2892.3; ...
-4663.71 6091.06 -2904.24; ...
-4672.81 6099.96 -2904.38; ...
-37.8931 6088.6 -2898.58; ...
-14.1686 6099.29 -2910.69; ...
-27.8907 6094.37 -2902.82; ...
0.977978 6086.4 -2905.31; ...
-5.19856 6079.63 -2911.82; ...
10.3439 6097.67 -2901.41; ...
-4757.43 6115.29 -2908.47; ...
-4737.62 6098.71 -2889.64; ...
-4750.32 6114.55 -2890.98; ...
-4681.96 6108.87 -2903.87; ...
-4691.28 6118.01 -2903.34; ...
-19.0353 6105.11 -2894.53; ...
1.44322 6113.3 -2911.36; ...
-9.82573 6112.29 -2896.72; ...
19.5746 6105.47 -2905.33; ...
13.2683 6098.8 -2911.9; ...
29.2558 6116.2 -2901.33; ...
-4776.44 6133.62 -2909.17; ...
-4760.43 6124.66 -2897.56; ...
-4769.37 6133.62 -2899.15; ...
-4700.63 6127.31 -2903.03; ...
-4709.92 6136.7 -2902.92; ...
-1.15048 6122.39 -2892.55; ...
19.3756 6131.88 -2911.28; ...
8.17479 6129.94 -2896; ...
38.7463 6122.93 -2904.14; ...
32.9676 6117.15 -2912.24; ...
64.0003 6137.94 -2910.1; ...
50.756 6132.22 -2903.53; ...
-4795.77 6151.34 -2908.27; ...
-4778.21 6142.3 -2899.25; ...
-4787.43 6150.94 -2898.41; ...
-4719.12 6146.13 -2902.93; ...
-4728.2 6155.57 -2902.98; ...
17.319 6140.83 -2891.99; ...
35.8486 6153.01 -2910.55; ...
26.2493 6148.84 -2895.54; ...
60.4048 6141.69 -2898.92; ...
77.3536 6148.58 -2911.85; ...
68.5571 6149.64 -2897.79; ...
-4814.15 6168.58 -2908.38; ...
-4797.03 6159.6 -2897.63; ...
-4806.44 6168.26 -2897.17; ...
-4737.23 6164.98 -2903; ...
-4746.15 6174.32 -2902.96; ...
35.245 6159.51 -2891.51; ...
53.3546 6172.08 -2910.54; ...
43.9676 6167.52 -2895.2; ...
76.621 6156.75 -2898.08; ...
89.605 6160.42 -2913.12; ...
84.5656 6164.52 -2899.2; ...
-4827.46 6182.38 -2910.97; ...
-4816.02 6176.85 -2897.29; ...
-4824.69 6185.28 -2898.63; ...
-4754.98 6183.56 -2902.82; ...
-4763.76 6192.73 -2902.62; ...
53.2774 6177.72 -2891.23; ...
72.1592 6189.88 -2910.42; ...
62.2024 6185.77 -2894.98; ...
94.418 6172.84 -2903.4; ...
103.857 6186.14 -2904.15; ...
-4834.97 6194.88 -2903.61; ...
-4845.67 6208.39 -2905.26; ...
-4772.64 6201.88 -2902.43; ...
-4781.7 6211.11 -2902.36; ...
71.9425 6196.02 -2891.07; ...
93.06 6205.62 -2911.09; ...
81.474 6203.66 -2895.1; ...
113.325 6197.36 -2906.6; ...
108.151 6190.89 -2913.44; ...
121.029 6208.28 -2902.27; ...
-4855.91 6220.58 -2906.56; ...
-4863.86 6231.14 -2905.01; ...
-4790.96 6220.42 -2902.48; ...
-4800.39 6229.67 -2902.86; ...
91.4698 6213.93 -2891.4; ...
111.905 6223.17 -2909.79; ...
100.769 6221.39 -2895.01; ...
128.55 6216.73 -2904.08; ...
124.546 6210.37 -2911.8; ...
133.842 6229.99 -2893.65; ...
-4871.7 6241.17 -2908.16; ...
-4878.8 6250.4 -2904.13; ...
-4809.75 6238.59 -2903.42; ...
-4818.93 6247.03 -2903.77; ...
109.918 6232.61 -2889.97; ...
125.409 6237.08 -2907.15; ...
120.155 6244.18 -2890.3; ...
137.724 6243.43 -2904.41; ...
148.627 6247.14 -2907.37; ...
138.673 6242.16 -2893.35; ...
136.882 6233.92 -2903.55; ...
-4883.51 6259.4 -2911.25; ...
-4884.48 6257.71 -2901.29; ...
-4889.22 6267.1 -2897; ...
-4827.82 6255.09 -2903.29; ...
-4836.42 6263.62 -2902.83; ...
130.369 6248.06 -2897; ...
137.724 6252.61 -2895.23; ...
147.396 6252.1 -2893.5; ...
141.163 6261.92 -2901.82; ...
139.48 6251.7 -2907.4; ...
165.501 6260.95 -2908.24; ...
155.469 6258.86 -2894.06; ...
-4899.13 6284.79 -2901.1; ...
-4845.31 6273.55 -2901.74; ...
-4857.49 6287.8 -2897.33; ...
147.296 6269.69 -2901.34; ...
155.083 6269.33 -2896.88; ...
165.326 6269.01 -2893.42; ...
151.611 6283.1 -2893.17; ...
151.228 6274.43 -2903.77; ...
181.263 6272.27 -2911.22; ...
176.165 6278.99 -2890.86; ...
-4906.74 6297.3 -2905.8; ...
-4916.15 6308.57 -2901.1; ...
-4868.05 6299.41 -2905.58; ...
-4876.93 6310.85 -2901.72; ...
167.111 6298.33 -2908.6; ...
158.227 6294.17 -2896.33; ...
187.186 6284.23 -2901.59; ...
195.365 6295.06 -2904.66; ...
-4922.22 6317.99 -2908.68; ...
-4922.76 6315.7 -2897.74; ...
-4927.56 6320.93 -2896.2; ...
-4884.24 6319.31 -2907.53; ...
-4882.76 6318.61 -2898.55; ...
-4887.14 6324.13 -2896.61; ...
164.005 6304.86 -2889.73; ...
179.617 6308.66 -2912.58; ...
172.058 6311.37 -2895.37; ...
203.426 6306.4 -2906.67; ...
198.54 6298.91 -2914.78; ...
208.517 6320.11 -2893.59; ...
-4932.99 6331.24 -2912.58; ...
-4932.37 6327.16 -2900.82; ...
-4942.69 6339.14 -2900.69; ...
-4893.54 6330.6 -2909.19; ...
-4891.79 6329.82 -2899.8; ...
-4901.43 6340.69 -2898.45; ...
181.522 6322.65 -2895.46; ...
192.107 6339.23 -2896.3; ...
223.602 6337.05 -2907.01; ...
215.211 6331.69 -2896.37; ...
-4952.99 6352.98 -2910.22; ...
-4911.72 6351.53 -2907.8; ...
200.976 6347.33 -2906.95; ...
200.909 6347.64 -2897.37; ...
211.205 6345.14 -2897.7; ...
221.587 6342.71 -2893.6; ...
208.666 6359.24 -2904.75; ...
238.932 6353.31 -2908.37; ...
229.164 6350.06 -2894.23; ...
-4962.96 6363.16 -2905.42; ...
-4972.2 6373.34 -2903.55; ...
-4922.42 6364.08 -2904.97; ...
-4932.29 6375.77 -2904.1; ...
219.69 6371.18 -2910.64; ...
216.393 6367.37 -2906.07; ...
226.844 6364.08 -2900.56; ...
238.196 6361.51 -2894.19; ...
222.964 6378.62 -2908.04; ...
254.224 6365.45 -2913.21; ...
249.8 6371.82 -2891.86; ...
-4980.72 6382.54 -2902.15; ...
-4989 6391.3 -2901.85; ...
-4940.75 6385.46 -2903.35; ...
-4948.95 6393.81 -2902.87; ...
228.292 6394.2 -2902.94; ...
261.714 6378.17 -2905.04; ...
272.307 6390.54 -2909.37; ...
-4996.92 6399.66 -2902.18; ...
-5004.61 6407.72 -2901.43; ...
-4957.34 6401.64 -2902.09; ...
-4965.8 6409.74 -2902.1; ...
238.48 6408.68 -2906.62; ...
245.549 6419.91 -2904.2; ...
281.926 6401.98 -2910.62; ...
289.968 6412.48 -2908.04; ...
-5012.6 6416.42 -2900.76; ...
-5021.18 6426.02 -2899.8; ...
-4974.03 6418.26 -2902.39; ...
-4982.34 6427.37 -2900.88; ...
251.473 6425.69 -2913.27; ...
250.886 6427.51 -2904.63; ...
256.399 6435.05 -2908.31; ...
298.455 6421.14 -2908.83; ...
302.297 6427.12 -2905.03; ...
-5030.47 6436.38 -2897.77; ...
-5039.96 6446.72 -2894.11; ...
-4990.95 6437.48 -2898.16; ...
-4999.67 6447.59 -2893.79; ...
264.061 6449.11 -2900.54; ...
314.276 6439.32 -2910.3; ...
306.954 6437.01 -2899.83; ...
-5051.63 6460.24 -2903.56; ...
-5046.79 6453.8 -2889.21; ...
-5053.22 6460.57 -2888.82; ...
-5011.2 6461.56 -2902.76; ...
-5006.38 6454.4 -2888.4; ...
-5013.05 6461.34 -2887.76; ...
273.865 6462.84 -2903.71; ...
282.395 6474.89 -2900.97; ...
316.164 6447.12 -2901.8; ...
321.727 6461.41 -2897.47; ...
-5068.99 6478.26 -2906.65; ...
-5061.55 6469.39 -2891.68; ...
-5070.99 6478.83 -2889.9; ...
-5027.13 6479.66 -2905.61; ...
-5021.19 6470.62 -2890.6; ...
-5030.51 6480.26 -2889.02; ...
288.275 6481.89 -2911.04; ...
289.341 6483.88 -2900.39; ...
297.255 6492.53 -2904.1; ...
331.604 6477.13 -2908.4; ...
326.964 6475.59 -2899.35; ...
-5088.49 6497.15 -2906.62; ...
-5080.48 6488.57 -2891.98; ...
-5090.55 6498.26 -2889.39; ...
-5043.11 6497.18 -2906.42; ...
-5038.78 6489.78 -2891.29; ...
-5047.97 6499.31 -2889.39; ...
311.357 6505.72 -2906.89; ...
307.934 6499.32 -2903.32; ...
320.455 6492.41 -2899.83; ...
333.75 6487.23 -2900.14; ...
312.988 6508.54 -2899.84; ...
344.053 6500.03 -2897.97; ...
-5108.59 6515.58 -2906.2; ...
-5100.44 6507.55 -2891.14; ...
-5110.73 6516.72 -2888.52; ...
-5055.85 6511.25 -2908.85; ...
-5055.84 6508.7 -2892.83; ...
-5068.69 6523.19 -2894.79; ...
312.654 6515.83 -2907.03; ...
314.732 6524.39 -2896.77; ...
353.851 6510.6 -2903.85; ...
357.975 6521.66 -2896.08; ...
-5126.52 6532.98 -2908.08; ...
-5120.24 6525.49 -2891.11; ...
-5129.86 6534.31 -2889.58; ...
-5078.58 6538.75 -2903.9; ...
322.913 6540.4 -2901.51; ...
368.346 6530.05 -2909.52; ...
364.074 6528 -2900.72; ...
-5139.25 6548.57 -2912.65; ...
-5138.42 6543.6 -2894.17; ...
-5150.67 6558.06 -2897.4; ...
-5088.88 6555.63 -2908.69; ...
-5089.09 6550.18 -2896.64; ...
-5094.6 6558.01 -2897.76; ...
328.446 6550.81 -2899.08; ...
334.433 6560.9 -2898.77; ...
369.152 6537.8 -2897.39; ...
375.307 6549.83 -2896.12; ...
-5159.63 6572.31 -2910.09; ...
-5103.21 6574.58 -2909.13; ...
-5101.9 6566.9 -2898.03; ...
-5109.61 6576.36 -2898.15; ...
340.405 6571.59 -2898.81; ...
388.204 6564.43 -2908.65; ...
382.155 6563.37 -2894.61; ...
-5171.1 6583.97 -2907.15; ...
-5179.51 6593.68 -2909.58; ...
-5120.74 6593.57 -2908.18; ...
-5117.61 6585.21 -2897.93; ...
-5126.33 6594.42 -2896.94; ...
347.027 6583.81 -2899.49; ...
353.37 6596.09 -2899.76; ...
389.76 6575.98 -2896.28; ...
398.944 6591.42 -2898.48; ...
-5187.71 6601.75 -2907.38; ...
-5195.49 6610.25 -2908.31; ...
-5139.42 6612.53 -2907.25; ...
-5136.99 6603.56 -2893.37; ...
-5145.7 6613.9 -2894.86; ...
358.868 6607.67 -2897.31; ...
407.821 6602.99 -2903.62; ...
410.902 6614.57 -2893.45; ...
-5203.26 6617.84 -2902.05; ...
-5156.23 6629.94 -2907.04; ...
-5153.44 6621.78 -2894.39; ...
-5162.78 6630.76 -2891.73; ...
365.953 6619.46 -2895.48; ...
376.637 6634.92 -2893.05; ...
424.85 6624.67 -2911.45; ...
420.088 6627.76 -2894.79; ...
-5168.3 6643.44 -2908.55; ...
-5169.33 6639.62 -2893.69; ...
-5179.05 6652.34 -2895.11; ...
387.14 6645.38 -2902.16; ...
394.357 6656.9 -2900.82; ...
428.821 6633.93 -2903.74; ...
436.511 6643.89 -2907.15; ...
-5186.51 6664.26 -2905.18; ...
399.352 6661.18 -2909.49; ...
399.142 6664.52 -2901.24; ...
404.021 6670.49 -2905.51; ...
443.76 6656.55 -2906.38; ...
446.15 6668.34 -2893.85; ...
-5197.32 6677.53 -2898.08; ...
411.605 6684.58 -2901.17; ...
459.221 6680.98 -2912.13; ...
454.617 6681.25 -2895.3; ...
421.254 6698.21 -2906.78; ...
426.552 6709.63 -2904.55; ...
461.771 6688.87 -2902.15; ...
467.336 6699.66 -2896.4; ...
428.226 6719.91 -2892.07; ...
485.621 6718.56 -2906.94; ...
475.93 6709.99 -2897.04; ...
439.66 6733.74 -2910.26; ...
435.131 6730.88 -2899.06; ...
480.334 6718.16 -2888.51; ...
500.724 6736.9 -2909.68; ...
489.303 6729.39 -2889.46; ...
439.783 6741.47 -2897.39; ...
445.828 6753.8 -2897.22; ...
497.999 6742.25 -2889.66; ...
514.324 6756 -2917.66; ...
507.536 6756.43 -2897.4; ...
457.013 6769.61 -2910.04; ...
451.781 6766.64 -2895.52; ...
516.949 6773.72 -2907.83; ...
511.331 6775.39 -2891.33; ...
458.592 6778.91 -2895.47; ...
468.35 6795.32 -2896.79; ...
517.688 6787.11 -2899.48; ...
512.893 6792.7 -2885.02; ...
477.436 6808.08 -2903.89; ...
480.646 6819.47 -2893.55; ...
519.485 6799.08 -2896.29; ...
523.102 6813.9 -2894.87; ...
493.138 6830.78 -2914.05; ...
488.108 6832.06 -2896.36; ...
534.584 6831.25 -2914.44; ...
530.245 6831.01 -2896.55; ...
494.67 6839.57 -2904.33; ...
500.2 6851.77 -2898.62; ...
536.235 6839.54 -2905.55; ...
540.349 6853.38 -2901.96; ...
512.36 6864.35 -2913.45; ...
507.242 6861.91 -2901.83; ...
547.584 6870.94 -2897.93; ...
512.406 6871.63 -2899.03; ...
519.139 6883.45 -2898.55; ...
553.909 6880.93 -2902.98; ...
557.892 6891.8 -2895.39; ...
531.162 6901.02 -2911.86; ...
525.475 6897.27 -2896.33; ...
567.164 6908 -2895.31; ...
531.838 6910.34 -2898.09; ...
538.236 6924.25 -2901.39; ...
576.252 6918.25 -2904.38; ...
583.086 6928.19 -2902.05; ...
543.644 6942.41 -2894.87; ...
588.705 6933.84 -2912.33; ...
588.304 6935.67 -2900.85; ...
593.546 6945.53 -2900.43; ...
550.375 6952.86 -2904.3; ...
555.056 6965.89 -2898.17; ...
604.125 6962.9 -2900.33; ...
562.208 6977.28 -2902.24; ...
611.427 6973.65 -2907.11; ...
615.458 6985.03 -2899.33; ...
568.339 6987.9 -2898.9; ...
575.794 6998.94 -2896.12; ...
618.935 6995.77 -2898.35; ...
582.549 7007.02 -2907.78; ...
582.228 7008.08 -2891.74; ...
592.005 7020.15 -2896.44; ...
623.841 7012.68 -2909.65; ...
620.217 7007.75 -2895.98; ...
605.082 7037.1 -2908.38; ...
602.165 7028.41 -2903.35; ...
614.11 7024.24 -2899.56; ...
626.221 7021.45 -2901.65; ...
608.274 7042.14 -2893.96; ...
633.61 7031.75 -2902.31; ...
607.44 7049.59 -2908.54; ...
614.232 7060.7 -2896.58; ...
636.073 7047.74 -2894.92; ...
624.338 7072.03 -2906.2; ...
623.831 7067.54 -2897.88; ...
633.525 7060.58 -2895.23; ...
644.766 7063.71 -2904.86; ...
628.255 7079.2 -2903.06; ...
640.99 7052.65 -2906.28; ...
648.933 7076.93 -2896.36; ...
630.654 7094.59 -2902; ...
665.241 7090.19 -2917.21; ...
657.881 7088.24 -2900.95; ...
635.797 7110 -2894.32; ...
666.129 7105.95 -2903.05; ...
657.352 7101.56 -2889.81; ...
642.27 7115.77 -2899.59; ...
652.508 7113.6 -2895.78; ...
662.895 7112.72 -2892.15; ...
645.726 7132.06 -2898.39; ...
643.914 7120.97 -2904.39; ...
679.878 7123.5 -2913.09; ...
672.081 7124.79 -2893.34; ...
648.296 7147.42 -2897.91; ...
684.745 7144.99 -2902.59; ...
676.605 7144.75 -2885.22; ...
654.052 7163.56 -2911.91; ...
652.359 7162.23 -2894.57; ...
683.361 7153.02 -2892.83; ...
696.124 7163.08 -2915.05; ...
689.409 7167.12 -2895.88; ...
657.179 7172.69 -2904; ...
663.203 7188.23 -2901.71; ...
700.534 7183.51 -2910; ...
695.936 7186.85 -2895.9; ...
668.415 7202.25 -2897.02; ...
704.246 7202.26 -2902.97; ...
696.316 7198.79 -2887.91; ...
675.992 7215.83 -2908.8; ...
672.777 7215.19 -2892.03; ...
702.174 7207.29 -2893.3; ...
713.711 7219.11 -2913.79; ...
707.355 7218.7 -2893.49; ...
678.191 7224.26 -2901.2; ...
682.852 7239.24 -2898.39; ...
715.65 7230.76 -2904.34; ...
713.797 7234.91 -2890.48; ...
693.324 7260.53 -2917.52; ...
689.362 7257.85 -2903.3; ...
719.22 7241.71 -2901.38; ...
724.198 7257.46 -2900.91; ...
695.529 7273.99 -2911.77; ...
691.395 7274.03 -2895.52; ...
729.184 7270.48 -2898.43; ...
698.047 7291.8 -2906.98; ...
693.354 7291 -2890.81; ...
735.553 7285.95 -2908.18; ...
732.402 7280.53 -2896.22; ...
700.065 7311.06 -2901.12; ...
694.037 7305.96 -2884.52; ...
737.053 7293.79 -2897.78; ...
742.24 7310.47 -2903.14; ...
698.489 7316.62 -2892.23; ...
708.376 7330.54 -2915.11; ...
703.431 7331.6 -2895.26; ...
748.568 7330.45 -2895.4; ...
713.254 7350.08 -2910.48; ...
710.176 7352.11 -2896.17; ...
755.196 7342.22 -2903.18; ...
758.869 7352.65 -2902.93; ...
717.92 7369.36 -2904.22; ...
712.031 7364.5 -2887.62; ...
760.216 7363.04 -2892.08; ...
717.25 7374.64 -2894.59; ...
726.556 7387.41 -2916.85; ...
721.785 7388.92 -2896.87; ...
771.331 7380.62 -2909.79; ...
768.265 7380.49 -2896.65; ...
729.821 7405.07 -2911.05; ...
726.724 7407.13 -2897.57; ...
775.271 7389.42 -2904.65; ...
780.26 7402.58 -2908.52; ...
731.184 7417.27 -2904.91; ...
728.197 7419.65 -2890.39; ...
782.004 7413.57 -2901.43; ...
733.321 7428.07 -2902.47; ...
738.138 7443.71 -2903.08; ...
793.448 7440.62 -2916.53; ...
785.834 7433.33 -2902.33; ...
741.723 7457.48 -2902.36; ...
793.126 7455.09 -2913.12; ...
785.248 7454.85 -2897.96; ...
749.74 7474.11 -2914.01; ...
745.209 7467.77 -2899.71; ...
792.542 7474.17 -2910.42; ...
783.294 7477.75 -2891.96; ...
751.815 7481.78 -2898.35; ...
758.154 7495.91 -2905.11; ...
792.86 7493.05 -2907.55; ...
788.707 7496.17 -2894.76; ...
761.311 7507.44 -2898.11; ...
793.094 7505.81 -2902.67; ...
788.805 7510 -2888.68; ...
769.423 7524.97 -2913.67; ...
765.089 7520.43 -2898.24; ...
793.761 7517.9 -2900.42; ...
796.3 7535.13 -2901.1; ...
771.649 7535.32 -2897.79; ...
778.192 7549.46 -2902.12; ...
799.278 7551.96 -2900.3; ...
780.787 7562.82 -2893.42; ...
800.654 7564.9 -2893.74; ...
790.888 7577.71 -2902.3; ...
784.771 7580.08 -2889.94; ...
798.792 7583.93 -2904.41; ...
804.186 7585.36 -2909.3; ...
801.513 7579.63 -2890.97; ...
800.244 7572.72 -2902.48; ...
793.402 7589.48 -2894.46; ...
798.792 7593.11 -2895.23; ...
808.25 7593.75 -2903.59; ...
797.523 7605.72 -2902.73; ...
799.427 7595.02 -2908.35; ...
815.937 7604.04 -2900.97; ...
794.896 7619.67 -2902.08; ...
821.334 7617.33 -2898.47; ...
793.514 7633.05 -2898.97; ...
828.642 7640.88 -2915.23; ...
823.834 7633.27 -2897.2; ...
807.463 7656.99 -2914.28; ...
797.174 7653.61 -2902.35; ...
819.331 7657.86 -2912.27; ...
827.329 7655.14 -2911.87; ...
824.281 7655.78 -2891.39; ...
825.28 7648.68 -2905.31; ...
806.103 7675.62 -2913.93; ...
797.096 7675.9 -2898.88; ...
828.063 7664.89 -2906.34; ...
812.795 7667.02 -2919.19; ...
833.168 7680.48 -2909.82; ...
804.263 7696.27 -2910.15; ...
796.874 7696.14 -2892.21; ...
834.286 7697.43 -2897.31; ...
804.317 7715.47 -2907.3; ...
800.403 7717.21 -2895.03; ...
838.054 7714.3 -2898.52; ...
804.487 7728.85 -2903.49; ...
802.581 7733.04 -2890.56; ...
844.899 7736.25 -2916.88; ...
840.922 7729.83 -2899.21; ...
806.781 7741.08 -2904.19; ...
811.19 7755.26 -2910.49; ...
845.482 7749.29 -2909.47; ...
842.441 7748.3 -2892.44; ...
811.412 7766.72 -2901.74; ...
846.032 7761.38 -2902.62; ...
844.35 7766.59 -2889.37; ...
820.001 7793.69 -2915.86; ...
815.048 7786.13 -2895.42; ...
848.088 7773.93 -2903.06; ...
852.309 7787.9 -2909.72; ...
821.933 7807.43 -2908.49; ...
819.16 7807.82 -2894.06; ...
853.663 7799.86 -2901.13; ...
823.15 7820.15 -2902.27; ...
820.686 7823.41 -2888.08; ...
865.137 7829 -2918.59; ...
858.119 7820.96 -2895.71; ...
825.365 7832.73 -2902.78; ...
829.991 7847.23 -2910.08; ...
865.633 7843.79 -2911.28; ...
862.739 7844.41 -2896.07; ...
829.48 7858.9 -2902.6; ...
864.91 7862.96 -2907.29; ...
862.255 7857.33 -2890.89; ...
841.905 7879.02 -2909.23; ...
832.998 7876.24 -2900.75; ...
853.881 7877.74 -2904.41; ...
861.878 7883.94 -2909.23; ...
860.579 7871.51 -2890.03; ...
861.119 7870.41 -2900.12; ...
843.258 7892.81 -2905.96; ...
832.277 7898.73 -2893.55; ...
853.881 7896.1 -2904.41; ...
861.921 7896.84 -2909.16; ...
860.93 7892.44 -2891.56; ...
842.938 7915.42 -2910.99; ...
836.798 7920.64 -2899.42; ...
863.485 7904.14 -2904.78; ...
847.685 7905.27 -2914.89; ...
869.7 7920.27 -2909.65; ...
842.882 7935.53 -2909.49; ...
837.149 7935.13 -2895.09; ...
871.263 7932.45 -2901.08; ...
842.349 7948.31 -2904.36; ...
839.12 7952.49 -2889.88; ...
881.565 7959.06 -2916.11; ...
875.322 7952.86 -2895.5; ...
844.335 7961.12 -2904.81; ...
848.493 7975.95 -2912.52; ...
882.539 7973.32 -2910.24; ...
880.655 7974.66 -2895.34; ...
848.232 7992.85 -2901.29; ...
884.44 7989.86 -2905.84; ...
882.512 7988.15 -2890.23; ...
851.268 8014.21 -2906.39; ...
885.63 8001.59 -2900.44; ...
884.717 8005.36 -2888.2; ...
852.929 8028.33 -2900.65; ...
887.28 8014.73 -2902.45; ...
888.932 8029.79 -2911.84; ...
856.797 8046.28 -2893.68; ...
889.015 8045.89 -2907.62; ...
863.54 8061.52 -2902.12; ...
868.431 8075.35 -2904.58; ...
888.127 8064.42 -2905.31; ...
869.855 8091.88 -2904.64; ...
887.814 8083.75 -2904.53; ...
867.612 8104.19 -2903.75; ...
888.9 8101.37 -2903.54; ...
865.684 8119.62 -2912.29; ...
862.412 8105.06 -2890.94; ...
859.545 8122.54 -2898.56; ...
890.69 8117.95 -2902.91; ...
862.535 8137.69 -2911.56; ...
856.709 8136.18 -2895.53; ...
891.518 8135.55 -2901.9; ...
860.427 8154.1 -2909.1; ...
855.194 8153.44 -2893.67; ...
890.383 8153.59 -2900.1; ...
859.519 8170.72 -2907.32; ...
854.408 8170.66 -2892.59; ...
888.41 8171.26 -2899.3; ...
858.496 8186.66 -2905.94; ...
853.742 8187.09 -2892.44; ...
887.42 8189.64 -2899.59; ...
857.213 8199.63 -2904.95; ...
853.828 8204.09 -2894.81; ...
888.488 8209.59 -2899.2; ...
853.969 8225.96 -2899.97; ...
890.484 8230.43 -2893.89; ...
851.879 8245.4 -2897.1; ...
895.543 8251.75 -2900.2; ...
851.823 8264.08 -2895.67; ...
896.732 8265.34 -2897.46; ...
852.55 8282.91 -2896.48; ...
897.651 8281.79 -2896.35; ...
853.355 8300.76 -2897.57; ...
897.955 8299.32 -2895.93; ...
854.036 8318.57 -2897.21; ...
897.549 8318.58 -2895.5; ...
854.138 8337.45 -2896.88; ...
895.632 8341.51 -2894.77; ...
853.693 8356.77 -2896.95; ...
896.122 8361.78 -2903.51; ...
853.035 8375.88 -2897.46; ...
893.996 8376.28 -2902.81; ...
852.547 8394.58 -2897.95; ...
892.238 8393.55 -2903.59; ...
852.386 8413.19 -2898.12; ...
890.933 8411.99 -2904.88; ...
852.407 8431.88 -2898.02; ...
890.236 8430.81 -2905.26; ...
852.353 8450.48 -2897.92; ...
890.18 8448.93 -2904.66; ...
852.19 8468.71 -2898.29; ...
890.388 8466.7 -2904.36; ...
852.251 8486.61 -2899.65; ...
890.584 8484.59 -2904.35; ...
852.617 8504.87 -2901.82; ...
890.63 8502.71 -2904.4; ...
852.453 8523.24 -2902.37; ...
890.469 8521.09 -2904.36; ...
851.531 8541.34 -2900.11; ...
890.257 8539.65 -2904.28; ...
849.927 8560.1 -2895.57; ...
890.315 8558.13 -2904.35; ...
847.399 8578.42 -2889.85; ...
890.831 8576.32 -2904.65; ...
841.961 8600.03 -2914.02; ...
843.16 8595.41 -2900.79; ...
891.53 8594.4 -2904.99; ...
840.68 8612.38 -2908.86; ...
842.096 8610.52 -2896.58; ...
891.76 8612.73 -2905.01; ...
839.614 8628.58 -2905.72; ...
841.299 8627.42 -2894.83; ...
890.884 8631.15 -2904.47; ...
837.661 8646.71 -2903.41; ...
839.808 8644.89 -2893.28; ...
888.459 8648.94 -2902.94; ...
834.212 8666.46 -2900.5; ...
838.054 8658.8 -2891.36; ...
884.28 8664.3 -2899.53; ...
828.007 8687.65 -2911.18; ...
834.155 8673.17 -2893.25; ...
828.543 8687.82 -2899.67; ...
884.918 8678.98 -2907.88; ...
879.893 8675.96 -2896.77; ...
879.503 8686.9 -2901.8; ...
822.096 8706.26 -2907.18; ...
823.675 8705.58 -2897.09; ...
874.769 8702.47 -2902.1; ...
817.169 8723.59 -2903.86; ...
819.931 8721.54 -2894.23; ...
867.678 8716.66 -2896.86; ...
813.987 8740.89 -2899.35; ...
818.793 8731.75 -2890.63; ...
868.454 8743.62 -2910.65; ...
864.299 8734.27 -2897.55; ...
807.443 8761.92 -2910.58; ...
817.788 8743.51 -2888.53; ...
811.847 8760.65 -2896.63; ...
863.312 8750.72 -2901.84; ...
860.424 8747.34 -2892.81; ...
805.95 8780.06 -2907.07; ...
811.796 8779.16 -2893.27; ...
860.424 8762.15 -2894.69; ...
861.507 8781.08 -2903.55; ...
805.186 8797.59 -2905.41; ...
811.104 8798.05 -2892.69; ...
857.102 8797.74 -2896.02; ...
804.079 8815.16 -2904.63; ...
810.179 8815.63 -2892.64; ...
850.597 8816.5 -2887.95; ...
802.513 8833.15 -2903.22; ...
809.879 8833.3 -2890.2; ...
849.578 8826.39 -2901.94; ...
846.429 8826.47 -2892.76; ...
844.518 8836.99 -2895.64; ...
800.536 8853.33 -2900.03; ...
809.876 8852.24 -2885.46; ...
844.095 8853.27 -2904.78; ...
791.54 8871.56 -2912.05; ...
802.427 8862.03 -2893.45; ...
796.669 8872.76 -2898.56; ...
839.436 8870.13 -2898.57; ...
789.223 8889.93 -2905.43; ...
797.014 8890.35 -2890.03; ...
833.284 8891.88 -2890.89; ...
787.747 8903.22 -2899.58; ...
790.615 8910.01 -2890.23; ...
833.464 8908.44 -2904.57; ...
828.591 8905.47 -2895.2; ...
827.139 8914.32 -2897.66; ...
784.005 8915.21 -2899.65; ...
779.208 8927.16 -2904.03; ...
829.913 8925 -2905.28; ...
824.77 8925.29 -2895.67; ...
778.64 8938.14 -2897.43; ...
827.048 8938.83 -2904.09; ...
823.389 8939.67 -2894.64; ...
769.485 8958.61 -2907.87; ...
774.879 8955.05 -2896.64; ...
825.926 8950.79 -2903.6; ...
824.426 8956.03 -2896.67; ...
767.754 8968.33 -2903.58; ...
763.387 8982.46 -2906.5; ...
826.72 8977.36 -2901.47; ...
762.198 8996 -2899.39; ...
826.553 8997.12 -2900.15; ...
761.463 9009.54 -2893.68; ...
825.282 9016.09 -2899.85; ...
750.01 9031.61 -2905.92; ...
756.215 9027.97 -2894.67; ...
822.151 9035.68 -2899.19; ...
748.58 9042.15 -2902.43; ...
744.96 9057.25 -2906.57; ...
816.737 9055.84 -2896.61; ...
744.4 9070.88 -2901.52; ...
815.077 9070.97 -2905.97; ...
812.7 9068.74 -2898.62; ...
811.401 9076.43 -2900.55; ...
742.846 9087.1 -2898.39; ...
812.413 9082.88 -2906.53; ...
810.755 9087.56 -2900.78; ...
739.072 9106.72 -2897.43; ...
810.313 9107.37 -2903.48; ...
731.746 9123.44 -2903.8; ...
727.789 9135.44 -2904.4; ...
808.685 9126.54 -2900.94; ...
725.12 9146.96 -2900.14; ...
807.318 9143.7 -2899.12; ...
720.209 9164.08 -2895.72; ...
806.083 9157.46 -2896.54; ...
713.877 9176.18 -2903.8; ...
714.191 9175.87 -2897.44; ...
711.824 9184.12 -2900.85; ...
800.83 9178.54 -2908.54; ...
802.111 9175.65 -2898.11; ...
709.576 9199.04 -2902.42; ...
797.315 9189.5 -2904.65; ...
791.343 9204.45 -2906.8; ...
706.333 9216.33 -2899.07; ...
781.12 9221.56 -2897.76; ...
701.697 9235.84 -2897.84; ...
772.632 9237.3 -2904.4; ...
771.81 9234.24 -2895.81; ...
766.235 9242.35 -2895.33; ...
694.305 9251.85 -2903.69; ...
690.295 9262.8 -2904.06; ...
765.171 9255.87 -2908.11; ...
762.825 9249.64 -2899.52; ...
757.746 9260.66 -2900.03; ...
688.086 9273.01 -2900.26; ...
756.803 9272.17 -2906; ...
752.258 9273.32 -2896.59; ...
683.326 9290.48 -2897.99; ...
749.745 9290.67 -2904.51; ...
746.353 9290.39 -2892.74; ...
675.5 9306.03 -2903.21; ...
671.123 9317.08 -2903.44; ...
745.157 9312.42 -2908.75; ...
742.648 9304.06 -2899.35; ...
738.567 9317.31 -2900.37; ...
668.615 9327.59 -2899.65; ...
737.671 9329.7 -2906.61; ...
733.771 9330.29 -2896.77; ...
663.907 9345.75 -2897.68; ...
730.612 9347.31 -2904.74; ...
728.324 9346.81 -2893.14; ...
656.619 9361.9 -2903.72; ...
653.237 9373.45 -2904.59; ...
725.595 9365.9 -2908.52; ...
724.186 9359.36 -2899.78; ...
721.037 9370.34 -2901.45; ...
652.077 9384.41 -2901.01; ...
721.11 9377.76 -2907.43; ...
718.927 9382.17 -2900.85; ...
649.976 9400.3 -2898.11; ...
715.314 9402.45 -2902.56; ...
646.09 9420.05 -2897.08; ...
708.616 9422.76 -2898.28; ...
639.537 9435.75 -2904.14; ...
635.808 9447.54 -2904.82; ...
705.589 9434.03 -2907.27; ...
703.911 9434.52 -2900.88; ...
702.078 9442.43 -2904.05; ...
632.955 9459.21 -2900.08; ...
698.004 9457.95 -2904.27; ...
628.07 9475.83 -2895.23; ...
690.412 9477.49 -2898.73; ...
622.447 9487.42 -2904.63; ...
622.556 9487.19 -2897.53; ...
620.614 9495.62 -2901.39; ...
687.064 9488.83 -2907.11; ...
685.328 9489.24 -2900.69; ...
683.418 9497.23 -2903.74; ...
619.011 9511.76 -2903.06; ...
679.443 9512.92 -2904.13; ...
615.353 9531.16 -2899.2; ...
672.184 9532.86 -2898.98; ...
610.192 9550.24 -2896.11; ...
668.876 9544.25 -2907.77; ...
667.245 9544.88 -2901.3; ...
665.43 9553.09 -2904.54; ...
605.452 9562.32 -2905.81; ...
605.027 9562.31 -2899.13; ...
602.603 9570.13 -2902.79; ...
661.686 9569.35 -2904.78; ...
598.694 9584.12 -2903.76; ...
654.883 9588.79 -2897.53; ...
592.151 9603.69 -2900.64; ...
650.928 9602.33 -2905.91; ...
649.887 9601.15 -2897.2; ...
646.529 9612.24 -2896.02; ...
584.776 9619.41 -2907.16; ...
580.654 9630.4 -2907.84; ...
642.421 9627.62 -2903.97; ...
578.37 9640.96 -2903.67; ...
636.66 9639.89 -2899.07; ...
574.349 9657.58 -2900.21; ...
629.832 9653.03 -2898.36; ...
620.878 9667.14 -2897.61; ...
567.083 9672.36 -2904.08; ...
561.086 9684.69 -2896.65; ...
614.851 9679.41 -2903.55; ...
552.758 9701.17 -2896.29; ...
607.574 9689.61 -2897.22; ...
601.27 9701.83 -2898.73; ...
547.081 9711.32 -2902.52; ...
541.355 9720.73 -2898.25; ...
596.582 9710.84 -2906.25; ...
595.125 9708.9 -2892.57; ...
586.885 9719.13 -2894.07; ...
535.969 9730.82 -2902.82; ...
580.259 9732.03 -2901.1; ...
531.673 9740.96 -2900.35; ...
525.784 9755.33 -2897.02; ...
574.865 9746.64 -2907.2; ...
571.412 9741.08 -2891.02; ...
567.151 9756.75 -2896.32; ...
517.702 9772.95 -2890.94; ...
562.351 9772.41 -2902.69; ...
511.992 9787.62 -2904.9; ...
512.048 9784.93 -2894.35; ...
507.902 9792.78 -2895.28; ...
556.742 9789.97 -2909.35; ...
555.753 9781.82 -2890.95; ...
551.108 9795.73 -2893.41; ...
503 9805.46 -2910.15; ...
503.997 9799.67 -2900.36; ...
497.799 9810.87 -2900.48; ...
548.704 9809.01 -2906.02; ...
544.804 9807.33 -2885.92; ...
492.235 9823.49 -2907.01; ...
491.615 9823.46 -2894.52; ...
541.884 9828.41 -2909.84; ...
542.382 9819.28 -2895.24; ...
535.327 9832.83 -2890.45; ...
482.855 9843.11 -2909.18; ...
484.432 9835.76 -2899.41; ...
477.929 9848.3 -2898.76; ...
532.967 9846.14 -2905.65; ...
526.972 9850.46 -2888.97; ...
472.814 9861.52 -2905.22; ...
472.235 9859.71 -2892.58; ...
525.58 9862.55 -2911.07; ...
525.154 9857.91 -2898.98; ...
519.694 9868.28 -2900.21; ...
464.306 9881.19 -2907.17; ...
465.326 9872.42 -2896.61; ...
456.795 9886.48 -2892.83; ...
515.413 9879.06 -2907.73; ...
512.885 9879.66 -2894.6; ...
453.914 9898.6 -2903.52; ...
450.257 9897.37 -2893.35; ...
508.211 9892.87 -2909.44; ...
508.131 9889.64 -2900.62; ...
502.475 9901 -2902.31; ...
445.684 9916.61 -2906.04; ...
444.985 9906.69 -2893.37; ...
436.973 9919.51 -2892.14; ...
491.912 9919.6 -2898.61; ...
433.721 9932.71 -2901.78; ...
429.551 9928.93 -2888.88; ...
481.717 9938.64 -2906.65; ...
481.939 9934.42 -2896.15; ...
476.327 9943.15 -2895.38; ...
422.828 9951.8 -2904.35; ...
423.053 9939.7 -2890.25; ...
415.497 9950.17 -2889.37; ...
472.746 9956.58 -2912.51; ...
472.628 9951.03 -2900.77; ...
466.77 9962.15 -2901.01; ...
411.602 9971.55 -2907.13; ...
409.83 9961.26 -2892.56; ...
401.617 9974.55 -2892.53; ...
463.276 9973.33 -2909.95; ...
458.684 9974.49 -2892.83; ...
399.665 9988.37 -2903.18; ...
394.723 9984.54 -2889.81; ...
454.022 9990.32 -2905.84; ...
452.096 9987.42 -2893.61; ...
391.389 10007.6 -2906.3; ...
389.773 9996.54 -2891.87; ...
383.01 10010.7 -2892.08; ...
444.54 10011 -2907.33; ...
446.108 9997.76 -2892.19; ...
436.536 10011.9 -2887.14; ...
380.134 10024.3 -2902.38; ...
376.584 10020.6 -2889.5; ...
436.048 10029.5 -2910.19; ...
434.914 10022.1 -2896.53; ...
425.771 10035 -2891.58; ...
368.82 10043.6 -2904.82; ...
370.215 10031.6 -2891.06; ...
362.176 10042.1 -2890.06; ...
425.092 10047.5 -2906.08; ...
417.263 10049.9 -2889.95; ...
356.041 10063.5 -2907.02; ...
354.839 10053.4 -2892.65; ...
343.234 10068 -2891.53; ...
416.871 10065.4 -2909.62; ...
416.024 10058.4 -2897.23; ...
407.074 10071.3 -2892.87; ...
342.592 10080.8 -2903.29; ...
337.034 10078.3 -2892.75; ...
403.291 10084.3 -2904.58; ...
396.022 10087.2 -2889.58; ...
334.107 10100.2 -2906.35; ...
330.283 10088.8 -2891.49; ...
323.012 10105.2 -2893.35; ...
390.165 10101.8 -2905.85; ...
391.766 10095.8 -2895.72; ...
382.553 10105.8 -2893.72; ...
323.026 10117.4 -2903.23; ...
318.327 10114.9 -2893.52; ...
373.296 10119.2 -2906.41; ...
376.22 10113.1 -2896.97; ...
365.242 10123.1 -2894.06; ...
313.663 10135.9 -2905.35; ...
312.258 10124 -2891.99; ...
306.742 10134.4 -2893.18; ...
355.607 10137.5 -2906.89; ...
357.859 10131 -2897.2; ...
347.435 10141.5 -2895.07; ...
301.257 10155.5 -2906.99; ...
299.637 10144.7 -2893.23; ...
286.618 10160.9 -2891.52; ...
341.835 10155.7 -2908.05; ...
341.685 10149.6 -2898.92; ...
333.807 10161 -2898.21; ...
286.176 10172.5 -2903.58; ...
279.818 10171.6 -2893.45; ...
329.831 10173.7 -2904.63; ...
326.246 10173.4 -2893.05; ...
274.645 10190.7 -2905.79; ...
274.06 10180.5 -2894.82; ...
267.87 10189.2 -2895.06; ...
322.435 10193.2 -2907.61; ...
321.305 10185.7 -2898.03; ...
315.939 10198.2 -2898.04; ...
262.262 10210.6 -2906.86; ...
259.554 10199.3 -2892.73; ...
249.863 10215.9 -2893.46; ...
313.087 10211.6 -2904.59; ...
309.592 10209.2 -2892.62; ...
249.114 10227.7 -2902.93; ...
244.2 10225.5 -2893.2; ...
304.81 10231.1 -2906.65; ...
304.301 10222.3 -2896.55; ...
294.731 10236.2 -2892.69; ...
239.395 10246.1 -2904.88; ...
237.906 10234.6 -2891.56; ...
232.52 10244.9 -2892.74; ...
292.417 10248.4 -2902.63; ...
287.604 10247.1 -2892.73; ...
227.854 10265.9 -2906.74; ...
225.938 10255.2 -2892.95; ...
213.835 10271.8 -2891.53; ...
281.113 10267.3 -2904.46; ...
280.85 10256.4 -2891.81; ...
269.201 10269.2 -2887.53; ...
213.503 10283.2 -2903.51; ...
207.513 10282.7 -2893.6; ...
269.765 10286.2 -2906.91; ...
267.254 10278.8 -2895.41; ...
256.655 10291 -2892.36; ...
201.103 10300.7 -2905.42; ...
201.704 10291.4 -2894.98; ...
195.268 10299.6 -2895.22; ...
255.953 10302.5 -2902.86; ...
250.05 10301 -2892.76; ...
184.512 10319.2 -2904.97; ...
186.207 10308.2 -2892.84; ...
177.588 10318.2 -2892.91; ...
245.09 10321.6 -2904.73; ...
243.859 10310.2 -2892.08; ...
233.537 10323.5 -2888.11; ...
165.955 10338.4 -2904.02; ...
168.975 10327.3 -2892.06; ...
158.179 10337.9 -2889.37; ...
233.918 10341.4 -2906.83; ...
232.117 10333.7 -2895.68; ...
221.792 10347.4 -2891.75; ...
147.339 10357.5 -2903.45; ...
150.082 10347.9 -2890.86; ...
140.564 10357.1 -2888.59; ...
218.756 10359.9 -2902.7; ...
210.234 10363.3 -2889; ...
130.417 10374.7 -2903.8; ...
132.78 10365.9 -2889.82; ...
123.637 10374.2 -2887.83; ...
206.036 10377.8 -2905.57; ...
206.166 10372 -2895.17; ...
197.585 10381.8 -2893.74; ...
118.627 10386.5 -2906.54; ...
116.775 10382.1 -2891.62; ...
106.237 10391.3 -2895.1; ...
191.848 10395.9 -2906.68; ...
192.768 10389 -2897.32; ...
184.419 10398 -2894.98; ...
36.711 10414.5 -2909.99; ...
61.7119 10406.9 -2905.25; ...
46.3747 10414.4 -2902.77; ...
79.1607 10405.6 -2892.45; ...
94.1051 10397.9 -2889.87; ...
178.082 10414.6 -2906.72; ...
178.835 10406.8 -2897.48; ...
166.927 10420.4 -2891.8; ...
31.9986 10426.7 -2902.29; ...
44.2236 10427.1 -2893.04; ...
162.175 10433.1 -2902.05; ...
153.832 10436.7 -2888.45; ...
16.6614 10442.9 -2906.79; ...
34.2852 10434.6 -2894.19; ...
25.4686 10443.5 -2895.96; ...
149.744 10451.1 -2905.04; ...
149.503 10445.3 -2894.6; ...
141.223 10455.1 -2893.37; ...
1.98166 10463 -2911.15; ...
16.7059 10452.9 -2897.87; ...
8.52086 10464.7 -2899.65; ...
136.504 10469.3 -2906.61; ...
136.892 10462.3 -2897.15; ...
129.023 10471.3 -2895.04; ...
-4.57056 10485.1 -2901.73; ...
6.18015 10483.5 -2891.3; ...
123.763 10488 -2907.05; ...
124.029 10480.1 -2897.74; ...
112.872 10493.6 -2892.27; ...
-19.5648 10504 -2906.96; ...
-2.29328 10494.8 -2893.36; ...
-10.2592 10504.4 -2895.84; ...
108.868 10506.3 -2902.66; ...
100.827 10509.8 -2889.1; ...
-33.811 10522.1 -2911.3; ...
-18.3547 10513.8 -2898.33; ...
-26.4946 10523.9 -2900.07; ...
96.0854 10524.4 -2905.37; ...
96.7938 10518.5 -2895.25; ...
88.0485 10528.6 -2893.69; ...
-40.0457 10541.6 -2901.46; ...
-28.8182 10539.8 -2891.41; ...
78.9715 10542.6 -2905.81; ...
82.0826 10536 -2896.93; ...
71.1421 10546 -2893.95; ...
-56.5695 10559 -2905.5; ...
-37.7559 10549.7 -2892.76; ...
-46.658 10558.8 -2894.2; ...
59.4481 10560.9 -2905.34; ...
63.1994 10554 -2896.56; ...
51.5851 10564.4 -2893.55; ...
-73.3943 10578 -2908.41; ...
-55.5869 10567.8 -2895.87; ...
-64.1802 10577 -2897.62; ...
41.924 10579 -2905.84; ...
44.0635 10572.6 -2896.64; ...
34.483 10582.9 -2895.22; ...
-88.379 10595.4 -2911.9; ...
-72.8877 10586.6 -2899.4; ...
-81.2942 10597.2 -2900.7; ...
31.106 10593 -2907.71; ...
29.8551 10590 -2899.65; ...
23.816 10599.9 -2901.44; ...
-95.1982 10615.5 -2901.52; ...
-84.0255 10613.1 -2891.39; ...
14.1335 10615 -2899.46; ...
-112.264 10633.1 -2904.78; ...
-92.9265 10623.7 -2892.64; ...
-102.051 10633 -2893.63; ...
3.31405 10629.7 -2901.41; ...
-6.36512 10640.5 -2899.88; ...
-129.263 10650.6 -2906.67; ...
-111.333 10642 -2894.66; ...
-120.456 10650.7 -2895.47; ...
-15.0849 10649.3 -2901.83; ...
-24.4666 10658.4 -2900.09; ...
-141.554 10663.7 -2909.27; ...
-129.528 10659.3 -2896.6; ...
-137.474 10667.1 -2898.65; ...
-33.2702 10666.7 -2901.74; ...
-42.6859 10676 -2899.91; ...
-146.549 10675.6 -2902.87; ...
-153.101 10686.4 -2902.31; ...
-51.4669 10684.7 -2901.58; ...
-60.8934 10694.5 -2899.86; ...
-169.454 10709.1 -2905.29; ...
-158.742 10702.5 -2895.13; ...
-69.5856 10703.5 -2901.71; ...
-79.0222 10713.5 -2900.1; ...
-178.754 10720.1 -2908.76; ...
-167.146 10714.6 -2895.19; ...
-174.714 10723.4 -2896.78; ...
-87.7715 10722.4 -2902; ...
-97.6766 10731.8 -2900.11; ...
-183.913 10731.8 -2901.71; ...
-194.07 10743.9 -2902.71; ...
-107.606 10740.1 -2901.35; ...
-119.311 10748.8 -2897.9; ...
-204.219 10755.2 -2902.95; ...
-212.629 10765.4 -2900.62; ...
-145.409 10766.7 -2905.5; ...
-139.996 10761.6 -2898.43; ...
-150.381 10768.7 -2894.6; ...
-131.851 10756.9 -2895.41; ...
-221.394 10774.2 -2902.84; ...
-229.91 10784.6 -2901.17; ...
-161.022 10781.5 -2906.56; ...
-157.871 10775.1 -2897.13; ...
-168.103 10784.8 -2893.87; ...
-239.566 10795.4 -2903.3; ...
-249.402 10807 -2898.59; ...
-179.095 10800.8 -2907.34; ...
-175.617 10793.4 -2897.02; ...
-186.398 10805 -2893.9; ...
-260.125 10817.8 -2905.73; ...
-256.977 10815.3 -2895.87; ...
-263.12 10822.2 -2893.67; ...
-198.813 10820.7 -2909.32; ...
-194.258 10813.9 -2897.68; ...
-204.799 10824.6 -2894.71; ...
-276.017 10835.3 -2907.91; ...
-270.698 10829.4 -2897.35; ...
-280.468 10839.5 -2894.37; ...
-218.898 10838.5 -2909.83; ...
-212.635 10832.1 -2898.49; ...
-221.677 10840.4 -2895.07; ...
-293.919 10854 -2907.93; ...
-288.932 10847.4 -2897.9; ...
-298.586 10856.6 -2894.57; ...
-236.343 10855.1 -2908.74; ...
-229.196 10847.3 -2897.63; ...
-238.299 10855.9 -2889.95; ...
-312.287 10872.1 -2906.39; ...
-306.778 10864.2 -2896.84; ...
-316.975 10872.8 -2889.57; ...
-253.351 10871.9 -2907.99; ...
-246.59 10864 -2894.39; ...
-255.295 10872 -2889.51; ...
-329.751 10889.5 -2905.81; ...
-325.454 10881 -2893.58; ...
-334.306 10888 -2888.62; ...
-270.541 10888.9 -2908.54; ...
-264.221 10880.9 -2892.14; ...
-273.376 10889.8 -2890.88; ...
-347.578 10908 -2907.08; ...
-343.052 10896.7 -2889.97; ...
-352.69 10904.8 -2887.26; ...
-284.016 10902.3 -2911.16; ...
-281.588 10898.5 -2895.54; ...
-293.392 10910.2 -2900.07; ...
-367.468 10926.4 -2907.94; ...
-362.132 10914.2 -2889.5; ...
-372.392 10923.4 -2888.16; ...
-305.229 10920.7 -2897.65; ...
-316.363 10929.8 -2896.46; ...
-386.709 10943.2 -2909.18; ...
-380.74 10932.9 -2892.32; ...
-391.042 10941.5 -2890.36; ...
-331.573 10941.2 -2895; ...
-341.798 10949.5 -2906.24; ...
-401.726 10955.5 -2913.94; ...
-403.909 10952 -2891.71; ...
-414.19 10963.7 -2907.32; ...
-352.153 10957.7 -2905.98; ...
-360.905 10965.3 -2908.38; ...
-427.545 10974.4 -2905.56; ...
-437.803 10983.3 -2907.69; ...
-369.37 10972.6 -2905.17; ...
-378.877 10980.6 -2904.16; ...
-448.088 10990.9 -2903.75; ...
-457.781 10998.4 -2903.11; ...
-405.262 11002.6 -2906.83; ...
-401.55 10996.8 -2890.6; ...
-409.995 11004.3 -2894.84; ...
-386.401 10985.8 -2895.5; ...
-475.467 11011.6 -2912.68; ...
-476.453 11010.3 -2899.75; ...
-486.222 11018.1 -2908.36; ...
-465.873 11003 -2896.74; ...
-414.686 11011 -2913.07; ...
-417.97 11010.8 -2898.9; ...
-428.109 11018.5 -2907.89; ...
-501.245 11027.4 -2904.41; ...
-513.421 11035.6 -2903.05; ...
-443.606 11028 -2903.95; ...
-454.946 11036.3 -2902.5; ...
-531.693 11049.3 -2911.81; ...
-533.279 11048.1 -2899.34; ...
-542.129 11055.5 -2907.92; ...
-522.824 11040.5 -2896.44; ...
-472.82 11050.2 -2911.16; ...
-473.994 11049.5 -2899.06; ...
-484.087 11056.5 -2907.56; ...
-463.558 11041.9 -2896.26; ...
-556.376 11063.8 -2905.07; ...
-567.941 11070.7 -2905.5; ...
-499.039 11065.3 -2904.64; ...
-510.31 11073.2 -2903.5; ...
-590.194 11081.8 -2905.6; ...
-603.259 11088.4 -2906.25; ...
-578.034 11075 -2900.06; ...
-527.759 11086.7 -2908; ...
-527.526 11085.2 -2898.61; ...
-536.932 11091.8 -2902.4; ...
-518.45 11078.5 -2897.24; ...
-626.917 11100.8 -2905.36; ...
-640.761 11108.8 -2903.94; ...
-613.907 11092.9 -2900.54; ...
-562.569 11106.6 -2908.02; ...
-565.714 11107.5 -2892.41; ...
-574.683 11113 -2903.53; ...
-548.695 11097.9 -2894.88; ...
-660.194 11121.9 -2911.78; ...
-661.506 11119.6 -2899.59; ...
-671.354 11127 -2906.56; ...
-650.669 11113 -2897.14; ...
-589.17 11120.1 -2902.95; ...
-600.782 11125.8 -2904.9; ...
-695.722 11144 -2914.95; ...
-697.06 11139.3 -2902.48; ...
-708.061 11147.7 -2907.42; ...
-684.878 11132 -2900.12; ...
-624.984 11138.5 -2905.04; ...
-637.681 11146.9 -2903.48; ...
-611.612 11131.5 -2900.18; ...
-738.453 11166.5 -2910.63; ...
-733.051 11158.6 -2899.86; ...
-742.017 11163.3 -2898.59; ...
-721.575 11151.8 -2899.58; ...
-655.852 11160.3 -2911.22; ...
-657.31 11158.5 -2899.57; ...
-667.454 11165.6 -2906.53; ...
-646.989 11152 -2897.05; ...
-774.471 11184.8 -2906.82; ...
-771.325 11175.1 -2889.71; ...
-780.385 11182.4 -2893.76; ...
-755.521 11175.9 -2911.05; ...
-751.886 11167.7 -2896.4; ...
-692.403 11181.3 -2914.35; ...
-693.364 11177.9 -2903.07; ...
-704.677 11185.3 -2907.47; ...
-681.22 11171.1 -2900.77; ...
-810.407 11203.7 -2906.72; ...
-806.89 11194.4 -2890.17; ...
-816.005 11200.8 -2894.06; ...
-790.855 11195.3 -2910.33; ...
-789.514 11187.4 -2894.32; ...
-737.765 11204.3 -2910.66; ...
-733.013 11196.8 -2900.06; ...
-743.124 11202.3 -2898.95; ...
-719.485 11189.8 -2900.24; ...
-846.88 11223.9 -2908.2; ...
-844.222 11214.7 -2888.54; ...
-854.329 11222.9 -2894.8; ...
-827.407 11214.5 -2910.4; ...
-825.413 11205.8 -2893.75; ...
-771.628 11224 -2908.34; ...
-766.877 11216.2 -2897.52; ...
-776.085 11221.4 -2896.32; ...
-753.528 11215 -2912.38; ...
-752.97 11208 -2898.41; ...
-858.883 11233.4 -2914.49; ...
-862.017 11229.1 -2899.37; ...
-871.801 11237.7 -2905.74; ...
-807.96 11243.5 -2907.16; ...
-804.531 11234.3 -2888.55; ...
-813.229 11241.4 -2893.54; ...
-788.724 11234.1 -2910.65; ...
-785.949 11226 -2894.05; ...
-896.328 11255.5 -2911.6; ...
-898.723 11249 -2892.51; ...
-908.44 11258.4 -2904.01; ...
-883.318 11241.4 -2896.03; ...
-843.783 11261.7 -2907.69; ...
-839.882 11252.6 -2889.29; ...
-849.08 11258.8 -2894.43; ...
-824.654 11253.5 -2911.08; ...
-822.334 11246 -2893.6; ...
-955.396 11278.7 -2906.06; ...
-949.296 11271.5 -2894.79; ...
-960.515 11274 -2889.54; ...
-937.879 11273.2 -2909.53; ...
-935.571 11265.2 -2891.04; ...
-920.301 11260.6 -2895.28; ...
-879.732 11280.2 -2907.68; ...
-877.258 11270.4 -2890.35; ...
-885.702 11276.5 -2895.62; ...
-860.945 11271.9 -2911.46; ...
-858.762 11263.3 -2894.22; ...
-991.036 11295.3 -2905.84; ...
-985.058 11286.9 -2894.14; ...
-996.355 11290.2 -2888.84; ...
-971.24 11288.1 -2910.36; ...
-972.949 11279.6 -2890.03; ...
-917.229 11298.6 -2905.15; ...
-909.966 11288.1 -2891.94; ...
-924.981 11293 -2887.43; ...
-895.326 11290.7 -2911.06; ...
-894.262 11281.4 -2895.61; ...
-1027.58 11313.4 -2905.64; ...
-1021.23 11304.6 -2894.19; ...
-1033.18 11308 -2889.49; ...
-1007.3 11305.8 -2910.12; ...
-1008.86 11296.9 -2889.82; ...
-954.57 11317.5 -2907.59; ...
-954.342 11308.4 -2891.34; ...
-961.959 11313.6 -2895.87; ...
-935.149 11309.8 -2909.69; ...
-937.959 11299.6 -2888.24; ...
-1081.66 11333.7 -2904.29; ...
-1075 11325.3 -2892.35; ...
-1089.88 11329.9 -2889.7; ...
-1062.94 11328.7 -2905.53; ...
-1059.22 11321.9 -2896.28; ...
-1044.65 11325.4 -2908.28; ...
-1046.63 11314.9 -2891.77; ...
-980.846 11331.6 -2908.82; ...
-981.068 11323.7 -2894.46; ...
-996.356 11332.2 -2897.27; ...
-967.33 11326.7 -2911.8; ...
-968.619 11317.6 -2896.08; ...
-1136.65 11353.1 -2905.08; ...
-1129.84 11346.7 -2896.61; ...
-1142.41 11349.5 -2890.82; ...
-1117.87 11347.5 -2907.02; ...
-1117.19 11341.8 -2892.07; ...
-1099.05 11341.7 -2908.44; ...
-1099.2 11335.8 -2895.26; ...
-1044.33 11339.5 -2907.02; ...
-1042.94 11354.1 -2906.44; ...
-1040.39 11342.4 -2892.36; ...
-1051.13 11347.5 -2891.11; ...
-1052.89 11332.9 -2912.03; ...
-1025.49 11350.1 -2909.21; ...
-1026.02 11342.9 -2898.19; ...
-1035.85 11345.8 -2902.55; ...
-1014.98 11336.2 -2891.67; ...
-1174.21 11369.2 -2904.71; ...
-1168.35 11360.5 -2892.2; ...
-1183.37 11366.3 -2889.38; ...
-1153.68 11361.4 -2907.66; ...
-1152.74 11355 -2895.53; ...
-1080.6 11374.2 -2904.69; ...
-1075.41 11365.7 -2893.87; ...
-1088.15 11368.7 -2888.79; ...
-1059.48 11366.7 -2909.19; ...
-1063.3 11357.7 -2892.09; ...
-1229.94 11390.3 -2905.07; ...
-1223.33 11383.9 -2895.46; ...
-1236.12 11386 -2888.61; ...
-1211.42 11385 -2906.76; ...
-1210.66 11378.6 -2891.59; ...
-1191.68 11379.4 -2909.16; ...
-1192.35 11372.6 -2895.06; ...
-1117.6 11391 -2905.17; ...
-1111.95 11382.6 -2895.29; ...
-1124.29 11384.9 -2890.56; ...
-1097.08 11384.1 -2909.1; ...
-1100.87 11375 -2890.85; ...
-1260.38 11402.4 -2909.29; ...
-1261.05 11397.4 -2897.54; ...
-1274.78 11403.2 -2898.03; ...
-1245.9 11398.3 -2910.68; ...
-1249.61 11391.9 -2892.51; ...
-1172.92 11411.9 -2904.53; ...
-1167.83 11403.7 -2893.64; ...
-1180.23 11405 -2888.63; ...
-1154.45 11406.8 -2906.88; ...
-1154.51 11398.2 -2892.21; ...
-1135.15 11400.7 -2909.13; ...
-1137.79 11390.5 -2890.35; ...
-1300.9 11419.1 -2912.66; ...
-1306.71 11413.9 -2894.45; ...
-1314.37 11419.8 -2906.19; ...
-1292.46 11406.8 -2888.53; ...
-1219.77 11426.9 -2907.66; ...
-1221.02 11420.8 -2892.72; ...
-1235.99 11427 -2896.23; ...
-1206.59 11423.7 -2908.16; ...
-1205.65 11417.4 -2895.11; ...
-1188.95 11419.9 -2909.72; ...
-1193.66 11410.5 -2889.67; ...
-1370.72 11437.4 -2913.62; ...
-1369.9 11433.4 -2902.44; ...
-1384.03 11437 -2899.77; ...
-1357.81 11429.6 -2898.23; ...
-1340.94 11424.1 -2895.31; ...
-1326.95 11420.6 -2899.15; ...
-1275.57 11443.4 -2908.47; ...
-1276.33 11438.5 -2893.87; ...
-1291.18 11443.5 -2896.51; ...
-1263.16 11441.1 -2910.34; ...
-1261.97 11436.2 -2897.35; ...
-1253.24 11431.5 -2892.36; ...
-3260.78 11458.4 -2904.9; ...
-1442.48 11456.3 -2910.41; ...
-1443.06 11452.1 -2899.34; ...
-1456.26 11456.3 -2898.78; ...
-1431.03 11454.1 -2911.82; ...
-1431.64 11449 -2895.76; ...
-1415.14 11444.9 -2892.92; ...
-1400.92 11439.4 -2888.52; ...
-1330.87 11461.6 -2910.67; ...
-1331.84 11458 -2899.28; ...
-1345.26 11462 -2899.25; ...
-1319.64 11458.3 -2911.51; ...
-1321.32 11453.1 -2895; ...
-1308.78 11447.7 -2891.41; ...
-3245.93 11463.4 -2910.47; ...
-3234.74 11468.7 -2901.18; ...
-3209.99 11472.1 -2915.26; ...
-3218.65 11473.2 -2900.35; ...
-3203.68 11475.3 -2905.34; ...
-3205.41 11477.9 -2894.35; ...
-3191.27 11479.7 -2900.24; ...
-1496.28 11474 -2910.54; ...
-1497.22 11470 -2898.84; ...
-1509.53 11474.7 -2899.51; ...
-1485.48 11470.9 -2911.04; ...
-1487.04 11465.4 -2893.71; ...
-1474.03 11458.8 -2888.45; ...
-1386.14 11480.3 -2911.37; ...
-1386.73 11476.7 -2899.73; ...
-1399.8 11480.4 -2899.99; ...
-1375 11477.1 -2911.86; ...
-1376.11 11471.3 -2894.44; ...
-1363.04 11464.6 -2888.92; ...
-3174.13 11481.9 -2909.95; ...
-3157.37 11486.5 -2903.32; ...
-3144.67 11490.4 -2897.61; ...
-3124.09 11491.5 -2911.12; ...
-3130.71 11493.5 -2898.97; ...
-3114.7 11497 -2902.9; ...
-1553.36 11490.2 -2914.45; ...
-1552.16 11487.1 -2903.16; ...
-1565.93 11490.5 -2900.88; ...
-1540.7 11483.3 -2897.45; ...
-1526.92 11477.7 -2890.38; ...
-1444.72 11497.7 -2913.21; ...
-1450.05 11493.3 -2896.19; ...
-1458.39 11498.1 -2905.65; ...
-1431.92 11488.2 -2894.17; ...
-1417.33 11482.5 -2889.9; ...
-3219.94 11515.6 -2898.74; ...
-3195.39 11517.7 -2910.58; ...
-3204.73 11518.6 -2902.9; ...
-3098.87 11498.9 -2911.78; ...
-3081.77 11504.3 -2907.67; ...
-3063.01 11506.7 -2904.67; ...
-3045.99 11507.6 -2902.43; ...
-3031.06 11508.9 -2901.67; ...
-3017.25 11511.8 -2901.32; ...
-3002.34 11517.5 -2896.66; ...
-1609.1 11510.6 -2914.38; ...
-1606.91 11506.3 -2904.5; ...
-1621.19 11510.1 -2901.58; ...
-1595.52 11500.5 -2899.49; ...
-1583.11 11493.5 -2892.06; ...
-1514.04 11516.5 -2910.66; ...
-1513.37 11513.8 -2900.7; ...
-1526.16 11516.3 -2899.51; ...
-1503.71 11514.4 -2912.16; ...
-1502.72 11509.4 -2897.16; ...
-1486.52 11502.4 -2894.22; ...
-1471.64 11498.6 -2897.77; ...
-3191.45 11520.8 -2905.98; ...
-3175.95 11522.9 -2907.2; ...
-3158.26 11526.7 -2904.53; ...
-3139.91 11528.8 -2903.73; ...
-3121.4 11530.8 -2901.46; ...
-3105.86 11530.6 -2902.88; ...
-3096.05 11535.3 -2896.85; ...
-2982.86 11522.6 -2900.68; ...
-2966.54 11524.5 -2904.22; ...
-2951.44 11524.2 -2905.13; ...
-2936.26 11523.7 -2903.62; ...
-2920.27 11524.2 -2902.45; ...
-2904.32 11526 -2901.45; ...
-2889.72 11529.4 -2900.31; ...
-2874 11535.7 -2896.62; ...
-1681.46 11529.9 -2911.3; ...
-1679.48 11525.3 -2897.28; ...
-1696.14 11529.6 -2897.04; ...
-1663.88 11523 -2902.78; ...
-1651.88 11518.4 -2897.88; ...
-1638.9 11512.6 -2891.9; ...
-1572.71 11530.6 -2915.3; ...
-1568.92 11528.3 -2905.88; ...
-1582.3 11532.5 -2901.71; ...
-1557.61 11524.1 -2899.98; ...
-1544.63 11519.6 -2889.51; ...
-3078.99 11539.5 -2903.92; ...
-3064.2 11544.2 -2897.89; ...
-3044.9 11546.7 -2902.2; ...
-3029.46 11548.5 -2902.82; ...
-3013.16 11549.7 -2901.81; ...
-2994.62 11549.9 -2898.08; ...
-2980.03 11548.3 -2895.46; ...
-2957.89 11556 -2904.21; ...
-2969.18 11553.8 -2892.89; ...
-2853.06 11540.2 -2901.05; ...
-2836.09 11541.8 -2904.82; ...
-2821.21 11541.7 -2906.03; ...
-2806.45 11541.7 -2904.9; ...
-2791.99 11543 -2903.29; ...
-2778.11 11546.1 -2901.81; ...
-2763.65 11551.3 -2897.82; ...
-1737.41 11546.1 -2914.03; ...
-1735.63 11542.5 -2904.26; ...
-1749.47 11546.1 -2901.5; ...
-1724.83 11538.2 -2899.62; ...
-1713.28 11533.1 -2893.69; ...
-1626.84 11549.3 -2914.68; ...
-1624.71 11546.6 -2904.05; ...
-1638.14 11550.7 -2901.19; ...
-1613.72 11541.9 -2898.26; ...
-1599.82 11536.7 -2889.73; ...
-2951.3 11559.7 -2897.12; ...
-2933.51 11561.4 -2907.6; ...
-2916 11564.1 -2907.14; ...
-2900.77 11566.1 -2904.77; ...
-2885.31 11567.5 -2901.57; ...
-2867.89 11567.8 -2897.69; ...
-2852.67 11566 -2896.3; ...
-2830.53 11574.7 -2905.03; ...
-2841.76 11572.1 -2893.47; ...
-2745.78 11555.1 -2902.79; ...
-2730.5 11559.1 -2897.28; ...
-2711.17 11561.1 -2902.74; ...
-2694.99 11561.5 -2904.35; ...
-2678.23 11561.7 -2902.87; ...
-2661.74 11562.6 -2899.58; ...
-2649.07 11564.2 -2895.91; ...
-2622.87 11567.7 -2910.87; ...
-2633.29 11566.7 -2899.05; ...
-1809.33 11566 -2908.28; ...
-1807.76 11564.1 -2895.57; ...
-1823.45 11568.3 -2897.26; ...
-1798.53 11564 -2911.32; ...
-1793.53 11561.2 -2901.57; ...
-1780.85 11556.4 -2898.23; ...
-1767.14 11549.8 -2891.98; ...
-1697.52 11571.4 -2909.69; ...
-1696.48 11568.5 -2895.87; ...
-1711.28 11572.8 -2897.18; ...
-1686.99 11568.5 -2912.95; ...
-1682.81 11565 -2901.46; ...
-1670.02 11560 -2896.71; ...
-1655.18 11554.2 -2890.49; ...
-2823.39 11578.6 -2897.57; ...
-2805.24 11580.5 -2907.94; ...
-2787.35 11583.6 -2906.74; ...
-2771.18 11585.6 -2903.75; ...
-2754.56 11587 -2900.27; ...
-2736.8 11587.4 -2896.32; ...
-2722.46 11585.3 -2895.33; ...
-2700.54 11592.3 -2905.83; ...
-2711.81 11590.4 -2894.33; ...
-2618.32 11569.4 -2905.2; ...
-2602.99 11573.1 -2907.97; ...
-2584.29 11575.1 -2903.69; ...
-2566.87 11575.1 -2901.7; ...
-2549.76 11574.7 -2900.45; ...
-2533.31 11575.2 -2898.47; ...
-2520.62 11577.5 -2894.39; ...
-2484.06 11587.5 -2912.62; ...
-2502.59 11583.7 -2899.91; ...
-2465.59 11588.5 -2915.64; ...
-2447.33 11588.7 -2916.19; ...
-2429.1 11588.7 -2916.09; ...
-2410.81 11588.7 -2915.9; ...
-2392.46 11588.7 -2915.8; ...
-2374.09 11588.7 -2915.77; ...
-2355.71 11588.6 -2915.77; ...
-2337.35 11588.6 -2915.78; ...
-2318.99 11588.6 -2915.79; ...
-2300.63 11588.6 -2915.79; ...
-2282.26 11588.6 -2915.79; ...
-2263.9 11588.6 -2915.79; ...
-2245.54 11588.6 -2915.79; ...
-2227.17 11588.6 -2915.79; ...
-2208.81 11588.6 -2915.79; ...
-2190.45 11588.6 -2915.79; ...
-2172.09 11588.6 -2915.79; ...
-2153.72 11588.6 -2915.79; ...
-2135.36 11588.6 -2915.79; ...
-2117 11588.6 -2915.79; ...
-2098.63 11588.6 -2915.79; ...
-2080.27 11588.6 -2915.78; ...
-2061.9 11588.7 -2915.78; ...
-2043.54 11588.7 -2915.79; ...
-2025.18 11588.7 -2915.85; ...
-2006.84 11588.7 -2915.93; ...
-1988.49 11588.7 -2915.98; ...
-1970.14 11588.8 -2915.83; ...
-1951.88 11589 -2915.12; ...
-1934.59 11589.2 -2913.14; ...
-1924.68 11589.2 -2909.12; ...
-1901.23 11583.2 -2910.52; ...
-1918.18 11588.7 -2898.66; ...
-1885.11 11581.4 -2901.2; ...
-1866.16 11578.1 -2905.36; ...
-1853.45 11575.3 -2900.17; ...
-1841.1 11572.2 -2894.71; ...
-1755.61 11588.5 -2912.4; ...
-1752.71 11585.4 -2898.56; ...
-1768.01 11590.8 -2898.82; ...
-1738.03 11580.7 -2902.48; ...
-1728.95 11577.2 -2894.34; ...
-2696.37 11594.5 -2900.88; ...
-2679.59 11596.4 -2905.3; ...
-2659.53 11598.1 -2902.39; ...
-2640.97 11598.1 -2900.79; ...
-2622.68 11598.5 -2898.87; ...
-2603.77 11600.6 -2894.88; ...
-2588.82 11603 -2897.31; ...
-2558.85 11604.7 -2914.1; ...
-2574 11605.4 -2901.51; ...
-2546.24 11606.3 -2914.04; ...
-2531.09 11607.3 -2911.43; ...
-2516.58 11607.7 -2906.79; ...
-2497.37 11596.3 -2904.41; ...
-2503.77 11606.5 -2901.41; ...
-2492.5 11590.3 -2892.04; ...
-2504.23 11601.7 -2912.66; ...
-2479 11596.3 -2904.41; ...
-2488.67 11605.2 -2898.31; ...
-2477.61 11592.9 -2890.05; ...
-2460.64 11596.3 -2904.41; ...
-2470.26 11605.5 -2897.6; ...
-2461.04 11594.2 -2889.2; ...
-2442.28 11596.3 -2904.41; ...
-2451.17 11606.6 -2898.44; ...
-2443.22 11594.7 -2888.89; ...
-2423.91 11596.3 -2904.41; ...
-2433.02 11607.5 -2899.74; ...
-2424.6 11594.9 -2889.02; ...
-2405.55 11596.3 -2904.41; ...
-2415.5 11608.2 -2900.15; ...
-2405.76 11594.8 -2889.34; ...
-2387.19 11596.3 -2904.41; ...
-2397.61 11608.5 -2900.11; ...
-2387.05 11594.7 -2889.63; ...
-2368.83 11596.3 -2904.41; ...
-2379.16 11608.6 -2900.08; ...
-2368.53 11594.7 -2889.79; ...
-2350.46 11596.3 -2904.41; ...
-2360.39 11608.5 -2900.2; ...
-2350.14 11594.7 -2889.83; ...
-2332.1 11596.3 -2904.41; ...
-2341.62 11608.4 -2900.41; ...
-2331.78 11594.7 -2889.82; ...
-2313.74 11596.3 -2904.41; ...
-2323.01 11608.3 -2900.59; ...
-2313.38 11594.7 -2889.82; ...
-2295.37 11596.3 -2904.41; ...
-2304.57 11608.3 -2900.69; ...
-2294.97 11594.8 -2889.87; ...
-2277.01 11596.3 -2904.41; ...
-2286.22 11608.3 -2900.71; ...
-2276.59 11594.8 -2889.96; ...
-2258.65 11596.3 -2904.41; ...
-2267.89 11608.2 -2900.69; ...
-2258.28 11594.8 -2890.08; ...
-2240.28 11596.3 -2904.41; ...
-2249.54 11608.2 -2900.68; ...
-2240.06 11594.9 -2890.18; ...
-2221.92 11596.3 -2904.41; ...
-2231.18 11608.2 -2900.7; ...
-2221.91 11594.9 -2890.2; ...
-2203.56 11596.3 -2904.41; ...
-2212.83 11608.2 -2900.72; ...
-2203.8 11594.8 -2890.1; ...
-2185.2 11596.3 -2904.41; ...
-2194.48 11608.3 -2900.73; ...
-2185.69 11594.8 -2889.92; ...
-2166.83 11596.3 -2904.41; ...
-2176.13 11608.4 -2900.7; ...
-2167.56 11594.8 -2889.73; ...
-2148.47 11596.3 -2904.41; ...
-2157.78 11608.4 -2900.63; ...
-2149.37 11594.8 -2889.58; ...
-2130.11 11596.3 -2904.41; ...
-2139.39 11608.5 -2900.54; ...
-2131.1 11594.8 -2889.54; ...
-2111.74 11596.3 -2904.41; ...
-2120.99 11608.5 -2900.45; ...
-2112.73 11594.9 -2889.62; ...
-2093.38 11596.3 -2904.41; ...
-2102.57 11608.6 -2900.39; ...
-2094.28 11594.9 -2889.81; ...
-2075.02 11596.3 -2904.41; ...
-2084.17 11608.6 -2900.37; ...
-2075.8 11595.1 -2890.04; ...
-2056.65 11596.3 -2904.41; ...
-2065.81 11608.6 -2900.37; ...
-2057.29 11595.2 -2890.26; ...
-2038.29 11596.3 -2904.41; ...
-2047.5 11608.6 -2900.37; ...
-2038.77 11595.5 -2890.45; ...
-2019.93 11596.3 -2904.41; ...
-2029.25 11608.7 -2900.35; ...
-2020.22 11595.7 -2890.57; ...
-2001.57 11596.3 -2904.41; ...
-2011.02 11608.7 -2900.32; ...
-2001.65 11596 -2890.58; ...
-1983.2 11596.3 -2904.41; ...
-1992.7 11608.7 -2900.34; ...
-1983.07 11596.1 -2890.38; ...
-1964.84 11596.3 -2904.41; ...
-1974.05 11608.7 -2900.62; ...
-1964.47 11596 -2889.89; ...
-1946.48 11596.3 -2904.41; ...
-1954.47 11608.6 -2901.62; ...
-1946.41 11595.4 -2889.98; ...
-1928.11 11596.3 -2904.41; ...
-1931.78 11607.8 -2905.24; ...
-1932.78 11593.4 -2889.95; ...
-1907.51 11608.7 -2911.92; ...
-1918.86 11601.3 -2914.45; ...
-1886.12 11609.8 -2911.61; ...
-1869.34 11609.2 -2908.68; ...
-1859.19 11609.7 -2901.86; ...
-1829.3 11603.1 -2910.72; ...
-1845.99 11608.2 -2896.89; ...
-1812.73 11601.9 -2900.55; ...
-1793.71 11598.1 -2903; ...
-1784.24 11595.4 -2896.26; ...
-2558.94 11608.5 -2903.62; ...
-2547.8 11611 -2899.14; ...
-2532.9 11612.4 -2895.13; ...
-2517.11 11612.5 -2891.96; ...
-2500.71 11611.8 -2889.73; ...
-2482.61 11611.9 -2888.45; ...
-2460.65 11614.5 -2888.08; ...
-2440.7 11616.1 -2893.61; ...
-2424.85 11617.5 -2895.48; ...
-2408.69 11618.4 -2895.43; ...
-2391.05 11618.7 -2895.06; ...
-2372.34 11618.6 -2895; ...
-2353.26 11618.5 -2895.26; ...
-2334.32 11618.3 -2895.61; ...
-2315.69 11618.2 -2895.87; ...
-2297.29 11618.2 -2895.97; ...
-2278.97 11618.2 -2895.97; ...
-2260.66 11618.1 -2895.95; ...
-2242.32 11618.1 -2895.97; ...
-2223.97 11618.2 -2896.03; ...
-2205.64 11618.3 -2896.06; ...
-2187.33 11618.4 -2896.03; ...
-2169.02 11618.6 -2895.91; ...
-2150.68 11618.7 -2895.72; ...
-2132.26 11618.8 -2895.51; ...
-2113.79 11618.9 -2895.34; ...
-2095.31 11618.9 -2895.24; ...
-2076.87 11619 -2895.21; ...
-2058.53 11619 -2895.22; ...
-2040.31 11619 -2895.19; ...
-2022.18 11619.1 -2895.13; ...
-2004.02 11619.1 -2895.08; ...
-1985.59 11619.2 -2895.19; ...
-1966.51 11619.3 -2895.73; ...
-1946.32 11619.2 -2897.01; ...
-1925.35 11619.4 -2898.28; ...
-1904.4 11619.6 -2894.18; ...
-1884.24 11614.7 -2897.39; ...
-1872.31 11613.4 -2892.37; ...
-1860.55 11611.9 -2889.9; ...
-2553.25 5101.24 -2884.41; ...
-2529.88 5096.01 -2884.79; ...
-2545.21 5102.12 -2876.74; ...
-2514.99 5096.57 -2875.72; ...
-2495.01 5092.87 -2878.51; ...
-2480.15 5091.86 -2874.82; ...
-2461.3 5090.29 -2874.68; ...
-2443.12 5089.22 -2876.53; ...
-2425.62 5088.66 -2877.69; ...
-2407.47 5088.65 -2877.81; ...
-2388.48 5089.62 -2877.25; ...
-2369.34 5091.88 -2877.22; ...
-2350.67 5094.3 -2877.34; ...
-2332.3 5095.64 -2876.99; ...
-2313.89 5096.1 -2876.86; ...
-2295.44 5096.16 -2876.83; ...
-2276.9 5095.97 -2876.77; ...
-2258.18 5095.37 -2876.65; ...
-2239.57 5094.26 -2876.93; ...
-2221.4 5093.16 -2877.26; ...
-2203.28 5092.67 -2877.14; ...
-2184.96 5092.68 -2877; ...
-2166.69 5092.86 -2877.04; ...
-2148.52 5092.98 -2877.32; ...
-2130.45 5092.89 -2877.69; ...
-2112.43 5092.44 -2877.82; ...
-2094.34 5091.37 -2877.32; ...
-2075.15 5090.1 -2876.09; ...
-2054.5 5090.88 -2874.6; ...
-2034.83 5095.89 -2869.42; ...
-2007 5101.32 -2890.52; ...
-2019.57 5100.1 -2882.42; ...
-1991.11 5101.71 -2892.99; ...
-1975.97 5101.08 -2893.4; ...
-1962.12 5100.73 -2890.36; ...
-1947.22 5101.65 -2885.93; ...
-1929.63 5102.71 -2884.71; ...
-1910.44 5103.65 -2885.35; ...
-1891.35 5104.05 -2885.62; ...
-1872.54 5104.1 -2885.76; ...
-1853.46 5104.56 -2885.81; ...
-1835.02 5105.65 -2886.66; ...
-1818.65 5107.87 -2887.52; ...
-1801.75 5112.36 -2886.99; ...
-2675.69 5115.68 -2886.81; ...
-2691.32 5123.03 -2874.8; ...
-2660.73 5115.81 -2882.44; ...
-2642.94 5116.85 -2875.66; ...
-2621.74 5112.83 -2880.64; ...
-2607.32 5111.83 -2877.8; ...
-2590.93 5109.95 -2875.78; ...
-2575.07 5107.59 -2875.41; ...
-2560.45 5105.32 -2875.72; ...
-2470.69 5126.57 -2887.47; ...
-2470.35 5126.07 -2880.39; ...
-2483.94 5126.24 -2877.2; ...
-2458.29 5126.64 -2887.98; ...
-2458.98 5125.31 -2877.79; ...
-2441.64 5126.42 -2886.94; ...
-2441.74 5123.66 -2872.15; ...
-2422.1 5126.2 -2886.75; ...
-2419.23 5124.04 -2875.76; ...
-2403.14 5125.59 -2886.93; ...
-2403.38 5122.64 -2873.25; ...
-2386.46 5124.09 -2886.2; ...
-2384.65 5120.66 -2872.49; ...
-2370.73 5121.56 -2886.74; ...
-2366.02 5118.09 -2874.19; ...
-2347.68 5115.8 -2876.87; ...
-2329.95 5114.61 -2878.08; ...
-2312.19 5114.34 -2878.44; ...
-2294.32 5114.4 -2878.08; ...
-2276.37 5114.7 -2876.66; ...
-2256.55 5116.34 -2873.24; ...
-2236.04 5119.63 -2877; ...
-2220.09 5121.35 -2879.99; ...
-2203.96 5121.9 -2880.86; ...
-2186.05 5121.65 -2881.12; ...
-2166.69 5121.1 -2881.32; ...
-2146.99 5120.74 -2881.41; ...
-2128.11 5120.98 -2881.12; ...
-2111.06 5122.09 -2880.26; ...
-2098.73 5123.96 -2878.19; ...
-2065.99 5124.89 -2890.18; ...
-2082.89 5124.58 -2879.57; ...
-2052.47 5126.62 -2889.82; ...
-2039.34 5126.49 -2885.81; ...
-2019.93 5114.1 -2886.05; ...
-2026.65 5124.22 -2881.64; ...
-2008.82 5108.96 -2875.63; ...
-2027.65 5122.99 -2891.11; ...
-2001.57 5114.1 -2886.05; ...
-2010.07 5123.21 -2879.95; ...
-1994.74 5111.73 -2877.92; ...
-1983.2 5114.1 -2886.05; ...
-1986.08 5126.96 -2882.86; ...
-1982.82 5109.67 -2875.66; ...
-1965.76 5105.57 -2875.96; ...
-1974.03 5106.01 -2884.01; ...
-1946.6 5105.22 -2872.34; ...
-1927.42 5105.99 -2872.16; ...
-1909.18 5106.73 -2873.23; ...
-1891.36 5107.29 -2873.07; ...
-1872.35 5108.18 -2872.59; ...
-1850.73 5110.5 -2872; ...
-1830.86 5111.25 -2878.04; ...
-1816.71 5113.56 -2879.3; ...
-1806.38 5116.87 -2876.73; ...
-1779.52 5116.79 -2890.74; ...
-1791.67 5119.68 -2875.22; ...
-1761.8 5122.49 -2886.45; ...
-1744.55 5128.5 -2883.85; ...
-2801.82 5136.45 -2891.37; ...
-2790.76 5138.65 -2885.17; ...
-2780.38 5140.43 -2880.62; ...
-2755.86 5135.18 -2881.35; ...
-2770.66 5139.28 -2880.62; ...
-2736.86 5131.69 -2877.99; ...
-2721.59 5129.41 -2873.75; ...
-2708.72 5127.9 -2869.02; ...
-2599.39 5145.7 -2887.24; ...
-2598.66 5145.56 -2880.57; ...
-2612.02 5146.57 -2877.88; ...
-2588.17 5144.58 -2887.41; ...
-2587.84 5144.1 -2878.74; ...
-2574.25 5142.59 -2886.57; ...
-2572.37 5141.66 -2876.8; ...
-2557.44 5139.62 -2886.91; ...
-2552.33 5137.98 -2873.19; ...
-2531.09 5133.87 -2878.24; ...
-2516.45 5130.77 -2874.04; ...
-2502.33 5128.09 -2870.95; ...
-2065.74 5126.88 -2880.67; ...
-2054.46 5127.6 -2877.17; ...
-2039.63 5127.41 -2874.35; ...
-2022.91 5127.31 -2872.09; ...
-2003.07 5129.18 -2870.51; ...
-1981.19 5134.43 -2868.99; ...
-1963.31 5134.61 -2892.52; ...
-1969.91 5135.91 -2879.8; ...
-1944.78 5140.46 -2891.66; ...
-1928.16 5142.5 -2888.75; ...
-1909.96 5142.87 -2886.94; ...
-1890.61 5143.53 -2886.32; ...
-1873.01 5145.66 -2885.31; ...
-1854.04 5150.19 -2884.86; ...
-1773.86 5122.02 -2878.28; ...
-1760.85 5126.75 -2873.15; ...
-1745.83 5132.07 -2866.12; ...
-1722.44 5133.5 -2890.14; ...
-1732.26 5133.44 -2875.73; ...
-1703.26 5137.44 -2887.81; ...
-1688.12 5139.93 -2886.08; ...
-1675 5142.33 -2883.78; ...
-1663.28 5145 -2883.15; ...
-2932.66 5158.05 -2887.05; ...
-2930.18 5159.63 -2881.15; ...
-2945.03 5162.18 -2876.16; ...
-2921.26 5155.45 -2889.57; ...
-2918 5157.91 -2880.2; ...
-2899.73 5155.9 -2875.77; ...
-2879.02 5150.47 -2881.14; ...
-2864.63 5149.27 -2878.22; ...
-2848.18 5147.8 -2876.57; ...
-2831.02 5145.89 -2876.14; ...
-2810.4 5143.74 -2876.05; ...
-2791.66 5144.68 -2869.19; ...
-2777.81 5143.04 -2873.24; ...
-2693.17 5163.44 -2888.07; ...
-2690.7 5163.29 -2882.12; ...
-2703.75 5165.51 -2878.1; ...
-2682.32 5160.78 -2890; ...
-2679.13 5160.5 -2880.77; ...
-2662.43 5156.21 -2874.83; ...
-2642.47 5151.35 -2877.68; ...
-2631.31 5149.14 -2872.91; ...
-1956.89 5139.28 -2883; ...
-1944.2 5141.43 -2880.12; ...
-1927.14 5141.96 -2877.09; ...
-1905.51 5142.06 -2872.26; ...
-1884.67 5143.95 -2876.17; ...
-1869.23 5146.76 -2873.54; ...
-1851.12 5150.88 -2869.34; ...
-1833.09 5156.27 -2891.11; ...
-1839.7 5153.86 -2879.33; ...
-1816.32 5160.14 -2887.59; ...
-1802.15 5162.47 -2884.97; ...
-1789.62 5164.74 -2886.18; ...
-1716.56 5136.97 -2873.57; ...
-1699.99 5139.4 -2876.66; ...
-1687.49 5141.86 -2873.14; ...
-1672.16 5145.13 -2871; ...
-1655.74 5148.87 -2872.65; ...
-1635.21 5153.6 -2874.05; ...
-1605.05 5156.68 -2887.23; ...
-1616.56 5155.36 -2883.6; ...
-1596.28 5158.88 -2885.16; ...
-1587.13 5161.64 -2885.37; ...
-2995.64 5170.83 -2882.7; ...
-3008.77 5174.83 -2882.91; ...
-2977.71 5166.77 -2877.02; ...
-2964.62 5165.3 -2871.29; ...
-2808.29 5176.03 -2880.5; ...
-2822.9 5179.62 -2881.65; ...
-2788.67 5172.8 -2878.47; ...
-2771.55 5171.19 -2877.93; ...
-2754.84 5170.42 -2876.35; ...
-2737.46 5169.39 -2874.13; ...
-2722.56 5168.08 -2871.55; ...
-1827.31 5156.89 -2880.98; ...
-1815.12 5158.72 -2877.11; ...
-1796.52 5160.74 -2873.87; ...
-1780.15 5165.21 -2882.71; ...
-1761.51 5168.85 -2885.06; ...
-1740.91 5170.21 -2880.22; ...
-1723.66 5171.37 -2877.76; ...
-1707.93 5173.12 -2874.88; ...
-1689.44 5176.59 -2874.34; ...
-1675.09 5181.91 -2885.55; ...
-1605.08 5159.06 -2873.77; ...
-1592.46 5161.66 -2876.19; ...
-1580.78 5165.53 -2876.39; ...
-1560.25 5170.92 -2878.97; ...
-1539.55 5174.19 -2878.61; ...
-1527.81 5175.51 -2876.94; ...
-1499.31 5176.46 -2887.49; ...
-1512.95 5176.79 -2877.78; ...
-1491.18 5178.56 -2888.24; ...
-3082.25 5191.37 -2893.05; ...
-3079.37 5191.38 -2883.4; ...
-3093.87 5196.04 -2878.36; ...
-3066.84 5187.73 -2880.63; ...
-3049.68 5183.75 -2877.14; ...
-3031.19 5180.71 -2871.39; ...
-3016.7 5177.77 -2874.52; ...
-2967.55 5200.44 -2889.26; ...
-2975.19 5197.38 -2873.5; ...
-2982.52 5200.93 -2885.31; ...
-2954.94 5198.79 -2885.72; ...
-2957.11 5195.22 -2871.04; ...
-2938.16 5197.21 -2884.69; ...
-2938.9 5194.11 -2871.32; ...
-2921.13 5195.91 -2885.56; ...
-2920.38 5193.49 -2873.28; ...
-2903.93 5194.28 -2888.64; ...
-2901.25 5192.55 -2876.17; ...
-2882.12 5190.95 -2877.47; ...
-2864.16 5188.87 -2875.76; ...
-2846.54 5186.17 -2871.46; ...
-2832.12 5182.92 -2874.16; ...
-1661.07 5185.08 -2880.73; ...
-1646.22 5189.21 -2882.28; ...
-1633.69 5190.74 -2876.12; ...
-1620.05 5192.35 -2871.04; ...
-1598.71 5202.23 -2890.32; ...
-1602.65 5196 -2872.98; ...
-1588.42 5200.77 -2880.84; ...
-1587.89 5198.01 -2871.54; ...
-1576.05 5201.88 -2874.41; ...
-1498.49 5178.46 -2879.2; ...
-1487.52 5182.42 -2877.5; ...
-1467.8 5189.14 -2877.41; ...
-1452.19 5193.53 -2875.04; ...
-1432.63 5197.54 -2887.95; ...
-1440.02 5196.1 -2878.23; ...
-3152.33 5215.03 -2889.57; ...
-3149.02 5211.24 -2883.04; ...
-3156.81 5217.27 -2876.97; ...
-3139.73 5206.08 -2880.07; ...
-3125.41 5201.62 -2874.44; ...
-3110.29 5199.76 -2869.37; ...
-3061.28 5219.68 -2893.29; ...
-3065.33 5215.36 -2877.44; ...
-3074.33 5220.04 -2884.76; ...
-3047 5211.96 -2878.07; ...
-3029.3 5207.76 -2876.79; ...
-3011.39 5203.18 -2875.03; ...
-2996.49 5201.27 -2878.66; ...
-1559.35 5208.08 -2881.18; ...
-1542.01 5209.67 -2871.93; ...
-1523.39 5220.14 -2893.44; ...
-1523.54 5213.84 -2879.07; ...
-1509.83 5219.17 -2886.16; ...
-1508.07 5214.8 -2876.53; ...
-1499.55 5218.96 -2880.57; ...
-1498.46 5216.6 -2873.97; ...
-1486.39 5223.47 -2875.84; ...
-1428.54 5198.73 -2882.56; ...
-1414.22 5201.97 -2882.84; ...
-1396.22 5203.59 -2875.78; ...
-1381.55 5204.41 -2871.12; ...
-1356.28 5213.6 -2893.79; ...
-1361.01 5207.26 -2875.76; ...
-1338.51 5212.1 -2888.03; ...
-1338.94 5208.37 -2873.73; ...
-1320.27 5212.1 -2884.7; ...
-1320.91 5209.98 -2872.6; ...
-1308.59 5212.4 -2881.02; ...
-1308.09 5211.74 -2874.66; ...
-1297.9 5215.87 -2877.51; ...
-3267.25 5228.26 -2893.15; ...
-3262.6 5227.05 -2884.14; ...
-3276.16 5231.98 -2877.42; ...
-3250.11 5224.01 -2881.93; ...
-3233.8 5221.7 -2878.69; ...
-3216.15 5221.19 -2876.48; ...
-3198.06 5221.94 -2874.37; ...
-3180.26 5223.25 -2870.19; ...
-3158.43 5224.28 -2886.05; ...
-3163.73 5224.28 -2872.98; ...
-3152.68 5233.47 -2888.13; ...
-3152.42 5228.09 -2878.07; ...
-3166.9 5234.5 -2878.43; ...
-3169.1 5222.81 -2883.72; ...
-3138.03 5236.44 -2892.41; ...
-3138.71 5231.82 -2879.45; ...
-3147.94 5231.37 -2884.88; ...
-3120.64 5230.35 -2876.72; ...
-3102.36 5224.66 -2872.81; ...
-3087.3 5220.58 -2876.24; ...
-1460.16 5239.64 -2894.03; ...
-1464.9 5232.37 -2880.71; ...
-1447.32 5238.34 -2887.82; ...
-1447.51 5232.32 -2871.74; ...
-1431.92 5237.31 -2882.98; ...
-1431.27 5233.15 -2872.6; ...
-1421.94 5236.1 -2878.36; ...
-1422.56 5233.65 -2872.18; ...
-1412.88 5237.28 -2872.3; ...
-1281.31 5223.17 -2882.62; ...
-1266.59 5229.73 -2882.97; ...
-1255.33 5236.73 -2880.69; ...
-3337.72 5247.64 -2893.93; ...
-3334.49 5246.27 -2884.16; ...
-3348.92 5250.75 -2878.58; ...
-3322.77 5243.11 -2881.12; ...
-3307.74 5239.54 -2875.96; ...
-3292.92 5237.1 -2868.63; ...
-3243.93 5255.5 -2892.69; ...
-3247.03 5251.3 -2877.65; ...
-3257.2 5255.46 -2884.78; ...
-3228.74 5249.97 -2877.77; ...
-3211.19 5248.39 -2877.62; ...
-3194.26 5245.43 -2876.43; ...
-3181.47 5240.11 -2870.36; ...
-1395.54 5243.44 -2876.04; ...
-1373.21 5255.7 -2895.82; ...
-1374.75 5248.71 -2879.96; ...
-1359.49 5254.24 -2887.63; ...
-1358.89 5250.56 -2876.64; ...
-1349.66 5254.52 -2881.55; ...
-1349.66 5253.28 -2873.9; ...
-1338.64 5260.28 -2876.68; ...
-1242.02 5244.7 -2879.31; ...
-1229.53 5250.96 -2880.12; ...
-1216.27 5256.34 -2882.69; ...
-3393.44 5269.18 -2894.58; ...
-3393.37 5264.32 -2882.67; ...
-3407.23 5269.08 -2878.18; ...
-3381.65 5259.46 -2877.43; ...
-3366.8 5255.5 -2869.5; ...
-3316.28 5274.61 -2890.05; ...
-3319.99 5269.74 -2877.14; ...
-3329.16 5275.15 -2883.54; ...
-3302.24 5266.04 -2876.54; ...
-3284.88 5260.03 -2872.7; ...
-3270.24 5255.69 -2875.95; ...
-1313.83 5273.89 -2892.97; ...
-1318.01 5268.05 -2878.81; ...
-1302.96 5272.12 -2885.96; ...
-1302.5 5269.41 -2874.37; ...
-1293.72 5272.16 -2880.29; ...
-1293.16 5271.31 -2873.14; ...
-1282.49 5278.33 -2876.33; ...
-1204.32 5260.03 -2883.05; ...
-1197.73 5263.28 -2877.09; ...
-1176.78 5269.35 -2883.93; ...
-1185.78 5268.66 -2876.32; ...
-3447.9 5286.96 -2894.29; ...
-3446.52 5281.63 -2883.23; ...
-3460.1 5287.46 -2878.5; ...
-3435.42 5276.5 -2877.85; ...
-3422.6 5272.34 -2870.52; ...
-3378.09 5285.94 -2878.48; ...
-3390.26 5290.33 -2885.03; ...
-3382.22 5287.4 -2892.84; ...
-3358.56 5280.21 -2871.87; ...
-3343.15 5275.62 -2874.92; ...
-1258.28 5292.25 -2892.89; ...
-1261.25 5286.2 -2879.47; ...
-1247.01 5290.66 -2885.98; ...
-1245.07 5287.33 -2875.83; ...
-1237.59 5290.62 -2880.5; ...
-1236.22 5289.14 -2874.37; ...
-1227.76 5296.51 -2876.38; ...
-1173.67 5272.71 -2879.34; ...
-1162.39 5278.26 -2878.99; ...
-1137.17 5285.27 -2885.19; ...
-1146.24 5283.59 -2878.73; ...
-3487.58 5298.56 -2884.92; ...
-3497.17 5305.57 -2878.52; ...
-3476.85 5293.74 -2872.11; ...
-3432.93 5302.84 -2879.45; ...
-3445.13 5308.76 -2884.92; ...
-3437.43 5305.15 -2892.9; ...
-3414.63 5296.61 -2873.11; ...
-3401.26 5292.03 -2875.85; ...
-1208.26 5312.1 -2889.62; ...
-1211.62 5306.13 -2876.47; ...
-1201.11 5311.55 -2881.06; ...
-1200.48 5310.05 -2871.49; ...
-1189.16 5316.27 -2876.6; ...
-1134.01 5288.21 -2877.59; ...
-1120.6 5294.04 -2880.99; ...
-1107.03 5300.22 -2878.32; ...
-1092.62 5306.65 -2878.91; ...
-3527.85 5318.21 -2881.29; ...
-3534.12 5327.09 -2885.4; ...
-3511.98 5313.02 -2872.18; ...
-3498.15 5316.1 -2876.87; ...
-3486.46 5324.73 -2889.79; ...
-3481.67 5320.04 -2880.24; ...
-3498.2 5326.54 -2878.8; ...
-3504.19 5309.44 -2884.27; ...
-3469.11 5315.99 -2873.71; ...
-3456.18 5310.89 -2875.43; ...
-1167.71 5329.62 -2893.6; ...
-1171.66 5322.36 -2881.29; ...
-1158.22 5326.35 -2884.68; ...
-1159.2 5320.71 -2872; ...
-1149.4 5324.19 -2877.28; ...
-1148.54 5321.02 -2868.24; ...
-1137.75 5327.89 -2874.88; ...
-1078.39 5311.51 -2877.73; ...
-1068.47 5315.03 -2874.3; ...
-1048.04 5321.94 -2883.38; ...
-1056.44 5319.55 -2876.7; ...
-3577.58 5336.31 -2888.72; ...
-3593.1 5340.19 -2879.72; ...
-3562.62 5331.41 -2876.06; ...
-3547.85 5329.25 -2875.02; ...
-3534.88 5334.46 -2876.87; ...
-3521.4 5336.51 -2883.16; ...
-3537.49 5345.58 -2879.26; ...
-3509.05 5333.14 -2872.67; ...
-1115.4 5344.9 -2889.82; ...
-1120.52 5335.84 -2876.4; ...
-1109.01 5342.59 -2881.16; ...
-1109.25 5338.91 -2871.6; ...
-1098.78 5347.63 -2877.31; ...
-1044.23 5325.57 -2876.07; ...
-1028.11 5333.35 -2874.97; ...
-1006.31 5339.93 -2886.51; ...
-1013.17 5337.23 -2882.33; ...
-3630.36 5356.2 -2891.02; ...
-3638.49 5363.39 -2882.87; ...
-3620.46 5350.22 -2880.93; ...
-3607.89 5345.1 -2869.97; ...
-3555.84 5359.49 -2887.75; ...
-3568.28 5365.13 -2879.93; ...
-3545.11 5352.93 -2874.13; ...
-1079.62 5364.17 -2889.51; ...
-1083.43 5355.49 -2876.77; ...
-1073.55 5361.7 -2880.25; ...
-1073.1 5357.97 -2870.75; ...
-1063.11 5366.4 -2876.15; ...
-1001.78 5342.57 -2877.49; ...
-988.276 5349.05 -2883.97; ...
-972.163 5355.32 -2875.59; ...
-957.767 5361.22 -2882.79; ...
-3686.82 5380.55 -2893.63; ...
-3685.46 5375.33 -2884.32; ...
-3698.82 5380.82 -2879.72; ...
-3674.8 5371.82 -2878.5; ...
-3660.81 5370.36 -2868.6; ...
-3644.14 5371.19 -2875.95; ...
-3629.32 5373 -2890.31; ...
-3652.08 5379.56 -2873.29; ...
-3614.16 5373.79 -2885.96; ...
-3597.98 5372.96 -2879.07; ...
-3582.16 5370 -2869.97; ...
-1043.27 5383 -2889.13; ...
-1046.15 5374.16 -2875.65; ...
-1034.98 5380.73 -2880.43; ...
-1030.11 5376.87 -2868.01; ...
-1022.35 5385.45 -2880.19; ...
-943.848 5365.93 -2876.52; ...
-928.885 5371.31 -2873.49; ...
-915.366 5377.33 -2884.95; ...
-920.603 5374.42 -2880.51; ...
-3723.85 5397.86 -2893.31; ...
-3723.52 5391.91 -2882.54; ...
-3734.87 5398.42 -2883.11; ...
-3714.43 5386.73 -2873.83; ...
-3674.51 5393.06 -2878.73; ...
-3684.78 5399.72 -2886.6; ...
-3678.64 5395.3 -2892.64; ...
-3661.81 5386.54 -2867.3; ...
-1001.3 5400.9 -2892.15; ...
-1002.86 5390.4 -2877.41; ...
-989.535 5397.94 -2884.29; ...
-985.867 5392.09 -2874.24; ...
-978.365 5396.79 -2878.59; ...
-973.442 5393.69 -2868.53; ...
-967.039 5401.84 -2879.03; ...
-910.184 5380.37 -2876.24; ...
-895.497 5388.25 -2877.9; ...
-877.729 5395.85 -2886.94; ...
-883.732 5392.98 -2883.17; ...
-3746.44 5405.86 -2879.69; ...
-3752.49 5415.34 -2877.29; ...
-3703.14 5409.17 -2881.76; ...
-3716.44 5417.58 -2880.09; ...
-3712.35 5413.22 -2892.24; ...
-3693.01 5403.1 -2879.47; ...
-949.715 5418.03 -2888.83; ...
-949.926 5408.42 -2875.88; ...
-940.373 5416.57 -2881.31; ...
-933.519 5413.59 -2871.88; ...
-928.661 5422.1 -2881.23; ...
-873.037 5398.4 -2878.63; ...
-860.922 5404.49 -2886.04; ...
-849.217 5410.22 -2880.96; ...
-835.633 5417.27 -2878.8; ...
-3780.77 5430 -2886.71; ...
-3792.75 5436.12 -2880.98; ...
-3768.74 5427.13 -2872.45; ...
-3755.23 5426.27 -2876.87; ...
-3741.3 5426.24 -2884.36; ...
-3759.18 5436.64 -2878.18; ...
-3728.71 5423.03 -2872.56; ...
-908.061 5438.24 -2891.99; ...
-910.414 5427.69 -2878.55; ...
-895.753 5435.55 -2884.87; ...
-895.468 5429.45 -2875.84; ...
-887.006 5433.53 -2878.39; ...
-888.602 5430 -2871.09; ...
-879.215 5435.67 -2872.01; ...
-821.248 5423.26 -2875.77; ...
-810.571 5427.18 -2872.28; ...
-790.924 5433.6 -2884.83; ...
-798.934 5431.18 -2876.27; ...
-3803.16 5444.63 -2880.7; ...
-3808.48 5453.76 -2878.9; ...
-3769.05 5446.66 -2875.93; ...
-3777.15 5454.97 -2885.03; ...
-864.761 5443.32 -2873.53; ...
-843.42 5457.06 -2892.2; ...
-845.565 5450.53 -2873.06; ...
-834.024 5456.36 -2881.29; ...
-832.013 5454.59 -2870.84; ...
-822.135 5461.68 -2875.55; ...
-787.995 5436.77 -2876.08; ...
-775.276 5442.99 -2878.47; ...
-752.061 5450.99 -2886.91; ...
-760.564 5448.77 -2879.04; ...
-3833.67 5472.74 -2892.07; ...
-3832.47 5466.83 -2880.27; ...
-3844.71 5473.63 -2879.32; ...
-3822.64 5462.83 -2871.78; ...
-3810.32 5463 -2876.87; ...
-3795.71 5460.96 -2881.41; ...
-3813.92 5473.04 -2877.87; ...
-3784.52 5457.09 -2879.26; ...
-802.981 5475.85 -2891.3; ...
-805.52 5469.71 -2876.69; ...
-796.073 5474.29 -2881.76; ...
-794.578 5471.97 -2871.72; ...
-785.854 5478.18 -2876.18; ...
-748.637 5453.97 -2877.28; ...
-734.073 5459.82 -2881.94; ...
-719.812 5465.48 -2880.22; ...
-706.693 5471.74 -2880.11; ...
-3860.84 5483.59 -2877.55; ...
-3865.89 5492.45 -2884.28; ...
-3823.32 5482.65 -2874.5; ...
-3831.9 5491.32 -2885.24; ...
-3826.34 5486.33 -2890.77; ...
-767.28 5493.48 -2890.59; ...
-769.787 5486.15 -2877.09; ...
-759.788 5491.51 -2881.74; ...
-758.158 5488.48 -2872.48; ...
-748.144 5495.7 -2876.78; ...
-693.778 5478.3 -2876.05; ...
-681.428 5484.87 -2877.84; ...
-669.219 5492.09 -2876.09; ...
-3894.16 5500.58 -2878.96; ...
-3901.43 5510.23 -2884.7; ...
-3878.99 5495.35 -2876.83; ...
-3865.41 5499.73 -2876.87; ...
-3852.02 5499.62 -2879.81; ...
-3867.03 5510.72 -2879.23; ...
-3840.23 5494.66 -2878.43; ...
-727.267 5510.79 -2891.58; ...
-731.905 5503.57 -2880.6; ...
-720.055 5507.64 -2882.19; ...
-721.591 5504.18 -2872.38; ...
-711.033 5509.37 -2874.59; ...
-653.788 5498.41 -2876.09; ...
-642.6 5501.77 -2874.3; ...
-629.021 5507.38 -2889.22; ...
-632.484 5505.4 -2877.69; ...
-619.105 5512.02 -2880.68; ...
-3943.85 5526.75 -2895.98; ...
-3942.56 5521.06 -2883.58; ...
-3956.12 5527.62 -2879.69; ...
-3930.31 5515.21 -2875.6; ...
-3915.45 5512.38 -2875.19; ...
-3902.14 5518.09 -2876.87; ...
-3889.32 5520.39 -2882.05; ...
-3904.55 5529.31 -2880.56; ...
-3876.7 5517.02 -2871.7; ...
-698.046 5516.52 -2874.42; ...
-683.868 5528.03 -2887.89; ...
-685.842 5523.03 -2876.26; ...
-674.018 5529.9 -2875.59; ...
-606.508 5516.98 -2884.35; ...
-586.598 5523.76 -2887.92; ...
-593.374 5522.33 -2882.54; ...
-3981.01 5544.91 -2894.72; ...
-3980.35 5539.39 -2881.61; ...
-3992.72 5546.53 -2880.51; ...
-3971.23 5533.91 -2873; ...
-3928.28 5541.64 -2879.29; ...
-3939.44 5548.4 -2886.48; ...
-3932.32 5544.17 -2894.97; ...
-3914.05 5534.81 -2872.12; ...
-659.014 5536.16 -2878.16; ...
-642.447 5545.81 -2891.69; ...
-642.46 5539.79 -2878.96; ...
-632.314 5544.33 -2883.21; ...
-629.67 5543.15 -2875.57; ...
-619.742 5551.99 -2880.38; ...
-583.503 5527.54 -2884.09; ...
-572.709 5536.17 -2885.05; ...
-558.112 5547.08 -2882.08; ...
-4008.9 5555.81 -2877.55; ...
-4014.92 5564.04 -2883.52; ...
-3965.07 5557.84 -2876.64; ...
-3976.82 5566.74 -2886.97; ...
-3970.03 5561.67 -2894.34; ...
-3950.38 5551.36 -2876.93; ...
-604.347 5565.71 -2888.21; ...
-607.579 5561.11 -2882.47; ...
-597.432 5569.4 -2881.66; ...
-548.61 5553.41 -2881.32; ...
-526.996 5568.04 -2886.63; ...
-538.442 5561.17 -2881.45; ...
-4036.34 5580.65 -2892.46; ...
-4034.49 5572.69 -2877.29; ...
-4048.11 5582.12 -2876.32; ...
-4023.31 5568.32 -2879.36; ...
-4010.53 5573.24 -2880.16; ...
-4000.12 5581.39 -2889.89; ...
-3996.72 5575.25 -2876.2; ...
-4008.86 5585.65 -2881.51; ...
-4019.01 5567.68 -2887.88; ...
-3986.22 5570.21 -2877.99; ...
-588.365 5579.34 -2887.08; ...
-577.443 5589.66 -2884.77; ...
-529.006 5569.73 -2877.29; ...
-512.953 5581.01 -2888.41; ...
-520.484 5578.38 -2876.31; ...
-4073 5597.18 -2889.6; ...
-4071.2 5594.21 -2879.81; ...
-4083.03 5601.7 -2878.24; ...
-4062.07 5589.21 -2872.17; ...
-4022 5594.28 -2874.9; ...
-4031.52 5603.25 -2886.33; ...
-4024.17 5597.71 -2893.24; ...
-567.941 5599.03 -2887.24; ...
-558.4 5606.41 -2883.8; ...
-512.023 5586.54 -2875.99; ...
-494.626 5598.53 -2888.28; ...
-502.992 5595.85 -2876.05; ...
-4099.82 5611.83 -2874.95; ...
-4106.39 5618.93 -2880.62; ...
-4054.09 5619.61 -2892.68; ...
-4055.48 5613.83 -2873.84; ...
-4065.09 5622.52 -2883.57; ...
-4041.94 5607.23 -2877.16; ...
-550.029 5612.24 -2881.12; ...
-529.072 5627.14 -2883.43; ...
-540.792 5619.93 -2876.25; ...
-493.665 5605.01 -2875.84; ...
-475.222 5616.92 -2889.11; ...
-484.206 5614.7 -2876.22; ...
-4133.7 5629.44 -2877.86; ...
-4142.92 5638.67 -2882.29; ...
-4116.44 5623.02 -2878.37; ...
-4103.49 5627.14 -2879.09; ...
-4091.23 5634.43 -2887.19; ...
-4089.49 5628.73 -2874.04; ...
-4103.26 5638.74 -2880.57; ...
-4110.1 5621.75 -2884.46; ...
-4076.82 5624.45 -2875.29; ...
-530.952 5626.36 -2873.51; ...
-516.562 5638.12 -2887.37; ...
-523.789 5632.55 -2873.13; ...
-474.622 5624.11 -2876.33; ...
-455.519 5635.94 -2889.86; ...
-465.132 5633.86 -2876.78; ...
-4170.04 5651.16 -2893.96; ...
-4168.78 5648.64 -2881.41; ...
-4180.49 5656.01 -2889.05; ...
-4154.15 5645.54 -2880.39; ...
-4140.86 5646.63 -2876.87; ...
-4133.52 5657.4 -2885.28; ...
-4127.98 5648.97 -2874.9; ...
-4145.96 5655.65 -2875.53; ...
-4147.18 5642.62 -2887.01; ...
-4115.6 5643.95 -2871.38; ...
-515.917 5639.96 -2871.77; ...
-503.032 5650.67 -2891.2; ...
-507.638 5647.93 -2874.14; ...
-455.635 5643.28 -2876.88; ...
-436.757 5654.45 -2890.46; ...
-446.439 5652.76 -2877.17; ...
-4193.13 5664.49 -2886.21; ...
-4200.25 5672.5 -2884.27; ...
-4141.62 5669.76 -2889.7; ...
-4149.4 5665.49 -2879.06; ...
-4156.19 5675.81 -2883.64; ...
-494.797 5660.68 -2875.14; ...
-479.661 5672.79 -2884.86; ...
-466.224 5683.73 -2884.01; ...
-437.234 5661.89 -2877.1; ...
-418.125 5672.48 -2890.89; ...
-428.093 5671.02 -2877.24; ...
-4221.33 5682.53 -2880.06; ...
-4233.61 5691.98 -2875.55; ...
-4209 5676.82 -2879.15; ...
-4197.81 5681.84 -2877.89; ...
-4190.93 5695.67 -2882.17; ...
-4182.44 5685.57 -2874.02; ...
-4197.03 5692.52 -2871.59; ...
-4204.82 5676.09 -2886; ...
-4168.45 5680.02 -2875.95; ...
-456.636 5690.6 -2885.97; ...
-447.833 5698.63 -2882.98; ...
-418.893 5679.88 -2877.06; ...
-399.222 5690.25 -2890.46; ...
-409.75 5688.92 -2877.02; ...
-4243.65 5701.35 -2877.02; ...
-4253.03 5710.78 -2875.02; ...
-4205.75 5711.91 -2885.27; ...
-4207.5 5703.25 -2868.37; ...
-4216.5 5711.98 -2873.97; ...
-439.018 5705.65 -2884.25; ...
-431.014 5714.12 -2882.98; ...
-400.624 5697.86 -2876.67; ...
-380.663 5708.3 -2890.04; ...
-391.756 5707.29 -2876.45; ...
-4262.31 5719.99 -2877.4; ...
-4271.36 5729.4 -2875.48; ...
-4216.65 5724.66 -2889.77; ...
-4224.13 5720.43 -2877.21; ...
-4231.59 5732.79 -2883.85; ...
-423.454 5721.49 -2882.63; ...
-400.138 5740.19 -2889.11; ...
-413.853 5730.97 -2879.96; ...
-382.837 5716.58 -2875.95; ...
-362.475 5727.42 -2889.79; ...
-373.865 5726.04 -2875.71; ...
-4280.5 5738.45 -2877.44; ...
-4289.38 5747.81 -2875.81; ...
-4246.39 5743.26 -2880.34; ...
-4255.48 5753.14 -2882.62; ...
-402.674 5740.42 -2874.67; ...
-385.824 5752.01 -2890.58; ...
-394.54 5746.77 -2874.92; ...
-364.719 5735.29 -2875.24; ...
-344.631 5747.17 -2889.46; ...
-355.701 5744.9 -2875.14; ...
-4298.8 5757.51 -2878.87; ...
-4305.42 5766.04 -2877.39; ...
-4264.96 5760.66 -2882.32; ...
-4274.29 5768.61 -2883.9; ...
-385.787 5754.04 -2869.62; ...
-368.392 5768.18 -2890.24; ...
-376.805 5760.83 -2873.69; ...
-346.509 5754.25 -2874.84; ...
-326.845 5766.27 -2889.66; ...
-337.595 5763.65 -2875.1; ...
-4329.69 5783.53 -2895.21; ...
-4328.25 5778.05 -2883.01; ...
-4339.87 5783.91 -2882.4; ...
-4317.78 5774.22 -2874.97; ...
-4306.12 5775.17 -2876.87; ...
-4295.36 5782.45 -2887.37; ...
-4291.48 5774.67 -2875.33; ...
-4304.86 5786.34 -2878.96; ...
-4311.55 5771.4 -2885.58; ...
-4282.31 5770.04 -2876.26; ...
-367.323 5769.51 -2868.77; ...
-350.295 5786.61 -2888.79; ...
-358.535 5777.8 -2872.56; ...
-328.575 5772.51 -2875.13; ...
-309.016 5784.12 -2889.49; ...
-320.2 5780.81 -2875.57; ...
-4377.8 5807.72 -2883.53; ...
-4355.29 5792.29 -2877.19; ...
-4367.96 5801.89 -2873.09; ...
-4312.79 5795.33 -2876.9; ...
-4322.42 5804.56 -2878.77; ...
-4317.21 5799.1 -2889.39; ...
-348.828 5787.2 -2867.19; ...
-332.625 5805.1 -2887.91; ...
-339.756 5795.78 -2871.55; ...
-311.565 5788.92 -2875.01; ...
-290.307 5800.67 -2888.6; ...
-302.887 5797.79 -2872.59; ...
-4386.54 5813.78 -2888.94; ...
-4378.75 5808.87 -2870.05; ...
-4385.68 5812.76 -2878.57; ...
-4336.86 5815.08 -2874.31; ...
-4345.58 5825.5 -2882.36; ...
-329.894 5805.19 -2866.83; ...
-315.348 5824.34 -2889.41; ...
-321.657 5814.49 -2872.62; ...
-292.612 5804.53 -2872.91; ...
-271.268 5816.42 -2887.19; ...
-284.091 5811.41 -2871.97; ...
-4405.45 5827.11 -2882.43; ...
-4419.09 5837.28 -2877.48; ...
-4393.66 5818.17 -2879.44; ...
-4366.31 5843.31 -2885.93; ...
-4355.43 5833.1 -2881.99; ...
-4363.38 5839.68 -2881.95; ...
-313.524 5823.65 -2870.42; ...
-297.509 5843.96 -2889.76; ...
-305.241 5833.69 -2873.04; ...
-274.709 5820.89 -2868.14; ...
-253.239 5833.74 -2888.54; ...
-264.444 5830.77 -2870.49; ...
-4441.17 5853.46 -2879.09; ...
-4456.14 5862.84 -2880.58; ...
-4428.97 5844.82 -2872.46; ...
-4381.97 5852.47 -2881.25; ...
-4396.7 5862.68 -2880.88; ...
-4370.48 5843.78 -2878.36; ...
-296.517 5843.67 -2870.92; ...
-279.41 5863.08 -2889.64; ...
-287.557 5853.59 -2873.38; ...
-255.392 5843.13 -2869.38; ...
-239.359 5848.53 -2891.63; ...
-245.581 5855.92 -2871.72; ...
-4468.13 5869.67 -2886.3; ...
-4475.8 5874.94 -2881.32; ...
-4408.61 5871.5 -2880.34; ...
-4418.96 5878.58 -2877.69; ...
-278.074 5863.33 -2870.79; ...
-260.252 5880.55 -2888.79; ...
-268.38 5872.44 -2872.76; ...
-234.704 5862.33 -2881.19; ...
-225.839 5874.58 -2882.53; ...
-4500.2 5892.66 -2890.25; ...
-4484.7 5881.77 -2879.17; ...
-4493.46 5888.96 -2878.09; ...
-4438 5891.73 -2887.37; ...
-4449.64 5898 -2883.2; ...
-4428.52 5884.03 -2872.95; ...
-257.539 5881.53 -2868.41; ...
-238.984 5894.67 -2889.44; ...
-248.342 5889.06 -2872.38; ...
-217.21 5885.12 -2883.72; ...
-222.182 5878.96 -2890.77; ...
-209.088 5896.76 -2879.55; ...
-4516.36 5906.64 -2883.46; ...
-4531.61 5917.28 -2886.47; ...
-4502.56 5896.27 -2879.18; ...
-4461.09 5905.26 -2881.04; ...
-4471.27 5912.88 -2879.7; ...
-238.334 5897.71 -2867.36; ...
-219.74 5910.38 -2890.19; ...
-229.374 5905.69 -2872.33; ...
-200.125 5904.84 -2882.92; ...
-205.738 5898.33 -2888.97; ...
-191.273 5915.96 -2879.78; ...
-4541.96 5923.55 -2889.3; ...
-4550.57 5932.26 -2885.69; ...
-4501.3 5938.71 -2886.95; ...
-4481.14 5921.43 -2879.46; ...
-4490.99 5930.45 -2876.84; ...
-220.065 5915.15 -2867.91; ...
-205.44 5923.65 -2892.65; ...
-211.769 5922.76 -2874.42; ...
-181.432 5923.25 -2883.64; ...
-188.019 5916.87 -2889.56; ...
-171.236 5934.25 -2880.53; ...
-4581.09 5955.88 -2887.52; ...
-4561 5940.38 -2886.7; ...
-4569.66 5951.5 -2880.6; ...
-4512.04 5947.49 -2891.78; ...
-4499.36 5937.63 -2871.05; ...
-4508.94 5944.71 -2874.63; ...
-201.681 5934.15 -2874.5; ...
-192.318 5947.5 -2880.99; ...
-161.109 5942.7 -2882.69; ...
-152.143 5952.96 -2881.13; ...
-4594.95 5966.72 -2889.36; ...
-4577.07 5959.36 -2877.17; ...
-4584.37 5966.12 -2876.44; ...
-4534.03 5963.78 -2885.81; ...
-4545.58 5972.4 -2883.21; ...
-4521.16 5953.18 -2876.85; ...
-183.844 5961.96 -2876.08; ...
-174.977 5977.4 -2875.44; ...
-142.444 5961.37 -2883.74; ...
-133.59 5971.49 -2881.92; ...
-4608.96 5977.87 -2891.72; ...
-4592.31 5972.68 -2876.13; ...
-4601.25 5980.78 -2874.77; ...
-4555.35 5980.18 -2878.93; ...
-4564.38 5989.55 -2881.51; ...
-166.192 5986.56 -2884.23; ...
-157.225 5996.3 -2885.59; ...
-124.12 5979.99 -2884.11; ...
-115.216 5989.8 -2881.81; ...
-4628.33 5998.94 -2881.19; ...
-4643.54 6010.66 -2881.86; ...
-4614.92 5987.34 -2882.14; ...
-4573.01 5997.84 -2879.32; ...
-4581.55 6007.68 -2882.84; ...
-147.512 6004.42 -2890.01; ...
-139.206 6013.79 -2888.17; ...
-105.601 5998.04 -2883.55; ...
-96.8345 6008.05 -2880.99; ...
-4653.14 6016.77 -2885.3; ...
-4661.24 6023.81 -2885.29; ...
-4589.27 6016.36 -2882.23; ...
-4597.28 6025.56 -2881.9; ...
-129.926 6021.78 -2889.07; ...
-121.715 6029.1 -2879.58; ...
-87.1798 6016.47 -2882.51; ...
-78.8514 6026.8 -2880.15; ...
-4684.27 6042.64 -2888.99; ...
-4670.73 6031.3 -2887.51; ...
-4676.96 6040.95 -2879.17; ...
-4605.66 6034.83 -2881.97; ...
-4614.54 6044.19 -2882.23; ...
-109.597 6036.87 -2879.29; ...
-99.932 6042.93 -2878.61; ...
-69.8833 6035.65 -2881.98; ...
-63.1932 6044.95 -2880.02; ...
-4686.23 6048 -2881.6; ...
-4694.71 6056.11 -2881.47; ...
-4624.2 6053.58 -2882.13; ...
-4635.15 6062.96 -2881; ...
-91.039 6048.96 -2871.86; ...
-68.2218 6063.65 -2890.04; ...
-80.7388 6056.92 -2879.5; ...
-54.8569 6051.76 -2883.13; ...
-59.4412 6047.27 -2889.93; ...
-47.013 6060.57 -2875.83; ...
-4704.32 6066.18 -2878.99; ...
-4712.96 6074.54 -2878.45; ...
-4649.43 6073.51 -2877.01; ...
-4659.25 6084.84 -2888.58; ...
-72.2679 6065.34 -2869.83; ...
-57.1333 6071.86 -2893.27; ...
-63.9107 6072.59 -2875.24; ...
-37.2012 6065.62 -2879.92; ...
-41.9982 6061.37 -2888.75; ...
-15.5677 6083.03 -2883.99; ...
-27.4533 6074.95 -2878.44; ...
-4721.3 6083.22 -2877.72; ...
-4730.19 6092.97 -2877.4; ...
-4668.78 6093.48 -2888.03; ...
-4677.25 6102.32 -2890.71; ...
-53.4899 6082.1 -2874.81; ...
-40.3167 6090.5 -2882.21; ...
-27.3753 6089.36 -2878.96; ...
-18.7391 6086.3 -2872.85; ...
-25.9983 6101.73 -2884.67; ...
-32.6556 6093.63 -2889.87; ...
-0.555411 6095.83 -2885.27; ...
-10.8005 6092.28 -2871.92; ...
-4739.53 6104.32 -2876.36; ...
-4748 6116.06 -2873; ...
-4686.79 6110.76 -2887.76; ...
-4695.82 6120.37 -2889.91; ...
-18.0721 6108.17 -2883.12; ...
-9.80853 6105.12 -2877.4; ...
-1.46694 6101.85 -2871.82; ...
-8.27795 6118.5 -2882.5; ...
-13.6029 6110.51 -2887.03; ...
17.7042 6113.95 -2885.4; ...
7.13676 6109.3 -2871.62; ...
-4764 6134.41 -2888.09; ...
-4756.03 6126.56 -2880.03; ...
-4705.52 6129.24 -2887.18; ...
-4714.51 6139.16 -2889.58; ...
0.170788 6125.96 -2881.7; ...
8.65382 6123.44 -2876.86; ...
17.1899 6120.81 -2871.9; ...
10.2447 6136.7 -2881.69; ...
4.82705 6128.61 -2885.86; ...
36.7242 6132.19 -2885.43; ...
25.8044 6128.34 -2871.79; ...
-4778.55 6150.79 -2888.17; ...
-4762.42 6137.8 -2874.41; ...
-4770.12 6148.65 -2878.38; ...
-4724.12 6148.11 -2887.05; ...
-4732.91 6158.02 -2889.54; ...
18.8934 6144.36 -2881.04; ...
27.3664 6142.08 -2876.57; ...
35.8005 6139.77 -2871.96; ...
28.7743 6155.02 -2881.14; ...
23.4449 6147.11 -2885.33; ...
55.7195 6150.12 -2884.32; ...
44.3525 6147.08 -2871.74; ...
-4796.05 6167.97 -2885.85; ...
-4776.59 6157.69 -2875.48; ...
-4784.92 6166.31 -2873.85; ...
-4742.59 6166.65 -2886.92; ...
-4751.12 6176.33 -2889.27; ...
37.3104 6162.45 -2880.52; ...
45.8454 6160.28 -2876.15; ...
54.285 6158.29 -2871.75; ...
47.0901 6173.08 -2880.75; ...
41.6251 6165.21 -2884.89; ...
73.6085 6167.62 -2883.77; ...
62.78 6165.56 -2871.61; ...
-4814.74 6185.46 -2884.91; ...
-4793.07 6175.31 -2871.55; ...
-4802.36 6183.78 -2870.66; ...
-4760.55 6184.67 -2886.35; ...
-4768.68 6194.36 -2888.59; ...
55.6323 6180.52 -2880.19; ...
64.2018 6178.53 -2875.92; ...
72.6684 6176.7 -2871.79; ...
65.5998 6191.43 -2880.48; ...
59.8901 6183.36 -2884.57; ...
92.0202 6186.03 -2885.29; ...
81.3128 6184.05 -2871.93; ...
-4833.95 6204.14 -2886.77; ...
-4811.3 6193.01 -2869.77; ...
-4820.85 6201.85 -2870.01; ...
-4778.2 6202.67 -2885.74; ...
-4786.55 6212.56 -2888.33; ...
74.3505 6199.1 -2880.06; ...
83.016 6197.21 -2876.17; ...
91.5613 6195.61 -2871.97; ...
84.6854 6209.86 -2880.64; ...
78.7591 6201.88 -2884.58; ...
110.324 6205.75 -2886.93; ...
100.528 6203.75 -2871.71; ...
-4853.18 6224.12 -2888.8; ...
-4830 6211.29 -2869.93; ...
-4839.67 6220.33 -2870.67; ...
-4796.3 6220.84 -2885.88; ...
-4804.79 6230.58 -2889; ...
93.5992 6217.55 -2880.49; ...
102.211 6216.16 -2876.87; ...
110.876 6215.07 -2873.85; ...
102.901 6227.43 -2880.86; ...
97.9413 6220.15 -2885.01; ...
123.774 6220.72 -2888.1; ...
118.33 6221.66 -2874.59; ...
-4869.99 6241.94 -2889.87; ...
-4849.21 6229.26 -2871.08; ...
-4858.61 6236.4 -2872.98; ...
-4813.79 6238.03 -2887; ...
-4821.93 6246.98 -2889.3; ...
110.658 6234.75 -2880.09; ...
118.528 6233.24 -2877.12; ...
129.216 6232.55 -2878.43; ...
116.24 6247.82 -2872.31; ...
114.977 6239.29 -2882.09; ...
139.686 6246.31 -2875.41; ...
-4881.62 6255.36 -2891.18; ...
-4867.15 6244.71 -2871; ...
-4875.79 6252.41 -2875.07; ...
-4830.69 6253.74 -2882.64; ...
-4838.34 6265.08 -2887.28; ...
132.217 6260.81 -2886.82; ...
123.213 6258.46 -2875.03; ...
149.426 6255.44 -2882.8; ...
143.123 6249.19 -2888; ...
157.492 6265.25 -2880.09; ...
-4885.14 6263.62 -2877.62; ...
-4896.06 6279.11 -2878.51; ...
-4845.92 6273.95 -2881.94; ...
-4854.85 6285.11 -2874.99; ...
129.028 6268.88 -2869.4; ...
143.553 6272.76 -2890.1; ...
136.498 6274.82 -2874.61; ...
165.909 6272.91 -2881.85; ...
160.475 6266.42 -2889.19; ...
171.147 6285.31 -2871.32; ...
-4912.59 6302.24 -2891.15; ...
-4906.08 6293.08 -2883.57; ...
-4871.18 6304.57 -2891.17; ...
-4863.55 6295.97 -2882.08; ...
145.135 6285.86 -2874.71; ...
156.065 6301.39 -2875.69; ...
186.874 6298.51 -2885.16; ...
178.671 6295.78 -2874.4; ...
-4924.95 6317.09 -2888.47; ...
-4914.34 6303.64 -2878.1; ...
-4921.03 6311.96 -2880.17; ...
-4884.15 6319.78 -2889.43; ...
-4872.08 6305.44 -2877.83; ...
-4879.52 6313.73 -2880.71; ...
166.257 6309.36 -2878.52; ...
176.416 6308.1 -2876.31; ...
185.097 6306.85 -2872.98; ...
175.401 6319.45 -2881.73; ...
170.049 6311.07 -2884.03; ...
197.935 6310.98 -2888.47; ...
191.928 6313.37 -2873.97; ...
-4934.85 6328.44 -2890.51; ...
-4929.31 6321.03 -2876.4; ...
-4935.15 6327.78 -2880.35; ...
-4893.81 6331.64 -2890.47; ...
-4888.22 6323.03 -2876.86; ...
-4894.24 6330.52 -2880.68; ...
182.566 6326.61 -2882.48; ...
191.067 6324.64 -2878.81; ...
202.742 6323.46 -2878.28; ...
187.99 6336.31 -2881.86; ...
186.34 6330.28 -2886.38; ...
214.311 6336.38 -2875.61; ...
-4944.85 6338.62 -2882.71; ...
-4955.19 6351.63 -2892.25; ...
-4903.75 6341.66 -2881.87; ...
-4913.79 6354.25 -2890.68; ...
202.851 6357.43 -2890.76; ...
192.257 6351.36 -2878.19; ...
223.995 6345.53 -2882.87; ...
217.744 6339.65 -2888.73; ...
231.695 6355.27 -2880.46; ...
-4966.43 6363.77 -2888.19; ...
-4975.27 6374.07 -2889.14; ...
-4925.85 6367.5 -2886.89; ...
-4934.79 6378.26 -2889.09; ...
199.957 6364.26 -2879.09; ...
216.29 6374.07 -2896.76; ...
208.158 6375.38 -2881.24; ...
239.192 6363.89 -2882.34; ...
233.517 6358.31 -2889.82; ...
243.565 6375.48 -2871.08; ...
-4983.34 6381.87 -2882.15; ...
-4991.91 6392.31 -2887.49; ...
-4942.41 6385.96 -2886.28; ...
-4950.35 6394.3 -2887.91; ...
221.097 6393.63 -2884.03; ...
212.632 6389.55 -2871.61; ...
264.018 6391.94 -2889.4; ...
253.682 6391.11 -2872.11; ...
-4998.82 6399.47 -2884.41; ...
-5006.92 6408.32 -2883.36; ...
-4958.83 6400.99 -2881.41; ...
-4967.49 6410.98 -2887.25; ...
220.341 6399.59 -2873.66; ...
236.236 6413.05 -2889.58; ...
227.522 6408.29 -2875.83; ...
261.462 6399.72 -2876.41; ...
278.854 6408.9 -2893.15; ...
268.148 6407.52 -2878.67; ...
-5015.26 6417.55 -2882.84; ...
-5024.02 6427.25 -2882.13; ...
-4975.04 6418.37 -2884.19; ...
-4983.94 6427.86 -2882.68; ...
234.899 6417.92 -2876.83; ...
250.815 6431.66 -2894.42; ...
243.39 6431.67 -2874.63; ...
274.853 6416.56 -2879.01; ...
294.444 6425.06 -2895.82; ...
282.911 6430.2 -2875.66; ...
-5033.04 6437.18 -2880.88; ...
-5041.65 6446.46 -2879.17; ...
-4992.93 6437.57 -2880.95; ...
-5001.7 6446.68 -2878.78; ...
259.388 6449.35 -2881.68; ...
253.689 6450.16 -2868.17; ...
298.071 6443.56 -2881.34; ...
289.927 6444.15 -2870.8; ...
-5049.66 6454.89 -2878.3; ...
-5057.98 6463.49 -2878.64; ...
-5010.23 6455.33 -2877.51; ...
-5019.09 6464.55 -2877.81; ...
260.843 6456.58 -2872.35; ...
274.483 6466.86 -2887.44; ...
268.019 6464.34 -2874.69; ...
294.338 6452.55 -2868.34; ...
311.366 6453.11 -2888.69; ...
304.653 6463.63 -2870.22; ...
-5067.08 6472.68 -2878.08; ...
-5076.62 6482.57 -2877.39; ...
-5028.43 6474.38 -2878.08; ...
-5037.73 6484.27 -2878.08; ...
275.233 6472.29 -2876.14; ...
290.011 6486.65 -2888.31; ...
282.23 6480.81 -2876.81; ...
316.302 6467.86 -2881.58; ...
324.859 6479.47 -2884.8; ...
-5086.12 6492.57 -2877.37; ...
-5095.74 6501.96 -2876.59; ...
-5046.82 6493.92 -2877.99; ...
-5055.77 6503.52 -2878.21; ...
289.534 6490.4 -2876.41; ...
306.167 6503.03 -2892.53; ...
297.449 6503.86 -2874.59; ...
332.911 6491.66 -2886.35; ...
328.64 6484.81 -2893.57; ...
335.754 6506.03 -2873.52; ...
-5105.62 6511.14 -2876.02; ...
-5115.45 6520.06 -2875.81; ...
-5065.49 6513.94 -2878.73; ...
-5076.6 6524.84 -2876.49; ...
307.667 6516.86 -2881.34; ...
306.268 6523.44 -2869.72; ...
351.393 6515.29 -2890.28; ...
345.577 6521.16 -2873.98; ...
-5125.03 6528.77 -2875.93; ...
-5134.27 6537.61 -2876.64; ...
-5085.84 6539.16 -2884.75; ...
-5085.38 6531.84 -2871.96; ...
-5091.96 6538.14 -2871.57; ...
313.031 6530 -2879.18; ...
321.352 6543.5 -2885.87; ...
353.986 6526.33 -2882.03; ...
361.5 6535.57 -2885.16; ...
-5143.87 6547.46 -2877.81; ...
-5154.03 6557.7 -2875.61; ...
-5101.35 6557.56 -2885.88; ...
-5099.06 6546.72 -2873.98; ...
-5108.37 6555.3 -2872.49; ...
328.995 6556.18 -2888.18; ...
333.89 6565.39 -2887.67; ...
368.405 6546.83 -2885; ...
372.495 6560.96 -2878.6; ...
-5166.06 6573.64 -2887.18; ...
-5161.23 6564.89 -2868.94; ...
-5168.86 6576.48 -2865.72; ...
-5116.97 6575.85 -2886.09; ...
-5116.06 6564.83 -2873.48; ...
-5125.28 6574.31 -2871.08; ...
338.645 6577.98 -2883.2; ...
381.503 6577.73 -2877.69; ...
-5181.64 6592.68 -2892.52; ...
-5175.99 6586.15 -2876.92; ...
-5183.21 6596.17 -2875.94; ...
-5129.44 6591.34 -2887.24; ...
-5132.02 6584.8 -2873.46; ...
-5143.7 6598.78 -2873.8; ...
347.04 6591.12 -2887.93; ...
351.997 6600.9 -2887.34; ...
390.081 6587.15 -2883.37; ...
392.984 6598.29 -2876.65; ...
-5193.67 6606.34 -2894.95; ...
-5189.86 6602.94 -2881.55; ...
-5198.96 6614.42 -2879.33; ...
-5151.32 6612.91 -2883.68; ...
356.723 6612.52 -2881.09; ...
404.643 6605.47 -2890.77; ...
399.502 6604.54 -2881.52; ...
-5162.82 6623.35 -2880.7; ...
-5170.03 6633.17 -2882.16; ...
366.168 6625.57 -2882.4; ...
370.958 6635.73 -2875.01; ...
404.282 6614.74 -2878.6; ...
411.018 6626.82 -2877.01; ...
-5178.76 6641.52 -2876.68; ...
-5185.17 6654.04 -2878.81; ...
387.855 6652.9 -2887.28; ...
379.343 6644.92 -2878.32; ...
428.589 6644.76 -2887.59; ...
418.599 6640.9 -2873.53; ...
-5189.42 6664.18 -2887.68; ...
-5191.34 6660.46 -2872.68; ...
-5199.6 6672.36 -2875.35; ...
384.692 6654.34 -2873.93; ...
399.523 6668.84 -2892.35; ...
393.564 6667.12 -2875.54; ...
424.744 6652.44 -2870.2; ...
438.076 6656.81 -2890.74; ...
431.739 6659.35 -2874.4; ...
406.176 6685.54 -2880.58; ...
398.651 6679.63 -2868.85; ...
439.418 6669.19 -2876.57; ...
446.852 6680.22 -2876.98; ...
404.814 6691 -2867.85; ...
418.945 6702.94 -2890.66; ...
414.762 6705.12 -2872.34; ...
459.966 6692.48 -2888.79; ...
453.962 6691.25 -2875.89; ...
422.169 6713.58 -2880.36; ...
421.242 6715.08 -2873.58; ...
461.305 6700.87 -2876.39; ...
470.786 6711.57 -2878.14; ...
425.387 6722.03 -2876.45; ...
432.214 6734.18 -2881.64; ...
479.624 6724.69 -2873.23; ...
489.247 6741.33 -2871.16; ...
439.048 6749.06 -2880.04; ...
445.411 6762.11 -2878.52; ...
499.852 6752.07 -2882.14; ...
504.479 6764.28 -2883.01; ...
451.961 6775.17 -2876.74; ...
503.465 6780.1 -2873.34; ...
459.217 6787.91 -2876.6; ...
464.083 6798.26 -2873.19; ...
507.218 6794.84 -2873.4; ...
474.229 6810.13 -2888.87; ...
469.386 6808.23 -2874.78; ...
516.846 6806.04 -2885.33; ...
510.448 6805.57 -2873.47; ...
475.561 6819.8 -2875.69; ...
481.613 6831.1 -2876.73; ...
515.96 6817.72 -2875.67; ...
521.863 6829.52 -2877.15; ...
492.917 6844.33 -2890.06; ...
487.842 6843.72 -2875.03; ...
534.124 6843.76 -2890.88; ...
527.528 6842.64 -2875.44; ...
495.047 6855.28 -2876; ...
504.537 6869.25 -2877.8; ...
533.701 6854.08 -2876.84; ...
539.885 6865.85 -2878.26; ...
512.869 6879.42 -2883.71; ...
517.766 6892.35 -2876.36; ...
551.455 6881.84 -2889.43; ...
545.551 6878.17 -2876.29; ...
525.776 6909.92 -2875.75; ...
551.269 6889.37 -2875.95; ...
557.92 6901.79 -2876.06; ...
532.513 6920.14 -2883.88; ...
535.905 6933.56 -2877.54; ...
575.305 6923.76 -2885.85; ...
564.996 6915.15 -2873.03; ...
539.568 6944.27 -2876.34; ...
570.399 6925.79 -2868.1; ...
584.812 6935.56 -2889.06; ...
578.173 6934.66 -2871.68; ...
548.033 6956.27 -2889.55; ...
543.075 6953.72 -2875.29; ...
587.134 6945.19 -2875.93; ...
596.009 6957.09 -2878.64; ...
549.573 6966.57 -2876.25; ...
559.924 6982.93 -2877.26; ...
609.913 6974.11 -2892.72; ...
603.823 6969.95 -2877.36; ...
570.129 6994.38 -2883; ...
577.367 7003.96 -2880.06; ...
610.451 6982.21 -2878.5; ...
616.314 6996.54 -2881.41; ...
584.665 7012.75 -2881.09; ...
590.378 7021.9 -2874.11; ...
620.565 7015.17 -2874.34; ...
603.186 7030.36 -2891.14; ...
597.854 7029.1 -2879.75; ...
627.046 7025.77 -2886.45; ...
622.312 7018.17 -2891.64; ...
630.752 7040.18 -2879.38; ...
605.314 7039.8 -2876.39; ...
611.221 7052.93 -2877.98; ...
633.604 7052.8 -2879.01; ...
623.003 7069.41 -2885.6; ...
617.504 7070.69 -2871.4; ...
633.525 7069.77 -2886.05; ...
639.852 7071.27 -2890.37; ...
633.389 7065.44 -2872.99; ...
634.389 7059.08 -2885.64; ...
627.579 7076.96 -2875.53; ...
633.525 7078.95 -2876.87; ...
642.602 7080.85 -2882.61; ...
632.681 7094.72 -2882.49; ...
631.325 7083.54 -2890.42; ...
649.64 7092.05 -2878.92; ...
633.544 7108.15 -2875.89; ...
656.528 7108.83 -2873.67; ...
642.388 7120.54 -2890.9; ...
636.858 7123.83 -2873.54; ...
663.218 7117.38 -2881.59; ...
658.701 7109.42 -2886.62; ...
667.505 7132.87 -2874.71; ...
642.464 7132.42 -2883.07; ...
646.567 7148.8 -2881.86; ...
671.306 7145.5 -2872.98; ...
650.684 7163.34 -2878.98; ...
681.391 7157.83 -2885.89; ...
675.061 7157.98 -2871.73; ...
657.872 7177.72 -2891.48; ...
654.724 7178.58 -2873.68; ...
682.373 7167.79 -2881.24; ...
687.384 7183.61 -2879.45; ...
660.743 7188.5 -2883.37; ...
665.865 7203.89 -2880.09; ...
690.745 7196.33 -2877.13; ...
670.066 7217.08 -2875.42; ...
699.857 7209.46 -2885.9; ...
693.95 7205.26 -2875.55; ...
677.563 7228.92 -2888.57; ...
673.82 7229.89 -2871.57; ...
699.62 7216.85 -2875.8; ...
706.254 7229.58 -2876.48; ...
679.431 7239.41 -2881.08; ...
683.937 7257.44 -2880.87; ...
718.384 7246.47 -2889.63; ...
712.48 7243.42 -2875.77; ...
688.159 7276.8 -2881.08; ...
718.998 7256.43 -2879.09; ...
726.025 7270.99 -2883.56; ...
688.72 7290.02 -2875.22; ...
730.926 7291.39 -2877.28; ...
689.224 7301.77 -2870.5; ...
738.364 7303.18 -2887.11; ...
741.955 7315.4 -2886.19; ...
696.945 7319.22 -2885.08; ...
692.389 7314.23 -2873; ...
741.136 7327.95 -2874.2; ...
697.141 7328.72 -2876.35; ...
703.759 7346.74 -2879.42; ...
755.009 7347.15 -2891.83; ...
748.394 7344.18 -2878.88; ...
706.589 7360.62 -2872.87; ...
754.051 7356.03 -2881.41; ...
748.197 7361.88 -2869.2; ...
715.956 7377.38 -2886.81; ...
711.046 7373.17 -2873.98; ...
756.106 7367.07 -2878.8; ...
761.483 7376.53 -2883.44; ...
716.192 7387.28 -2877.47; ...
721.762 7404.08 -2881.14; ...
775.461 7398.32 -2896.09; ...
765.553 7394.78 -2882.16; ...
724.023 7417.42 -2874.91; ...
775.682 7414.78 -2889.82; ...
765.095 7416.97 -2876.13; ...
732.143 7432.75 -2890.6; ...
728.106 7428.49 -2876.39; ...
775.527 7435.49 -2886.32; ...
762.922 7439.54 -2870.2; ...
733.989 7441.71 -2876.98; ...
740.22 7456.63 -2884.26; ...
774.643 7455.78 -2883.31; ...
766.862 7457.83 -2872.58; ...
746.248 7474.25 -2875.2; ...
771.126 7470.89 -2879.16; ...
764.406 7468.86 -2868.23; ...
754.864 7483.76 -2878.5; ...
762.066 7482.93 -2876.87; ...
773.733 7483.49 -2879.4; ...
760.101 7496.91 -2883.8; ...
756.901 7488.48 -2889.05; ...
781.098 7496.62 -2878.18; ...
761.933 7511.72 -2881.15; ...
784.856 7509.18 -2876.06; ...
765.67 7529.96 -2874.87; ...
789.802 7526.68 -2888.28; ...
785.3 7521.5 -2874.88; ...
773.892 7539.77 -2879.25; ...
780.429 7538.02 -2876.87; ...
790.616 7539.98 -2884.07; ...
778.837 7552.63 -2883.28; ...
776.148 7543.38 -2888.51; ...
796.837 7553.89 -2881.03; ...
779.554 7567.4 -2880; ...
802.548 7571.91 -2878.18; ...
779.431 7580.58 -2874.36; ...
804.377 7582.76 -2879.54; ...
789.886 7599.54 -2888.13; ...
782.694 7599.51 -2876.42; ...
798.792 7602.29 -2886.05; ...
806.813 7598.46 -2893.45; ...
805.834 7591.58 -2877.91; ...
802.234 7589.69 -2885.51; ...
789.067 7617.52 -2888.51; ...
784.482 7624.91 -2873.54; ...
810.029 7600.8 -2881.69; ...
793.424 7608.87 -2893.57; ...
817.354 7616.6 -2881.83; ...
789.682 7638.26 -2888.06; ...
787.405 7643.71 -2878.53; ...
820.091 7637.65 -2875.89; ...
791.225 7657.23 -2888.22; ...
788.58 7657.46 -2877.13; ...
821.313 7653.81 -2871.09; ...
791.984 7673.73 -2885.6; ...
789.809 7670.88 -2875.79; ...
829.245 7676.2 -2893.27; ...
824.713 7672.71 -2873.72; ...
792.067 7683.12 -2881.29; ...
790.817 7680.72 -2874.45; ...
829.099 7685.13 -2883.3; ...
827.222 7684.82 -2875.54; ...
793.077 7692.47 -2877.4; ...
797.031 7712.11 -2879.42; ...
829.771 7694.3 -2878.77; ...
834.244 7711.97 -2882.73; ...
800.697 7732.75 -2871.8; ...
837.237 7732.73 -2878.58; ...
807.173 7751.46 -2896.39; ...
805.178 7748.93 -2881.51; ...
839.989 7753.42 -2874.68; ...
809.285 7764.8 -2888.65; ...
808.111 7762.38 -2875.8; ...
842.254 7767.07 -2877.8; ...
810.896 7773.61 -2881.37; ...
810.242 7771.88 -2872.7; ...
848.627 7784.4 -2895.07; ...
844.861 7781 -2879.8; ...
812.506 7782.52 -2875.3; ...
815.89 7801.55 -2877.18; ...
850.099 7798.58 -2887.6; ...
846.925 7796.93 -2874.97; ...
817.419 7818.85 -2871.16; ...
851.015 7808.61 -2880.27; ...
848.991 7807.23 -2871.24; ...
824.746 7843.45 -2894.83; ...
820.042 7838.85 -2875.91; ...
853.487 7818.76 -2873.67; ...
859.623 7839.14 -2877.12; ...
825.126 7858.94 -2888.94; ...
820.612 7859.17 -2872.94; ...
861.828 7858.39 -2878.03; ...
825.55 7876.3 -2884.99; ...
820.784 7875.53 -2870.79; ...
862.213 7874.65 -2878.01; ...
824.523 7888.19 -2879.74; ...
821.294 7888.46 -2869.09; ...
862.891 7889.61 -2876.5; ...
825.247 7900.85 -2876.59; ...
830.713 7918.33 -2884.4; ...
866.253 7915.32 -2895.86; ...
864.315 7909.79 -2880.08; ...
832.873 7936.24 -2879.47; ...
868.246 7930.68 -2888.27; ...
865.742 7928.67 -2875.73; ...
834.976 7949.72 -2873.19; ...
868.775 7941.32 -2881.53; ...
866.921 7939.86 -2872.82; ...
843.696 7971.37 -2895.01; ...
840.118 7966.98 -2874.6; ...
870.589 7950.55 -2875.13; ...
877.103 7970.92 -2876.23; ...
843.929 7979.42 -2884.98; ...
843.112 7978.34 -2875.64; ...
881.469 7989.96 -2878.46; ...
845.48 7988.45 -2878.26; ...
849.095 8007.91 -2884.12; ...
882.795 8000.81 -2875.06; ...
852.121 8026.17 -2878.85; ...
887.215 8026.48 -2896.24; ...
884.537 8019.88 -2879.46; ...
854.096 8038.29 -2872.07; ...
885.458 8045.1 -2891.15; ...
883.357 8038.52 -2876.78; ...
862.395 8058.62 -2887.51; ...
857.332 8054.58 -2873.64; ...
872.244 8061.37 -2886.05; ...
881.56 8068.07 -2892.62; ...
880.305 8053.15 -2875.85; ...
880.885 8053.28 -2884.03; ...
864.144 8068.76 -2880.75; ...
858.188 8072.4 -2869.94; ...
872.244 8079.73 -2886.05; ...
881.414 8089.27 -2893.94; ...
878.102 8069.72 -2876.6; ...
864.053 8085.86 -2881.14; ...
857.335 8091.6 -2872.74; ...
872.244 8098.1 -2886.05; ...
883.63 8105.19 -2893.18; ...
878.663 8091.29 -2878.06; ...
855.524 8114.42 -2879.35; ...
886.113 8119.05 -2891.09; ...
882.807 8114.01 -2878.96; ...
880.742 8105.67 -2884.96; ...
853.1 8134.47 -2877.66; ...
886.463 8135.41 -2888.94; ...
883.337 8134.87 -2877.59; ...
852.239 8152.73 -2876.68; ...
885.423 8154.09 -2888.02; ...
882.584 8154.43 -2877.19; ...
851.81 8170.33 -2876.33; ...
884.243 8173.02 -2887.89; ...
882.078 8173.84 -2876.85; ...
851.435 8187.74 -2876.9; ...
884.047 8192 -2887.55; ...
882.308 8192.38 -2875.96; ...
851.065 8205.99 -2878.33; ...
884.806 8209.42 -2885.38; ...
883.034 8207.45 -2874.21; ...
850.625 8224.78 -2878.5; ...
885.163 8219.19 -2880.38; ...
884.133 8216.86 -2872.27; ...
850.951 8243.77 -2876.97; ...
886.826 8226.46 -2875.59; ...
891.319 8243.91 -2880.87; ...
852.95 8265.36 -2875.41; ...
893.39 8262.42 -2878.51; ...
853.462 8284.69 -2883.61; ...
894.291 8279.91 -2877.51; ...
854.872 8299.06 -2882.36; ...
894.562 8298.27 -2876.99; ...
855.725 8316.98 -2881.97; ...
893.723 8318.16 -2875.77; ...
855.933 8336.3 -2881.83; ...
889.481 8340.51 -2870.62; ...
855.71 8355.96 -2882.87; ...
889.428 8359.2 -2887.39; ...
882.672 8355.19 -2873.71; ...
880.434 8367.08 -2877.18; ...
855.391 8374.79 -2884.42; ...
886.901 8378.75 -2889.61; ...
879.389 8384.58 -2878.16; ...
855.196 8393.13 -2885.15; ...
885.788 8397.06 -2890.4; ...
879.079 8402.79 -2878.4; ...
855.132 8411.71 -2885.26; ...
885.471 8415.43 -2890.73; ...
879.186 8421.02 -2878.39; ...
855.18 8430.45 -2885.15; ...
885.66 8433.58 -2890.61; ...
879.485 8439.12 -2878.27; ...
855.211 8449.15 -2885.19; ...
886.075 8451.44 -2890.35; ...
879.798 8457.16 -2878.15; ...
855.235 8467.64 -2885.73; ...
886.452 8469.26 -2890.2; ...
880.004 8475.25 -2878.08; ...
855.342 8485.94 -2886.76; ...
886.632 8487.28 -2890.15; ...
880.052 8493.49 -2878.05; ...
855.449 8504.08 -2887.5; ...
886.578 8505.56 -2890.11; ...
879.975 8511.86 -2878.03; ...
855.419 8522.01 -2886.74; ...
886.395 8524.02 -2890.08; ...
879.933 8530.21 -2878.08; ...
855.223 8540.07 -2883.38; ...
886.395 8542.36 -2890.19; ...
880.382 8548.02 -2878.32; ...
854.566 8559.62 -2874.29; ...
887.105 8560.01 -2890.59; ...
882.939 8563.44 -2879.18; ...
849.274 8582.98 -2873.47; ...
888.52 8576.91 -2891.07; ...
886.198 8577.45 -2879.32; ...
845.507 8594.75 -2885.69; ...
847.408 8592.76 -2877.12; ...
846.582 8600.37 -2879.35; ...
889.594 8594.28 -2891.08; ...
887.27 8594.61 -2877.84; ...
844.447 8610.96 -2886.26; ...
846.635 8611.61 -2877.64; ...
889.198 8613.14 -2890.12; ...
885.349 8616.72 -2873.25; ...
843.802 8627.29 -2885.44; ...
846.035 8627.9 -2876.25; ...
887.054 8632.17 -2889.31; ...
882.656 8636.72 -2876.97; ...
842.18 8644.86 -2884.64; ...
844.161 8646.81 -2875.55; ...
883.027 8649.45 -2887.8; ...
877.874 8651.48 -2873.36; ...
838.403 8665.32 -2884.76; ...
841.246 8666.48 -2874.62; ...
876.816 8667.28 -2884.91; ...
871.731 8669.06 -2868.72; ...
831.138 8687.47 -2889.91; ...
835.924 8680.19 -2881.84; ...
831.771 8693.68 -2883.41; ...
873.077 8686.22 -2890.46; ...
870.134 8679.91 -2879.11; ...
867.031 8692.06 -2881.37; ...
826.239 8705.96 -2888.69; ...
829.544 8706.22 -2880.69; ...
867.236 8703.42 -2889.04; ...
863.76 8704.78 -2878.14; ...
823.434 8720 -2886.37; ...
826.837 8721.39 -2878.59; ...
862.972 8719.8 -2886.78; ...
861.558 8722.02 -2875.12; ...
821.732 8731.14 -2884.67; ...
823.789 8737.16 -2878.5; ...
860.337 8736.68 -2884.95; ...
860.544 8743.16 -2872.45; ...
819.815 8757.82 -2881.04; ...
859.093 8750.48 -2885.27; ...
858.937 8759.92 -2881.33; ...
820.869 8781.51 -2876.21; ...
858.467 8777.8 -2883.95; ...
816.99 8801.59 -2882.79; ...
855.468 8797.72 -2876.56; ...
817.869 8815.79 -2880.35; ...
852.474 8812.48 -2870.27; ...
818.488 8832.51 -2876.86; ...
845.325 8829.02 -2885.89; ...
848.183 8829.94 -2871.51; ...
818.891 8847.38 -2872.63; ...
842.967 8838.74 -2883.01; ...
840.674 8851.8 -2889.44; ...
804.176 8870.89 -2887.53; ...
813.691 8867.53 -2874.21; ...
837.823 8867.91 -2882.34; ...
806.363 8880.46 -2880.8; ...
810.267 8880.78 -2875.11; ...
836.459 8882.46 -2875.45; ...
806.469 8891.05 -2875.68; ...
798.945 8903.99 -2880.51; ...
826.804 8910.59 -2889.29; ...
833.257 8905.34 -2874.04; ...
784.676 8925.37 -2892.64; ...
794.894 8922.06 -2879.01; ...
824.635 8924.82 -2885.27; ...
827.296 8927.55 -2876.44; ...
785.065 8940.68 -2886.45; ...
795.048 8942.92 -2872.89; ...
823.735 8941.61 -2884.93; ...
828.308 8942.26 -2874.45; ...
784.577 8961.53 -2881.33; ...
796.118 8963.1 -2867.25; ...
825.184 8959.15 -2885.7; ...
829.98 8959.86 -2873.57; ...
771.245 8976.84 -2893.13; ...
788.673 8971.95 -2874.31; ...
781.39 8981.53 -2879.53; ...
826.545 8978.08 -2886.39; ...
830.699 8979.24 -2873.39; ...
770.577 8996.35 -2886.82; ...
782.068 9002.09 -2873.15; ...
826.372 8997.69 -2886.59; ...
829.381 9001.63 -2873.53; ...
768.246 9015.01 -2883.63; ...
775.644 9021.58 -2874.24; ...
824.186 9017.33 -2887.48; ...
824.68 9020.77 -2878.83; ...
765.548 9035.43 -2881.07; ...
776.596 9037.15 -2868.54; ...
820.753 9035.62 -2886.9; ...
822.812 9033.71 -2876.57; ...
752.302 9050.58 -2893.26; ...
769.025 9044.96 -2874.93; ...
761.74 9053.9 -2880.78; ...
817.646 9052.75 -2882.13; ...
821.641 9043.89 -2872.77; ...
751.577 9069.68 -2889.28; ...
761.361 9070.54 -2877.97; ...
812.364 9071.95 -2892.33; ...
819.483 9056.32 -2869.85; ...
814.357 9072.48 -2879.04; ...
750.422 9087.72 -2886.58; ...
760.869 9088.1 -2875.34; ...
810.845 9089.93 -2889.91; ...
812.751 9091.02 -2875.93; ...
748.764 9107.12 -2883.27; ...
760.176 9104.81 -2872.69; ...
810.073 9108.98 -2888.77; ...
811.829 9111.58 -2873.95; ...
734.562 9126.49 -2893.67; ...
752.595 9114.61 -2877.29; ...
744.238 9125.71 -2881.68; ...
809.36 9127.62 -2888.63; ...
810.635 9131.02 -2879.7; ...
731.913 9144.09 -2888.14; ...
742.498 9142.66 -2877.52; ...
808.662 9144.41 -2888.74; ...
810.078 9145.56 -2878.86; ...
729.315 9162.53 -2883.32; ...
740.556 9160.06 -2873.77; ...
807.021 9161.38 -2888.13; ...
808.213 9163.12 -2878.53; ...
716.663 9180.3 -2892.38; ...
732.415 9170.05 -2877.6; ...
724.917 9180.9 -2882.06; ...
802.915 9181.43 -2885.63; ...
805.565 9176.85 -2876.77; ...
714.709 9198.24 -2889.89; ...
723.801 9198.26 -2879.56; ...
793.873 9199.06 -2894.41; ...
801.178 9189.58 -2877.51; ...
795.215 9201.53 -2882.11; ...
712.58 9216.69 -2887.49; ...
722.466 9217.17 -2877.07; ...
784.635 9218.97 -2884.76; ...
789.098 9214.11 -2876.61; ...
710.528 9236.52 -2884.23; ...
721.542 9234.55 -2874.17; ...
770.837 9237.9 -2886.86; ...
783.103 9224.08 -2875.65; ...
777.305 9231.7 -2878.18; ...
697.116 9254.91 -2894.04; ...
714.144 9244.43 -2878.37; ...
706.402 9255.02 -2882.6; ...
759.205 9255.77 -2891.62; ...
770.18 9242.9 -2873.01; ...
761.447 9256.59 -2878.7; ...
694.815 9272.12 -2889.19; ...
705.065 9271.69 -2878.66; ...
752.843 9273.35 -2885.45; ...
756.062 9273.46 -2872.39; ...
692.284 9290.73 -2884.52; ...
703.533 9288.5 -2874.76; ...
748.519 9291.84 -2879.52; ...
753.661 9285.96 -2868.68; ...
678.175 9309.13 -2893.53; ...
695.639 9298.24 -2878.33; ...
687.504 9309.05 -2882.11; ...
740.153 9310.73 -2890.05; ...
750.437 9296.79 -2869.22; ...
743.851 9311.74 -2874.44; ...
675.467 9326.71 -2888.4; ...
686.062 9326.15 -2877.7; ...
735.148 9329.77 -2884.9; ...
738.435 9330.41 -2872.27; ...
673.222 9346.23 -2883.58; ...
684.907 9343.74 -2873.38; ...
730.848 9347.71 -2880.1; ...
735.69 9341.47 -2869.32; ...
659.826 9365.37 -2893.69; ...
677.051 9354.12 -2876.99; ...
669.651 9365.89 -2881.05; ...
722.917 9365.57 -2891.62; ...
732.045 9351.57 -2870; ...
726.062 9366.65 -2876.08; ...
658.869 9383.69 -2888.54; ...
670.682 9386.18 -2874.95; ...
719.209 9384.71 -2889.15; ...
721.39 9386.71 -2875.27; ...
656.667 9402.92 -2885.49; ...
664.017 9406.92 -2875.45; ...
715.111 9403.96 -2887.09; ...
718.043 9404.6 -2872.3; ...
654.444 9422.92 -2881.12; ...
665.376 9420.46 -2869.59; ...
710.814 9422.15 -2882.78; ...
714.9 9416.82 -2873.61; ...
641.76 9440.26 -2892.45; ...
658.206 9429.72 -2873.75; ...
651.366 9442.59 -2876.12; ...
703.056 9439.74 -2894.25; ...
712.42 9425.96 -2870.98; ...
705.404 9440.74 -2879.39; ...
638.47 9457.91 -2886.16; ...
644.574 9459.19 -2875.74; ...
697.749 9458.48 -2889.18; ...
700.711 9458.56 -2873.59; ...
635.906 9474.17 -2880.34; ...
644.884 9467.67 -2870.89; ...
692.499 9476.66 -2883.16; ...
696.58 9471.17 -2873.84; ...
624.81 9492.11 -2891.12; ...
640.905 9478.3 -2870.84; ...
632.516 9492.83 -2876.56; ...
684.491 9494.5 -2894.1; ...
693.921 9480.63 -2870.45; ...
686.866 9495.66 -2878.99; ...
622.325 9511.31 -2887.88; ...
628.138 9512.41 -2875.3; ...
679.361 9513.59 -2889.02; ...
682.375 9514.05 -2873.29; ...
618.912 9530.37 -2885.08; ...
625.132 9530.96 -2872.62; ...
674.505 9532.38 -2883.24; ...
678.572 9526.88 -2873.83; ...
615.782 9548.25 -2881.58; ...
621.424 9542.76 -2873.71; ...
666.621 9550.55 -2894.54; ...
675.914 9536.78 -2870.72; ...
669.093 9552.11 -2879.17; ...
605.801 9566.53 -2892.88; ...
619.724 9551.98 -2872.51; ...
611.749 9566.6 -2879.31; ...
661.816 9569.9 -2888.82; ...
664.585 9570.7 -2872.95; ...
602.012 9584.7 -2888.82; ...
609.158 9584.17 -2873.88; ...
657.23 9586.44 -2881.51; ...
660.682 9582.82 -2872.88; ...
598.594 9604.04 -2882.35; ...
607.141 9598.66 -2868.62; ...
650.719 9599.93 -2888.21; ...
657.516 9590.5 -2869.69; ...
652.643 9598.35 -2876.54; ...
586.425 9623.2 -2895.43; ...
602.242 9610.78 -2870.37; ...
594.271 9624.82 -2876.78; ...
647.247 9609.75 -2878.41; ...
640.272 9626.24 -2883.13; ...
583.695 9641.45 -2889.13; ...
590.064 9644.8 -2873.67; ...
632.449 9642.33 -2881.22; ...
582.649 9658.73 -2882.89; ...
589.958 9656.54 -2876.05; ...
624.963 9655.14 -2880.37; ...
615.638 9666.15 -2875.5; ...
570.2 9670.2 -2890.88; ...
582.976 9663.8 -2872.42; ...
574.492 9668.62 -2879.04; ...
597.534 9667.03 -2877.34; ...
610.867 9674.73 -2887.09; ...
608.751 9670.34 -2878.29; ...
604.488 9683 -2878.26; ...
565.728 9678.71 -2879.04; ...
556.596 9694.01 -2877.95; ...
597.508 9701.58 -2881.4; ...
548.721 9712.8 -2889.25; ...
552.973 9706.92 -2882.23; ...
589.312 9713.41 -2883.41; ...
579.643 9721.78 -2880.32; ...
544.057 9718.85 -2878.67; ...
535.379 9729.65 -2888.97; ...
559.615 9720.03 -2879.13; ...
573.822 9727.05 -2885.6; ...
570.947 9724.6 -2878.73; ...
567.9 9733.91 -2880.84; ...
529.345 9741.33 -2884.05; ...
523.639 9754.74 -2880.25; ...
564.704 9751.8 -2879.51; ...
518.837 9765.96 -2874.28; ...
560.43 9767.25 -2887.27; ...
559.124 9765.73 -2878.5; ...
555.935 9774.83 -2879.87; ...
510.043 9789.8 -2885.58; ...
514.73 9778.51 -2878.09; ...
549.264 9789.84 -2875.55; ...
501.356 9806.3 -2890.67; ...
509.364 9790.11 -2872; ...
503.201 9807.12 -2876.87; ...
543.302 9803.8 -2874.9; ...
494.01 9824.73 -2881.59; ...
498.671 9819.59 -2874.53; ...
539.211 9819.74 -2883.81; ...
539.018 9813.24 -2874.17; ...
482.287 9842.46 -2888.8; ...
493.058 9828.95 -2870.82; ...
482.883 9845.29 -2874.83; ...
533.46 9826.41 -2874.52; ...
527.403 9841.88 -2875.67; ...
473.672 9860.14 -2880.96; ...
475.635 9858.41 -2873.7; ...
519.493 9865.78 -2889.46; ...
519.334 9861.39 -2874.56; ...
464.599 9872.98 -2886.48; ...
469.661 9866.32 -2873.07; ...
464.744 9872.84 -2877.45; ...
512.05 9880.23 -2880.67; ...
514.482 9874.39 -2872.56; ...
455.493 9884.55 -2879.59; ...
447.55 9897.38 -2884.81; ...
503.23 9897.95 -2890.2; ...
509.68 9883.6 -2869.35; ...
502.325 9899.46 -2874.51; ...
438.038 9910.23 -2881.85; ...
430.997 9921.52 -2882.24; ...
493.015 9917.06 -2880.99; ...
496.121 9912.23 -2872.96; ...
422.985 9930.87 -2879.24; ...
479.958 9937 -2885.21; ...
490.2 9920.79 -2869.84; ...
484.773 9930.04 -2874.89; ...
413.925 9943.63 -2878.91; ...
408.185 9954.62 -2881.74; ...
468.565 9955.46 -2889.91; ...
477.222 9940.36 -2872.54; ...
467.208 9954.63 -2874.21; ...
400.914 9965.36 -2881.05; ...
395.176 9976.69 -2882.49; ...
461.655 9965.29 -2881.73; ...
459.833 9966.01 -2874.64; ...
388.636 9986.8 -2880.14; ...
455.141 9974.24 -2877.7; ...
449.474 9986.22 -2883.37; ...
381.939 10001 -2880.48; ...
377.215 10013 -2882.32; ...
438.748 9998.67 -2875.14; ...
431.341 10011 -2874.5; ...
370.002 10022.6 -2879.9; ...
429.616 10023.4 -2885.68; ...
428.732 10018.8 -2878.17; ...
360.876 10035.5 -2879.7; ...
354.034 10046.5 -2882.16; ...
421.064 10029.3 -2875.15; ...
413.911 10044.7 -2877.57; ...
344.139 10057.1 -2880.37; ...
335.85 10067.7 -2880.1; ...
411.101 10060.2 -2887.83; ...
409.625 10056.1 -2880.28; ...
333.29 10076.6 -2885.18; ...
328.585 10074.5 -2876.36; ...
325.653 10083.7 -2880.26; ...
403.523 10067.4 -2879.85; ...
397.986 10079.4 -2881.9; ...
318.227 10097.2 -2880.22; ...
383.245 10102.2 -2884.88; ...
388.198 10091.9 -2877.78; ...
314.924 10111.9 -2885.88; ...
309.341 10109.3 -2876.42; ...
307.488 10119.4 -2881.05; ...
369.184 10117.9 -2885.54; ...
378.127 10104.4 -2874.65; ...
372.567 10112.6 -2877.49; ...
300.222 10132.3 -2882.25; ...
351.213 10136.9 -2885.54; ...
364.216 10121.3 -2875.3; ...
357.162 10129.4 -2877.4; ...
287.503 10148.4 -2880.08; ...
277.958 10160.9 -2879.4; ...
336.223 10155.9 -2889.36; ...
345.86 10140.8 -2872.03; ...
334.615 10157.8 -2875.91; ...
272.367 10172.7 -2884.08; ...
269.265 10167.1 -2874.52; ...
265.025 10173.6 -2875.51; ...
325.607 10174.6 -2881.93; ...
327.027 10171.4 -2874.68; ...
264.647 10186.2 -2887.34; ...
260.121 10181.8 -2877.25; ...
254.98 10193.5 -2881.24; ...
317.225 10191.6 -2888.89; ...
322.426 10180.5 -2874.17; ...
317.061 10191.9 -2878.34; ...
245.388 10207.8 -2880.51; ...
308.599 10208.2 -2881.81; ...
310.572 10203.3 -2873.96; ...
240.866 10222.7 -2885.67; ...
235.309 10220.1 -2876.32; ...
233.144 10230.1 -2880.76; ...
301.15 10222.2 -2886.85; ...
303.477 10214.1 -2873.74; ...
299.419 10221.5 -2878.08; ...
226.133 10242.9 -2881.96; ...
290.914 10233.7 -2879.85; ...
283.452 10246.7 -2884.3; ...
214.191 10259.1 -2880.01; ...
205.292 10271.9 -2879.54; ...
272.356 10258.8 -2880.04; ...
265.16 10267.3 -2878.47; ...
200.076 10283.9 -2884.38; ...
196.843 10278.2 -2874.79; ...
192.759 10284.8 -2875.89; ...
260.134 10280.5 -2886.19; ...
258.521 10275.4 -2877.61; ...
192.235 10296.9 -2887.73; ...
187.693 10292.8 -2877.74; ...
182.107 10303.7 -2881.94; ...
250.023 10288.3 -2879; ...
244.791 10300.7 -2884.06; ...
171.514 10316.3 -2882.12; ...
234.955 10312.8 -2880.28; ...
229.251 10321.5 -2879.17; ...
157.627 10331.1 -2879.62; ...
149.665 10342.1 -2881.16; ...
225.945 10335.5 -2886.66; ...
224.264 10330 -2878.45; ...
141.145 10351 -2879.54; ...
133.826 10360 -2880.48; ...
217.727 10343.2 -2879.36; ...
212.201 10355.3 -2881.63; ...
124.463 10367.2 -2876.09; ...
116.775 10376.8 -2879.27; ...
197.806 10378 -2884.79; ...
202.675 10367.5 -2877.69; ...
108.495 10384 -2878.22; ...
99.0026 10392.7 -2877.66; ...
185.875 10393.1 -2886.23; ...
192.842 10379.9 -2874.47; ...
187.438 10388.3 -2877.41; ...
61.2381 10416.2 -2891.14; ...
72.6042 10413.6 -2883.52; ...
89.2601 10401.2 -2876.32; ...
78.8855 10413.4 -2872.16; ...
175.467 10406.6 -2888.03; ...
178.863 10397.9 -2875.38; ...
174.142 10405.1 -2879.28; ...
55.3714 10432.7 -2882.03; ...
67.8104 10422.8 -2878.27; ...
62.8559 10434.2 -2874.02; ...
165.191 10416.8 -2879.56; ...
156.98 10429 -2881.25; ...
37.9833 10446.1 -2885.47; ...
57.7463 10439.8 -2875.16; ...
50.2064 10446.5 -2876.37; ...
141.231 10451.5 -2884.3; ...
146.547 10441.3 -2877.13; ...
20.0587 10463.6 -2889.3; ...
41.8555 10455.4 -2876.98; ...
31.1851 10469.2 -2875.39; ...
129.919 10466.4 -2886.08; ...
136.29 10453.6 -2873.94; ...
130.999 10461.8 -2877.04; ...
16.3234 10486.8 -2879.22; ...
23.6171 10484 -2872.8; ...
120.401 10479.8 -2888.22; ...
122.839 10471.2 -2875.18; ...
118.663 10478.3 -2879.29; ...
0.650497 10505.5 -2884.01; ...
18.9771 10492.4 -2870.22; ...
9.87381 10505.4 -2870.45; ...
110.532 10490 -2879.81; ...
103.286 10502.1 -2881.75; ...
-15.2055 10522.7 -2889.57; ...
2.85677 10515 -2875.01; ...
-6.05878 10527 -2875.3; ...
88.4869 10524.8 -2884.8; ...
93.5515 10514.4 -2877.72; ...
-18.8417 10541.7 -2879.84; ...
-12.014 10539.3 -2873.61; ...
74.7059 10540.7 -2885.5; ...
83.6557 10526.6 -2874.49; ...
77.956 10535.1 -2877.26; ...
-35.3582 10557.6 -2882.77; ...
-16.6926 10545.8 -2871.33; ...
-25.0929 10553.9 -2872.24; ...
56.5862 10558.7 -2885.32; ...
68.4321 10544.8 -2874.66; ...
61.3227 10552.8 -2877.25; ...
-53.3818 10576.3 -2885.32; ...
-33.906 10563.3 -2871.06; ...
-43.1512 10572.1 -2873.16; ...
38.3079 10578.1 -2886.08; ...
50.6046 10563.2 -2874.49; ...
42.9863 10571.9 -2877.22; ...
-70.2511 10594.6 -2890.03; ...
-52.0418 10583.4 -2872.34; ...
-61.8559 10596.1 -2875.08; ...
24.664 10596.5 -2891.24; ...
33.0821 10583.6 -2875; ...
24.7072 10596.1 -2878.77; ...
-74.5694 10613.5 -2878.76; ...
-67.662 10608.9 -2869.92; ...
13.4626 10614 -2882.2; ...
16.54 10608.1 -2872.91; ...
-90.7015 10631.2 -2882.31; ...
-73.4135 10617.9 -2868.81; ...
-81.0451 10627.2 -2871.36; ...
-0.281477 10633.3 -2887.28; ...
9.13207 10619.5 -2872.31; ...
3.91753 10627.8 -2876.34; ...
-109.29 10649.5 -2883.83; ...
-89.3447 10637.3 -2870.96; ...
-98.7001 10645.9 -2872.85; ...
-17.661 10652.4 -2888.36; ...
-4.64263 10638.3 -2874.91; ...
-11.5617 10646.5 -2878.36; ...
-127.902 10667.9 -2885.68; ...
-108.201 10655.7 -2871.49; ...
-117.78 10664.5 -2873.31; ...
-35.949 10670.3 -2888.3; ...
-21.6884 10656.6 -2875.6; ...
-29.6201 10664.5 -2878.48; ...
-144.597 10684.9 -2891.16; ...
-126.895 10675.5 -2872.14; ...
-136.741 10687.9 -2874.88; ...
-54.4689 10688.5 -2888.08; ...
-40.3575 10674.5 -2875.28; ...
-48.4414 10682.5 -2878.1; ...
-149.364 10704.7 -2879.1; ...
-142.445 10700.9 -2869.46; ...
-72.9065 10707.4 -2888.08; ...
-59.2845 10692.9 -2874.88; ...
-67.2043 10701.3 -2877.87; ...
-164.788 10722.3 -2883.5; ...
-147.916 10709.9 -2868.36; ...
-155.261 10719.2 -2871.16; ...
-91.2808 10726.1 -2888.18; ...
-78.0007 10712.1 -2874.76; ...
-85.7451 10720.6 -2877.91; ...
-182.624 10740.9 -2886.19; ...
-163.074 10729.4 -2870.92; ...
-172.066 10737.9 -2873.26; ...
-109.914 10742.8 -2887.6; ...
-96.3241 10730.9 -2874.96; ...
-103.805 10738.4 -2878.12; ...
-201.824 10760.1 -2886.96; ...
-181.301 10747.7 -2871.89; ...
-191.135 10755.9 -2873.6; ...
-144.544 10765.6 -2886.69; ...
-128.207 10755.9 -2884.61; ...
-113.222 10746.7 -2875.46; ...
-120.661 10752.2 -2877.75; ...
-220.125 10778.7 -2886.78; ...
-200.777 10765.4 -2871.58; ...
-210.304 10773.6 -2873.29; ...
-162.757 10779.8 -2884.67; ...
-141.726 10764.9 -2874.57; ...
-155.754 10774.2 -2874.53; ...
-130.176 10758.4 -2873.92; ...
-238.004 10797.9 -2886.52; ...
-219.503 10783 -2871.36; ...
-228.519 10791.6 -2873.33; ...
-181.09 10799.4 -2883.82; ...
-166.548 10783.2 -2872.39; ...
-175.132 10792.5 -2873.58; ...
-255.223 10816.8 -2884.57; ...
-237.335 10801.2 -2871.6; ...
-246.06 10810.1 -2873.3; ...
-199.131 10820.2 -2884.54; ...
-184.276 10804.3 -2871.39; ...
-194.843 10818.6 -2871.14; ...
-272.811 10834.3 -2883.77; ...
-254.896 10819.8 -2871.44; ...
-264.034 10828.4 -2872.87; ...
-215.734 10836.5 -2885.29; ...
-202.707 10827.8 -2874.96; ...
-210.038 10834.8 -2876.25; ...
-292.54 10851.8 -2884.14; ...
-274.005 10837.8 -2870.86; ...
-285.118 10846.6 -2871.79; ...
-228.709 10847.5 -2886.2; ...
-217.656 10841.6 -2876.09; ...
-226.786 10848.6 -2874.29; ...
-306.812 10864 -2886.27; ...
-300.638 10858.3 -2868.49; ...
-305.837 10863.4 -2876.74; ...
-250.085 10867 -2877.4; ...
-263.052 10879 -2878.19; ...
-237.437 10856 -2878.02; ...
-328.558 10880.6 -2878.98; ...
-340.665 10890.1 -2876.74; ...
-316.187 10871.2 -2877.36; ...
-271.183 10886.9 -2881; ...
-280.509 10896.4 -2880.61; ...
-350.295 10898.1 -2875.87; ...
-360.166 10906.3 -2874.88; ...
-289.481 10905.6 -2884.97; ...
-300.324 10915.7 -2883.52; ...
-373.579 10916.6 -2872.03; ...
-380.062 10927.2 -2879.55; ...
-310.76 10924.8 -2884.75; ...
-322.096 10933.5 -2880.61; ...
-388.53 10935.4 -2879.59; ...
-396.667 10943.2 -2880.77; ...
-347.487 10952.9 -2889.59; ...
-341.275 10947.3 -2879.99; ...
-350.629 10954.2 -2875.42; ...
-333.837 10941.9 -2877; ...
-422.793 10965.9 -2886.18; ...
-414.83 10955.1 -2873.7; ...
-425.604 10962.8 -2869.73; ...
-404.281 10947.2 -2875.26; ...
-362.416 10965.6 -2891.35; ...
-357.686 10960.3 -2878.65; ...
-367.634 10968.4 -2875.86; ...
-440.817 10981 -2887.44; ...
-434.785 10971.1 -2871.47; ...
-445.244 10978.4 -2869.26; ...
-375.944 10977.2 -2892.28; ...
-374.875 10975 -2880.55; ...
-389.303 10986.3 -2880.5; ...
-475.46 11004.9 -2883.07; ...
-467.921 10996.3 -2873.85; ...
-479.08 11000.6 -2869.23; ...
-458.081 10994.9 -2887.99; ...
-456.95 10986.8 -2870.56; ...
-418.685 11008.3 -2885.27; ...
-413.252 11003.2 -2878.14; ...
-424.042 11009.8 -2874.24; ...
-404.925 10997.1 -2876.02; ...
-494.069 11017.7 -2887.43; ...
-493.627 11008.4 -2869.48; ...
-500.406 11016.2 -2874.31; ...
-436.391 11021 -2888.27; ...
-431.934 11015.6 -2876.86; ...
-443.864 11023 -2873.72; ...
-533.725 11042.8 -2883.46; ...
-531.84 11031.4 -2869.49; ...
-540.301 11041.2 -2872.36; ...
-514.708 11031.4 -2887.99; ...
-510.716 11022.1 -2874.48; ...
-473.579 11046.2 -2884.81; ...
-467.295 11039.9 -2877.17; ...
-478.939 11046.8 -2873.33; ...
-455.86 11034.8 -2889.04; ...
-455.643 11031.5 -2875.88; ...
-550.057 11055.4 -2888.2; ...
-547.717 11048 -2874.57; ...
-555.331 11053.9 -2875.53; ...
-491.876 11058.9 -2888.41; ...
-487.197 11053.2 -2876.3; ...
-499.366 11060.5 -2873.4; ...
-589.217 11076.6 -2885.36; ...
-585.968 11067 -2870.14; ...
-594.047 11074.9 -2873.21; ...
-570.061 11067.5 -2889.36; ...
-565.785 11058.9 -2874.79; ...
-527.492 11082.6 -2886.33; ...
-522.653 11077.3 -2878.39; ...
-534.202 11084.4 -2875.07; ...
-511.1 11072 -2890.15; ...
-511.248 11069.1 -2876.31; ...
-625.33 11094.8 -2885.58; ...
-622.333 11085.7 -2870.3; ...
-630.111 11092.9 -2873.77; ...
-606.25 11086.1 -2889.27; ...
-603.57 11079.4 -2873.76; ...
-539.203 11091.3 -2889.87; ...
-541.135 11090.1 -2879.19; ...
-555.198 11099.4 -2880.43; ...
-661.602 11113.8 -2883.94; ...
-658.929 11104 -2870.24; ...
-666.885 11111.3 -2873.36; ...
-642.753 11105.1 -2888.29; ...
-639.764 11097.4 -2874.1; ...
-586.831 11118.7 -2888.1; ...
-580.609 11114.5 -2879.55; ...
-592.7 11120.1 -2874.99; ...
-571.776 11108.9 -2876.81; ...
-698.462 11131.9 -2884.97; ...
-696.29 11121.5 -2870.5; ...
-704.704 11128.7 -2873.75; ...
-678.24 11123.6 -2888.15; ...
-676.603 11115.6 -2873.86; ...
-622.856 11136.6 -2887.01; ...
-615.752 11132.1 -2878.51; ...
-628.121 11137.4 -2874.18; ...
-603.842 11127.5 -2890.51; ...
-604.155 11126.1 -2876.84; ...
-734.682 11151.4 -2884.62; ...
-735.132 11140.7 -2869.66; ...
-743.416 11149.4 -2873.26; ...
-715.482 11142.5 -2888.59; ...
-714.654 11133.4 -2873.99; ...
-658.427 11155.3 -2885.31; ...
-651.992 11150 -2877.55; ...
-664.814 11155.3 -2873.19; ...
-639.777 11146 -2889.53; ...
-640.113 11143.6 -2876.06; ...
-745.069 11160.4 -2888.97; ...
-750.151 11155.8 -2876.37; ...
-759.338 11164.5 -2881.74; ...
-695.073 11173.6 -2886.99; ...
-689.081 11168.1 -2877.83; ...
-702.593 11173.4 -2873.6; ...
-674.544 11164.6 -2889.8; ...
-676.97 11161.8 -2875.38; ...
-785.832 11181.3 -2885.49; ...
-789.793 11175 -2871.68; ...
-797.707 11185.1 -2880.6; ...
-773.246 11167.6 -2874.23; ...
-733.612 11191.5 -2886.19; ...
-727.298 11185.8 -2878.1; ...
-740.839 11190.9 -2873.36; ...
-712.249 11182.9 -2890.83; ...
-714.823 11179.7 -2876.06; ...
-820.286 11199.5 -2885.82; ...
-819.62 11194.1 -2875.5; ...
-832.721 11202.5 -2876.98; ...
-809.186 11188.5 -2875.55; ...
-767.332 11209.6 -2885.11; ...
-763.553 11203.5 -2877.35; ...
-774.111 11208.2 -2874.27; ...
-749.698 11200.9 -2888.25; ...
-752.611 11197.2 -2875.35; ...
-862.542 11224.3 -2883.44; ...
-857.203 11216.1 -2870.3; ...
-868.814 11223.1 -2868.34; ...
-845.824 11208.6 -2871.53; ...
-779.14 11218.2 -2886.99; ...
-780.708 11213.8 -2877.26; ...
-794.592 11222 -2875.01; ...
-874.283 11233.5 -2889.46; ...
-875.397 11229.8 -2875.8; ...
-887.881 11237.8 -2877.99; ...
-818.018 11240.1 -2884.36; ...
-818.288 11234.8 -2871.87; ...
-830.627 11242.5 -2874.9; ...
-808.197 11229.4 -2872.81; ...
-913.331 11255.1 -2889.03; ...
-912.603 11250.4 -2876.7; ...
-925.416 11256.2 -2876.79; ...
-903.661 11243.6 -2870.06; ...
-853.779 11257.2 -2884.93; ...
-852.635 11251.8 -2871.89; ...
-867.583 11259.9 -2874.14; ...
-841.973 11247.7 -2874.13; ...
-956.106 11267.7 -2876.24; ...
-967.532 11273.4 -2879.98; ...
-941.458 11260 -2869.11; ...
-890.556 11275.4 -2887.58; ...
-890.4 11272 -2877.64; ...
-903.077 11278.9 -2877.94; ...
-882.801 11266.8 -2872.5; ...
-991.61 11282.7 -2874.55; ...
-1003.3 11290.1 -2879.44; ...
-976.884 11275.7 -2874.78; ...
-923.147 11287 -2872.93; ...
-933.649 11292.8 -2878.03; ...
-1028.44 11301.3 -2874.44; ...
-1041.85 11308.6 -2880.62; ...
-1012.65 11293.4 -2874.79; ...
-966.261 11311.6 -2887.71; ...
-964.518 11307.4 -2877.35; ...
-976.074 11313.7 -2877.74; ...
-953.136 11300.8 -2871.93; ...
-941.848 11295.2 -2872.94; ...
-1084.17 11325.8 -2885.75; ...
-1066.16 11319 -2882.75; ...
-1080.05 11323.5 -2882.12; ...
-1053.5 11312.8 -2878.33; ...
-995.64 11321.7 -2873.68; ...
-1008.24 11329.1 -2882.1; ...
-1132.04 11345.2 -2887.86; ...
-1128.25 11344.2 -2882.05; ...
-1106.84 11335.5 -2881.39; ...
-1121.48 11343.4 -2877.59; ...
-1091.48 11327.7 -2879.47; ...
-1047.51 11343.8 -2885.51; ...
-1032.05 11338 -2882.84; ...
-1044.21 11341.5 -2881.72; ...
-1020.14 11332 -2878.63; ...
-1177.99 11362.2 -2885.34; ...
-1159.48 11354.2 -2882.28; ...
-1173.95 11359.7 -2881.76; ...
-1140.46 11347.4 -2877.93; ...
-1129.07 11346.4 -2875.05; ...
-1085.15 11360.8 -2875.77; ...
-1098.21 11367.7 -2880.41; ...
-1064.45 11351.5 -2877.97; ...
-1052.67 11344.9 -2879.08; ...
-1225.86 11381.9 -2886.44; ...
-1222.45 11379.8 -2881.34; ...
-1200.44 11371.8 -2881.27; ...
-1215.22 11377.1 -2879.15; ...
-1185.35 11364.4 -2879.13; ...
-1120.23 11377.5 -2881.73; ...
-1133.06 11383.2 -2881.75; ...
-1109.77 11370.4 -2877.92; ...
-1269.54 11395.4 -2877.52; ...
-1284.3 11400.8 -2881.18; ...
-1249.34 11388.2 -2877.21; ...
-1234.17 11382.9 -2877.19; ...
-1224.61 11379.6 -2874.39; ...
-1175.51 11398.2 -2876.13; ...
-1188.91 11403.4 -2879.86; ...
-1154.88 11390.8 -2877.68; ...
-1143.34 11385.4 -2877.57; ...
-1321.54 11416.9 -2892.2; ...
-1322.99 11415.2 -2875.39; ...
-1333.07 11418.6 -2884.98; ...
-1305.57 11409.4 -2870.94; ...
-1293.32 11403.4 -2873.35; ...
-1231.47 11421.1 -2886.96; ...
-1216.24 11413.1 -2875.41; ...
-1228.84 11417.9 -2880.57; ...
-1199.77 11406 -2875.26; ...
-1378.14 11432 -2881.06; ...
-1392.24 11435.2 -2882.6; ...
-1358.38 11426.5 -2875.06; ...
-1344.02 11421.3 -2876.94; ...
-1286.44 11438.7 -2887.46; ...
-1270.86 11432.3 -2876.4; ...
-1283.69 11436 -2881.07; ...
-1250.68 11425.8 -2878.94; ...
-1238.33 11421 -2879.94; ...
-1451.99 11450.8 -2880.35; ...
-1465.65 11453.6 -2881.7; ...
-1433.12 11447 -2875.64; ...
-1415.02 11442.3 -2871.4; ...
-1401.46 11437.4 -2874.16; ...
-1341.26 11454.8 -2880.26; ...
-1354.85 11459.1 -2881.91; ...
-1322.94 11448.2 -2874.43; ...
-1305.13 11442.7 -2878.2; ...
-1293.13 11438.5 -2879.91; ...
-3248.66 11466.8 -2891.73; ...
-3231.44 11473.7 -2887.39; ...
-3215.54 11478.9 -2884.77; ...
-3196.6 11483.8 -2883.56; ...
-1506.47 11469.2 -2879.88; ...
-1518.76 11473.1 -2882.73; ...
-1489.56 11462.2 -2872.86; ...
-1475.71 11455.9 -2874.13; ...
-1395.13 11473.6 -2880; ...
-1408.7 11477.8 -2883.35; ...
-1377.06 11465.6 -2872.23; ...
-1364.22 11460.3 -2873.79; ...
-3242.44 11475.7 -2873.19; ...
-3226.37 11479.8 -2874.85; ...
-3212.07 11485 -2871.08; ...
-3193.64 11490.3 -2867.67; ...
-3174.98 11485.7 -2891.71; ...
-3181.5 11488.8 -2878.13; ...
-3156.3 11490.4 -2888.19; ...
-3139.93 11495 -2885.76; ...
-3120.72 11501.5 -2885.48; ...
-1563.18 11486 -2880.77; ...
-1576.42 11489 -2883.34; ...
-1543.82 11480.9 -2874.45; ...
-1528.92 11475.7 -2875.53; ...
-1465.77 11495 -2891.63; ...
-1468.48 11491.2 -2876.7; ...
-1478.26 11495.7 -2883.83; ...
-1450.03 11488.3 -2875.92; ...
-1431.68 11483.4 -2872.72; ...
-1418.07 11479 -2875.49; ...
-3213.53 11522 -2884.95; ...
-3167.94 11490.7 -2879.67; ...
-3153.51 11495.4 -2871.62; ...
-3133.49 11499.8 -2873.91; ...
-3117.54 11506.1 -2867.17; ...
-3100.19 11507.6 -2893.23; ...
-3106.77 11511.6 -2879.3; ...
-3080.28 11509.6 -2891.18; ...
-3062.22 11510.2 -2888.72; ...
-3045.11 11510.7 -2887.98; ...
-3030.3 11512.2 -2886.98; ...
-3017.79 11514.6 -2885.94; ...
-1614.92 11502.8 -2885.92; ...
-1630.54 11507.6 -2884.55; ...
-1599.29 11495.4 -2880.36; ...
-1588 11490.8 -2877.4; ...
-1517.76 11511.3 -2885.61; ...
-1533.68 11515.5 -2877.58; ...
-1504.4 11504.3 -2876.21; ...
-1490.19 11497.6 -2876.15; ...
-3207.84 11526.6 -2869.09; ...
-3193.84 11525.7 -2892.37; ...
-3200.23 11528.1 -2878.78; ...
-3175.6 11529.5 -2891.14; ...
-3157.73 11532.2 -2888.5; ...
-3139.19 11534.1 -2886.94; ...
-3123.74 11535.4 -2884.9; ...
-3103.01 11523.4 -2888.36; ...
-3110.79 11534.9 -2884.39; ...
-3097.11 11515.9 -2877.63; ...
-3112.85 11531.7 -2892.27; ...
-3081.06 11514 -2873; ...
-3092.71 11514.6 -2883.85; ...
-3059.3 11513.2 -2876.68; ...
-3045.43 11514 -2873.82; ...
-3029.79 11515.6 -2872.04; ...
-3012.8 11518.7 -2872.62; ...
-2992.76 11524.4 -2873.16; ...
-2964.16 11528.3 -2892.4; ...
-2975.86 11528.3 -2885.1; ...
-2951.13 11526.5 -2891.42; ...
-2936.44 11526.7 -2888.6; ...
-2920.04 11528.3 -2886.66; ...
-2903.92 11530.9 -2886.05; ...
-2890.57 11533.9 -2885.86; ...
-1689.99 11525.5 -2888.16; ...
-1671.48 11520.1 -2884.41; ...
-1686.08 11523.4 -2882.71; ...
-1655.19 11514.3 -2880.06; ...
-1642.73 11509.6 -2877.73; ...
-1572.3 11528.1 -2888.68; ...
-1587.78 11532.6 -2879.28; ...
-1560.77 11524 -2878.74; ...
-1549.24 11520.4 -2869.28; ...
-3188.39 11530.5 -2881.12; ...
-3175.38 11533.1 -2877.01; ...
-3156.74 11536.1 -2869.93; ...
-3136.29 11537.5 -2874.33; ...
-3122.69 11539.3 -2871.67; ...
-3106.11 11540.9 -2874.28; ...
-3086.23 11543.6 -2880.44; ...
-3069.46 11548.9 -2871.47; ...
-3039.85 11549.8 -2890.37; ...
-3053.07 11549.3 -2883.98; ...
-3027.18 11551.1 -2888.89; ...
-3011.86 11551.9 -2887.16; ...
-2997.48 11552.2 -2883.88; ...
-2973.97 11539.8 -2886.58; ...
-2983.68 11551.6 -2883.07; ...
-2968.09 11532.2 -2872.83; ...
-2985.96 11548.1 -2889.33; ...
-2952.32 11530.2 -2877.43; ...
-2962.64 11530.9 -2883.58; ...
-2936.67 11532.1 -2872.06; ...
-2918.97 11534.9 -2870.57; ...
-2902.21 11537.4 -2871.82; ...
-2885.58 11539.8 -2874.36; ...
-2864.94 11543.5 -2874.6; ...
-2833.49 11545.5 -2892.72; ...
-2845.51 11545.8 -2885.59; ...
-2820.38 11543.8 -2891.74; ...
-2806.65 11544.4 -2889.07; ...
-2792.51 11546.5 -2887.37; ...
-2780.21 11549.3 -2886.86; ...
-1743.57 11540.1 -2885.96; ...
-1758.85 11544.8 -2884.47; ...
-1727.63 11533.9 -2881.16; ...
-1712.04 11529.2 -2879.9; ...
-1697.73 11525.6 -2879.61; ...
-1633.23 11546.2 -2882.83; ...
-1646.11 11550 -2883.99; ...
-1617.11 11541 -2876.71; ...
-1603.81 11537.2 -2869.52; ...
-3039.67 11552.8 -2875.82; ...
-3024.27 11553.7 -2877.82; ...
-3011.91 11555.5 -2874.4; ...
-2996.54 11557.3 -2872.76; ...
-2979.84 11559.5 -2874.11; ...
-2959.21 11564.2 -2874.65; ...
-2926.66 11566.5 -2893.37; ...
-2939.98 11565.5 -2886.23; ...
-2914.68 11568.7 -2890.85; ...
-2900.77 11570.4 -2888.64; ...
-2885.87 11571.4 -2885.77; ...
-2871.18 11571.4 -2882.89; ...
-2844.77 11557.4 -2886.78; ...
-2856.7 11570.3 -2882.64; ...
-2837 11549.4 -2872.86; ...
-2858.7 11566.2 -2889.27; ...
-2821.06 11547.4 -2877.41; ...
-2831.66 11548 -2883.62; ...
-2806.47 11549.6 -2873.31; ...
-2791.27 11552.3 -2873.28; ...
-2775.27 11554.6 -2876.52; ...
-2754.31 11557.4 -2881; ...
-2734.1 11562.3 -2872.72; ...
-2707.52 11564.9 -2891.84; ...
-2718.44 11564.6 -2885.65; ...
-2694.26 11563.1 -2891.18; ...
-2678.7 11563.2 -2888.45; ...
-2661.85 11564.7 -2885.83; ...
-2647.64 11566.2 -2886.43; ...
-1817.45 11565.9 -2888.07; ...
-1799.74 11559.9 -2883.96; ...
-1813.8 11564.2 -2882.54; ...
-1783.45 11553.2 -2879.9; ...
-1770.96 11547.7 -2877.6; ...
-1705.36 11569.6 -2888.08; ...
-1690.08 11564.5 -2880.48; ...
-1701.81 11567.8 -2882.47; ...
-1671.63 11558.1 -2874.13; ...
-1656.49 11552.4 -2875.87; ...
-2926.9 11570.8 -2875.58; ...
-2912.36 11572.8 -2877.16; ...
-2900.49 11575.2 -2873.3; ...
-2885.76 11576.6 -2871.63; ...
-2870.26 11577.4 -2871.25; ...
-2852.95 11578.8 -2873.23; ...
-2829.38 11582.6 -2874.66; ...
-2798.4 11585.4 -2894.71; ...
-2810.85 11584.2 -2887.88; ...
-2786.25 11587.6 -2890.94; ...
-2770.64 11589.4 -2887.76; ...
-2754.19 11590.6 -2885.35; ...
-2739.73 11590.9 -2882.02; ...
-2716.69 11576.5 -2887.02; ...
-2726.11 11589.6 -2882.15; ...
-2711.07 11567.2 -2880.86; ...
-2728.25 11585.8 -2888.02; ...
-2697.58 11565 -2879.26; ...
-2706 11566.8 -2884.92; ...
-2678.8 11565.8 -2875.58; ...
-2658.59 11568.5 -2871.53; ...
-2639.72 11568.8 -2881.46; ...
-2622.58 11571.2 -2886.14; ...
-2604.17 11574.2 -2883.06; ...
-2586.67 11575.1 -2880.81; ...
-2569.44 11574.9 -2879.76; ...
-2552.41 11574.8 -2878.85; ...
-2536.04 11576.3 -2877.45; ...
-2519.34 11579.9 -2877.15; ...
-2504.16 11584.9 -2877.72; ...
-1902.31 11585.1 -2895.48; ...
-1897.22 11584.6 -2886.9; ...
-1873.2 11578.6 -2886.25; ...
-1889.16 11582.5 -2883.18; ...
-1855.5 11574.4 -2882.25; ...
-1839.49 11570.6 -2881.16; ...
-1825.22 11567 -2880.26; ...
-1761.88 11587.3 -2890.2; ...
-1747.67 11580.8 -2880.41; ...
-1759.17 11584.8 -2883.77; ...
-1728.1 11575.5 -2875.4; ...
-1711.48 11570.6 -2879.04; ...
-2798.6 11587.5 -2883.08; ...
-2786.77 11590.2 -2873.49; ...
-2767.81 11592.6 -2875.94; ...
-2754.54 11594.8 -2872.52; ...
-2739.05 11596.3 -2871.24; ...
-2722.27 11597.4 -2874.64; ...
-2701.05 11598.6 -2882.73; ...
-2680.01 11600.6 -2882.79; ...
-2660.47 11600.6 -2882.15; ...
-2641.59 11600.3 -2881.2; ...
-2623.45 11601 -2878.52; ...
-2607.42 11603.7 -2871.58; ...
-2585.13 11605.5 -2890.34; ...
-2593.81 11604.6 -2883.66; ...
-2491.34 11589 -2877.3; ...
-2477.77 11591.3 -2875.99; ...
-2461.96 11592.5 -2874.76; ...
-2443.84 11593 -2874.48; ...
-2424.75 11593 -2874.88; ...
-2405.64 11592.8 -2875.43; ...
-2386.89 11592.6 -2875.79; ...
-2368.45 11592.5 -2875.89; ...
-2350.14 11592.5 -2875.81; ...
-2331.79 11592.6 -2875.7; ...
-2313.36 11592.6 -2875.68; ...
-2294.93 11592.7 -2875.79; ...
-2276.58 11592.7 -2875.99; ...
-2258.39 11592.7 -2876.19; ...
-2240.36 11592.7 -2876.27; ...
-2222.4 11592.6 -2876.12; ...
-2204.44 11592.5 -2875.78; ...
-2186.48 11592.4 -2875.38; ...
-2168.55 11592.3 -2875.01; ...
-2150.53 11592.2 -2874.76; ...
-2132.32 11592.3 -2874.72; ...
-2113.87 11592.4 -2874.93; ...
-2095.28 11592.5 -2875.31; ...
-2076.61 11592.8 -2875.74; ...
-2057.9 11593.2 -2876.13; ...
-2039.19 11593.6 -2876.44; ...
-2020.48 11594.1 -2876.6; ...
-2001.8 11594.5 -2876.48; ...
-1983.16 11594.5 -2875.82; ...
-1963.87 11593.8 -2873.86; ...
-1944.08 11593.3 -2877.28; ...
-1928.54 11590.9 -2879.72; ...
-1911.61 11587.2 -2880.62; ...
-1899.83 11584.6 -2876.04; ...
-1830.49 11606.2 -2894.96; ...
-1825.15 11605.6 -2886.38; ...
-1800.6 11598.2 -2884.72; ...
-1816.56 11602.9 -2882.39; ...
-1783.05 11592.2 -2881.78; ...
-1769.38 11587.6 -2881.57; ...
-2581.4 11608.4 -2879.35; ...
-2564.14 11610.9 -2888.55; ...
-2550.25 11614.1 -2881.51; ...
-2533.81 11615.4 -2878.02; ...
-2516.33 11615.3 -2876.67; ...
-2498.34 11614.9 -2875.99; ...
-2479.4 11615.7 -2874.88; ...
-2458.7 11618.9 -2871.99; ...
-2431.75 11622.4 -2890.77; ...
-2443.1 11621.3 -2885.31; ...
-2419.87 11624.1 -2890.45; ...
-2404.64 11624.9 -2889.24; ...
-2386.87 11625 -2888.45; ...
-2367.9 11624.8 -2888.37; ...
-2348.75 11624.6 -2888.71; ...
-2329.89 11624.5 -2889.1; ...
-2311.36 11624.4 -2889.32; ...
-2293.03 11624.4 -2889.37; ...
-2274.73 11624.4 -2889.37; ...
-2256.41 11624.4 -2889.4; ...
-2238.07 11624.5 -2889.49; ...
-2219.76 11624.6 -2889.56; ...
-2201.5 11624.9 -2889.55; ...
-2183.26 11625.1 -2889.41; ...
-2165.01 11625.3 -2889.16; ...
-2146.68 11625.5 -2888.85; ...
-2128.23 11625.6 -2888.53; ...
-2109.68 11625.7 -2888.28; ...
-2091.1 11625.7 -2888.16; ...
-2072.62 11625.8 -2888.14; ...
-2054.29 11625.8 -2888.13; ...
-2036.14 11625.8 -2888.08; ...
-2018.08 11625.8 -2887.99; ...
-1999.89 11625.8 -2887.93; ...
-1981.28 11625.9 -2888.06; ...
-1962.1 11626.1 -2888.46; ...
-1942.81 11626.3 -2888.75; ...
-1925.25 11626.5 -2887.45; ...
-1915.17 11626.6 -2883.65; ...
-1891.88 11616.7 -2876.18; ...
-1907.26 11623.7 -2880.29; ...
-1869.59 11613.1 -2877.76; ...
-1854.84 11610.9 -2880.16; ...
-1838.72 11607.9 -2880.76; ...
-1826.88 11605.1 -2875.89; ...
-2430.21 11625.1 -2885.88; ...
-2419.52 11626.4 -2882.91; ...
-2403.61 11626.8 -2880.58; ...
-2385.25 11626.8 -2879.61; ...
-2366.15 11626.6 -2879.59; ...
-2347.13 11626.5 -2879.93; ...
-2328.45 11626.4 -2880.24; ...
-2310.05 11626.5 -2880.37; ...
-2291.74 11626.5 -2880.41; ...
-2273.42 11626.5 -2880.46; ...
-2255.09 11626.6 -2880.57; ...
-2236.78 11626.8 -2880.69; ...
-2218.54 11627.1 -2880.69; ...
-2200.35 11627.5 -2880.55; ...
-2182.19 11627.7 -2880.31; ...
-2164.01 11627.9 -2880.01; ...
-2145.73 11628 -2879.64; ...
-2127.25 11628.1 -2879.26; ...
-2108.6 11628.1 -2878.99; ...
-2089.92 11628.2 -2878.89; ...
-2071.36 11628.1 -2878.89; ...
-2053.03 11628.1 -2878.89; ...
-2034.9 11628 -2878.83; ...
-2016.8 11627.8 -2878.71; ...
-1998.47 11627.8 -2878.64; ...
-1979.72 11627.9 -2878.69; ...
-1960.76 11628.1 -2878.74; ...
-1942.64 11628.2 -2878.34; ...
-1927.51 11627.9 -2877.14; ...
-1917.01 11626.4 -2875.9; ...
-2531.72 5100.99 -2872.84; ...
-2527.08 5102.2 -2865.72; ...
-2503.97 5097.27 -2858.99; ...
-2519.6 5101.03 -2861.51; ...
-2480.17 5093.49 -2853.95; ...
-2458.92 5090.99 -2859.44; ...
-2442.72 5089.9 -2863.09; ...
-2426.35 5089.27 -2864.05; ...
-2408.03 5089.17 -2863.76; ...
-2387.16 5090.16 -2862.03; ...
-2367.33 5093.22 -2863.78; ...
-2350.36 5095.24 -2863.27; ...
-2332.19 5095.88 -2863.12; ...
-2313.81 5096.04 -2863.07; ...
-2295.35 5095.97 -2863.03; ...
-2276.69 5095.58 -2862.86; ...
-2257.2 5094.08 -2861.97; ...
-2238.84 5091.17 -2864.16; ...
-2221.71 5089.48 -2863.81; ...
-2203.28 5089.13 -2863.53; ...
-2184.94 5089.3 -2863.34; ...
-2166.76 5089.54 -2863.42; ...
-2148.66 5089.7 -2863.72; ...
-2130.53 5089.71 -2863.91; ...
-2112.23 5089.53 -2863.45; ...
-2093.47 5089.31 -2861.68; ...
-2072.85 5089.8 -2856.25; ...
-2052.23 5092.88 -2860.69; ...
-2041.15 5095.02 -2854.68; ...
-2019.07 5102.72 -2868.63; ...
-2021.75 5099.87 -2853.41; ...
-2008.75 5108 -2861.72; ...
-2674.91 5120.98 -2874.44; ...
-2663.3 5122.08 -2868.86; ...
-2654.39 5123.12 -2863.93; ...
-2629.48 5118.13 -2861.44; ...
-2645.86 5122.05 -2861.65; ...
-2607.37 5114.69 -2860.18; ...
-2588.43 5112.08 -2856.65; ...
-2569.61 5109.36 -2861.3; ...
-2554.85 5107.15 -2863.55; ...
-2539.4 5104.89 -2862.44; ...
-2529.03 5103.83 -2857.84; ...
-2472.36 5124.92 -2873.03; ...
-2462.9 5123.41 -2867.87; ...
-2454.53 5121.83 -2863.2; ...
-2427.8 5120.82 -2858.83; ...
-2445.54 5121.08 -2860.38; ...
-2403.47 5119.12 -2857.17; ...
-2382.7 5116.07 -2854.74; ...
-2361.23 5113.71 -2861.75; ...
-2344.79 5112.42 -2866.51; ...
-2328.37 5111.79 -2868.13; ...
-2310.93 5111.76 -2868.38; ...
-2293.4 5111.82 -2867.51; ...
-2276.45 5112.02 -2864.79; ...
-2262.34 5112.48 -2857.8; ...
-2228.96 5123.89 -2870.82; ...
-2241.71 5120.48 -2860.85; ...
-2217.16 5125.61 -2871.64; ...
-2202.14 5125.92 -2871.39; ...
-2184.27 5125.43 -2871.27; ...
-2164.76 5124.78 -2871.51; ...
-2145.19 5124.45 -2871.72; ...
-2126.95 5124.69 -2871.5; ...
-2111.27 5125.38 -2870.88; ...
-2098.8 5125.83 -2870.93; ...
-1996.38 5110.88 -2866.52; ...
-1981.63 5108.57 -2864.62; ...
-1964.8 5106.81 -2861.12; ...
-1943.67 5107.52 -2856.04; ...
-1923.37 5108.49 -2862.41; ...
-1908.76 5109.55 -2860.65; ...
-1891.09 5110.75 -2858.98; ...
-1871.97 5112.79 -2857.17; ...
-1851.87 5116.72 -2852.85; ...
-1825.6 5115.72 -2872.98; ...
-1836.49 5115.73 -2867.1; ...
-1816.28 5118.13 -2871.62; ...
-1805.86 5120.42 -2869.12; ...
-2768.98 5141.42 -2872.9; ...
-2763.89 5140.74 -2866.36; ...
-2777.66 5144.19 -2860.97; ...
-2751.93 5137.41 -2863.85; ...
-2736.85 5134.27 -2859.83; ...
-2721.29 5131.73 -2856.05; ...
-2702.1 5128.91 -2853.41; ...
-2679.51 5125.98 -2859.93; ...
-2664.42 5125.93 -2857.98; ...
-2654.79 5125.09 -2856.69; ...
-2599.66 5145.06 -2873.8; ...
-2588.44 5143.31 -2869.78; ...
-2572.63 5140.99 -2866.83; ...
-2561.91 5139.35 -2863.33; ...
-2538.99 5134.58 -2858.98; ...
-2553.42 5137.73 -2860.96; ...
-2516.26 5130.05 -2854.13; ...
-2496.25 5126.46 -2859.59; ...
-2479.32 5124 -2862.86; ...
-2466.17 5121.85 -2858.8; ...
-2455.87 5120.72 -2856.72; ...
-2227.53 5125.65 -2864.28; ...
-2216.99 5126.88 -2862.48; ...
-2202.2 5126.74 -2860.89; ...
-2184.1 5126.06 -2860.47; ...
-2164.58 5125.39 -2860.85; ...
-2145.3 5125.08 -2861.25; ...
-2127.39 5125.19 -2861.34; ...
-2111.05 5125.45 -2861.67; ...
-2094.43 5125.55 -2863.95; ...
-2074.02 5126.3 -2867.45; ...
-2055.96 5126.79 -2864.92; ...
-2038.4 5127.04 -2863.19; ...
-2019.5 5127.83 -2860.99; ...
-1998.3 5130.05 -2856.81; ...
-1982.12 5134.8 -2859.22; ...
-1961.05 5139.23 -2873.3; ...
-1966.6 5137.52 -2860.34; ...
-1946.03 5140.6 -2868.8; ...
-1947.54 5138.66 -2855.92; ...
-1928.73 5140.58 -2865.12; ...
-1930.36 5138.71 -2852.3; ...
-1915.85 5140.21 -2860.65; ...
-1912.57 5139.29 -2848.83; ...
-1902.97 5141.09 -2859.96; ...
-1825.59 5118.68 -2866.71; ...
-1816.21 5121.33 -2862.57; ...
-1799.17 5124.43 -2857.51; ...
-1777.74 5125.46 -2865.42; ...
-1763.1 5130.14 -2858.19; ...
-1751.51 5133.45 -2852.28; ...
-1730.98 5135.47 -2865.27; ...
-1737.52 5135.69 -2853.5; ...
-1721.46 5138.03 -2857.19; ...
-2931.32 5161.89 -2872.52; ...
-2920.59 5161.62 -2866.94; ...
-2910.12 5161.4 -2862.61; ...
-2884.68 5156.52 -2862.83; ...
-2900.09 5159.99 -2862.32; ...
-2863.96 5153.51 -2860.95; ...
-2846.42 5151.36 -2860.19; ...
-2828.58 5149.54 -2858.62; ...
-2810.25 5148.29 -2855.69; ...
-2794.42 5146.95 -2850.22; ...
-2690.91 5163.47 -2874.7; ...
-2681.14 5161.22 -2869.64; ...
-2673.07 5159.22 -2864.69; ...
-2649.55 5152.08 -2857.44; ...
-2665.39 5156.78 -2861.27; ...
-2625.36 5147.48 -2861.05; ...
-2605.87 5144.76 -2863.78; ...
-2588.84 5142.35 -2859.92; ...
-2573.59 5140.44 -2857.65; ...
-2562.39 5138.96 -2856.64; ...
-1885.14 5143.92 -2861.76; ...
-1866.58 5147.64 -2862.6; ...
-1856.41 5149.8 -2856.71; ...
-1831.64 5155.05 -2871.38; ...
-1838.31 5152.89 -2856.78; ...
-1817.22 5156.56 -2865.37; ...
-1818.63 5154.83 -2851.42; ...
-1803.8 5157.24 -2861.12; ...
-1798.41 5156.39 -2850.2; ...
-1790.27 5158.93 -2862.98; ...
-1703.3 5140.5 -2862.44; ...
-1685.4 5144.26 -2858.27; ...
-1665.64 5149.39 -2854.68; ...
-1648.44 5153.53 -2858.69; ...
-1638.23 5156.44 -2857.39; ...
-1619.56 5157.26 -2868.8; ...
-1627.89 5157.93 -2858.35; ...
-1613.08 5160.53 -2855.6; ...
-3008.64 5175.84 -2872.35; ...
-3004.58 5174.9 -2864.41; ...
-3018.03 5179.26 -2858.13; ...
-2993.37 5171.63 -2861.77; ...
-2979.01 5168.76 -2857.73; ...
-2961.95 5166.59 -2856.56; ...
-2940.75 5164.74 -2857.26; ...
-2922.18 5163.93 -2851.41; ...
-2907.74 5162.46 -2854.76; ...
-2823.47 5180.99 -2871.78; ...
-2818.29 5180.48 -2864.34; ...
-2833.6 5184.18 -2858.57; ...
-2804.86 5177.87 -2858.76; ...
-2786.62 5174.28 -2863.42; ...
-2772.85 5172.79 -2859.79; ...
-2755.28 5170.99 -2857.59; ...
-2736.17 5168.63 -2854.48; ...
-2715.45 5166.52 -2859.91; ...
-2696.88 5164.01 -2863.34; ...
-2683.34 5161.18 -2859.41; ...
-2674.08 5158.87 -2857.45; ...
-1776.92 5162.75 -2870.76; ...
-1757.49 5165.14 -2861.8; ...
-1736.37 5168.72 -2865.54; ...
-1722.05 5170.88 -2860.76; ...
-1705.54 5173.85 -2855.87; ...
-1691.47 5175.49 -2856.36; ...
-1674.29 5179.55 -2872.63; ...
-1680.49 5177.07 -2860.79; ...
-1666.81 5181.14 -2859.47; ...
-1592.62 5164.91 -2860.57; ...
-1575.18 5170.87 -2861.39; ...
-1564.53 5174.48 -2860.55; ...
-1536.56 5176.2 -2868.52; ...
-1550.12 5176.41 -2860.27; ...
-1527.42 5176.98 -2868.35; ...
-3085.3 5193.67 -2863.62; ...
-3094.71 5199.56 -2863.94; ...
-3067.46 5188.14 -2860.13; ...
-3050.44 5184.73 -2855.67; ...
-3034.91 5183.01 -2849.51; ...
-2990.8 5198.6 -2871.75; ...
-2993.76 5194.4 -2857.23; ...
-3003.45 5198.5 -2864.98; ...
-2975.7 5192.56 -2856.31; ...
-2957.57 5191.42 -2855.83; ...
-2938.86 5191.19 -2856.74; ...
-2919.78 5191.41 -2858.39; ...
-2900.72 5191.39 -2859.59; ...
-2882.24 5190.7 -2859.41; ...
-2865.03 5189.32 -2857.63; ...
-2851.39 5187.58 -2854.14; ...
-1648.74 5186.14 -2866.83; ...
-1631.02 5189.06 -2857.71; ...
-1613.59 5192.02 -2861.06; ...
-1603.1 5193.73 -2860.54; ...
-1582.68 5198.28 -2867.38; ...
-1590.78 5196.13 -2860; ...
-1535.52 5177.78 -2859.52; ...
-1522.82 5179.03 -2859.57; ...
-1503.98 5181.39 -2862.93; ...
-1486.17 5187.47 -2855.85; ...
-1471.38 5191.88 -2855.76; ...
-1448.43 5195.3 -2868.68; ...
-1458.05 5194.7 -2858.76; ...
-3152.36 5211.42 -2867.86; ...
-3162.09 5217.75 -2862.26; ...
-3142.06 5205.88 -2859.57; ...
-3125.08 5201.6 -2852.21; ...
-3107.01 5201.12 -2856.32; ...
-3093.86 5207.07 -2860.05; ...
-3082.71 5215.28 -2869.53; ...
-3080.5 5211.84 -2860.11; ...
-3094.65 5216.49 -2861; ...
-3100.35 5200.92 -2865.25; ...
-3065.2 5210.97 -2859.39; ...
-3047.66 5207.93 -2857.83; ...
-3030.11 5202.93 -2853.68; ...
-3015.73 5198.95 -2856.85; ...
-1577.22 5199.35 -2861.84; ...
-1561.03 5204.18 -2861.91; ...
-1540.57 5209.18 -2853.46; ...
-1514.75 5212.63 -2869.51; ...
-1526.35 5211.33 -2864.33; ...
-1504.65 5214.09 -2867.96; ...
-1495.62 5217.08 -2867.62; ...
-1444.96 5196.87 -2862.89; ...
-1431.18 5199.16 -2864.86; ...
-1413.34 5201.5 -2860.81; ...
-1395.95 5202.84 -2857.64; ...
-1377.55 5204.61 -2856.63; ...
-1356.59 5207.15 -2855.98; ...
-1336.45 5209.09 -2860.75; ...
-1324.05 5211.43 -2861.34; ...
-1303.92 5213.3 -2872.28; ...
-1311.1 5213.69 -2865.67; ...
-3263.16 5228.09 -2867.77; ...
-3272.88 5233.68 -2858.83; ...
-3249.94 5224.79 -2861.8; ...
-3234.38 5222.93 -2858.18; ...
-3217.11 5222.61 -2856.23; ...
-3199.46 5223.19 -2854.16; ...
-3184.32 5223.88 -2850.96; ...
-3168.77 5224.28 -2859.66; ...
-3153.25 5227.34 -2866.84; ...
-3175.58 5232.5 -2859.01; ...
-3138.44 5228.14 -2861.66; ...
-3121.79 5225.41 -2856.33; ...
-3107.95 5220.1 -2851.03; ...
-1512.74 5213.65 -2858; ...
-1500.6 5215.76 -2860.32; ...
-1489.65 5220 -2858.9; ...
-1468.51 5226.88 -2858.7; ...
-1450.99 5230.02 -2858.05; ...
-1427.32 5232.37 -2867.25; ...
-1437.15 5231.88 -2860.13; ...
-1420.77 5233.7 -2867.2; ...
-1300.39 5216.74 -2868.11; ...
-1289.17 5222.97 -2867.38; ...
-1263.09 5232.45 -2875.13; ...
-1272.29 5230.67 -2868.69; ...
-3337.28 5246.67 -2867.8; ...
-3348.15 5252.2 -2859.7; ...
-3324.45 5242.67 -2860.59; ...
-3308.85 5239.91 -2854.96; ...
-3291.91 5239.88 -2849.74; ...
-3277.79 5242.64 -2858.51; ...
-3265.05 5250.46 -2869.61; ...
-3259.67 5246.93 -2863.29; ...
-3278.37 5251.19 -2857.97; ...
-3282.57 5236.92 -2862.26; ...
-3245.59 5247.09 -2862.15; ...
-3228.78 5246.77 -2860.78; ...
-3211.68 5245.73 -2859.43; ...
-3196.31 5242.81 -2856.37; ...
-3185.27 5237.62 -2851.35; ...
-1425.65 5233.07 -2861.55; ...
-1416.78 5235.64 -2859.96; ...
-1402.66 5240.13 -2859.85; ...
-1367.98 5248.57 -2868.22; ...
-1383.29 5245.76 -2861.01; ...
-1357.6 5251.57 -2866.03; ...
-1348.23 5255.55 -2866.18; ...
-1260.84 5236.37 -2868.44; ...
-1250.91 5244 -2865.26; ...
-1222.45 5257.62 -2869.01; ...
-1235.39 5253.78 -2863.85; ...
-3400.42 5263.87 -2861.25; ...
-3408.97 5270.11 -2863.06; ...
-3383.28 5258.11 -2854.8; ...
-3365.6 5256.99 -2850.36; ...
-3351.25 5261.01 -2858.51; ...
-3338.06 5269.6 -2869.33; ...
-3332.9 5265.73 -2863.34; ...
-3351.74 5270.66 -2857.86; ...
-3356.55 5255.02 -2862.98; ...
-3318.87 5265.04 -2861.96; ...
-3303.15 5261.97 -2858.32; ...
-3290.81 5256.68 -2850.05; ...
-1368.65 5250.54 -2855.78; ...
-1356.09 5255.99 -2853.01; ...
-1342.32 5260.51 -2858.97; ...
-1328.69 5265.29 -2862.99; ...
-1298.99 5271.16 -2866.31; ...
-1312.34 5271.17 -2859.24; ...
-1291.28 5274.2 -2866.62; ...
-1225.91 5260.93 -2859.92; ...
-1208.92 5262.06 -2871.25; ...
-1216.73 5265.93 -2860.17; ...
-1198.34 5266.98 -2869.28; ...
-3448.76 5280.64 -2865.86; ...
-3458.52 5287.38 -2858.55; ...
-3435.42 5274.54 -2854.98; ...
-3420.04 5272.16 -2856.84; ...
-3406.82 5278.46 -2860.03; ...
-3395.9 5286.84 -2869.94; ...
-3392.02 5284.07 -2860.8; ...
-3406.43 5289.08 -2860.67; ...
-3413.93 5271.98 -2865.11; ...
-3377.46 5282.31 -2857.48; ...
-3364.63 5276.76 -2849.52; ...
-1297.8 5276.38 -2856.52; ...
-1285.65 5280.31 -2859.63; ...
-1270.93 5284.67 -2863.46; ...
-1240.85 5288.14 -2869.6; ...
-1252.35 5288.65 -2864.74; ...
-1234.34 5291.2 -2869.11; ...
-1205.41 5269.48 -2862.61; ...
-1194.11 5274.35 -2862.67; ...
-1176.78 5278.58 -2865.65; ...
-1159.32 5285.35 -2863.27; ...
-1142.98 5290.16 -2863.25; ...
-3492.67 5300.25 -2860.55; ...
-3498.57 5308.53 -2865.36; ...
-3476.03 5295.79 -2851.65; ...
-3461.42 5297.73 -2858.51; ...
-3450.4 5304.9 -2869.76; ...
-3444.48 5300.68 -2862.83; ...
-3462.73 5307.08 -2857.86; ...
-3467.33 5291.85 -2863.48; ...
-3431.5 5298.52 -2858.9; ...
-3418.53 5294.13 -2851.11; ...
-1240.17 5291.49 -2863.41; ...
-1230.63 5296.9 -2861.13; ...
-1217.8 5300.49 -2862.93; ...
-1196.32 5312.03 -2866.24; ...
-1206.01 5308.97 -2858.12; ...
-1129.9 5293.07 -2866.5; ...
-1118.92 5298.29 -2864.11; ...
-1104.39 5304.36 -2863.09; ...
-1089.17 5310.38 -2864; ...
-3539.58 5324.98 -2873.51; ...
-3538.04 5319.24 -2863.13; ...
-3550.79 5324.9 -2860.56; ...
-3526.14 5313.54 -2855.73; ...
-3511.85 5310.76 -2855.53; ...
-3498.15 5316.1 -2858.51; ...
-3486.53 5318.02 -2862.05; ...
-3501.73 5326.57 -2860.71; ...
-3474.93 5313.86 -2850.42; ...
-1190.46 5316.07 -2859.62; ...
-1173.39 5319.15 -2863.88; ...
-1156.19 5319.95 -2859.35; ...
-1142.73 5320.38 -2859.95; ...
-1130.64 5327.33 -2859.76; ...
-1076.96 5314.16 -2866.28; ...
-1066.95 5319.89 -2864.04; ...
-1053.15 5326.36 -2864.17; ...
-3579.65 5335.35 -2867.07; ...
-3594.19 5340.37 -2858.56; ...
-3566.5 5330.25 -2853.8; ...
-3521.08 5338.02 -2863.93; ...
-3533.86 5344.96 -2861.62; ...
-3529.27 5340.43 -2872.92; ...
-3511.12 5332.35 -2853.79; ...
-1116.61 5334.82 -2863.72; ...
-1105.78 5341.52 -2862.03; ...
-1091.36 5349.38 -2862.67; ...
-1040.7 5330.98 -2865.36; ...
-1033.06 5336.64 -2860.26; ...
-1013.06 5338.95 -2870.45; ...
-1020.32 5340.96 -2860.13; ...
-1004.63 5345.46 -2861.49; ...
-3631.47 5356.54 -2871.83; ...
-3639.72 5363.67 -2864.06; ...
-3620.84 5350.8 -2860.63; ...
-3607.69 5345.81 -2849.82; ...
-3555.83 5358.89 -2866.86; ...
-3568.01 5364.56 -2858.75; ...
-3545.02 5351.59 -2855.62; ...
-1079.25 5354.35 -2863.71; ...
-1069.03 5360.21 -2861.17; ...
-1054.53 5367.46 -2861.53; ...
-989.028 5349.38 -2867.25; ...
-977.944 5355.28 -2859.62; ...
-956.809 5360.56 -2870.36; ...
-963.944 5360.33 -2859.71; ...
-948.443 5365.94 -2861.13; ...
-3687.5 5374.1 -2868.32; ...
-3696.65 5379.61 -2860.3; ...
-3675.57 5370.6 -2858.85; ...
-3661.37 5369.62 -2849.56; ...
-3644.92 5371.19 -2858.37; ...
-3629.81 5373.3 -2872.43; ...
-3652.25 5379.98 -2854.6; ...
-3613.91 5374.72 -2866.86; ...
-3596.92 5374.13 -2858.94; ...
-3580.76 5370.39 -2850.36; ...
-1041.31 5371.85 -2861.77; ...
-1032.84 5374.95 -2856.77; ...
-1015.58 5382.03 -2868.29; ...
-1020.38 5379.68 -2857.96; ...
-1004.52 5385.25 -2861.07; ...
-935.97 5369.95 -2864.47; ...
-918.767 5376.03 -2870.54; ...
-924.57 5376.07 -2861.57; ...
-911.726 5382.57 -2862; ...
-3727 5391.35 -2866.3; ...
-3738.75 5397.41 -2861.85; ...
-3713.83 5388.15 -2854.26; ...
-3700.14 5389.55 -2858.51; ...
-3688.66 5396.98 -2871.55; ...
-3683.85 5392.55 -2862.96; ...
-3698.89 5400.44 -2861.83; ...
-3705.6 5384.12 -2864.91; ...
-3672.66 5390.33 -2857.78; ...
-3661.08 5386.66 -2848.94; ...
-988.325 5389.17 -2864.94; ...
-976.952 5392.02 -2858.77; ...
-959.87 5399.2 -2868.28; ...
-963.737 5396.91 -2859.05; ...
-949.605 5403.68 -2861.09; ...
-900.828 5387.23 -2865.45; ...
-882.654 5394.22 -2872; ...
-888.864 5394.19 -2862.08; ...
-874.758 5400.55 -2862.66; ...
-3747.39 5405.51 -2858.88; ...
-3752.29 5415.48 -2857.98; ...
-3707.67 5410.19 -2860.25; ...
-3718.19 5417.72 -2857.33; ...
-938.121 5409.05 -2864.09; ...
-921.458 5418.77 -2870.72; ...
-925.668 5414.94 -2861.53; ...
-911.558 5422.08 -2863.05; ...
-861.29 5405.39 -2869.67; ...
-848.791 5412.8 -2864.21; ...
-835.017 5420.76 -2858.74; ...
-3780.8 5430.14 -2866.59; ...
-3788.89 5435.64 -2860.43; ...
-3768.39 5427.44 -2852.93; ...
-3755.23 5426.27 -2858.51; ...
-3741.61 5425.18 -2865.39; ...
-3760.8 5435.83 -2857.29; ...
-3729.68 5422.25 -2852.56; ...
-898.094 5427.03 -2867.08; ...
-886.798 5431.7 -2862.05; ...
-873.579 5439.84 -2858.01; ...
-819.5 5426.83 -2859.6; ...
-807.616 5430.99 -2861.24; ...
-797.288 5436.33 -2859.84; ...
-3804.75 5447.48 -2857.86; ...
-3810.25 5455.77 -2865.15; ...
-3791.96 5444.64 -2858.51; ...
-3780.76 5451.26 -2870.61; ...
-3777.07 5446.26 -2860.83; ...
-3790.9 5453.83 -2861.55; ...
-3797.14 5440.83 -2867.66; ...
-3768.56 5441.86 -2851.94; ...
-857.043 5446.75 -2859.26; ...
-845.555 5450.62 -2858.17; ...
-827.521 5456.65 -2865.52; ...
-835.543 5454.57 -2858.69; ...
-783.878 5442.98 -2860.04; ...
-770.726 5448.65 -2860.75; ...
-758.461 5454.65 -2857.98; ...
-3833.8 5463.21 -2861.23; ...
-3844.25 5470.74 -2857.38; ...
-3822.24 5458.72 -2857.52; ...
-3810.32 5463 -2858.51; ...
-3801.03 5461.08 -2858.63; ...
-3813.62 5473.46 -2859.66; ...
-824.142 5460.92 -2857.22; ...
-812.142 5466.37 -2859.34; ...
-790.774 5472.9 -2866.62; ...
-798.061 5471.64 -2858.45; ...
-743.598 5459.95 -2860.41; ...
-729.468 5464.5 -2863.12; ...
-716.425 5469.25 -2864.44; ...
-704.579 5474.71 -2863.95; ...
-3871.46 5490.46 -2873.1; ...
-3870.32 5485.07 -2862.19; ...
-3882.54 5490.51 -2860.83; ...
-3859.24 5481.24 -2854.67; ...
-3847.05 5481.36 -2858.51; ...
-3835.83 5488.21 -2869.99; ...
-3831.29 5483.11 -2860.55; ...
-3846.15 5491.74 -2861.13; ...
-3852.02 5477.43 -2865.5; ...
-3821.29 5479.07 -2853.08; ...
-787.358 5475.41 -2861.25; ...
-777.18 5480.9 -2860.87; ...
-753.915 5489.39 -2867.31; ...
-762.326 5486.75 -2861.13; ...
-696.634 5478.79 -2862.86; ...
-678.325 5487.86 -2867.87; ...
-687.935 5485.62 -2859.77; ...
-3907.16 5507.92 -2872.62; ...
-3906.3 5501.87 -2861.67; ...
-3919.23 5508.42 -2858.42; ...
-3897.16 5495.61 -2853.01; ...
-3854.92 5500.85 -2858.79; ...
-3865.62 5509.81 -2859.89; ...
-3860.2 5504.88 -2871.27; ...
-749.73 5492.43 -2860.24; ...
-733.482 5500.48 -2861.67; ...
-716.103 5507.03 -2862.11; ...
-703.862 5512.46 -2863.7; ...
-675.191 5493.56 -2858.26; ...
-662.1 5499.54 -2860.4; ...
-636.731 5505.7 -2868.06; ...
-647.039 5504.89 -2862.22; ...
-625.213 5512.75 -2866.92; ...
-3946.18 5520.13 -2865.04; ...
-3955.88 5526.89 -2858.92; ...
-3935.56 5514.77 -2852.81; ...
-3892.31 5522 -2860.31; ...
-3904.1 5528.67 -2866.21; ...
-3897.67 5524.37 -2873.53; ...
-3877.65 5515.8 -2852.55; ...
-696.14 5516.71 -2863.43; ...
-680.161 5525.71 -2868.15; ...
-687.997 5523.8 -2860.27; ...
-635.881 5510.59 -2860.34; ...
-628.964 5517.82 -2856.11; ...
-606.332 5522.3 -2869.51; ...
-617.374 5523.39 -2857.95; ...
-3983.34 5538.68 -2863.59; ...
-3992.47 5545.18 -2858.27; ...
-3970.67 5534.56 -2853.16; ...
-3957.23 5536.45 -2858.51; ...
-3944.69 5544.84 -2870.13; ...
-3939.75 5540.04 -2861.4; ...
-3957.09 5547.22 -2859.24; ...
-3962.89 5531.21 -2864.23; ...
-3926.98 5536.12 -2855.27; ...
-3913.88 5531.27 -2857.22; ...
-675.58 5531.75 -2858.94; ...
-662.911 5537.02 -2861.81; ...
-634.41 5541.82 -2869.64; ...
-646.343 5541.27 -2864.61; ...
-622.538 5550.06 -2867.58; ...
-607.989 5528.51 -2858.56; ...
-585.656 5533.43 -2871.36; ...
-597.917 5536.87 -2856.65; ...
-567.474 5548.33 -2867.84; ...
-4017.52 5563.22 -2873.5; ...
-4016.51 5557.37 -2861.27; ...
-4027.08 5563.76 -2860.79; ...
-4006.07 5553.38 -2854.48; ...
-3993.95 5554.82 -2858.51; ...
-3981.36 5562.84 -2869.67; ...
-3977.38 5557.46 -2859.82; ...
-3992.02 5566.21 -2860.1; ...
-3999.51 5550.58 -2865.51; ...
-3967.83 5553.36 -2852.41; ...
-633.376 5546.41 -2862.21; ...
-626.177 5554.72 -2857.57; ...
-604.912 5563.8 -2869.76; ...
-613.939 5562.88 -2858.63; ...
-580.916 5547.9 -2856.63; ...
-568.846 5557.54 -2855.06; ...
-548.802 5560.99 -2869.06; ...
-557.799 5563.29 -2857.99; ...
-4040.38 5572.32 -2857.29; ...
-4048.63 5581.41 -2856.28; ...
-4000.3 5575.29 -2857.51; ...
-4010.92 5584.23 -2859.75; ...
-4004.82 5579.4 -2870.82; ...
-604.212 5569.58 -2859.43; ...
-586.166 5581.23 -2870.38; ...
-595.583 5577.06 -2859.57; ...
-549.102 5569.61 -2858.68; ...
-530.246 5577.26 -2867.74; ...
-540.046 5577.83 -2858.72; ...
-4072.77 5593.86 -2864.68; ...
-4081.67 5600.01 -2858.57; ...
-4060.74 5589.76 -2854.64; ...
-4049.04 5591.54 -2858.51; ...
-4036.86 5599.56 -2869.1; ...
-4032.83 5593.83 -2859.3; ...
-4048.29 5602.62 -2858.8; ...
-4054.3 5586.45 -2863.68; ...
-4023.14 5589.64 -2852.98; ...
-586.969 5585.09 -2858.6; ...
-568.3 5598.81 -2869.81; ...
-578.953 5595.55 -2854.68; ...
-530.932 5586.51 -2858.41; ...
-511.992 5595.55 -2866.45; ...
-521.645 5596 -2858.02; ...
-4110.05 5618.68 -2873.07; ...
-4108.46 5614.39 -2862.38; ...
-4120.9 5620.23 -2860.54; ...
-4097.47 5610.64 -2854.85; ...
-4085.77 5609.91 -2858.51; ...
-4072.12 5617.97 -2868.33; ...
-4068.16 5612.68 -2859.81; ...
-4084.99 5620.38 -2858.48; ...
-4090.3 5606.38 -2865.24; ...
-4058.44 5608.63 -2852.33; ...
-569.172 5603.54 -2855.37; ...
-553.762 5610.85 -2869.87; ...
-561.044 5610.88 -2854.97; ...
-512.321 5605.58 -2857.62; ...
-493.493 5614.66 -2866.15; ...
-503.008 5615.31 -2857.32; ...
-4169.89 5644.56 -2866.51; ...
-4161.69 5636.57 -2855.12; ...
-4174.76 5642.81 -2854.94; ...
-4151.19 5639.21 -2870.25; ...
-4147.1 5631.25 -2861.39; ...
-4136.28 5625.86 -2855.46; ...
-4097.98 5629.2 -2853.83; ...
-4106.97 5637.17 -2864.5; ...
-4099.8 5632.67 -2870.85; ...
-547.539 5622.26 -2854.69; ...
-532.565 5630.47 -2861.61; ...
-521.301 5639.53 -2861.65; ...
-493.704 5625.1 -2857.13; ...
-474.911 5634.05 -2866.28; ...
-484.714 5635.02 -2856.99; ...
-4186.67 5655.99 -2871.4; ...
-4182.12 5648.73 -2859.05; ...
-4192.16 5655.77 -2853.87; ...
-4150.04 5646.63 -2867.69; ...
-4154.07 5661.58 -2868.98; ...
-4141.47 5653.67 -2853.58; ...
-4153.3 5660.8 -2857.86; ...
-4159.27 5644.46 -2873.19; ...
-4127.3 5646.78 -2858.55; ...
-4137.5 5648.7 -2866.38; ...
-4116.39 5640.78 -2857.79; ...
-513.101 5646.15 -2863.19; ...
-505.162 5656.62 -2857.38; ...
-475.685 5644.92 -2856.97; ...
-456.559 5653.02 -2866.5; ...
-466.783 5654.35 -2856.95; ...
-4200.67 5669.6 -2874.79; ...
-4199.94 5664.03 -2861.33; ...
-4211.9 5674.17 -2863.37; ...
-4160.96 5671.8 -2871.65; ...
-4160.84 5668.73 -2861.8; ...
-4171.77 5678.89 -2859.83; ...
-494.215 5665.34 -2857.58; ...
-472.051 5682.66 -2868.33; ...
-484.174 5672.97 -2862.24; ...
-457.863 5663.53 -2857.02; ...
-438.528 5671.33 -2865.99; ...
-449.484 5671.89 -2856.89; ...
-4224.71 5683.96 -2861.22; ...
-4232.03 5692.42 -2858.15; ...
-4185.25 5687.14 -2861.29; ...
-4195.68 5694.3 -2858.42; ...
-4191.94 5688.16 -2869.05; ...
-475.568 5683.01 -2854.58; ...
-457.886 5695.3 -2869.33; ...
-467.241 5690.74 -2856.72; ...
-440.851 5680.6 -2856.1; ...
-420.188 5688.98 -2865.23; ...
-431.805 5690.46 -2852.91; ...
-4243.61 5704.39 -2859.49; ...
-4251.85 5712.01 -2857.76; ...
-4232.67 5701.72 -2858.51; ...
-4227.23 5712.46 -2863.73; ...
-4218.75 5705.22 -2857.18; ...
-4233.83 5709.88 -2852.38; ...
-4237.79 5698.17 -2866.17; ...
-4207.52 5701.85 -2851.73; ...
-459.376 5699.95 -2853.65; ...
-441.375 5710.65 -2869.27; ...
-451.203 5707.63 -2855.91; ...
-421.408 5697.92 -2853.85; ...
-402.398 5706.97 -2864.75; ...
-413.081 5705.43 -2853.78; ...
-4261.86 5723.11 -2860.82; ...
-4269.79 5730.6 -2859.46; ...
-4251.03 5720.08 -2858.51; ...
-4243.7 5728.63 -2865.57; ...
-4239.53 5717.78 -2855.21; ...
-4250.91 5727.22 -2851.29; ...
-4256.73 5717.06 -2866.38; ...
-443.398 5716.95 -2853.2; ...
-427.271 5722.69 -2871.08; ...
-433.864 5724.06 -2855.82; ...
-404.289 5715.66 -2852.17; ...
-386.077 5726.93 -2863.74; ...
-396.107 5725.48 -2853.5; ...
-4279.79 5741.14 -2860.78; ...
-4287.52 5748.36 -2859.44; ...
-4269.4 5738.45 -2858.51; ...
-4262.22 5746.62 -2866.31; ...
-4256.66 5735.25 -2853.62; ...
-4269.21 5744.84 -2851.86; ...
-4274.91 5735.47 -2866.6; ...
-420.736 5733.59 -2855.93; ...
-406.247 5739.77 -2861.83; ...
-394.914 5737.95 -2857.79; ...
-387.315 5736.08 -2854; ...
-393.77 5749.8 -2857.53; ...
-398.458 5743.3 -2865.84; ...
-368.345 5745.32 -2863.09; ...
-380.229 5741.95 -2853.67; ...
-4300.65 5759.17 -2857.77; ...
-4306.36 5768.06 -2864.9; ...
-4287.76 5756.81 -2858.51; ...
-4276.35 5760.5 -2868.68; ...
-4274.11 5752.17 -2854.06; ...
-4287.29 5766.07 -2859.89; ...
-4293.56 5753.72 -2866.19; ...
-383.604 5755.99 -2855.51; ...
-376.44 5756.81 -2858.51; ...
-368.676 5754.78 -2853.89; ...
-373.536 5763.49 -2857.82; ...
-379.339 5758.29 -2863.3; ...
-350.27 5763.68 -2862.8; ...
-362.167 5760.12 -2852.76; ...
-4330.07 5775.24 -2863.04; ...
-4344.97 5784.18 -2857.96; ...
-4318.05 5770.81 -2858.65; ...
-4306.12 5775.17 -2858.51; ...
-4296.7 5773.85 -2857.84; ...
-4307.95 5786.81 -2860.92; ...
-365.364 5771.92 -2853.99; ...
-358.077 5775.17 -2858.51; ...
-350.765 5772.91 -2853.92; ...
-355.569 5780.81 -2855.79; ...
-360.987 5775.1 -2862.26; ...
-332.466 5781.4 -2863.39; ...
-344.553 5778.07 -2853.06; ...
-4359.4 5795.45 -2856.89; ...
-4365.48 5803.66 -2862.49; ...
-4318.68 5796.02 -2856.53; ...
-4328.75 5805.43 -2863.97; ...
-347.262 5789.31 -2850.76; ...
-339.714 5793.54 -2858.51; ...
-332.257 5791.76 -2855.32; ...
-336.056 5798.22 -2855.18; ...
-342.208 5792.87 -2861.02; ...
-317.095 5794.39 -2865.22; ...
-326.332 5796.39 -2854.74; ...
-4388.53 5814.22 -2869.77; ...
-4384.39 5811.1 -2858.06; ...
-4396.62 5819.33 -2861.54; ...
-4373.39 5807.67 -2859.22; ...
-4361.42 5812.18 -2859.57; ...
-4353.95 5823.64 -2867.42; ...
-4347.81 5813.67 -2856.26; ...
-4358.63 5821.22 -2855.48; ...
-4369.72 5806.73 -2865.41; ...
-4337.03 5808.25 -2857.73; ...
-327.682 5806.46 -2850.03; ...
-321.351 5811.9 -2858.51; ...
-308.517 5804.64 -2860.48; ...
-317.951 5817.46 -2857.68; ...
-323.428 5811.16 -2861.45; ...
-295.686 5808.74 -2860.3; ...
-283.48 5817.7 -2856.3; ...
-4409.6 5829.67 -2859.44; ...
-4420.61 5839.71 -2855.75; ...
-4363.87 5835.63 -2871; ...
-4364.11 5829.68 -2855.85; ...
-4375.9 5841.45 -2860.74; ...
-310.366 5827.6 -2857.47; ...
-302.345 5837.79 -2857.86; ...
-272.851 5827.89 -2854.85; ...
-262.375 5842.75 -2853.82; ...
-4447.76 5858.65 -2867.55; ...
-4431.3 5848.41 -2857.31; ...
-4440.62 5856.22 -2854.72; ...
-4393.55 5852.26 -2856.67; ...
-4404.4 5863.82 -2865.17; ...
-293.678 5847.86 -2858.09; ...
-284.329 5857.75 -2857.99; ...
-253.836 5852.45 -2860.86; ...
-250.656 5862.07 -2855.69; ...
-4464.72 5868.75 -2867.98; ...
-4473.94 5875.48 -2861.63; ...
-4451.52 5862.48 -2856.77; ...
-4414.28 5870.73 -2863.1; ...
-4422.27 5877.26 -2863.25; ...
-273.582 5867.53 -2856.89; ...
-263.715 5875.78 -2858.23; ...
-236.145 5876.74 -2866.34; ...
-245.58 5870.47 -2859.55; ...
-4483.52 5883.32 -2859.58; ...
-4492.8 5891.48 -2859.69; ...
-4438.54 5888.16 -2863.19; ...
-4451.08 5896.74 -2861.47; ...
-4428.75 5879.92 -2857.41; ...
-255.074 5882.14 -2852.68; ...
-247.899 5885.35 -2858.51; ...
-238.933 5884.57 -2856.67; ...
-244.63 5891.13 -2855.81; ...
-250.615 5886.23 -2862.01; ...
-220.892 5893.97 -2866.74; ...
-232.838 5889.73 -2855.88; ...
-4523.58 5917.78 -2867.49; ...
-4502.66 5900.24 -2860.61; ...
-4511.64 5909.5 -2857.82; ...
-4461.89 5904.9 -2860.99; ...
-4471.74 5913.47 -2861.19; ...
-236.323 5899.19 -2850.63; ...
-229.536 5903.71 -2858.51; ...
-221.819 5902.58 -2856.62; ...
-226.285 5909.02 -2855.67; ...
-232.045 5903.54 -2861.25; ...
-203.438 5913.27 -2866.43; ...
-215.641 5908.03 -2855.81; ...
-4537.87 5930.27 -2869.97; ...
-4517.41 5917.27 -2851.63; ...
-4525.88 5926.44 -2852.16; ...
-4481.3 5922.57 -2860.75; ...
-4491.25 5931.58 -2858.33; ...
-218.08 5917.29 -2850.56; ...
-211.173 5922.08 -2858.51; ...
-203.93 5921.8 -2856.91; ...
-208.106 5927.23 -2857.09; ...
-214.015 5921.5 -2862.01; ...
-184.673 5932.56 -2866.53; ...
-197.671 5927.39 -2856.25; ...
-4554.07 5949 -2867.43; ...
-4533.26 5935.15 -2852.8; ...
-4540.57 5943.77 -2855.07; ...
-4504.41 5940.63 -2854.59; ...
-4515.01 5947.71 -2863.46; ...
-199.66 5935.92 -2851.87; ...
-192.81 5940.44 -2858.51; ...
-184.619 5941.37 -2856.39; ...
-189.014 5952.73 -2857.68; ...
-195.461 5942.67 -2865.02; ...
-165.527 5951.07 -2866.31; ...
-177.418 5948.23 -2854.7; ...
-4571.08 5966.51 -2864.55; ...
-4550.79 5958.19 -2851.45; ...
-4558.21 5963.35 -2853.14; ...
-4544.84 5958.8 -2858.51; ...
-4532.33 5957.11 -2862.05; ...
-4547.96 5968.24 -2861.11; ...
-4540.94 5964.43 -2869.95; ...
-4522.67 5951.2 -2859.18; ...
-182.828 5962 -2862.87; ...
-175.943 5960.47 -2858.43; ...
-167.192 5958.02 -2854.04; ...
-178.128 5973.57 -2857.99; ...
-179.773 5967.77 -2866.42; ...
-145.174 5967.19 -2866.97; ...
-157.513 5962.52 -2853.26; ...
-4586.28 5978.75 -2865.2; ...
-4568.62 5976.12 -2850.58; ...
-4575.6 5980.48 -2852.41; ...
-4563.2 5977.17 -2858.51; ...
-4555.29 5974.66 -2857.64; ...
-4566.18 5985.96 -2860.73; ...
-4560.56 5981.73 -2867.42; ...
-165.424 5994.35 -2869.91; ...
-173.37 5985.77 -2861.13; ...
-147.968 5970.79 -2850.1; ...
-126.506 5985.28 -2866.96; ...
-138.047 5979.29 -2851.77; ...
-4635.2 6010.57 -2865.81; ...
-4612.06 5993.05 -2866.24; ...
-4622.03 6002.75 -2858.72; ...
-4595.32 5991.02 -2855.03; ...
-4581.57 5995.53 -2858.51; ...
-4573.24 5992.51 -2857.82; ...
-4583.62 6005.18 -2861.97; ...
-4578.16 5999.94 -2868.11; ...
-169.319 5994.14 -2855.34; ...
-150.43 6009.33 -2871.43; ...
-161.14 6003.49 -2855.45; ...
-129.195 5988.88 -2849.32; ...
-108.877 6003.94 -2866.97; ...
-120.076 5997.98 -2851.47; ...
-4649.9 6021.71 -2868.94; ...
-4628.46 6010.03 -2851.29; ...
-4637.71 6017.4 -2852.24; ...
-4590.27 6015.32 -2861.36; ...
-4597.51 6024.76 -2861.23; ...
-151.39 6012.03 -2851.76; ...
-135.557 6021.2 -2873.88; ...
-140.922 6019.2 -2856.02; ...
-112.318 6008.04 -2850.09; ...
-92.2422 6024.21 -2866.81; ...
-104.869 6017.84 -2854.04; ...
-4664.21 6032.57 -2872.86; ...
-4645.89 6025.22 -2850.55; ...
-4655.67 6032.63 -2854.87; ...
-4605.61 6034.22 -2861.48; ...
-4614.87 6043.72 -2861.6; ...
-127.986 6026.46 -2858.32; ...
-112.373 6032.25 -2857.09; ...
-100.995 6032.25 -2858.51; ...
-93.4198 6032.53 -2857.22; ...
-97.8329 6040.65 -2858.02; ...
-104.509 6037.67 -2866.66; ...
-75.0563 6042.22 -2866.82; ...
-87.293 6037.97 -2856.53; ...
-4680.51 6053.25 -2861.9; ...
-4692.92 6065.03 -2860.05; ...
-4667.45 6042.11 -2858.64; ...
-4625.85 6052.99 -2860.76; ...
-4637.76 6061.41 -2859.44; ...
-89.4514 6047.4 -2851.57; ...
-82.6323 6050.62 -2858.51; ...
-75.5485 6050.34 -2857.1; ...
-79.1944 6057.6 -2857.4; ...
-84.9958 6052.92 -2864.19; ...
-60.3428 6055.57 -2867.95; ...
-69.8112 6055.13 -2856.56; ...
-4704.51 6072.07 -2864.82; ...
-4712 6079.43 -2861.69; ...
-4664.72 6084.15 -2869.78; ...
-4658.33 6073.71 -2856.9; ...
-4666.9 6078.78 -2853.24; ...
-4648.38 6066.18 -2853.27; ...
-71.1343 6065.17 -2850.94; ...
-64.269 6068.98 -2858.51; ...
-52.1605 6066.7 -2858.85; ...
-61.4246 6075.58 -2857.58; ...
-67.0717 6070.3 -2862.8; ...
-39.1673 6071.46 -2862.76; ...
-27.8771 6081.46 -2857.42; ...
-4721.73 6087.77 -2862.03; ...
-4730.82 6096.47 -2862.11; ...
-4680.41 6098.8 -2870.44; ...
-4674.82 6086.4 -2853.37; ...
-4683.83 6094.07 -2850.68; ...
-54.128 6084.34 -2851.85; ...
-33.0801 6101.33 -2869.91; ...
-45.2739 6093.16 -2860.37; ...
-17.888 6087.47 -2861.77; ...
-23.5335 6083.16 -2869.45; ...
-9.61453 6095.16 -2857.61; ...
-4739.26 6105.99 -2859.98; ...
-4747.26 6115.79 -2856.95; ...
-4698.66 6116.51 -2870.22; ...
-4692.33 6103.62 -2853.51; ...
-4701.88 6112.24 -2851.11; ...
-38.3754 6102.2 -2853.28; ...
-18.775 6114.97 -2870.5; ...
-30.2633 6110.86 -2854.67; ...
0.0446862 6103.57 -2859.12; ...
-5.98072 6098.82 -2867.21; ...
9.65562 6113.14 -2857.81; ...
-4755 6126.71 -2867.2; ...
-4753.77 6124.11 -2853.52; ...
-4761.54 6136.19 -2857.66; ...
-4717.49 6135.24 -2869.93; ...
-4710.82 6122.22 -2853.4; ...
-4720.64 6131.23 -2850.93; ...
-22.7176 6119.79 -2852.23; ...
-1.0487 6132.46 -2869.8; ...
-13.5476 6128.45 -2854.45; ...
18.8248 6122.51 -2859.55; ...
12.7245 6117.4 -2867.26; ...
28.1922 6132.5 -2858.25; ...
-4766.9 6149.2 -2866.89; ...
-4736.69 6153.9 -2869.88; ...
-4729.84 6141.25 -2853.21; ...
-4740.2 6150.15 -2850.99; ...
-4.99687 6138.33 -2852.3; ...
17.5297 6150.68 -2869.11; ...
4.49062 6146.84 -2854.69; ...
37.2723 6141.85 -2859.93; ...
31.2925 6136.65 -2867.43; ...
46.6492 6151.69 -2858.7; ...
-4776.9 6161.7 -2861.73; ...
-4783.44 6170.84 -2862.61; ...
-4764.67 6160.78 -2860.72; ...
-4756.68 6170.85 -2869.31; ...
-4751.39 6159.38 -2854.22; ...
-4762.85 6168.64 -2855.35; ...
-4771.28 6156.55 -2869.76; ...
13.1966 6156.76 -2852.34; ...
36.301 6169.12 -2868.71; ...
23.2806 6166.23 -2853.83; ...
55.7997 6160.8 -2860.33; ...
49.7053 6155.46 -2867.5; ...
65.2515 6170.51 -2859.22; ...
-4792.51 6180.56 -2858.27; ...
-4799.99 6187.98 -2856.75; ...
-4783.56 6179.16 -2858.51; ...
-4774.84 6188.21 -2868.11; ...
-4769.17 6175.73 -2855.01; ...
-4782.6 6185.39 -2851.9; ...
-4787.74 6174.94 -2865.56; ...
32.5533 6177.28 -2852.5; ...
54.9472 6187.45 -2868.72; ...
42.3878 6185.72 -2855.57; ...
74.3427 6179.4 -2860.79; ...
68.1728 6174.13 -2867.66; ...
83.6949 6188.91 -2859.35; ...
-4810.27 6198.9 -2857.05; ...
-4817.45 6206.36 -2855.15; ...
-4801.92 6197.52 -2858.51; ...
-4792.86 6206.02 -2867.61; ...
-4787.76 6192.99 -2853.92; ...
-4801.13 6203.31 -2851.26; ...
-4805.54 6192.63 -2863.08; ...
51.2244 6195.91 -2854.05; ...
73.8417 6205.96 -2868.52; ...
60.9915 6204.12 -2855.7; ...
92.9373 6198.44 -2859.68; ...
86.9377 6192.87 -2867.7; ...
103.676 6212.11 -2853.87; ...
-4828.51 6217.36 -2856.97; ...
-4835.43 6225.01 -2855.01; ...
-4820.29 6215.89 -2858.51; ...
-4810.41 6223.56 -2868.08; ...
-4806.25 6210.75 -2853.41; ...
-4819.2 6221.17 -2851.34; ...
-4823.85 6210.88 -2862.59; ...
70.1608 6214.41 -2853.54; ...
92.7839 6223.73 -2868.69; ...
80.5729 6222.4 -2854.95; ...
113.17 6219.58 -2863.21; ...
106.748 6213.18 -2867.89; ...
121.381 6229.24 -2861.78; ...
-4848.33 6235.05 -2857.8; ...
-4858.85 6242.03 -2856.85; ...
-4838.65 6234.25 -2858.51; ...
-4824 6238.73 -2870.85; ...
-4823.75 6228.1 -2853.8; ...
-4834.56 6244.86 -2859.52; ...
-4842.7 6229.03 -2863; ...
91.2854 6232.47 -2851.8; ...
107.28 6237.27 -2869.97; ...
100.258 6238.58 -2855.92; ...
129.843 6237.58 -2865.08; ...
124.324 6230.43 -2871.4; ...
134.982 6249.77 -2854.3; ...
-4868.34 6249.84 -2858; ...
-4877.51 6258.66 -2860.19; ...
-4839.1 6259.94 -2865.89; ...
110.094 6250.43 -2855.56; ...
120.803 6266.92 -2856.24; ...
149.381 6265.26 -2866.36; ...
141.973 6260.7 -2857.27; ...
-4886.74 6269.3 -2860.83; ...
-4895.93 6280.7 -2858.31; ...
-4847.25 6272.47 -2861.9; ...
-4855.01 6283.36 -2857.56; ...
130.635 6273.89 -2859.69; ...
139.796 6272.6 -2858.29; ...
147.932 6271.4 -2855.35; ...
138.701 6282.57 -2862.53; ...
134.368 6274.9 -2864.69; ...
160.117 6277.14 -2867.31; ...
154.448 6277.96 -2855.66; ...
-4908.12 6295.2 -2866.74; ...
-4902.28 6288.25 -2853.37; ...
-4908.62 6295.21 -2852.89; ...
-4865.49 6297.55 -2865.48; ...
-4860.29 6290.51 -2853.01; ...
-4865.86 6297.25 -2851.81; ...
145.226 6289.28 -2862.69; ...
153.332 6288.75 -2858.86; ...
[truncated: 14,008,191 more chars]
