# Supplementary material for: The molecular architecture of engulfment during Bacillus subtilis sporulation
Source: eLife. 2019 Jul 8;8:e45257. doi: 10.7554/eLife.45257 (PMC6684271; doi:10.7554/eLife.45257)
Supplement: Source code 1. [file elife-45257-code1.zip › Source_code_1/Distance_across_entire_surface/test/01_Test_flat_surface/a_flat_surface_20151022_L3T2_forespore_middle.m]

surface = struct('vertices', [-5912.88 3195.16 -12471.5; ...
-5894.52 3195.16 -12471.5; ...
-5894.52 3185.98 -12462.3; ...
-5885.34 3195.16 -12462.3; ...
-5894.52 3213.53 -12471.5; ...
-5903.7 3213.53 -12462.3; ...
-5876.16 3213.53 -12471.5; ...
-5876.16 3204.35 -12462.3; ...
-5866.97 3213.53 -12462.3; ...
-5894.52 3222.71 -12462.3; ...
-5876.16 3231.89 -12471.5; ...
-5885.34 3231.89 -12462.3; ...
-5857.79 3231.89 -12471.5; ...
-5857.79 3222.71 -12462.3; ...
-5848.61 3231.89 -12462.3; ...
-5876.16 3250.25 -12471.5; ...
-5885.34 3250.25 -12462.3; ...
-5857.79 3250.25 -12471.5; ...
-5839.43 3250.25 -12471.5; ...
-5839.43 3241.07 -12462.3; ...
-5821.07 3250.25 -12471.5; ...
-5821.07 3241.07 -12462.3; ...
-5811.88 3250.25 -12462.3; ...
-5876.16 3259.43 -12462.3; ...
-5857.79 3268.62 -12471.5; ...
-5866.97 3268.62 -12462.3; ...
-5839.43 3268.62 -12471.5; ...
-5821.07 3268.62 -12471.5; ...
-5802.7 3268.62 -12471.5; ...
-5802.7 3259.43 -12462.3; ...
-5793.52 3268.62 -12462.3; ...
-5857.79 3277.8 -12462.3; ...
-5839.43 3286.98 -12471.5; ...
-5848.61 3286.98 -12462.3; ...
-5821.07 3286.98 -12471.5; ...
-5802.7 3286.98 -12471.5; ...
-5784.34 3286.98 -12471.5; ...
-5784.34 3277.8 -12462.3; ...
-5765.98 3286.98 -12471.5; ...
-5765.98 3277.8 -12462.3; ...
-5756.8 3286.98 -12462.3; ...
-5839.43 3296.16 -12462.3; ...
-5821.07 3296.16 -12462.3; ...
-5802.7 3305.34 -12471.5; ...
-5811.88 3305.34 -12462.3; ...
-5784.34 3305.34 -12471.5; ...
-5765.98 3305.34 -12471.5; ...
-5747.61 3305.34 -12471.5; ...
-5747.61 3296.16 -12462.3; ...
-5738.43 3305.34 -12462.3; ...
-5802.7 3314.52 -12462.3; ...
-5784.34 3323.7 -12471.5; ...
-5793.52 3323.7 -12462.3; ...
-5765.98 3323.7 -12471.5; ...
-5747.61 3323.7 -12471.5; ...
-5729.25 3323.7 -12471.5; ...
-5729.25 3314.52 -12462.3; ...
-5720.07 3323.7 -12462.3; ...
-5784.34 3332.89 -12462.3; ...
-5765.98 3332.89 -12462.3; ...
-5747.61 3342.07 -12471.5; ...
-5756.8 3342.07 -12462.3; ...
-5729.25 3342.07 -12471.5; ...
-5710.89 3342.07 -12471.5; ...
-5710.89 3332.89 -12462.3; ...
-5701.71 3342.07 -12462.3; ...
-5747.61 3351.25 -12462.3; ...
-5729.25 3360.43 -12471.5; ...
-5738.43 3360.43 -12462.3; ...
-5710.89 3360.43 -12471.5; ...
-5692.53 3360.43 -12471.5; ...
-5692.53 3351.25 -12462.3; ...
-5674.16 3360.43 -12471.5; ...
-5674.16 3351.25 -12462.3; ...
-5664.98 3360.43 -12462.3; ...
-5729.25 3369.61 -12462.3; ...
-5710.89 3378.79 -12471.5; ...
-5720.07 3378.79 -12462.3; ...
-5692.53 3378.79 -12471.5; ...
-5674.16 3378.79 -12471.5; ...
-5655.8 3378.79 -12471.5; ...
-5655.8 3369.61 -12462.3; ...
-5646.62 3378.79 -12462.3; ...
-5710.89 3387.98 -12462.3; ...
-5692.53 3397.16 -12471.5; ...
-5701.71 3397.16 -12462.3; ...
-5674.16 3397.16 -12471.5; ...
-5655.8 3397.16 -12471.5; ...
-5637.44 3397.16 -12471.5; ...
-5637.44 3387.98 -12462.3; ...
-5628.25 3397.16 -12462.3; ...
-5692.53 3406.34 -12462.3; ...
-5674.16 3415.52 -12471.5; ...
-5683.34 3415.52 -12462.3; ...
-5655.8 3415.52 -12471.5; ...
-5637.44 3415.52 -12471.5; ...
-5619.07 3415.52 -12471.5; ...
-5619.07 3406.34 -12462.3; ...
-5609.89 3415.52 -12462.3; ...
-5674.16 3424.7 -12462.3; ...
-5655.8 3433.88 -12471.5; ...
-5664.98 3433.88 -12462.3; ...
-5637.44 3433.88 -12471.5; ...
-5619.07 3433.88 -12471.5; ...
-5600.71 3433.88 -12471.5; ...
-5600.71 3424.7 -12462.3; ...
-5591.53 3433.88 -12462.3; ...
-5655.8 3443.06 -12462.3; ...
-5637.44 3452.25 -12471.5; ...
-5646.62 3452.25 -12462.3; ...
-5619.07 3452.25 -12471.5; ...
-5600.71 3452.25 -12471.5; ...
-5582.35 3452.25 -12471.5; ...
-5582.35 3443.06 -12462.3; ...
-5573.17 3452.25 -12462.3; ...
-5637.44 3461.43 -12462.3; ...
-5619.07 3470.61 -12471.5; ...
-5628.25 3470.61 -12462.3; ...
-5600.71 3470.61 -12471.5; ...
-5582.35 3470.61 -12471.5; ...
-5563.98 3470.61 -12471.5; ...
-5563.98 3461.43 -12462.3; ...
-5554.8 3470.61 -12462.3; ...
-5619.07 3479.79 -12462.3; ...
-5600.71 3488.97 -12471.5; ...
-5609.89 3488.97 -12462.3; ...
-5582.35 3488.97 -12471.5; ...
-5563.98 3488.97 -12471.5; ...
-5545.62 3488.97 -12471.5; ...
-5545.62 3479.79 -12462.3; ...
-5536.44 3488.97 -12462.3; ...
-5600.71 3498.15 -12462.3; ...
-5582.35 3507.33 -12471.5; ...
-5591.53 3507.33 -12462.3; ...
-5563.98 3507.33 -12471.5; ...
-5545.62 3507.33 -12471.5; ...
-5527.26 3507.33 -12471.5; ...
-5527.26 3498.15 -12462.3; ...
-5518.08 3507.33 -12462.3; ...
-5582.35 3516.52 -12462.3; ...
-5563.98 3525.7 -12471.5; ...
-5573.17 3525.7 -12462.3; ...
-5545.62 3525.7 -12471.5; ...
-5527.26 3525.7 -12471.5; ...
-5508.9 3525.7 -12471.5; ...
-5508.9 3516.52 -12462.3; ...
-5499.71 3525.7 -12462.3; ...
-5563.98 3534.88 -12462.3; ...
-5545.62 3544.06 -12471.5; ...
-5554.8 3544.06 -12462.3; ...
-5527.26 3544.06 -12471.5; ...
-5508.9 3544.06 -12471.5; ...
-5490.53 3544.06 -12471.5; ...
-5490.53 3534.88 -12462.3; ...
-5481.35 3544.06 -12462.3; ...
-5545.62 3553.24 -12462.3; ...
-5527.26 3562.42 -12471.5; ...
-5536.44 3562.42 -12462.3; ...
-5508.9 3562.42 -12471.5; ...
-5490.53 3562.42 -12471.5; ...
-5472.17 3562.42 -12471.5; ...
-5472.17 3553.24 -12462.3; ...
-5462.99 3562.42 -12462.3; ...
-5527.26 3571.61 -12462.3; ...
-5508.9 3580.79 -12471.5; ...
-5518.08 3580.79 -12462.3; ...
-5490.53 3580.79 -12471.5; ...
-5472.17 3580.79 -12471.5; ...
-5453.81 3580.79 -12471.5; ...
-5453.81 3571.61 -12462.3; ...
-5444.62 3580.79 -12462.3; ...
-5508.9 3589.97 -12462.3; ...
-5490.53 3599.15 -12471.5; ...
-5499.71 3599.15 -12462.3; ...
-5472.17 3599.15 -12471.5; ...
-5453.81 3599.15 -12471.5; ...
-5435.44 3599.15 -12471.5; ...
-5435.44 3589.97 -12462.3; ...
-5426.26 3599.15 -12462.3; ...
-5490.53 3608.33 -12462.3; ...
-5472.17 3617.51 -12471.5; ...
-5481.35 3617.51 -12462.3; ...
-5453.81 3617.51 -12471.5; ...
-5435.44 3617.51 -12471.5; ...
-5417.08 3617.51 -12471.5; ...
-5417.08 3608.33 -12462.3; ...
-5407.9 3617.51 -12462.3; ...
-5472.17 3626.69 -12462.3; ...
-5453.81 3635.88 -12471.5; ...
-5462.99 3635.88 -12462.3; ...
-5435.44 3635.88 -12471.5; ...
-5417.08 3635.88 -12471.5; ...
-5398.72 3635.88 -12471.5; ...
-5398.72 3626.69 -12462.3; ...
-5389.54 3635.88 -12462.3; ...
-5453.81 3645.06 -12462.3; ...
-5435.44 3654.24 -12471.5; ...
-5444.62 3654.24 -12462.3; ...
-5417.08 3654.24 -12471.5; ...
-5398.72 3654.24 -12471.5; ...
-5380.35 3654.24 -12471.5; ...
-5380.35 3645.06 -12462.3; ...
-5371.17 3654.24 -12462.3; ...
-5435.44 3663.42 -12462.3; ...
-5417.08 3672.6 -12471.5; ...
-5426.26 3672.6 -12462.3; ...
-5398.72 3672.6 -12471.5; ...
-5380.35 3672.6 -12471.5; ...
-5361.99 3672.6 -12471.5; ...
-5361.99 3663.42 -12462.3; ...
-5352.81 3672.6 -12462.3; ...
-5417.08 3681.78 -12462.3; ...
-5398.72 3690.97 -12471.5; ...
-5407.9 3690.97 -12462.3; ...
-5380.35 3690.97 -12471.5; ...
-5361.99 3690.97 -12471.5; ...
-5343.63 3690.97 -12471.5; ...
-5343.63 3681.78 -12462.3; ...
-5334.45 3690.97 -12462.3; ...
-5398.72 3700.15 -12462.3; ...
-5380.35 3709.33 -12471.5; ...
-5389.54 3709.33 -12462.3; ...
-5361.99 3709.33 -12471.5; ...
-5343.63 3709.33 -12471.5; ...
-5325.27 3709.33 -12471.5; ...
-5325.27 3700.15 -12462.3; ...
-5316.08 3709.33 -12462.3; ...
-5380.35 3727.69 -12471.5; ...
-5389.54 3727.69 -12462.3; ...
-5361.99 3727.69 -12471.5; ...
-5343.63 3727.69 -12471.5; ...
-5325.27 3727.69 -12471.5; ...
-5306.9 3727.69 -12471.5; ...
-5306.9 3718.51 -12462.3; ...
-5297.72 3727.69 -12462.3; ...
-5380.35 3736.87 -12462.3; ...
-5361.99 3746.05 -12471.5; ...
-5371.17 3746.05 -12462.3; ...
-5343.63 3746.05 -12471.5; ...
-5325.27 3746.05 -12471.5; ...
-5306.9 3746.05 -12471.5; ...
-5297.72 3746.05 -12462.3; ...
-5361.99 3755.24 -12462.3; ...
-5343.63 3764.42 -12471.5; ...
-5352.81 3764.42 -12462.3; ...
-5325.27 3764.42 -12471.5; ...
-5306.9 3764.42 -12471.5; ...
-5288.54 3764.42 -12471.5; ...
-5288.54 3755.24 -12462.3; ...
-5279.36 3764.42 -12462.3; ...
-5343.63 3773.6 -12462.3; ...
-5325.27 3782.78 -12471.5; ...
-5334.45 3782.78 -12462.3; ...
-5306.9 3782.78 -12471.5; ...
-5288.54 3782.78 -12471.5; ...
-5270.18 3782.78 -12471.5; ...
-5270.18 3773.6 -12462.3; ...
-5261 3782.78 -12462.3; ...
-5325.27 3791.96 -12462.3; ...
-5306.9 3801.14 -12471.5; ...
-5316.08 3801.14 -12462.3; ...
-5288.54 3801.14 -12471.5; ...
-5270.18 3801.14 -12471.5; ...
-5251.81 3801.14 -12471.5; ...
-5251.81 3791.96 -12462.3; ...
-5242.63 3801.14 -12462.3; ...
-5306.9 3810.32 -12462.3; ...
-5288.54 3819.51 -12471.5; ...
-5297.72 3819.51 -12462.3; ...
-5270.18 3819.51 -12471.5; ...
-5251.81 3819.51 -12471.5; ...
-5233.45 3819.51 -12471.5; ...
-5233.45 3810.32 -12462.3; ...
-5215.09 3819.51 -12471.5; ...
-5215.09 3810.32 -12462.3; ...
-5205.91 3819.51 -12462.3; ...
-5288.54 3828.69 -12462.3; ...
-5270.18 3837.87 -12471.5; ...
-5279.36 3837.87 -12462.3; ...
-5251.81 3837.87 -12471.5; ...
-5233.45 3837.87 -12471.5; ...
-5215.09 3837.87 -12471.5; ...
-5196.72 3837.87 -12471.5; ...
-5196.72 3828.69 -12462.3; ...
-5187.54 3837.87 -12462.3; ...
-5270.18 3847.05 -12462.3; ...
-5251.81 3856.23 -12471.5; ...
-5261 3856.23 -12462.3; ...
-5233.45 3856.23 -12471.5; ...
-5215.09 3856.23 -12471.5; ...
-5196.72 3856.23 -12471.5; ...
-5178.36 3856.23 -12471.5; ...
-5178.36 3847.05 -12462.3; ...
-5169.18 3856.23 -12462.3; ...
-5251.81 3865.41 -12462.3; ...
-5233.45 3874.6 -12471.5; ...
-5242.63 3874.6 -12462.3; ...
-5215.09 3874.6 -12471.5; ...
-5196.72 3874.6 -12471.5; ...
-5178.36 3874.6 -12471.5; ...
-5160 3874.6 -12471.5; ...
-5160 3865.41 -12462.3; ...
-5150.82 3874.6 -12462.3; ...
-5233.45 3883.78 -12462.3; ...
-5215.09 3883.78 -12462.3; ...
-5196.72 3892.96 -12471.5; ...
-5205.91 3892.96 -12462.3; ...
-5178.36 3892.96 -12471.5; ...
-5160 3892.96 -12471.5; ...
-5150.82 3892.96 -12462.3; ...
-5196.72 3902.14 -12462.3; ...
-5178.36 3902.14 -12462.3; ...
-5160 3911.32 -12471.5; ...
-5169.18 3911.32 -12462.3; ...
-5141.64 3911.32 -12471.5; ...
-5141.64 3902.14 -12462.3; ...
-5132.45 3911.32 -12462.3; ...
-5160 3920.5 -12462.3; ...
-5141.64 3929.68 -12471.5; ...
-5150.82 3929.68 -12462.3; ...
-5123.27 3929.68 -12471.5; ...
-5123.27 3920.5 -12462.3; ...
-5114.09 3929.68 -12462.3; ...
-5141.64 3938.87 -12462.3; ...
-5123.27 3938.87 -12462.3; ...
-5114.09 3938.87 -12462.3; ...
-5104.91 3948.05 -12471.5; ...
-5104.91 3938.87 -12462.3; ...
-5114.09 3948.05 -12462.3; ...
-5095.73 3948.05 -12462.3; ...
-5104.91 3957.23 -12462.3; ...
-5095.73 3957.23 -12462.3; ...
-5086.55 3966.41 -12471.5; ...
-5086.55 3957.23 -12462.3; ...
-5095.73 3966.41 -12462.3; ...
-5077.37 3966.41 -12462.3; ...
-5086.55 3975.59 -12462.3; ...
-5077.37 3975.59 -12462.3; ...
-5068.18 3984.77 -12471.5; ...
-5068.18 3975.59 -12462.3; ...
-5077.37 3984.77 -12462.3; ...
-5059 3984.77 -12462.3; ...
-5068.18 3993.95 -12462.3; ...
-5059 3993.95 -12462.3; ...
-5049.82 4003.14 -12471.5; ...
-5049.82 3993.95 -12462.3; ...
-5059 4003.14 -12462.3; ...
-5040.64 4003.14 -12462.3; ...
-5049.82 4012.32 -12462.3; ...
-5040.64 4012.32 -12462.3; ...
-5031.46 4021.5 -12471.5; ...
-5031.46 4012.32 -12462.3; ...
-5040.64 4021.5 -12462.3; ...
-5022.28 4021.5 -12462.3; ...
-5031.46 4030.68 -12462.3; ...
-5022.28 4030.68 -12462.3; ...
-5013.09 4039.86 -12471.5; ...
-5013.09 4030.68 -12462.3; ...
-5022.28 4039.86 -12462.3; ...
-4994.73 4039.86 -12471.5; ...
-4994.73 4030.68 -12462.3; ...
-4985.55 4039.86 -12462.3; ...
-5013.09 4049.04 -12462.3; ...
-4994.73 4058.23 -12471.5; ...
-5003.91 4058.23 -12462.3; ...
-4976.37 4058.23 -12471.5; ...
-4976.37 4049.04 -12462.3; ...
-4967.19 4058.23 -12462.3; ...
-4994.73 4067.41 -12462.3; ...
-4976.37 4067.41 -12462.3; ...
-4967.19 4067.41 -12462.3; ...
-4958.01 4076.59 -12471.5; ...
-4958.01 4067.41 -12462.3; ...
-4967.19 4076.59 -12462.3; ...
-4948.82 4076.59 -12462.3; ...
-4958.01 4085.77 -12462.3; ...
-4948.82 4085.77 -12462.3; ...
-4939.64 4094.95 -12471.5; ...
-4939.64 4085.77 -12462.3; ...
-4948.82 4094.95 -12462.3; ...
-4921.28 4094.95 -12471.5; ...
-4921.28 4085.77 -12462.3; ...
-4912.1 4094.95 -12462.3; ...
-4939.64 4104.13 -12462.3; ...
-4921.28 4113.31 -12471.5; ...
-4930.46 4113.31 -12462.3; ...
-4902.92 4113.31 -12471.5; ...
-4902.92 4104.13 -12462.3; ...
-4893.74 4113.31 -12462.3; ...
-4921.28 4122.5 -12462.3; ...
-4902.92 4122.5 -12462.3; ...
-4893.74 4122.5 -12462.3; ...
-4884.55 4131.68 -12471.5; ...
-4884.55 4122.5 -12462.3; ...
-4893.74 4131.68 -12462.3; ...
-4875.37 4131.68 -12462.3; ...
-4884.55 4140.86 -12462.3; ...
-4875.37 4140.86 -12462.3; ...
-4866.19 4150.04 -12471.5; ...
-4866.19 4140.86 -12462.3; ...
-4875.37 4150.04 -12462.3; ...
-4847.83 4150.04 -12471.5; ...
-4847.83 4140.86 -12462.3; ...
-4838.65 4150.04 -12462.3; ...
-4866.19 4159.22 -12462.3; ...
-4847.83 4168.4 -12471.5; ...
-4857.01 4168.4 -12462.3; ...
-4829.46 4168.4 -12471.5; ...
-4829.46 4159.22 -12462.3; ...
-4820.28 4168.4 -12462.3; ...
-4847.83 4177.58 -12462.3; ...
-4829.46 4177.58 -12462.3; ...
-4820.28 4177.58 -12462.3; ...
-4811.1 4186.77 -12471.5; ...
-4811.1 4177.58 -12462.3; ...
-4820.28 4186.77 -12462.3; ...
-4801.92 4186.77 -12462.3; ...
-4811.1 4195.95 -12462.3; ...
-4801.92 4195.95 -12462.3; ...
-4792.74 4205.13 -12471.5; ...
-4792.74 4195.95 -12462.3; ...
-4801.92 4205.13 -12462.3; ...
-4783.56 4205.13 -12462.3; ...
-4792.74 4214.31 -12462.3; ...
-4783.56 4214.31 -12462.3; ...
-4774.38 4223.49 -12471.5; ...
-4774.38 4214.31 -12462.3; ...
-4783.56 4223.49 -12462.3; ...
-4756.01 4223.49 -12471.5; ...
-4756.01 4214.31 -12462.3; ...
-4746.83 4223.49 -12462.3; ...
-4774.38 4232.67 -12462.3; ...
-4756.01 4241.86 -12471.5; ...
-4765.19 4241.86 -12462.3; ...
-4737.65 4241.86 -12471.5; ...
-4737.65 4232.67 -12462.3; ...
-4728.47 4241.86 -12462.3; ...
-4756.01 4251.04 -12462.3; ...
-4737.65 4251.04 -12462.3; ...
-4728.47 4251.04 -12462.3; ...
-4719.29 4260.22 -12471.5; ...
-4719.29 4251.04 -12462.3; ...
-4728.47 4260.22 -12462.3; ...
-4710.1 4260.22 -12462.3; ...
-4719.29 4269.4 -12462.3; ...
-4710.1 4269.4 -12462.3; ...
-4700.92 4278.58 -12471.5; ...
-4700.92 4269.4 -12462.3; ...
-4710.1 4278.58 -12462.3; ...
-4682.56 4278.58 -12471.5; ...
-4682.56 4269.4 -12462.3; ...
-4673.38 4278.58 -12462.3; ...
-4700.92 4287.76 -12462.3; ...
-4682.56 4296.94 -12471.5; ...
-4691.74 4296.94 -12462.3; ...
-4664.2 4296.94 -12471.5; ...
-4664.2 4287.76 -12462.3; ...
-4655.02 4296.94 -12462.3; ...
-4682.56 4306.13 -12462.3; ...
-4664.2 4315.31 -12471.5; ...
-4673.38 4315.31 -12462.3; ...
-4645.83 4315.31 -12471.5; ...
-4645.83 4306.13 -12462.3; ...
-4636.65 4315.31 -12462.3; ...
-4664.2 4324.49 -12462.3; ...
-4645.83 4333.67 -12471.5; ...
-4655.02 4333.67 -12462.3; ...
-4627.47 4333.67 -12471.5; ...
-4627.47 4324.49 -12462.3; ...
-4618.29 4333.67 -12462.3; ...
-4645.83 4342.85 -12462.3; ...
-4627.47 4352.03 -12471.5; ...
-4636.65 4352.03 -12462.3; ...
-4609.11 4352.03 -12471.5; ...
-4609.11 4342.85 -12462.3; ...
-4599.93 4352.03 -12462.3; ...
-4627.47 4361.21 -12462.3; ...
-4609.11 4361.21 -12462.3; ...
-4599.93 4361.21 -12462.3; ...
-4590.75 4370.4 -12471.5; ...
-4590.75 4361.21 -12462.3; ...
-4599.93 4370.4 -12462.3; ...
-4581.56 4370.4 -12462.3; ...
-4590.75 4379.58 -12462.3; ...
-4581.56 4379.58 -12462.3; ...
-4572.38 4388.76 -12471.5; ...
-4572.38 4379.58 -12462.3; ...
-4581.56 4388.76 -12462.3; ...
-4563.2 4388.76 -12462.3; ...
-4572.38 4397.94 -12462.3; ...
-4563.2 4397.94 -12462.3; ...
-4554.02 4407.12 -12471.5; ...
-4554.02 4397.94 -12462.3; ...
-4563.2 4407.12 -12462.3; ...
-4544.84 4407.12 -12462.3; ...
-4554.02 4416.3 -12462.3; ...
-4544.84 4416.3 -12462.3; ...
-4535.66 4425.49 -12471.5; ...
-4535.66 4416.3 -12462.3; ...
-4544.84 4425.49 -12462.3; ...
-4517.29 4425.49 -12471.5; ...
-4517.29 4416.3 -12462.3; ...
-4508.11 4425.49 -12462.3; ...
-4535.66 4434.67 -12462.3; ...
-4517.29 4443.85 -12471.5; ...
-4526.48 4443.85 -12462.3; ...
-4498.93 4443.85 -12471.5; ...
-4498.93 4434.67 -12462.3; ...
-4489.75 4443.85 -12462.3; ...
-4517.29 4453.03 -12462.3; ...
-4498.93 4453.03 -12462.3; ...
-4489.75 4453.03 -12462.3; ...
-4480.57 4462.21 -12471.5; ...
-4480.57 4453.03 -12462.3; ...
-4489.75 4462.21 -12462.3; ...
-4462.2 4462.21 -12471.5; ...
-4462.2 4453.03 -12462.3; ...
-4443.84 4462.21 -12471.5; ...
-4443.84 4453.03 -12462.3; ...
-4434.66 4462.21 -12462.3; ...
-4480.57 4471.39 -12462.3; ...
-4462.2 4480.57 -12471.5; ...
-4471.39 4480.57 -12462.3; ...
-4443.84 4480.57 -12471.5; ...
-4425.48 4480.57 -12471.5; ...
-4425.48 4471.39 -12462.3; ...
-4416.3 4480.57 -12462.3; ...
-4462.2 4489.76 -12462.3; ...
-4443.84 4498.94 -12471.5; ...
-4453.02 4498.94 -12462.3; ...
-4425.48 4498.94 -12471.5; ...
-4416.3 4498.94 -12462.3; ...
-4443.84 4508.12 -12462.3; ...
-4425.48 4517.3 -12471.5; ...
-4434.66 4517.3 -12462.3; ...
-4407.12 4517.3 -12471.5; ...
-4407.12 4508.12 -12462.3; ...
-4397.93 4517.3 -12462.3; ...
-4425.48 4526.48 -12462.3; ...
-4407.12 4535.66 -12471.5; ...
-4416.3 4535.66 -12462.3; ...
-4388.75 4535.66 -12471.5; ...
-4388.75 4526.48 -12462.3; ...
-4379.57 4535.66 -12462.3; ...
-4407.12 4554.03 -12471.5; ...
-4416.3 4554.03 -12462.3; ...
-4388.75 4554.03 -12471.5; ...
-4370.39 4554.03 -12471.5; ...
-4370.39 4544.85 -12462.3; ...
-4361.21 4554.03 -12462.3; ...
-4407.12 4563.21 -12462.3; ...
-4388.75 4572.39 -12471.5; ...
-4397.93 4572.39 -12462.3; ...
-4370.39 4572.39 -12471.5; ...
-4352.03 4572.39 -12471.5; ...
-4352.03 4563.21 -12462.3; ...
-4342.85 4572.39 -12462.3; ...
-4388.75 4581.57 -12462.3; ...
-4370.39 4590.75 -12471.5; ...
-4379.57 4590.75 -12462.3; ...
-4352.03 4590.75 -12471.5; ...
-4333.66 4590.75 -12471.5; ...
-4333.66 4581.57 -12462.3; ...
-4324.48 4590.75 -12462.3; ...
-4370.39 4599.93 -12462.3; ...
-4352.03 4599.93 -12462.3; ...
-4333.66 4609.12 -12471.5; ...
-4342.85 4609.12 -12462.3; ...
-4315.3 4609.12 -12471.5; ...
-4315.3 4599.93 -12462.3; ...
-4296.94 4609.12 -12471.5; ...
-4296.94 4599.93 -12462.3; ...
-4287.76 4609.12 -12462.3; ...
-4333.66 4618.3 -12462.3; ...
-4315.3 4627.48 -12471.5; ...
-4324.48 4627.48 -12462.3; ...
-4296.94 4627.48 -12471.5; ...
-4278.57 4627.48 -12471.5; ...
-4278.57 4618.3 -12462.3; ...
-4269.39 4627.48 -12462.3; ...
-4315.3 4636.66 -12462.3; ...
-4296.94 4636.66 -12462.3; ...
-4278.57 4645.84 -12471.5; ...
-4287.76 4645.84 -12462.3; ...
-4260.21 4645.84 -12471.5; ...
-4260.21 4636.66 -12462.3; ...
-4241.85 4645.84 -12471.5; ...
-4241.85 4636.66 -12462.3; ...
-4232.67 4645.84 -12462.3; ...
-4278.57 4655.02 -12462.3; ...
-4260.21 4664.2 -12471.5; ...
-4269.39 4664.2 -12462.3; ...
-4241.85 4664.2 -12471.5; ...
-4223.49 4664.2 -12471.5; ...
-4223.49 4655.02 -12462.3; ...
-4214.3 4664.2 -12462.3; ...
-4260.21 4673.39 -12462.3; ...
-4241.85 4673.39 -12462.3; ...
-4223.49 4682.57 -12471.5; ...
-4232.67 4682.57 -12462.3; ...
-4205.12 4682.57 -12471.5; ...
-4205.12 4673.39 -12462.3; ...
-4186.76 4682.57 -12471.5; ...
-4186.76 4673.39 -12462.3; ...
-4177.58 4682.57 -12462.3; ...
-4223.49 4691.75 -12462.3; ...
-4205.12 4691.75 -12462.3; ...
-4186.76 4700.93 -12471.5; ...
-4195.94 4700.93 -12462.3; ...
-4168.4 4700.93 -12471.5; ...
-4168.4 4691.75 -12462.3; ...
-4150.03 4700.93 -12471.5; ...
-4150.03 4691.75 -12462.3; ...
-4140.85 4700.93 -12462.3; ...
-4186.76 4710.11 -12462.3; ...
-4168.4 4719.29 -12471.5; ...
-4177.58 4719.29 -12462.3; ...
-4150.03 4719.29 -12471.5; ...
-4131.67 4719.29 -12471.5; ...
-4131.67 4710.11 -12462.3; ...
-4122.49 4719.29 -12462.3; ...
-4168.4 4728.48 -12462.3; ...
-4150.03 4737.66 -12471.5; ...
-4159.22 4737.66 -12462.3; ...
-4131.67 4737.66 -12471.5; ...
-4113.31 4737.66 -12471.5; ...
-4113.31 4728.48 -12462.3; ...
-4104.13 4737.66 -12462.3; ...
-4150.03 4746.84 -12462.3; ...
-4131.67 4746.84 -12462.3; ...
-4113.31 4756.02 -12471.5; ...
-4122.49 4756.02 -12462.3; ...
-4094.94 4756.02 -12471.5; ...
-4094.94 4746.84 -12462.3; ...
-4085.76 4756.02 -12462.3; ...
-4113.31 4765.2 -12462.3; ...
-4094.94 4765.2 -12462.3; ...
-4085.76 4765.2 -12462.3; ...
-4076.58 4774.38 -12471.5; ...
-4076.58 4765.2 -12462.3; ...
-4085.76 4774.38 -12462.3; ...
-4058.22 4774.38 -12471.5; ...
-4058.22 4765.2 -12462.3; ...
-4049.04 4774.38 -12462.3; ...
-4076.58 4783.56 -12462.3; ...
-4058.22 4792.75 -12471.5; ...
-4067.4 4792.75 -12462.3; ...
-4039.86 4792.75 -12471.5; ...
-4039.86 4783.56 -12462.3; ...
-4030.67 4792.75 -12462.3; ...
-4058.22 4801.93 -12462.3; ...
-4039.86 4801.93 -12462.3; ...
-4030.67 4801.93 -12462.3; ...
-4021.49 4811.11 -12471.5; ...
-4021.49 4801.93 -12462.3; ...
-4030.67 4811.11 -12462.3; ...
-4012.31 4811.11 -12462.3; ...
-4021.49 4820.29 -12462.3; ...
-4012.31 4820.29 -12462.3; ...
-4003.13 4829.47 -12471.5; ...
-4003.13 4820.29 -12462.3; ...
-4012.31 4829.47 -12462.3; ...
-3993.95 4829.47 -12462.3; ...
-4003.13 4838.65 -12462.3; ...
-3993.95 4838.65 -12462.3; ...
-3984.77 4847.83 -12471.5; ...
-3984.77 4838.65 -12462.3; ...
-3993.95 4847.83 -12462.3; ...
-3975.59 4847.83 -12462.3; ...
-3984.77 4857.02 -12462.3; ...
-3975.59 4857.02 -12462.3; ...
-3966.4 4866.2 -12471.5; ...
-3966.4 4857.02 -12462.3; ...
-3975.59 4866.2 -12462.3; ...
-3957.22 4866.2 -12462.3; ...
-3966.4 4875.38 -12462.3; ...
-3957.22 4875.38 -12462.3; ...
-3948.04 4884.56 -12471.5; ...
-3948.04 4875.38 -12462.3; ...
-3957.22 4884.56 -12462.3; ...
-3929.68 4884.56 -12471.5; ...
-3929.68 4875.38 -12462.3; ...
-3920.5 4884.56 -12462.3; ...
-3948.04 4893.74 -12462.3; ...
-3929.68 4902.92 -12471.5; ...
-3938.86 4902.92 -12462.3; ...
-3911.31 4902.92 -12471.5; ...
-3911.31 4893.74 -12462.3; ...
-3902.13 4902.92 -12462.3; ...
-3929.68 4912.11 -12462.3; ...
-3911.31 4921.29 -12471.5; ...
-3920.5 4921.29 -12462.3; ...
-3892.95 4921.29 -12471.5; ...
-3892.95 4912.11 -12462.3; ...
-3883.77 4921.29 -12462.3; ...
-3911.31 4930.47 -12462.3; ...
-3892.95 4930.47 -12462.3; ...
-3883.77 4930.47 -12462.3; ...
-3874.59 4939.65 -12471.5; ...
-3874.59 4930.47 -12462.3; ...
-3883.77 4939.65 -12462.3; ...
-3865.41 4939.65 -12462.3; ...
-3874.59 4948.83 -12462.3; ...
-3865.41 4948.83 -12462.3; ...
-3856.23 4958.01 -12471.5; ...
-3856.23 4948.83 -12462.3; ...
-3865.41 4958.01 -12462.3; ...
-3837.86 4958.01 -12471.5; ...
-3837.86 4948.83 -12462.3; ...
-3828.68 4958.01 -12462.3; ...
-3856.23 4967.19 -12462.3; ...
-3837.86 4976.38 -12471.5; ...
-3847.04 4976.38 -12462.3; ...
-3819.5 4976.38 -12471.5; ...
-3819.5 4967.19 -12462.3; ...
-3810.32 4976.38 -12462.3; ...
-3837.86 4985.56 -12462.3; ...
-3819.5 4994.74 -12471.5; ...
-3828.68 4994.74 -12462.3; ...
-3801.14 4994.74 -12471.5; ...
-3801.14 4985.56 -12462.3; ...
-3791.96 4994.74 -12462.3; ...
-3819.5 5003.92 -12462.3; ...
-3801.14 5013.1 -12471.5; ...
-3810.32 5013.1 -12462.3; ...
-3782.77 5013.1 -12471.5; ...
-3782.77 5003.92 -12462.3; ...
-3773.59 5013.1 -12462.3; ...
-3801.14 5022.28 -12462.3; ...
-3782.77 5031.46 -12471.5; ...
-3791.96 5031.46 -12462.3; ...
-3764.41 5031.46 -12471.5; ...
-3764.41 5022.28 -12462.3; ...
-3755.23 5031.46 -12462.3; ...
-3782.77 5040.65 -12462.3; ...
-3764.41 5049.83 -12471.5; ...
-3773.59 5049.83 -12462.3; ...
-3746.05 5049.83 -12471.5; ...
-3746.05 5040.65 -12462.3; ...
-3736.87 5049.83 -12462.3; ...
-3764.41 5059.01 -12462.3; ...
-3746.05 5068.19 -12471.5; ...
-3755.23 5068.19 -12462.3; ...
-3727.68 5068.19 -12471.5; ...
-3727.68 5059.01 -12462.3; ...
-3709.32 5068.19 -12471.5; ...
-3709.32 5059.01 -12462.3; ...
-3700.14 5068.19 -12462.3; ...
-3746.05 5077.37 -12462.3; ...
-3727.68 5086.55 -12471.5; ...
-3736.87 5086.55 -12462.3; ...
-3709.32 5086.55 -12471.5; ...
-3690.96 5086.55 -12471.5; ...
-3690.96 5077.37 -12462.3; ...
-3672.6 5086.55 -12471.5; ...
-3672.6 5077.37 -12462.3; ...
-3663.41 5086.55 -12462.3; ...
-3727.68 5095.74 -12462.3; ...
-3709.32 5095.74 -12462.3; ...
-3690.96 5104.92 -12471.5; ...
-3700.14 5104.92 -12462.3; ...
-3672.6 5104.92 -12471.5; ...
-3654.23 5104.92 -12471.5; ...
-3654.23 5095.74 -12462.3; ...
-3645.05 5104.92 -12462.3; ...
-3690.96 5114.1 -12462.3; ...
-3672.6 5114.1 -12462.3; ...
-3654.23 5123.28 -12471.5; ...
-3663.41 5123.28 -12462.3; ...
-3635.87 5123.28 -12471.5; ...
-3635.87 5114.1 -12462.3; ...
-3617.51 5123.28 -12471.5; ...
-3617.51 5114.1 -12462.3; ...
-3608.33 5123.28 -12462.3; ...
-3654.23 5132.46 -12462.3; ...
-3635.87 5141.64 -12471.5; ...
-3645.05 5141.64 -12462.3; ...
-3617.51 5141.64 -12471.5; ...
-3599.14 5141.64 -12471.5; ...
-3599.14 5132.46 -12462.3; ...
-3589.96 5141.64 -12462.3; ...
-3635.87 5150.82 -12462.3; ...
-3617.51 5160.01 -12471.5; ...
-3626.69 5160.01 -12462.3; ...
-3599.14 5160.01 -12471.5; ...
-3580.78 5160.01 -12471.5; ...
-3580.78 5150.82 -12462.3; ...
-3571.6 5160.01 -12462.3; ...
-3617.51 5169.19 -12462.3; ...
-3599.14 5178.37 -12471.5; ...
-3608.33 5178.37 -12462.3; ...
-3580.78 5178.37 -12471.5; ...
-3562.42 5178.37 -12471.5; ...
-3562.42 5169.19 -12462.3; ...
-3553.24 5178.37 -12462.3; ...
-3599.14 5187.55 -12462.3; ...
-3580.78 5196.73 -12471.5; ...
-3589.96 5196.73 -12462.3; ...
-3562.42 5196.73 -12471.5; ...
-3544.05 5196.73 -12471.5; ...
-3544.05 5187.55 -12462.3; ...
-3534.87 5196.73 -12462.3; ...
-3580.78 5205.91 -12462.3; ...
-3562.42 5205.91 -12462.3; ...
-3544.05 5215.1 -12471.5; ...
-3553.24 5215.1 -12462.3; ...
-3525.69 5215.1 -12471.5; ...
-3525.69 5205.91 -12462.3; ...
-3516.51 5215.1 -12462.3; ...
-3544.05 5224.28 -12462.3; ...
-3525.69 5233.46 -12471.5; ...
-3534.87 5233.46 -12462.3; ...
-3507.33 5233.46 -12471.5; ...
-3507.33 5224.28 -12462.3; ...
-3488.97 5233.46 -12471.5; ...
-3488.97 5224.28 -12462.3; ...
-3479.78 5233.46 -12462.3; ...
-3525.69 5242.64 -12462.3; ...
-3507.33 5242.64 -12462.3; ...
-3488.97 5251.82 -12471.5; ...
-3498.15 5251.82 -12462.3; ...
-3470.6 5251.82 -12471.5; ...
-3470.6 5242.64 -12462.3; ...
-3461.42 5251.82 -12462.3; ...
-3488.97 5261 -12462.3; ...
-3470.6 5270.18 -12471.5; ...
-3479.78 5270.18 -12462.3; ...
-3452.24 5270.18 -12471.5; ...
-3452.24 5261 -12462.3; ...
-3443.06 5270.18 -12462.3; ...
-3470.6 5279.37 -12462.3; ...
-3452.24 5288.55 -12471.5; ...
-3461.42 5288.55 -12462.3; ...
-3433.88 5288.55 -12471.5; ...
-3433.88 5279.37 -12462.3; ...
-3424.7 5288.55 -12462.3; ...
-3452.24 5297.73 -12462.3; ...
-3433.88 5306.91 -12471.5; ...
-3443.06 5306.91 -12462.3; ...
-3415.51 5306.91 -12471.5; ...
-3415.51 5297.73 -12462.3; ...
-3406.33 5306.91 -12462.3; ...
-3433.88 5316.09 -12462.3; ...
-3415.51 5316.09 -12462.3; ...
-3406.33 5316.09 -12462.3; ...
-3397.15 5325.27 -12471.5; ...
-3397.15 5316.09 -12462.3; ...
-3406.33 5325.27 -12462.3; ...
-3387.97 5325.27 -12462.3; ...
-3397.15 5334.45 -12462.3; ...
-3387.97 5334.45 -12462.3; ...
-3378.79 5343.64 -12471.5; ...
-3378.79 5334.45 -12462.3; ...
-3387.97 5343.64 -12462.3; ...
-3369.61 5343.64 -12462.3; ...
-3378.79 5352.82 -12462.3; ...
-3369.61 5352.82 -12462.3; ...
-3360.43 5362 -12471.5; ...
-3360.43 5352.82 -12462.3; ...
-3369.61 5362 -12462.3; ...
-3342.06 5362 -12471.5; ...
-3342.06 5352.82 -12462.3; ...
-3332.88 5362 -12462.3; ...
-3360.43 5371.18 -12462.3; ...
-3342.06 5371.18 -12462.3; ...
-3332.88 5371.18 -12462.3; ...
-3323.7 5380.36 -12471.5; ...
-3323.7 5371.18 -12462.3; ...
-3332.88 5380.36 -12462.3; ...
-3314.52 5380.36 -12462.3; ...
-3323.7 5389.54 -12462.3; ...
-3314.52 5389.54 -12462.3; ...
-3305.34 5398.73 -12471.5; ...
-3305.34 5389.54 -12462.3; ...
-3314.52 5398.73 -12462.3; ...
-3286.97 5398.73 -12471.5; ...
-3286.97 5389.54 -12462.3; ...
-3277.79 5398.73 -12462.3; ...
-3305.34 5407.91 -12462.3; ...
-3286.97 5407.91 -12462.3; ...
-3277.79 5407.91 -12462.3; ...
-3268.61 5417.09 -12471.5; ...
-3268.61 5407.91 -12462.3; ...
-3277.79 5417.09 -12462.3; ...
-3250.25 5417.09 -12471.5; ...
-3250.25 5407.91 -12462.3; ...
-3241.07 5417.09 -12462.3; ...
-3268.61 5426.27 -12462.3; ...
-3250.25 5426.27 -12462.3; ...
-3241.07 5426.27 -12462.3; ...
-3231.88 5435.45 -12471.5; ...
-3231.88 5426.27 -12462.3; ...
-3241.07 5435.45 -12462.3; ...
-3213.52 5435.45 -12471.5; ...
-3213.52 5426.27 -12462.3; ...
-3204.34 5435.45 -12462.3; ...
-3231.88 5444.63 -12462.3; ...
-3213.52 5453.81 -12471.5; ...
-3222.7 5453.81 -12462.3; ...
-3195.16 5453.81 -12471.5; ...
-3195.16 5444.63 -12462.3; ...
-3185.98 5453.81 -12462.3; ...
-3213.52 5463 -12462.3; ...
-3195.16 5472.18 -12471.5; ...
-3204.34 5472.18 -12462.3; ...
-3176.79 5472.18 -12471.5; ...
-3176.79 5463 -12462.3; ...
-3167.61 5472.18 -12462.3; ...
-3195.16 5481.36 -12462.3; ...
-3176.79 5490.54 -12471.5; ...
-3185.98 5490.54 -12462.3; ...
-3158.43 5490.54 -12471.5; ...
-3158.43 5481.36 -12462.3; ...
-3149.25 5490.54 -12462.3; ...
-3176.79 5499.72 -12462.3; ...
-3158.43 5508.9 -12471.5; ...
-3167.61 5508.9 -12462.3; ...
-3140.07 5508.9 -12471.5; ...
-3140.07 5499.72 -12462.3; ...
-3130.89 5508.9 -12462.3; ...
-3158.43 5518.08 -12462.3; ...
-3140.07 5527.27 -12471.5; ...
-3149.25 5527.27 -12462.3; ...
-3121.71 5527.27 -12471.5; ...
-3121.71 5518.08 -12462.3; ...
-3112.52 5527.27 -12462.3; ...
-3140.07 5536.45 -12462.3; ...
-3121.71 5545.63 -12471.5; ...
-3130.89 5545.63 -12462.3; ...
-3112.52 5545.63 -12462.3; ...
-3121.71 5554.81 -12462.3; ...
-3112.52 5554.81 -12462.3; ...
-3103.34 5563.99 -12471.5; ...
-3103.34 5554.81 -12462.3; ...
-3112.52 5563.99 -12462.3; ...
-3094.16 5563.99 -12462.3; ...
-3103.34 5573.17 -12462.3; ...
-3094.16 5573.17 -12462.3; ...
-3084.98 5582.36 -12471.5; ...
-3084.98 5573.17 -12462.3; ...
-3094.16 5582.36 -12462.3; ...
-3075.8 5582.36 -12462.3; ...
-3084.98 5591.54 -12462.3; ...
-3075.8 5591.54 -12462.3; ...
-3066.62 5600.72 -12471.5; ...
-3066.62 5591.54 -12462.3; ...
-3075.8 5600.72 -12462.3; ...
-3057.44 5600.72 -12462.3; ...
-3066.62 5609.9 -12462.3; ...
-3057.44 5609.9 -12462.3; ...
-3048.25 5619.08 -12471.5; ...
-3048.25 5609.9 -12462.3; ...
-3057.44 5619.08 -12462.3; ...
-3039.07 5619.08 -12462.3; ...
-3048.25 5628.26 -12462.3; ...
-3039.07 5628.26 -12462.3; ...
-3029.89 5637.44 -12471.5; ...
-3029.89 5628.26 -12462.3; ...
-3039.07 5637.44 -12462.3; ...
-3020.71 5637.44 -12462.3; ...
-3029.89 5646.63 -12462.3; ...
-3020.71 5646.63 -12462.3; ...
-3011.53 5655.81 -12471.5; ...
-3011.53 5646.63 -12462.3; ...
-3020.71 5655.81 -12462.3; ...
-3002.35 5655.81 -12462.3; ...
-3011.53 5664.99 -12462.3; ...
-3002.35 5664.99 -12462.3; ...
-2993.17 5674.17 -12471.5; ...
-2993.17 5664.99 -12462.3; ...
-3002.35 5674.17 -12462.3; ...
-2983.98 5674.17 -12462.3; ...
-2993.17 5683.35 -12462.3; ...
-2983.98 5683.35 -12462.3; ...
-2974.8 5692.53 -12471.5; ...
-2974.8 5683.35 -12462.3; ...
-2983.98 5692.53 -12462.3; ...
-2956.44 5692.53 -12471.5; ...
-2956.44 5683.35 -12462.3; ...
-2947.26 5692.53 -12462.3; ...
-2974.8 5701.71 -12462.3; ...
-2956.44 5710.9 -12471.5; ...
-2965.62 5710.9 -12462.3; ...
-2938.08 5710.9 -12471.5; ...
-2938.08 5701.71 -12462.3; ...
-2928.89 5710.9 -12462.3; ...
-2956.44 5720.08 -12462.3; ...
-2938.08 5729.26 -12471.5; ...
-2947.26 5729.26 -12462.3; ...
-2919.71 5729.26 -12471.5; ...
-2919.71 5720.08 -12462.3; ...
-2910.53 5729.26 -12462.3; ...
-2938.08 5738.44 -12462.3; ...
-2919.71 5747.62 -12471.5; ...
-2928.89 5747.62 -12462.3; ...
-2901.35 5747.62 -12471.5; ...
-2901.35 5738.44 -12462.3; ...
-2892.17 5747.62 -12462.3; ...
-2919.71 5756.8 -12462.3; ...
-2901.35 5756.8 -12462.3; ...
-2892.17 5756.8 -12462.3; ...
-2882.99 5765.99 -12471.5; ...
-2882.99 5756.8 -12462.3; ...
-2892.17 5765.99 -12462.3; ...
-2873.81 5765.99 -12462.3; ...
-2882.99 5775.17 -12462.3; ...
-2873.81 5775.17 -12462.3; ...
-2864.62 5784.35 -12471.5; ...
-2864.62 5775.17 -12462.3; ...
-2873.81 5784.35 -12462.3; ...
-2855.44 5784.35 -12462.3; ...
-2864.62 5793.53 -12462.3; ...
-2855.44 5793.53 -12462.3; ...
-2846.26 5802.71 -12471.5; ...
-2846.26 5793.53 -12462.3; ...
-2855.44 5802.71 -12462.3; ...
-2827.9 5802.71 -12471.5; ...
-2827.9 5793.53 -12462.3; ...
-2818.72 5802.71 -12462.3; ...
-2846.26 5811.89 -12462.3; ...
-2827.9 5821.07 -12471.5; ...
-2837.08 5821.07 -12462.3; ...
-2809.54 5821.07 -12471.5; ...
-2809.54 5811.89 -12462.3; ...
-2800.35 5821.07 -12462.3; ...
-2827.9 5830.26 -12462.3; ...
-2809.54 5839.44 -12471.5; ...
-2818.72 5839.44 -12462.3; ...
-2791.17 5839.44 -12471.5; ...
-2791.17 5830.26 -12462.3; ...
-2781.99 5839.44 -12462.3; ...
-2809.54 5848.62 -12462.3; ...
-2791.17 5857.8 -12471.5; ...
-2800.35 5857.8 -12462.3; ...
-2772.81 5857.8 -12471.5; ...
-2772.81 5848.62 -12462.3; ...
-2763.63 5857.8 -12462.3; ...
-2791.17 5866.98 -12462.3; ...
-2772.81 5876.16 -12471.5; ...
-2781.99 5876.16 -12462.3; ...
-2754.45 5876.16 -12471.5; ...
-2754.45 5866.98 -12462.3; ...
-2745.26 5876.16 -12462.3; ...
-2772.81 5885.35 -12462.3; ...
-2754.45 5894.53 -12471.5; ...
-2763.63 5894.53 -12462.3; ...
-2736.08 5894.53 -12471.5; ...
-2736.08 5885.35 -12462.3; ...
-2726.9 5894.53 -12462.3; ...
-2754.45 5903.71 -12462.3; ...
-2736.08 5903.71 -12462.3; ...
-2726.9 5903.71 -12462.3; ...
-2717.72 5912.89 -12471.5; ...
-2717.72 5903.71 -12462.3; ...
-2726.9 5912.89 -12462.3; ...
-2708.54 5912.89 -12462.3; ...
-2717.72 5922.07 -12462.3; ...
-2708.54 5922.07 -12462.3; ...
-2699.36 5931.25 -12471.5; ...
-2699.36 5922.07 -12462.3; ...
-2708.54 5931.25 -12462.3; ...
-2690.18 5931.25 -12462.3; ...
-2699.36 5940.43 -12462.3; ...
-2690.18 5940.43 -12462.3; ...
-2680.99 5949.62 -12471.5; ...
-2680.99 5940.43 -12462.3; ...
-2690.18 5949.62 -12462.3; ...
-2671.81 5949.62 -12462.3; ...
-2680.99 5958.8 -12462.3; ...
-2671.81 5958.8 -12462.3; ...
-2662.63 5967.98 -12471.5; ...
-2662.63 5958.8 -12462.3; ...
-2671.81 5967.98 -12462.3; ...
-2653.45 5967.98 -12462.3; ...
-2662.63 5977.16 -12462.3; ...
-2653.45 5977.16 -12462.3; ...
-2644.27 5986.34 -12471.5; ...
-2644.27 5977.16 -12462.3; ...
-2653.45 5986.34 -12462.3; ...
-2635.09 5986.34 -12462.3; ...
-2644.27 5995.52 -12462.3; ...
-2635.09 5995.52 -12462.3; ...
-2625.91 6004.7 -12471.5; ...
-2625.91 5995.52 -12462.3; ...
-2635.09 6004.7 -12462.3; ...
-2616.72 6004.7 -12462.3; ...
-2625.91 6013.89 -12462.3; ...
-2616.72 6013.89 -12462.3; ...
-2607.54 6023.07 -12471.5; ...
-2607.54 6013.89 -12462.3; ...
-2616.72 6023.07 -12462.3; ...
-2598.36 6023.07 -12462.3; ...
-2607.54 6032.25 -12462.3; ...
-2598.36 6032.25 -12462.3; ...
-2589.18 6041.43 -12471.5; ...
-2589.18 6032.25 -12462.3; ...
-2598.36 6041.43 -12462.3; ...
-2580 6041.43 -12462.3; ...
-2589.18 6050.61 -12462.3; ...
-2580 6050.61 -12462.3; ...
-2570.82 6059.79 -12471.5; ...
-2570.82 6050.61 -12462.3; ...
-2580 6059.79 -12462.3; ...
-2561.63 6059.79 -12462.3; ...
-2570.82 6068.98 -12462.3; ...
-2561.63 6068.98 -12462.3; ...
-2552.45 6078.16 -12471.5; ...
-2552.45 6068.98 -12462.3; ...
-2561.63 6078.16 -12462.3; ...
-2543.27 6078.16 -12462.3; ...
-2552.45 6087.34 -12462.3; ...
-2543.27 6087.34 -12462.3; ...
-2534.09 6096.52 -12471.5; ...
-2534.09 6087.34 -12462.3; ...
-2543.27 6096.52 -12462.3; ...
-2515.73 6096.52 -12471.5; ...
-2515.73 6087.34 -12462.3; ...
-2506.55 6096.52 -12462.3; ...
-2534.09 6105.7 -12462.3; ...
-2515.73 6114.88 -12471.5; ...
-2524.91 6114.88 -12462.3; ...
-2497.36 6114.88 -12471.5; ...
-2497.36 6105.7 -12462.3; ...
-2488.18 6114.88 -12462.3; ...
-2515.73 6124.06 -12462.3; ...
-2497.36 6133.25 -12471.5; ...
-2506.55 6133.25 -12462.3; ...
-2479 6133.25 -12471.5; ...
-2479 6124.06 -12462.3; ...
-2469.82 6133.25 -12462.3; ...
-2497.36 6142.43 -12462.3; ...
-2479 6151.61 -12471.5; ...
-2488.18 6151.61 -12462.3; ...
-2460.64 6151.61 -12471.5; ...
-2460.64 6142.43 -12462.3; ...
-2451.46 6151.61 -12462.3; ...
-2479 6160.79 -12462.3; ...
-2460.64 6160.79 -12462.3; ...
-2451.46 6160.79 -12462.3; ...
-2442.28 6169.97 -12471.5; ...
-2442.28 6160.79 -12462.3; ...
-2451.46 6169.97 -12462.3; ...
-2433.09 6169.97 -12462.3; ...
-2442.28 6179.15 -12462.3; ...
-2433.09 6179.15 -12462.3; ...
-2423.91 6188.33 -12471.5; ...
-2423.91 6179.15 -12462.3; ...
-2433.09 6188.33 -12462.3; ...
-2405.55 6188.33 -12471.5; ...
-2405.55 6179.15 -12462.3; ...
-2396.37 6188.33 -12462.3; ...
-2423.91 6197.52 -12462.3; ...
-2405.55 6206.7 -12471.5; ...
-2414.73 6206.7 -12462.3; ...
-2387.19 6206.7 -12471.5; ...
-2387.19 6197.52 -12462.3; ...
-2378 6206.7 -12462.3; ...
-2405.55 6215.88 -12462.3; ...
-2387.19 6215.88 -12462.3; ...
-2378 6215.88 -12462.3; ...
-2368.82 6225.06 -12471.5; ...
-2368.82 6215.88 -12462.3; ...
-2378 6225.06 -12462.3; ...
-2359.64 6225.06 -12462.3; ...
-2368.82 6234.24 -12462.3; ...
-2359.64 6234.24 -12462.3; ...
-2350.46 6243.42 -12471.5; ...
-2350.46 6234.24 -12462.3; ...
-2359.64 6243.42 -12462.3; ...
-2341.28 6243.42 -12462.3; ...
-2350.46 6252.61 -12462.3; ...
-2341.28 6252.61 -12462.3; ...
-2332.1 6261.79 -12471.5; ...
-2332.1 6252.61 -12462.3; ...
-2341.28 6261.79 -12462.3; ...
-2322.92 6261.79 -12462.3; ...
-2332.1 6270.97 -12462.3; ...
-2322.92 6270.97 -12462.3; ...
-2313.73 6280.15 -12471.5; ...
-2313.73 6270.97 -12462.3; ...
-2322.92 6280.15 -12462.3; ...
-2304.55 6280.15 -12462.3; ...
-2313.73 6289.33 -12462.3; ...
-2304.55 6289.33 -12462.3; ...
-2295.37 6298.51 -12471.5; ...
-2295.37 6289.33 -12462.3; ...
-2304.55 6298.51 -12462.3; ...
-2286.19 6298.51 -12462.3; ...
-2295.37 6307.69 -12462.3; ...
-2286.19 6307.69 -12462.3; ...
-2277.01 6316.88 -12471.5; ...
-2277.01 6307.69 -12462.3; ...
-2286.19 6316.88 -12462.3; ...
-2267.83 6316.88 -12462.3; ...
-2277.01 6326.06 -12462.3; ...
-2267.83 6326.06 -12462.3; ...
-2258.65 6335.24 -12471.5; ...
-2258.65 6326.06 -12462.3; ...
-2267.83 6335.24 -12462.3; ...
-2249.46 6335.24 -12462.3; ...
-2258.65 6344.42 -12462.3; ...
-2249.46 6344.42 -12462.3; ...
-2240.28 6353.6 -12471.5; ...
-2240.28 6344.42 -12462.3; ...
-2249.46 6353.6 -12462.3; ...
-2231.1 6353.6 -12462.3; ...
-2240.28 6362.78 -12462.3; ...
-2231.1 6362.78 -12462.3; ...
-2221.92 6371.96 -12471.5; ...
-2221.92 6362.78 -12462.3; ...
-2231.1 6371.96 -12462.3; ...
-2203.56 6371.96 -12471.5; ...
-2203.56 6362.78 -12462.3; ...
-2194.38 6371.96 -12462.3; ...
-2221.92 6381.15 -12462.3; ...
-2203.56 6390.33 -12471.5; ...
-2212.74 6390.33 -12462.3; ...
-2185.19 6390.33 -12471.5; ...
-2185.19 6381.15 -12462.3; ...
-2176.01 6390.33 -12462.3; ...
-2203.56 6399.51 -12462.3; ...
-2185.19 6399.51 -12462.3; ...
-2176.01 6399.51 -12462.3; ...
-2166.83 6408.69 -12471.5; ...
-2166.83 6399.51 -12462.3; ...
-2176.01 6408.69 -12462.3; ...
-2148.47 6408.69 -12471.5; ...
-2148.47 6399.51 -12462.3; ...
-2139.29 6408.69 -12462.3; ...
-2166.83 6417.87 -12462.3; ...
-2148.47 6427.05 -12471.5; ...
-2157.65 6427.05 -12462.3; ...
-2130.1 6427.05 -12471.5; ...
-2130.1 6417.87 -12462.3; ...
-2120.92 6427.05 -12462.3; ...
-2148.47 6436.24 -12462.3; ...
-2130.1 6445.42 -12471.5; ...
-2139.29 6445.42 -12462.3; ...
-2111.74 6445.42 -12471.5; ...
-2111.74 6436.24 -12462.3; ...
-2102.56 6445.42 -12462.3; ...
-2130.1 6454.6 -12462.3; ...
-2111.74 6454.6 -12462.3; ...
-2102.56 6454.6 -12462.3; ...
-2093.38 6463.78 -12471.5; ...
-2093.38 6454.6 -12462.3; ...
-2102.56 6463.78 -12462.3; ...
-2084.2 6463.78 -12462.3; ...
-2093.38 6472.96 -12462.3; ...
-2084.2 6472.96 -12462.3; ...
-2075.02 6482.14 -12471.5; ...
-2075.02 6472.96 -12462.3; ...
-2084.2 6482.14 -12462.3; ...
-2056.65 6482.14 -12471.5; ...
-2056.65 6472.96 -12462.3; ...
-2047.47 6482.14 -12462.3; ...
-2075.02 6491.32 -12462.3; ...
-2056.65 6500.51 -12471.5; ...
-2065.83 6500.51 -12462.3; ...
-2038.29 6500.51 -12471.5; ...
-2038.29 6491.32 -12462.3; ...
-2029.11 6500.51 -12462.3; ...
-2056.65 6509.69 -12462.3; ...
-2038.29 6518.87 -12471.5; ...
-2047.47 6518.87 -12462.3; ...
-2019.93 6518.87 -12471.5; ...
-2019.93 6509.69 -12462.3; ...
-2010.75 6518.87 -12462.3; ...
-2038.29 6528.05 -12462.3; ...
-2019.93 6537.23 -12471.5; ...
-2029.11 6537.23 -12462.3; ...
-2001.56 6537.23 -12471.5; ...
-2001.56 6528.05 -12462.3; ...
-1992.38 6537.23 -12462.3; ...
-2019.93 6546.41 -12462.3; ...
-2001.56 6555.6 -12471.5; ...
-2010.75 6555.6 -12462.3; ...
-1983.2 6555.6 -12471.5; ...
-1983.2 6546.41 -12462.3; ...
-1974.02 6555.6 -12462.3; ...
-2001.56 6564.78 -12462.3; ...
-1983.2 6573.96 -12471.5; ...
-1992.38 6573.96 -12462.3; ...
-1964.84 6573.96 -12471.5; ...
-1964.84 6564.78 -12462.3; ...
-1955.66 6573.96 -12462.3; ...
-1983.2 6583.14 -12462.3; ...
-1964.84 6592.32 -12471.5; ...
-1974.02 6592.32 -12462.3; ...
-1946.47 6592.32 -12471.5; ...
-1946.47 6583.14 -12462.3; ...
-1937.29 6592.32 -12462.3; ...
-1964.84 6601.5 -12462.3; ...
-1946.47 6610.68 -12471.5; ...
-1955.66 6610.68 -12462.3; ...
-1928.11 6610.68 -12471.5; ...
-1928.11 6601.5 -12462.3; ...
-1918.93 6610.68 -12462.3; ...
-1946.47 6619.87 -12462.3; ...
-1928.11 6629.05 -12471.5; ...
-1937.29 6629.05 -12462.3; ...
-1909.75 6629.05 -12471.5; ...
-1909.75 6619.87 -12462.3; ...
-1900.57 6629.05 -12462.3; ...
-1928.11 6638.23 -12462.3; ...
-1909.75 6647.41 -12471.5; ...
-1918.93 6647.41 -12462.3; ...
-1891.39 6647.41 -12471.5; ...
-1891.39 6638.23 -12462.3; ...
-1882.2 6647.41 -12462.3; ...
-1909.75 6656.59 -12462.3; ...
-1891.39 6665.77 -12471.5; ...
-1900.57 6665.77 -12462.3; ...
-1873.02 6665.77 -12471.5; ...
-1873.02 6656.59 -12462.3; ...
-1863.84 6665.77 -12462.3; ...
-1891.39 6674.95 -12462.3; ...
-1873.02 6684.14 -12471.5; ...
-1882.2 6684.14 -12462.3; ...
-1854.66 6684.14 -12471.5; ...
-1854.66 6674.95 -12462.3; ...
-1845.48 6684.14 -12462.3; ...
-1873.02 6693.32 -12462.3; ...
-1854.66 6702.5 -12471.5; ...
-1863.84 6702.5 -12462.3; ...
-1836.3 6702.5 -12471.5; ...
-1836.3 6693.32 -12462.3; ...
-1827.12 6702.5 -12462.3; ...
-1854.66 6711.68 -12462.3; ...
-1836.3 6720.86 -12471.5; ...
-1845.48 6720.86 -12462.3; ...
-1817.93 6720.86 -12471.5; ...
-1817.93 6711.68 -12462.3; ...
-1808.75 6720.86 -12462.3; ...
-1836.3 6730.04 -12462.3; ...
-1817.93 6730.04 -12462.3; ...
-1808.75 6730.04 -12462.3; ...
-1799.57 6739.23 -12471.5; ...
-1799.57 6730.04 -12462.3; ...
-1808.75 6739.23 -12462.3; ...
-1781.21 6739.23 -12471.5; ...
-1781.21 6730.04 -12462.3; ...
-1772.03 6739.23 -12462.3; ...
-1799.57 6748.41 -12462.3; ...
-1781.21 6757.59 -12471.5; ...
-1790.39 6757.59 -12462.3; ...
-1762.84 6757.59 -12471.5; ...
-1762.84 6748.41 -12462.3; ...
-1753.66 6757.59 -12462.3; ...
-1781.21 6766.77 -12462.3; ...
-1762.84 6775.95 -12471.5; ...
-1772.03 6775.95 -12462.3; ...
-1744.48 6775.95 -12471.5; ...
-1744.48 6766.77 -12462.3; ...
-1735.3 6775.95 -12462.3; ...
-1762.84 6785.13 -12462.3; ...
-1744.48 6794.31 -12471.5; ...
-1753.66 6794.31 -12462.3; ...
-1726.12 6794.31 -12471.5; ...
-1726.12 6785.13 -12462.3; ...
-1716.94 6794.31 -12462.3; ...
-1744.48 6803.5 -12462.3; ...
-1726.12 6812.68 -12471.5; ...
-1735.3 6812.68 -12462.3; ...
-1707.76 6812.68 -12471.5; ...
-1707.76 6803.5 -12462.3; ...
-1698.57 6812.68 -12462.3; ...
-1726.12 6821.86 -12462.3; ...
-1707.76 6821.86 -12462.3; ...
-1698.57 6821.86 -12462.3; ...
-1689.39 6831.04 -12471.5; ...
-1689.39 6821.86 -12462.3; ...
-1698.57 6831.04 -12462.3; ...
-1680.21 6831.04 -12462.3; ...
-1689.39 6840.22 -12462.3; ...
-1680.21 6840.22 -12462.3; ...
-1671.03 6849.4 -12471.5; ...
-1671.03 6840.22 -12462.3; ...
-1680.21 6849.4 -12462.3; ...
-1652.67 6849.4 -12471.5; ...
-1652.67 6840.22 -12462.3; ...
-1643.49 6849.4 -12462.3; ...
-1671.03 6858.58 -12462.3; ...
-1652.67 6867.77 -12471.5; ...
-1661.85 6867.77 -12462.3; ...
-1634.3 6867.77 -12471.5; ...
-1634.3 6858.58 -12462.3; ...
-1625.12 6867.77 -12462.3; ...
-1652.67 6876.95 -12462.3; ...
-1634.3 6886.13 -12471.5; ...
-1643.49 6886.13 -12462.3; ...
-1615.94 6886.13 -12471.5; ...
-1615.94 6876.95 -12462.3; ...
-1606.76 6886.13 -12462.3; ...
-1634.3 6895.31 -12462.3; ...
-1615.94 6904.49 -12471.5; ...
-1625.12 6904.49 -12462.3; ...
-1597.58 6904.49 -12471.5; ...
-1597.58 6895.31 -12462.3; ...
-1588.4 6904.49 -12462.3; ...
-1615.94 6913.67 -12462.3; ...
-1597.58 6922.86 -12471.5; ...
-1606.76 6922.86 -12462.3; ...
-1579.21 6922.86 -12471.5; ...
-1579.21 6913.67 -12462.3; ...
-1570.03 6922.86 -12462.3; ...
-1597.58 6932.04 -12462.3; ...
-1579.21 6932.04 -12462.3; ...
-1570.03 6932.04 -12462.3; ...
-1560.85 6941.22 -12471.5; ...
-1560.85 6932.04 -12462.3; ...
-1570.03 6941.22 -12462.3; ...
-1551.67 6941.22 -12462.3; ...
-1560.85 6950.4 -12462.3; ...
-1551.67 6950.4 -12462.3; ...
-1542.49 6959.58 -12471.5; ...
-1542.49 6950.4 -12462.3; ...
-1551.67 6959.58 -12462.3; ...
-1533.31 6959.58 -12462.3; ...
-1542.49 6968.76 -12462.3; ...
-1533.31 6968.76 -12462.3; ...
-1524.13 6977.94 -12471.5; ...
-1524.13 6968.76 -12462.3; ...
-1533.31 6977.94 -12462.3; ...
-1514.94 6977.94 -12462.3; ...
-1524.13 6987.13 -12462.3; ...
-1514.94 6987.13 -12462.3; ...
-1505.76 6996.31 -12471.5; ...
-1505.76 6987.13 -12462.3; ...
-1514.94 6996.31 -12462.3; ...
-1496.58 6996.31 -12462.3; ...
-1505.76 7005.49 -12462.3; ...
-1496.58 7005.49 -12462.3; ...
-1487.4 7014.67 -12471.5; ...
-1487.4 7005.49 -12462.3; ...
-1496.58 7014.67 -12462.3; ...
-1478.22 7014.67 -12462.3; ...
-1487.4 7023.85 -12462.3; ...
-1478.22 7023.85 -12462.3; ...
-1469.04 7033.03 -12471.5; ...
-1469.04 7023.85 -12462.3; ...
-1478.22 7033.03 -12462.3; ...
-1450.67 7033.03 -12471.5; ...
-1450.67 7023.85 -12462.3; ...
-1441.49 7033.03 -12462.3; ...
-1469.04 7042.21 -12462.3; ...
-1450.67 7051.4 -12471.5; ...
-1459.86 7051.4 -12462.3; ...
-1432.31 7051.4 -12471.5; ...
-1432.31 7042.21 -12462.3; ...
-1423.13 7051.4 -12462.3; ...
-1450.67 7060.58 -12462.3; ...
-1432.31 7060.58 -12462.3; ...
-1423.13 7060.58 -12462.3; ...
-1413.95 7069.76 -12471.5; ...
-1413.95 7060.58 -12462.3; ...
-1423.13 7069.76 -12462.3; ...
-1404.77 7069.76 -12462.3; ...
-1413.95 7078.94 -12462.3; ...
-1404.77 7078.94 -12462.3; ...
-1395.58 7088.12 -12471.5; ...
-1395.58 7078.94 -12462.3; ...
-1404.77 7088.12 -12462.3; ...
-1377.22 7088.12 -12471.5; ...
-1377.22 7078.94 -12462.3; ...
-1368.04 7088.12 -12462.3; ...
-1395.58 7097.3 -12462.3; ...
-1377.22 7106.49 -12471.5; ...
-1386.4 7106.49 -12462.3; ...
-1358.86 7106.49 -12471.5; ...
-1358.86 7097.3 -12462.3; ...
-1349.68 7106.49 -12462.3; ...
-1377.22 7115.67 -12462.3; ...
-1358.86 7124.85 -12471.5; ...
-1368.04 7124.85 -12462.3; ...
-1340.5 7124.85 -12471.5; ...
-1340.5 7115.67 -12462.3; ...
-1331.31 7124.85 -12462.3; ...
-1358.86 7134.03 -12462.3; ...
-1340.5 7143.21 -12471.5; ...
-1349.68 7143.21 -12462.3; ...
-1322.13 7143.21 -12471.5; ...
-1322.13 7134.03 -12462.3; ...
-1303.77 7143.21 -12471.5; ...
-1303.77 7134.03 -12462.3; ...
-1285.41 7143.21 -12471.5; ...
-1285.41 7134.03 -12462.3; ...
-1276.23 7143.21 -12462.3; ...
-1340.5 7152.39 -12462.3; ...
-1322.13 7161.57 -12471.5; ...
-1331.31 7161.57 -12462.3; ...
-1303.77 7161.57 -12471.5; ...
-1285.41 7161.57 -12471.5; ...
-1276.23 7161.57 -12462.3; ...
-1322.13 7170.76 -12462.3; ...
-1303.77 7179.94 -12471.5; ...
-1312.95 7179.94 -12462.3; ...
-1285.41 7179.94 -12471.5; ...
-1267.04 7179.94 -12471.5; ...
-1267.04 7170.76 -12462.3; ...
-1257.86 7179.94 -12462.3; ...
-1303.77 7189.12 -12462.3; ...
-1285.41 7198.3 -12471.5; ...
-1294.59 7198.3 -12462.3; ...
-1267.04 7198.3 -12471.5; ...
-1248.68 7198.3 -12471.5; ...
-1248.68 7189.12 -12462.3; ...
-1239.5 7198.3 -12462.3; ...
-1285.41 7207.48 -12462.3; ...
-1267.04 7216.66 -12471.5; ...
-1276.23 7216.66 -12462.3; ...
-1248.68 7216.66 -12471.5; ...
-1230.32 7216.66 -12471.5; ...
-1230.32 7207.48 -12462.3; ...
-1221.14 7216.66 -12462.3; ...
-1267.04 7225.85 -12462.3; ...
-1248.68 7235.03 -12471.5; ...
-1257.86 7235.03 -12462.3; ...
-1230.32 7235.03 -12471.5; ...
-1211.96 7235.03 -12471.5; ...
-1211.96 7225.85 -12462.3; ...
-1202.77 7235.03 -12462.3; ...
-1248.68 7244.21 -12462.3; ...
-1230.32 7253.39 -12471.5; ...
-1239.5 7253.39 -12462.3; ...
-1211.96 7253.39 -12471.5; ...
-1193.59 7253.39 -12471.5; ...
-1193.59 7244.21 -12462.3; ...
-1184.41 7253.39 -12462.3; ...
-1230.32 7262.57 -12462.3; ...
-1211.96 7271.75 -12471.5; ...
-1221.14 7271.75 -12462.3; ...
-1193.59 7271.75 -12471.5; ...
-1175.23 7271.75 -12471.5; ...
-1175.23 7262.57 -12462.3; ...
-1166.05 7271.75 -12462.3; ...
-1211.96 7280.93 -12462.3; ...
-1193.59 7290.12 -12471.5; ...
-1202.77 7290.12 -12462.3; ...
-1175.23 7290.12 -12471.5; ...
-1156.87 7290.12 -12471.5; ...
-1156.87 7280.93 -12462.3; ...
-1147.68 7290.12 -12462.3; ...
-1193.59 7299.3 -12462.3; ...
-1175.23 7308.48 -12471.5; ...
-1184.41 7308.48 -12462.3; ...
-1156.87 7308.48 -12471.5; ...
-1138.5 7308.48 -12471.5; ...
-1138.5 7299.3 -12462.3; ...
-1129.32 7308.48 -12462.3; ...
-1175.23 7317.66 -12462.3; ...
-1156.87 7326.84 -12471.5; ...
-1166.05 7326.84 -12462.3; ...
-1138.5 7326.84 -12471.5; ...
-1120.14 7326.84 -12471.5; ...
-1120.14 7317.66 -12462.3; ...
-1110.96 7326.84 -12462.3; ...
-1156.87 7336.02 -12462.3; ...
-1138.5 7345.2 -12471.5; ...
-1147.68 7345.2 -12462.3; ...
-1120.14 7345.2 -12471.5; ...
-1101.78 7345.2 -12471.5; ...
-1101.78 7336.02 -12462.3; ...
-1092.6 7345.2 -12462.3; ...
-1138.5 7354.39 -12462.3; ...
-1120.14 7363.57 -12471.5; ...
-1129.32 7363.57 -12462.3; ...
-1101.78 7363.57 -12471.5; ...
-1083.41 7363.57 -12471.5; ...
-1083.41 7354.39 -12462.3; ...
-1074.23 7363.57 -12462.3; ...
-1120.14 7372.75 -12462.3; ...
-1101.78 7381.93 -12471.5; ...
-1110.96 7381.93 -12462.3; ...
-1083.41 7381.93 -12471.5; ...
-1065.05 7381.93 -12471.5; ...
-1065.05 7372.75 -12462.3; ...
-1055.87 7381.93 -12462.3; ...
-1101.78 7391.11 -12462.3; ...
-1083.41 7400.29 -12471.5; ...
-1092.6 7400.29 -12462.3; ...
-1065.05 7400.29 -12471.5; ...
-1046.69 7400.29 -12471.5; ...
-1046.69 7391.11 -12462.3; ...
-1037.51 7400.29 -12462.3; ...
-1083.41 7409.48 -12462.3; ...
-1065.05 7418.66 -12471.5; ...
-1074.23 7418.66 -12462.3; ...
-1046.69 7418.66 -12471.5; ...
-1028.32 7418.66 -12471.5; ...
-1028.32 7409.48 -12462.3; ...
-1019.14 7418.66 -12462.3; ...
-1065.05 7427.84 -12462.3; ...
-1046.69 7437.02 -12471.5; ...
-1055.87 7437.02 -12462.3; ...
-1028.32 7437.02 -12471.5; ...
-1009.96 7437.02 -12471.5; ...
-1009.96 7427.84 -12462.3; ...
-991.599 7437.02 -12471.5; ...
-991.599 7427.84 -12462.3; ...
-982.417 7437.02 -12462.3; ...
-1046.69 7446.2 -12462.3; ...
-1028.32 7455.38 -12471.5; ...
-1037.51 7455.38 -12462.3; ...
-1009.96 7455.38 -12471.5; ...
-991.599 7455.38 -12471.5; ...
-973.236 7455.38 -12471.5; ...
-973.236 7446.2 -12462.3; ...
-964.055 7455.38 -12462.3; ...
-1028.32 7464.56 -12462.3; ...
-1009.96 7473.75 -12471.5; ...
-1019.14 7473.75 -12462.3; ...
-991.599 7473.75 -12471.5; ...
-973.236 7473.75 -12471.5; ...
-954.873 7473.75 -12471.5; ...
-954.873 7464.56 -12462.3; ...
-945.691 7473.75 -12462.3; ...
-1009.96 7482.93 -12462.3; ...
-991.599 7492.11 -12471.5; ...
-1000.78 7492.11 -12462.3; ...
-973.236 7492.11 -12471.5; ...
-954.873 7492.11 -12471.5; ...
-936.51 7492.11 -12471.5; ...
-936.51 7482.93 -12462.3; ...
-927.329 7492.11 -12462.3; ...
-991.599 7501.29 -12462.3; ...
-973.236 7510.47 -12471.5; ...
-982.417 7510.47 -12462.3; ...
-954.873 7510.47 -12471.5; ...
-936.51 7510.47 -12471.5; ...
-918.147 7510.47 -12471.5; ...
-918.147 7501.29 -12462.3; ...
-899.784 7510.47 -12471.5; ...
-899.784 7501.29 -12462.3; ...
-890.603 7510.47 -12462.3; ...
-973.236 7519.65 -12462.3; ...
-954.873 7519.65 -12462.3; ...
-936.51 7528.83 -12471.5; ...
-945.691 7528.83 -12462.3; ...
-918.147 7528.83 -12471.5; ...
-899.784 7528.83 -12471.5; ...
-881.421 7528.83 -12471.5; ...
-881.421 7519.65 -12462.3; ...
-872.239 7528.83 -12462.3; ...
-936.51 7538.02 -12462.3; ...
-918.147 7547.2 -12471.5; ...
-927.329 7547.2 -12462.3; ...
-899.784 7547.2 -12471.5; ...
-881.421 7547.2 -12471.5; ...
-863.058 7547.2 -12471.5; ...
-863.058 7538.02 -12462.3; ...
-853.876 7547.2 -12462.3; ...
-918.147 7556.38 -12462.3; ...
-899.784 7556.38 -12462.3; ...
-881.421 7565.56 -12471.5; ...
-890.603 7565.56 -12462.3; ...
-863.058 7565.56 -12471.5; ...
-844.695 7565.56 -12471.5; ...
-844.695 7556.38 -12462.3; ...
-835.514 7565.56 -12462.3; ...
-881.421 7574.74 -12462.3; ...
-863.058 7583.92 -12471.5; ...
-872.239 7583.92 -12462.3; ...
-844.695 7583.92 -12471.5; ...
-826.332 7583.92 -12471.5; ...
-826.332 7574.74 -12462.3; ...
-817.15 7583.92 -12462.3; ...
-863.058 7593.11 -12462.3; ...
-844.695 7602.29 -12471.5; ...
-853.876 7602.29 -12462.3; ...
-826.332 7602.29 -12471.5; ...
-807.969 7602.29 -12471.5; ...
-807.969 7593.11 -12462.3; ...
-798.788 7602.29 -12462.3; ...
-844.695 7611.47 -12462.3; ...
-826.332 7620.65 -12471.5; ...
-835.514 7620.65 -12462.3; ...
-807.969 7620.65 -12471.5; ...
-789.606 7620.65 -12471.5; ...
-789.606 7611.47 -12462.3; ...
-780.424 7620.65 -12462.3; ...
-826.332 7629.83 -12462.3; ...
-807.969 7629.83 -12462.3; ...
-789.606 7639.01 -12471.5; ...
-798.788 7639.01 -12462.3; ...
-771.243 7639.01 -12471.5; ...
-771.243 7629.83 -12462.3; ...
-762.062 7639.01 -12462.3; ...
-789.606 7648.19 -12462.3; ...
-771.243 7657.38 -12471.5; ...
-780.424 7657.38 -12462.3; ...
-752.88 7657.38 -12471.5; ...
-752.88 7648.19 -12462.3; ...
-743.699 7657.38 -12462.3; ...
-771.243 7666.56 -12462.3; ...
-752.88 7675.74 -12471.5; ...
-762.062 7675.74 -12462.3; ...
-734.517 7675.74 -12471.5; ...
-734.517 7666.56 -12462.3; ...
-716.154 7675.74 -12471.5; ...
-716.154 7666.56 -12462.3; ...
-706.973 7675.74 -12462.3; ...
-752.88 7684.92 -12462.3; ...
-734.517 7694.1 -12471.5; ...
-743.699 7694.1 -12462.3; ...
-716.154 7694.1 -12471.5; ...
-697.791 7694.1 -12471.5; ...
-697.791 7684.92 -12462.3; ...
-688.609 7694.1 -12462.3; ...
-734.517 7703.28 -12462.3; ...
-716.154 7703.28 -12462.3; ...
-697.791 7712.46 -12471.5; ...
-706.973 7712.46 -12462.3; ...
-679.428 7703.28 -12462.3; ...
-670.247 7712.46 -12462.3; ...
-5894.52 3185.98 -12444; ...
-5885.34 3195.16 -12444; ...
-5912.88 3213.53 -12453.2; ...
-5876.16 3204.35 -12444; ...
-5866.97 3213.53 -12444; ...
-5912.88 3222.71 -12444; ...
-5894.52 3231.89 -12453.2; ...
-5903.7 3231.89 -12444; ...
-5857.79 3222.71 -12444; ...
-5848.61 3231.89 -12444; ...
-5894.52 3250.25 -12453.2; ...
-5903.7 3250.25 -12444; ...
-5839.43 3241.07 -12444; ...
-5821.07 3250.25 -12453.2; ...
-5830.25 3250.25 -12444; ...
-5894.52 3259.43 -12444; ...
-5876.16 3268.62 -12453.2; ...
-5885.34 3268.62 -12444; ...
-5821.07 3259.43 -12444; ...
-5802.7 3268.62 -12453.2; ...
-5811.88 3268.62 -12444; ...
-5876.16 3277.8 -12444; ...
-5857.79 3286.98 -12453.2; ...
-5866.97 3286.98 -12444; ...
-5802.7 3277.8 -12444; ...
-5784.34 3286.98 -12453.2; ...
-5793.52 3286.98 -12444; ...
-5765.98 3286.98 -12453.2; ...
-5857.79 3296.16 -12444; ...
-5839.43 3305.34 -12453.2; ...
-5848.61 3305.34 -12444; ...
-5821.07 3305.34 -12453.2; ...
-5784.34 3296.16 -12444; ...
-5765.98 3296.16 -12444; ...
-5747.61 3305.34 -12453.2; ...
-5756.8 3305.34 -12444; ...
-5839.43 3314.52 -12444; ...
-5821.07 3314.52 -12444; ...
-5802.7 3323.7 -12453.2; ...
-5811.88 3323.7 -12444; ...
-5747.61 3314.52 -12444; ...
-5729.25 3323.7 -12453.2; ...
-5738.43 3323.7 -12444; ...
-5802.7 3332.89 -12444; ...
-5784.34 3342.07 -12453.2; ...
-5793.52 3342.07 -12444; ...
-5765.98 3342.07 -12453.2; ...
-5729.25 3332.89 -12444; ...
-5710.89 3342.07 -12453.2; ...
-5720.07 3342.07 -12444; ...
-5784.34 3351.25 -12444; ...
-5765.98 3351.25 -12444; ...
-5747.61 3360.43 -12453.2; ...
-5756.8 3360.43 -12444; ...
-5710.89 3351.25 -12444; ...
-5692.53 3360.43 -12453.2; ...
-5701.71 3360.43 -12444; ...
-5674.16 3360.43 -12453.2; ...
-5747.61 3369.61 -12444; ...
-5729.25 3378.79 -12453.2; ...
-5738.43 3378.79 -12444; ...
-5692.53 3369.61 -12444; ...
-5674.16 3369.61 -12444; ...
-5655.8 3378.79 -12453.2; ...
-5664.98 3378.79 -12444; ...
-5729.25 3387.98 -12444; ...
-5710.89 3397.16 -12453.2; ...
-5720.07 3397.16 -12444; ...
-5655.8 3387.98 -12444; ...
-5637.44 3397.16 -12453.2; ...
-5646.62 3397.16 -12444; ...
-5710.89 3406.34 -12444; ...
-5692.53 3415.52 -12453.2; ...
-5701.71 3415.52 -12444; ...
-5637.44 3406.34 -12444; ...
-5619.07 3415.52 -12453.2; ...
-5628.25 3415.52 -12444; ...
-5692.53 3424.7 -12444; ...
-5674.16 3433.88 -12453.2; ...
-5683.34 3433.88 -12444; ...
-5619.07 3424.7 -12444; ...
-5600.71 3433.88 -12453.2; ...
-5609.89 3433.88 -12444; ...
-5674.16 3443.06 -12444; ...
-5655.8 3452.25 -12453.2; ...
-5664.98 3452.25 -12444; ...
-5600.71 3443.06 -12444; ...
-5582.35 3452.25 -12453.2; ...
-5591.53 3452.25 -12444; ...
-5655.8 3461.43 -12444; ...
-5637.44 3470.61 -12453.2; ...
-5646.62 3470.61 -12444; ...
-5582.35 3461.43 -12444; ...
-5563.98 3470.61 -12453.2; ...
-5573.17 3470.61 -12444; ...
-5637.44 3479.79 -12444; ...
-5619.07 3488.97 -12453.2; ...
-5628.25 3488.97 -12444; ...
-5563.98 3479.79 -12444; ...
-5545.62 3488.97 -12453.2; ...
-5554.8 3488.97 -12444; ...
-5619.07 3498.15 -12444; ...
-5600.71 3507.33 -12453.2; ...
-5609.89 3507.33 -12444; ...
-5545.62 3498.15 -12444; ...
-5527.26 3507.33 -12453.2; ...
-5536.44 3507.33 -12444; ...
-5600.71 3516.52 -12444; ...
-5582.35 3525.7 -12453.2; ...
-5591.53 3525.7 -12444; ...
-5527.26 3516.52 -12444; ...
-5508.9 3525.7 -12453.2; ...
-5518.08 3525.7 -12444; ...
-5582.35 3534.88 -12444; ...
-5563.98 3544.06 -12453.2; ...
-5573.17 3544.06 -12444; ...
-5508.9 3534.88 -12444; ...
-5490.53 3544.06 -12453.2; ...
-5499.71 3544.06 -12444; ...
-5563.98 3553.24 -12444; ...
-5545.62 3562.42 -12453.2; ...
-5554.8 3562.42 -12444; ...
-5490.53 3553.24 -12444; ...
-5472.17 3562.42 -12453.2; ...
-5481.35 3562.42 -12444; ...
-5545.62 3571.61 -12444; ...
-5527.26 3580.79 -12453.2; ...
-5536.44 3580.79 -12444; ...
-5472.17 3571.61 -12444; ...
-5453.81 3580.79 -12453.2; ...
-5462.99 3580.79 -12444; ...
-5527.26 3589.97 -12444; ...
-5508.9 3599.15 -12453.2; ...
-5518.08 3599.15 -12444; ...
-5453.81 3589.97 -12444; ...
-5435.44 3599.15 -12453.2; ...
-5444.62 3599.15 -12444; ...
-5508.9 3608.33 -12444; ...
-5490.53 3617.51 -12453.2; ...
-5499.71 3617.51 -12444; ...
-5435.44 3608.33 -12444; ...
-5417.08 3617.51 -12453.2; ...
-5426.26 3617.51 -12444; ...
-5490.53 3626.69 -12444; ...
-5472.17 3635.88 -12453.2; ...
-5481.35 3635.88 -12444; ...
-5417.08 3626.69 -12444; ...
-5398.72 3635.88 -12453.2; ...
-5407.9 3635.88 -12444; ...
-5472.17 3645.06 -12444; ...
-5453.81 3654.24 -12453.2; ...
-5462.99 3654.24 -12444; ...
-5398.72 3645.06 -12444; ...
-5380.35 3654.24 -12453.2; ...
-5389.54 3654.24 -12444; ...
-5453.81 3663.42 -12444; ...
-5435.44 3672.6 -12453.2; ...
-5444.62 3672.6 -12444; ...
-5380.35 3663.42 -12444; ...
-5361.99 3672.6 -12453.2; ...
-5371.17 3672.6 -12444; ...
-5435.44 3681.78 -12444; ...
-5417.08 3690.97 -12453.2; ...
-5426.26 3690.97 -12444; ...
-5361.99 3681.78 -12444; ...
-5343.63 3690.97 -12453.2; ...
-5352.81 3690.97 -12444; ...
-5417.08 3700.15 -12444; ...
-5398.72 3709.33 -12453.2; ...
-5407.9 3709.33 -12444; ...
-5343.63 3700.15 -12444; ...
-5325.27 3709.33 -12453.2; ...
-5334.45 3709.33 -12444; ...
-5398.72 3727.69 -12453.2; ...
-5407.9 3727.69 -12444; ...
-5325.27 3718.51 -12444; ...
-5306.9 3727.69 -12453.2; ...
-5316.08 3727.69 -12444; ...
-5398.72 3736.87 -12444; ...
-5380.35 3746.05 -12453.2; ...
-5389.54 3746.05 -12444; ...
-5306.9 3746.05 -12453.2; ...
-5316.08 3746.05 -12444; ...
-5380.35 3755.24 -12444; ...
-5361.99 3764.42 -12453.2; ...
-5371.17 3764.42 -12444; ...
-5306.9 3755.24 -12444; ...
-5288.54 3764.42 -12453.2; ...
-5297.72 3764.42 -12444; ...
-5361.99 3773.6 -12444; ...
-5343.63 3782.78 -12453.2; ...
-5352.81 3782.78 -12444; ...
-5288.54 3773.6 -12444; ...
-5270.18 3782.78 -12453.2; ...
-5279.36 3782.78 -12444; ...
-5343.63 3791.96 -12444; ...
-5325.27 3801.14 -12453.2; ...
-5334.45 3801.14 -12444; ...
-5270.18 3791.96 -12444; ...
-5251.81 3801.14 -12453.2; ...
-5261 3801.14 -12444; ...
-5325.27 3810.32 -12444; ...
-5306.9 3819.51 -12453.2; ...
-5316.08 3819.51 -12444; ...
-5251.81 3810.32 -12444; ...
-5233.45 3819.51 -12453.2; ...
-5242.63 3819.51 -12444; ...
-5215.09 3819.51 -12453.2; ...
-5306.9 3828.69 -12444; ...
-5288.54 3837.87 -12453.2; ...
-5297.72 3837.87 -12444; ...
-5233.45 3828.69 -12444; ...
-5215.09 3828.69 -12444; ...
-5196.72 3837.87 -12453.2; ...
-5205.91 3837.87 -12444; ...
-5288.54 3847.05 -12444; ...
-5270.18 3856.23 -12453.2; ...
-5279.36 3856.23 -12444; ...
-5196.72 3847.05 -12444; ...
-5178.36 3856.23 -12453.2; ...
-5187.54 3856.23 -12444; ...
-5270.18 3865.41 -12444; ...
-5251.81 3874.6 -12453.2; ...
-5261 3874.6 -12444; ...
-5178.36 3865.41 -12444; ...
-5160 3874.6 -12453.2; ...
-5169.18 3874.6 -12444; ...
-5251.81 3883.78 -12444; ...
-5233.45 3892.96 -12453.2; ...
-5242.63 3892.96 -12444; ...
-5215.09 3892.96 -12453.2; ...
-5160 3883.78 -12444; ...
-5150.82 3892.96 -12444; ...
-5233.45 3902.14 -12444; ...
-5215.09 3902.14 -12444; ...
-5196.72 3902.14 -12444; ...
-5178.36 3911.32 -12453.2; ...
-5187.54 3911.32 -12444; ...
-5141.64 3902.14 -12444; ...
-5132.45 3911.32 -12444; ...
-5178.36 3920.5 -12444; ...
-5160 3920.5 -12444; ...
-5150.82 3929.68 -12444; ...
-5123.27 3920.5 -12444; ...
-5114.09 3929.68 -12444; ...
-5141.64 3938.87 -12444; ...
-5123.27 3938.87 -12444; ...
-5114.09 3938.87 -12444; ...
-5104.91 3938.87 -12444; ...
-5114.09 3948.05 -12444; ...
-5095.73 3948.05 -12444; ...
-5104.91 3957.23 -12444; ...
-5095.73 3957.23 -12444; ...
-5086.55 3957.23 -12444; ...
-5095.73 3966.41 -12444; ...
-5077.37 3966.41 -12444; ...
-5086.55 3975.59 -12444; ...
-5077.37 3975.59 -12444; ...
-5068.18 3975.59 -12444; ...
-5077.37 3984.77 -12444; ...
-5059 3984.77 -12444; ...
-5068.18 3993.95 -12444; ...
-5059 3993.95 -12444; ...
-5049.82 3993.95 -12444; ...
-5059 4003.14 -12444; ...
-5040.64 4003.14 -12444; ...
-5049.82 4012.32 -12444; ...
-5040.64 4012.32 -12444; ...
-5031.46 4012.32 -12444; ...
-5040.64 4021.5 -12444; ...
-5013.09 4021.5 -12453.2; ...
-5013.09 4012.32 -12444; ...
-5003.91 4021.5 -12444; ...
-5031.46 4030.68 -12444; ...
-5022.28 4039.86 -12444; ...
-5025.95 4034.35 -12455; ...
-4994.73 4030.68 -12444; ...
-4985.55 4039.86 -12444; ...
-5013.09 4049.04 -12444; ...
-4994.73 4058.23 -12453.2; ...
-4994.73 4049.04 -12444; ...
-4985.55 4049.04 -12444; ...
-4976.37 4049.04 -12444; ...
-4985.55 4058.23 -12444; ...
-4981.88 4045.37 -12451.3; ...
-4967.19 4058.23 -12444; ...
-4976.37 4067.41 -12444; ...
-4967.19 4067.41 -12444; ...
-4958.01 4067.41 -12444; ...
-4967.19 4076.59 -12444; ...
-4948.82 4076.59 -12444; ...
-4958.01 4085.77 -12444; ...
-4948.82 4085.77 -12444; ...
-4939.64 4085.77 -12444; ...
-4948.82 4094.95 -12444; ...
-4921.28 4085.77 -12444; ...
-4912.1 4094.95 -12444; ...
-4939.64 4104.13 -12444; ...
-4921.28 4113.31 -12453.2; ...
-4921.28 4104.13 -12444; ...
-4912.1 4104.13 -12444; ...
-4902.92 4104.13 -12444; ...
-4912.1 4113.31 -12444; ...
-4908.43 4100.46 -12451.3; ...
-4893.74 4113.31 -12444; ...
-4902.92 4122.5 -12444; ...
-4893.74 4122.5 -12444; ...
-4884.55 4122.5 -12444; ...
-4893.74 4131.68 -12444; ...
-4866.19 4131.68 -12453.2; ...
-4866.19 4122.5 -12444; ...
-4857.01 4131.68 -12444; ...
-4884.55 4140.86 -12444; ...
-4875.37 4150.04 -12444; ...
-4879.04 4144.53 -12455; ...
-4847.83 4140.86 -12444; ...
-4838.65 4150.04 -12444; ...
-4866.19 4159.22 -12444; ...
-4847.83 4168.4 -12453.2; ...
-4847.83 4159.22 -12444; ...
-4838.65 4159.22 -12444; ...
-4829.46 4159.22 -12444; ...
-4838.65 4168.4 -12444; ...
-4834.97 4155.55 -12451.3; ...
-4820.28 4168.4 -12444; ...
-4829.46 4177.58 -12444; ...
-4820.28 4177.58 -12444; ...
-4811.1 4177.58 -12444; ...
-4820.28 4186.77 -12444; ...
-4801.92 4186.77 -12444; ...
-4811.1 4195.95 -12444; ...
-4801.92 4195.95 -12444; ...
-4792.74 4195.95 -12444; ...
-4801.92 4205.13 -12444; ...
-4774.38 4205.13 -12453.2; ...
-4774.38 4195.95 -12444; ...
-4765.19 4205.13 -12444; ...
-4792.74 4214.31 -12444; ...
-4783.56 4223.49 -12444; ...
-4787.23 4217.98 -12455; ...
-4756.01 4214.31 -12444; ...
-4746.83 4223.49 -12444; ...
-4774.38 4232.67 -12444; ...
-4756.01 4241.86 -12453.2; ...
-4756.01 4232.67 -12444; ...
-4746.83 4232.67 -12444; ...
-4737.65 4232.67 -12444; ...
-4746.83 4241.86 -12444; ...
-4743.16 4229 -12451.3; ...
-4728.47 4241.86 -12444; ...
-4737.65 4251.04 -12444; ...
-4728.47 4251.04 -12444; ...
-4719.29 4251.04 -12444; ...
-4728.47 4260.22 -12444; ...
-4710.1 4260.22 -12444; ...
-4719.29 4269.4 -12444; ...
-4710.1 4269.4 -12444; ...
-4700.92 4269.4 -12444; ...
-4710.1 4278.58 -12444; ...
-4682.56 4269.4 -12444; ...
-4673.38 4278.58 -12444; ...
-4700.92 4287.76 -12444; ...
-4691.74 4296.94 -12444; ...
-4664.2 4287.76 -12444; ...
-4655.02 4296.94 -12444; ...
-4682.56 4306.13 -12444; ...
-4673.38 4315.31 -12444; ...
-4645.83 4306.13 -12444; ...
-4636.65 4315.31 -12444; ...
-4664.2 4324.49 -12444; ...
-4655.02 4333.67 -12444; ...
-4627.47 4324.49 -12444; ...
-4618.29 4333.67 -12444; ...
-4645.83 4342.85 -12444; ...
-4636.65 4352.03 -12444; ...
-4609.11 4342.85 -12444; ...
-4599.93 4352.03 -12444; ...
-4627.47 4361.21 -12444; ...
-4609.11 4361.21 -12444; ...
-4599.93 4361.21 -12444; ...
-4590.75 4361.21 -12444; ...
-4599.93 4370.4 -12444; ...
-4581.56 4370.4 -12444; ...
-4590.75 4379.58 -12444; ...
-4581.56 4379.58 -12444; ...
-4572.38 4379.58 -12444; ...
-4581.56 4388.76 -12444; ...
-4563.2 4388.76 -12444; ...
-4572.38 4397.94 -12444; ...
-4563.2 4397.94 -12444; ...
-4554.02 4397.94 -12444; ...
-4563.2 4407.12 -12444; ...
-4544.84 4407.12 -12444; ...
-4554.02 4416.3 -12444; ...
-4544.84 4416.3 -12444; ...
-4535.66 4416.3 -12444; ...
-4544.84 4425.49 -12444; ...
-4517.29 4416.3 -12444; ...
-4508.11 4425.49 -12444; ...
-4535.66 4434.67 -12444; ...
-4526.48 4443.85 -12444; ...
-4498.93 4434.67 -12444; ...
-4489.75 4443.85 -12444; ...
-4517.29 4453.03 -12444; ...
-4498.93 4453.03 -12444; ...
-4489.75 4453.03 -12444; ...
-4480.57 4453.03 -12444; ...
-4489.75 4462.21 -12444; ...
-4462.2 4462.21 -12453.2; ...
-4471.39 4462.21 -12444; ...
-4443.84 4462.21 -12453.2; ...
-4480.57 4471.39 -12444; ...
-4471.39 4471.39 -12444; ...
-4462.2 4471.39 -12444; ...
-4471.39 4480.57 -12444; ...
-4475.06 4475.07 -12451.3; ...
-4443.84 4471.39 -12444; ...
-4425.48 4480.57 -12453.2; ...
-4434.66 4480.57 -12444; ...
-4462.2 4489.76 -12444; ...
-4453.02 4498.94 -12444; ...
-4425.48 4489.76 -12444; ...
-4416.3 4498.94 -12444; ...
-4443.84 4508.12 -12444; ...
-4434.66 4517.3 -12444; ...
-4407.12 4508.12 -12444; ...
-4397.93 4517.3 -12444; ...
-4425.48 4526.48 -12444; ...
-4416.3 4535.66 -12444; ...
-4388.75 4526.48 -12444; ...
-4379.57 4535.66 -12444; ...
-4407.12 4554.03 -12453.2; ...
-4407.12 4544.85 -12444; ...
-4397.93 4554.03 -12444; ...
-4370.39 4544.85 -12444; ...
-4361.21 4554.03 -12444; ...
-4388.75 4572.39 -12453.2; ...
-4388.75 4563.21 -12444; ...
-4379.57 4572.39 -12444; ...
-4352.03 4563.21 -12444; ...
-4342.85 4572.39 -12444; ...
-4370.39 4590.75 -12453.2; ...
-4370.39 4581.57 -12444; ...
-4361.21 4590.75 -12444; ...
-4333.66 4581.57 -12444; ...
-4324.48 4590.75 -12444; ...
-4352.03 4599.93 -12444; ...
-4342.85 4609.12 -12444; ...
-4315.3 4599.93 -12444; ...
-4296.94 4609.12 -12453.2; ...
-4306.12 4609.12 -12444; ...
-4333.66 4618.3 -12444; ...
-4315.3 4627.48 -12453.2; ...
-4315.3 4618.3 -12444; ...
-4306.12 4618.3 -12444; ...
-4296.94 4618.3 -12444; ...
-4306.12 4627.48 -12444; ...
-4278.57 4618.3 -12444; ...
-4269.39 4627.48 -12444; ...
-4296.94 4636.66 -12444; ...
-4287.76 4645.84 -12444; ...
-4260.21 4636.66 -12444; ...
-4241.85 4645.84 -12453.2; ...
-4251.03 4645.84 -12444; ...
-4278.57 4655.02 -12444; ...
-4260.21 4664.2 -12453.2; ...
-4260.21 4655.02 -12444; ...
-4251.03 4655.02 -12444; ...
-4241.85 4655.02 -12444; ...
-4251.03 4664.2 -12444; ...
-4223.49 4664.2 -12453.2; ...
-4232.67 4664.2 -12444; ...
-4241.85 4673.39 -12444; ...
-4232.67 4673.39 -12444; ...
-4223.49 4673.39 -12444; ...
-4232.67 4682.57 -12444; ...
-4236.34 4677.06 -12451.3; ...
-4205.12 4673.39 -12444; ...
-4186.76 4682.57 -12453.2; ...
-4195.94 4682.57 -12444; ...
-4223.49 4691.75 -12444; ...
-4205.12 4691.75 -12444; ...
-4195.94 4691.75 -12444; ...
-4186.76 4691.75 -12444; ...
-4195.94 4700.93 -12444; ...
-4199.61 4695.42 -12451.3; ...
-4168.4 4691.75 -12444; ...
-4150.03 4700.93 -12453.2; ...
-4159.22 4700.93 -12444; ...
-4186.76 4710.11 -12444; ...
-4177.58 4719.29 -12444; ...
-4150.03 4710.11 -12444; ...
-4131.67 4719.29 -12453.2; ...
-4140.85 4719.29 -12444; ...
-4168.4 4728.48 -12444; ...
-4150.03 4737.66 -12453.2; ...
-4150.03 4728.48 -12444; ...
-4140.85 4728.48 -12444; ...
-4131.67 4728.48 -12444; ...
-4140.85 4737.66 -12444; ...
-4113.31 4728.48 -12444; ...
-4104.13 4737.66 -12444; ...
-4131.67 4746.84 -12444; ...
-4113.31 4756.02 -12453.2; ...
-4113.31 4746.84 -12444; ...
-4104.13 4746.84 -12444; ...
-4094.94 4746.84 -12444; ...
-4104.13 4756.02 -12444; ...
-4100.45 4743.17 -12451.3; ...
-4076.58 4756.02 -12453.2; ...
-4076.58 4746.84 -12444; ...
-4067.4 4756.02 -12444; ...
-4094.94 4765.2 -12444; ...
-4085.76 4774.38 -12444; ...
-4089.44 4768.87 -12455; ...
-4058.22 4765.2 -12444; ...
-4049.04 4774.38 -12444; ...
-4076.58 4783.56 -12444; ...
-4058.22 4792.75 -12453.2; ...
-4058.22 4783.56 -12444; ...
-4049.04 4783.56 -12444; ...
-4039.86 4783.56 -12444; ...
-4049.04 4792.75 -12444; ...
-4045.36 4779.89 -12451.3; ...
-4030.67 4792.75 -12444; ...
-4039.86 4801.93 -12444; ...
-4030.67 4801.93 -12444; ...
-4021.49 4801.93 -12444; ...
-4030.67 4811.11 -12444; ...
-4012.31 4811.11 -12444; ...
-4021.49 4820.29 -12444; ...
-4012.31 4820.29 -12444; ...
-4003.13 4820.29 -12444; ...
-4012.31 4829.47 -12444; ...
-3993.95 4829.47 -12444; ...
-4003.13 4838.65 -12444; ...
-3993.95 4838.65 -12444; ...
-3984.77 4838.65 -12444; ...
-3993.95 4847.83 -12444; ...
-3975.59 4847.83 -12444; ...
-3984.77 4857.02 -12444; ...
-3975.59 4857.02 -12444; ...
-3966.4 4857.02 -12444; ...
-3975.59 4866.2 -12444; ...
-3948.04 4866.2 -12453.2; ...
-3948.04 4857.02 -12444; ...
-3938.86 4866.2 -12444; ...
-3966.4 4875.38 -12444; ...
-3957.22 4884.56 -12444; ...
-3960.89 4879.05 -12455; ...
-3929.68 4875.38 -12444; ...
-3920.5 4884.56 -12444; ...
-3948.04 4893.74 -12444; ...
-3938.86 4902.92 -12444; ...
-3911.31 4893.74 -12444; ...
-3902.13 4902.92 -12444; ...
-3929.68 4912.11 -12444; ...
-3911.31 4921.29 -12453.2; ...
-3911.31 4912.11 -12444; ...
-3902.13 4912.11 -12444; ...
-3892.95 4912.11 -12444; ...
-3902.13 4921.29 -12444; ...
-3898.46 4908.43 -12451.3; ...
-3883.77 4921.29 -12444; ...
-3892.95 4930.47 -12444; ...
-3883.77 4930.47 -12444; ...
-3874.59 4930.47 -12444; ...
-3883.77 4939.65 -12444; ...
-3865.41 4939.65 -12444; ...
-3874.59 4948.83 -12444; ...
-3865.41 4948.83 -12444; ...
-3856.23 4948.83 -12444; ...
-3865.41 4958.01 -12444; ...
-3837.86 4948.83 -12444; ...
-3828.68 4958.01 -12444; ...
-3856.23 4967.19 -12444; ...
-3847.04 4976.38 -12444; ...
-3819.5 4967.19 -12444; ...
-3810.32 4976.38 -12444; ...
-3837.86 4985.56 -12444; ...
-3828.68 4994.74 -12444; ...
-3801.14 4985.56 -12444; ...
-3791.96 4994.74 -12444; ...
-3819.5 5003.92 -12444; ...
-3810.32 5013.1 -12444; ...
-3782.77 5003.92 -12444; ...
-3773.59 5013.1 -12444; ...
-3801.14 5022.28 -12444; ...
-3791.96 5031.46 -12444; ...
-3764.41 5022.28 -12444; ...
-3755.23 5031.46 -12444; ...
-3782.77 5040.65 -12444; ...
-3773.59 5049.83 -12444; ...
-3746.05 5040.65 -12444; ...
-3736.87 5049.83 -12444; ...
-3764.41 5059.01 -12444; ...
-3755.23 5068.19 -12444; ...
-3727.68 5059.01 -12444; ...
-3709.32 5068.19 -12453.2; ...
-3718.5 5068.19 -12444; ...
-3746.05 5077.37 -12444; ...
-3727.68 5086.55 -12453.2; ...
-3727.68 5077.37 -12444; ...
-3718.5 5077.37 -12444; ...
-3709.32 5077.37 -12444; ...
-3718.5 5086.55 -12444; ...
-3690.96 5086.55 -12453.2; ...
-3700.14 5086.55 -12444; ...
-3672.6 5086.55 -12453.2; ...
-3709.32 5095.74 -12444; ...
-3700.14 5095.74 -12444; ...
-3690.96 5095.74 -12444; ...
-3700.14 5104.92 -12444; ...
-3703.81 5099.41 -12451.3; ...
-3672.6 5095.74 -12444; ...
-3654.23 5104.92 -12453.2; ...
-3663.41 5104.92 -12444; ...
-3690.96 5114.1 -12444; ...
-3672.6 5114.1 -12444; ...
-3663.41 5114.1 -12444; ...
-3654.23 5114.1 -12444; ...
-3663.41 5123.28 -12444; ...
-3667.09 5117.77 -12451.3; ...
-3635.87 5114.1 -12444; ...
-3617.51 5123.28 -12453.2; ...
-3626.69 5123.28 -12444; ...
-3654.23 5132.46 -12444; ...
-3645.05 5141.64 -12444; ...
-3617.51 5132.46 -12444; ...
-3599.14 5132.46 -12444; ...
-3589.96 5141.64 -12444; ...
-3635.87 5150.82 -12444; ...
-3626.69 5160.01 -12444; ...
-3580.78 5150.82 -12444; ...
-3571.6 5160.01 -12444; ...
-3617.51 5169.19 -12444; ...
-3599.14 5178.37 -12453.2; ...
-3599.14 5169.19 -12444; ...
-3589.96 5178.37 -12444; ...
-3562.42 5169.19 -12444; ...
-3544.05 5178.37 -12453.2; ...
-3544.05 5169.19 -12444; ...
-3534.87 5178.37 -12444; ...
-3580.78 5196.73 -12453.2; ...
-3580.78 5187.55 -12444; ...
-3571.6 5196.73 -12444; ...
-3525.69 5196.73 -12453.2; ...
-3525.69 5187.55 -12444; ...
-3516.51 5196.73 -12444; ...
-3562.42 5205.91 -12444; ...
-3544.05 5215.1 -12453.2; ...
-3544.05 5205.91 -12444; ...
-3534.87 5215.1 -12444; ...
-3507.33 5215.1 -12453.2; ...
-3507.33 5205.91 -12444; ...
-3498.15 5215.1 -12444; ...
-3525.69 5233.46 -12453.2; ...
-3525.69 5224.28 -12444; ...
-3516.51 5233.46 -12444; ...
-3488.97 5224.28 -12444; ...
-3479.78 5233.46 -12444; ...
-3507.33 5242.64 -12444; ...
-3488.97 5251.82 -12453.2; ...
-3488.97 5242.64 -12444; ...
-3479.78 5242.64 -12444; ...
-3470.6 5242.64 -12444; ...
-3479.78 5251.82 -12444; ...
-3476.11 5238.97 -12451.3; ...
-3461.42 5251.82 -12444; ...
-3470.6 5270.18 -12453.2; ...
-3470.6 5261 -12444; ...
-3461.42 5261 -12444; ...
-3452.24 5261 -12444; ...
-3461.42 5270.18 -12444; ...
-3457.75 5257.33 -12451.3; ...
-3443.06 5270.18 -12444; ...
-3452.24 5288.55 -12453.2; ...
-3452.24 5279.37 -12444; ...
-3443.06 5279.37 -12444; ...
-3433.88 5279.37 -12444; ...
-3443.06 5288.55 -12444; ...
-3439.39 5275.69 -12451.3; ...
-3424.7 5288.55 -12444; ...
-3433.88 5306.91 -12453.2; ...
-3433.88 5297.73 -12444; ...
-3424.7 5297.73 -12444; ...
-3415.51 5297.73 -12444; ...
-3424.7 5306.91 -12444; ...
-3421.02 5294.06 -12451.3; ...
-3406.33 5306.91 -12444; ...
-3415.51 5316.09 -12444; ...
-3406.33 5316.09 -12444; ...
-3397.15 5316.09 -12444; ...
-3406.33 5325.27 -12444; ...
-3387.97 5325.27 -12444; ...
-3397.15 5334.45 -12444; ...
-3387.97 5334.45 -12444; ...
-3378.79 5334.45 -12444; ...
-3387.97 5343.64 -12444; ...
-3369.61 5343.64 -12444; ...
-3378.79 5352.82 -12444; ...
-3369.61 5352.82 -12444; ...
-3360.43 5352.82 -12444; ...
-3369.61 5362 -12444; ...
-3342.06 5352.82 -12444; ...
-3332.88 5362 -12444; ...
-3360.43 5371.18 -12444; ...
-3342.06 5371.18 -12444; ...
-3332.88 5371.18 -12444; ...
-3323.7 5371.18 -12444; ...
-3332.88 5380.36 -12444; ...
-3314.52 5380.36 -12444; ...
-3323.7 5389.54 -12444; ...
-3314.52 5389.54 -12444; ...
-3305.34 5389.54 -12444; ...
-3314.52 5398.73 -12444; ...
-3286.97 5389.54 -12444; ...
-3277.79 5398.73 -12444; ...
-3305.34 5407.91 -12444; ...
-3286.97 5407.91 -12444; ...
-3277.79 5407.91 -12444; ...
-3268.61 5407.91 -12444; ...
-3277.79 5417.09 -12444; ...
-3250.25 5407.91 -12444; ...
-3241.07 5417.09 -12444; ...
-3268.61 5426.27 -12444; ...
-3250.25 5426.27 -12444; ...
-3241.07 5426.27 -12444; ...
-3231.88 5426.27 -12444; ...
-3241.07 5435.45 -12444; ...
-3213.52 5426.27 -12444; ...
-3204.34 5435.45 -12444; ...
-3231.88 5444.63 -12444; ...
-3222.7 5453.81 -12444; ...
-3195.16 5444.63 -12444; ...
-3185.98 5453.81 -12444; ...
-3213.52 5463 -12444; ...
-3204.34 5472.18 -12444; ...
-3176.79 5463 -12444; ...
-3167.61 5472.18 -12444; ...
-3195.16 5481.36 -12444; ...
-3185.98 5490.54 -12444; ...
-3158.43 5481.36 -12444; ...
-3149.25 5490.54 -12444; ...
-3176.79 5499.72 -12444; ...
-3167.61 5508.9 -12444; ...
-3140.07 5499.72 -12444; ...
-3130.89 5508.9 -12444; ...
-3158.43 5518.08 -12444; ...
-3149.25 5527.27 -12444; ...
-3121.71 5518.08 -12444; ...
-3112.52 5527.27 -12444; ...
-3140.07 5536.45 -12444; ...
-3130.89 5545.63 -12444; ...
-3112.52 5545.63 -12444; ...
-3121.71 5554.81 -12444; ...
-3112.52 5554.81 -12444; ...
-3103.34 5554.81 -12444; ...
-3112.52 5563.99 -12444; ...
-3094.16 5563.99 -12444; ...
-3103.34 5573.17 -12444; ...
-3094.16 5573.17 -12444; ...
-3084.98 5573.17 -12444; ...
-3094.16 5582.36 -12444; ...
-3075.8 5582.36 -12444; ...
-3084.98 5600.72 -12453.2; ...
-3094.16 5600.72 -12444; ...
-3066.62 5591.54 -12444; ...
-3072.13 5587.86 -12455; ...
-3057.44 5600.72 -12444; ...
-3084.98 5609.9 -12444; ...
-3066.62 5619.08 -12453.2; ...
-3075.8 5619.08 -12444; ...
-3048.25 5609.9 -12444; ...
-3053.76 5606.23 -12455; ...
-3039.07 5619.08 -12444; ...
-3066.62 5628.26 -12444; ...
-3048.25 5637.44 -12453.2; ...
-3057.44 5637.44 -12444; ...
-3029.89 5628.26 -12444; ...
-3035.4 5624.59 -12455; ...
-3020.71 5637.44 -12444; ...
-3048.25 5646.63 -12444; ...
-3029.89 5655.81 -12453.2; ...
-3039.07 5655.81 -12444; ...
-3011.53 5646.63 -12444; ...
-3017.04 5642.95 -12455; ...
-3002.35 5655.81 -12444; ...
-3029.89 5664.99 -12444; ...
-3011.53 5664.99 -12444; ...
-3002.35 5664.99 -12444; ...
-2993.17 5664.99 -12444; ...
-3002.35 5674.17 -12444; ...
-2983.98 5674.17 -12444; ...
-2993.17 5683.35 -12444; ...
-2983.98 5683.35 -12444; ...
-2974.8 5683.35 -12444; ...
-2983.98 5692.53 -12444; ...
-2956.44 5683.35 -12444; ...
-2947.26 5692.53 -12444; ...
-2974.8 5701.71 -12444; ...
-2965.62 5710.9 -12444; ...
-2938.08 5701.71 -12444; ...
-2928.89 5710.9 -12444; ...
-2956.44 5720.08 -12444; ...
-2947.26 5729.26 -12444; ...
-2919.71 5720.08 -12444; ...
-2910.53 5729.26 -12444; ...
-2938.08 5738.44 -12444; ...
-2919.71 5747.62 -12453.2; ...
-2919.71 5738.44 -12444; ...
-2910.53 5738.44 -12444; ...
-2901.35 5738.44 -12444; ...
-2910.53 5747.62 -12444; ...
-2906.86 5734.77 -12451.3; ...
-2892.17 5747.62 -12444; ...
-2901.35 5756.8 -12444; ...
-2892.17 5756.8 -12444; ...
-2882.99 5756.8 -12444; ...
-2892.17 5765.99 -12444; ...
-2873.81 5765.99 -12444; ...
-2882.99 5775.17 -12444; ...
-2873.81 5775.17 -12444; ...
-2864.62 5775.17 -12444; ...
-2873.81 5784.35 -12444; ...
-2846.26 5784.35 -12453.2; ...
-2846.26 5775.17 -12444; ...
-2837.08 5784.35 -12444; ...
-2864.62 5793.53 -12444; ...
-2855.44 5802.71 -12444; ...
-2859.12 5797.2 -12455; ...
-2827.9 5793.53 -12444; ...
-2818.72 5802.71 -12444; ...
-2846.26 5811.89 -12444; ...
-2837.08 5821.07 -12444; ...
-2809.54 5811.89 -12444; ...
-2800.35 5821.07 -12444; ...
-2827.9 5830.26 -12444; ...
-2818.72 5839.44 -12444; ...
-2791.17 5830.26 -12444; ...
-2781.99 5839.44 -12444; ...
-2809.54 5848.62 -12444; ...
-2800.35 5857.8 -12444; ...
-2772.81 5848.62 -12444; ...
-2763.63 5857.8 -12444; ...
-2791.17 5866.98 -12444; ...
-2781.99 5876.16 -12444; ...
-2754.45 5866.98 -12444; ...
-2745.26 5876.16 -12444; ...
-2772.81 5885.35 -12444; ...
-2763.63 5894.53 -12444; ...
-2736.08 5885.35 -12444; ...
-2726.9 5894.53 -12444; ...
-2754.45 5903.71 -12444; ...
-2736.08 5903.71 -12444; ...
-2726.9 5903.71 -12444; ...
-2717.72 5903.71 -12444; ...
-2726.9 5912.89 -12444; ...
-2708.54 5912.89 -12444; ...
-2717.72 5922.07 -12444; ...
-2708.54 5922.07 -12444; ...
-2699.36 5922.07 -12444; ...
-2708.54 5931.25 -12444; ...
-2690.18 5931.25 -12444; ...
-2699.36 5940.43 -12444; ...
-2690.18 5940.43 -12444; ...
-2680.99 5940.43 -12444; ...
-2690.18 5949.62 -12444; ...
-2671.81 5949.62 -12444; ...
-2680.99 5958.8 -12444; ...
-2671.81 5958.8 -12444; ...
-2662.63 5958.8 -12444; ...
-2671.81 5967.98 -12444; ...
-2653.45 5967.98 -12444; ...
-2662.63 5977.16 -12444; ...
-2653.45 5977.16 -12444; ...
-2644.27 5977.16 -12444; ...
-2653.45 5986.34 -12444; ...
-2625.91 5986.34 -12453.2; ...
-2625.91 5977.16 -12444; ...
-2616.72 5986.34 -12444; ...
-2644.27 5995.52 -12444; ...
-2635.09 6004.7 -12444; ...
-2638.76 5999.2 -12455; ...
-2607.54 6004.7 -12453.2; ...
-2607.54 5995.52 -12444; ...
-2598.36 6004.7 -12444; ...
-2625.91 6013.89 -12444; ...
-2616.72 6023.07 -12444; ...
-2620.4 6017.56 -12455; ...
-2589.18 6023.07 -12453.2; ...
-2589.18 6013.89 -12444; ...
-2580 6023.07 -12444; ...
-2607.54 6032.25 -12444; ...
-2598.36 6041.43 -12444; ...
-2602.03 6035.92 -12455; ...
-2570.82 6041.43 -12453.2; ...
-2570.82 6032.25 -12444; ...
-2561.63 6041.43 -12444; ...
-2589.18 6050.61 -12444; ...
-2580 6059.79 -12444; ...
-2583.67 6054.29 -12455; ...
-2552.45 6059.79 -12453.2; ...
-2552.45 6050.61 -12444; ...
-2543.27 6059.79 -12444; ...
-2570.82 6068.98 -12444; ...
-2561.63 6078.16 -12444; ...
-2565.31 6072.65 -12455; ...
-2534.09 6078.16 -12453.2; ...
-2534.09 6068.98 -12444; ...
-2524.91 6078.16 -12444; ...
-2552.45 6087.34 -12444; ...
-2543.27 6096.52 -12444; ...
-2546.94 6091.01 -12455; ...
-2515.73 6087.34 -12444; ...
-2506.55 6096.52 -12444; ...
-2534.09 6105.7 -12444; ...
-2524.91 6114.88 -12444; ...
-2497.36 6105.7 -12444; ...
-2488.18 6114.88 -12444; ...
-2515.73 6124.06 -12444; ...
-2506.55 6133.25 -12444; ...
-2479 6124.06 -12444; ...
-2469.82 6133.25 -12444; ...
-2497.36 6142.43 -12444; ...
-2488.18 6151.61 -12444; ...
-2460.64 6142.43 -12444; ...
-2451.46 6151.61 -12444; ...
-2479 6160.79 -12444; ...
-2460.64 6160.79 -12444; ...
-2451.46 6160.79 -12444; ...
-2442.28 6160.79 -12444; ...
-2451.46 6169.97 -12444; ...
-2433.09 6169.97 -12444; ...
-2442.28 6179.15 -12444; ...
-2433.09 6179.15 -12444; ...
-2423.91 6179.15 -12444; ...
-2433.09 6188.33 -12444; ...
-2405.55 6179.15 -12444; ...
-2396.37 6188.33 -12444; ...
-2423.91 6197.52 -12444; ...
-2414.73 6206.7 -12444; ...
-2387.19 6197.52 -12444; ...
-2378 6206.7 -12444; ...
-2405.55 6215.88 -12444; ...
-2387.19 6215.88 -12444; ...
-2378 6215.88 -12444; ...
-2368.82 6215.88 -12444; ...
-2378 6225.06 -12444; ...
-2359.64 6225.06 -12444; ...
-2368.82 6234.24 -12444; ...
-2359.64 6234.24 -12444; ...
-2350.46 6234.24 -12444; ...
-2359.64 6243.42 -12444; ...
-2341.28 6243.42 -12444; ...
-2350.46 6252.61 -12444; ...
-2341.28 6252.61 -12444; ...
-2332.1 6252.61 -12444; ...
-2341.28 6261.79 -12444; ...
-2322.92 6261.79 -12444; ...
-2332.1 6270.97 -12444; ...
-2322.92 6270.97 -12444; ...
-2313.73 6270.97 -12444; ...
-2322.92 6280.15 -12444; ...
-2304.55 6280.15 -12444; ...
-2313.73 6289.33 -12444; ...
-2304.55 6289.33 -12444; ...
-2295.37 6289.33 -12444; ...
-2304.55 6298.51 -12444; ...
-2286.19 6298.51 -12444; ...
-2295.37 6307.69 -12444; ...
-2286.19 6307.69 -12444; ...
-2277.01 6307.69 -12444; ...
-2286.19 6316.88 -12444; ...
-2267.83 6316.88 -12444; ...
-2277.01 6326.06 -12444; ...
-2267.83 6326.06 -12444; ...
-2258.65 6326.06 -12444; ...
-2267.83 6335.24 -12444; ...
-2249.46 6335.24 -12444; ...
-2258.65 6344.42 -12444; ...
-2249.46 6344.42 -12444; ...
-2240.28 6344.42 -12444; ...
-2249.46 6353.6 -12444; ...
-2221.92 6353.6 -12453.2; ...
-2221.92 6344.42 -12444; ...
-2212.74 6353.6 -12444; ...
-2240.28 6362.78 -12444; ...
-2231.1 6371.96 -12444; ...
-2234.77 6366.46 -12455; ...
-2203.56 6362.78 -12444; ...
-2194.38 6371.96 -12444; ...
-2221.92 6381.15 -12444; ...
-2203.56 6390.33 -12453.2; ...
-2203.56 6381.15 -12444; ...
-2194.38 6381.15 -12444; ...
-2185.19 6381.15 -12444; ...
-2194.38 6390.33 -12444; ...
-2190.7 6377.47 -12451.3; ...
-2176.01 6390.33 -12444; ...
-2185.19 6399.51 -12444; ...
-2176.01 6399.51 -12444; ...
-2166.83 6399.51 -12444; ...
-2176.01 6408.69 -12444; ...
-2148.47 6399.51 -12444; ...
-2139.29 6408.69 -12444; ...
-2166.83 6417.87 -12444; ...
-2157.65 6427.05 -12444; ...
-2130.1 6417.87 -12444; ...
-2120.92 6427.05 -12444; ...
-2148.47 6436.24 -12444; ...
-2130.1 6445.42 -12453.2; ...
-2130.1 6436.24 -12444; ...
-2120.92 6436.24 -12444; ...
-2111.74 6436.24 -12444; ...
-2120.92 6445.42 -12444; ...
-2117.25 6432.56 -12451.3; ...
-2102.56 6445.42 -12444; ...
-2111.74 6454.6 -12444; ...
-2102.56 6454.6 -12444; ...
-2093.38 6454.6 -12444; ...
-2102.56 6463.78 -12444; ...
-2084.2 6463.78 -12444; ...
-2093.38 6472.96 -12444; ...
-2084.2 6472.96 -12444; ...
-2075.02 6472.96 -12444; ...
-2084.2 6482.14 -12444; ...
-2056.65 6472.96 -12444; ...
-2047.47 6482.14 -12444; ...
-2075.02 6491.32 -12444; ...
-2065.83 6500.51 -12444; ...
-2038.29 6491.32 -12444; ...
-2029.11 6500.51 -12444; ...
-2056.65 6509.69 -12444; ...
-2038.29 6518.87 -12453.2; ...
-2038.29 6509.69 -12444; ...
-2029.11 6509.69 -12444; ...
-2019.93 6509.69 -12444; ...
-2029.11 6518.87 -12444; ...
-2025.44 6506.01 -12451.3; ...
-2010.75 6518.87 -12444; ...
-2019.93 6537.23 -12453.2; ...
-2019.93 6528.05 -12444; ...
-2010.75 6528.05 -12444; ...
-2001.56 6528.05 -12444; ...
-2010.75 6537.23 -12444; ...
-2007.07 6524.38 -12451.3; ...
-1992.38 6537.23 -12444; ...
-2001.56 6555.6 -12453.2; ...
-2001.56 6546.41 -12444; ...
-1992.38 6546.41 -12444; ...
-1983.2 6546.41 -12444; ...
-1992.38 6555.6 -12444; ...
-1988.71 6542.74 -12451.3; ...
-1974.02 6555.6 -12444; ...
-1983.2 6573.96 -12453.2; ...
-1983.2 6564.78 -12444; ...
-1974.02 6564.78 -12444; ...
-1964.84 6564.78 -12444; ...
-1974.02 6573.96 -12444; ...
-1970.35 6561.1 -12451.3; ...
-1955.66 6573.96 -12444; ...
-1964.84 6592.32 -12453.2; ...
-1964.84 6583.14 -12444; ...
-1955.66 6583.14 -12444; ...
-1946.47 6583.14 -12444; ...
-1955.66 6592.32 -12444; ...
-1951.98 6579.47 -12451.3; ...
-1937.29 6592.32 -12444; ...
-1946.47 6610.68 -12453.2; ...
-1946.47 6601.5 -12444; ...
-1937.29 6601.5 -12444; ...
-1928.11 6601.5 -12444; ...
-1937.29 6610.68 -12444; ...
-1933.62 6597.83 -12451.3; ...
-1918.93 6610.68 -12444; ...
-1928.11 6629.05 -12453.2; ...
-1928.11 6619.87 -12444; ...
-1918.93 6619.87 -12444; ...
-1909.75 6619.87 -12444; ...
-1918.93 6629.05 -12444; ...
-1915.26 6616.19 -12451.3; ...
-1900.57 6629.05 -12444; ...
-1909.75 6647.41 -12453.2; ...
-1909.75 6638.23 -12444; ...
-1900.57 6638.23 -12444; ...
-1891.39 6638.23 -12444; ...
-1900.57 6647.41 -12444; ...
-1896.89 6634.56 -12451.3; ...
-1882.2 6647.41 -12444; ...
-1891.39 6665.77 -12453.2; ...
-1891.39 6656.59 -12444; ...
-1882.2 6656.59 -12444; ...
-1873.02 6656.59 -12444; ...
-1882.2 6665.77 -12444; ...
-1878.53 6652.92 -12451.3; ...
-1863.84 6665.77 -12444; ...
-1882.2 6684.14 -12444; ...
-1854.66 6674.95 -12444; ...
-1845.48 6684.14 -12444; ...
-1873.02 6693.32 -12444; ...
-1863.84 6702.5 -12444; ...
-1836.3 6693.32 -12444; ...
-1827.12 6702.5 -12444; ...
-1854.66 6711.68 -12444; ...
-1836.3 6720.86 -12453.2; ...
-1836.3 6711.68 -12444; ...
-1827.12 6711.68 -12444; ...
-1817.93 6711.68 -12444; ...
-1827.12 6720.86 -12444; ...
-1823.44 6708.01 -12451.3; ...
-1808.75 6720.86 -12444; ...
-1817.93 6730.04 -12444; ...
-1808.75 6730.04 -12444; ...
-1799.57 6730.04 -12444; ...
-1808.75 6739.23 -12444; ...
-1781.21 6739.23 -12453.2; ...
-1790.39 6739.23 -12444; ...
-1799.57 6748.41 -12444; ...
-1790.39 6748.41 -12444; ...
-1781.21 6748.41 -12444; ...
-1790.39 6757.59 -12444; ...
-1794.06 6752.08 -12451.3; ...
-1762.84 6757.59 -12453.2; ...
-1772.03 6757.59 -12444; ...
-1781.21 6766.77 -12444; ...
-1772.03 6766.77 -12444; ...
-1762.84 6766.77 -12444; ...
-1772.03 6775.95 -12444; ...
-1775.7 6770.44 -12451.3; ...
-1744.48 6775.95 -12453.2; ...
-1753.66 6775.95 -12444; ...
-1762.84 6785.13 -12444; ...
-1753.66 6785.13 -12444; ...
-1744.48 6785.13 -12444; ...
-1753.66 6794.31 -12444; ...
-1757.34 6788.81 -12451.3; ...
-1726.12 6785.13 -12444; ...
-1716.94 6794.31 -12444; ...
-1744.48 6803.5 -12444; ...
-1735.3 6812.68 -12444; ...
-1707.76 6803.5 -12444; ...
-1698.57 6812.68 -12444; ...
-1726.12 6821.86 -12444; ...
-1707.76 6821.86 -12444; ...
-1698.57 6821.86 -12444; ...
-1689.39 6821.86 -12444; ...
-1698.57 6831.04 -12444; ...
-1680.21 6831.04 -12444; ...
-1689.39 6840.22 -12444; ...
-1680.21 6840.22 -12444; ...
-1671.03 6840.22 -12444; ...
-1680.21 6849.4 -12444; ...
-1652.67 6840.22 -12444; ...
-1643.49 6849.4 -12444; ...
-1671.03 6858.58 -12444; ...
-1661.85 6867.77 -12444; ...
-1634.3 6858.58 -12444; ...
-1625.12 6867.77 -12444; ...
-1652.67 6876.95 -12444; ...
-1643.49 6886.13 -12444; ...
-1615.94 6876.95 -12444; ...
-1606.76 6886.13 -12444; ...
-1634.3 6895.31 -12444; ...
-1625.12 6904.49 -12444; ...
-1597.58 6895.31 -12444; ...
-1588.4 6904.49 -12444; ...
-1615.94 6913.67 -12444; ...
-1597.58 6922.86 -12453.2; ...
-1597.58 6913.67 -12444; ...
-1588.4 6913.67 -12444; ...
-1579.21 6913.67 -12444; ...
-1588.4 6922.86 -12444; ...
-1584.72 6910 -12451.3; ...
-1570.03 6922.86 -12444; ...
-1579.21 6932.04 -12444; ...
-1570.03 6932.04 -12444; ...
-1560.85 6932.04 -12444; ...
-1570.03 6941.22 -12444; ...
-1551.67 6941.22 -12444; ...
-1560.85 6950.4 -12444; ...
-1551.67 6950.4 -12444; ...
-1542.49 6950.4 -12444; ...
-1551.67 6959.58 -12444; ...
-1533.31 6959.58 -12444; ...
-1542.49 6968.76 -12444; ...
-1533.31 6968.76 -12444; ...
-1524.13 6968.76 -12444; ...
-1533.31 6977.94 -12444; ...
-1514.94 6977.94 -12444; ...
-1524.13 6987.13 -12444; ...
-1514.94 6987.13 -12444; ...
-1505.76 6987.13 -12444; ...
-1514.94 6996.31 -12444; ...
-1496.58 6996.31 -12444; ...
-1505.76 7005.49 -12444; ...
-1496.58 7005.49 -12444; ...
-1487.4 7005.49 -12444; ...
-1496.58 7014.67 -12444; ...
-1478.22 7014.67 -12444; ...
-1487.4 7023.85 -12444; ...
-1478.22 7023.85 -12444; ...
-1469.04 7023.85 -12444; ...
-1478.22 7033.03 -12444; ...
-1450.67 7023.85 -12444; ...
-1441.49 7033.03 -12444; ...
-1469.04 7042.21 -12444; ...
-1459.86 7051.4 -12444; ...
-1432.31 7042.21 -12444; ...
-1423.13 7051.4 -12444; ...
-1450.67 7060.58 -12444; ...
-1432.31 7060.58 -12444; ...
-1423.13 7060.58 -12444; ...
-1413.95 7060.58 -12444; ...
-1423.13 7069.76 -12444; ...
-1395.58 7069.76 -12453.2; ...
-1395.58 7060.58 -12444; ...
-1386.4 7069.76 -12444; ...
-1413.95 7078.94 -12444; ...
-1404.77 7088.12 -12444; ...
-1408.44 7082.61 -12455; ...
-1377.22 7078.94 -12444; ...
-1368.04 7088.12 -12444; ...
-1395.58 7097.3 -12444; ...
-1386.4 7106.49 -12444; ...
-1358.86 7097.3 -12444; ...
-1349.68 7106.49 -12444; ...
-1377.22 7115.67 -12444; ...
-1368.04 7124.85 -12444; ...
-1340.5 7115.67 -12444; ...
-1331.31 7124.85 -12444; ...
-1358.86 7134.03 -12444; ...
-1349.68 7143.21 -12444; ...
-1322.13 7134.03 -12444; ...
-1303.77 7134.03 -12444; ...
-1285.41 7143.21 -12453.2; ...
-1294.59 7143.21 -12444; ...
-1340.5 7152.39 -12444; ...
-1331.31 7161.57 -12444; ...
-1285.41 7152.39 -12444; ...
-1276.23 7161.57 -12444; ...
-1322.13 7170.76 -12444; ...
-1312.95 7179.94 -12444; ...
-1267.04 7170.76 -12444; ...
-1257.86 7179.94 -12444; ...
-1303.77 7189.12 -12444; ...
-1294.59 7198.3 -12444; ...
-1248.68 7189.12 -12444; ...
-1239.5 7198.3 -12444; ...
-1285.41 7207.48 -12444; ...
-1276.23 7216.66 -12444; ...
-1230.32 7207.48 -12444; ...
-1221.14 7216.66 -12444; ...
-1267.04 7225.85 -12444; ...
-1257.86 7235.03 -12444; ...
-1211.96 7225.85 -12444; ...
-1202.77 7235.03 -12444; ...
-1248.68 7244.21 -12444; ...
-1230.32 7253.39 -12453.2; ...
-1230.32 7244.21 -12444; ...
-1221.14 7253.39 -12444; ...
-1193.59 7244.21 -12444; ...
-1184.41 7253.39 -12444; ...
-1211.96 7271.75 -12453.2; ...
-1211.96 7262.57 -12444; ...
-1202.77 7271.75 -12444; ...
-1175.23 7262.57 -12444; ...
-1166.05 7271.75 -12444; ...
-1193.59 7290.12 -12453.2; ...
-1193.59 7280.93 -12444; ...
-1184.41 7290.12 -12444; ...
-1156.87 7280.93 -12444; ...
-1147.68 7290.12 -12444; ...
-1175.23 7308.48 -12453.2; ...
-1175.23 7299.3 -12444; ...
-1166.05 7308.48 -12444; ...
-1138.5 7299.3 -12444; ...
-1129.32 7308.48 -12444; ...
-1156.87 7326.84 -12453.2; ...
-1156.87 7317.66 -12444; ...
-1147.68 7326.84 -12444; ...
-1120.14 7317.66 -12444; ...
-1110.96 7326.84 -12444; ...
-1138.5 7345.2 -12453.2; ...
-1138.5 7336.02 -12444; ...
-1129.32 7345.2 -12444; ...
-1101.78 7336.02 -12444; ...
-1083.41 7345.2 -12453.2; ...
-1083.41 7336.02 -12444; ...
-1074.23 7345.2 -12444; ...
-1120.14 7363.57 -12453.2; ...
-1120.14 7354.39 -12444; ...
-1110.96 7363.57 -12444; ...
-1065.05 7363.57 -12453.2; ...
-1065.05 7354.39 -12444; ...
-1055.87 7363.57 -12444; ...
-1101.78 7381.93 -12453.2; ...
-1101.78 7372.75 -12444; ...
-1092.6 7381.93 -12444; ...
-1046.69 7381.93 -12453.2; ...
-1046.69 7372.75 -12444; ...
-1037.51 7381.93 -12444; ...
-1083.41 7400.29 -12453.2; ...
-1083.41 7391.11 -12444; ...
-1074.23 7400.29 -12444; ...
-1028.32 7400.29 -12453.2; ...
-1028.32 7391.11 -12444; ...
-1019.14 7400.29 -12444; ...
-1065.05 7418.66 -12453.2; ...
-1065.05 7409.48 -12444; ...
-1055.87 7418.66 -12444; ...
-1009.96 7418.66 -12453.2; ...
-1009.96 7409.48 -12444; ...
-1000.78 7418.66 -12444; ...
-1046.69 7437.02 -12453.2; ...
-1046.69 7427.84 -12444; ...
-1037.51 7437.02 -12444; ...
-991.599 7427.84 -12444; ...
-982.417 7437.02 -12444; ...
-1028.32 7455.38 -12453.2; ...
-1028.32 7446.2 -12444; ...
-1019.14 7455.38 -12444; ...
-973.236 7446.2 -12444; ...
-964.055 7455.38 -12444; ...
-1009.96 7473.75 -12453.2; ...
-1009.96 7464.56 -12444; ...
-1000.78 7473.75 -12444; ...
-954.873 7464.56 -12444; ...
-945.691 7473.75 -12444; ...
-991.599 7492.11 -12453.2; ...
-991.599 7482.93 -12444; ...
-982.417 7492.11 -12444; ...
-936.51 7482.93 -12444; ...
-918.147 7492.11 -12453.2; ...
-918.147 7482.93 -12444; ...
-908.965 7492.11 -12444; ...
-973.236 7510.47 -12453.2; ...
-973.236 7501.29 -12444; ...
-954.873 7510.47 -12453.2; ...
-954.873 7501.29 -12444; ...
-945.691 7510.47 -12444; ...
-899.784 7501.29 -12444; ...
-890.603 7510.47 -12444; ...
-936.51 7528.83 -12453.2; ...
-936.51 7519.65 -12444; ...
-927.329 7528.83 -12444; ...
-881.421 7519.65 -12444; ...
-872.239 7528.83 -12444; ...
-918.147 7547.2 -12453.2; ...
-918.147 7538.02 -12444; ...
-899.784 7547.2 -12453.2; ...
-899.784 7538.02 -12444; ...
-890.603 7547.2 -12444; ...
-863.058 7538.02 -12444; ...
-853.876 7547.2 -12444; ...
-881.421 7565.56 -12453.2; ...
-881.421 7556.38 -12444; ...
-872.239 7565.56 -12444; ...
-844.695 7556.38 -12444; ...
-835.514 7565.56 -12444; ...
-863.058 7583.92 -12453.2; ...
-863.058 7574.74 -12444; ...
-853.876 7583.92 -12444; ...
-826.332 7574.74 -12444; ...
-817.15 7583.92 -12444; ...
-844.695 7602.29 -12453.2; ...
-844.695 7593.11 -12444; ...
-835.514 7602.29 -12444; ...
-807.969 7593.11 -12444; ...
-798.788 7602.29 -12444; ...
-826.332 7620.65 -12453.2; ...
-826.332 7611.47 -12444; ...
-817.15 7620.65 -12444; ...
-789.606 7611.47 -12444; ...
-780.424 7620.65 -12444; ...
-807.969 7629.83 -12444; ...
-798.788 7639.01 -12444; ...
-771.243 7629.83 -12444; ...
-752.88 7639.01 -12453.2; ...
-752.88 7629.83 -12444; ...
-743.699 7639.01 -12444; ...
-789.606 7648.19 -12444; ...
-780.424 7657.38 -12444; ...
-734.517 7657.38 -12453.2; ...
-734.517 7648.19 -12444; ...
-725.335 7657.38 -12444; ...
-771.243 7666.56 -12444; ...
-762.062 7675.74 -12444; ...
-716.154 7666.56 -12444; ...
-706.973 7675.74 -12444; ...
-752.88 7684.92 -12444; ...
-743.699 7694.1 -12444; ...
-697.791 7684.92 -12444; ...
-688.609 7694.1 -12444; ...
-734.517 7703.28 -12444; ...
-716.154 7712.46 -12453.2; ...
-725.335 7712.46 -12444; ...
-679.428 7703.28 -12444; ...
-670.247 7712.46 -12444; ...
-716.154 7721.65 -12444; ...
-697.791 7730.83 -12453.2; ...
-706.973 7730.83 -12444; ...
-697.791 7740.01 -12444; ...
-688.609 7749.19 -12444; ...
-5885.34 3176.8 -12425.6; ...
-5876.16 3195.16 -12434.8; ...
-5876.16 3185.98 -12425.6; ...
-5866.97 3195.16 -12425.6; ...
-5922.06 3213.53 -12425.6; ...
-5857.79 3213.53 -12434.8; ...
-5857.79 3204.35 -12425.6; ...
-5848.61 3213.53 -12425.6; ...
-5912.88 3222.71 -12425.6; ...
-5903.7 3231.89 -12425.6; ...
-5839.43 3231.89 -12434.8; ...
-5839.43 3222.71 -12425.6; ...
-5830.25 3231.89 -12425.6; ...
-5894.52 3250.25 -12434.8; ...
-5894.52 3241.07 -12425.6; ...
-5885.34 3250.25 -12425.6; ...
-5821.07 3250.25 -12434.8; ...
-5821.07 3241.07 -12425.6; ...
-5811.88 3250.25 -12425.6; ...
-5876.16 3268.62 -12434.8; ...
-5876.16 3259.43 -12425.6; ...
-5866.97 3268.62 -12425.6; ...
-5811.88 3268.62 -12425.6; ...
-5857.79 3286.98 -12434.8; ...
-5857.79 3277.8 -12425.6; ...
-5848.61 3286.98 -12425.6; ...
-5802.7 3277.8 -12425.6; ...
-5793.52 3286.98 -12425.6; ...
-5839.43 3305.34 -12434.8; ...
-5839.43 3296.16 -12425.6; ...
-5830.25 3305.34 -12425.6; ...
-5784.34 3296.16 -12425.6; ...
-5765.98 3305.34 -12434.8; ...
-5775.16 3305.34 -12425.6; ...
-5821.07 3314.52 -12425.6; ...
-5811.88 3323.7 -12425.6; ...
-5765.98 3314.52 -12425.6; ...
-5747.61 3323.7 -12434.8; ...
-5756.8 3323.7 -12425.6; ...
-5802.7 3332.89 -12425.6; ...
-5793.52 3342.07 -12425.6; ...
-5747.61 3332.89 -12425.6; ...
-5729.25 3342.07 -12434.8; ...
-5738.43 3342.07 -12425.6; ...
-5784.34 3351.25 -12425.6; ...
-5765.98 3360.43 -12434.8; ...
-5775.16 3360.43 -12425.6; ...
-5729.25 3351.25 -12425.6; ...
-5710.89 3360.43 -12434.8; ...
-5720.07 3360.43 -12425.6; ...
-5765.98 3369.61 -12425.6; ...
-5747.61 3378.79 -12434.8; ...
-5756.8 3378.79 -12425.6; ...
-5710.89 3369.61 -12425.6; ...
-5692.53 3378.79 -12434.8; ...
-5701.71 3378.79 -12425.6; ...
-5674.16 3378.79 -12434.8; ...
-5747.61 3387.98 -12425.6; ...
-5729.25 3387.98 -12425.6; ...
-5720.07 3397.16 -12425.6; ...
-5692.53 3387.98 -12425.6; ...
-5674.16 3387.98 -12425.6; ...
-5655.8 3397.16 -12434.8; ...
-5664.98 3397.16 -12425.6; ...
-5710.89 3406.34 -12425.6; ...
-5701.71 3415.52 -12425.6; ...
-5655.8 3406.34 -12425.6; ...
-5637.44 3415.52 -12434.8; ...
-5646.62 3415.52 -12425.6; ...
-5692.53 3424.7 -12425.6; ...
-5683.34 3433.88 -12425.6; ...
-5637.44 3424.7 -12425.6; ...
-5619.07 3433.88 -12434.8; ...
-5628.25 3433.88 -12425.6; ...
-5674.16 3443.06 -12425.6; ...
-5655.8 3452.25 -12434.8; ...
-5655.8 3443.06 -12425.6; ...
-5646.62 3452.25 -12425.6; ...
-5619.07 3443.06 -12425.6; ...
-5600.71 3452.25 -12434.8; ...
-5609.89 3452.25 -12425.6; ...
-5637.44 3470.61 -12434.8; ...
-5637.44 3461.43 -12425.6; ...
-5628.25 3470.61 -12425.6; ...
-5600.71 3461.43 -12425.6; ...
-5582.35 3470.61 -12434.8; ...
-5591.53 3470.61 -12425.6; ...
-5619.07 3488.97 -12434.8; ...
-5619.07 3479.79 -12425.6; ...
-5609.89 3488.97 -12425.6; ...
-5582.35 3479.79 -12425.6; ...
-5563.98 3479.79 -12425.6; ...
-5554.8 3488.97 -12425.6; ...
-5600.71 3507.33 -12434.8; ...
-5600.71 3498.15 -12425.6; ...
-5591.53 3507.33 -12425.6; ...
-5545.62 3498.15 -12425.6; ...
-5536.44 3507.33 -12425.6; ...
-5582.35 3525.7 -12434.8; ...
-5582.35 3516.52 -12425.6; ...
-5573.17 3525.7 -12425.6; ...
-5527.26 3516.52 -12425.6; ...
-5518.08 3525.7 -12425.6; ...
-5563.98 3544.06 -12434.8; ...
-5563.98 3534.88 -12425.6; ...
-5554.8 3544.06 -12425.6; ...
-5508.9 3544.06 -12434.8; ...
-5518.08 3544.06 -12425.6; ...
-5545.62 3562.42 -12434.8; ...
-5545.62 3553.24 -12425.6; ...
-5536.44 3562.42 -12425.6; ...
-5508.9 3553.24 -12425.6; ...
-5490.53 3562.42 -12434.8; ...
-5499.71 3562.42 -12425.6; ...
-5527.26 3580.79 -12434.8; ...
-5527.26 3571.61 -12425.6; ...
-5518.08 3580.79 -12425.6; ...
-5490.53 3571.61 -12425.6; ...
-5472.17 3580.79 -12434.8; ...
-5481.35 3580.79 -12425.6; ...
-5508.9 3599.15 -12434.8; ...
-5508.9 3589.97 -12425.6; ...
-5499.71 3599.15 -12425.6; ...
-5472.17 3589.97 -12425.6; ...
-5453.81 3599.15 -12434.8; ...
-5462.99 3599.15 -12425.6; ...
-5490.53 3617.51 -12434.8; ...
-5490.53 3608.33 -12425.6; ...
-5481.35 3617.51 -12425.6; ...
-5453.81 3608.33 -12425.6; ...
-5435.44 3617.51 -12434.8; ...
-5444.62 3617.51 -12425.6; ...
-5481.35 3635.88 -12425.6; ...
-5435.44 3626.69 -12425.6; ...
-5417.08 3635.88 -12434.8; ...
-5426.26 3635.88 -12425.6; ...
-5472.17 3645.06 -12425.6; ...
-5462.99 3654.24 -12425.6; ...
-5417.08 3645.06 -12425.6; ...
-5398.72 3654.24 -12434.8; ...
-5407.9 3654.24 -12425.6; ...
-5453.81 3663.42 -12425.6; ...
-5444.62 3672.6 -12425.6; ...
-5398.72 3663.42 -12425.6; ...
-5380.35 3672.6 -12434.8; ...
-5389.54 3672.6 -12425.6; ...
-5435.44 3681.78 -12425.6; ...
-5426.26 3690.97 -12425.6; ...
-5380.35 3681.78 -12425.6; ...
-5361.99 3690.97 -12434.8; ...
-5371.17 3690.97 -12425.6; ...
-5417.08 3700.15 -12425.6; ...
-5407.9 3709.33 -12425.6; ...
-5361.99 3700.15 -12425.6; ...
-5343.63 3709.33 -12434.8; ...
-5352.81 3709.33 -12425.6; ...
-5398.72 3727.69 -12434.8; ...
-5398.72 3718.51 -12425.6; ...
-5389.54 3727.69 -12425.6; ...
-5343.63 3718.51 -12425.6; ...
-5325.27 3727.69 -12434.8; ...
-5334.45 3727.69 -12425.6; ...
-5389.54 3746.05 -12425.6; ...
-5325.27 3746.05 -12434.8; ...
-5334.45 3746.05 -12425.6; ...
-5380.35 3755.24 -12425.6; ...
-5371.17 3764.42 -12425.6; ...
-5325.27 3755.24 -12425.6; ...
-5306.9 3764.42 -12434.8; ...
-5316.08 3764.42 -12425.6; ...
-5361.99 3773.6 -12425.6; ...
-5352.81 3782.78 -12425.6; ...
-5306.9 3773.6 -12425.6; ...
-5288.54 3782.78 -12434.8; ...
-5297.72 3782.78 -12425.6; ...
-5343.63 3791.96 -12425.6; ...
-5325.27 3801.14 -12434.8; ...
-5325.27 3791.96 -12425.6; ...
-5316.08 3801.14 -12425.6; ...
-5288.54 3791.96 -12425.6; ...
-5270.18 3801.14 -12434.8; ...
-5279.36 3801.14 -12425.6; ...
-5306.9 3819.51 -12434.8; ...
-5306.9 3810.32 -12425.6; ...
-5297.72 3819.51 -12425.6; ...
-5270.18 3810.32 -12425.6; ...
-5251.81 3819.51 -12434.8; ...
-5261 3819.51 -12425.6; ...
-5288.54 3837.87 -12434.8; ...
-5288.54 3828.69 -12425.6; ...
-5279.36 3837.87 -12425.6; ...
-5251.81 3828.69 -12425.6; ...
-5233.45 3837.87 -12434.8; ...
-5242.63 3837.87 -12425.6; ...
-5215.09 3837.87 -12434.8; ...
-5270.18 3856.23 -12434.8; ...
-5270.18 3847.05 -12425.6; ...
-5261 3856.23 -12425.6; ...
-5233.45 3847.05 -12425.6; ...
-5215.09 3847.05 -12425.6; ...
-5196.72 3856.23 -12434.8; ...
-5205.91 3856.23 -12425.6; ...
-5251.81 3874.6 -12434.8; ...
-5251.81 3865.41 -12425.6; ...
-5242.63 3874.6 -12425.6; ...
-5196.72 3865.41 -12425.6; ...
-5178.36 3874.6 -12434.8; ...
-5187.54 3874.6 -12425.6; ...
-5233.45 3892.96 -12434.8; ...
-5233.45 3883.78 -12425.6; ...
-5215.09 3892.96 -12434.8; ...
-5215.09 3883.78 -12425.6; ...
-5205.91 3892.96 -12425.6; ...
-5178.36 3883.78 -12425.6; ...
-5160 3892.96 -12434.8; ...
-5169.18 3892.96 -12425.6; ...
-5196.72 3902.14 -12425.6; ...
-5178.36 3911.32 -12434.8; ...
-5178.36 3902.14 -12425.6; ...
-5169.18 3902.14 -12425.6; ...
-5160 3902.14 -12425.6; ...
-5169.18 3911.32 -12425.6; ...
-5141.64 3902.14 -12425.6; ...
-5132.45 3911.32 -12425.6; ...
-5160 3920.5 -12425.6; ...
-5150.82 3929.68 -12425.6; ...
-5123.27 3920.5 -12425.6; ...
-5114.09 3929.68 -12425.6; ...
-5141.64 3938.87 -12425.6; ...
-5123.27 3938.87 -12425.6; ...
-5114.09 3938.87 -12425.6; ...
-5104.91 3938.87 -12425.6; ...
-5114.09 3948.05 -12425.6; ...
-5095.73 3948.05 -12425.6; ...
-5104.91 3957.23 -12425.6; ...
-5095.73 3957.23 -12425.6; ...
-5086.55 3957.23 -12425.6; ...
-5095.73 3966.41 -12425.6; ...
-5077.37 3966.41 -12425.6; ...
-5086.55 3975.59 -12425.6; ...
-5077.37 3975.59 -12425.6; ...
-5068.18 3975.59 -12425.6; ...
-5077.37 3984.77 -12425.6; ...
-5049.82 3984.77 -12434.8; ...
-5049.82 3975.59 -12425.6; ...
-5040.64 3984.77 -12425.6; ...
-5068.18 3993.95 -12425.6; ...
-5059 4003.14 -12425.6; ...
-5062.67 3997.63 -12436.6; ...
-5031.46 4003.14 -12434.8; ...
-5031.46 3993.95 -12425.6; ...
-5022.28 4003.14 -12425.6; ...
-5049.82 4012.32 -12425.6; ...
-5040.64 4021.5 -12425.6; ...
-5044.31 4015.99 -12436.6; ...
-5013.09 4012.32 -12425.6; ...
-5003.91 4021.5 -12425.6; ...
-5031.46 4030.68 -12425.6; ...
-5013.09 4039.86 -12434.8; ...
-5013.09 4030.68 -12425.6; ...
-5003.91 4030.68 -12425.6; ...
-4994.73 4030.68 -12425.6; ...
-5003.91 4039.86 -12425.6; ...
-5000.24 4027.01 -12433; ...
-4985.55 4039.86 -12425.6; ...
-4994.73 4049.04 -12425.6; ...
-4985.55 4049.04 -12425.6; ...
-4976.37 4049.04 -12425.6; ...
-4985.55 4058.23 -12425.6; ...
-4967.19 4058.23 -12425.6; ...
-4976.37 4067.41 -12425.6; ...
-4967.19 4067.41 -12425.6; ...
-4958.01 4067.41 -12425.6; ...
-4967.19 4076.59 -12425.6; ...
-4939.64 4076.59 -12434.8; ...
-4939.64 4067.41 -12425.6; ...
-4930.46 4076.59 -12425.6; ...
-4958.01 4085.77 -12425.6; ...
-4948.82 4094.95 -12425.6; ...
-4952.5 4089.44 -12436.6; ...
-4921.28 4085.77 -12425.6; ...
-4912.1 4094.95 -12425.6; ...
-4939.64 4104.13 -12425.6; ...
-4921.28 4104.13 -12425.6; ...
-4912.1 4104.13 -12425.6; ...
-4902.92 4104.13 -12425.6; ...
-4912.1 4113.31 -12425.6; ...
-4893.74 4113.31 -12425.6; ...
-4902.92 4122.5 -12425.6; ...
-4893.74 4122.5 -12425.6; ...
-4884.55 4122.5 -12425.6; ...
-4893.74 4131.68 -12425.6; ...
-4866.19 4122.5 -12425.6; ...
-4857.01 4131.68 -12425.6; ...
-4884.55 4140.86 -12425.6; ...
-4875.37 4150.04 -12425.6; ...
-4847.83 4140.86 -12425.6; ...
-4838.65 4150.04 -12425.6; ...
-4866.19 4159.22 -12425.6; ...
-4847.83 4159.22 -12425.6; ...
-4838.65 4159.22 -12425.6; ...
-4829.46 4159.22 -12425.6; ...
-4838.65 4168.4 -12425.6; ...
-4820.28 4168.4 -12425.6; ...
-4829.46 4177.58 -12425.6; ...
-4820.28 4177.58 -12425.6; ...
-4811.1 4177.58 -12425.6; ...
-4820.28 4186.77 -12425.6; ...
-4792.74 4186.77 -12434.8; ...
-4792.74 4177.58 -12425.6; ...
-4783.56 4186.77 -12425.6; ...
-4811.1 4195.95 -12425.6; ...
-4801.92 4205.13 -12425.6; ...
-4805.59 4199.62 -12436.6; ...
-4774.38 4195.95 -12425.6; ...
-4765.19 4205.13 -12425.6; ...
-4792.74 4214.31 -12425.6; ...
-4783.56 4223.49 -12425.6; ...
-4756.01 4214.31 -12425.6; ...
-4746.83 4223.49 -12425.6; ...
-4774.38 4232.67 -12425.6; ...
-4756.01 4232.67 -12425.6; ...
-4746.83 4232.67 -12425.6; ...
-4737.65 4232.67 -12425.6; ...
-4746.83 4241.86 -12425.6; ...
-4728.47 4241.86 -12425.6; ...
-4737.65 4251.04 -12425.6; ...
-4728.47 4251.04 -12425.6; ...
-4719.29 4251.04 -12425.6; ...
-4728.47 4260.22 -12425.6; ...
-4710.1 4260.22 -12425.6; ...
-4719.29 4269.4 -12425.6; ...
-4710.1 4269.4 -12425.6; ...
-4700.92 4269.4 -12425.6; ...
-4710.1 4278.58 -12425.6; ...
-4682.56 4269.4 -12425.6; ...
-4673.38 4278.58 -12425.6; ...
-4700.92 4287.76 -12425.6; ...
-4691.74 4296.94 -12425.6; ...
-4664.2 4287.76 -12425.6; ...
-4655.02 4296.94 -12425.6; ...
-4682.56 4306.13 -12425.6; ...
-4673.38 4315.31 -12425.6; ...
-4645.83 4306.13 -12425.6; ...
-4636.65 4315.31 -12425.6; ...
-4664.2 4324.49 -12425.6; ...
-4655.02 4333.67 -12425.6; ...
-4627.47 4324.49 -12425.6; ...
-4618.29 4333.67 -12425.6; ...
-4645.83 4342.85 -12425.6; ...
-4636.65 4352.03 -12425.6; ...
-4609.11 4342.85 -12425.6; ...
-4599.93 4352.03 -12425.6; ...
-4627.47 4361.21 -12425.6; ...
-4609.11 4361.21 -12425.6; ...
-4599.93 4361.21 -12425.6; ...
-4590.75 4361.21 -12425.6; ...
-4599.93 4370.4 -12425.6; ...
-4581.56 4370.4 -12425.6; ...
-4590.75 4379.58 -12425.6; ...
-4581.56 4379.58 -12425.6; ...
-4572.38 4379.58 -12425.6; ...
-4581.56 4388.76 -12425.6; ...
-4563.2 4388.76 -12425.6; ...
-4572.38 4397.94 -12425.6; ...
-4563.2 4397.94 -12425.6; ...
-4554.02 4397.94 -12425.6; ...
-4563.2 4407.12 -12425.6; ...
-4535.66 4407.12 -12434.8; ...
-4535.66 4397.94 -12425.6; ...
-4526.48 4407.12 -12425.6; ...
-4554.02 4416.3 -12425.6; ...
-4544.84 4425.49 -12425.6; ...
-4548.51 4419.98 -12436.6; ...
-4517.29 4416.3 -12425.6; ...
-4508.11 4425.49 -12425.6; ...
-4535.66 4434.67 -12425.6; ...
-4526.48 4443.85 -12425.6; ...
-4498.93 4434.67 -12425.6; ...
-4489.75 4443.85 -12425.6; ...
-4517.29 4453.03 -12425.6; ...
-4498.93 4453.03 -12425.6; ...
-4489.75 4453.03 -12425.6; ...
-4480.57 4453.03 -12425.6; ...
-4489.75 4462.21 -12425.6; ...
-4471.39 4462.21 -12425.6; ...
-4480.57 4471.39 -12425.6; ...
-4471.39 4471.39 -12425.6; ...
-4462.2 4471.39 -12425.6; ...
-4471.39 4480.57 -12425.6; ...
-4443.84 4480.57 -12434.8; ...
-4453.02 4480.57 -12425.6; ...
-4462.2 4489.76 -12425.6; ...
-4453.02 4489.76 -12425.6; ...
-4443.84 4489.76 -12425.6; ...
-4453.02 4498.94 -12425.6; ...
-4456.7 4493.43 -12433; ...
-4425.48 4498.94 -12434.8; ...
-4434.66 4498.94 -12425.6; ...
-4443.84 4508.12 -12425.6; ...
-4434.66 4508.12 -12425.6; ...
-4425.48 4508.12 -12425.6; ...
-4434.66 4517.3 -12425.6; ...
-4438.33 4511.79 -12433; ...
-4407.12 4517.3 -12434.8; ...
-4416.3 4517.3 -12425.6; ...
-4425.48 4526.48 -12425.6; ...
-4416.3 4526.48 -12425.6; ...
-4407.12 4526.48 -12425.6; ...
-4416.3 4535.66 -12425.6; ...
-4419.97 4530.15 -12433; ...
-4388.75 4526.48 -12425.6; ...
-4379.57 4535.66 -12425.6; ...
-4407.12 4544.85 -12425.6; ...
-4397.93 4554.03 -12425.6; ...
-4370.39 4544.85 -12425.6; ...
-4361.21 4554.03 -12425.6; ...
-4388.75 4563.21 -12425.6; ...
-4379.57 4572.39 -12425.6; ...
-4352.03 4563.21 -12425.6; ...
-4342.85 4572.39 -12425.6; ...
-4370.39 4581.57 -12425.6; ...
-4361.21 4590.75 -12425.6; ...
-4333.66 4581.57 -12425.6; ...
-4324.48 4590.75 -12425.6; ...
-4352.03 4599.93 -12425.6; ...
-4342.85 4609.12 -12425.6; ...
-4315.3 4599.93 -12425.6; ...
-4306.12 4609.12 -12425.6; ...
-4333.66 4618.3 -12425.6; ...
-4315.3 4618.3 -12425.6; ...
-4306.12 4618.3 -12425.6; ...
-4296.94 4618.3 -12425.6; ...
-4306.12 4627.48 -12425.6; ...
-4278.57 4618.3 -12425.6; ...
-4269.39 4627.48 -12425.6; ...
-4296.94 4636.66 -12425.6; ...
-4287.76 4645.84 -12425.6; ...
-4260.21 4636.66 -12425.6; ...
-4251.03 4645.84 -12425.6; ...
-4278.57 4655.02 -12425.6; ...
-4260.21 4655.02 -12425.6; ...
-4251.03 4655.02 -12425.6; ...
-4241.85 4655.02 -12425.6; ...
-4251.03 4664.2 -12425.6; ...
-4223.49 4664.2 -12434.8; ...
-4223.49 4655.02 -12425.6; ...
-4214.3 4664.2 -12425.6; ...
-4241.85 4673.39 -12425.6; ...
-4232.67 4682.57 -12425.6; ...
-4236.34 4677.06 -12436.6; ...
-4205.12 4673.39 -12425.6; ...
-4195.94 4682.57 -12425.6; ...
-4223.49 4691.75 -12425.6; ...
-4205.12 4691.75 -12425.6; ...
-4195.94 4691.75 -12425.6; ...
-4186.76 4691.75 -12425.6; ...
-4195.94 4700.93 -12425.6; ...
-4168.4 4691.75 -12425.6; ...
-4159.22 4700.93 -12425.6; ...
-4186.76 4710.11 -12425.6; ...
-4168.4 4719.29 -12434.8; ...
-4168.4 4710.11 -12425.6; ...
-4159.22 4710.11 -12425.6; ...
-4150.03 4710.11 -12425.6; ...
-4159.22 4719.29 -12425.6; ...
-4155.54 4706.44 -12433; ...
-4131.67 4719.29 -12434.8; ...
-4131.67 4710.11 -12425.6; ...
-4122.49 4719.29 -12425.6; ...
-4150.03 4728.48 -12425.6; ...
-4140.85 4737.66 -12425.6; ...
-4144.52 4732.15 -12436.6; ...
-4113.31 4728.48 -12425.6; ...
-4104.13 4737.66 -12425.6; ...
-4131.67 4746.84 -12425.6; ...
-4113.31 4746.84 -12425.6; ...
-4104.13 4746.84 -12425.6; ...
-4094.94 4746.84 -12425.6; ...
-4104.13 4756.02 -12425.6; ...
-4076.58 4746.84 -12425.6; ...
-4067.4 4756.02 -12425.6; ...
-4094.94 4765.2 -12425.6; ...
-4085.76 4774.38 -12425.6; ...
-4058.22 4765.2 -12425.6; ...
-4049.04 4774.38 -12425.6; ...
-4076.58 4783.56 -12425.6; ...
-4058.22 4783.56 -12425.6; ...
-4049.04 4783.56 -12425.6; ...
-4039.86 4783.56 -12425.6; ...
-4049.04 4792.75 -12425.6; ...
-4030.67 4792.75 -12425.6; ...
-4039.86 4801.93 -12425.6; ...
-4030.67 4801.93 -12425.6; ...
-4021.49 4801.93 -12425.6; ...
-4030.67 4811.11 -12425.6; ...
-4012.31 4811.11 -12425.6; ...
-4021.49 4820.29 -12425.6; ...
-4012.31 4820.29 -12425.6; ...
-4003.13 4820.29 -12425.6; ...
-4012.31 4829.47 -12425.6; ...
-3984.77 4829.47 -12434.8; ...
-3984.77 4820.29 -12425.6; ...
-3975.59 4829.47 -12425.6; ...
-4003.13 4838.65 -12425.6; ...
-3993.95 4847.83 -12425.6; ...
-3997.62 4842.33 -12436.6; ...
-3966.4 4847.83 -12434.8; ...
-3966.4 4838.65 -12425.6; ...
-3957.22 4847.83 -12425.6; ...
-3984.77 4857.02 -12425.6; ...
-3975.59 4866.2 -12425.6; ...
-3979.26 4860.69 -12436.6; ...
-3948.04 4857.02 -12425.6; ...
-3938.86 4866.2 -12425.6; ...
-3966.4 4875.38 -12425.6; ...
-3957.22 4884.56 -12425.6; ...
-3929.68 4875.38 -12425.6; ...
-3920.5 4884.56 -12425.6; ...
-3948.04 4893.74 -12425.6; ...
-3929.68 4902.92 -12434.8; ...
-3929.68 4893.74 -12425.6; ...
-3920.5 4893.74 -12425.6; ...
-3911.31 4893.74 -12425.6; ...
-3920.5 4902.92 -12425.6; ...
-3916.82 4890.07 -12433; ...
-3902.13 4902.92 -12425.6; ...
-3911.31 4912.11 -12425.6; ...
-3902.13 4912.11 -12425.6; ...
-3892.95 4912.11 -12425.6; ...
-3902.13 4921.29 -12425.6; ...
-3883.77 4921.29 -12425.6; ...
-3892.95 4930.47 -12425.6; ...
-3883.77 4930.47 -12425.6; ...
-3874.59 4930.47 -12425.6; ...
-3883.77 4939.65 -12425.6; ...
-3865.41 4939.65 -12425.6; ...
-3874.59 4948.83 -12425.6; ...
-3865.41 4948.83 -12425.6; ...
-3856.23 4948.83 -12425.6; ...
-3865.41 4958.01 -12425.6; ...
-3837.86 4948.83 -12425.6; ...
-3828.68 4958.01 -12425.6; ...
-3856.23 4967.19 -12425.6; ...
-3847.04 4976.38 -12425.6; ...
-3819.5 4967.19 -12425.6; ...
-3810.32 4976.38 -12425.6; ...
-3837.86 4985.56 -12425.6; ...
-3828.68 4994.74 -12425.6; ...
-3801.14 4985.56 -12425.6; ...
-3791.96 4994.74 -12425.6; ...
-3819.5 5003.92 -12425.6; ...
-3810.32 5013.1 -12425.6; ...
-3782.77 5003.92 -12425.6; ...
-3773.59 5013.1 -12425.6; ...
-3801.14 5022.28 -12425.6; ...
-3791.96 5031.46 -12425.6; ...
-3764.41 5022.28 -12425.6; ...
-3755.23 5031.46 -12425.6; ...
-3782.77 5040.65 -12425.6; ...
-3773.59 5049.83 -12425.6; ...
-3746.05 5040.65 -12425.6; ...
-3736.87 5049.83 -12425.6; ...
-3764.41 5059.01 -12425.6; ...
-3755.23 5068.19 -12425.6; ...
-3727.68 5059.01 -12425.6; ...
-3718.5 5068.19 -12425.6; ...
-3746.05 5077.37 -12425.6; ...
-3727.68 5077.37 -12425.6; ...
-3718.5 5077.37 -12425.6; ...
-3709.32 5077.37 -12425.6; ...
-3718.5 5086.55 -12425.6; ...
-3700.14 5086.55 -12425.6; ...
-3709.32 5095.74 -12425.6; ...
-3700.14 5095.74 -12425.6; ...
-3690.96 5095.74 -12425.6; ...
-3700.14 5104.92 -12425.6; ...
-3672.6 5095.74 -12425.6; ...
-3663.41 5104.92 -12425.6; ...
-3690.96 5114.1 -12425.6; ...
-3672.6 5114.1 -12425.6; ...
-3663.41 5114.1 -12425.6; ...
-3654.23 5114.1 -12425.6; ...
-3663.41 5123.28 -12425.6; ...
-3635.87 5114.1 -12425.6; ...
-3626.69 5123.28 -12425.6; ...
-3654.23 5132.46 -12425.6; ...
-3645.05 5141.64 -12425.6; ...
-3617.51 5132.46 -12425.6; ...
-3599.14 5132.46 -12425.6; ...
-3589.96 5141.64 -12425.6; ...
-3635.87 5150.82 -12425.6; ...
-3617.51 5160.01 -12434.8; ...
-3617.51 5150.82 -12425.6; ...
-3608.33 5160.01 -12425.6; ...
-3580.78 5150.82 -12425.6; ...
-3562.42 5160.01 -12434.8; ...
-3562.42 5150.82 -12425.6; ...
-3553.24 5160.01 -12425.6; ...
-3599.14 5169.19 -12425.6; ...
-3580.78 5178.37 -12434.8; ...
-3580.78 5169.19 -12425.6; ...
-3571.6 5178.37 -12425.6; ...
-3544.05 5169.19 -12425.6; ...
-3534.87 5178.37 -12425.6; ...
-3562.42 5196.73 -12434.8; ...
-3562.42 5187.55 -12425.6; ...
-3553.24 5196.73 -12425.6; ...
-3525.69 5187.55 -12425.6; ...
-3516.51 5196.73 -12425.6; ...
-3544.05 5205.91 -12425.6; ...
-3534.87 5215.1 -12425.6; ...
-3507.33 5205.91 -12425.6; ...
-3498.15 5215.1 -12425.6; ...
-3525.69 5224.28 -12425.6; ...
-3516.51 5233.46 -12425.6; ...
-3488.97 5224.28 -12425.6; ...
-3479.78 5233.46 -12425.6; ...
-3507.33 5242.64 -12425.6; ...
-3488.97 5251.82 -12434.8; ...
-3498.15 5251.82 -12425.6; ...
-3470.6 5242.64 -12425.6; ...
-3476.11 5238.97 -12436.6; ...
-3461.42 5251.82 -12425.6; ...
-3488.97 5261 -12425.6; ...
-3470.6 5261 -12425.6; ...
-3461.42 5261 -12425.6; ...
-3452.24 5261 -12425.6; ...
-3461.42 5270.18 -12425.6; ...
-3443.06 5270.18 -12425.6; ...
-3452.24 5279.37 -12425.6; ...
-3443.06 5279.37 -12425.6; ...
-3433.88 5279.37 -12425.6; ...
-3443.06 5288.55 -12425.6; ...
-3424.7 5288.55 -12425.6; ...
-3433.88 5297.73 -12425.6; ...
-3424.7 5297.73 -12425.6; ...
-3415.51 5297.73 -12425.6; ...
-3424.7 5306.91 -12425.6; ...
-3406.33 5306.91 -12425.6; ...
-3415.51 5316.09 -12425.6; ...
-3406.33 5316.09 -12425.6; ...
-3397.15 5316.09 -12425.6; ...
-3406.33 5325.27 -12425.6; ...
-3387.97 5325.27 -12425.6; ...
-3397.15 5334.45 -12425.6; ...
-3387.97 5334.45 -12425.6; ...
-3378.79 5334.45 -12425.6; ...
-3387.97 5343.64 -12425.6; ...
-3360.43 5343.64 -12434.8; ...
-3360.43 5334.45 -12425.6; ...
-3351.24 5343.64 -12425.6; ...
-3378.79 5352.82 -12425.6; ...
-3369.61 5362 -12425.6; ...
-3373.28 5356.49 -12436.6; ...
-3342.06 5352.82 -12425.6; ...
-3332.88 5362 -12425.6; ...
-3360.43 5371.18 -12425.6; ...
-3342.06 5371.18 -12425.6; ...
-3332.88 5371.18 -12425.6; ...
-3323.7 5371.18 -12425.6; ...
-3332.88 5380.36 -12425.6; ...
-3305.34 5380.36 -12434.8; ...
-3305.34 5371.18 -12425.6; ...
-3296.15 5380.36 -12425.6; ...
-3323.7 5389.54 -12425.6; ...
-3314.52 5398.73 -12425.6; ...
-3318.19 5393.22 -12436.6; ...
-3286.97 5389.54 -12425.6; ...
-3277.79 5398.73 -12425.6; ...
-3305.34 5407.91 -12425.6; ...
-3286.97 5407.91 -12425.6; ...
-3277.79 5407.91 -12425.6; ...
-3268.61 5407.91 -12425.6; ...
-3277.79 5417.09 -12425.6; ...
-3250.25 5407.91 -12425.6; ...
-3241.07 5417.09 -12425.6; ...
-3268.61 5426.27 -12425.6; ...
-3250.25 5426.27 -12425.6; ...
-3241.07 5426.27 -12425.6; ...
-3231.88 5426.27 -12425.6; ...
-3241.07 5435.45 -12425.6; ...
-3213.52 5435.45 -12434.8; ...
-3222.7 5435.45 -12425.6; ...
-3231.88 5444.63 -12425.6; ...
-3222.7 5444.63 -12425.6; ...
-3213.52 5444.63 -12425.6; ...
-3222.7 5453.81 -12425.6; ...
-3226.38 5448.31 -12433; ...
-3195.16 5444.63 -12425.6; ...
-3185.98 5453.81 -12425.6; ...
-3213.52 5463 -12425.6; ...
-3204.34 5472.18 -12425.6; ...
-3176.79 5463 -12425.6; ...
-3167.61 5472.18 -12425.6; ...
-3195.16 5481.36 -12425.6; ...
-3185.98 5490.54 -12425.6; ...
-3158.43 5481.36 -12425.6; ...
-3149.25 5490.54 -12425.6; ...
-3176.79 5499.72 -12425.6; ...
-3167.61 5508.9 -12425.6; ...
-3140.07 5499.72 -12425.6; ...
-3130.89 5508.9 -12425.6; ...
-3158.43 5518.08 -12425.6; ...
-3149.25 5527.27 -12425.6; ...
-3121.71 5527.27 -12434.8; ...
-3130.89 5527.27 -12425.6; ...
-3140.07 5536.45 -12425.6; ...
-3130.89 5536.45 -12425.6; ...
-3121.71 5536.45 -12425.6; ...
-3130.89 5545.63 -12425.6; ...
-3134.56 5540.12 -12433; ...
-3112.52 5545.63 -12425.6; ...
-3121.71 5554.81 -12425.6; ...
-3112.52 5554.81 -12425.6; ...
-3103.34 5554.81 -12425.6; ...
-3112.52 5563.99 -12425.6; ...
-3094.16 5563.99 -12425.6; ...
-3103.34 5573.17 -12425.6; ...
-3094.16 5573.17 -12425.6; ...
-3084.98 5573.17 -12425.6; ...
-3094.16 5582.36 -12425.6; ...
-3075.8 5582.36 -12425.6; ...
-3094.16 5600.72 -12425.6; ...
-3066.62 5591.54 -12425.6; ...
-3057.44 5600.72 -12425.6; ...
-3084.98 5609.9 -12425.6; ...
-3075.8 5619.08 -12425.6; ...
-3048.25 5609.9 -12425.6; ...
-3039.07 5619.08 -12425.6; ...
-3066.62 5628.26 -12425.6; ...
-3057.44 5637.44 -12425.6; ...
-3029.89 5628.26 -12425.6; ...
-3020.71 5637.44 -12425.6; ...
-3048.25 5646.63 -12425.6; ...
-3039.07 5655.81 -12425.6; ...
-3011.53 5646.63 -12425.6; ...
-3002.35 5655.81 -12425.6; ...
-3029.89 5664.99 -12425.6; ...
-3011.53 5664.99 -12425.6; ...
-3002.35 5664.99 -12425.6; ...
-2993.17 5664.99 -12425.6; ...
-3002.35 5674.17 -12425.6; ...
-2983.98 5674.17 -12425.6; ...
-2993.17 5683.35 -12425.6; ...
-2983.98 5683.35 -12425.6; ...
-2974.8 5683.35 -12425.6; ...
-2983.98 5692.53 -12425.6; ...
-2956.44 5683.35 -12425.6; ...
-2947.26 5692.53 -12425.6; ...
-2974.8 5701.71 -12425.6; ...
-2965.62 5710.9 -12425.6; ...
-2938.08 5701.71 -12425.6; ...
-2928.89 5710.9 -12425.6; ...
-2956.44 5720.08 -12425.6; ...
-2947.26 5729.26 -12425.6; ...
-2919.71 5720.08 -12425.6; ...
-2910.53 5729.26 -12425.6; ...
-2938.08 5738.44 -12425.6; ...
-2919.71 5738.44 -12425.6; ...
-2910.53 5738.44 -12425.6; ...
-2901.35 5738.44 -12425.6; ...
-2910.53 5747.62 -12425.6; ...
-2892.17 5747.62 -12425.6; ...
-2901.35 5756.8 -12425.6; ...
-2892.17 5756.8 -12425.6; ...
-2882.99 5756.8 -12425.6; ...
-2892.17 5765.99 -12425.6; ...
-2873.81 5765.99 -12425.6; ...
-2882.99 5775.17 -12425.6; ...
-2873.81 5775.17 -12425.6; ...
-2864.62 5775.17 -12425.6; ...
-2873.81 5784.35 -12425.6; ...
-2846.26 5784.35 -12434.8; ...
-2855.44 5784.35 -12425.6; ...
-2864.62 5793.53 -12425.6; ...
-2855.44 5793.53 -12425.6; ...
-2846.26 5793.53 -12425.6; ...
-2855.44 5802.71 -12425.6; ...
-2859.12 5797.2 -12433; ...
-2827.9 5793.53 -12425.6; ...
-2818.72 5802.71 -12425.6; ...
-2846.26 5811.89 -12425.6; ...
-2837.08 5821.07 -12425.6; ...
-2809.54 5811.89 -12425.6; ...
-2800.35 5821.07 -12425.6; ...
-2827.9 5830.26 -12425.6; ...
-2818.72 5839.44 -12425.6; ...
-2791.17 5830.26 -12425.6; ...
-2781.99 5839.44 -12425.6; ...
-2809.54 5848.62 -12425.6; ...
-2800.35 5857.8 -12425.6; ...
-2772.81 5848.62 -12425.6; ...
-2763.63 5857.8 -12425.6; ...
-2791.17 5866.98 -12425.6; ...
-2781.99 5876.16 -12425.6; ...
-2754.45 5866.98 -12425.6; ...
-2745.26 5876.16 -12425.6; ...
-2772.81 5885.35 -12425.6; ...
-2763.63 5894.53 -12425.6; ...
-2736.08 5885.35 -12425.6; ...
-2726.9 5894.53 -12425.6; ...
-2754.45 5903.71 -12425.6; ...
-2736.08 5903.71 -12425.6; ...
-2726.9 5903.71 -12425.6; ...
-2717.72 5903.71 -12425.6; ...
-2726.9 5912.89 -12425.6; ...
-2708.54 5912.89 -12425.6; ...
-2717.72 5922.07 -12425.6; ...
-2708.54 5922.07 -12425.6; ...
-2699.36 5922.07 -12425.6; ...
-2708.54 5931.25 -12425.6; ...
-2690.18 5931.25 -12425.6; ...
-2699.36 5940.43 -12425.6; ...
-2690.18 5940.43 -12425.6; ...
-2680.99 5940.43 -12425.6; ...
-2690.18 5949.62 -12425.6; ...
-2671.81 5949.62 -12425.6; ...
-2680.99 5958.8 -12425.6; ...
-2671.81 5958.8 -12425.6; ...
-2662.63 5958.8 -12425.6; ...
-2671.81 5967.98 -12425.6; ...
-2653.45 5967.98 -12425.6; ...
-2662.63 5977.16 -12425.6; ...
-2653.45 5977.16 -12425.6; ...
-2644.27 5977.16 -12425.6; ...
-2653.45 5986.34 -12425.6; ...
-2625.91 5977.16 -12425.6; ...
-2616.72 5986.34 -12425.6; ...
-2644.27 5995.52 -12425.6; ...
-2635.09 6004.7 -12425.6; ...
-2607.54 5995.52 -12425.6; ...
-2598.36 6004.7 -12425.6; ...
-2625.91 6013.89 -12425.6; ...
-2616.72 6023.07 -12425.6; ...
-2589.18 6013.89 -12425.6; ...
-2580 6023.07 -12425.6; ...
-2607.54 6032.25 -12425.6; ...
-2598.36 6041.43 -12425.6; ...
-2570.82 6032.25 -12425.6; ...
-2561.63 6041.43 -12425.6; ...
-2589.18 6050.61 -12425.6; ...
-2580 6059.79 -12425.6; ...
-2552.45 6050.61 -12425.6; ...
-2543.27 6059.79 -12425.6; ...
-2570.82 6068.98 -12425.6; ...
-2561.63 6078.16 -12425.6; ...
-2534.09 6068.98 -12425.6; ...
-2524.91 6078.16 -12425.6; ...
-2552.45 6087.34 -12425.6; ...
-2543.27 6096.52 -12425.6; ...
-2515.73 6087.34 -12425.6; ...
-2506.55 6096.52 -12425.6; ...
-2534.09 6105.7 -12425.6; ...
-2524.91 6114.88 -12425.6; ...
-2497.36 6105.7 -12425.6; ...
-2488.18 6114.88 -12425.6; ...
-2515.73 6124.06 -12425.6; ...
-2506.55 6133.25 -12425.6; ...
-2479 6124.06 -12425.6; ...
-2469.82 6133.25 -12425.6; ...
-2497.36 6142.43 -12425.6; ...
-2488.18 6151.61 -12425.6; ...
-2460.64 6142.43 -12425.6; ...
-2451.46 6151.61 -12425.6; ...
-2479 6160.79 -12425.6; ...
-2460.64 6160.79 -12425.6; ...
-2451.46 6160.79 -12425.6; ...
-2442.28 6160.79 -12425.6; ...
-2451.46 6169.97 -12425.6; ...
-2433.09 6169.97 -12425.6; ...
-2442.28 6179.15 -12425.6; ...
-2433.09 6179.15 -12425.6; ...
-2423.91 6179.15 -12425.6; ...
-2433.09 6188.33 -12425.6; ...
-2405.55 6179.15 -12425.6; ...
-2396.37 6188.33 -12425.6; ...
-2423.91 6197.52 -12425.6; ...
-2414.73 6206.7 -12425.6; ...
-2387.19 6197.52 -12425.6; ...
-2378 6206.7 -12425.6; ...
-2405.55 6215.88 -12425.6; ...
-2387.19 6215.88 -12425.6; ...
-2378 6215.88 -12425.6; ...
-2368.82 6215.88 -12425.6; ...
-2378 6225.06 -12425.6; ...
-2359.64 6225.06 -12425.6; ...
-2368.82 6234.24 -12425.6; ...
-2359.64 6234.24 -12425.6; ...
-2350.46 6234.24 -12425.6; ...
-2359.64 6243.42 -12425.6; ...
-2341.28 6243.42 -12425.6; ...
-2350.46 6252.61 -12425.6; ...
-2341.28 6252.61 -12425.6; ...
-2332.1 6252.61 -12425.6; ...
-2341.28 6261.79 -12425.6; ...
-2322.92 6261.79 -12425.6; ...
-2332.1 6270.97 -12425.6; ...
-2322.92 6270.97 -12425.6; ...
-2313.73 6270.97 -12425.6; ...
-2322.92 6280.15 -12425.6; ...
-2304.55 6280.15 -12425.6; ...
-2313.73 6289.33 -12425.6; ...
-2304.55 6289.33 -12425.6; ...
-2295.37 6289.33 -12425.6; ...
-2304.55 6298.51 -12425.6; ...
-2286.19 6298.51 -12425.6; ...
-2295.37 6307.69 -12425.6; ...
-2286.19 6307.69 -12425.6; ...
-2277.01 6307.69 -12425.6; ...
-2286.19 6316.88 -12425.6; ...
-2267.83 6316.88 -12425.6; ...
-2277.01 6326.06 -12425.6; ...
-2267.83 6326.06 -12425.6; ...
-2258.65 6326.06 -12425.6; ...
-2267.83 6335.24 -12425.6; ...
-2249.46 6335.24 -12425.6; ...
-2258.65 6344.42 -12425.6; ...
-2249.46 6344.42 -12425.6; ...
-2240.28 6344.42 -12425.6; ...
-2249.46 6353.6 -12425.6; ...
-2221.92 6344.42 -12425.6; ...
-2212.74 6353.6 -12425.6; ...
-2240.28 6362.78 -12425.6; ...
-2231.1 6371.96 -12425.6; ...
-2203.56 6362.78 -12425.6; ...
-2194.38 6371.96 -12425.6; ...
-2221.92 6381.15 -12425.6; ...
-2203.56 6381.15 -12425.6; ...
-2194.38 6381.15 -12425.6; ...
-2185.19 6381.15 -12425.6; ...
-2194.38 6390.33 -12425.6; ...
-2176.01 6390.33 -12425.6; ...
-2185.19 6399.51 -12425.6; ...
-2176.01 6399.51 -12425.6; ...
-2166.83 6399.51 -12425.6; ...
-2176.01 6408.69 -12425.6; ...
-2148.47 6399.51 -12425.6; ...
-2139.29 6408.69 -12425.6; ...
-2166.83 6417.87 -12425.6; ...
-2157.65 6427.05 -12425.6; ...
-2130.1 6417.87 -12425.6; ...
-2120.92 6427.05 -12425.6; ...
-2148.47 6436.24 -12425.6; ...
-2130.1 6436.24 -12425.6; ...
-2120.92 6436.24 -12425.6; ...
-2111.74 6436.24 -12425.6; ...
-2120.92 6445.42 -12425.6; ...
-2102.56 6445.42 -12425.6; ...
-2111.74 6454.6 -12425.6; ...
-2102.56 6454.6 -12425.6; ...
-2093.38 6454.6 -12425.6; ...
-2102.56 6463.78 -12425.6; ...
-2084.2 6463.78 -12425.6; ...
-2093.38 6472.96 -12425.6; ...
-2084.2 6472.96 -12425.6; ...
-2075.02 6472.96 -12425.6; ...
-2084.2 6482.14 -12425.6; ...
-2056.65 6472.96 -12425.6; ...
-2047.47 6482.14 -12425.6; ...
-2075.02 6491.32 -12425.6; ...
-2065.83 6500.51 -12425.6; ...
-2038.29 6491.32 -12425.6; ...
-2029.11 6500.51 -12425.6; ...
-2056.65 6509.69 -12425.6; ...
-2038.29 6509.69 -12425.6; ...
-2029.11 6509.69 -12425.6; ...
-2019.93 6509.69 -12425.6; ...
-2029.11 6518.87 -12425.6; ...
-2010.75 6518.87 -12425.6; ...
-2019.93 6528.05 -12425.6; ...
-2010.75 6528.05 -12425.6; ...
-2001.56 6528.05 -12425.6; ...
-2010.75 6537.23 -12425.6; ...
-1992.38 6537.23 -12425.6; ...
-2001.56 6546.41 -12425.6; ...
-1992.38 6546.41 -12425.6; ...
-1983.2 6546.41 -12425.6; ...
-1992.38 6555.6 -12425.6; ...
-1974.02 6555.6 -12425.6; ...
-1983.2 6564.78 -12425.6; ...
-1974.02 6564.78 -12425.6; ...
-1964.84 6564.78 -12425.6; ...
-1974.02 6573.96 -12425.6; ...
-1955.66 6573.96 -12425.6; ...
-1964.84 6583.14 -12425.6; ...
-1955.66 6583.14 -12425.6; ...
-1946.47 6583.14 -12425.6; ...
-1955.66 6592.32 -12425.6; ...
-1937.29 6592.32 -12425.6; ...
-1946.47 6601.5 -12425.6; ...
-1937.29 6601.5 -12425.6; ...
-1928.11 6601.5 -12425.6; ...
-1937.29 6610.68 -12425.6; ...
-1918.93 6610.68 -12425.6; ...
-1928.11 6619.87 -12425.6; ...
-1918.93 6619.87 -12425.6; ...
-1909.75 6619.87 -12425.6; ...
-1918.93 6629.05 -12425.6; ...
-1900.57 6629.05 -12425.6; ...
-1909.75 6638.23 -12425.6; ...
-1900.57 6638.23 -12425.6; ...
-1891.39 6638.23 -12425.6; ...
-1900.57 6647.41 -12425.6; ...
-1882.2 6647.41 -12425.6; ...
-1891.39 6656.59 -12425.6; ...
-1882.2 6656.59 -12425.6; ...
-1873.02 6656.59 -12425.6; ...
-1882.2 6665.77 -12425.6; ...
-1863.84 6665.77 -12425.6; ...
-1873.02 6684.14 -12434.8; ...
-1873.02 6674.95 -12425.6; ...
-1863.84 6674.95 -12425.6; ...
-1854.66 6674.95 -12425.6; ...
-1863.84 6684.14 -12425.6; ...
-1860.17 6671.28 -12433; ...
-1845.48 6684.14 -12425.6; ...
-1854.66 6702.5 -12434.8; ...
-1854.66 6693.32 -12425.6; ...
-1845.48 6693.32 -12425.6; ...
-1836.3 6693.32 -12425.6; ...
-1845.48 6702.5 -12425.6; ...
-1841.81 6689.65 -12433; ...
-1827.12 6702.5 -12425.6; ...
-1836.3 6711.68 -12425.6; ...
-1827.12 6711.68 -12425.6; ...
-1817.93 6711.68 -12425.6; ...
-1827.12 6720.86 -12425.6; ...
-1808.75 6720.86 -12425.6; ...
-1817.93 6730.04 -12425.6; ...
-1808.75 6730.04 -12425.6; ...
-1799.57 6730.04 -12425.6; ...
-1808.75 6739.23 -12425.6; ...
-1790.39 6739.23 -12425.6; ...
-1799.57 6748.41 -12425.6; ...
-1790.39 6748.41 -12425.6; ...
-1781.21 6748.41 -12425.6; ...
-1790.39 6757.59 -12425.6; ...
-1772.03 6757.59 -12425.6; ...
-1781.21 6766.77 -12425.6; ...
-1772.03 6766.77 -12425.6; ...
-1762.84 6766.77 -12425.6; ...
-1772.03 6775.95 -12425.6; ...
-1744.48 6775.95 -12434.8; ...
-1744.48 6766.77 -12425.6; ...
-1735.3 6775.95 -12425.6; ...
-1762.84 6785.13 -12425.6; ...
-1753.66 6794.31 -12425.6; ...
-1757.34 6788.81 -12436.6; ...
-1726.12 6785.13 -12425.6; ...
-1716.94 6794.31 -12425.6; ...
-1744.48 6803.5 -12425.6; ...
-1735.3 6812.68 -12425.6; ...
-1707.76 6803.5 -12425.6; ...
-1698.57 6812.68 -12425.6; ...
-1726.12 6821.86 -12425.6; ...
-1707.76 6821.86 -12425.6; ...
-1698.57 6821.86 -12425.6; ...
-1689.39 6821.86 -12425.6; ...
-1698.57 6831.04 -12425.6; ...
-1680.21 6831.04 -12425.6; ...
-1689.39 6840.22 -12425.6; ...
-1680.21 6840.22 -12425.6; ...
-1671.03 6840.22 -12425.6; ...
-1680.21 6849.4 -12425.6; ...
-1652.67 6840.22 -12425.6; ...
-1643.49 6849.4 -12425.6; ...
-1671.03 6858.58 -12425.6; ...
-1661.85 6867.77 -12425.6; ...
-1634.3 6858.58 -12425.6; ...
-1625.12 6867.77 -12425.6; ...
-1652.67 6876.95 -12425.6; ...
-1643.49 6886.13 -12425.6; ...
-1615.94 6876.95 -12425.6; ...
-1606.76 6886.13 -12425.6; ...
-1634.3 6895.31 -12425.6; ...
-1615.94 6904.49 -12434.8; ...
-1615.94 6895.31 -12425.6; ...
-1606.76 6895.31 -12425.6; ...
-1597.58 6895.31 -12425.6; ...
-1606.76 6904.49 -12425.6; ...
-1603.09 6891.64 -12433; ...
-1588.4 6904.49 -12425.6; ...
-1597.58 6913.67 -12425.6; ...
-1588.4 6913.67 -12425.6; ...
-1579.21 6913.67 -12425.6; ...
-1588.4 6922.86 -12425.6; ...
-1570.03 6922.86 -12425.6; ...
-1579.21 6932.04 -12425.6; ...
-1570.03 6932.04 -12425.6; ...
-1560.85 6932.04 -12425.6; ...
-1570.03 6941.22 -12425.6; ...
-1551.67 6941.22 -12425.6; ...
-1560.85 6950.4 -12425.6; ...
-1551.67 6950.4 -12425.6; ...
-1542.49 6950.4 -12425.6; ...
-1551.67 6959.58 -12425.6; ...
-1533.31 6959.58 -12425.6; ...
-1542.49 6968.76 -12425.6; ...
-1533.31 6968.76 -12425.6; ...
-1524.13 6968.76 -12425.6; ...
-1533.31 6977.94 -12425.6; ...
-1514.94 6977.94 -12425.6; ...
-1524.13 6987.13 -12425.6; ...
-1514.94 6987.13 -12425.6; ...
-1505.76 6987.13 -12425.6; ...
-1514.94 6996.31 -12425.6; ...
-1496.58 6996.31 -12425.6; ...
-1505.76 7005.49 -12425.6; ...
-1496.58 7005.49 -12425.6; ...
-1487.4 7005.49 -12425.6; ...
-1496.58 7014.67 -12425.6; ...
-1469.04 7014.67 -12434.8; ...
-1469.04 7005.49 -12425.6; ...
-1459.86 7014.67 -12425.6; ...
-1487.4 7023.85 -12425.6; ...
-1478.22 7033.03 -12425.6; ...
-1481.89 7027.52 -12436.6; ...
-1450.67 7023.85 -12425.6; ...
-1441.49 7033.03 -12425.6; ...
-1469.04 7042.21 -12425.6; ...
-1450.67 7051.4 -12434.8; ...
-1450.67 7042.21 -12425.6; ...
-1441.49 7042.21 -12425.6; ...
-1432.31 7042.21 -12425.6; ...
-1441.49 7051.4 -12425.6; ...
-1437.82 7038.54 -12433; ...
-1423.13 7051.4 -12425.6; ...
-1432.31 7060.58 -12425.6; ...
-1423.13 7060.58 -12425.6; ...
-1413.95 7060.58 -12425.6; ...
-1423.13 7069.76 -12425.6; ...
-1395.58 7069.76 -12434.8; ...
-1404.77 7069.76 -12425.6; ...
-1413.95 7078.94 -12425.6; ...
-1404.77 7078.94 -12425.6; ...
-1395.58 7078.94 -12425.6; ...
-1404.77 7088.12 -12425.6; ...
-1408.44 7082.61 -12433; ...
-1377.22 7078.94 -12425.6; ...
-1368.04 7088.12 -12425.6; ...
-1395.58 7097.3 -12425.6; ...
-1386.4 7106.49 -12425.6; ...
-1358.86 7097.3 -12425.6; ...
-1349.68 7106.49 -12425.6; ...
-1377.22 7115.67 -12425.6; ...
-1368.04 7124.85 -12425.6; ...
-1340.5 7115.67 -12425.6; ...
-1322.13 7124.85 -12434.8; ...
-1322.13 7115.67 -12425.6; ...
-1312.95 7124.85 -12425.6; ...
-1358.86 7134.03 -12425.6; ...
-1349.68 7143.21 -12425.6; ...
-1303.77 7134.03 -12425.6; ...
-1294.59 7143.21 -12425.6; ...
-1340.5 7152.39 -12425.6; ...
-1331.31 7161.57 -12425.6; ...
-1285.41 7152.39 -12425.6; ...
-1276.23 7161.57 -12425.6; ...
-1322.13 7170.76 -12425.6; ...
-1312.95 7179.94 -12425.6; ...
-1267.04 7170.76 -12425.6; ...
-1257.86 7179.94 -12425.6; ...
-1303.77 7189.12 -12425.6; ...
-1294.59 7198.3 -12425.6; ...
-1248.68 7189.12 -12425.6; ...
-1239.5 7198.3 -12425.6; ...
-1285.41 7207.48 -12425.6; ...
-1276.23 7216.66 -12425.6; ...
-1230.32 7207.48 -12425.6; ...
-1221.14 7216.66 -12425.6; ...
-1267.04 7225.85 -12425.6; ...
-1257.86 7235.03 -12425.6; ...
-1211.96 7225.85 -12425.6; ...
-1202.77 7235.03 -12425.6; ...
-1248.68 7244.21 -12425.6; ...
-1230.32 7253.39 -12434.8; ...
-1239.5 7253.39 -12425.6; ...
-1193.59 7244.21 -12425.6; ...
-1184.41 7253.39 -12425.6; ...
-1230.32 7262.57 -12425.6; ...
-1211.96 7271.75 -12434.8; ...
-1221.14 7271.75 -12425.6; ...
-1175.23 7262.57 -12425.6; ...
-1166.05 7271.75 -12425.6; ...
-1211.96 7280.93 -12425.6; ...
-1193.59 7290.12 -12434.8; ...
-1202.77 7290.12 -12425.6; ...
-1156.87 7280.93 -12425.6; ...
-1147.68 7290.12 -12425.6; ...
-1193.59 7299.3 -12425.6; ...
-1175.23 7308.48 -12434.8; ...
-1184.41 7308.48 -12425.6; ...
-1138.5 7299.3 -12425.6; ...
-1129.32 7308.48 -12425.6; ...
-1175.23 7317.66 -12425.6; ...
-1156.87 7326.84 -12434.8; ...
-1166.05 7326.84 -12425.6; ...
-1120.14 7317.66 -12425.6; ...
-1110.96 7326.84 -12425.6; ...
-1156.87 7336.02 -12425.6; ...
-1138.5 7345.2 -12434.8; ...
-1147.68 7345.2 -12425.6; ...
-1101.78 7336.02 -12425.6; ...
-1083.41 7345.2 -12434.8; ...
-1092.6 7345.2 -12425.6; ...
-1138.5 7354.39 -12425.6; ...
-1120.14 7354.39 -12425.6; ...
-1110.96 7363.57 -12425.6; ...
-1083.41 7354.39 -12425.6; ...
-1065.05 7354.39 -12425.6; ...
-1055.87 7363.57 -12425.6; ...
-1101.78 7372.75 -12425.6; ...
-1092.6 7381.93 -12425.6; ...
-1046.69 7372.75 -12425.6; ...
-1037.51 7381.93 -12425.6; ...
-1083.41 7391.11 -12425.6; ...
-1065.05 7400.29 -12434.8; ...
-1065.05 7391.11 -12425.6; ...
-1055.87 7400.29 -12425.6; ...
-1028.32 7391.11 -12425.6; ...
-1019.14 7400.29 -12425.6; ...
-1046.69 7418.66 -12434.8; ...
-1046.69 7409.48 -12425.6; ...
-1037.51 7418.66 -12425.6; ...
-1009.96 7409.48 -12425.6; ...
-1000.78 7418.66 -12425.6; ...
-1028.32 7437.02 -12434.8; ...
-1028.32 7427.84 -12425.6; ...
-1019.14 7437.02 -12425.6; ...
-991.599 7427.84 -12425.6; ...
-982.417 7437.02 -12425.6; ...
-1009.96 7455.38 -12434.8; ...
-1009.96 7446.2 -12425.6; ...
-1000.78 7455.38 -12425.6; ...
-973.236 7446.2 -12425.6; ...
-964.055 7455.38 -12425.6; ...
-991.599 7473.75 -12434.8; ...
-991.599 7464.56 -12425.6; ...
-982.417 7473.75 -12425.6; ...
-954.873 7464.56 -12425.6; ...
-945.691 7473.75 -12425.6; ...
-973.236 7492.11 -12434.8; ...
-973.236 7482.93 -12425.6; ...
-964.055 7492.11 -12425.6; ...
-936.51 7482.93 -12425.6; ...
-918.147 7482.93 -12425.6; ...
-908.965 7492.11 -12425.6; ...
-954.873 7501.29 -12425.6; ...
-945.691 7510.47 -12425.6; ...
-899.784 7501.29 -12425.6; ...
-890.603 7510.47 -12425.6; ...
-936.51 7519.65 -12425.6; ...
-927.329 7528.83 -12425.6; ...
-881.421 7519.65 -12425.6; ...
-872.239 7528.83 -12425.6; ...
-918.147 7538.02 -12425.6; ...
-899.784 7547.2 -12434.8; ...
-908.965 7547.2 -12425.6; ...
-863.058 7538.02 -12425.6; ...
-853.876 7547.2 -12425.6; ...
-899.784 7556.38 -12425.6; ...
-881.421 7556.38 -12425.6; ...
-872.239 7565.56 -12425.6; ...
-844.695 7556.38 -12425.6; ...
-835.514 7565.56 -12425.6; ...
-863.058 7574.74 -12425.6; ...
-853.876 7583.92 -12425.6; ...
-826.332 7574.74 -12425.6; ...
-817.15 7583.92 -12425.6; ...
-844.695 7593.11 -12425.6; ...
-835.514 7602.29 -12425.6; ...
-807.969 7593.11 -12425.6; ...
-798.788 7602.29 -12425.6; ...
-826.332 7611.47 -12425.6; ...
-817.15 7620.65 -12425.6; ...
-789.606 7611.47 -12425.6; ...
-771.243 7620.65 -12434.8; ...
-771.243 7611.47 -12425.6; ...
-762.062 7620.65 -12425.6; ...
-807.969 7629.83 -12425.6; ...
-798.788 7639.01 -12425.6; ...
-752.88 7629.83 -12425.6; ...
-743.699 7639.01 -12425.6; ...
-789.606 7648.19 -12425.6; ...
-780.424 7657.38 -12425.6; ...
-734.517 7648.19 -12425.6; ...
-725.335 7657.38 -12425.6; ...
-771.243 7666.56 -12425.6; ...
-762.062 7675.74 -12425.6; ...
-716.154 7666.56 -12425.6; ...
-706.973 7675.74 -12425.6; ...
-752.88 7684.92 -12425.6; ...
-734.517 7694.1 -12434.8; ...
-734.517 7684.92 -12425.6; ...
-725.335 7694.1 -12425.6; ...
-697.791 7684.92 -12425.6; ...
-688.609 7694.1 -12425.6; ...
-716.154 7712.46 -12434.8; ...
-716.154 7703.28 -12425.6; ...
-706.973 7712.46 -12425.6; ...
-679.428 7703.28 -12425.6; ...
-661.065 7712.46 -12434.8; ...
-661.065 7703.28 -12425.6; ...
-651.884 7712.46 -12425.6; ...
-697.791 7730.83 -12434.8; ...
-697.791 7721.65 -12425.6; ...
-688.609 7730.83 -12425.6; ...
-679.428 7740.01 -12425.6; ...
-670.247 7749.19 -12425.6; ...
-5894.52 3176.8 -12416.4; ...
-5903.7 3176.8 -12407.2; ...
-5894.52 3185.98 -12407.2; ...
-5876.16 3195.16 -12416.4; ...
-5885.34 3195.16 -12407.2; ...
-5931.24 3213.53 -12416.4; ...
-5876.16 3204.35 -12407.2; ...
-5857.79 3213.53 -12416.4; ...
-5866.97 3213.53 -12407.2; ...
-5931.24 3222.71 -12407.2; ...
-5912.88 3231.89 -12416.4; ...
-5922.06 3231.89 -12407.2; ...
-5857.79 3222.71 -12407.2; ...
-5839.43 3231.89 -12416.4; ...
-5848.61 3231.89 -12407.2; ...
-5912.88 3241.07 -12407.2; ...
-5894.52 3250.25 -12416.4; ...
-5903.7 3250.25 -12407.2; ...
-5839.43 3241.07 -12407.2; ...
-5821.07 3250.25 -12416.4; ...
-5830.25 3250.25 -12407.2; ...
-5894.52 3259.43 -12407.2; ...
-5876.16 3268.62 -12416.4; ...
-5885.34 3268.62 -12407.2; ...
-5821.07 3259.43 -12407.2; ...
-5811.88 3268.62 -12407.2; ...
-5876.16 3277.8 -12407.2; ...
-5857.79 3286.98 -12416.4; ...
-5866.97 3286.98 -12407.2; ...
-5802.7 3277.8 -12407.2; ...
-5793.52 3286.98 -12407.2; ...
-5857.79 3296.16 -12407.2; ...
-5839.43 3305.34 -12416.4; ...
-5848.61 3305.34 -12407.2; ...
-5784.34 3296.16 -12407.2; ...
-5775.16 3305.34 -12407.2; ...
-5839.43 3314.52 -12407.2; ...
-5821.07 3323.7 -12416.4; ...
-5830.25 3323.7 -12407.2; ...
-5765.98 3314.52 -12407.2; ...
-5756.8 3323.7 -12407.2; ...
-5821.07 3332.89 -12407.2; ...
-5802.7 3342.07 -12416.4; ...
-5811.88 3342.07 -12407.2; ...
-5747.61 3332.89 -12407.2; ...
-5738.43 3342.07 -12407.2; ...
-5802.7 3351.25 -12407.2; ...
-5784.34 3360.43 -12416.4; ...
-5793.52 3360.43 -12407.2; ...
-5729.25 3351.25 -12407.2; ...
-5720.07 3360.43 -12407.2; ...
-5784.34 3369.61 -12407.2; ...
-5765.98 3378.79 -12416.4; ...
-5775.16 3378.79 -12407.2; ...
-5710.89 3369.61 -12407.2; ...
-5701.71 3378.79 -12407.2; ...
-5765.98 3387.98 -12407.2; ...
-5747.61 3397.16 -12416.4; ...
-5756.8 3397.16 -12407.2; ...
-5729.25 3397.16 -12416.4; ...
-5692.53 3387.98 -12407.2; ...
-5674.16 3387.98 -12407.2; ...
-5664.98 3397.16 -12407.2; ...
-5747.61 3406.34 -12407.2; ...
-5729.25 3406.34 -12407.2; ...
-5710.89 3415.52 -12416.4; ...
-5720.07 3415.52 -12407.2; ...
-5655.8 3406.34 -12407.2; ...
-5646.62 3415.52 -12407.2; ...
-5710.89 3424.7 -12407.2; ...
-5692.53 3433.88 -12416.4; ...
-5701.71 3433.88 -12407.2; ...
-5637.44 3424.7 -12407.2; ...
-5628.25 3433.88 -12407.2; ...
-5692.53 3443.06 -12407.2; ...
-5674.16 3443.06 -12407.2; ...
-5655.8 3452.25 -12416.4; ...
-5664.98 3452.25 -12407.2; ...
-5619.07 3443.06 -12407.2; ...
-5609.89 3452.25 -12407.2; ...
-5655.8 3461.43 -12407.2; ...
-5637.44 3470.61 -12416.4; ...
-5646.62 3470.61 -12407.2; ...
-5600.71 3461.43 -12407.2; ...
-5591.53 3470.61 -12407.2; ...
-5637.44 3479.79 -12407.2; ...
-5619.07 3479.79 -12407.2; ...
-5609.89 3488.97 -12407.2; ...
-5582.35 3479.79 -12407.2; ...
-5563.98 3479.79 -12407.2; ...
-5554.8 3488.97 -12407.2; ...
-5600.71 3498.15 -12407.2; ...
-5591.53 3507.33 -12407.2; ...
-5545.62 3498.15 -12407.2; ...
-5536.44 3507.33 -12407.2; ...
-5582.35 3516.52 -12407.2; ...
-5573.17 3525.7 -12407.2; ...
-5527.26 3516.52 -12407.2; ...
-5518.08 3525.7 -12407.2; ...
-5563.98 3534.88 -12407.2; ...
-5554.8 3544.06 -12407.2; ...
-5508.9 3544.06 -12416.4; ...
-5508.9 3534.88 -12407.2; ...
-5499.71 3544.06 -12407.2; ...
-5545.62 3553.24 -12407.2; ...
-5536.44 3562.42 -12407.2; ...
-5490.53 3562.42 -12416.4; ...
-5490.53 3553.24 -12407.2; ...
-5481.35 3562.42 -12407.2; ...
-5527.26 3571.61 -12407.2; ...
-5518.08 3580.79 -12407.2; ...
-5472.17 3580.79 -12416.4; ...
-5472.17 3571.61 -12407.2; ...
-5462.99 3580.79 -12407.2; ...
-5508.9 3589.97 -12407.2; ...
-5499.71 3599.15 -12407.2; ...
-5453.81 3599.15 -12416.4; ...
-5453.81 3589.97 -12407.2; ...
-5444.62 3599.15 -12407.2; ...
-5490.53 3608.33 -12407.2; ...
-5481.35 3617.51 -12407.2; ...
-5435.44 3617.51 -12416.4; ...
-5435.44 3608.33 -12407.2; ...
-5426.26 3617.51 -12407.2; ...
-5472.17 3635.88 -12416.4; ...
-5472.17 3626.69 -12407.2; ...
-5462.99 3635.88 -12407.2; ...
-5417.08 3635.88 -12416.4; ...
-5417.08 3626.69 -12407.2; ...
-5407.9 3635.88 -12407.2; ...
-5453.81 3654.24 -12416.4; ...
-5453.81 3645.06 -12407.2; ...
-5444.62 3654.24 -12407.2; ...
-5407.9 3654.24 -12407.2; ...
-5435.44 3672.6 -12416.4; ...
-5435.44 3663.42 -12407.2; ...
-5426.26 3672.6 -12407.2; ...
-5398.72 3672.6 -12416.4; ...
-5407.9 3672.6 -12407.2; ...
-5426.26 3690.97 -12407.2; ...
-5398.72 3681.78 -12407.2; ...
-5380.35 3690.97 -12416.4; ...
-5389.54 3690.97 -12407.2; ...
-5417.08 3700.15 -12407.2; ...
-5407.9 3709.33 -12407.2; ...
-5380.35 3700.15 -12407.2; ...
-5361.99 3709.33 -12416.4; ...
-5371.17 3709.33 -12407.2; ...
-5398.72 3718.51 -12407.2; ...
-5389.54 3727.69 -12407.2; ...
-5361.99 3718.51 -12407.2; ...
-5343.63 3727.69 -12416.4; ...
-5352.81 3727.69 -12407.2; ...
-5380.35 3746.05 -12416.4; ...
-5380.35 3736.87 -12407.2; ...
-5371.17 3746.05 -12407.2; ...
-5343.63 3736.87 -12407.2; ...
-5334.45 3746.05 -12407.2; ...
-5361.99 3764.42 -12416.4; ...
-5361.99 3755.24 -12407.2; ...
-5352.81 3764.42 -12407.2; ...
-5325.27 3755.24 -12407.2; ...
-5316.08 3764.42 -12407.2; ...
-5343.63 3782.78 -12416.4; ...
-5343.63 3773.6 -12407.2; ...
-5334.45 3782.78 -12407.2; ...
-5306.9 3773.6 -12407.2; ...
-5297.72 3782.78 -12407.2; ...
-5325.27 3791.96 -12407.2; ...
-5316.08 3801.14 -12407.2; ...
-5288.54 3791.96 -12407.2; ...
-5279.36 3801.14 -12407.2; ...
-5306.9 3810.32 -12407.2; ...
-5297.72 3819.51 -12407.2; ...
-5270.18 3810.32 -12407.2; ...
-5261 3819.51 -12407.2; ...
-5288.54 3828.69 -12407.2; ...
-5270.18 3837.87 -12416.4; ...
-5270.18 3828.69 -12407.2; ...
-5261 3828.69 -12407.2; ...
-5251.81 3828.69 -12407.2; ...
-5261 3837.87 -12407.2; ...
-5257.32 3825.02 -12414.6; ...
-5242.63 3837.87 -12407.2; ...
-5251.81 3856.23 -12416.4; ...
-5251.81 3847.05 -12407.2; ...
-5242.63 3847.05 -12407.2; ...
-5233.45 3847.05 -12407.2; ...
-5242.63 3856.23 -12407.2; ...
-5238.96 3843.38 -12414.6; ...
-5215.09 3847.05 -12407.2; ...
-5205.91 3856.23 -12407.2; ...
-5233.45 3874.6 -12416.4; ...
-5233.45 3865.41 -12407.2; ...
-5224.27 3874.6 -12407.2; ...
-5196.72 3865.41 -12407.2; ...
-5187.54 3874.6 -12407.2; ...
-5215.09 3883.78 -12407.2; ...
-5196.72 3892.96 -12416.4; ...
-5196.72 3883.78 -12407.2; ...
-5187.54 3883.78 -12407.2; ...
-5178.36 3883.78 -12407.2; ...
-5187.54 3892.96 -12407.2; ...
-5183.87 3880.1 -12414.6; ...
-5169.18 3892.96 -12407.2; ...
-5178.36 3902.14 -12407.2; ...
-5169.18 3902.14 -12407.2; ...
-5160 3902.14 -12407.2; ...
-5169.18 3911.32 -12407.2; ...
-5141.64 3902.14 -12407.2; ...
-5132.45 3911.32 -12407.2; ...
-5160 3920.5 -12407.2; ...
-5141.64 3929.68 -12416.4; ...
-5141.64 3920.5 -12407.2; ...
-5132.45 3920.5 -12407.2; ...
-5123.27 3920.5 -12407.2; ...
-5132.45 3929.68 -12407.2; ...
-5128.78 3916.83 -12414.6; ...
-5114.09 3929.68 -12407.2; ...
-5123.27 3938.87 -12407.2; ...
-5114.09 3938.87 -12407.2; ...
-5104.91 3938.87 -12407.2; ...
-5114.09 3948.05 -12407.2; ...
-5086.55 3948.05 -12416.4; ...
-5086.55 3938.87 -12407.2; ...
-5077.37 3948.05 -12407.2; ...
-5104.91 3957.23 -12407.2; ...
-5095.73 3966.41 -12407.2; ...
-5099.4 3960.9 -12418.3; ...
-5068.18 3966.41 -12416.4; ...
-5068.18 3957.23 -12407.2; ...
-5059 3966.41 -12407.2; ...
-5086.55 3975.59 -12407.2; ...
-5077.37 3984.77 -12407.2; ...
-5081.04 3979.26 -12418.3; ...
-5049.82 3975.59 -12407.2; ...
-5040.64 3984.77 -12407.2; ...
-5068.18 3993.95 -12407.2; ...
-5059 4003.14 -12407.2; ...
-5031.46 3993.95 -12407.2; ...
-5022.28 4003.14 -12407.2; ...
-5049.82 4012.32 -12407.2; ...
-5031.46 4021.5 -12416.4; ...
-5031.46 4012.32 -12407.2; ...
-5022.28 4012.32 -12407.2; ...
-5013.09 4012.32 -12407.2; ...
-5022.28 4021.5 -12407.2; ...
-5018.6 4008.65 -12414.6; ...
-5003.91 4021.5 -12407.2; ...
-5013.09 4030.68 -12407.2; ...
-5003.91 4030.68 -12407.2; ...
-4994.73 4030.68 -12407.2; ...
-5003.91 4039.86 -12407.2; ...
-4985.55 4039.86 -12407.2; ...
-4994.73 4049.04 -12407.2; ...
-4985.55 4049.04 -12407.2; ...
-4976.37 4049.04 -12407.2; ...
-4985.55 4058.23 -12407.2; ...
-4958.01 4058.23 -12416.4; ...
-4958.01 4049.04 -12407.2; ...
-4948.82 4058.23 -12407.2; ...
-4976.37 4067.41 -12407.2; ...
-4967.19 4076.59 -12407.2; ...
-4970.86 4071.08 -12418.3; ...
-4939.64 4067.41 -12407.2; ...
-4930.46 4076.59 -12407.2; ...
-4958.01 4085.77 -12407.2; ...
-4939.64 4094.95 -12416.4; ...
-4939.64 4085.77 -12407.2; ...
-4930.46 4085.77 -12407.2; ...
-4921.28 4085.77 -12407.2; ...
-4930.46 4094.95 -12407.2; ...
-4926.79 4082.1 -12414.6; ...
-4912.1 4094.95 -12407.2; ...
-4921.28 4104.13 -12407.2; ...
-4912.1 4104.13 -12407.2; ...
-4902.92 4104.13 -12407.2; ...
-4912.1 4113.31 -12407.2; ...
-4884.55 4113.31 -12416.4; ...
-4884.55 4104.13 -12407.2; ...
-4875.37 4113.31 -12407.2; ...
-4902.92 4122.5 -12407.2; ...
-4893.74 4131.68 -12407.2; ...
-4897.41 4126.17 -12418.3; ...
-4866.19 4122.5 -12407.2; ...
-4857.01 4131.68 -12407.2; ...
-4884.55 4140.86 -12407.2; ...
-4866.19 4150.04 -12416.4; ...
-4866.19 4140.86 -12407.2; ...
-4857.01 4140.86 -12407.2; ...
-4847.83 4140.86 -12407.2; ...
-4857.01 4150.04 -12407.2; ...
-4853.34 4137.19 -12414.6; ...
-4838.65 4150.04 -12407.2; ...
-4847.83 4159.22 -12407.2; ...
-4838.65 4159.22 -12407.2; ...
-4829.46 4159.22 -12407.2; ...
-4838.65 4168.4 -12407.2; ...
-4811.1 4168.4 -12416.4; ...
-4811.1 4159.22 -12407.2; ...
-4801.92 4168.4 -12407.2; ...
-4829.46 4177.58 -12407.2; ...
-4820.28 4186.77 -12407.2; ...
-4823.96 4181.26 -12418.3; ...
-4792.74 4177.58 -12407.2; ...
-4783.56 4186.77 -12407.2; ...
-4811.1 4195.95 -12407.2; ...
-4801.92 4205.13 -12407.2; ...
-4774.38 4195.95 -12407.2; ...
-4765.19 4205.13 -12407.2; ...
-4792.74 4214.31 -12407.2; ...
-4774.38 4223.49 -12416.4; ...
-4774.38 4214.31 -12407.2; ...
-4765.19 4214.31 -12407.2; ...
-4756.01 4214.31 -12407.2; ...
-4765.19 4223.49 -12407.2; ...
-4761.52 4210.64 -12414.6; ...
-4746.83 4223.49 -12407.2; ...
-4756.01 4232.67 -12407.2; ...
-4746.83 4232.67 -12407.2; ...
-4737.65 4232.67 -12407.2; ...
-4746.83 4241.86 -12407.2; ...
-4728.47 4241.86 -12407.2; ...
-4737.65 4251.04 -12407.2; ...
-4728.47 4251.04 -12407.2; ...
-4719.29 4251.04 -12407.2; ...
-4728.47 4260.22 -12407.2; ...
-4700.92 4260.22 -12416.4; ...
-4700.92 4251.04 -12407.2; ...
-4691.74 4260.22 -12407.2; ...
-4719.29 4269.4 -12407.2; ...
-4710.1 4278.58 -12407.2; ...
-4713.78 4273.07 -12418.3; ...
-4682.56 4269.4 -12407.2; ...
-4673.38 4278.58 -12407.2; ...
-4700.92 4287.76 -12407.2; ...
-4691.74 4296.94 -12407.2; ...
-4664.2 4287.76 -12407.2; ...
-4655.02 4296.94 -12407.2; ...
-4682.56 4306.13 -12407.2; ...
-4673.38 4315.31 -12407.2; ...
-4645.83 4306.13 -12407.2; ...
-4636.65 4315.31 -12407.2; ...
-4664.2 4324.49 -12407.2; ...
-4655.02 4333.67 -12407.2; ...
-4627.47 4324.49 -12407.2; ...
-4618.29 4333.67 -12407.2; ...
-4645.83 4342.85 -12407.2; ...
-4636.65 4352.03 -12407.2; ...
-4609.11 4342.85 -12407.2; ...
-4599.93 4352.03 -12407.2; ...
-4627.47 4361.21 -12407.2; ...
-4609.11 4361.21 -12407.2; ...
-4599.93 4361.21 -12407.2; ...
-4590.75 4361.21 -12407.2; ...
-4599.93 4370.4 -12407.2; ...
-4581.56 4370.4 -12407.2; ...
-4590.75 4379.58 -12407.2; ...
-4581.56 4379.58 -12407.2; ...
-4572.38 4379.58 -12407.2; ...
-4581.56 4388.76 -12407.2; ...
-4563.2 4388.76 -12407.2; ...
-4572.38 4397.94 -12407.2; ...
-4563.2 4397.94 -12407.2; ...
-4554.02 4397.94 -12407.2; ...
-4563.2 4407.12 -12407.2; ...
-4535.66 4397.94 -12407.2; ...
-4526.48 4407.12 -12407.2; ...
-4554.02 4416.3 -12407.2; ...
-4544.84 4425.49 -12407.2; ...
-4517.29 4416.3 -12407.2; ...
-4508.11 4425.49 -12407.2; ...
-4535.66 4434.67 -12407.2; ...
-4517.29 4443.85 -12416.4; ...
-4517.29 4434.67 -12407.2; ...
-4508.11 4434.67 -12407.2; ...
-4498.93 4434.67 -12407.2; ...
-4508.11 4443.85 -12407.2; ...
-4504.44 4430.99 -12414.6; ...
-4489.75 4443.85 -12407.2; ...
-4498.93 4453.03 -12407.2; ...
-4489.75 4453.03 -12407.2; ...
-4480.57 4453.03 -12407.2; ...
-4489.75 4462.21 -12407.2; ...
-4471.39 4462.21 -12407.2; ...
-4480.57 4471.39 -12407.2; ...
-4471.39 4471.39 -12407.2; ...
-4462.2 4471.39 -12407.2; ...
-4471.39 4480.57 -12407.2; ...
-4443.84 4480.57 -12416.4; ...
-4443.84 4471.39 -12407.2; ...
-4434.66 4480.57 -12407.2; ...
-4462.2 4489.76 -12407.2; ...
-4453.02 4498.94 -12407.2; ...
-4456.7 4493.43 -12418.3; ...
-4425.48 4498.94 -12416.4; ...
-4425.48 4489.76 -12407.2; ...
-4416.3 4498.94 -12407.2; ...
-4443.84 4508.12 -12407.2; ...
-4434.66 4517.3 -12407.2; ...
-4438.33 4511.79 -12418.3; ...
-4407.12 4517.3 -12416.4; ...
-4407.12 4508.12 -12407.2; ...
-4397.93 4517.3 -12407.2; ...
-4425.48 4526.48 -12407.2; ...
-4416.3 4535.66 -12407.2; ...
-4419.97 4530.15 -12418.3; ...
-4388.75 4526.48 -12407.2; ...
-4379.57 4535.66 -12407.2; ...
-4407.12 4544.85 -12407.2; ...
-4397.93 4554.03 -12407.2; ...
-4370.39 4544.85 -12407.2; ...
-4361.21 4554.03 -12407.2; ...
-4388.75 4563.21 -12407.2; ...
-4379.57 4572.39 -12407.2; ...
-4352.03 4563.21 -12407.2; ...
-4342.85 4572.39 -12407.2; ...
-4370.39 4581.57 -12407.2; ...
-4361.21 4590.75 -12407.2; ...
-4333.66 4581.57 -12407.2; ...
-4324.48 4590.75 -12407.2; ...
-4352.03 4599.93 -12407.2; ...
-4342.85 4609.12 -12407.2; ...
-4315.3 4599.93 -12407.2; ...
-4306.12 4609.12 -12407.2; ...
-4333.66 4618.3 -12407.2; ...
-4315.3 4618.3 -12407.2; ...
-4306.12 4618.3 -12407.2; ...
-4296.94 4618.3 -12407.2; ...
-4306.12 4627.48 -12407.2; ...
-4278.57 4618.3 -12407.2; ...
-4269.39 4627.48 -12407.2; ...
-4296.94 4636.66 -12407.2; ...
-4287.76 4645.84 -12407.2; ...
-4260.21 4636.66 -12407.2; ...
-4251.03 4645.84 -12407.2; ...
-4278.57 4655.02 -12407.2; ...
-4260.21 4655.02 -12407.2; ...
-4251.03 4655.02 -12407.2; ...
-4241.85 4655.02 -12407.2; ...
-4251.03 4664.2 -12407.2; ...
-4223.49 4655.02 -12407.2; ...
-4214.3 4664.2 -12407.2; ...
-4241.85 4673.39 -12407.2; ...
-4232.67 4682.57 -12407.2; ...
-4205.12 4673.39 -12407.2; ...
-4195.94 4682.57 -12407.2; ...
-4223.49 4691.75 -12407.2; ...
-4205.12 4691.75 -12407.2; ...
-4195.94 4691.75 -12407.2; ...
-4186.76 4691.75 -12407.2; ...
-4195.94 4700.93 -12407.2; ...
-4168.4 4691.75 -12407.2; ...
-4159.22 4700.93 -12407.2; ...
-4186.76 4710.11 -12407.2; ...
-4168.4 4710.11 -12407.2; ...
-4159.22 4710.11 -12407.2; ...
-4150.03 4710.11 -12407.2; ...
-4159.22 4719.29 -12407.2; ...
-4131.67 4710.11 -12407.2; ...
-4122.49 4719.29 -12407.2; ...
-4150.03 4728.48 -12407.2; ...
-4131.67 4737.66 -12416.4; ...
-4131.67 4728.48 -12407.2; ...
-4122.49 4728.48 -12407.2; ...
-4113.31 4728.48 -12407.2; ...
-4122.49 4737.66 -12407.2; ...
-4118.82 4724.8 -12414.6; ...
-4094.94 4737.66 -12416.4; ...
-4094.94 4728.48 -12407.2; ...
-4085.76 4737.66 -12407.2; ...
-4113.31 4746.84 -12407.2; ...
-4104.13 4756.02 -12407.2; ...
-4107.8 4750.51 -12418.3; ...
-4076.58 4746.84 -12407.2; ...
-4067.4 4756.02 -12407.2; ...
-4094.94 4765.2 -12407.2; ...
-4076.58 4774.38 -12416.4; ...
-4076.58 4765.2 -12407.2; ...
-4067.4 4765.2 -12407.2; ...
-4058.22 4765.2 -12407.2; ...
-4067.4 4774.38 -12407.2; ...
-4063.73 4761.53 -12414.6; ...
-4049.04 4774.38 -12407.2; ...
-4058.22 4783.56 -12407.2; ...
-4049.04 4783.56 -12407.2; ...
-4039.86 4783.56 -12407.2; ...
-4049.04 4792.75 -12407.2; ...
-4030.67 4792.75 -12407.2; ...
-4039.86 4801.93 -12407.2; ...
-4030.67 4801.93 -12407.2; ...
-4021.49 4801.93 -12407.2; ...
-4030.67 4811.11 -12407.2; ...
-4003.13 4811.11 -12416.4; ...
-4003.13 4801.93 -12407.2; ...
-3993.95 4811.11 -12407.2; ...
-4021.49 4820.29 -12407.2; ...
-4012.31 4829.47 -12407.2; ...
-4015.98 4823.96 -12418.3; ...
-3984.77 4820.29 -12407.2; ...
-3975.59 4829.47 -12407.2; ...
-4003.13 4838.65 -12407.2; ...
-3993.95 4847.83 -12407.2; ...
-3966.4 4838.65 -12407.2; ...
-3957.22 4847.83 -12407.2; ...
-3984.77 4857.02 -12407.2; ...
-3966.4 4866.2 -12416.4; ...
-3966.4 4857.02 -12407.2; ...
-3957.22 4857.02 -12407.2; ...
-3948.04 4857.02 -12407.2; ...
-3957.22 4866.2 -12407.2; ...
-3953.55 4853.34 -12414.6; ...
-3938.86 4866.2 -12407.2; ...
-3948.04 4884.56 -12416.4; ...
-3948.04 4875.38 -12407.2; ...
-3938.86 4875.38 -12407.2; ...
-3929.68 4875.38 -12407.2; ...
-3938.86 4884.56 -12407.2; ...
-3935.19 4871.71 -12414.6; ...
-3920.5 4884.56 -12407.2; ...
-3929.68 4893.74 -12407.2; ...
-3920.5 4893.74 -12407.2; ...
-3911.31 4893.74 -12407.2; ...
-3920.5 4902.92 -12407.2; ...
-3902.13 4902.92 -12407.2; ...
-3911.31 4912.11 -12407.2; ...
-3902.13 4912.11 -12407.2; ...
-3892.95 4912.11 -12407.2; ...
-3902.13 4921.29 -12407.2; ...
-3883.77 4921.29 -12407.2; ...
-3892.95 4930.47 -12407.2; ...
-3883.77 4930.47 -12407.2; ...
-3874.59 4930.47 -12407.2; ...
-3883.77 4939.65 -12407.2; ...
-3856.23 4939.65 -12416.4; ...
-3856.23 4930.47 -12407.2; ...
-3847.04 4939.65 -12407.2; ...
-3874.59 4948.83 -12407.2; ...
-3865.41 4958.01 -12407.2; ...
-3869.08 4952.5 -12418.3; ...
-3837.86 4948.83 -12407.2; ...
-3828.68 4958.01 -12407.2; ...
-3856.23 4967.19 -12407.2; ...
-3847.04 4976.38 -12407.2; ...
-3819.5 4967.19 -12407.2; ...
-3810.32 4976.38 -12407.2; ...
-3837.86 4985.56 -12407.2; ...
-3828.68 4994.74 -12407.2; ...
-3801.14 4985.56 -12407.2; ...
-3791.96 4994.74 -12407.2; ...
-3819.5 5003.92 -12407.2; ...
-3810.32 5013.1 -12407.2; ...
-3782.77 5003.92 -12407.2; ...
-3773.59 5013.1 -12407.2; ...
-3801.14 5022.28 -12407.2; ...
-3791.96 5031.46 -12407.2; ...
-3764.41 5022.28 -12407.2; ...
-3755.23 5031.46 -12407.2; ...
-3782.77 5040.65 -12407.2; ...
-3773.59 5049.83 -12407.2; ...
-3746.05 5040.65 -12407.2; ...
-3736.87 5049.83 -12407.2; ...
-3764.41 5059.01 -12407.2; ...
-3755.23 5068.19 -12407.2; ...
-3727.68 5059.01 -12407.2; ...
-3718.5 5068.19 -12407.2; ...
-3746.05 5077.37 -12407.2; ...
-3727.68 5077.37 -12407.2; ...
-3718.5 5077.37 -12407.2; ...
-3709.32 5077.37 -12407.2; ...
-3718.5 5086.55 -12407.2; ...
-3700.14 5086.55 -12407.2; ...
-3709.32 5095.74 -12407.2; ...
-3700.14 5095.74 -12407.2; ...
-3690.96 5095.74 -12407.2; ...
-3700.14 5104.92 -12407.2; ...
-3672.6 5095.74 -12407.2; ...
-3663.41 5104.92 -12407.2; ...
-3690.96 5114.1 -12407.2; ...
-3672.6 5123.28 -12416.4; ...
-3681.78 5123.28 -12407.2; ...
-3654.23 5114.1 -12407.2; ...
-3659.74 5110.43 -12418.3; ...
-3635.87 5123.28 -12416.4; ...
-3645.05 5123.28 -12407.2; ...
-3672.6 5132.46 -12407.2; ...
-3654.23 5132.46 -12407.2; ...
-3645.05 5132.46 -12407.2; ...
-3635.87 5132.46 -12407.2; ...
-3645.05 5141.64 -12407.2; ...
-3648.72 5136.13 -12414.6; ...
-3617.51 5132.46 -12407.2; ...
-3599.14 5141.64 -12416.4; ...
-3608.33 5141.64 -12407.2; ...
-3635.87 5150.82 -12407.2; ...
-3617.51 5150.82 -12407.2; ...
-3608.33 5150.82 -12407.2; ...
-3599.14 5150.82 -12407.2; ...
-3608.33 5160.01 -12407.2; ...
-3612 5154.5 -12414.6; ...
-3580.78 5150.82 -12407.2; ...
-3562.42 5160.01 -12416.4; ...
-3571.6 5160.01 -12407.2; ...
-3599.14 5169.19 -12407.2; ...
-3580.78 5178.37 -12416.4; ...
-3589.96 5178.37 -12407.2; ...
-3562.42 5169.19 -12407.2; ...
-3544.05 5178.37 -12416.4; ...
-3553.24 5178.37 -12407.2; ...
-3580.78 5187.55 -12407.2; ...
-3562.42 5187.55 -12407.2; ...
-3553.24 5187.55 -12407.2; ...
-3544.05 5187.55 -12407.2; ...
-3553.24 5196.73 -12407.2; ...
-3556.91 5191.22 -12414.6; ...
-3525.69 5187.55 -12407.2; ...
-3516.51 5196.73 -12407.2; ...
-3544.05 5205.91 -12407.2; ...
-3534.87 5215.1 -12407.2; ...
-3507.33 5205.91 -12407.2; ...
-3498.15 5215.1 -12407.2; ...
-3525.69 5224.28 -12407.2; ...
-3516.51 5233.46 -12407.2; ...
-3488.97 5224.28 -12407.2; ...
-3479.78 5233.46 -12407.2; ...
-3507.33 5242.64 -12407.2; ...
-3498.15 5251.82 -12407.2; ...
-3470.6 5242.64 -12407.2; ...
-3461.42 5251.82 -12407.2; ...
-3488.97 5261 -12407.2; ...
-3470.6 5261 -12407.2; ...
-3461.42 5261 -12407.2; ...
-3452.24 5261 -12407.2; ...
-3461.42 5270.18 -12407.2; ...
-3443.06 5270.18 -12407.2; ...
-3452.24 5279.37 -12407.2; ...
-3443.06 5279.37 -12407.2; ...
-3433.88 5279.37 -12407.2; ...
-3443.06 5288.55 -12407.2; ...
-3424.7 5288.55 -12407.2; ...
-3433.88 5297.73 -12407.2; ...
-3424.7 5297.73 -12407.2; ...
-3415.51 5297.73 -12407.2; ...
-3424.7 5306.91 -12407.2; ...
-3406.33 5306.91 -12407.2; ...
-3415.51 5316.09 -12407.2; ...
-3406.33 5316.09 -12407.2; ...
-3397.15 5316.09 -12407.2; ...
-3406.33 5325.27 -12407.2; ...
-3378.79 5325.27 -12416.4; ...
-3378.79 5316.09 -12407.2; ...
-3369.61 5325.27 -12407.2; ...
-3397.15 5334.45 -12407.2; ...
-3387.97 5343.64 -12407.2; ...
-3391.64 5338.13 -12418.3; ...
-3360.43 5334.45 -12407.2; ...
-3351.24 5343.64 -12407.2; ...
-3378.79 5352.82 -12407.2; ...
-3360.43 5362 -12416.4; ...
-3360.43 5352.82 -12407.2; ...
-3351.24 5352.82 -12407.2; ...
-3342.06 5352.82 -12407.2; ...
-3351.24 5362 -12407.2; ...
-3347.57 5349.15 -12414.6; ...
-3332.88 5362 -12407.2; ...
-3342.06 5371.18 -12407.2; ...
-3332.88 5371.18 -12407.2; ...
-3323.7 5371.18 -12407.2; ...
-3332.88 5380.36 -12407.2; ...
-3305.34 5371.18 -12407.2; ...
-3296.15 5380.36 -12407.2; ...
-3323.7 5389.54 -12407.2; ...
-3305.34 5398.73 -12416.4; ...
-3305.34 5389.54 -12407.2; ...
-3296.15 5389.54 -12407.2; ...
-3286.97 5389.54 -12407.2; ...
-3296.15 5398.73 -12407.2; ...
-3292.48 5385.87 -12414.6; ...
-3268.61 5398.73 -12416.4; ...
-3268.61 5389.54 -12407.2; ...
-3259.43 5398.73 -12407.2; ...
-3286.97 5407.91 -12407.2; ...
-3277.79 5417.09 -12407.2; ...
-3281.46 5411.58 -12418.3; ...
-3250.25 5407.91 -12407.2; ...
-3241.07 5417.09 -12407.2; ...
-3268.61 5426.27 -12407.2; ...
-3250.25 5426.27 -12407.2; ...
-3241.07 5426.27 -12407.2; ...
-3231.88 5426.27 -12407.2; ...
-3241.07 5435.45 -12407.2; ...
-3222.7 5435.45 -12407.2; ...
-3231.88 5444.63 -12407.2; ...
-3222.7 5444.63 -12407.2; ...
-3213.52 5444.63 -12407.2; ...
-3222.7 5453.81 -12407.2; ...
-3195.16 5444.63 -12407.2; ...
-3185.98 5453.81 -12407.2; ...
-3213.52 5463 -12407.2; ...
-3204.34 5472.18 -12407.2; ...
-3176.79 5463 -12407.2; ...
-3167.61 5472.18 -12407.2; ...
-3195.16 5481.36 -12407.2; ...
-3185.98 5490.54 -12407.2; ...
-3158.43 5481.36 -12407.2; ...
-3149.25 5490.54 -12407.2; ...
-3176.79 5499.72 -12407.2; ...
-3167.61 5508.9 -12407.2; ...
-3140.07 5499.72 -12407.2; ...
-3130.89 5508.9 -12407.2; ...
-3158.43 5518.08 -12407.2; ...
-3149.25 5527.27 -12407.2; ...
-3130.89 5527.27 -12407.2; ...
-3140.07 5536.45 -12407.2; ...
-3130.89 5536.45 -12407.2; ...
-3121.71 5536.45 -12407.2; ...
-3130.89 5545.63 -12407.2; ...
-3112.52 5545.63 -12407.2; ...
-3121.71 5554.81 -12407.2; ...
-3112.52 5554.81 -12407.2; ...
-3103.34 5554.81 -12407.2; ...
-3112.52 5563.99 -12407.2; ...
-3094.16 5563.99 -12407.2; ...
-3103.34 5582.36 -12416.4; ...
-3112.52 5582.36 -12407.2; ...
-3084.98 5573.17 -12407.2; ...
-3090.49 5569.5 -12418.3; ...
-3075.8 5582.36 -12407.2; ...
-3103.34 5591.54 -12407.2; ...
-3094.16 5600.72 -12407.2; ...
-3066.62 5591.54 -12407.2; ...
-3057.44 5600.72 -12407.2; ...
-3084.98 5609.9 -12407.2; ...
-3075.8 5619.08 -12407.2; ...
-3048.25 5609.9 -12407.2; ...
-3039.07 5619.08 -12407.2; ...
-3066.62 5628.26 -12407.2; ...
-3057.44 5637.44 -12407.2; ...
-3029.89 5628.26 -12407.2; ...
-3020.71 5637.44 -12407.2; ...
-3048.25 5646.63 -12407.2; ...
-3039.07 5655.81 -12407.2; ...
-3011.53 5646.63 -12407.2; ...
-3002.35 5655.81 -12407.2; ...
-3029.89 5664.99 -12407.2; ...
-3011.53 5664.99 -12407.2; ...
-3002.35 5664.99 -12407.2; ...
-2993.17 5664.99 -12407.2; ...
-3002.35 5674.17 -12407.2; ...
-2974.8 5674.17 -12416.4; ...
-2974.8 5664.99 -12407.2; ...
-2965.62 5674.17 -12407.2; ...
-2993.17 5683.35 -12407.2; ...
-2983.98 5692.53 -12407.2; ...
-2987.66 5687.02 -12418.3; ...
-2956.44 5683.35 -12407.2; ...
-2947.26 5692.53 -12407.2; ...
-2974.8 5701.71 -12407.2; ...
-2965.62 5710.9 -12407.2; ...
-2938.08 5701.71 -12407.2; ...
-2928.89 5710.9 -12407.2; ...
-2956.44 5720.08 -12407.2; ...
-2947.26 5729.26 -12407.2; ...
-2919.71 5720.08 -12407.2; ...
-2910.53 5729.26 -12407.2; ...
-2938.08 5738.44 -12407.2; ...
-2919.71 5738.44 -12407.2; ...
-2910.53 5738.44 -12407.2; ...
-2901.35 5738.44 -12407.2; ...
-2910.53 5747.62 -12407.2; ...
-2892.17 5747.62 -12407.2; ...
-2901.35 5756.8 -12407.2; ...
-2892.17 5756.8 -12407.2; ...
-2882.99 5756.8 -12407.2; ...
-2892.17 5765.99 -12407.2; ...
-2873.81 5765.99 -12407.2; ...
-2882.99 5775.17 -12407.2; ...
-2873.81 5775.17 -12407.2; ...
-2864.62 5775.17 -12407.2; ...
-2873.81 5784.35 -12407.2; ...
-2855.44 5784.35 -12407.2; ...
-2864.62 5793.53 -12407.2; ...
-2855.44 5793.53 -12407.2; ...
-2846.26 5793.53 -12407.2; ...
-2855.44 5802.71 -12407.2; ...
-2827.9 5802.71 -12416.4; ...
-2837.08 5802.71 -12407.2; ...
-2846.26 5811.89 -12407.2; ...
-2837.08 5811.89 -12407.2; ...
-2827.9 5811.89 -12407.2; ...
-2837.08 5821.07 -12407.2; ...
-2840.75 5815.57 -12414.6; ...
-2809.54 5811.89 -12407.2; ...
-2800.35 5821.07 -12407.2; ...
-2827.9 5830.26 -12407.2; ...
-2818.72 5839.44 -12407.2; ...
-2791.17 5830.26 -12407.2; ...
-2781.99 5839.44 -12407.2; ...
-2809.54 5848.62 -12407.2; ...
-2800.35 5857.8 -12407.2; ...
-2772.81 5848.62 -12407.2; ...
-2763.63 5857.8 -12407.2; ...
-2791.17 5866.98 -12407.2; ...
-2781.99 5876.16 -12407.2; ...
-2754.45 5866.98 -12407.2; ...
-2745.26 5876.16 -12407.2; ...
-2772.81 5885.35 -12407.2; ...
-2763.63 5894.53 -12407.2; ...
-2736.08 5885.35 -12407.2; ...
-2726.9 5894.53 -12407.2; ...
-2754.45 5903.71 -12407.2; ...
-2736.08 5903.71 -12407.2; ...
-2726.9 5903.71 -12407.2; ...
-2717.72 5903.71 -12407.2; ...
-2726.9 5912.89 -12407.2; ...
-2708.54 5912.89 -12407.2; ...
-2717.72 5922.07 -12407.2; ...
-2708.54 5922.07 -12407.2; ...
-2699.36 5922.07 -12407.2; ...
-2708.54 5931.25 -12407.2; ...
-2690.18 5931.25 -12407.2; ...
-2699.36 5940.43 -12407.2; ...
-2690.18 5940.43 -12407.2; ...
-2680.99 5940.43 -12407.2; ...
-2690.18 5949.62 -12407.2; ...
-2671.81 5949.62 -12407.2; ...
-2680.99 5958.8 -12407.2; ...
-2671.81 5958.8 -12407.2; ...
-2662.63 5958.8 -12407.2; ...
-2671.81 5967.98 -12407.2; ...
-2644.27 5967.98 -12416.4; ...
-2644.27 5958.8 -12407.2; ...
-2635.09 5967.98 -12407.2; ...
-2662.63 5977.16 -12407.2; ...
-2653.45 5986.34 -12407.2; ...
-2657.12 5980.83 -12418.3; ...
-2625.91 5977.16 -12407.2; ...
-2616.72 5986.34 -12407.2; ...
-2644.27 5995.52 -12407.2; ...
-2635.09 6004.7 -12407.2; ...
-2607.54 5995.52 -12407.2; ...
-2598.36 6004.7 -12407.2; ...
-2625.91 6013.89 -12407.2; ...
-2616.72 6023.07 -12407.2; ...
-2589.18 6013.89 -12407.2; ...
-2580 6023.07 -12407.2; ...
-2607.54 6032.25 -12407.2; ...
-2598.36 6041.43 -12407.2; ...
-2570.82 6032.25 -12407.2; ...
-2561.63 6041.43 -12407.2; ...
-2589.18 6050.61 -12407.2; ...
-2580 6059.79 -12407.2; ...
-2552.45 6050.61 -12407.2; ...
-2543.27 6059.79 -12407.2; ...
-2570.82 6068.98 -12407.2; ...
-2561.63 6078.16 -12407.2; ...
-2534.09 6068.98 -12407.2; ...
-2524.91 6078.16 -12407.2; ...
-2552.45 6087.34 -12407.2; ...
-2543.27 6096.52 -12407.2; ...
-2515.73 6087.34 -12407.2; ...
-2506.55 6096.52 -12407.2; ...
-2534.09 6105.7 -12407.2; ...
-2524.91 6114.88 -12407.2; ...
-2497.36 6105.7 -12407.2; ...
-2488.18 6114.88 -12407.2; ...
-2515.73 6124.06 -12407.2; ...
-2506.55 6133.25 -12407.2; ...
-2479 6124.06 -12407.2; ...
-2469.82 6133.25 -12407.2; ...
-2497.36 6142.43 -12407.2; ...
-2488.18 6151.61 -12407.2; ...
-2460.64 6142.43 -12407.2; ...
-2451.46 6151.61 -12407.2; ...
-2479 6160.79 -12407.2; ...
-2460.64 6160.79 -12407.2; ...
-2451.46 6160.79 -12407.2; ...
-2442.28 6160.79 -12407.2; ...
-2451.46 6169.97 -12407.2; ...
-2433.09 6169.97 -12407.2; ...
-2442.28 6179.15 -12407.2; ...
-2433.09 6179.15 -12407.2; ...
-2423.91 6179.15 -12407.2; ...
-2433.09 6188.33 -12407.2; ...
-2405.55 6179.15 -12407.2; ...
-2396.37 6188.33 -12407.2; ...
-2423.91 6197.52 -12407.2; ...
-2414.73 6206.7 -12407.2; ...
-2387.19 6197.52 -12407.2; ...
-2378 6206.7 -12407.2; ...
-2405.55 6215.88 -12407.2; ...
-2387.19 6215.88 -12407.2; ...
-2378 6215.88 -12407.2; ...
-2368.82 6215.88 -12407.2; ...
-2378 6225.06 -12407.2; ...
-2359.64 6225.06 -12407.2; ...
-2368.82 6234.24 -12407.2; ...
-2359.64 6234.24 -12407.2; ...
-2350.46 6234.24 -12407.2; ...
-2359.64 6243.42 -12407.2; ...
-2341.28 6243.42 -12407.2; ...
-2350.46 6252.61 -12407.2; ...
-2341.28 6252.61 -12407.2; ...
-2332.1 6252.61 -12407.2; ...
-2341.28 6261.79 -12407.2; ...
-2322.92 6261.79 -12407.2; ...
-2332.1 6270.97 -12407.2; ...
-2322.92 6270.97 -12407.2; ...
-2313.73 6270.97 -12407.2; ...
-2322.92 6280.15 -12407.2; ...
-2304.55 6280.15 -12407.2; ...
-2313.73 6289.33 -12407.2; ...
-2304.55 6289.33 -12407.2; ...
-2295.37 6289.33 -12407.2; ...
-2304.55 6298.51 -12407.2; ...
-2286.19 6298.51 -12407.2; ...
-2295.37 6307.69 -12407.2; ...
-2286.19 6307.69 -12407.2; ...
-2277.01 6307.69 -12407.2; ...
-2286.19 6316.88 -12407.2; ...
-2267.83 6316.88 -12407.2; ...
-2277.01 6326.06 -12407.2; ...
-2267.83 6326.06 -12407.2; ...
-2258.65 6326.06 -12407.2; ...
-2267.83 6335.24 -12407.2; ...
-2240.28 6335.24 -12416.4; ...
-2240.28 6326.06 -12407.2; ...
-2231.1 6335.24 -12407.2; ...
-2258.65 6344.42 -12407.2; ...
-2249.46 6353.6 -12407.2; ...
-2253.14 6348.09 -12418.3; ...
-2221.92 6344.42 -12407.2; ...
-2212.74 6353.6 -12407.2; ...
-2240.28 6362.78 -12407.2; ...
-2231.1 6371.96 -12407.2; ...
-2203.56 6362.78 -12407.2; ...
-2194.38 6371.96 -12407.2; ...
-2221.92 6381.15 -12407.2; ...
-2203.56 6381.15 -12407.2; ...
-2194.38 6381.15 -12407.2; ...
-2185.19 6381.15 -12407.2; ...
-2194.38 6390.33 -12407.2; ...
-2166.83 6390.33 -12416.4; ...
-2166.83 6381.15 -12407.2; ...
-2157.65 6390.33 -12407.2; ...
-2185.19 6399.51 -12407.2; ...
-2176.01 6408.69 -12407.2; ...
-2179.69 6403.18 -12418.3; ...
-2148.47 6399.51 -12407.2; ...
-2139.29 6408.69 -12407.2; ...
-2166.83 6417.87 -12407.2; ...
-2157.65 6427.05 -12407.2; ...
-2130.1 6417.87 -12407.2; ...
-2120.92 6427.05 -12407.2; ...
-2148.47 6436.24 -12407.2; ...
-2130.1 6436.24 -12407.2; ...
-2120.92 6436.24 -12407.2; ...
-2111.74 6436.24 -12407.2; ...
-2120.92 6445.42 -12407.2; ...
-2102.56 6445.42 -12407.2; ...
-2111.74 6454.6 -12407.2; ...
-2102.56 6454.6 -12407.2; ...
-2093.38 6454.6 -12407.2; ...
-2102.56 6463.78 -12407.2; ...
-2075.02 6463.78 -12416.4; ...
-2075.02 6454.6 -12407.2; ...
-2065.83 6463.78 -12407.2; ...
-2093.38 6472.96 -12407.2; ...
-2084.2 6482.14 -12407.2; ...
-2087.87 6476.63 -12418.3; ...
-2056.65 6472.96 -12407.2; ...
-2047.47 6482.14 -12407.2; ...
-2075.02 6491.32 -12407.2; ...
-2065.83 6500.51 -12407.2; ...
-2038.29 6491.32 -12407.2; ...
-2029.11 6500.51 -12407.2; ...
-2056.65 6509.69 -12407.2; ...
-2038.29 6509.69 -12407.2; ...
-2029.11 6509.69 -12407.2; ...
-2019.93 6509.69 -12407.2; ...
-2029.11 6518.87 -12407.2; ...
-2010.75 6518.87 -12407.2; ...
-2019.93 6528.05 -12407.2; ...
-2010.75 6528.05 -12407.2; ...
-2001.56 6528.05 -12407.2; ...
-2010.75 6537.23 -12407.2; ...
-1983.2 6537.23 -12416.4; ...
-1983.2 6528.05 -12407.2; ...
-1974.02 6537.23 -12407.2; ...
-2001.56 6546.41 -12407.2; ...
-1992.38 6555.6 -12407.2; ...
-1996.05 6550.09 -12418.3; ...
-1964.84 6555.6 -12416.4; ...
-1964.84 6546.41 -12407.2; ...
-1955.66 6555.6 -12407.2; ...
-1983.2 6564.78 -12407.2; ...
-1974.02 6573.96 -12407.2; ...
-1977.69 6568.45 -12418.3; ...
-1955.66 6573.96 -12407.2; ...
-1964.84 6583.14 -12407.2; ...
-1955.66 6583.14 -12407.2; ...
-1946.47 6583.14 -12407.2; ...
-1955.66 6592.32 -12407.2; ...
-1937.29 6592.32 -12407.2; ...
-1946.47 6601.5 -12407.2; ...
-1937.29 6601.5 -12407.2; ...
-1928.11 6601.5 -12407.2; ...
-1937.29 6610.68 -12407.2; ...
-1918.93 6610.68 -12407.2; ...
-1928.11 6619.87 -12407.2; ...
-1918.93 6619.87 -12407.2; ...
-1909.75 6619.87 -12407.2; ...
-1918.93 6629.05 -12407.2; ...
-1900.57 6629.05 -12407.2; ...
-1909.75 6638.23 -12407.2; ...
-1900.57 6638.23 -12407.2; ...
-1891.39 6638.23 -12407.2; ...
-1900.57 6647.41 -12407.2; ...
-1882.2 6647.41 -12407.2; ...
-1891.39 6656.59 -12407.2; ...
-1882.2 6656.59 -12407.2; ...
-1873.02 6656.59 -12407.2; ...
-1882.2 6665.77 -12407.2; ...
-1863.84 6665.77 -12407.2; ...
-1873.02 6674.95 -12407.2; ...
-1863.84 6674.95 -12407.2; ...
-1854.66 6674.95 -12407.2; ...
-1863.84 6684.14 -12407.2; ...
-1845.48 6684.14 -12407.2; ...
-1854.66 6693.32 -12407.2; ...
-1845.48 6693.32 -12407.2; ...
-1836.3 6693.32 -12407.2; ...
-1845.48 6702.5 -12407.2; ...
-1827.12 6702.5 -12407.2; ...
-1836.3 6711.68 -12407.2; ...
-1827.12 6711.68 -12407.2; ...
-1817.93 6711.68 -12407.2; ...
-1827.12 6720.86 -12407.2; ...
-1799.57 6720.86 -12416.4; ...
-1799.57 6711.68 -12407.2; ...
-1790.39 6720.86 -12407.2; ...
-1817.93 6730.04 -12407.2; ...
-1808.75 6739.23 -12407.2; ...
-1812.42 6733.72 -12418.3; ...
-1781.21 6739.23 -12416.4; ...
-1781.21 6730.04 -12407.2; ...
-1772.03 6739.23 -12407.2; ...
-1799.57 6748.41 -12407.2; ...
-1790.39 6757.59 -12407.2; ...
-1794.06 6752.08 -12418.3; ...
-1762.84 6757.59 -12416.4; ...
-1762.84 6748.41 -12407.2; ...
-1753.66 6757.59 -12407.2; ...
-1781.21 6766.77 -12407.2; ...
-1772.03 6775.95 -12407.2; ...
-1775.7 6770.44 -12418.3; ...
-1744.48 6766.77 -12407.2; ...
-1735.3 6775.95 -12407.2; ...
-1762.84 6785.13 -12407.2; ...
-1753.66 6794.31 -12407.2; ...
-1726.12 6785.13 -12407.2; ...
-1716.94 6794.31 -12407.2; ...
-1744.48 6803.5 -12407.2; ...
-1726.12 6812.68 -12416.4; ...
-1726.12 6803.5 -12407.2; ...
-1716.94 6803.5 -12407.2; ...
-1707.76 6803.5 -12407.2; ...
-1716.94 6812.68 -12407.2; ...
-1713.26 6799.82 -12414.6; ...
-1698.57 6812.68 -12407.2; ...
-1707.76 6821.86 -12407.2; ...
-1698.57 6821.86 -12407.2; ...
-1689.39 6821.86 -12407.2; ...
-1698.57 6831.04 -12407.2; ...
-1671.03 6831.04 -12416.4; ...
-1671.03 6821.86 -12407.2; ...
-1661.85 6831.04 -12407.2; ...
-1689.39 6840.22 -12407.2; ...
-1680.21 6849.4 -12407.2; ...
-1683.88 6843.89 -12418.3; ...
-1652.67 6840.22 -12407.2; ...
-1643.49 6849.4 -12407.2; ...
-1671.03 6858.58 -12407.2; ...
-1661.85 6867.77 -12407.2; ...
-1634.3 6858.58 -12407.2; ...
-1625.12 6867.77 -12407.2; ...
-1652.67 6876.95 -12407.2; ...
-1643.49 6886.13 -12407.2; ...
-1615.94 6876.95 -12407.2; ...
-1606.76 6886.13 -12407.2; ...
-1634.3 6895.31 -12407.2; ...
-1615.94 6895.31 -12407.2; ...
-1606.76 6895.31 -12407.2; ...
-1597.58 6895.31 -12407.2; ...
-1606.76 6904.49 -12407.2; ...
-1588.4 6904.49 -12407.2; ...
-1597.58 6913.67 -12407.2; ...
-1588.4 6913.67 -12407.2; ...
-1579.21 6913.67 -12407.2; ...
-1588.4 6922.86 -12407.2; ...
-1570.03 6922.86 -12407.2; ...
-1579.21 6932.04 -12407.2; ...
-1570.03 6932.04 -12407.2; ...
-1560.85 6932.04 -12407.2; ...
-1570.03 6941.22 -12407.2; ...
-1551.67 6941.22 -12407.2; ...
-1560.85 6950.4 -12407.2; ...
-1551.67 6950.4 -12407.2; ...
-1542.49 6950.4 -12407.2; ...
-1551.67 6959.58 -12407.2; ...
-1524.13 6959.58 -12416.4; ...
-1524.13 6950.4 -12407.2; ...
-1514.94 6959.58 -12407.2; ...
-1542.49 6968.76 -12407.2; ...
-1533.31 6977.94 -12407.2; ...
-1536.98 6972.44 -12418.3; ...
-1505.76 6977.94 -12416.4; ...
-1505.76 6968.76 -12407.2; ...
-1496.58 6977.94 -12407.2; ...
-1524.13 6987.13 -12407.2; ...
-1514.94 6996.31 -12407.2; ...
-1518.62 6990.8 -12418.3; ...
-1487.4 6996.31 -12416.4; ...
-1487.4 6987.13 -12407.2; ...
-1478.22 6996.31 -12407.2; ...
-1505.76 7005.49 -12407.2; ...
-1496.58 7014.67 -12407.2; ...
-1500.25 7009.16 -12418.3; ...
-1469.04 7005.49 -12407.2; ...
-1459.86 7014.67 -12407.2; ...
-1487.4 7023.85 -12407.2; ...
-1478.22 7033.03 -12407.2; ...
-1450.67 7023.85 -12407.2; ...
-1441.49 7033.03 -12407.2; ...
-1469.04 7042.21 -12407.2; ...
-1450.67 7042.21 -12407.2; ...
-1441.49 7042.21 -12407.2; ...
-1432.31 7042.21 -12407.2; ...
-1441.49 7051.4 -12407.2; ...
-1423.13 7051.4 -12407.2; ...
-1432.31 7060.58 -12407.2; ...
-1423.13 7060.58 -12407.2; ...
-1413.95 7060.58 -12407.2; ...
-1423.13 7069.76 -12407.2; ...
-1404.77 7069.76 -12407.2; ...
-1413.95 7078.94 -12407.2; ...
-1404.77 7078.94 -12407.2; ...
-1395.58 7078.94 -12407.2; ...
-1404.77 7088.12 -12407.2; ...
-1377.22 7078.94 -12407.2; ...
-1368.04 7088.12 -12407.2; ...
-1395.58 7097.3 -12407.2; ...
-1386.4 7106.49 -12407.2; ...
-1358.86 7097.3 -12407.2; ...
-1349.68 7106.49 -12407.2; ...
-1377.22 7115.67 -12407.2; ...
-1368.04 7124.85 -12407.2; ...
-1340.5 7115.67 -12407.2; ...
-1322.13 7124.85 -12416.4; ...
-1331.31 7124.85 -12407.2; ...
-1358.86 7134.03 -12407.2; ...
-1349.68 7143.21 -12407.2; ...
-1322.13 7134.03 -12407.2; ...
-1303.77 7143.21 -12416.4; ...
-1312.95 7143.21 -12407.2; ...
-1340.5 7152.39 -12407.2; ...
-1331.31 7161.57 -12407.2; ...
-1303.77 7152.39 -12407.2; ...
-1285.41 7161.57 -12416.4; ...
-1294.59 7161.57 -12407.2; ...
-1322.13 7170.76 -12407.2; ...
-1312.95 7179.94 -12407.2; ...
-1285.41 7170.76 -12407.2; ...
-1267.04 7179.94 -12416.4; ...
-1276.23 7179.94 -12407.2; ...
-1303.77 7189.12 -12407.2; ...
-1294.59 7198.3 -12407.2; ...
-1267.04 7189.12 -12407.2; ...
-1248.68 7198.3 -12416.4; ...
-1257.86 7198.3 -12407.2; ...
-1285.41 7207.48 -12407.2; ...
-1276.23 7216.66 -12407.2; ...
-1248.68 7207.48 -12407.2; ...
-1230.32 7216.66 -12416.4; ...
-1239.5 7216.66 -12407.2; ...
-1267.04 7225.85 -12407.2; ...
-1257.86 7235.03 -12407.2; ...
-1230.32 7225.85 -12407.2; ...
-1211.96 7235.03 -12416.4; ...
-1221.14 7235.03 -12407.2; ...
-1248.68 7244.21 -12407.2; ...
-1239.5 7253.39 -12407.2; ...
-1211.96 7244.21 -12407.2; ...
-1193.59 7253.39 -12416.4; ...
-1202.77 7253.39 -12407.2; ...
-1230.32 7262.57 -12407.2; ...
-1221.14 7271.75 -12407.2; ...
-1193.59 7262.57 -12407.2; ...
-1175.23 7262.57 -12407.2; ...
-1166.05 7271.75 -12407.2; ...
-1211.96 7280.93 -12407.2; ...
-1202.77 7290.12 -12407.2; ...
-1156.87 7280.93 -12407.2; ...
-1147.68 7290.12 -12407.2; ...
-1193.59 7299.3 -12407.2; ...
-1184.41 7308.48 -12407.2; ...
-1138.5 7299.3 -12407.2; ...
-1129.32 7308.48 -12407.2; ...
-1175.23 7317.66 -12407.2; ...
-1156.87 7326.84 -12416.4; ...
-1156.87 7317.66 -12407.2; ...
-1147.68 7326.84 -12407.2; ...
-1120.14 7317.66 -12407.2; ...
-1110.96 7326.84 -12407.2; ...
-1138.5 7345.2 -12416.4; ...
-1138.5 7336.02 -12407.2; ...
-1129.32 7345.2 -12407.2; ...
-1101.78 7336.02 -12407.2; ...
-1092.6 7345.2 -12407.2; ...
-1120.14 7354.39 -12407.2; ...
-1110.96 7363.57 -12407.2; ...
-1083.41 7354.39 -12407.2; ...
-1065.05 7354.39 -12407.2; ...
-1055.87 7363.57 -12407.2; ...
-1101.78 7372.75 -12407.2; ...
-1092.6 7381.93 -12407.2; ...
-1046.69 7372.75 -12407.2; ...
-1037.51 7381.93 -12407.2; ...
-1083.41 7391.11 -12407.2; ...
-1065.05 7400.29 -12416.4; ...
-1074.23 7400.29 -12407.2; ...
-1028.32 7391.11 -12407.2; ...
-1019.14 7400.29 -12407.2; ...
-1065.05 7409.48 -12407.2; ...
-1046.69 7418.66 -12416.4; ...
-1055.87 7418.66 -12407.2; ...
-1009.96 7409.48 -12407.2; ...
-1000.78 7418.66 -12407.2; ...
-1046.69 7427.84 -12407.2; ...
-1028.32 7437.02 -12416.4; ...
-1037.51 7437.02 -12407.2; ...
-991.599 7427.84 -12407.2; ...
-982.417 7437.02 -12407.2; ...
-1028.32 7446.2 -12407.2; ...
-1009.96 7455.38 -12416.4; ...
-1019.14 7455.38 -12407.2; ...
-973.236 7446.2 -12407.2; ...
-964.055 7455.38 -12407.2; ...
-1009.96 7464.56 -12407.2; ...
-991.599 7473.75 -12416.4; ...
-1000.78 7473.75 -12407.2; ...
-954.873 7464.56 -12407.2; ...
-936.51 7473.75 -12416.4; ...
-936.51 7464.56 -12407.2; ...
-927.329 7473.75 -12407.2; ...
-991.599 7482.93 -12407.2; ...
-973.236 7492.11 -12416.4; ...
-982.417 7492.11 -12407.2; ...
-918.147 7482.93 -12407.2; ...
-908.965 7492.11 -12407.2; ...
-973.236 7501.29 -12407.2; ...
-954.873 7510.47 -12416.4; ...
-964.055 7510.47 -12407.2; ...
-899.784 7501.29 -12407.2; ...
-890.603 7510.47 -12407.2; ...
-954.873 7519.65 -12407.2; ...
-936.51 7528.83 -12416.4; ...
-945.691 7528.83 -12407.2; ...
-881.421 7519.65 -12407.2; ...
-872.239 7528.83 -12407.2; ...
-936.51 7538.02 -12407.2; ...
-918.147 7538.02 -12407.2; ...
-908.965 7547.2 -12407.2; ...
-863.058 7538.02 -12407.2; ...
-853.876 7547.2 -12407.2; ...
-899.784 7556.38 -12407.2; ...
-881.421 7565.56 -12416.4; ...
-890.603 7565.56 -12407.2; ...
-844.695 7556.38 -12407.2; ...
-835.514 7565.56 -12407.2; ...
-881.421 7574.74 -12407.2; ...
-863.058 7583.92 -12416.4; ...
-872.239 7583.92 -12407.2; ...
-826.332 7574.74 -12407.2; ...
-817.15 7583.92 -12407.2; ...
-863.058 7593.11 -12407.2; ...
-844.695 7602.29 -12416.4; ...
-853.876 7602.29 -12407.2; ...
-807.969 7593.11 -12407.2; ...
-798.788 7602.29 -12407.2; ...
-844.695 7611.47 -12407.2; ...
-826.332 7620.65 -12416.4; ...
-835.514 7620.65 -12407.2; ...
-789.606 7611.47 -12407.2; ...
-771.243 7620.65 -12416.4; ...
-780.424 7620.65 -12407.2; ...
-826.332 7629.83 -12407.2; ...
-807.969 7639.01 -12416.4; ...
-817.15 7639.01 -12407.2; ...
-771.243 7629.83 -12407.2; ...
-752.88 7639.01 -12416.4; ...
-762.062 7639.01 -12407.2; ...
-807.969 7648.19 -12407.2; ...
-789.606 7648.19 -12407.2; ...
-780.424 7657.38 -12407.2; ...
-752.88 7648.19 -12407.2; ...
-734.517 7657.38 -12416.4; ...
-743.699 7657.38 -12407.2; ...
-771.243 7666.56 -12407.2; ...
-762.062 7675.74 -12407.2; ...
-734.517 7666.56 -12407.2; ...
-716.154 7675.74 -12416.4; ...
-725.335 7675.74 -12407.2; ...
-752.88 7684.92 -12407.2; ...
-734.517 7694.1 -12416.4; ...
-743.699 7694.1 -12407.2; ...
-716.154 7684.92 -12407.2; ...
-697.791 7694.1 -12416.4; ...
-706.973 7694.1 -12407.2; ...
-734.517 7703.28 -12407.2; ...
-716.154 7712.46 -12416.4; ...
-725.335 7712.46 -12407.2; ...
-697.791 7703.28 -12407.2; ...
-679.428 7703.28 -12407.2; ...
-661.065 7712.46 -12416.4; ...
-670.247 7712.46 -12407.2; ...
-716.154 7721.65 -12407.2; ...
-697.791 7721.65 -12407.2; ...
-688.609 7730.83 -12407.2; ...
-661.065 7721.65 -12407.2; ...
-642.702 7730.83 -12416.4; ...
-651.884 7730.83 -12407.2; ...
-679.428 7740.01 -12407.2; ...
-670.247 7749.19 -12407.2; ...
-5912.88 3176.8 -12398.1; ...
-5912.88 3185.98 -12388.9; ...
-5894.52 3195.16 -12398.1; ...
-5903.7 3195.16 -12388.9; ...
-5894.52 3204.35 -12388.9; ...
-5876.16 3213.53 -12398.1; ...
-5885.34 3213.53 -12388.9; ...
-5931.24 3222.71 -12388.9; ...
-5922.06 3231.89 -12388.9; ...
-5876.16 3222.71 -12388.9; ...
-5857.79 3231.89 -12398.1; ...
-5866.97 3231.89 -12388.9; ...
-5912.88 3250.25 -12398.1; ...
-5922.06 3250.25 -12388.9; ...
-5857.79 3241.07 -12388.9; ...
-5839.43 3250.25 -12398.1; ...
-5848.61 3250.25 -12388.9; ...
-5912.88 3259.43 -12388.9; ...
-5894.52 3268.62 -12398.1; ...
-5903.7 3268.62 -12388.9; ...
-5839.43 3259.43 -12388.9; ...
-5821.07 3268.62 -12398.1; ...
-5830.25 3268.62 -12388.9; ...
-5894.52 3277.8 -12388.9; ...
-5876.16 3286.98 -12398.1; ...
-5885.34 3286.98 -12388.9; ...
-5821.07 3277.8 -12388.9; ...
-5802.7 3286.98 -12398.1; ...
-5811.88 3286.98 -12388.9; ...
-5876.16 3296.16 -12388.9; ...
-5857.79 3305.34 -12398.1; ...
-5866.97 3305.34 -12388.9; ...
-5802.7 3296.16 -12388.9; ...
-5784.34 3305.34 -12398.1; ...
-5793.52 3305.34 -12388.9; ...
-5857.79 3314.52 -12388.9; ...
-5839.43 3323.7 -12398.1; ...
-5848.61 3323.7 -12388.9; ...
-5784.34 3314.52 -12388.9; ...
-5765.98 3323.7 -12398.1; ...
-5775.16 3323.7 -12388.9; ...
-5839.43 3332.89 -12388.9; ...
-5821.07 3342.07 -12398.1; ...
-5830.25 3342.07 -12388.9; ...
-5765.98 3332.89 -12388.9; ...
-5747.61 3342.07 -12398.1; ...
-5756.8 3342.07 -12388.9; ...
-5821.07 3351.25 -12388.9; ...
-5802.7 3360.43 -12398.1; ...
-5811.88 3360.43 -12388.9; ...
-5747.61 3351.25 -12388.9; ...
-5729.25 3360.43 -12398.1; ...
-5738.43 3360.43 -12388.9; ...
-5802.7 3369.61 -12388.9; ...
-5784.34 3378.79 -12398.1; ...
-5793.52 3378.79 -12388.9; ...
-5729.25 3369.61 -12388.9; ...
-5710.89 3378.79 -12398.1; ...
-5720.07 3378.79 -12388.9; ...
-5784.34 3397.16 -12398.1; ...
-5793.52 3397.16 -12388.9; ...
-5765.98 3397.16 -12398.1; ...
-5710.89 3387.98 -12388.9; ...
-5692.53 3397.16 -12398.1; ...
-5701.71 3397.16 -12388.9; ...
-5674.16 3397.16 -12398.1; ...
-5784.34 3406.34 -12388.9; ...
-5765.98 3415.52 -12398.1; ...
-5775.16 3415.52 -12388.9; ...
-5747.61 3415.52 -12398.1; ...
-5729.25 3415.52 -12398.1; ...
-5692.53 3406.34 -12388.9; ...
-5674.16 3406.34 -12388.9; ...
-5655.8 3415.52 -12398.1; ...
-5664.98 3415.52 -12388.9; ...
-5765.98 3424.7 -12388.9; ...
-5747.61 3424.7 -12388.9; ...
-5729.25 3424.7 -12388.9; ...
-5710.89 3433.88 -12398.1; ...
-5720.07 3433.88 -12388.9; ...
-5655.8 3424.7 -12388.9; ...
-5637.44 3433.88 -12398.1; ...
-5646.62 3433.88 -12388.9; ...
-5710.89 3443.06 -12388.9; ...
-5692.53 3452.25 -12398.1; ...
-5701.71 3452.25 -12388.9; ...
-5674.16 3452.25 -12398.1; ...
-5637.44 3443.06 -12388.9; ...
-5619.07 3452.25 -12398.1; ...
-5628.25 3452.25 -12388.9; ...
-5692.53 3461.43 -12388.9; ...
-5674.16 3461.43 -12388.9; ...
-5655.8 3470.61 -12398.1; ...
-5664.98 3470.61 -12388.9; ...
-5619.07 3461.43 -12388.9; ...
-5600.71 3470.61 -12398.1; ...
-5609.89 3470.61 -12388.9; ...
-5655.8 3479.79 -12388.9; ...
-5637.44 3488.97 -12398.1; ...
-5646.62 3488.97 -12388.9; ...
-5619.07 3488.97 -12398.1; ...
-5600.71 3479.79 -12388.9; ...
-5582.35 3488.97 -12398.1; ...
-5591.53 3488.97 -12388.9; ...
-5563.98 3488.97 -12398.1; ...
-5637.44 3498.15 -12388.9; ...
-5619.07 3498.15 -12388.9; ...
-5600.71 3507.33 -12398.1; ...
-5609.89 3507.33 -12388.9; ...
-5582.35 3498.15 -12388.9; ...
-5563.98 3498.15 -12388.9; ...
-5545.62 3507.33 -12398.1; ...
-5554.8 3507.33 -12388.9; ...
-5600.71 3516.52 -12388.9; ...
-5582.35 3525.7 -12398.1; ...
-5591.53 3525.7 -12388.9; ...
-5545.62 3516.52 -12388.9; ...
-5527.26 3525.7 -12398.1; ...
-5536.44 3525.7 -12388.9; ...
-5582.35 3534.88 -12388.9; ...
-5563.98 3544.06 -12398.1; ...
-5573.17 3544.06 -12388.9; ...
-5527.26 3534.88 -12388.9; ...
-5508.9 3534.88 -12388.9; ...
-5499.71 3544.06 -12388.9; ...
-5563.98 3553.24 -12388.9; ...
-5545.62 3553.24 -12388.9; ...
-5536.44 3562.42 -12388.9; ...
-5490.53 3553.24 -12388.9; ...
-5481.35 3562.42 -12388.9; ...
-5527.26 3571.61 -12388.9; ...
-5518.08 3580.79 -12388.9; ...
-5472.17 3571.61 -12388.9; ...
-5453.81 3580.79 -12398.1; ...
-5453.81 3571.61 -12388.9; ...
-5444.62 3580.79 -12388.9; ...
-5508.9 3589.97 -12388.9; ...
-5499.71 3599.15 -12388.9; ...
-5435.44 3599.15 -12398.1; ...
-5435.44 3589.97 -12388.9; ...
-5426.26 3599.15 -12388.9; ...
-5490.53 3608.33 -12388.9; ...
-5481.35 3617.51 -12388.9; ...
-5426.26 3617.51 -12388.9; ...
-5472.17 3626.69 -12388.9; ...
-5462.99 3635.88 -12388.9; ...
-5417.08 3635.88 -12398.1; ...
-5426.26 3635.88 -12388.9; ...
-5453.81 3645.06 -12388.9; ...
-5444.62 3654.24 -12388.9; ...
-5417.08 3645.06 -12388.9; ...
-5407.9 3654.24 -12388.9; ...
-5435.44 3663.42 -12388.9; ...
-5426.26 3672.6 -12388.9; ...
-5407.9 3672.6 -12388.9; ...
-5417.08 3690.97 -12398.1; ...
-5417.08 3681.78 -12388.9; ...
-5407.9 3681.78 -12388.9; ...
-5398.72 3681.78 -12388.9; ...
-5407.9 3690.97 -12388.9; ...
-5404.23 3678.11 -12396.2; ...
-5389.54 3690.97 -12388.9; ...
-5407.9 3709.33 -12388.9; ...
-5380.35 3700.15 -12388.9; ...
-5371.17 3709.33 -12388.9; ...
-5398.72 3718.51 -12388.9; ...
-5389.54 3727.69 -12388.9; ...
-5361.99 3718.51 -12388.9; ...
-5352.81 3727.69 -12388.9; ...
-5380.35 3736.87 -12388.9; ...
-5371.17 3746.05 -12388.9; ...
-5343.63 3736.87 -12388.9; ...
-5334.45 3746.05 -12388.9; ...
-5361.99 3755.24 -12388.9; ...
-5352.81 3764.42 -12388.9; ...
-5325.27 3755.24 -12388.9; ...
-5316.08 3764.42 -12388.9; ...
-5343.63 3773.6 -12388.9; ...
-5334.45 3782.78 -12388.9; ...
-5306.9 3773.6 -12388.9; ...
-5297.72 3782.78 -12388.9; ...
-5325.27 3791.96 -12388.9; ...
-5316.08 3801.14 -12388.9; ...
-5288.54 3791.96 -12388.9; ...
-5279.36 3801.14 -12388.9; ...
-5306.9 3810.32 -12388.9; ...
-5297.72 3819.51 -12388.9; ...
-5270.18 3810.32 -12388.9; ...
-5261 3819.51 -12388.9; ...
-5288.54 3828.69 -12388.9; ...
-5270.18 3828.69 -12388.9; ...
-5261 3828.69 -12388.9; ...
-5251.81 3828.69 -12388.9; ...
-5261 3837.87 -12388.9; ...
-5233.45 3837.87 -12398.1; ...
-5233.45 3828.69 -12388.9; ...
-5224.27 3837.87 -12388.9; ...
-5251.81 3847.05 -12388.9; ...
-5242.63 3856.23 -12388.9; ...
-5246.3 3850.72 -12399.9; ...
-5215.09 3847.05 -12388.9; ...
-5205.91 3856.23 -12388.9; ...
-5233.45 3865.41 -12388.9; ...
-5215.09 3874.6 -12398.1; ...
-5215.09 3865.41 -12388.9; ...
-5205.91 3865.41 -12388.9; ...
-5196.72 3865.41 -12388.9; ...
-5205.91 3874.6 -12388.9; ...
-5202.23 3861.74 -12396.2; ...
-5187.54 3874.6 -12388.9; ...
-5196.72 3883.78 -12388.9; ...
-5187.54 3883.78 -12388.9; ...
-5178.36 3883.78 -12388.9; ...
-5187.54 3892.96 -12388.9; ...
-5160 3892.96 -12398.1; ...
-5160 3883.78 -12388.9; ...
-5150.82 3892.96 -12388.9; ...
-5178.36 3902.14 -12388.9; ...
-5169.18 3911.32 -12388.9; ...
-5172.85 3905.81 -12399.9; ...
-5141.64 3902.14 -12388.9; ...
-5132.45 3911.32 -12388.9; ...
-5160 3920.5 -12388.9; ...
-5141.64 3920.5 -12388.9; ...
-5132.45 3920.5 -12388.9; ...
-5123.27 3920.5 -12388.9; ...
-5132.45 3929.68 -12388.9; ...
-5114.09 3929.68 -12388.9; ...
-5123.27 3938.87 -12388.9; ...
-5114.09 3938.87 -12388.9; ...
-5104.91 3938.87 -12388.9; ...
-5114.09 3948.05 -12388.9; ...
-5086.55 3938.87 -12388.9; ...
-5077.37 3948.05 -12388.9; ...
-5104.91 3957.23 -12388.9; ...
-5095.73 3966.41 -12388.9; ...
-5068.18 3957.23 -12388.9; ...
-5059 3966.41 -12388.9; ...
-5086.55 3975.59 -12388.9; ...
-5077.37 3984.77 -12388.9; ...
-5049.82 3975.59 -12388.9; ...
-5040.64 3984.77 -12388.9; ...
-5068.18 3993.95 -12388.9; ...
-5049.82 4003.14 -12398.1; ...
-5049.82 3993.95 -12388.9; ...
-5040.64 3993.95 -12388.9; ...
-5031.46 3993.95 -12388.9; ...
-5040.64 4003.14 -12388.9; ...
-5036.97 3990.28 -12396.2; ...
-5022.28 4003.14 -12388.9; ...
-5031.46 4012.32 -12388.9; ...
-5022.28 4012.32 -12388.9; ...
-5013.09 4012.32 -12388.9; ...
-5022.28 4021.5 -12388.9; ...
-4994.73 4021.5 -12398.1; ...
-4994.73 4012.32 -12388.9; ...
-4985.55 4021.5 -12388.9; ...
-5013.09 4030.68 -12388.9; ...
-5003.91 4039.86 -12388.9; ...
-5007.59 4034.35 -12399.9; ...
-4976.37 4039.86 -12398.1; ...
-4976.37 4030.68 -12388.9; ...
-4967.19 4039.86 -12388.9; ...
-4994.73 4049.04 -12388.9; ...
-4985.55 4058.23 -12388.9; ...
-4989.22 4052.72 -12399.9; ...
-4958.01 4049.04 -12388.9; ...
-4948.82 4058.23 -12388.9; ...
-4976.37 4067.41 -12388.9; ...
-4958.01 4076.59 -12398.1; ...
-4958.01 4067.41 -12388.9; ...
-4948.82 4067.41 -12388.9; ...
-4939.64 4067.41 -12388.9; ...
-4948.82 4076.59 -12388.9; ...
-4945.15 4063.73 -12396.2; ...
-4930.46 4076.59 -12388.9; ...
-4939.64 4085.77 -12388.9; ...
-4930.46 4085.77 -12388.9; ...
-4921.28 4085.77 -12388.9; ...
-4930.46 4094.95 -12388.9; ...
-4902.92 4094.95 -12398.1; ...
-4902.92 4085.77 -12388.9; ...
-4893.74 4094.95 -12388.9; ...
-4921.28 4104.13 -12388.9; ...
-4912.1 4113.31 -12388.9; ...
-4915.77 4107.81 -12399.9; ...
-4884.55 4104.13 -12388.9; ...
-4875.37 4113.31 -12388.9; ...
-4902.92 4122.5 -12388.9; ...
-4884.55 4131.68 -12398.1; ...
-4884.55 4122.5 -12388.9; ...
-4875.37 4122.5 -12388.9; ...
-4866.19 4122.5 -12388.9; ...
-4875.37 4131.68 -12388.9; ...
-4871.7 4118.82 -12396.2; ...
-4857.01 4131.68 -12388.9; ...
-4866.19 4140.86 -12388.9; ...
-4857.01 4140.86 -12388.9; ...
-4847.83 4140.86 -12388.9; ...
-4857.01 4150.04 -12388.9; ...
-4829.46 4150.04 -12398.1; ...
-4829.46 4140.86 -12388.9; ...
-4820.28 4150.04 -12388.9; ...
-4847.83 4159.22 -12388.9; ...
-4838.65 4168.4 -12388.9; ...
-4842.32 4162.89 -12399.9; ...
-4811.1 4159.22 -12388.9; ...
-4801.92 4168.4 -12388.9; ...
-4829.46 4177.58 -12388.9; ...
-4820.28 4186.77 -12388.9; ...
-4792.74 4177.58 -12388.9; ...
-4783.56 4186.77 -12388.9; ...
-4811.1 4195.95 -12388.9; ...
-4792.74 4205.13 -12398.1; ...
-4792.74 4195.95 -12388.9; ...
-4783.56 4195.95 -12388.9; ...
-4774.38 4195.95 -12388.9; ...
-4783.56 4205.13 -12388.9; ...
-4779.88 4192.28 -12396.2; ...
-4765.19 4205.13 -12388.9; ...
-4774.38 4214.31 -12388.9; ...
-4765.19 4214.31 -12388.9; ...
-4756.01 4214.31 -12388.9; ...
-4765.19 4223.49 -12388.9; ...
-4746.83 4223.49 -12388.9; ...
-4756.01 4232.67 -12388.9; ...
-4746.83 4232.67 -12388.9; ...
-4737.65 4232.67 -12388.9; ...
-4746.83 4241.86 -12388.9; ...
-4728.47 4241.86 -12388.9; ...
-4737.65 4251.04 -12388.9; ...
-4728.47 4251.04 -12388.9; ...
-4719.29 4251.04 -12388.9; ...
-4728.47 4260.22 -12388.9; ...
-4700.92 4251.04 -12388.9; ...
-4691.74 4260.22 -12388.9; ...
-4719.29 4269.4 -12388.9; ...
-4710.1 4278.58 -12388.9; ...
-4682.56 4269.4 -12388.9; ...
-4673.38 4278.58 -12388.9; ...
-4700.92 4287.76 -12388.9; ...
-4691.74 4296.94 -12388.9; ...
-4664.2 4287.76 -12388.9; ...
-4655.02 4296.94 -12388.9; ...
-4682.56 4306.13 -12388.9; ...
-4673.38 4315.31 -12388.9; ...
-4645.83 4306.13 -12388.9; ...
-4636.65 4315.31 -12388.9; ...
-4664.2 4324.49 -12388.9; ...
-4655.02 4333.67 -12388.9; ...
-4627.47 4324.49 -12388.9; ...
-4618.29 4333.67 -12388.9; ...
-4645.83 4342.85 -12388.9; ...
-4636.65 4352.03 -12388.9; ...
-4609.11 4342.85 -12388.9; ...
-4599.93 4352.03 -12388.9; ...
-4627.47 4361.21 -12388.9; ...
-4609.11 4361.21 -12388.9; ...
-4599.93 4361.21 -12388.9; ...
-4590.75 4361.21 -12388.9; ...
-4599.93 4370.4 -12388.9; ...
-4581.56 4370.4 -12388.9; ...
-4590.75 4379.58 -12388.9; ...
-4581.56 4379.58 -12388.9; ...
-4572.38 4379.58 -12388.9; ...
-4581.56 4388.76 -12388.9; ...
-4554.02 4388.76 -12398.1; ...
-4554.02 4379.58 -12388.9; ...
-4544.84 4388.76 -12388.9; ...
-4572.38 4397.94 -12388.9; ...
-4563.2 4407.12 -12388.9; ...
-4566.87 4401.61 -12399.9; ...
-4535.66 4397.94 -12388.9; ...
-4526.48 4407.12 -12388.9; ...
-4554.02 4416.3 -12388.9; ...
-4544.84 4425.49 -12388.9; ...
-4517.29 4416.3 -12388.9; ...
-4508.11 4425.49 -12388.9; ...
-4535.66 4434.67 -12388.9; ...
-4517.29 4434.67 -12388.9; ...
-4508.11 4434.67 -12388.9; ...
-4498.93 4434.67 -12388.9; ...
-4508.11 4443.85 -12388.9; ...
-4489.75 4443.85 -12388.9; ...
-4498.93 4453.03 -12388.9; ...
-4489.75 4453.03 -12388.9; ...
-4480.57 4453.03 -12388.9; ...
-4489.75 4462.21 -12388.9; ...
-4462.2 4462.21 -12398.1; ...
-4462.2 4453.03 -12388.9; ...
-4453.02 4462.21 -12388.9; ...
-4480.57 4471.39 -12388.9; ...
-4471.39 4480.57 -12388.9; ...
-4475.06 4475.07 -12399.9; ...
-4443.84 4471.39 -12388.9; ...
-4434.66 4480.57 -12388.9; ...
-4462.2 4489.76 -12388.9; ...
-4453.02 4498.94 -12388.9; ...
-4425.48 4489.76 -12388.9; ...
-4416.3 4498.94 -12388.9; ...
-4443.84 4508.12 -12388.9; ...
-4434.66 4517.3 -12388.9; ...
-4407.12 4508.12 -12388.9; ...
-4397.93 4517.3 -12388.9; ...
-4425.48 4526.48 -12388.9; ...
-4416.3 4535.66 -12388.9; ...
-4388.75 4526.48 -12388.9; ...
-4379.57 4535.66 -12388.9; ...
-4407.12 4544.85 -12388.9; ...
-4397.93 4554.03 -12388.9; ...
-4370.39 4544.85 -12388.9; ...
-4361.21 4554.03 -12388.9; ...
-4388.75 4563.21 -12388.9; ...
-4379.57 4572.39 -12388.9; ...
-4352.03 4563.21 -12388.9; ...
-4342.85 4572.39 -12388.9; ...
-4370.39 4581.57 -12388.9; ...
-4361.21 4590.75 -12388.9; ...
-4333.66 4581.57 -12388.9; ...
-4324.48 4590.75 -12388.9; ...
-4352.03 4599.93 -12388.9; ...
-4333.66 4609.12 -12398.1; ...
-4333.66 4599.93 -12388.9; ...
-4324.48 4599.93 -12388.9; ...
-4315.3 4599.93 -12388.9; ...
-4324.48 4609.12 -12388.9; ...
-4320.81 4596.26 -12396.2; ...
-4306.12 4609.12 -12388.9; ...
-4315.3 4618.3 -12388.9; ...
-4306.12 4618.3 -12388.9; ...
-4296.94 4618.3 -12388.9; ...
-4306.12 4627.48 -12388.9; ...
-4278.57 4618.3 -12388.9; ...
-4269.39 4627.48 -12388.9; ...
-4296.94 4636.66 -12388.9; ...
-4287.76 4645.84 -12388.9; ...
-4260.21 4636.66 -12388.9; ...
-4251.03 4645.84 -12388.9; ...
-4278.57 4655.02 -12388.9; ...
-4260.21 4655.02 -12388.9; ...
-4251.03 4655.02 -12388.9; ...
-4241.85 4655.02 -12388.9; ...
-4251.03 4664.2 -12388.9; ...
-4223.49 4655.02 -12388.9; ...
-4214.3 4664.2 -12388.9; ...
-4241.85 4673.39 -12388.9; ...
-4223.49 4682.57 -12398.1; ...
-4223.49 4673.39 -12388.9; ...
-4214.3 4673.39 -12388.9; ...
-4205.12 4673.39 -12388.9; ...
-4214.3 4682.57 -12388.9; ...
-4210.63 4669.71 -12396.2; ...
-4195.94 4682.57 -12388.9; ...
-4205.12 4691.75 -12388.9; ...
-4195.94 4691.75 -12388.9; ...
-4186.76 4691.75 -12388.9; ...
-4195.94 4700.93 -12388.9; ...
-4168.4 4691.75 -12388.9; ...
-4159.22 4700.93 -12388.9; ...
-4186.76 4710.11 -12388.9; ...
-4168.4 4710.11 -12388.9; ...
-4159.22 4710.11 -12388.9; ...
-4150.03 4710.11 -12388.9; ...
-4159.22 4719.29 -12388.9; ...
-4131.67 4710.11 -12388.9; ...
-4122.49 4719.29 -12388.9; ...
-4150.03 4728.48 -12388.9; ...
-4131.67 4728.48 -12388.9; ...
-4122.49 4728.48 -12388.9; ...
-4113.31 4728.48 -12388.9; ...
-4122.49 4737.66 -12388.9; ...
-4094.94 4728.48 -12388.9; ...
-4085.76 4737.66 -12388.9; ...
-4113.31 4746.84 -12388.9; ...
-4104.13 4756.02 -12388.9; ...
-4076.58 4746.84 -12388.9; ...
-4067.4 4756.02 -12388.9; ...
-4094.94 4765.2 -12388.9; ...
-4076.58 4765.2 -12388.9; ...
-4067.4 4765.2 -12388.9; ...
-4058.22 4765.2 -12388.9; ...
-4067.4 4774.38 -12388.9; ...
-4049.04 4774.38 -12388.9; ...
-4058.22 4783.56 -12388.9; ...
-4049.04 4783.56 -12388.9; ...
-4039.86 4783.56 -12388.9; ...
-4049.04 4792.75 -12388.9; ...
-4021.49 4792.75 -12398.1; ...
-4021.49 4783.56 -12388.9; ...
-4012.31 4792.75 -12388.9; ...
-4039.86 4801.93 -12388.9; ...
-4030.67 4811.11 -12388.9; ...
-4034.35 4805.6 -12399.9; ...
-4003.13 4801.93 -12388.9; ...
-3993.95 4811.11 -12388.9; ...
-4021.49 4820.29 -12388.9; ...
-4012.31 4829.47 -12388.9; ...
-3984.77 4820.29 -12388.9; ...
-3975.59 4829.47 -12388.9; ...
-4003.13 4838.65 -12388.9; ...
-3984.77 4847.83 -12398.1; ...
-3984.77 4838.65 -12388.9; ...
-3975.59 4838.65 -12388.9; ...
-3966.4 4838.65 -12388.9; ...
-3975.59 4847.83 -12388.9; ...
-3971.91 4834.98 -12396.2; ...
-3957.22 4847.83 -12388.9; ...
-3966.4 4857.02 -12388.9; ...
-3957.22 4857.02 -12388.9; ...
-3948.04 4857.02 -12388.9; ...
-3957.22 4866.2 -12388.9; ...
-3938.86 4866.2 -12388.9; ...
-3948.04 4875.38 -12388.9; ...
-3938.86 4875.38 -12388.9; ...
-3929.68 4875.38 -12388.9; ...
-3938.86 4884.56 -12388.9; ...
-3920.5 4884.56 -12388.9; ...
-3929.68 4893.74 -12388.9; ...
-3920.5 4893.74 -12388.9; ...
-3911.31 4893.74 -12388.9; ...
-3920.5 4902.92 -12388.9; ...
-3902.13 4902.92 -12388.9; ...
-3911.31 4912.11 -12388.9; ...
-3902.13 4912.11 -12388.9; ...
-3892.95 4912.11 -12388.9; ...
-3902.13 4921.29 -12388.9; ...
-3874.59 4921.29 -12398.1; ...
-3874.59 4912.11 -12388.9; ...
-3865.41 4921.29 -12388.9; ...
-3892.95 4930.47 -12388.9; ...
-3883.77 4939.65 -12388.9; ...
-3887.44 4934.14 -12399.9; ...
-3856.23 4930.47 -12388.9; ...
-3847.04 4939.65 -12388.9; ...
-3874.59 4948.83 -12388.9; ...
-3865.41 4958.01 -12388.9; ...
-3837.86 4948.83 -12388.9; ...
-3828.68 4958.01 -12388.9; ...
-3856.23 4967.19 -12388.9; ...
-3847.04 4976.38 -12388.9; ...
-3819.5 4967.19 -12388.9; ...
-3810.32 4976.38 -12388.9; ...
-3837.86 4985.56 -12388.9; ...
-3828.68 4994.74 -12388.9; ...
-3801.14 4985.56 -12388.9; ...
-3791.96 4994.74 -12388.9; ...
-3819.5 5003.92 -12388.9; ...
-3810.32 5013.1 -12388.9; ...
-3782.77 5003.92 -12388.9; ...
-3773.59 5013.1 -12388.9; ...
-3801.14 5022.28 -12388.9; ...
-3791.96 5031.46 -12388.9; ...
-3764.41 5022.28 -12388.9; ...
-3755.23 5031.46 -12388.9; ...
-3782.77 5040.65 -12388.9; ...
-3773.59 5049.83 -12388.9; ...
-3746.05 5040.65 -12388.9; ...
-3736.87 5049.83 -12388.9; ...
-3764.41 5059.01 -12388.9; ...
-3755.23 5068.19 -12388.9; ...
-3727.68 5059.01 -12388.9; ...
-3718.5 5068.19 -12388.9; ...
-3746.05 5077.37 -12388.9; ...
-3727.68 5077.37 -12388.9; ...
-3718.5 5077.37 -12388.9; ...
-3709.32 5077.37 -12388.9; ...
-3718.5 5086.55 -12388.9; ...
-3700.14 5086.55 -12388.9; ...
-3709.32 5095.74 -12388.9; ...
-3700.14 5095.74 -12388.9; ...
-3690.96 5095.74 -12388.9; ...
-3700.14 5104.92 -12388.9; ...
-3672.6 5095.74 -12388.9; ...
-3663.41 5104.92 -12388.9; ...
-3690.96 5114.1 -12388.9; ...
-3681.78 5123.28 -12388.9; ...
-3654.23 5114.1 -12388.9; ...
-3645.05 5123.28 -12388.9; ...
-3672.6 5132.46 -12388.9; ...
-3654.23 5132.46 -12388.9; ...
-3645.05 5132.46 -12388.9; ...
-3635.87 5132.46 -12388.9; ...
-3645.05 5141.64 -12388.9; ...
-3617.51 5132.46 -12388.9; ...
-3608.33 5141.64 -12388.9; ...
-3635.87 5150.82 -12388.9; ...
-3617.51 5160.01 -12398.1; ...
-3626.69 5160.01 -12388.9; ...
-3599.14 5150.82 -12388.9; ...
-3604.65 5147.15 -12399.9; ...
-3580.78 5160.01 -12398.1; ...
-3589.96 5160.01 -12388.9; ...
-3617.51 5169.19 -12388.9; ...
-3599.14 5169.19 -12388.9; ...
-3589.96 5169.19 -12388.9; ...
-3580.78 5169.19 -12388.9; ...
-3589.96 5178.37 -12388.9; ...
-3593.64 5172.86 -12396.2; ...
-3562.42 5169.19 -12388.9; ...
-3553.24 5178.37 -12388.9; ...
-3580.78 5187.55 -12388.9; ...
-3562.42 5187.55 -12388.9; ...
-3553.24 5187.55 -12388.9; ...
-3544.05 5187.55 -12388.9; ...
-3553.24 5196.73 -12388.9; ...
-3525.69 5187.55 -12388.9; ...
-3516.51 5196.73 -12388.9; ...
-3544.05 5205.91 -12388.9; ...
-3534.87 5215.1 -12388.9; ...
-3507.33 5205.91 -12388.9; ...
-3498.15 5215.1 -12388.9; ...
-3525.69 5224.28 -12388.9; ...
-3516.51 5233.46 -12388.9; ...
-3488.97 5224.28 -12388.9; ...
-3479.78 5233.46 -12388.9; ...
-3507.33 5242.64 -12388.9; ...
-3498.15 5251.82 -12388.9; ...
-3470.6 5242.64 -12388.9; ...
-3461.42 5251.82 -12388.9; ...
-3488.97 5261 -12388.9; ...
-3470.6 5270.18 -12398.1; ...
-3479.78 5270.18 -12388.9; ...
-3452.24 5261 -12388.9; ...
-3457.75 5257.33 -12399.9; ...
-3443.06 5270.18 -12388.9; ...
-3470.6 5279.37 -12388.9; ...
-3452.24 5279.37 -12388.9; ...
-3443.06 5279.37 -12388.9; ...
-3433.88 5279.37 -12388.9; ...
-3443.06 5288.55 -12388.9; ...
-3424.7 5288.55 -12388.9; ...
-3433.88 5297.73 -12388.9; ...
-3424.7 5297.73 -12388.9; ...
-3415.51 5297.73 -12388.9; ...
-3424.7 5306.91 -12388.9; ...
-3397.15 5306.91 -12398.1; ...
-3397.15 5297.73 -12388.9; ...
-3387.97 5306.91 -12388.9; ...
-3415.51 5316.09 -12388.9; ...
-3406.33 5325.27 -12388.9; ...
-3410.01 5319.76 -12399.9; ...
-3378.79 5316.09 -12388.9; ...
-3369.61 5325.27 -12388.9; ...
-3397.15 5334.45 -12388.9; ...
-3387.97 5343.64 -12388.9; ...
-3360.43 5334.45 -12388.9; ...
-3351.24 5343.64 -12388.9; ...
-3378.79 5352.82 -12388.9; ...
-3360.43 5352.82 -12388.9; ...
-3351.24 5352.82 -12388.9; ...
-3342.06 5352.82 -12388.9; ...
-3351.24 5362 -12388.9; ...
-3323.7 5362 -12398.1; ...
-3323.7 5352.82 -12388.9; ...
-3314.52 5362 -12388.9; ...
-3342.06 5371.18 -12388.9; ...
-3332.88 5380.36 -12388.9; ...
-3336.55 5374.85 -12399.9; ...
-3305.34 5371.18 -12388.9; ...
-3296.15 5380.36 -12388.9; ...
-3323.7 5389.54 -12388.9; ...
-3305.34 5389.54 -12388.9; ...
-3296.15 5389.54 -12388.9; ...
-3286.97 5389.54 -12388.9; ...
-3296.15 5398.73 -12388.9; ...
-3268.61 5389.54 -12388.9; ...
-3259.43 5398.73 -12388.9; ...
-3286.97 5407.91 -12388.9; ...
-3277.79 5417.09 -12388.9; ...
-3250.25 5407.91 -12388.9; ...
-3241.07 5417.09 -12388.9; ...
-3268.61 5426.27 -12388.9; ...
-3250.25 5426.27 -12388.9; ...
-3241.07 5426.27 -12388.9; ...
-3231.88 5426.27 -12388.9; ...
-3241.07 5435.45 -12388.9; ...
-3213.52 5435.45 -12398.1; ...
-3213.52 5426.27 -12388.9; ...
-3204.34 5435.45 -12388.9; ...
-3231.88 5444.63 -12388.9; ...
-3222.7 5453.81 -12388.9; ...
-3226.38 5448.31 -12399.9; ...
-3195.16 5444.63 -12388.9; ...
-3185.98 5453.81 -12388.9; ...
-3213.52 5463 -12388.9; ...
-3204.34 5472.18 -12388.9; ...
-3176.79 5463 -12388.9; ...
-3167.61 5472.18 -12388.9; ...
-3195.16 5481.36 -12388.9; ...
-3185.98 5490.54 -12388.9; ...
-3158.43 5481.36 -12388.9; ...
-3149.25 5490.54 -12388.9; ...
-3176.79 5499.72 -12388.9; ...
-3167.61 5508.9 -12388.9; ...
-3140.07 5499.72 -12388.9; ...
-3130.89 5508.9 -12388.9; ...
-3158.43 5518.08 -12388.9; ...
-3149.25 5527.27 -12388.9; ...
-3130.89 5527.27 -12388.9; ...
-3140.07 5536.45 -12388.9; ...
-3130.89 5536.45 -12388.9; ...
-3121.71 5536.45 -12388.9; ...
-3130.89 5545.63 -12388.9; ...
-3112.52 5545.63 -12388.9; ...
-3121.71 5554.81 -12388.9; ...
-3112.52 5554.81 -12388.9; ...
-3103.34 5554.81 -12388.9; ...
-3112.52 5563.99 -12388.9; ...
-3094.16 5563.99 -12388.9; ...
-3112.52 5582.36 -12388.9; ...
-3084.98 5573.17 -12388.9; ...
-3075.8 5582.36 -12388.9; ...
-3103.34 5591.54 -12388.9; ...
-3094.16 5600.72 -12388.9; ...
-3066.62 5591.54 -12388.9; ...
-3057.44 5600.72 -12388.9; ...
-3084.98 5609.9 -12388.9; ...
-3075.8 5619.08 -12388.9; ...
-3048.25 5609.9 -12388.9; ...
-3039.07 5619.08 -12388.9; ...
-3066.62 5628.26 -12388.9; ...
-3057.44 5637.44 -12388.9; ...
-3029.89 5628.26 -12388.9; ...
-3020.71 5637.44 -12388.9; ...
-3048.25 5646.63 -12388.9; ...
-3039.07 5655.81 -12388.9; ...
-3011.53 5646.63 -12388.9; ...
-3002.35 5655.81 -12388.9; ...
-3029.89 5664.99 -12388.9; ...
-3011.53 5664.99 -12388.9; ...
-3002.35 5664.99 -12388.9; ...
-2993.17 5664.99 -12388.9; ...
-3002.35 5674.17 -12388.9; ...
-2974.8 5664.99 -12388.9; ...
-2965.62 5674.17 -12388.9; ...
-2993.17 5683.35 -12388.9; ...
-2983.98 5692.53 -12388.9; ...
-2956.44 5683.35 -12388.9; ...
-2947.26 5692.53 -12388.9; ...
-2974.8 5701.71 -12388.9; ...
-2965.62 5710.9 -12388.9; ...
-2938.08 5701.71 -12388.9; ...
-2928.89 5710.9 -12388.9; ...
-2956.44 5720.08 -12388.9; ...
-2938.08 5729.26 -12398.1; ...
-2938.08 5720.08 -12388.9; ...
-2928.89 5720.08 -12388.9; ...
-2919.71 5720.08 -12388.9; ...
-2928.89 5729.26 -12388.9; ...
-2925.22 5716.41 -12396.2; ...
-2910.53 5729.26 -12388.9; ...
-2919.71 5738.44 -12388.9; ...
-2910.53 5738.44 -12388.9; ...
-2901.35 5738.44 -12388.9; ...
-2910.53 5747.62 -12388.9; ...
-2892.17 5747.62 -12388.9; ...
-2901.35 5756.8 -12388.9; ...
-2892.17 5756.8 -12388.9; ...
-2882.99 5756.8 -12388.9; ...
-2892.17 5765.99 -12388.9; ...
-2873.81 5765.99 -12388.9; ...
-2882.99 5775.17 -12388.9; ...
-2873.81 5775.17 -12388.9; ...
-2864.62 5775.17 -12388.9; ...
-2873.81 5784.35 -12388.9; ...
-2855.44 5784.35 -12388.9; ...
-2864.62 5793.53 -12388.9; ...
-2855.44 5793.53 -12388.9; ...
-2846.26 5793.53 -12388.9; ...
-2855.44 5802.71 -12388.9; ...
-2837.08 5802.71 -12388.9; ...
-2846.26 5811.89 -12388.9; ...
-2837.08 5811.89 -12388.9; ...
-2827.9 5811.89 -12388.9; ...
-2837.08 5821.07 -12388.9; ...
-2809.54 5811.89 -12388.9; ...
-2800.35 5821.07 -12388.9; ...
-2827.9 5830.26 -12388.9; ...
-2818.72 5839.44 -12388.9; ...
-2791.17 5830.26 -12388.9; ...
-2781.99 5839.44 -12388.9; ...
-2809.54 5848.62 -12388.9; ...
-2800.35 5857.8 -12388.9; ...
-2772.81 5848.62 -12388.9; ...
-2763.63 5857.8 -12388.9; ...
-2791.17 5866.98 -12388.9; ...
-2781.99 5876.16 -12388.9; ...
-2754.45 5866.98 -12388.9; ...
-2745.26 5876.16 -12388.9; ...
-2772.81 5885.35 -12388.9; ...
-2763.63 5894.53 -12388.9; ...
-2736.08 5885.35 -12388.9; ...
-2726.9 5894.53 -12388.9; ...
-2754.45 5903.71 -12388.9; ...
-2736.08 5903.71 -12388.9; ...
-2726.9 5903.71 -12388.9; ...
-2717.72 5903.71 -12388.9; ...
-2726.9 5912.89 -12388.9; ...
-2708.54 5912.89 -12388.9; ...
-2717.72 5922.07 -12388.9; ...
-2708.54 5922.07 -12388.9; ...
-2699.36 5922.07 -12388.9; ...
-2708.54 5931.25 -12388.9; ...
-2690.18 5931.25 -12388.9; ...
-2699.36 5940.43 -12388.9; ...
-2690.18 5940.43 -12388.9; ...
-2680.99 5940.43 -12388.9; ...
-2690.18 5949.62 -12388.9; ...
-2671.81 5949.62 -12388.9; ...
-2680.99 5958.8 -12388.9; ...
-2671.81 5958.8 -12388.9; ...
-2662.63 5958.8 -12388.9; ...
-2671.81 5967.98 -12388.9; ...
-2644.27 5958.8 -12388.9; ...
-2635.09 5967.98 -12388.9; ...
-2662.63 5977.16 -12388.9; ...
-2653.45 5986.34 -12388.9; ...
-2625.91 5977.16 -12388.9; ...
-2616.72 5986.34 -12388.9; ...
-2644.27 5995.52 -12388.9; ...
-2635.09 6004.7 -12388.9; ...
-2607.54 5995.52 -12388.9; ...
-2598.36 6004.7 -12388.9; ...
-2625.91 6013.89 -12388.9; ...
-2616.72 6023.07 -12388.9; ...
-2589.18 6013.89 -12388.9; ...
-2580 6023.07 -12388.9; ...
-2607.54 6032.25 -12388.9; ...
-2598.36 6041.43 -12388.9; ...
-2570.82 6032.25 -12388.9; ...
-2561.63 6041.43 -12388.9; ...
-2589.18 6050.61 -12388.9; ...
-2580 6059.79 -12388.9; ...
-2552.45 6050.61 -12388.9; ...
-2543.27 6059.79 -12388.9; ...
-2570.82 6068.98 -12388.9; ...
-2561.63 6078.16 -12388.9; ...
-2534.09 6068.98 -12388.9; ...
-2524.91 6078.16 -12388.9; ...
-2552.45 6087.34 -12388.9; ...
-2543.27 6096.52 -12388.9; ...
-2515.73 6087.34 -12388.9; ...
-2506.55 6096.52 -12388.9; ...
-2534.09 6105.7 -12388.9; ...
-2524.91 6114.88 -12388.9; ...
-2497.36 6105.7 -12388.9; ...
-2488.18 6114.88 -12388.9; ...
-2515.73 6124.06 -12388.9; ...
-2506.55 6133.25 -12388.9; ...
-2479 6124.06 -12388.9; ...
-2469.82 6133.25 -12388.9; ...
-2497.36 6142.43 -12388.9; ...
-2488.18 6151.61 -12388.9; ...
-2460.64 6142.43 -12388.9; ...
-2451.46 6151.61 -12388.9; ...
-2479 6160.79 -12388.9; ...
-2460.64 6160.79 -12388.9; ...
-2451.46 6160.79 -12388.9; ...
-2442.28 6160.79 -12388.9; ...
-2451.46 6169.97 -12388.9; ...
-2433.09 6169.97 -12388.9; ...
-2442.28 6179.15 -12388.9; ...
-2433.09 6179.15 -12388.9; ...
-2423.91 6179.15 -12388.9; ...
-2433.09 6188.33 -12388.9; ...
-2405.55 6179.15 -12388.9; ...
-2396.37 6188.33 -12388.9; ...
-2423.91 6197.52 -12388.9; ...
-2414.73 6206.7 -12388.9; ...
-2387.19 6197.52 -12388.9; ...
-2378 6206.7 -12388.9; ...
-2405.55 6215.88 -12388.9; ...
-2387.19 6215.88 -12388.9; ...
-2378 6215.88 -12388.9; ...
-2368.82 6215.88 -12388.9; ...
-2378 6225.06 -12388.9; ...
-2359.64 6225.06 -12388.9; ...
-2368.82 6234.24 -12388.9; ...
-2359.64 6234.24 -12388.9; ...
-2350.46 6234.24 -12388.9; ...
-2359.64 6243.42 -12388.9; ...
-2341.28 6243.42 -12388.9; ...
-2350.46 6252.61 -12388.9; ...
-2341.28 6252.61 -12388.9; ...
-2332.1 6252.61 -12388.9; ...
-2341.28 6261.79 -12388.9; ...
-2322.92 6261.79 -12388.9; ...
-2332.1 6270.97 -12388.9; ...
-2322.92 6270.97 -12388.9; ...
-2313.73 6270.97 -12388.9; ...
-2322.92 6280.15 -12388.9; ...
-2295.37 6280.15 -12398.1; ...
-2295.37 6270.97 -12388.9; ...
-2286.19 6280.15 -12388.9; ...
-2313.73 6289.33 -12388.9; ...
-2304.55 6298.51 -12388.9; ...
-2308.23 6293 -12399.9; ...
-2277.01 6298.51 -12398.1; ...
-2277.01 6289.33 -12388.9; ...
-2267.83 6298.51 -12388.9; ...
-2295.37 6307.69 -12388.9; ...
-2286.19 6316.88 -12388.9; ...
-2289.86 6311.37 -12399.9; ...
-2258.65 6316.88 -12398.1; ...
-2258.65 6307.69 -12388.9; ...
-2249.46 6316.88 -12388.9; ...
-2277.01 6326.06 -12388.9; ...
-2267.83 6335.24 -12388.9; ...
-2271.5 6329.73 -12399.9; ...
-2240.28 6326.06 -12388.9; ...
-2231.1 6335.24 -12388.9; ...
-2258.65 6344.42 -12388.9; ...
-2249.46 6353.6 -12388.9; ...
-2221.92 6344.42 -12388.9; ...
-2212.74 6353.6 -12388.9; ...
-2240.28 6362.78 -12388.9; ...
-2221.92 6371.96 -12398.1; ...
-2221.92 6362.78 -12388.9; ...
-2212.74 6362.78 -12388.9; ...
-2203.56 6362.78 -12388.9; ...
-2212.74 6371.96 -12388.9; ...
-2209.06 6359.11 -12396.2; ...
-2194.38 6371.96 -12388.9; ...
-2203.56 6381.15 -12388.9; ...
-2194.38 6381.15 -12388.9; ...
-2185.19 6381.15 -12388.9; ...
-2194.38 6390.33 -12388.9; ...
-2166.83 6381.15 -12388.9; ...
-2157.65 6390.33 -12388.9; ...
-2185.19 6399.51 -12388.9; ...
-2176.01 6408.69 -12388.9; ...
-2148.47 6399.51 -12388.9; ...
-2139.29 6408.69 -12388.9; ...
-2166.83 6417.87 -12388.9; ...
-2148.47 6427.05 -12398.1; ...
-2148.47 6417.87 -12388.9; ...
-2139.29 6417.87 -12388.9; ...
-2130.1 6417.87 -12388.9; ...
-2139.29 6427.05 -12388.9; ...
-2135.61 6414.2 -12396.2; ...
-2120.92 6427.05 -12388.9; ...
-2130.1 6436.24 -12388.9; ...
-2120.92 6436.24 -12388.9; ...
-2111.74 6436.24 -12388.9; ...
-2120.92 6445.42 -12388.9; ...
-2102.56 6445.42 -12388.9; ...
-2111.74 6454.6 -12388.9; ...
-2102.56 6454.6 -12388.9; ...
-2093.38 6454.6 -12388.9; ...
-2102.56 6463.78 -12388.9; ...
-2075.02 6454.6 -12388.9; ...
-2065.83 6463.78 -12388.9; ...
-2093.38 6472.96 -12388.9; ...
-2084.2 6482.14 -12388.9; ...
-2056.65 6472.96 -12388.9; ...
-2047.47 6482.14 -12388.9; ...
-2075.02 6491.32 -12388.9; ...
-2056.65 6500.51 -12398.1; ...
-2056.65 6491.32 -12388.9; ...
-2047.47 6491.32 -12388.9; ...
-2038.29 6491.32 -12388.9; ...
-2047.47 6500.51 -12388.9; ...
-2043.8 6487.65 -12396.2; ...
-2029.11 6500.51 -12388.9; ...
-2038.29 6509.69 -12388.9; ...
-2029.11 6509.69 -12388.9; ...
-2019.93 6509.69 -12388.9; ...
-2029.11 6518.87 -12388.9; ...
-2001.56 6518.87 -12398.1; ...
-2001.56 6509.69 -12388.9; ...
-1992.38 6518.87 -12388.9; ...
-2019.93 6528.05 -12388.9; ...
-2010.75 6537.23 -12388.9; ...
-2014.42 6531.72 -12399.9; ...
-1983.2 6528.05 -12388.9; ...
-1974.02 6537.23 -12388.9; ...
-2001.56 6546.41 -12388.9; ...
-1992.38 6555.6 -12388.9; ...
-1964.84 6546.41 -12388.9; ...
-1955.66 6555.6 -12388.9; ...
-1983.2 6564.78 -12388.9; ...
-1974.02 6573.96 -12388.9; ...
-1946.47 6573.96 -12398.1; ...
-1946.47 6564.78 -12388.9; ...
-1937.29 6573.96 -12388.9; ...
-1964.84 6583.14 -12388.9; ...
-1955.66 6592.32 -12388.9; ...
-1959.33 6586.81 -12399.9; ...
-1928.11 6592.32 -12398.1; ...
-1928.11 6583.14 -12388.9; ...
-1918.93 6592.32 -12388.9; ...
-1946.47 6601.5 -12388.9; ...
-1937.29 6610.68 -12388.9; ...
-1940.97 6605.18 -12399.9; ...
-1909.75 6610.68 -12398.1; ...
-1909.75 6601.5 -12388.9; ...
-1900.57 6610.68 -12388.9; ...
-1928.11 6619.87 -12388.9; ...
-1918.93 6629.05 -12388.9; ...
-1922.6 6623.54 -12399.9; ...
-1891.39 6629.05 -12398.1; ...
-1891.39 6619.87 -12388.9; ...
-1882.2 6629.05 -12388.9; ...
-1909.75 6638.23 -12388.9; ...
-1900.57 6647.41 -12388.9; ...
-1904.24 6641.9 -12399.9; ...
-1873.02 6647.41 -12398.1; ...
-1873.02 6638.23 -12388.9; ...
-1863.84 6647.41 -12388.9; ...
-1891.39 6656.59 -12388.9; ...
-1882.2 6665.77 -12388.9; ...
-1885.88 6660.26 -12399.9; ...
-1854.66 6665.77 -12398.1; ...
-1854.66 6656.59 -12388.9; ...
-1845.48 6665.77 -12388.9; ...
-1873.02 6674.95 -12388.9; ...
-1863.84 6684.14 -12388.9; ...
-1867.51 6678.63 -12399.9; ...
-1836.3 6684.14 -12398.1; ...
-1836.3 6674.95 -12388.9; ...
-1827.12 6684.14 -12388.9; ...
-1854.66 6693.32 -12388.9; ...
-1845.48 6702.5 -12388.9; ...
-1849.15 6696.99 -12399.9; ...
-1817.93 6702.5 -12398.1; ...
-1817.93 6693.32 -12388.9; ...
-1808.75 6702.5 -12388.9; ...
-1836.3 6711.68 -12388.9; ...
-1827.12 6720.86 -12388.9; ...
-1830.79 6715.35 -12399.9; ...
-1799.57 6711.68 -12388.9; ...
-1790.39 6720.86 -12388.9; ...
-1817.93 6730.04 -12388.9; ...
-1808.75 6739.23 -12388.9; ...
-1781.21 6730.04 -12388.9; ...
-1772.03 6739.23 -12388.9; ...
-1799.57 6748.41 -12388.9; ...
-1790.39 6757.59 -12388.9; ...
-1762.84 6748.41 -12388.9; ...
-1753.66 6757.59 -12388.9; ...
-1781.21 6766.77 -12388.9; ...
-1772.03 6775.95 -12388.9; ...
-1744.48 6766.77 -12388.9; ...
-1735.3 6775.95 -12388.9; ...
-1762.84 6785.13 -12388.9; ...
-1753.66 6794.31 -12388.9; ...
-1726.12 6785.13 -12388.9; ...
-1716.94 6794.31 -12388.9; ...
-1744.48 6803.5 -12388.9; ...
-1726.12 6803.5 -12388.9; ...
-1716.94 6803.5 -12388.9; ...
-1707.76 6803.5 -12388.9; ...
-1716.94 6812.68 -12388.9; ...
-1698.57 6812.68 -12388.9; ...
-1707.76 6821.86 -12388.9; ...
-1698.57 6821.86 -12388.9; ...
-1689.39 6821.86 -12388.9; ...
-1698.57 6831.04 -12388.9; ...
-1671.03 6821.86 -12388.9; ...
-1661.85 6831.04 -12388.9; ...
-1689.39 6840.22 -12388.9; ...
-1680.21 6849.4 -12388.9; ...
-1652.67 6840.22 -12388.9; ...
-1643.49 6849.4 -12388.9; ...
-1671.03 6858.58 -12388.9; ...
-1661.85 6867.77 -12388.9; ...
-1634.3 6858.58 -12388.9; ...
-1625.12 6867.77 -12388.9; ...
-1652.67 6876.95 -12388.9; ...
-1634.3 6886.13 -12398.1; ...
-1634.3 6876.95 -12388.9; ...
-1625.12 6876.95 -12388.9; ...
-1615.94 6876.95 -12388.9; ...
-1625.12 6886.13 -12388.9; ...
-1621.45 6873.27 -12396.2; ...
-1606.76 6886.13 -12388.9; ...
-1615.94 6895.31 -12388.9; ...
-1606.76 6895.31 -12388.9; ...
-1597.58 6895.31 -12388.9; ...
-1606.76 6904.49 -12388.9; ...
-1588.4 6904.49 -12388.9; ...
-1597.58 6913.67 -12388.9; ...
-1588.4 6913.67 -12388.9; ...
-1579.21 6913.67 -12388.9; ...
-1588.4 6922.86 -12388.9; ...
-1570.03 6922.86 -12388.9; ...
-1579.21 6932.04 -12388.9; ...
-1570.03 6932.04 -12388.9; ...
-1560.85 6932.04 -12388.9; ...
-1570.03 6941.22 -12388.9; ...
-1542.49 6941.22 -12398.1; ...
-1542.49 6932.04 -12388.9; ...
-1533.31 6941.22 -12388.9; ...
-1560.85 6950.4 -12388.9; ...
-1551.67 6959.58 -12388.9; ...
-1555.34 6954.07 -12399.9; ...
-1524.13 6950.4 -12388.9; ...
-1514.94 6959.58 -12388.9; ...
-1542.49 6968.76 -12388.9; ...
-1533.31 6977.94 -12388.9; ...
-1505.76 6968.76 -12388.9; ...
-1496.58 6977.94 -12388.9; ...
-1524.13 6987.13 -12388.9; ...
-1514.94 6996.31 -12388.9; ...
-1487.4 6987.13 -12388.9; ...
-1478.22 6996.31 -12388.9; ...
-1505.76 7005.49 -12388.9; ...
-1496.58 7014.67 -12388.9; ...
-1469.04 7005.49 -12388.9; ...
-1459.86 7014.67 -12388.9; ...
-1487.4 7023.85 -12388.9; ...
-1478.22 7033.03 -12388.9; ...
-1450.67 7023.85 -12388.9; ...
-1441.49 7033.03 -12388.9; ...
-1469.04 7042.21 -12388.9; ...
-1450.67 7042.21 -12388.9; ...
-1441.49 7042.21 -12388.9; ...
-1432.31 7042.21 -12388.9; ...
-1441.49 7051.4 -12388.9; ...
-1423.13 7051.4 -12388.9; ...
-1432.31 7060.58 -12388.9; ...
-1423.13 7060.58 -12388.9; ...
-1413.95 7060.58 -12388.9; ...
-1423.13 7069.76 -12388.9; ...
-1404.77 7069.76 -12388.9; ...
-1413.95 7078.94 -12388.9; ...
-1404.77 7078.94 -12388.9; ...
-1395.58 7078.94 -12388.9; ...
-1404.77 7088.12 -12388.9; ...
-1377.22 7078.94 -12388.9; ...
-1368.04 7088.12 -12388.9; ...
-1395.58 7097.3 -12388.9; ...
-1386.4 7106.49 -12388.9; ...
-1358.86 7097.3 -12388.9; ...
-1349.68 7106.49 -12388.9; ...
-1377.22 7115.67 -12388.9; ...
-1368.04 7124.85 -12388.9; ...
-1340.5 7115.67 -12388.9; ...
-1331.31 7124.85 -12388.9; ...
-1358.86 7134.03 -12388.9; ...
-1349.68 7143.21 -12388.9; ...
-1322.13 7134.03 -12388.9; ...
-1312.95 7143.21 -12388.9; ...
-1340.5 7152.39 -12388.9; ...
-1331.31 7161.57 -12388.9; ...
-1303.77 7152.39 -12388.9; ...
-1285.41 7161.57 -12398.1; ...
-1285.41 7152.39 -12388.9; ...
-1276.23 7161.57 -12388.9; ...
-1322.13 7170.76 -12388.9; ...
-1312.95 7179.94 -12388.9; ...
-1267.04 7179.94 -12398.1; ...
-1267.04 7170.76 -12388.9; ...
-1257.86 7179.94 -12388.9; ...
-1303.77 7189.12 -12388.9; ...
-1294.59 7198.3 -12388.9; ...
-1248.68 7198.3 -12398.1; ...
-1248.68 7189.12 -12388.9; ...
-1239.5 7198.3 -12388.9; ...
-1285.41 7207.48 -12388.9; ...
-1276.23 7216.66 -12388.9; ...
-1230.32 7216.66 -12398.1; ...
-1230.32 7207.48 -12388.9; ...
-1221.14 7216.66 -12388.9; ...
-1267.04 7225.85 -12388.9; ...
-1257.86 7235.03 -12388.9; ...
-1211.96 7235.03 -12398.1; ...
-1211.96 7225.85 -12388.9; ...
-1202.77 7235.03 -12388.9; ...
-1248.68 7244.21 -12388.9; ...
-1239.5 7253.39 -12388.9; ...
-1193.59 7253.39 -12398.1; ...
-1193.59 7244.21 -12388.9; ...
-1184.41 7253.39 -12388.9; ...
-1230.32 7262.57 -12388.9; ...
-1221.14 7271.75 -12388.9; ...
-1175.23 7262.57 -12388.9; ...
-1166.05 7271.75 -12388.9; ...
-1211.96 7280.93 -12388.9; ...
-1202.77 7290.12 -12388.9; ...
-1156.87 7280.93 -12388.9; ...
-1147.68 7290.12 -12388.9; ...
-1193.59 7299.3 -12388.9; ...
-1175.23 7308.48 -12398.1; ...
-1175.23 7299.3 -12388.9; ...
-1166.05 7308.48 -12388.9; ...
-1138.5 7299.3 -12388.9; ...
-1129.32 7308.48 -12388.9; ...
-1156.87 7317.66 -12388.9; ...
-1147.68 7326.84 -12388.9; ...
-1120.14 7317.66 -12388.9; ...
-1101.78 7326.84 -12398.1; ...
-1101.78 7317.66 -12388.9; ...
-1092.6 7326.84 -12388.9; ...
-1138.5 7336.02 -12388.9; ...
-1129.32 7345.2 -12388.9; ...
-1083.41 7345.2 -12398.1; ...
-1083.41 7336.02 -12388.9; ...
-1074.23 7345.2 -12388.9; ...
-1120.14 7354.39 -12388.9; ...
-1101.78 7363.57 -12398.1; ...
-1101.78 7354.39 -12388.9; ...
-1092.6 7363.57 -12388.9; ...
-1065.05 7354.39 -12388.9; ...
-1055.87 7363.57 -12388.9; ...
-1083.41 7381.93 -12398.1; ...
-1083.41 7372.75 -12388.9; ...
-1074.23 7381.93 -12388.9; ...
-1046.69 7372.75 -12388.9; ...
-1037.51 7381.93 -12388.9; ...
-1065.05 7400.29 -12398.1; ...
-1065.05 7391.11 -12388.9; ...
-1055.87 7400.29 -12388.9; ...
-1028.32 7391.11 -12388.9; ...
-1009.96 7400.29 -12398.1; ...
-1009.96 7391.11 -12388.9; ...
-1000.78 7400.29 -12388.9; ...
-1046.69 7418.66 -12398.1; ...
-1046.69 7409.48 -12388.9; ...
-1037.51 7418.66 -12388.9; ...
-991.599 7418.66 -12398.1; ...
-991.599 7409.48 -12388.9; ...
-982.417 7418.66 -12388.9; ...
-1028.32 7437.02 -12398.1; ...
-1028.32 7427.84 -12388.9; ...
-1019.14 7437.02 -12388.9; ...
-973.236 7437.02 -12398.1; ...
-973.236 7427.84 -12388.9; ...
-964.055 7437.02 -12388.9; ...
-1009.96 7455.38 -12398.1; ...
-1009.96 7446.2 -12388.9; ...
-1000.78 7455.38 -12388.9; ...
-954.873 7455.38 -12398.1; ...
-954.873 7446.2 -12388.9; ...
-936.51 7455.38 -12398.1; ...
-936.51 7446.2 -12388.9; ...
-927.329 7455.38 -12388.9; ...
-991.599 7473.75 -12398.1; ...
-991.599 7464.56 -12388.9; ...
-982.417 7473.75 -12388.9; ...
-918.147 7473.75 -12398.1; ...
-918.147 7464.56 -12388.9; ...
-908.965 7473.75 -12388.9; ...
-973.236 7492.11 -12398.1; ...
-973.236 7482.93 -12388.9; ...
-964.055 7492.11 -12388.9; ...
-899.784 7492.11 -12398.1; ...
-899.784 7482.93 -12388.9; ...
-890.603 7492.11 -12388.9; ...
-954.873 7510.47 -12398.1; ...
-954.873 7501.29 -12388.9; ...
-945.691 7510.47 -12388.9; ...
-881.421 7510.47 -12398.1; ...
-881.421 7501.29 -12388.9; ...
-872.239 7510.47 -12388.9; ...
-936.51 7528.83 -12398.1; ...
-936.51 7519.65 -12388.9; ...
-918.147 7528.83 -12398.1; ...
-918.147 7519.65 -12388.9; ...
-908.965 7528.83 -12388.9; ...
-863.058 7528.83 -12398.1; ...
-863.058 7519.65 -12388.9; ...
-853.876 7528.83 -12388.9; ...
-899.784 7547.2 -12398.1; ...
-899.784 7538.02 -12388.9; ...
-890.603 7547.2 -12388.9; ...
-844.695 7547.2 -12398.1; ...
-844.695 7538.02 -12388.9; ...
-835.514 7547.2 -12388.9; ...
-881.421 7565.56 -12398.1; ...
-881.421 7556.38 -12388.9; ...
-872.239 7565.56 -12388.9; ...
-826.332 7565.56 -12398.1; ...
-826.332 7556.38 -12388.9; ...
-817.15 7565.56 -12388.9; ...
-863.058 7583.92 -12398.1; ...
-863.058 7574.74 -12388.9; ...
-853.876 7583.92 -12388.9; ...
-807.969 7583.92 -12398.1; ...
-807.969 7574.74 -12388.9; ...
-798.788 7583.92 -12388.9; ...
-844.695 7602.29 -12398.1; ...
-844.695 7593.11 -12388.9; ...
-835.514 7602.29 -12388.9; ...
-789.606 7602.29 -12398.1; ...
-789.606 7593.11 -12388.9; ...
-780.424 7602.29 -12388.9; ...
-826.332 7620.65 -12398.1; ...
-826.332 7611.47 -12388.9; ...
-817.15 7620.65 -12388.9; ...
-771.243 7620.65 -12398.1; ...
-771.243 7611.47 -12388.9; ...
-762.062 7620.65 -12388.9; ...
-807.969 7639.01 -12398.1; ...
-807.969 7629.83 -12388.9; ...
-798.788 7639.01 -12388.9; ...
-752.88 7639.01 -12398.1; ...
-752.88 7629.83 -12388.9; ...
-743.699 7639.01 -12388.9; ...
-789.606 7648.19 -12388.9; ...
-780.424 7657.38 -12388.9; ...
-734.517 7657.38 -12398.1; ...
-734.517 7648.19 -12388.9; ...
-725.335 7657.38 -12388.9; ...
-771.243 7666.56 -12388.9; ...
-762.062 7675.74 -12388.9; ...
-716.154 7675.74 -12398.1; ...
-716.154 7666.56 -12388.9; ...
-706.973 7675.74 -12388.9; ...
-752.88 7684.92 -12388.9; ...
-743.699 7694.1 -12388.9; ...
-697.791 7694.1 -12398.1; ...
-697.791 7684.92 -12388.9; ...
-688.609 7694.1 -12388.9; ...
-734.517 7703.28 -12388.9; ...
-725.335 7712.46 -12388.9; ...
-679.428 7703.28 -12388.9; ...
-670.247 7712.46 -12388.9; ...
-716.154 7721.65 -12388.9; ...
-697.791 7730.83 -12398.1; ...
-706.973 7730.83 -12388.9; ...
-661.065 7721.65 -12388.9; ...
-651.884 7730.83 -12388.9; ...
-697.791 7740.01 -12388.9; ...
-679.428 7749.19 -12398.1; ...
-688.609 7749.19 -12388.9; ...
-642.702 7740.01 -12388.9; ...
-633.521 7749.19 -12388.9; ...
-679.428 7758.37 -12388.9; ...
-661.065 7758.37 -12388.9; ...
-651.884 7767.55 -12388.9; ...
-5912.88 3195.16 -12379.7; ...
-5912.88 3204.35 -12370.5; ...
-5894.52 3213.53 -12379.7; ...
-5903.7 3213.53 -12370.5; ...
-5931.24 3222.71 -12370.5; ...
-5922.06 3231.89 -12370.5; ...
-5894.52 3222.71 -12370.5; ...
-5876.16 3231.89 -12379.7; ...
-5885.34 3231.89 -12370.5; ...
-5912.88 3250.25 -12379.7; ...
-5912.88 3241.07 -12370.5; ...
-5903.7 3250.25 -12370.5; ...
-5876.16 3241.07 -12370.5; ...
-5857.79 3250.25 -12379.7; ...
-5866.97 3250.25 -12370.5; ...
-5903.7 3268.62 -12370.5; ...
-5857.79 3259.43 -12370.5; ...
-5839.43 3268.62 -12379.7; ...
-5848.61 3268.62 -12370.5; ...
-5894.52 3277.8 -12370.5; ...
-5885.34 3286.98 -12370.5; ...
-5839.43 3277.8 -12370.5; ...
-5821.07 3286.98 -12379.7; ...
-5830.25 3286.98 -12370.5; ...
-5876.16 3296.16 -12370.5; ...
-5866.97 3305.34 -12370.5; ...
-5821.07 3296.16 -12370.5; ...
-5802.7 3305.34 -12379.7; ...
-5811.88 3305.34 -12370.5; ...
-5857.79 3314.52 -12370.5; ...
-5848.61 3323.7 -12370.5; ...
-5802.7 3314.52 -12370.5; ...
-5784.34 3323.7 -12379.7; ...
-5793.52 3323.7 -12370.5; ...
-5839.43 3332.89 -12370.5; ...
-5830.25 3342.07 -12370.5; ...
-5784.34 3332.89 -12370.5; ...
-5765.98 3342.07 -12379.7; ...
-5775.16 3342.07 -12370.5; ...
-5821.07 3351.25 -12370.5; ...
-5811.88 3360.43 -12370.5; ...
-5765.98 3351.25 -12370.5; ...
-5747.61 3360.43 -12379.7; ...
-5756.8 3360.43 -12370.5; ...
-5802.7 3369.61 -12370.5; ...
-5793.52 3378.79 -12370.5; ...
-5747.61 3369.61 -12370.5; ...
-5729.25 3378.79 -12379.7; ...
-5738.43 3378.79 -12370.5; ...
-5784.34 3397.16 -12379.7; ...
-5784.34 3387.98 -12370.5; ...
-5775.16 3397.16 -12370.5; ...
-5729.25 3387.98 -12370.5; ...
-5710.89 3397.16 -12379.7; ...
-5720.07 3397.16 -12370.5; ...
-5765.98 3415.52 -12379.7; ...
-5765.98 3406.34 -12370.5; ...
-5747.61 3415.52 -12379.7; ...
-5747.61 3406.34 -12370.5; ...
-5738.43 3415.52 -12370.5; ...
-5710.89 3406.34 -12370.5; ...
-5692.53 3415.52 -12379.7; ...
-5701.71 3415.52 -12370.5; ...
-5674.16 3415.52 -12379.7; ...
-5729.25 3424.7 -12370.5; ...
-5720.07 3433.88 -12370.5; ...
-5692.53 3424.7 -12370.5; ...
-5674.16 3424.7 -12370.5; ...
-5655.8 3433.88 -12379.7; ...
-5664.98 3433.88 -12370.5; ...
-5710.89 3443.06 -12370.5; ...
-5701.71 3452.25 -12370.5; ...
-5655.8 3443.06 -12370.5; ...
-5637.44 3452.25 -12379.7; ...
-5646.62 3452.25 -12370.5; ...
-5692.53 3461.43 -12370.5; ...
-5674.16 3461.43 -12370.5; ...
-5664.98 3470.61 -12370.5; ...
-5637.44 3461.43 -12370.5; ...
-5619.07 3470.61 -12379.7; ...
-5628.25 3470.61 -12370.5; ...
-5655.8 3479.79 -12370.5; ...
-5646.62 3488.97 -12370.5; ...
-5619.07 3479.79 -12370.5; ...
-5600.71 3488.97 -12379.7; ...
-5609.89 3488.97 -12370.5; ...
-5637.44 3498.15 -12370.5; ...
-5619.07 3507.33 -12379.7; ...
-5628.25 3507.33 -12370.5; ...
-5600.71 3498.15 -12370.5; ...
-5582.35 3507.33 -12379.7; ...
-5591.53 3507.33 -12370.5; ...
-5563.98 3507.33 -12379.7; ...
-5619.07 3516.52 -12370.5; ...
-5600.71 3525.7 -12379.7; ...
-5609.89 3525.7 -12370.5; ...
-5582.35 3516.52 -12370.5; ...
-5563.98 3516.52 -12370.5; ...
-5545.62 3525.7 -12379.7; ...
-5554.8 3525.7 -12370.5; ...
-5600.71 3534.88 -12370.5; ...
-5582.35 3544.06 -12379.7; ...
-5591.53 3544.06 -12370.5; ...
-5545.62 3534.88 -12370.5; ...
-5527.26 3544.06 -12379.7; ...
-5536.44 3544.06 -12370.5; ...
-5508.9 3544.06 -12379.7; ...
-5582.35 3553.24 -12370.5; ...
-5563.98 3562.42 -12379.7; ...
-5573.17 3562.42 -12370.5; ...
-5545.62 3562.42 -12379.7; ...
-5527.26 3553.24 -12370.5; ...
-5508.9 3553.24 -12370.5; ...
-5490.53 3562.42 -12379.7; ...
-5499.71 3562.42 -12370.5; ...
-5563.98 3571.61 -12370.5; ...
-5545.62 3571.61 -12370.5; ...
-5527.26 3580.79 -12379.7; ...
-5536.44 3580.79 -12370.5; ...
-5490.53 3571.61 -12370.5; ...
-5472.17 3580.79 -12379.7; ...
-5481.35 3580.79 -12370.5; ...
-5453.81 3580.79 -12379.7; ...
-5527.26 3589.97 -12370.5; ...
-5508.9 3599.15 -12379.7; ...
-5518.08 3599.15 -12370.5; ...
-5472.17 3589.97 -12370.5; ...
-5453.81 3589.97 -12370.5; ...
-5435.44 3599.15 -12379.7; ...
-5444.62 3599.15 -12370.5; ...
-5508.9 3608.33 -12370.5; ...
-5490.53 3617.51 -12379.7; ...
-5499.71 3617.51 -12370.5; ...
-5435.44 3617.51 -12379.7; ...
-5444.62 3617.51 -12370.5; ...
-5490.53 3626.69 -12370.5; ...
-5472.17 3635.88 -12379.7; ...
-5481.35 3635.88 -12370.5; ...
-5435.44 3626.69 -12370.5; ...
-5426.26 3635.88 -12370.5; ...
-5472.17 3645.06 -12370.5; ...
-5453.81 3654.24 -12379.7; ...
-5462.99 3654.24 -12370.5; ...
-5417.08 3645.06 -12370.5; ...
-5407.9 3654.24 -12370.5; ...
-5453.81 3663.42 -12370.5; ...
-5435.44 3672.6 -12379.7; ...
-5444.62 3672.6 -12370.5; ...
-5407.9 3672.6 -12370.5; ...
-5435.44 3681.78 -12370.5; ...
-5417.08 3690.97 -12379.7; ...
-5426.26 3690.97 -12370.5; ...
-5398.72 3681.78 -12370.5; ...
-5404.23 3678.11 -12381.5; ...
-5389.54 3690.97 -12370.5; ...
-5417.08 3700.15 -12370.5; ...
-5407.9 3709.33 -12370.5; ...
-5380.35 3700.15 -12370.5; ...
-5371.17 3709.33 -12370.5; ...
-5398.72 3718.51 -12370.5; ...
-5389.54 3727.69 -12370.5; ...
-5361.99 3718.51 -12370.5; ...
-5352.81 3727.69 -12370.5; ...
-5380.35 3736.87 -12370.5; ...
-5371.17 3746.05 -12370.5; ...
-5343.63 3736.87 -12370.5; ...
-5334.45 3746.05 -12370.5; ...
-5361.99 3755.24 -12370.5; ...
-5352.81 3764.42 -12370.5; ...
-5325.27 3755.24 -12370.5; ...
-5316.08 3764.42 -12370.5; ...
-5343.63 3773.6 -12370.5; ...
-5334.45 3782.78 -12370.5; ...
-5306.9 3773.6 -12370.5; ...
-5297.72 3782.78 -12370.5; ...
-5325.27 3791.96 -12370.5; ...
-5316.08 3801.14 -12370.5; ...
-5288.54 3791.96 -12370.5; ...
-5279.36 3801.14 -12370.5; ...
-5306.9 3810.32 -12370.5; ...
-5288.54 3819.51 -12379.7; ...
-5288.54 3810.32 -12370.5; ...
-5279.36 3810.32 -12370.5; ...
-5270.18 3810.32 -12370.5; ...
-5279.36 3819.51 -12370.5; ...
-5275.69 3806.65 -12377.9; ...
-5261 3819.51 -12370.5; ...
-5270.18 3828.69 -12370.5; ...
-5261 3828.69 -12370.5; ...
-5251.81 3828.69 -12370.5; ...
-5261 3837.87 -12370.5; ...
-5233.45 3828.69 -12370.5; ...
-5224.27 3837.87 -12370.5; ...
-5251.81 3847.05 -12370.5; ...
-5233.45 3856.23 -12379.7; ...
-5233.45 3847.05 -12370.5; ...
-5224.27 3847.05 -12370.5; ...
-5215.09 3847.05 -12370.5; ...
-5224.27 3856.23 -12370.5; ...
-5220.6 3843.38 -12377.9; ...
-5205.91 3856.23 -12370.5; ...
-5215.09 3865.41 -12370.5; ...
-5205.91 3865.41 -12370.5; ...
-5196.72 3865.41 -12370.5; ...
-5205.91 3874.6 -12370.5; ...
-5187.54 3874.6 -12370.5; ...
-5196.72 3883.78 -12370.5; ...
-5187.54 3883.78 -12370.5; ...
-5178.36 3883.78 -12370.5; ...
-5187.54 3892.96 -12370.5; ...
-5160 3883.78 -12370.5; ...
-5150.82 3892.96 -12370.5; ...
-5178.36 3902.14 -12370.5; ...
-5160 3911.32 -12379.7; ...
-5160 3902.14 -12370.5; ...
-5150.82 3902.14 -12370.5; ...
-5141.64 3902.14 -12370.5; ...
-5150.82 3911.32 -12370.5; ...
-5147.14 3898.47 -12377.9; ...
-5132.45 3911.32 -12370.5; ...
-5141.64 3920.5 -12370.5; ...
-5132.45 3920.5 -12370.5; ...
-5123.27 3920.5 -12370.5; ...
-5132.45 3929.68 -12370.5; ...
-5104.91 3929.68 -12379.7; ...
-5104.91 3920.5 -12370.5; ...
-5095.73 3929.68 -12370.5; ...
-5123.27 3938.87 -12370.5; ...
-5114.09 3948.05 -12370.5; ...
-5117.76 3942.54 -12381.5; ...
-5086.55 3938.87 -12370.5; ...
-5077.37 3948.05 -12370.5; ...
-5104.91 3957.23 -12370.5; ...
-5095.73 3966.41 -12370.5; ...
-5068.18 3957.23 -12370.5; ...
-5059 3966.41 -12370.5; ...
-5086.55 3975.59 -12370.5; ...
-5068.18 3984.77 -12379.7; ...
-5068.18 3975.59 -12370.5; ...
-5059 3975.59 -12370.5; ...
-5049.82 3975.59 -12370.5; ...
-5059 3984.77 -12370.5; ...
-5055.33 3971.92 -12377.9; ...
-5040.64 3984.77 -12370.5; ...
-5049.82 3993.95 -12370.5; ...
-5040.64 3993.95 -12370.5; ...
-5031.46 3993.95 -12370.5; ...
-5040.64 4003.14 -12370.5; ...
-5013.09 4003.14 -12379.7; ...
-5013.09 3993.95 -12370.5; ...
-5003.91 4003.14 -12370.5; ...
-5031.46 4012.32 -12370.5; ...
-5022.28 4021.5 -12370.5; ...
-5025.95 4015.99 -12381.5; ...
-4994.73 4012.32 -12370.5; ...
-4985.55 4021.5 -12370.5; ...
-5013.09 4030.68 -12370.5; ...
-5003.91 4039.86 -12370.5; ...
-4976.37 4030.68 -12370.5; ...
-4967.19 4039.86 -12370.5; ...
-4994.73 4049.04 -12370.5; ...
-4976.37 4058.23 -12379.7; ...
-4976.37 4049.04 -12370.5; ...
-4967.19 4049.04 -12370.5; ...
-4958.01 4049.04 -12370.5; ...
-4967.19 4058.23 -12370.5; ...
-4963.51 4045.37 -12377.9; ...
-4948.82 4058.23 -12370.5; ...
-4958.01 4067.41 -12370.5; ...
-4948.82 4067.41 -12370.5; ...
-4939.64 4067.41 -12370.5; ...
-4948.82 4076.59 -12370.5; ...
-4921.28 4076.59 -12379.7; ...
-4921.28 4067.41 -12370.5; ...
-4912.1 4076.59 -12370.5; ...
-4939.64 4085.77 -12370.5; ...
-4930.46 4094.95 -12370.5; ...
-4934.13 4089.44 -12381.5; ...
-4902.92 4085.77 -12370.5; ...
-4893.74 4094.95 -12370.5; ...
-4921.28 4104.13 -12370.5; ...
-4902.92 4113.31 -12379.7; ...
-4902.92 4104.13 -12370.5; ...
-4893.74 4104.13 -12370.5; ...
-4884.55 4104.13 -12370.5; ...
-4893.74 4113.31 -12370.5; ...
-4890.06 4100.46 -12377.9; ...
-4875.37 4113.31 -12370.5; ...
-4884.55 4122.5 -12370.5; ...
-4875.37 4122.5 -12370.5; ...
-4866.19 4122.5 -12370.5; ...
-4875.37 4131.68 -12370.5; ...
-4847.83 4131.68 -12379.7; ...
-4847.83 4122.5 -12370.5; ...
-4838.65 4131.68 -12370.5; ...
-4866.19 4140.86 -12370.5; ...
-4857.01 4150.04 -12370.5; ...
-4860.68 4144.53 -12381.5; ...
-4829.46 4140.86 -12370.5; ...
-4820.28 4150.04 -12370.5; ...
-4847.83 4159.22 -12370.5; ...
-4838.65 4168.4 -12370.5; ...
-4811.1 4159.22 -12370.5; ...
-4801.92 4168.4 -12370.5; ...
-4829.46 4177.58 -12370.5; ...
-4811.1 4186.77 -12379.7; ...
-4811.1 4177.58 -12370.5; ...
-4801.92 4177.58 -12370.5; ...
-4792.74 4177.58 -12370.5; ...
-4801.92 4186.77 -12370.5; ...
-4798.25 4173.91 -12377.9; ...
-4783.56 4186.77 -12370.5; ...
-4792.74 4195.95 -12370.5; ...
-4783.56 4195.95 -12370.5; ...
-4774.38 4195.95 -12370.5; ...
-4783.56 4205.13 -12370.5; ...
-4765.19 4205.13 -12370.5; ...
-4774.38 4214.31 -12370.5; ...
-4765.19 4214.31 -12370.5; ...
-4756.01 4214.31 -12370.5; ...
-4765.19 4223.49 -12370.5; ...
-4746.83 4223.49 -12370.5; ...
-4756.01 4232.67 -12370.5; ...
-4746.83 4232.67 -12370.5; ...
-4737.65 4232.67 -12370.5; ...
-4746.83 4241.86 -12370.5; ...
-4719.29 4241.86 -12379.7; ...
-4719.29 4232.67 -12370.5; ...
-4710.1 4241.86 -12370.5; ...
-4737.65 4251.04 -12370.5; ...
-4728.47 4260.22 -12370.5; ...
-4732.14 4254.71 -12381.5; ...
-4700.92 4251.04 -12370.5; ...
-4691.74 4260.22 -12370.5; ...
-4719.29 4269.4 -12370.5; ...
-4710.1 4278.58 -12370.5; ...
-4682.56 4269.4 -12370.5; ...
-4673.38 4278.58 -12370.5; ...
-4700.92 4287.76 -12370.5; ...
-4691.74 4296.94 -12370.5; ...
-4664.2 4287.76 -12370.5; ...
-4655.02 4296.94 -12370.5; ...
-4682.56 4306.13 -12370.5; ...
-4673.38 4315.31 -12370.5; ...
-4645.83 4306.13 -12370.5; ...
-4636.65 4315.31 -12370.5; ...
-4664.2 4324.49 -12370.5; ...
-4655.02 4333.67 -12370.5; ...
-4627.47 4324.49 -12370.5; ...
-4618.29 4333.67 -12370.5; ...
-4645.83 4342.85 -12370.5; ...
-4627.47 4352.03 -12379.7; ...
-4627.47 4342.85 -12370.5; ...
-4618.29 4342.85 -12370.5; ...
-4609.11 4342.85 -12370.5; ...
-4618.29 4352.03 -12370.5; ...
-4614.62 4339.18 -12377.9; ...
-4599.93 4352.03 -12370.5; ...
-4609.11 4361.21 -12370.5; ...
-4599.93 4361.21 -12370.5; ...
-4590.75 4361.21 -12370.5; ...
-4599.93 4370.4 -12370.5; ...
-4581.56 4370.4 -12370.5; ...
-4590.75 4379.58 -12370.5; ...
-4581.56 4379.58 -12370.5; ...
-4572.38 4379.58 -12370.5; ...
-4581.56 4388.76 -12370.5; ...
-4554.02 4379.58 -12370.5; ...
-4544.84 4388.76 -12370.5; ...
-4572.38 4397.94 -12370.5; ...
-4563.2 4407.12 -12370.5; ...
-4535.66 4397.94 -12370.5; ...
-4526.48 4407.12 -12370.5; ...
-4554.02 4416.3 -12370.5; ...
-4535.66 4425.49 -12379.7; ...
-4535.66 4416.3 -12370.5; ...
-4526.48 4416.3 -12370.5; ...
-4517.29 4416.3 -12370.5; ...
-4526.48 4425.49 -12370.5; ...
-4522.8 4412.63 -12377.9; ...
-4508.11 4425.49 -12370.5; ...
-4517.29 4434.67 -12370.5; ...
-4508.11 4434.67 -12370.5; ...
-4498.93 4434.67 -12370.5; ...
-4508.11 4443.85 -12370.5; ...
-4480.57 4443.85 -12379.7; ...
-4480.57 4434.67 -12370.5; ...
-4471.39 4443.85 -12370.5; ...
-4498.93 4453.03 -12370.5; ...
-4489.75 4462.21 -12370.5; ...
-4493.42 4456.7 -12381.5; ...
-4462.2 4453.03 -12370.5; ...
-4453.02 4462.21 -12370.5; ...
-4480.57 4471.39 -12370.5; ...
-4471.39 4480.57 -12370.5; ...
-4443.84 4471.39 -12370.5; ...
-4434.66 4480.57 -12370.5; ...
-4462.2 4489.76 -12370.5; ...
-4443.84 4498.94 -12379.7; ...
-4443.84 4489.76 -12370.5; ...
-4434.66 4489.76 -12370.5; ...
-4425.48 4489.76 -12370.5; ...
-4434.66 4498.94 -12370.5; ...
-4430.99 4486.08 -12377.9; ...
-4416.3 4498.94 -12370.5; ...
-4425.48 4517.3 -12379.7; ...
-4425.48 4508.12 -12370.5; ...
-4416.3 4508.12 -12370.5; ...
-4407.12 4508.12 -12370.5; ...
-4416.3 4517.3 -12370.5; ...
-4412.62 4504.45 -12377.9; ...
-4397.93 4517.3 -12370.5; ...
-4407.12 4535.66 -12379.7; ...
-4407.12 4526.48 -12370.5; ...
-4397.93 4526.48 -12370.5; ...
-4388.75 4526.48 -12370.5; ...
-4397.93 4535.66 -12370.5; ...
-4394.26 4522.81 -12377.9; ...
-4379.57 4535.66 -12370.5; ...
-4388.75 4554.03 -12379.7; ...
-4388.75 4544.85 -12370.5; ...
-4379.57 4544.85 -12370.5; ...
-4370.39 4544.85 -12370.5; ...
-4379.57 4554.03 -12370.5; ...
-4375.9 4541.17 -12377.9; ...
-4361.21 4554.03 -12370.5; ...
-4370.39 4572.39 -12379.7; ...
-4370.39 4563.21 -12370.5; ...
-4361.21 4563.21 -12370.5; ...
-4352.03 4563.21 -12370.5; ...
-4361.21 4572.39 -12370.5; ...
-4357.54 4559.54 -12377.9; ...
-4342.85 4572.39 -12370.5; ...
-4352.03 4590.75 -12379.7; ...
-4352.03 4581.57 -12370.5; ...
-4342.85 4581.57 -12370.5; ...
-4333.66 4581.57 -12370.5; ...
-4342.85 4590.75 -12370.5; ...
-4339.17 4577.9 -12377.9; ...
-4324.48 4590.75 -12370.5; ...
-4333.66 4599.93 -12370.5; ...
-4324.48 4599.93 -12370.5; ...
-4315.3 4599.93 -12370.5; ...
-4324.48 4609.12 -12370.5; ...
-4306.12 4609.12 -12370.5; ...
-4315.3 4618.3 -12370.5; ...
-4306.12 4618.3 -12370.5; ...
-4296.94 4618.3 -12370.5; ...
-4306.12 4627.48 -12370.5; ...
-4278.57 4618.3 -12370.5; ...
-4269.39 4627.48 -12370.5; ...
-4296.94 4636.66 -12370.5; ...
-4287.76 4645.84 -12370.5; ...
-4260.21 4636.66 -12370.5; ...
-4241.85 4645.84 -12379.7; ...
-4241.85 4636.66 -12370.5; ...
-4232.67 4645.84 -12370.5; ...
-4278.57 4655.02 -12370.5; ...
-4260.21 4655.02 -12370.5; ...
-4251.03 4664.2 -12370.5; ...
-4254.7 4658.7 -12381.5; ...
-4223.49 4655.02 -12370.5; ...
-4214.3 4664.2 -12370.5; ...
-4241.85 4673.39 -12370.5; ...
-4223.49 4673.39 -12370.5; ...
-4214.3 4673.39 -12370.5; ...
-4205.12 4673.39 -12370.5; ...
-4214.3 4682.57 -12370.5; ...
-4186.76 4682.57 -12379.7; ...
-4186.76 4673.39 -12370.5; ...
-4177.58 4682.57 -12370.5; ...
-4205.12 4691.75 -12370.5; ...
-4186.76 4691.75 -12379.7; ...
-4186.76 4700.93 -12379.7; ...
-4186.76 4691.75 -12370.5; ...
-4195.94 4691.75 -12379.7; ...
-4177.58 4691.75 -12370.5; ...
-4168.4 4691.75 -12370.5; ...
-4177.58 4700.93 -12370.5; ...
-4177.58 4691.75 -12379.7; ...
-4150.03 4700.93 -12379.7; ...
-4150.03 4691.75 -12370.5; ...
-4140.85 4700.93 -12370.5; ...
-4168.4 4710.11 -12370.5; ...
-4159.22 4719.29 -12370.5; ...
-4162.89 4713.78 -12381.5; ...
-4131.67 4710.11 -12370.5; ...
-4113.31 4719.29 -12379.7; ...
-4113.31 4710.11 -12370.5; ...
-4104.13 4719.29 -12370.5; ...
-4150.03 4728.48 -12370.5; ...
-4131.67 4728.48 -12370.5; ...
-4122.49 4737.66 -12370.5; ...
-4126.16 4732.15 -12381.5; ...
-4094.94 4728.48 -12370.5; ...
-4085.76 4737.66 -12370.5; ...
-4113.31 4746.84 -12370.5; ...
-4104.13 4756.02 -12370.5; ...
-4076.58 4746.84 -12370.5; ...
-4067.4 4756.02 -12370.5; ...
-4094.94 4765.2 -12370.5; ...
-4076.58 4765.2 -12370.5; ...
-4067.4 4765.2 -12370.5; ...
-4058.22 4765.2 -12370.5; ...
-4067.4 4774.38 -12370.5; ...
-4049.04 4774.38 -12370.5; ...
-4058.22 4783.56 -12370.5; ...
-4049.04 4783.56 -12370.5; ...
-4039.86 4783.56 -12370.5; ...
-4049.04 4792.75 -12370.5; ...
-4021.49 4783.56 -12370.5; ...
-4012.31 4792.75 -12370.5; ...
-4039.86 4801.93 -12370.5; ...
-4030.67 4811.11 -12370.5; ...
-4003.13 4801.93 -12370.5; ...
-3993.95 4811.11 -12370.5; ...
-4021.49 4820.29 -12370.5; ...
-4012.31 4829.47 -12370.5; ...
-3984.77 4820.29 -12370.5; ...
-3975.59 4829.47 -12370.5; ...
-4003.13 4838.65 -12370.5; ...
-3984.77 4838.65 -12370.5; ...
-3975.59 4838.65 -12370.5; ...
-3966.4 4838.65 -12370.5; ...
-3975.59 4847.83 -12370.5; ...
-3957.22 4847.83 -12370.5; ...
-3966.4 4857.02 -12370.5; ...
-3957.22 4857.02 -12370.5; ...
-3948.04 4857.02 -12370.5; ...
-3957.22 4866.2 -12370.5; ...
-3938.86 4866.2 -12370.5; ...
-3948.04 4875.38 -12370.5; ...
-3938.86 4875.38 -12370.5; ...
-3929.68 4875.38 -12370.5; ...
-3938.86 4884.56 -12370.5; ...
-3920.5 4884.56 -12370.5; ...
-3929.68 4893.74 -12370.5; ...
-3920.5 4893.74 -12370.5; ...
-3911.31 4893.74 -12370.5; ...
-3920.5 4902.92 -12370.5; ...
-3902.13 4902.92 -12370.5; ...
-3911.31 4912.11 -12370.5; ...
-3902.13 4912.11 -12370.5; ...
-3892.95 4912.11 -12370.5; ...
-3902.13 4921.29 -12370.5; ...
-3874.59 4912.11 -12370.5; ...
-3865.41 4921.29 -12370.5; ...
-3892.95 4930.47 -12370.5; ...
-3883.77 4939.65 -12370.5; ...
-3856.23 4930.47 -12370.5; ...
-3847.04 4939.65 -12370.5; ...
-3874.59 4948.83 -12370.5; ...
-3865.41 4958.01 -12370.5; ...
-3837.86 4948.83 -12370.5; ...
-3828.68 4958.01 -12370.5; ...
-3856.23 4967.19 -12370.5; ...
-3847.04 4976.38 -12370.5; ...
-3819.5 4967.19 -12370.5; ...
-3810.32 4976.38 -12370.5; ...
-3837.86 4985.56 -12370.5; ...
-3828.68 4994.74 -12370.5; ...
-3801.14 4985.56 -12370.5; ...
-3791.96 4994.74 -12370.5; ...
-3819.5 5003.92 -12370.5; ...
-3810.32 5013.1 -12370.5; ...
-3782.77 5003.92 -12370.5; ...
-3773.59 5013.1 -12370.5; ...
-3801.14 5022.28 -12370.5; ...
-3791.96 5031.46 -12370.5; ...
-3764.41 5022.28 -12370.5; ...
-3755.23 5031.46 -12370.5; ...
-3782.77 5040.65 -12370.5; ...
-3773.59 5049.83 -12370.5; ...
-3746.05 5040.65 -12370.5; ...
-3736.87 5049.83 -12370.5; ...
-3764.41 5059.01 -12370.5; ...
-3755.23 5068.19 -12370.5; ...
-3727.68 5059.01 -12370.5; ...
-3718.5 5068.19 -12370.5; ...
-3746.05 5077.37 -12370.5; ...
-3727.68 5077.37 -12370.5; ...
-3718.5 5077.37 -12370.5; ...
-3709.32 5077.37 -12370.5; ...
-3718.5 5086.55 -12370.5; ...
-3700.14 5086.55 -12370.5; ...
-3709.32 5095.74 -12370.5; ...
-3700.14 5095.74 -12370.5; ...
-3690.96 5095.74 -12370.5; ...
-3700.14 5104.92 -12370.5; ...
-3672.6 5095.74 -12370.5; ...
-3663.41 5104.92 -12370.5; ...
-3690.96 5114.1 -12370.5; ...
-3681.78 5123.28 -12370.5; ...
-3654.23 5114.1 -12370.5; ...
-3645.05 5123.28 -12370.5; ...
-3672.6 5132.46 -12370.5; ...
-3654.23 5132.46 -12370.5; ...
-3645.05 5132.46 -12370.5; ...
-3635.87 5132.46 -12370.5; ...
-3645.05 5141.64 -12370.5; ...
-3617.51 5132.46 -12370.5; ...
-3608.33 5141.64 -12370.5; ...
-3635.87 5150.82 -12370.5; ...
-3626.69 5160.01 -12370.5; ...
-3599.14 5150.82 -12370.5; ...
-3589.96 5160.01 -12370.5; ...
-3617.51 5169.19 -12370.5; ...
-3599.14 5169.19 -12370.5; ...
-3589.96 5169.19 -12370.5; ...
-3580.78 5169.19 -12370.5; ...
-3589.96 5178.37 -12370.5; ...
-3562.42 5169.19 -12370.5; ...
-3553.24 5178.37 -12370.5; ...
-3580.78 5187.55 -12370.5; ...
-3562.42 5196.73 -12379.7; ...
-3571.6 5196.73 -12370.5; ...
-3544.05 5187.55 -12370.5; ...
-3549.56 5183.88 -12381.5; ...
-3525.69 5196.73 -12379.7; ...
-3534.87 5196.73 -12370.5; ...
-3562.42 5205.91 -12370.5; ...
-3544.05 5205.91 -12370.5; ...
-3534.87 5205.91 -12370.5; ...
-3525.69 5205.91 -12370.5; ...
-3534.87 5215.1 -12370.5; ...
-3538.55 5209.59 -12377.9; ...
-3507.33 5215.1 -12379.7; ...
-3516.51 5215.1 -12370.5; ...
-3525.69 5224.28 -12370.5; ...
-3516.51 5224.28 -12370.5; ...
-3507.33 5224.28 -12370.5; ...
-3516.51 5233.46 -12370.5; ...
-3520.18 5227.95 -12377.9; ...
-3488.97 5224.28 -12370.5; ...
-3479.78 5233.46 -12370.5; ...
-3507.33 5242.64 -12370.5; ...
-3498.15 5251.82 -12370.5; ...
-3470.6 5242.64 -12370.5; ...
-3461.42 5251.82 -12370.5; ...
-3488.97 5261 -12370.5; ...
-3479.78 5270.18 -12370.5; ...
-3452.24 5261 -12370.5; ...
-3443.06 5270.18 -12370.5; ...
-3470.6 5279.37 -12370.5; ...
-3452.24 5279.37 -12370.5; ...
-3443.06 5279.37 -12370.5; ...
-3433.88 5279.37 -12370.5; ...
-3443.06 5288.55 -12370.5; ...
-3424.7 5288.55 -12370.5; ...
-3433.88 5297.73 -12370.5; ...
-3424.7 5297.73 -12370.5; ...
-3415.51 5297.73 -12370.5; ...
-3424.7 5306.91 -12370.5; ...
-3397.15 5297.73 -12370.5; ...
-3387.97 5306.91 -12370.5; ...
-3415.51 5316.09 -12370.5; ...
-3406.33 5325.27 -12370.5; ...
-3378.79 5316.09 -12370.5; ...
-3369.61 5325.27 -12370.5; ...
-3397.15 5334.45 -12370.5; ...
-3378.79 5343.64 -12379.7; ...
-3378.79 5334.45 -12370.5; ...
-3369.61 5334.45 -12370.5; ...
-3360.43 5334.45 -12370.5; ...
-3369.61 5343.64 -12370.5; ...
-3365.93 5330.78 -12377.9; ...
-3351.24 5343.64 -12370.5; ...
-3360.43 5352.82 -12370.5; ...
-3351.24 5352.82 -12370.5; ...
-3342.06 5352.82 -12370.5; ...
-3351.24 5362 -12370.5; ...
-3323.7 5352.82 -12370.5; ...
-3314.52 5362 -12370.5; ...
-3342.06 5371.18 -12370.5; ...
-3323.7 5380.36 -12379.7; ...
-3323.7 5371.18 -12370.5; ...
-3314.52 5371.18 -12370.5; ...
-3305.34 5371.18 -12370.5; ...
-3314.52 5380.36 -12370.5; ...
-3310.85 5367.51 -12377.9; ...
-3296.15 5380.36 -12370.5; ...
-3305.34 5389.54 -12370.5; ...
-3296.15 5389.54 -12370.5; ...
-3286.97 5389.54 -12370.5; ...
-3296.15 5398.73 -12370.5; ...
-3268.61 5389.54 -12370.5; ...
-3259.43 5398.73 -12370.5; ...
-3286.97 5407.91 -12370.5; ...
-3277.79 5417.09 -12370.5; ...
-3250.25 5407.91 -12370.5; ...
-3241.07 5417.09 -12370.5; ...
-3268.61 5426.27 -12370.5; ...
-3250.25 5426.27 -12370.5; ...
-3241.07 5426.27 -12370.5; ...
-3231.88 5426.27 -12370.5; ...
-3241.07 5435.45 -12370.5; ...
-3213.52 5426.27 -12370.5; ...
-3204.34 5435.45 -12370.5; ...
-3231.88 5444.63 -12370.5; ...
-3222.7 5453.81 -12370.5; ...
-3195.16 5444.63 -12370.5; ...
-3185.98 5453.81 -12370.5; ...
-3213.52 5463 -12370.5; ...
-3204.34 5472.18 -12370.5; ...
-3176.79 5463 -12370.5; ...
-3167.61 5472.18 -12370.5; ...
-3195.16 5481.36 -12370.5; ...
-3185.98 5490.54 -12370.5; ...
-3158.43 5481.36 -12370.5; ...
-3149.25 5490.54 -12370.5; ...
-3176.79 5499.72 -12370.5; ...
-3167.61 5508.9 -12370.5; ...
-3140.07 5499.72 -12370.5; ...
-3130.89 5508.9 -12370.5; ...
-3158.43 5518.08 -12370.5; ...
-3149.25 5527.27 -12370.5; ...
-3130.89 5527.27 -12370.5; ...
-3140.07 5536.45 -12370.5; ...
-3130.89 5536.45 -12370.5; ...
-3121.71 5536.45 -12370.5; ...
-3130.89 5545.63 -12370.5; ...
-3112.52 5545.63 -12370.5; ...
-3121.71 5554.81 -12370.5; ...
-3112.52 5554.81 -12370.5; ...
-3103.34 5554.81 -12370.5; ...
-3112.52 5563.99 -12370.5; ...
-3094.16 5563.99 -12370.5; ...
-3112.52 5582.36 -12370.5; ...
-3084.98 5573.17 -12370.5; ...
-3075.8 5582.36 -12370.5; ...
-3103.34 5591.54 -12370.5; ...
-3094.16 5600.72 -12370.5; ...
-3066.62 5591.54 -12370.5; ...
-3057.44 5600.72 -12370.5; ...
-3084.98 5609.9 -12370.5; ...
-3075.8 5619.08 -12370.5; ...
-3048.25 5609.9 -12370.5; ...
-3039.07 5619.08 -12370.5; ...
-3066.62 5628.26 -12370.5; ...
-3057.44 5637.44 -12370.5; ...
-3029.89 5628.26 -12370.5; ...
-3020.71 5637.44 -12370.5; ...
-3048.25 5646.63 -12370.5; ...
-3029.89 5655.81 -12379.7; ...
-3029.89 5646.63 -12370.5; ...
-3020.71 5646.63 -12370.5; ...
-3011.53 5646.63 -12370.5; ...
-3020.71 5655.81 -12370.5; ...
-3017.04 5642.95 -12377.9; ...
-3002.35 5655.81 -12370.5; ...
-3011.53 5664.99 -12370.5; ...
-3002.35 5664.99 -12370.5; ...
-2993.17 5664.99 -12370.5; ...
-3002.35 5674.17 -12370.5; ...
-2974.8 5664.99 -12370.5; ...
-2965.62 5674.17 -12370.5; ...
-2993.17 5683.35 -12370.5; ...
-2983.98 5692.53 -12370.5; ...
-2956.44 5683.35 -12370.5; ...
-2947.26 5692.53 -12370.5; ...
-2974.8 5701.71 -12370.5; ...
-2965.62 5710.9 -12370.5; ...
-2938.08 5701.71 -12370.5; ...
-2928.89 5710.9 -12370.5; ...
-2956.44 5720.08 -12370.5; ...
-2938.08 5720.08 -12370.5; ...
-2928.89 5720.08 -12370.5; ...
-2919.71 5720.08 -12370.5; ...
-2928.89 5729.26 -12370.5; ...
-2910.53 5729.26 -12370.5; ...
-2919.71 5738.44 -12370.5; ...
-2910.53 5738.44 -12370.5; ...
-2901.35 5738.44 -12370.5; ...
-2910.53 5747.62 -12370.5; ...
-2892.17 5747.62 -12370.5; ...
-2901.35 5756.8 -12370.5; ...
-2892.17 5756.8 -12370.5; ...
-2882.99 5756.8 -12370.5; ...
-2892.17 5765.99 -12370.5; ...
-2873.81 5765.99 -12370.5; ...
-2882.99 5775.17 -12370.5; ...
-2873.81 5775.17 -12370.5; ...
-2864.62 5775.17 -12370.5; ...
-2873.81 5784.35 -12370.5; ...
-2855.44 5784.35 -12370.5; ...
-2864.62 5793.53 -12370.5; ...
-2855.44 5793.53 -12370.5; ...
-2846.26 5793.53 -12370.5; ...
-2855.44 5802.71 -12370.5; ...
-2837.08 5802.71 -12370.5; ...
-2846.26 5811.89 -12370.5; ...
-2837.08 5811.89 -12370.5; ...
-2827.9 5811.89 -12370.5; ...
-2837.08 5821.07 -12370.5; ...
-2809.54 5811.89 -12370.5; ...
-2800.35 5821.07 -12370.5; ...
-2827.9 5830.26 -12370.5; ...
-2818.72 5839.44 -12370.5; ...
-2791.17 5830.26 -12370.5; ...
-2781.99 5839.44 -12370.5; ...
-2809.54 5848.62 -12370.5; ...
-2800.35 5857.8 -12370.5; ...
-2772.81 5848.62 -12370.5; ...
-2763.63 5857.8 -12370.5; ...
-2791.17 5866.98 -12370.5; ...
-2781.99 5876.16 -12370.5; ...
-2754.45 5866.98 -12370.5; ...
-2745.26 5876.16 -12370.5; ...
-2772.81 5885.35 -12370.5; ...
-2763.63 5894.53 -12370.5; ...
-2736.08 5885.35 -12370.5; ...
-2726.9 5894.53 -12370.5; ...
-2754.45 5903.71 -12370.5; ...
-2736.08 5903.71 -12370.5; ...
-2726.9 5903.71 -12370.5; ...
-2717.72 5903.71 -12370.5; ...
-2726.9 5912.89 -12370.5; ...
-2708.54 5912.89 -12370.5; ...
-2717.72 5922.07 -12370.5; ...
-2708.54 5922.07 -12370.5; ...
-2699.36 5922.07 -12370.5; ...
-2708.54 5931.25 -12370.5; ...
-2690.18 5931.25 -12370.5; ...
-2699.36 5940.43 -12370.5; ...
-2690.18 5940.43 -12370.5; ...
-2680.99 5940.43 -12370.5; ...
-2690.18 5949.62 -12370.5; ...
-2671.81 5949.62 -12370.5; ...
-2680.99 5958.8 -12370.5; ...
-2671.81 5958.8 -12370.5; ...
-2662.63 5958.8 -12370.5; ...
-2671.81 5967.98 -12370.5; ...
-2644.27 5958.8 -12370.5; ...
-2635.09 5967.98 -12370.5; ...
-2662.63 5977.16 -12370.5; ...
-2653.45 5986.34 -12370.5; ...
-2625.91 5977.16 -12370.5; ...
-2616.72 5986.34 -12370.5; ...
-2644.27 5995.52 -12370.5; ...
-2635.09 6004.7 -12370.5; ...
-2607.54 5995.52 -12370.5; ...
-2598.36 6004.7 -12370.5; ...
-2625.91 6013.89 -12370.5; ...
-2616.72 6023.07 -12370.5; ...
-2589.18 6013.89 -12370.5; ...
-2580 6023.07 -12370.5; ...
-2607.54 6032.25 -12370.5; ...
-2598.36 6041.43 -12370.5; ...
-2570.82 6032.25 -12370.5; ...
-2561.63 6041.43 -12370.5; ...
-2589.18 6050.61 -12370.5; ...
-2580 6059.79 -12370.5; ...
-2552.45 6050.61 -12370.5; ...
-2543.27 6059.79 -12370.5; ...
-2570.82 6068.98 -12370.5; ...
-2561.63 6078.16 -12370.5; ...
-2534.09 6068.98 -12370.5; ...
-2524.91 6078.16 -12370.5; ...
-2552.45 6087.34 -12370.5; ...
-2543.27 6096.52 -12370.5; ...
-2515.73 6087.34 -12370.5; ...
-2506.55 6096.52 -12370.5; ...
-2534.09 6105.7 -12370.5; ...
-2524.91 6114.88 -12370.5; ...
-2497.36 6105.7 -12370.5; ...
-2488.18 6114.88 -12370.5; ...
-2515.73 6124.06 -12370.5; ...
-2506.55 6133.25 -12370.5; ...
-2479 6124.06 -12370.5; ...
-2469.82 6133.25 -12370.5; ...
-2497.36 6142.43 -12370.5; ...
-2488.18 6151.61 -12370.5; ...
-2460.64 6142.43 -12370.5; ...
-2451.46 6151.61 -12370.5; ...
-2479 6160.79 -12370.5; ...
-2460.64 6160.79 -12370.5; ...
-2451.46 6160.79 -12370.5; ...
-2442.28 6160.79 -12370.5; ...
-2451.46 6169.97 -12370.5; ...
-2433.09 6169.97 -12370.5; ...
-2442.28 6179.15 -12370.5; ...
-2433.09 6179.15 -12370.5; ...
-2423.91 6179.15 -12370.5; ...
-2433.09 6188.33 -12370.5; ...
-2405.55 6179.15 -12370.5; ...
-2396.37 6188.33 -12370.5; ...
-2423.91 6197.52 -12370.5; ...
-2414.73 6206.7 -12370.5; ...
-2387.19 6197.52 -12370.5; ...
-2378 6206.7 -12370.5; ...
-2405.55 6215.88 -12370.5; ...
-2387.19 6215.88 -12370.5; ...
-2378 6215.88 -12370.5; ...
-2368.82 6215.88 -12370.5; ...
-2378 6225.06 -12370.5; ...
-2359.64 6225.06 -12370.5; ...
-2368.82 6234.24 -12370.5; ...
-2359.64 6234.24 -12370.5; ...
-2350.46 6234.24 -12370.5; ...
-2359.64 6243.42 -12370.5; ...
-2341.28 6243.42 -12370.5; ...
-2350.46 6252.61 -12370.5; ...
-2341.28 6252.61 -12370.5; ...
-2332.1 6252.61 -12370.5; ...
-2341.28 6261.79 -12370.5; ...
-2313.73 6261.79 -12379.7; ...
-2313.73 6252.61 -12370.5; ...
-2304.55 6261.79 -12370.5; ...
-2332.1 6270.97 -12370.5; ...
-2322.92 6280.15 -12370.5; ...
-2326.59 6274.64 -12381.5; ...
-2295.37 6270.97 -12370.5; ...
-2286.19 6280.15 -12370.5; ...
-2313.73 6289.33 -12370.5; ...
-2304.55 6298.51 -12370.5; ...
-2277.01 6289.33 -12370.5; ...
-2267.83 6298.51 -12370.5; ...
-2295.37 6307.69 -12370.5; ...
-2286.19 6316.88 -12370.5; ...
-2258.65 6307.69 -12370.5; ...
-2249.46 6316.88 -12370.5; ...
-2277.01 6326.06 -12370.5; ...
-2267.83 6335.24 -12370.5; ...
-2240.28 6326.06 -12370.5; ...
-2231.1 6335.24 -12370.5; ...
-2258.65 6344.42 -12370.5; ...
-2249.46 6353.6 -12370.5; ...
-2221.92 6344.42 -12370.5; ...
-2212.74 6353.6 -12370.5; ...
-2240.28 6362.78 -12370.5; ...
-2221.92 6362.78 -12370.5; ...
-2212.74 6362.78 -12370.5; ...
-2203.56 6362.78 -12370.5; ...
-2212.74 6371.96 -12370.5; ...
-2194.38 6371.96 -12370.5; ...
-2203.56 6381.15 -12370.5; ...
-2194.38 6381.15 -12370.5; ...
-2185.19 6381.15 -12370.5; ...
-2194.38 6390.33 -12370.5; ...
-2166.83 6381.15 -12370.5; ...
-2157.65 6390.33 -12370.5; ...
-2185.19 6399.51 -12370.5; ...
-2176.01 6408.69 -12370.5; ...
-2148.47 6399.51 -12370.5; ...
-2139.29 6408.69 -12370.5; ...
-2166.83 6417.87 -12370.5; ...
-2148.47 6417.87 -12370.5; ...
-2139.29 6417.87 -12370.5; ...
-2130.1 6417.87 -12370.5; ...
-2139.29 6427.05 -12370.5; ...
-2120.92 6427.05 -12370.5; ...
-2130.1 6436.24 -12370.5; ...
-2120.92 6436.24 -12370.5; ...
-2111.74 6436.24 -12370.5; ...
-2120.92 6445.42 -12370.5; ...
-2102.56 6445.42 -12370.5; ...
-2111.74 6454.6 -12370.5; ...
-2102.56 6454.6 -12370.5; ...
-2093.38 6454.6 -12370.5; ...
-2102.56 6463.78 -12370.5; ...
-2075.02 6454.6 -12370.5; ...
-2065.83 6463.78 -12370.5; ...
-2093.38 6472.96 -12370.5; ...
-2084.2 6482.14 -12370.5; ...
-2056.65 6472.96 -12370.5; ...
-2047.47 6482.14 -12370.5; ...
-2075.02 6491.32 -12370.5; ...
-2056.65 6500.51 -12379.7; ...
-2065.83 6500.51 -12370.5; ...
-2038.29 6491.32 -12370.5; ...
-2043.8 6487.65 -12381.5; ...
-2029.11 6500.51 -12370.5; ...
-2056.65 6509.69 -12370.5; ...
-2038.29 6509.69 -12370.5; ...
-2029.11 6509.69 -12370.5; ...
-2019.93 6509.69 -12370.5; ...
-2029.11 6518.87 -12370.5; ...
-2001.56 6509.69 -12370.5; ...
-1992.38 6518.87 -12370.5; ...
-2019.93 6528.05 -12370.5; ...
-2010.75 6537.23 -12370.5; ...
-1983.2 6528.05 -12370.5; ...
-1974.02 6537.23 -12370.5; ...
-2001.56 6546.41 -12370.5; ...
-1992.38 6555.6 -12370.5; ...
-1964.84 6546.41 -12370.5; ...
-1955.66 6555.6 -12370.5; ...
-1983.2 6564.78 -12370.5; ...
-1974.02 6573.96 -12370.5; ...
-1946.47 6564.78 -12370.5; ...
-1937.29 6573.96 -12370.5; ...
-1964.84 6583.14 -12370.5; ...
-1955.66 6592.32 -12370.5; ...
-1928.11 6583.14 -12370.5; ...
-1918.93 6592.32 -12370.5; ...
-1946.47 6601.5 -12370.5; ...
-1937.29 6610.68 -12370.5; ...
-1909.75 6601.5 -12370.5; ...
-1900.57 6610.68 -12370.5; ...
-1928.11 6619.87 -12370.5; ...
-1918.93 6629.05 -12370.5; ...
-1891.39 6619.87 -12370.5; ...
-1882.2 6629.05 -12370.5; ...
-1909.75 6638.23 -12370.5; ...
-1900.57 6647.41 -12370.5; ...
-1873.02 6638.23 -12370.5; ...
-1863.84 6647.41 -12370.5; ...
-1891.39 6656.59 -12370.5; ...
-1882.2 6665.77 -12370.5; ...
-1854.66 6656.59 -12370.5; ...
-1845.48 6665.77 -12370.5; ...
-1873.02 6674.95 -12370.5; ...
-1863.84 6684.14 -12370.5; ...
-1836.3 6674.95 -12370.5; ...
-1827.12 6684.14 -12370.5; ...
-1854.66 6693.32 -12370.5; ...
-1845.48 6702.5 -12370.5; ...
-1817.93 6693.32 -12370.5; ...
-1808.75 6702.5 -12370.5; ...
-1836.3 6711.68 -12370.5; ...
-1827.12 6720.86 -12370.5; ...
-1799.57 6711.68 -12370.5; ...
-1790.39 6720.86 -12370.5; ...
-1817.93 6730.04 -12370.5; ...
-1808.75 6739.23 -12370.5; ...
-1781.21 6730.04 -12370.5; ...
-1772.03 6739.23 -12370.5; ...
-1799.57 6748.41 -12370.5; ...
-1790.39 6757.59 -12370.5; ...
-1762.84 6748.41 -12370.5; ...
-1753.66 6757.59 -12370.5; ...
-1781.21 6766.77 -12370.5; ...
-1762.84 6775.95 -12379.7; ...
-1762.84 6766.77 -12370.5; ...
-1753.66 6766.77 -12370.5; ...
-1744.48 6766.77 -12370.5; ...
-1753.66 6775.95 -12370.5; ...
-1749.99 6763.1 -12377.9; ...
-1735.3 6775.95 -12370.5; ...
-1744.48 6794.31 -12379.7; ...
-1744.48 6785.13 -12370.5; ...
-1735.3 6785.13 -12370.5; ...
-1726.12 6785.13 -12370.5; ...
-1735.3 6794.31 -12370.5; ...
-1731.63 6781.46 -12377.9; ...
-1716.94 6794.31 -12370.5; ...
-1726.12 6803.5 -12370.5; ...
-1716.94 6803.5 -12370.5; ...
-1707.76 6803.5 -12370.5; ...
-1716.94 6812.68 -12370.5; ...
-1698.57 6812.68 -12370.5; ...
-1707.76 6821.86 -12370.5; ...
-1698.57 6821.86 -12370.5; ...
-1689.39 6821.86 -12370.5; ...
-1698.57 6831.04 -12370.5; ...
-1671.03 6821.86 -12370.5; ...
-1661.85 6831.04 -12370.5; ...
-1689.39 6840.22 -12370.5; ...
-1680.21 6849.4 -12370.5; ...
-1652.67 6840.22 -12370.5; ...
-1643.49 6849.4 -12370.5; ...
-1671.03 6858.58 -12370.5; ...
-1661.85 6867.77 -12370.5; ...
-1634.3 6858.58 -12370.5; ...
-1625.12 6867.77 -12370.5; ...
-1652.67 6876.95 -12370.5; ...
-1634.3 6876.95 -12370.5; ...
-1625.12 6876.95 -12370.5; ...
-1615.94 6876.95 -12370.5; ...
-1625.12 6886.13 -12370.5; ...
-1606.76 6886.13 -12370.5; ...
-1615.94 6895.31 -12370.5; ...
-1606.76 6895.31 -12370.5; ...
-1597.58 6895.31 -12370.5; ...
-1606.76 6904.49 -12370.5; ...
-1588.4 6904.49 -12370.5; ...
-1597.58 6913.67 -12370.5; ...
-1588.4 6913.67 -12370.5; ...
-1579.21 6913.67 -12370.5; ...
-1588.4 6922.86 -12370.5; ...
-1560.85 6922.86 -12379.7; ...
-1560.85 6913.67 -12370.5; ...
-1551.67 6922.86 -12370.5; ...
-1579.21 6932.04 -12370.5; ...
-1570.03 6941.22 -12370.5; ...
-1573.71 6935.71 -12381.5; ...
-1542.49 6932.04 -12370.5; ...
-1533.31 6941.22 -12370.5; ...
-1560.85 6950.4 -12370.5; ...
-1551.67 6959.58 -12370.5; ...
-1524.13 6950.4 -12370.5; ...
-1514.94 6959.58 -12370.5; ...
-1542.49 6968.76 -12370.5; ...
-1533.31 6977.94 -12370.5; ...
-1505.76 6968.76 -12370.5; ...
-1496.58 6977.94 -12370.5; ...
-1524.13 6987.13 -12370.5; ...
-1514.94 6996.31 -12370.5; ...
-1487.4 6987.13 -12370.5; ...
-1478.22 6996.31 -12370.5; ...
-1505.76 7005.49 -12370.5; ...
-1496.58 7014.67 -12370.5; ...
-1469.04 7005.49 -12370.5; ...
-1459.86 7014.67 -12370.5; ...
-1487.4 7023.85 -12370.5; ...
-1478.22 7033.03 -12370.5; ...
-1450.67 7023.85 -12370.5; ...
-1441.49 7033.03 -12370.5; ...
-1469.04 7042.21 -12370.5; ...
-1450.67 7042.21 -12370.5; ...
-1441.49 7042.21 -12370.5; ...
-1432.31 7042.21 -12370.5; ...
-1441.49 7051.4 -12370.5; ...
-1423.13 7051.4 -12370.5; ...
-1432.31 7060.58 -12370.5; ...
-1423.13 7060.58 -12370.5; ...
-1413.95 7060.58 -12370.5; ...
-1423.13 7069.76 -12370.5; ...
-1404.77 7069.76 -12370.5; ...
-1413.95 7078.94 -12370.5; ...
-1404.77 7078.94 -12370.5; ...
-1395.58 7078.94 -12370.5; ...
-1404.77 7088.12 -12370.5; ...
-1377.22 7078.94 -12370.5; ...
-1368.04 7088.12 -12370.5; ...
-1395.58 7097.3 -12370.5; ...
-1386.4 7106.49 -12370.5; ...
-1358.86 7097.3 -12370.5; ...
-1349.68 7106.49 -12370.5; ...
-1377.22 7115.67 -12370.5; ...
-1368.04 7124.85 -12370.5; ...
-1340.5 7115.67 -12370.5; ...
-1331.31 7124.85 -12370.5; ...
-1358.86 7134.03 -12370.5; ...
-1349.68 7143.21 -12370.5; ...
-1322.13 7134.03 -12370.5; ...
-1303.77 7143.21 -12379.7; ...
-1303.77 7134.03 -12370.5; ...
-1294.59 7143.21 -12370.5; ...
-1340.5 7152.39 -12370.5; ...
-1331.31 7161.57 -12370.5; ...
-1285.41 7152.39 -12370.5; ...
-1276.23 7161.57 -12370.5; ...
-1322.13 7170.76 -12370.5; ...
-1312.95 7179.94 -12370.5; ...
-1267.04 7170.76 -12370.5; ...
-1257.86 7179.94 -12370.5; ...
-1303.77 7189.12 -12370.5; ...
-1294.59 7198.3 -12370.5; ...
-1248.68 7189.12 -12370.5; ...
-1239.5 7198.3 -12370.5; ...
-1285.41 7207.48 -12370.5; ...
-1276.23 7216.66 -12370.5; ...
-1230.32 7207.48 -12370.5; ...
-1221.14 7216.66 -12370.5; ...
-1267.04 7225.85 -12370.5; ...
-1257.86 7235.03 -12370.5; ...
-1211.96 7225.85 -12370.5; ...
-1202.77 7235.03 -12370.5; ...
-1248.68 7244.21 -12370.5; ...
-1239.5 7253.39 -12370.5; ...
-1193.59 7244.21 -12370.5; ...
-1184.41 7253.39 -12370.5; ...
-1230.32 7262.57 -12370.5; ...
-1221.14 7271.75 -12370.5; ...
-1175.23 7262.57 -12370.5; ...
-1166.05 7271.75 -12370.5; ...
-1211.96 7280.93 -12370.5; ...
-1202.77 7290.12 -12370.5; ...
-1156.87 7280.93 -12370.5; ...
-1147.68 7290.12 -12370.5; ...
-1193.59 7299.3 -12370.5; ...
-1175.23 7308.48 -12379.7; ...
-1184.41 7308.48 -12370.5; ...
-1138.5 7299.3 -12370.5; ...
-1129.32 7308.48 -12370.5; ...
-1175.23 7317.66 -12370.5; ...
-1156.87 7326.84 -12379.7; ...
-1166.05 7326.84 -12370.5; ...
-1120.14 7317.66 -12370.5; ...
-1101.78 7326.84 -12379.7; ...
-1110.96 7326.84 -12370.5; ...
-1156.87 7336.02 -12370.5; ...
-1138.5 7336.02 -12370.5; ...
-1129.32 7345.2 -12370.5; ...
-1101.78 7336.02 -12370.5; ...
-1083.41 7336.02 -12370.5; ...
-1074.23 7345.2 -12370.5; ...
-1120.14 7354.39 -12370.5; ...
-1101.78 7363.57 -12379.7; ...
-1110.96 7363.57 -12370.5; ...
-1065.05 7354.39 -12370.5; ...
-1055.87 7363.57 -12370.5; ...
-1101.78 7372.75 -12370.5; ...
-1083.41 7372.75 -12370.5; ...
-1074.23 7381.93 -12370.5; ...
-1046.69 7372.75 -12370.5; ...
-1037.51 7381.93 -12370.5; ...
-1065.05 7391.11 -12370.5; ...
-1046.69 7400.29 -12379.7; ...
-1046.69 7391.11 -12370.5; ...
-1037.51 7391.11 -12370.5; ...
-1028.32 7391.11 -12370.5; ...
-1037.51 7400.29 -12370.5; ...
-1033.83 7387.44 -12377.9; ...
-1009.96 7400.29 -12379.7; ...
-1019.14 7400.29 -12370.5; ...
-1028.32 7418.66 -12379.7; ...
-1028.32 7409.48 -12370.5; ...
-1019.14 7409.48 -12370.5; ...
-1009.96 7409.48 -12370.5; ...
-1019.14 7418.66 -12370.5; ...
-991.599 7418.66 -12379.7; ...
-1000.78 7418.66 -12370.5; ...
-1009.96 7437.02 -12379.7; ...
-1009.96 7427.84 -12370.5; ...
-1000.78 7427.84 -12370.5; ...
-991.599 7427.84 -12370.5; ...
-1000.78 7437.02 -12370.5; ...
-973.236 7437.02 -12379.7; ...
-982.417 7437.02 -12370.5; ...
-991.599 7455.38 -12379.7; ...
-991.599 7446.2 -12370.5; ...
-982.417 7446.2 -12370.5; ...
-973.236 7446.2 -12370.5; ...
-982.417 7455.38 -12370.5; ...
-954.873 7455.38 -12379.7; ...
-964.055 7455.38 -12370.5; ...
-936.51 7455.38 -12379.7; ...
-973.236 7473.75 -12379.7; ...
-973.236 7464.56 -12370.5; ...
-964.055 7464.56 -12370.5; ...
-954.873 7464.56 -12370.5; ...
-964.055 7473.75 -12370.5; ...
-936.51 7464.56 -12370.5; ...
-918.147 7473.75 -12379.7; ...
-927.329 7473.75 -12370.5; ...
-954.873 7492.11 -12379.7; ...
-954.873 7482.93 -12370.5; ...
-945.691 7492.11 -12370.5; ...
-918.147 7482.93 -12370.5; ...
-899.784 7492.11 -12379.7; ...
-908.965 7492.11 -12370.5; ...
-936.51 7510.47 -12379.7; ...
-936.51 7501.29 -12370.5; ...
-927.329 7510.47 -12370.5; ...
-899.784 7501.29 -12370.5; ...
-881.421 7510.47 -12379.7; ...
-890.603 7510.47 -12370.5; ...
-918.147 7519.65 -12370.5; ...
-899.784 7528.83 -12379.7; ...
-899.784 7519.65 -12370.5; ...
-890.603 7519.65 -12370.5; ...
-881.421 7519.65 -12370.5; ...
-890.603 7528.83 -12370.5; ...
-863.058 7528.83 -12379.7; ...
-872.239 7528.83 -12370.5; ...
-881.421 7547.2 -12379.7; ...
-881.421 7538.02 -12370.5; ...
-872.239 7538.02 -12370.5; ...
-863.058 7538.02 -12370.5; ...
-872.239 7547.2 -12370.5; ...
-844.695 7547.2 -12379.7; ...
-853.876 7547.2 -12370.5; ...
-863.058 7565.56 -12379.7; ...
-863.058 7556.38 -12370.5; ...
-853.876 7556.38 -12370.5; ...
-844.695 7556.38 -12370.5; ...
-853.876 7565.56 -12370.5; ...
-826.332 7565.56 -12379.7; ...
-835.514 7565.56 -12370.5; ...
-844.695 7583.92 -12379.7; ...
-844.695 7574.74 -12370.5; ...
-835.514 7574.74 -12370.5; ...
-826.332 7574.74 -12370.5; ...
-835.514 7583.92 -12370.5; ...
-807.969 7574.74 -12370.5; ...
-798.788 7583.92 -12370.5; ...
-826.332 7602.29 -12379.7; ...
-826.332 7593.11 -12370.5; ...
-817.15 7602.29 -12370.5; ...
-789.606 7593.11 -12370.5; ...
-780.424 7602.29 -12370.5; ...
-807.969 7620.65 -12379.7; ...
-807.969 7611.47 -12370.5; ...
-798.788 7620.65 -12370.5; ...
-771.243 7611.47 -12370.5; ...
-762.062 7620.65 -12370.5; ...
-789.606 7639.01 -12379.7; ...
-789.606 7629.83 -12370.5; ...
-780.424 7639.01 -12370.5; ...
-752.88 7629.83 -12370.5; ...
-743.699 7639.01 -12370.5; ...
-771.243 7657.38 -12379.7; ...
-771.243 7648.19 -12370.5; ...
-762.062 7657.38 -12370.5; ...
-734.517 7648.19 -12370.5; ...
-725.335 7657.38 -12370.5; ...
-762.062 7675.74 -12370.5; ...
-716.154 7666.56 -12370.5; ...
-697.791 7675.74 -12379.7; ...
-697.791 7666.56 -12370.5; ...
-688.609 7675.74 -12370.5; ...
-752.88 7684.92 -12370.5; ...
-734.517 7694.1 -12379.7; ...
-734.517 7684.92 -12370.5; ...
-725.335 7694.1 -12370.5; ...
-679.428 7694.1 -12379.7; ...
-679.428 7684.92 -12370.5; ...
-670.247 7694.1 -12370.5; ...
-716.154 7712.46 -12379.7; ...
-716.154 7703.28 -12370.5; ...
-706.973 7712.46 -12370.5; ...
-661.065 7712.46 -12379.7; ...
-661.065 7703.28 -12370.5; ...
-651.884 7712.46 -12370.5; ...
-697.791 7730.83 -12379.7; ...
-697.791 7721.65 -12370.5; ...
-688.609 7730.83 -12370.5; ...
-642.702 7730.83 -12379.7; ...
-642.702 7721.65 -12370.5; ...
-633.521 7730.83 -12370.5; ...
-679.428 7749.19 -12379.7; ...
-679.428 7740.01 -12370.5; ...
-661.065 7749.19 -12379.7; ...
-661.065 7740.01 -12370.5; ...
-651.884 7749.19 -12370.5; ...
-624.339 7740.01 -12370.5; ...
-642.702 7758.37 -12370.5; ...
-5922.06 3176.8 -12352.2; ...
-5922.06 3195.16 -12352.2; ...
-5940.43 3213.53 -12352.2; ...
-5912.88 3204.35 -12352.2; ...
-5903.7 3213.53 -12352.2; ...
-5931.24 3222.71 -12352.2; ...
-5922.06 3231.89 -12352.2; ...
-5894.52 3222.71 -12352.2; ...
-5885.34 3231.89 -12352.2; ...
-5912.88 3241.07 -12352.2; ...
-5903.7 3250.25 -12352.2; ...
-5876.16 3241.07 -12352.2; ...
-5866.97 3250.25 -12352.2; ...
-5894.52 3268.62 -12361.3; ...
-5894.52 3259.43 -12352.2; ...
-5885.34 3268.62 -12352.2; ...
-5857.79 3259.43 -12352.2; ...
-5848.61 3268.62 -12352.2; ...
-5876.16 3286.98 -12361.3; ...
-5876.16 3277.8 -12352.2; ...
-5866.97 3286.98 -12352.2; ...
-5839.43 3277.8 -12352.2; ...
-5830.25 3286.98 -12352.2; ...
-5857.79 3305.34 -12361.3; ...
-5857.79 3296.16 -12352.2; ...
-5848.61 3305.34 -12352.2; ...
-5821.07 3296.16 -12352.2; ...
-5811.88 3305.34 -12352.2; ...
-5848.61 3323.7 -12352.2; ...
-5802.7 3314.52 -12352.2; ...
-5793.52 3323.7 -12352.2; ...
-5839.43 3332.89 -12352.2; ...
-5830.25 3342.07 -12352.2; ...
-5784.34 3332.89 -12352.2; ...
-5775.16 3342.07 -12352.2; ...
-5821.07 3351.25 -12352.2; ...
-5811.88 3360.43 -12352.2; ...
-5765.98 3351.25 -12352.2; ...
-5756.8 3360.43 -12352.2; ...
-5802.7 3369.61 -12352.2; ...
-5793.52 3378.79 -12352.2; ...
-5747.61 3369.61 -12352.2; ...
-5738.43 3378.79 -12352.2; ...
-5784.34 3397.16 -12361.3; ...
-5793.52 3397.16 -12352.2; ...
-5729.25 3387.98 -12352.2; ...
-5720.07 3397.16 -12352.2; ...
-5784.34 3406.34 -12352.2; ...
-5765.98 3415.52 -12361.3; ...
-5775.16 3415.52 -12352.2; ...
-5747.61 3415.52 -12361.3; ...
-5710.89 3406.34 -12352.2; ...
-5701.71 3415.52 -12352.2; ...
-5765.98 3424.7 -12352.2; ...
-5747.61 3424.7 -12352.2; ...
-5729.25 3433.88 -12361.3; ...
-5738.43 3433.88 -12352.2; ...
-5692.53 3424.7 -12352.2; ...
-5674.16 3424.7 -12352.2; ...
-5664.98 3433.88 -12352.2; ...
-5729.25 3443.06 -12352.2; ...
-5710.89 3452.25 -12361.3; ...
-5720.07 3452.25 -12352.2; ...
-5655.8 3443.06 -12352.2; ...
-5646.62 3452.25 -12352.2; ...
-5710.89 3461.43 -12352.2; ...
-5692.53 3470.61 -12361.3; ...
-5701.71 3470.61 -12352.2; ...
-5674.16 3470.61 -12361.3; ...
-5637.44 3461.43 -12352.2; ...
-5628.25 3470.61 -12352.2; ...
-5692.53 3479.79 -12352.2; ...
-5674.16 3479.79 -12352.2; ...
-5655.8 3488.97 -12361.3; ...
-5664.98 3488.97 -12352.2; ...
-5619.07 3479.79 -12352.2; ...
-5609.89 3488.97 -12352.2; ...
-5655.8 3498.15 -12352.2; ...
-5637.44 3507.33 -12361.3; ...
-5646.62 3507.33 -12352.2; ...
-5600.71 3498.15 -12352.2; ...
-5582.35 3507.33 -12361.3; ...
-5582.35 3498.15 -12352.2; ...
-5573.17 3507.33 -12352.2; ...
-5637.44 3516.52 -12352.2; ...
-5619.07 3516.52 -12352.2; ...
-5609.89 3525.7 -12352.2; ...
-5563.98 3516.52 -12352.2; ...
-5554.8 3525.7 -12352.2; ...
-5600.71 3534.88 -12352.2; ...
-5582.35 3544.06 -12361.3; ...
-5582.35 3534.88 -12352.2; ...
-5573.17 3544.06 -12352.2; ...
-5545.62 3534.88 -12352.2; ...
-5527.26 3544.06 -12361.3; ...
-5527.26 3534.88 -12352.2; ...
-5518.08 3544.06 -12352.2; ...
-5563.98 3562.42 -12361.3; ...
-5563.98 3553.24 -12352.2; ...
-5545.62 3562.42 -12361.3; ...
-5545.62 3553.24 -12352.2; ...
-5536.44 3562.42 -12352.2; ...
-5508.9 3553.24 -12352.2; ...
-5490.53 3562.42 -12361.3; ...
-5490.53 3553.24 -12352.2; ...
-5481.35 3562.42 -12352.2; ...
-5527.26 3580.79 -12361.3; ...
-5527.26 3571.61 -12352.2; ...
-5518.08 3580.79 -12352.2; ...
-5472.17 3580.79 -12361.3; ...
-5472.17 3571.61 -12352.2; ...
-5462.99 3580.79 -12352.2; ...
-5508.9 3599.15 -12361.3; ...
-5508.9 3589.97 -12352.2; ...
-5499.71 3599.15 -12352.2; ...
-5453.81 3589.97 -12352.2; ...
-5444.62 3599.15 -12352.2; ...
-5490.53 3617.51 -12361.3; ...
-5490.53 3608.33 -12352.2; ...
-5481.35 3617.51 -12352.2; ...
-5435.44 3617.51 -12361.3; ...
-5435.44 3608.33 -12352.2; ...
-5426.26 3617.51 -12352.2; ...
-5472.17 3635.88 -12361.3; ...
-5472.17 3626.69 -12352.2; ...
-5462.99 3635.88 -12352.2; ...
-5426.26 3635.88 -12352.2; ...
-5453.81 3654.24 -12361.3; ...
-5453.81 3645.06 -12352.2; ...
-5444.62 3654.24 -12352.2; ...
-5417.08 3645.06 -12352.2; ...
-5407.9 3654.24 -12352.2; ...
-5435.44 3672.6 -12361.3; ...
-5435.44 3663.42 -12352.2; ...
-5426.26 3672.6 -12352.2; ...
-5398.72 3672.6 -12361.3; ...
-5398.72 3663.42 -12352.2; ...
-5389.54 3672.6 -12352.2; ...
-5417.08 3690.97 -12361.3; ...
-5417.08 3681.78 -12352.2; ...
-5407.9 3690.97 -12352.2; ...
-5389.54 3690.97 -12352.2; ...
-5398.72 3709.33 -12361.3; ...
-5398.72 3700.15 -12352.2; ...
-5389.54 3700.15 -12352.2; ...
-5380.35 3700.15 -12352.2; ...
-5389.54 3709.33 -12352.2; ...
-5385.86 3696.47 -12359.5; ...
-5371.17 3709.33 -12352.2; ...
-5389.54 3727.69 -12352.2; ...
-5361.99 3718.51 -12352.2; ...
-5352.81 3727.69 -12352.2; ...
-5380.35 3736.87 -12352.2; ...
-5371.17 3746.05 -12352.2; ...
-5343.63 3736.87 -12352.2; ...
-5334.45 3746.05 -12352.2; ...
-5361.99 3755.24 -12352.2; ...
-5352.81 3764.42 -12352.2; ...
-5325.27 3755.24 -12352.2; ...
-5316.08 3764.42 -12352.2; ...
-5343.63 3773.6 -12352.2; ...
-5334.45 3782.78 -12352.2; ...
-5306.9 3773.6 -12352.2; ...
-5297.72 3782.78 -12352.2; ...
-5325.27 3791.96 -12352.2; ...
-5306.9 3801.14 -12361.3; ...
-5306.9 3791.96 -12352.2; ...
-5297.72 3791.96 -12352.2; ...
-5288.54 3791.96 -12352.2; ...
-5297.72 3801.14 -12352.2; ...
-5294.05 3788.29 -12359.5; ...
-5279.36 3801.14 -12352.2; ...
-5288.54 3810.32 -12352.2; ...
-5279.36 3810.32 -12352.2; ...
-5270.18 3810.32 -12352.2; ...
-5279.36 3819.51 -12352.2; ...
-5251.81 3819.51 -12361.3; ...
-5251.81 3810.32 -12352.2; ...
-5242.63 3819.51 -12352.2; ...
-5270.18 3828.69 -12352.2; ...
-5261 3837.87 -12352.2; ...
-5264.67 3832.36 -12363.2; ...
-5233.45 3828.69 -12352.2; ...
-5224.27 3837.87 -12352.2; ...
-5251.81 3847.05 -12352.2; ...
-5233.45 3847.05 -12352.2; ...
-5224.27 3847.05 -12352.2; ...
-5215.09 3847.05 -12352.2; ...
-5224.27 3856.23 -12352.2; ...
-5205.91 3856.23 -12352.2; ...
-5215.09 3865.41 -12352.2; ...
-5205.91 3865.41 -12352.2; ...
-5196.72 3865.41 -12352.2; ...
-5205.91 3874.6 -12352.2; ...
-5178.36 3874.6 -12361.3; ...
-5178.36 3865.41 -12352.2; ...
-5169.18 3874.6 -12352.2; ...
-5196.72 3883.78 -12352.2; ...
-5187.54 3892.96 -12352.2; ...
-5191.22 3887.45 -12363.2; ...
-5160 3883.78 -12352.2; ...
-5150.82 3892.96 -12352.2; ...
-5178.36 3902.14 -12352.2; ...
-5160 3902.14 -12352.2; ...
-5150.82 3902.14 -12352.2; ...
-5141.64 3902.14 -12352.2; ...
-5150.82 3911.32 -12352.2; ...
-5123.27 3911.32 -12361.3; ...
-5123.27 3902.14 -12352.2; ...
-5114.09 3911.32 -12352.2; ...
-5141.64 3920.5 -12352.2; ...
-5132.45 3929.68 -12352.2; ...
-5136.13 3924.18 -12363.2; ...
-5104.91 3920.5 -12352.2; ...
-5095.73 3929.68 -12352.2; ...
-5123.27 3938.87 -12352.2; ...
-5114.09 3948.05 -12352.2; ...
-5086.55 3938.87 -12352.2; ...
-5077.37 3948.05 -12352.2; ...
-5104.91 3957.23 -12352.2; ...
-5086.55 3966.41 -12361.3; ...
-5086.55 3957.23 -12352.2; ...
-5077.37 3957.23 -12352.2; ...
-5068.18 3957.23 -12352.2; ...
-5077.37 3966.41 -12352.2; ...
-5073.69 3953.56 -12359.5; ...
-5059 3966.41 -12352.2; ...
-5068.18 3975.59 -12352.2; ...
-5059 3975.59 -12352.2; ...
-5049.82 3975.59 -12352.2; ...
-5059 3984.77 -12352.2; ...
-5040.64 3984.77 -12352.2; ...
-5049.82 3993.95 -12352.2; ...
-5040.64 3993.95 -12352.2; ...
-5031.46 3993.95 -12352.2; ...
-5040.64 4003.14 -12352.2; ...
-5013.09 3993.95 -12352.2; ...
-5003.91 4003.14 -12352.2; ...
-5031.46 4012.32 -12352.2; ...
-5022.28 4021.5 -12352.2; ...
-4994.73 4012.32 -12352.2; ...
-4985.55 4021.5 -12352.2; ...
-5013.09 4030.68 -12352.2; ...
-4994.73 4039.86 -12361.3; ...
-4994.73 4030.68 -12352.2; ...
-4985.55 4030.68 -12352.2; ...
-4976.37 4030.68 -12352.2; ...
-4985.55 4039.86 -12352.2; ...
-4981.88 4027.01 -12359.5; ...
-4967.19 4039.86 -12352.2; ...
-4976.37 4049.04 -12352.2; ...
-4967.19 4049.04 -12352.2; ...
-4958.01 4049.04 -12352.2; ...
-4967.19 4058.23 -12352.2; ...
-4939.64 4058.23 -12361.3; ...
-4939.64 4049.04 -12352.2; ...
-4930.46 4058.23 -12352.2; ...
-4958.01 4067.41 -12352.2; ...
-4948.82 4076.59 -12352.2; ...
-4952.5 4071.08 -12363.2; ...
-4921.28 4067.41 -12352.2; ...
-4912.1 4076.59 -12352.2; ...
-4939.64 4085.77 -12352.2; ...
-4921.28 4094.95 -12361.3; ...
-4921.28 4085.77 -12352.2; ...
-4912.1 4085.77 -12352.2; ...
-4902.92 4085.77 -12352.2; ...
-4912.1 4094.95 -12352.2; ...
-4908.43 4082.1 -12359.5; ...
-4893.74 4094.95 -12352.2; ...
-4902.92 4104.13 -12352.2; ...
-4893.74 4104.13 -12352.2; ...
-4884.55 4104.13 -12352.2; ...
-4893.74 4113.31 -12352.2; ...
-4875.37 4113.31 -12352.2; ...
-4884.55 4122.5 -12352.2; ...
-4875.37 4122.5 -12352.2; ...
-4866.19 4122.5 -12352.2; ...
-4875.37 4131.68 -12352.2; ...
-4847.83 4122.5 -12352.2; ...
-4838.65 4131.68 -12352.2; ...
-4866.19 4140.86 -12352.2; ...
-4857.01 4150.04 -12352.2; ...
-4829.46 4140.86 -12352.2; ...
-4820.28 4150.04 -12352.2; ...
-4847.83 4159.22 -12352.2; ...
-4829.46 4168.4 -12361.3; ...
-4829.46 4159.22 -12352.2; ...
-4820.28 4159.22 -12352.2; ...
-4811.1 4159.22 -12352.2; ...
-4820.28 4168.4 -12352.2; ...
-4816.61 4155.55 -12359.5; ...
-4801.92 4168.4 -12352.2; ...
-4811.1 4177.58 -12352.2; ...
-4801.92 4177.58 -12352.2; ...
-4792.74 4177.58 -12352.2; ...
-4801.92 4186.77 -12352.2; ...
-4783.56 4186.77 -12352.2; ...
-4792.74 4195.95 -12352.2; ...
-4783.56 4195.95 -12352.2; ...
-4774.38 4195.95 -12352.2; ...
-4783.56 4205.13 -12352.2; ...
-4756.01 4205.13 -12361.3; ...
-4756.01 4195.95 -12352.2; ...
-4746.83 4205.13 -12352.2; ...
-4774.38 4214.31 -12352.2; ...
-4765.19 4223.49 -12352.2; ...
-4768.87 4217.98 -12363.2; ...
-4737.65 4223.49 -12361.3; ...
-4737.65 4214.31 -12352.2; ...
-4728.47 4223.49 -12352.2; ...
-4756.01 4232.67 -12352.2; ...
-4746.83 4241.86 -12352.2; ...
-4750.5 4236.35 -12363.2; ...
-4719.29 4232.67 -12352.2; ...
-4710.1 4241.86 -12352.2; ...
-4737.65 4251.04 -12352.2; ...
-4728.47 4260.22 -12352.2; ...
-4700.92 4251.04 -12352.2; ...
-4691.74 4260.22 -12352.2; ...
-4719.29 4269.4 -12352.2; ...
-4710.1 4278.58 -12352.2; ...
-4682.56 4269.4 -12352.2; ...
-4673.38 4278.58 -12352.2; ...
-4700.92 4287.76 -12352.2; ...
-4691.74 4296.94 -12352.2; ...
-4664.2 4287.76 -12352.2; ...
-4655.02 4296.94 -12352.2; ...
-4682.56 4306.13 -12352.2; ...
-4673.38 4315.31 -12352.2; ...
-4645.83 4306.13 -12352.2; ...
-4636.65 4315.31 -12352.2; ...
-4664.2 4324.49 -12352.2; ...
-4655.02 4333.67 -12352.2; ...
-4627.47 4324.49 -12352.2; ...
-4618.29 4333.67 -12352.2; ...
-4645.83 4342.85 -12352.2; ...
-4627.47 4342.85 -12352.2; ...
-4618.29 4342.85 -12352.2; ...
-4609.11 4342.85 -12352.2; ...
-4618.29 4352.03 -12352.2; ...
-4599.93 4352.03 -12352.2; ...
-4609.11 4361.21 -12352.2; ...
-4599.93 4361.21 -12352.2; ...
-4590.75 4361.21 -12352.2; ...
-4599.93 4370.4 -12352.2; ...
-4581.56 4370.4 -12352.2; ...
-4590.75 4379.58 -12352.2; ...
-4581.56 4379.58 -12352.2; ...
-4572.38 4379.58 -12352.2; ...
-4581.56 4388.76 -12352.2; ...
-4554.02 4379.58 -12352.2; ...
-4544.84 4388.76 -12352.2; ...
-4572.38 4397.94 -12352.2; ...
-4563.2 4407.12 -12352.2; ...
-4535.66 4397.94 -12352.2; ...
-4526.48 4407.12 -12352.2; ...
-4554.02 4416.3 -12352.2; ...
-4535.66 4416.3 -12352.2; ...
-4526.48 4416.3 -12352.2; ...
-4517.29 4416.3 -12352.2; ...
-4526.48 4425.49 -12352.2; ...
-4508.11 4425.49 -12352.2; ...
-4517.29 4434.67 -12352.2; ...
-4508.11 4434.67 -12352.2; ...
-4498.93 4434.67 -12352.2; ...
-4508.11 4443.85 -12352.2; ...
-4480.57 4434.67 -12352.2; ...
-4471.39 4443.85 -12352.2; ...
-4498.93 4453.03 -12352.2; ...
-4489.75 4462.21 -12352.2; ...
-4462.2 4453.03 -12352.2; ...
-4453.02 4462.21 -12352.2; ...
-4480.57 4471.39 -12352.2; ...
-4462.2 4480.57 -12361.3; ...
-4462.2 4471.39 -12352.2; ...
-4453.02 4471.39 -12352.2; ...
-4443.84 4471.39 -12352.2; ...
-4453.02 4480.57 -12352.2; ...
-4449.35 4467.72 -12359.5; ...
-4434.66 4480.57 -12352.2; ...
-4443.84 4489.76 -12352.2; ...
-4434.66 4489.76 -12352.2; ...
-4425.48 4489.76 -12352.2; ...
-4434.66 4498.94 -12352.2; ...
-4416.3 4498.94 -12352.2; ...
-4425.48 4508.12 -12352.2; ...
-4416.3 4508.12 -12352.2; ...
-4407.12 4508.12 -12352.2; ...
-4416.3 4517.3 -12352.2; ...
-4397.93 4517.3 -12352.2; ...
-4407.12 4526.48 -12352.2; ...
-4397.93 4526.48 -12352.2; ...
-4388.75 4526.48 -12352.2; ...
-4397.93 4535.66 -12352.2; ...
-4379.57 4535.66 -12352.2; ...
-4388.75 4544.85 -12352.2; ...
-4379.57 4544.85 -12352.2; ...
-4370.39 4544.85 -12352.2; ...
-4379.57 4554.03 -12352.2; ...
-4361.21 4554.03 -12352.2; ...
-4370.39 4563.21 -12352.2; ...
-4361.21 4563.21 -12352.2; ...
-4352.03 4563.21 -12352.2; ...
-4361.21 4572.39 -12352.2; ...
-4342.85 4572.39 -12352.2; ...
-4352.03 4581.57 -12352.2; ...
-4342.85 4581.57 -12352.2; ...
-4333.66 4581.57 -12352.2; ...
-4342.85 4590.75 -12352.2; ...
-4324.48 4590.75 -12352.2; ...
-4333.66 4599.93 -12352.2; ...
-4324.48 4599.93 -12352.2; ...
-4315.3 4599.93 -12352.2; ...
-4324.48 4609.12 -12352.2; ...
-4296.94 4609.12 -12361.3; ...
-4296.94 4599.93 -12352.2; ...
-4287.76 4609.12 -12352.2; ...
-4315.3 4618.3 -12352.2; ...
-4306.12 4627.48 -12352.2; ...
-4309.79 4621.97 -12363.2; ...
-4278.57 4618.3 -12352.2; ...
-4269.39 4627.48 -12352.2; ...
-4296.94 4636.66 -12352.2; ...
-4278.57 4645.84 -12361.3; ...
-4278.57 4636.66 -12352.2; ...
-4269.39 4636.66 -12352.2; ...
-4260.21 4636.66 -12352.2; ...
-4269.39 4645.84 -12352.2; ...
-4265.72 4632.99 -12359.5; ...
-4241.85 4636.66 -12352.2; ...
-4232.67 4645.84 -12352.2; ...
-4260.21 4655.02 -12352.2; ...
-4251.03 4664.2 -12352.2; ...
-4223.49 4655.02 -12352.2; ...
-4214.3 4664.2 -12352.2; ...
-4241.85 4673.39 -12352.2; ...
-4223.49 4673.39 -12352.2; ...
-4214.3 4673.39 -12352.2; ...
-4205.12 4673.39 -12352.2; ...
-4214.3 4682.57 -12352.2; ...
-4186.76 4673.39 -12352.2; ...
-4177.58 4682.57 -12352.2; ...
-4205.12 4691.75 -12352.2; ...
-4186.76 4691.75 -12352.2; ...
-4177.58 4691.75 -12352.2; ...
-4168.4 4691.75 -12352.2; ...
-4177.58 4700.93 -12352.2; ...
-4150.03 4691.75 -12352.2; ...
-4140.85 4700.93 -12352.2; ...
-4168.4 4710.11 -12352.2; ...
-4159.22 4719.29 -12352.2; ...
-4131.67 4710.11 -12352.2; ...
-4113.31 4719.29 -12361.3; ...
-4122.49 4719.29 -12352.2; ...
-4150.03 4728.48 -12352.2; ...
-4131.67 4728.48 -12352.2; ...
-4122.49 4728.48 -12352.2; ...
-4113.31 4728.48 -12352.2; ...
-4122.49 4737.66 -12352.2; ...
-4126.16 4732.15 -12359.5; ...
-4094.94 4728.48 -12352.2; ...
-4085.76 4737.66 -12352.2; ...
-4113.31 4746.84 -12352.2; ...
-4104.13 4756.02 -12352.2; ...
-4076.58 4746.84 -12352.2; ...
-4067.4 4756.02 -12352.2; ...
-4094.94 4765.2 -12352.2; ...
-4076.58 4765.2 -12352.2; ...
-4067.4 4765.2 -12352.2; ...
-4058.22 4765.2 -12352.2; ...
-4067.4 4774.38 -12352.2; ...
-4049.04 4774.38 -12352.2; ...
-4058.22 4783.56 -12352.2; ...
-4049.04 4783.56 -12352.2; ...
-4039.86 4783.56 -12352.2; ...
-4049.04 4792.75 -12352.2; ...
-4021.49 4783.56 -12352.2; ...
-4012.31 4792.75 -12352.2; ...
-4039.86 4801.93 -12352.2; ...
-4030.67 4811.11 -12352.2; ...
-4003.13 4801.93 -12352.2; ...
-3993.95 4811.11 -12352.2; ...
-4021.49 4820.29 -12352.2; ...
-4012.31 4829.47 -12352.2; ...
-3984.77 4820.29 -12352.2; ...
-3975.59 4829.47 -12352.2; ...
-4003.13 4838.65 -12352.2; ...
-3984.77 4838.65 -12352.2; ...
-3975.59 4838.65 -12352.2; ...
-3966.4 4838.65 -12352.2; ...
-3975.59 4847.83 -12352.2; ...
-3957.22 4847.83 -12352.2; ...
-3966.4 4857.02 -12352.2; ...
-3957.22 4857.02 -12352.2; ...
-3948.04 4857.02 -12352.2; ...
-3957.22 4866.2 -12352.2; ...
-3938.86 4866.2 -12352.2; ...
-3948.04 4875.38 -12352.2; ...
-3938.86 4875.38 -12352.2; ...
-3929.68 4875.38 -12352.2; ...
-3938.86 4884.56 -12352.2; ...
-3920.5 4884.56 -12352.2; ...
-3929.68 4893.74 -12352.2; ...
-3920.5 4893.74 -12352.2; ...
-3911.31 4893.74 -12352.2; ...
-3920.5 4902.92 -12352.2; ...
-3902.13 4902.92 -12352.2; ...
-3911.31 4912.11 -12352.2; ...
-3902.13 4912.11 -12352.2; ...
-3892.95 4912.11 -12352.2; ...
-3902.13 4921.29 -12352.2; ...
-3874.59 4912.11 -12352.2; ...
-3865.41 4921.29 -12352.2; ...
-3892.95 4930.47 -12352.2; ...
-3883.77 4939.65 -12352.2; ...
-3856.23 4930.47 -12352.2; ...
-3847.04 4939.65 -12352.2; ...
-3874.59 4948.83 -12352.2; ...
-3865.41 4958.01 -12352.2; ...
-3837.86 4948.83 -12352.2; ...
-3828.68 4958.01 -12352.2; ...
-3856.23 4967.19 -12352.2; ...
-3847.04 4976.38 -12352.2; ...
-3819.5 4967.19 -12352.2; ...
-3810.32 4976.38 -12352.2; ...
-3837.86 4985.56 -12352.2; ...
-3828.68 4994.74 -12352.2; ...
-3801.14 4985.56 -12352.2; ...
-3791.96 4994.74 -12352.2; ...
-3819.5 5003.92 -12352.2; ...
-3810.32 5013.1 -12352.2; ...
-3782.77 5003.92 -12352.2; ...
-3773.59 5013.1 -12352.2; ...
-3801.14 5022.28 -12352.2; ...
-3791.96 5031.46 -12352.2; ...
-3764.41 5022.28 -12352.2; ...
-3755.23 5031.46 -12352.2; ...
-3782.77 5040.65 -12352.2; ...
-3773.59 5049.83 -12352.2; ...
-3746.05 5040.65 -12352.2; ...
-3736.87 5049.83 -12352.2; ...
-3764.41 5059.01 -12352.2; ...
-3755.23 5068.19 -12352.2; ...
-3727.68 5059.01 -12352.2; ...
-3718.5 5068.19 -12352.2; ...
-3746.05 5077.37 -12352.2; ...
-3727.68 5077.37 -12352.2; ...
-3718.5 5077.37 -12352.2; ...
-3709.32 5077.37 -12352.2; ...
-3718.5 5086.55 -12352.2; ...
-3700.14 5086.55 -12352.2; ...
-3709.32 5095.74 -12352.2; ...
-3700.14 5095.74 -12352.2; ...
-3690.96 5095.74 -12352.2; ...
-3700.14 5104.92 -12352.2; ...
-3672.6 5095.74 -12352.2; ...
-3663.41 5104.92 -12352.2; ...
-3690.96 5114.1 -12352.2; ...
-3681.78 5123.28 -12352.2; ...
-3654.23 5114.1 -12352.2; ...
-3645.05 5123.28 -12352.2; ...
-3672.6 5132.46 -12352.2; ...
-3654.23 5132.46 -12352.2; ...
-3645.05 5132.46 -12352.2; ...
-3635.87 5132.46 -12352.2; ...
-3645.05 5141.64 -12352.2; ...
-3617.51 5141.64 -12361.3; ...
-3626.69 5141.64 -12352.2; ...
-3635.87 5150.82 -12352.2; ...
-3626.69 5150.82 -12352.2; ...
-3617.51 5150.82 -12352.2; ...
-3626.69 5160.01 -12352.2; ...
-3630.36 5154.5 -12359.5; ...
-3599.14 5150.82 -12352.2; ...
-3589.96 5160.01 -12352.2; ...
-3617.51 5169.19 -12352.2; ...
-3599.14 5178.37 -12361.3; ...
-3608.33 5178.37 -12352.2; ...
-3580.78 5169.19 -12352.2; ...
-3586.29 5165.52 -12363.2; ...
-3562.42 5178.37 -12361.3; ...
-3571.6 5178.37 -12352.2; ...
-3599.14 5187.55 -12352.2; ...
-3580.78 5187.55 -12352.2; ...
-3571.6 5187.55 -12352.2; ...
-3562.42 5187.55 -12352.2; ...
-3571.6 5196.73 -12352.2; ...
-3575.27 5191.22 -12359.5; ...
-3544.05 5187.55 -12352.2; ...
-3534.87 5196.73 -12352.2; ...
-3562.42 5205.91 -12352.2; ...
-3544.05 5215.1 -12361.3; ...
-3553.24 5215.1 -12352.2; ...
-3525.69 5205.91 -12352.2; ...
-3531.2 5202.24 -12363.2; ...
-3516.51 5215.1 -12352.2; ...
-3544.05 5224.28 -12352.2; ...
-3525.69 5224.28 -12352.2; ...
-3516.51 5224.28 -12352.2; ...
-3507.33 5224.28 -12352.2; ...
-3516.51 5233.46 -12352.2; ...
-3488.97 5233.46 -12361.3; ...
-3498.15 5233.46 -12352.2; ...
-3507.33 5242.64 -12352.2; ...
-3498.15 5242.64 -12352.2; ...
-3488.97 5242.64 -12352.2; ...
-3498.15 5251.82 -12352.2; ...
-3501.82 5246.31 -12359.5; ...
-3470.6 5242.64 -12352.2; ...
-3461.42 5251.82 -12352.2; ...
-3488.97 5261 -12352.2; ...
-3479.78 5270.18 -12352.2; ...
-3452.24 5261 -12352.2; ...
-3443.06 5270.18 -12352.2; ...
-3470.6 5279.37 -12352.2; ...
-3452.24 5279.37 -12352.2; ...
-3443.06 5279.37 -12352.2; ...
-3433.88 5279.37 -12352.2; ...
-3443.06 5288.55 -12352.2; ...
-3415.51 5288.55 -12361.3; ...
-3415.51 5279.37 -12352.2; ...
-3406.33 5288.55 -12352.2; ...
-3433.88 5297.73 -12352.2; ...
-3424.7 5306.91 -12352.2; ...
-3428.37 5301.4 -12363.2; ...
-3397.15 5297.73 -12352.2; ...
-3387.97 5306.91 -12352.2; ...
-3415.51 5316.09 -12352.2; ...
-3406.33 5325.27 -12352.2; ...
-3378.79 5316.09 -12352.2; ...
-3369.61 5325.27 -12352.2; ...
-3397.15 5334.45 -12352.2; ...
-3378.79 5334.45 -12352.2; ...
-3369.61 5334.45 -12352.2; ...
-3360.43 5334.45 -12352.2; ...
-3369.61 5343.64 -12352.2; ...
-3342.06 5343.64 -12361.3; ...
-3342.06 5334.45 -12352.2; ...
-3332.88 5343.64 -12352.2; ...
-3360.43 5352.82 -12352.2; ...
-3351.24 5362 -12352.2; ...
-3354.92 5356.49 -12363.2; ...
-3323.7 5352.82 -12352.2; ...
-3314.52 5362 -12352.2; ...
-3342.06 5371.18 -12352.2; ...
-3323.7 5371.18 -12352.2; ...
-3314.52 5371.18 -12352.2; ...
-3305.34 5371.18 -12352.2; ...
-3314.52 5380.36 -12352.2; ...
-3286.97 5380.36 -12361.3; ...
-3286.97 5371.18 -12352.2; ...
-3277.79 5380.36 -12352.2; ...
-3305.34 5389.54 -12352.2; ...
-3296.15 5398.73 -12352.2; ...
-3299.83 5393.22 -12363.2; ...
-3268.61 5389.54 -12352.2; ...
-3259.43 5398.73 -12352.2; ...
-3286.97 5407.91 -12352.2; ...
-3268.61 5417.09 -12361.3; ...
-3268.61 5407.91 -12352.2; ...
-3259.43 5407.91 -12352.2; ...
-3250.25 5407.91 -12352.2; ...
-3259.43 5417.09 -12352.2; ...
-3255.76 5404.23 -12359.5; ...
-3241.07 5417.09 -12352.2; ...
-3250.25 5426.27 -12352.2; ...
-3241.07 5426.27 -12352.2; ...
-3231.88 5426.27 -12352.2; ...
-3241.07 5435.45 -12352.2; ...
-3213.52 5426.27 -12352.2; ...
-3204.34 5435.45 -12352.2; ...
-3231.88 5444.63 -12352.2; ...
-3222.7 5453.81 -12352.2; ...
-3195.16 5444.63 -12352.2; ...
-3185.98 5453.81 -12352.2; ...
-3213.52 5463 -12352.2; ...
-3204.34 5472.18 -12352.2; ...
-3176.79 5463 -12352.2; ...
-3167.61 5472.18 -12352.2; ...
-3195.16 5481.36 -12352.2; ...
-3185.98 5490.54 -12352.2; ...
-3158.43 5481.36 -12352.2; ...
-3149.25 5490.54 -12352.2; ...
-3176.79 5499.72 -12352.2; ...
-3167.61 5508.9 -12352.2; ...
-3140.07 5499.72 -12352.2; ...
-3130.89 5508.9 -12352.2; ...
-3158.43 5518.08 -12352.2; ...
-3149.25 5527.27 -12352.2; ...
-3130.89 5527.27 -12352.2; ...
-3140.07 5536.45 -12352.2; ...
-3130.89 5536.45 -12352.2; ...
-3121.71 5536.45 -12352.2; ...
-3130.89 5545.63 -12352.2; ...
-3112.52 5545.63 -12352.2; ...
-3121.71 5554.81 -12352.2; ...
-3112.52 5554.81 -12352.2; ...
-3103.34 5554.81 -12352.2; ...
-3112.52 5563.99 -12352.2; ...
-3094.16 5563.99 -12352.2; ...
-3112.52 5582.36 -12352.2; ...
-3084.98 5573.17 -12352.2; ...
-3075.8 5582.36 -12352.2; ...
-3103.34 5591.54 -12352.2; ...
-3094.16 5600.72 -12352.2; ...
-3066.62 5591.54 -12352.2; ...
-3057.44 5600.72 -12352.2; ...
-3084.98 5609.9 -12352.2; ...
-3075.8 5619.08 -12352.2; ...
-3048.25 5609.9 -12352.2; ...
-3039.07 5619.08 -12352.2; ...
-3066.62 5628.26 -12352.2; ...
-3048.25 5637.44 -12361.3; ...
-3048.25 5628.26 -12352.2; ...
-3039.07 5628.26 -12352.2; ...
-3029.89 5628.26 -12352.2; ...
-3039.07 5637.44 -12352.2; ...
-3035.4 5624.59 -12359.5; ...
-3020.71 5637.44 -12352.2; ...
-3029.89 5646.63 -12352.2; ...
-3020.71 5646.63 -12352.2; ...
-3011.53 5646.63 -12352.2; ...
-3020.71 5655.81 -12352.2; ...
-3002.35 5655.81 -12352.2; ...
-3011.53 5664.99 -12352.2; ...
-3002.35 5664.99 -12352.2; ...
-2993.17 5664.99 -12352.2; ...
-3002.35 5674.17 -12352.2; ...
-2974.8 5664.99 -12352.2; ...
-2965.62 5674.17 -12352.2; ...
-2993.17 5683.35 -12352.2; ...
-2983.98 5692.53 -12352.2; ...
-2956.44 5683.35 -12352.2; ...
-2947.26 5692.53 -12352.2; ...
-2974.8 5701.71 -12352.2; ...
-2965.62 5710.9 -12352.2; ...
-2938.08 5701.71 -12352.2; ...
-2928.89 5710.9 -12352.2; ...
-2956.44 5720.08 -12352.2; ...
-2938.08 5720.08 -12352.2; ...
-2928.89 5720.08 -12352.2; ...
-2919.71 5720.08 -12352.2; ...
-2928.89 5729.26 -12352.2; ...
-2910.53 5729.26 -12352.2; ...
-2919.71 5738.44 -12352.2; ...
-2910.53 5738.44 -12352.2; ...
-2901.35 5738.44 -12352.2; ...
-2910.53 5747.62 -12352.2; ...
-2892.17 5747.62 -12352.2; ...
-2901.35 5756.8 -12352.2; ...
-2892.17 5756.8 -12352.2; ...
-2882.99 5756.8 -12352.2; ...
-2892.17 5765.99 -12352.2; ...
-2873.81 5765.99 -12352.2; ...
-2882.99 5775.17 -12352.2; ...
-2873.81 5775.17 -12352.2; ...
-2864.62 5775.17 -12352.2; ...
-2873.81 5784.35 -12352.2; ...
-2855.44 5784.35 -12352.2; ...
-2864.62 5793.53 -12352.2; ...
-2855.44 5793.53 -12352.2; ...
-2846.26 5793.53 -12352.2; ...
-2855.44 5802.71 -12352.2; ...
-2827.9 5802.71 -12361.3; ...
-2827.9 5793.53 -12352.2; ...
-2818.72 5802.71 -12352.2; ...
-2846.26 5811.89 -12352.2; ...
-2837.08 5821.07 -12352.2; ...
-2840.75 5815.57 -12363.2; ...
-2809.54 5811.89 -12352.2; ...
-2800.35 5821.07 -12352.2; ...
-2827.9 5830.26 -12352.2; ...
-2818.72 5839.44 -12352.2; ...
-2791.17 5830.26 -12352.2; ...
-2781.99 5839.44 -12352.2; ...
-2809.54 5848.62 -12352.2; ...
-2800.35 5857.8 -12352.2; ...
-2772.81 5848.62 -12352.2; ...
-2763.63 5857.8 -12352.2; ...
-2791.17 5866.98 -12352.2; ...
-2781.99 5876.16 -12352.2; ...
-2754.45 5866.98 -12352.2; ...
-2745.26 5876.16 -12352.2; ...
-2772.81 5885.35 -12352.2; ...
-2754.45 5894.53 -12361.3; ...
-2754.45 5885.35 -12352.2; ...
-2745.26 5885.35 -12352.2; ...
-2736.08 5885.35 -12352.2; ...
-2745.26 5894.53 -12352.2; ...
-2741.59 5881.67 -12359.5; ...
-2726.9 5894.53 -12352.2; ...
-2736.08 5903.71 -12352.2; ...
-2726.9 5903.71 -12352.2; ...
-2717.72 5903.71 -12352.2; ...
-2726.9 5912.89 -12352.2; ...
-2708.54 5912.89 -12352.2; ...
-2717.72 5922.07 -12352.2; ...
-2708.54 5922.07 -12352.2; ...
-2699.36 5922.07 -12352.2; ...
-2708.54 5931.25 -12352.2; ...
-2690.18 5931.25 -12352.2; ...
-2699.36 5940.43 -12352.2; ...
-2690.18 5940.43 -12352.2; ...
-2680.99 5940.43 -12352.2; ...
-2690.18 5949.62 -12352.2; ...
-2662.63 5949.62 -12361.3; ...
-2662.63 5940.43 -12352.2; ...
-2653.45 5949.62 -12352.2; ...
-2680.99 5958.8 -12352.2; ...
-2671.81 5967.98 -12352.2; ...
-2675.49 5962.47 -12363.2; ...
-2644.27 5958.8 -12352.2; ...
-2635.09 5967.98 -12352.2; ...
-2662.63 5977.16 -12352.2; ...
-2653.45 5986.34 -12352.2; ...
-2625.91 5977.16 -12352.2; ...
-2616.72 5986.34 -12352.2; ...
-2644.27 5995.52 -12352.2; ...
-2635.09 6004.7 -12352.2; ...
-2607.54 5995.52 -12352.2; ...
-2598.36 6004.7 -12352.2; ...
-2625.91 6013.89 -12352.2; ...
-2616.72 6023.07 -12352.2; ...
-2589.18 6013.89 -12352.2; ...
-2580 6023.07 -12352.2; ...
-2607.54 6032.25 -12352.2; ...
-2598.36 6041.43 -12352.2; ...
-2570.82 6032.25 -12352.2; ...
-2561.63 6041.43 -12352.2; ...
-2589.18 6050.61 -12352.2; ...
-2580 6059.79 -12352.2; ...
-2552.45 6050.61 -12352.2; ...
-2543.27 6059.79 -12352.2; ...
-2570.82 6068.98 -12352.2; ...
-2561.63 6078.16 -12352.2; ...
-2534.09 6068.98 -12352.2; ...
-2524.91 6078.16 -12352.2; ...
-2552.45 6087.34 -12352.2; ...
-2543.27 6096.52 -12352.2; ...
-2515.73 6087.34 -12352.2; ...
-2506.55 6096.52 -12352.2; ...
-2534.09 6105.7 -12352.2; ...
-2524.91 6114.88 -12352.2; ...
-2497.36 6105.7 -12352.2; ...
-2488.18 6114.88 -12352.2; ...
-2515.73 6124.06 -12352.2; ...
-2506.55 6133.25 -12352.2; ...
-2479 6124.06 -12352.2; ...
-2469.82 6133.25 -12352.2; ...
-2497.36 6142.43 -12352.2; ...
-2488.18 6151.61 -12352.2; ...
-2460.64 6142.43 -12352.2; ...
-2451.46 6151.61 -12352.2; ...
-2479 6160.79 -12352.2; ...
-2460.64 6160.79 -12352.2; ...
-2451.46 6160.79 -12352.2; ...
-2442.28 6160.79 -12352.2; ...
-2451.46 6169.97 -12352.2; ...
-2433.09 6169.97 -12352.2; ...
-2442.28 6179.15 -12352.2; ...
-2433.09 6179.15 -12352.2; ...
-2423.91 6179.15 -12352.2; ...
-2433.09 6188.33 -12352.2; ...
-2405.55 6179.15 -12352.2; ...
-2396.37 6188.33 -12352.2; ...
-2423.91 6197.52 -12352.2; ...
-2414.73 6206.7 -12352.2; ...
-2387.19 6197.52 -12352.2; ...
-2378 6206.7 -12352.2; ...
-2405.55 6215.88 -12352.2; ...
-2387.19 6215.88 -12352.2; ...
-2378 6215.88 -12352.2; ...
-2368.82 6215.88 -12352.2; ...
-2378 6225.06 -12352.2; ...
-2359.64 6225.06 -12352.2; ...
-2368.82 6234.24 -12352.2; ...
-2359.64 6234.24 -12352.2; ...
-2350.46 6234.24 -12352.2; ...
-2359.64 6243.42 -12352.2; ...
-2332.1 6243.42 -12361.3; ...
-2332.1 6234.24 -12352.2; ...
-2322.92 6243.42 -12352.2; ...
-2350.46 6252.61 -12352.2; ...
-2341.28 6261.79 -12352.2; ...
-2344.95 6256.28 -12363.2; ...
-2313.73 6252.61 -12352.2; ...
-2304.55 6261.79 -12352.2; ...
-2332.1 6270.97 -12352.2; ...
-2322.92 6280.15 -12352.2; ...
-2295.37 6270.97 -12352.2; ...
-2286.19 6280.15 -12352.2; ...
-2313.73 6289.33 -12352.2; ...
-2304.55 6298.51 -12352.2; ...
-2277.01 6289.33 -12352.2; ...
-2267.83 6298.51 -12352.2; ...
-2295.37 6307.69 -12352.2; ...
-2286.19 6316.88 -12352.2; ...
-2258.65 6307.69 -12352.2; ...
-2249.46 6316.88 -12352.2; ...
-2277.01 6326.06 -12352.2; ...
-2267.83 6335.24 -12352.2; ...
-2240.28 6326.06 -12352.2; ...
-2231.1 6335.24 -12352.2; ...
-2258.65 6344.42 -12352.2; ...
-2240.28 6353.6 -12361.3; ...
-2240.28 6344.42 -12352.2; ...
-2231.1 6344.42 -12352.2; ...
-2221.92 6344.42 -12352.2; ...
-2231.1 6353.6 -12352.2; ...
-2227.43 6340.75 -12359.5; ...
-2212.74 6353.6 -12352.2; ...
-2221.92 6362.78 -12352.2; ...
-2212.74 6362.78 -12352.2; ...
-2203.56 6362.78 -12352.2; ...
-2212.74 6371.96 -12352.2; ...
-2194.38 6371.96 -12352.2; ...
-2203.56 6381.15 -12352.2; ...
-2194.38 6381.15 -12352.2; ...
-2185.19 6381.15 -12352.2; ...
-2194.38 6390.33 -12352.2; ...
-2166.83 6381.15 -12352.2; ...
-2157.65 6390.33 -12352.2; ...
-2185.19 6399.51 -12352.2; ...
-2176.01 6408.69 -12352.2; ...
-2148.47 6399.51 -12352.2; ...
-2139.29 6408.69 -12352.2; ...
-2166.83 6417.87 -12352.2; ...
-2148.47 6417.87 -12352.2; ...
-2139.29 6417.87 -12352.2; ...
-2130.1 6417.87 -12352.2; ...
-2139.29 6427.05 -12352.2; ...
-2120.92 6427.05 -12352.2; ...
-2130.1 6436.24 -12352.2; ...
-2120.92 6436.24 -12352.2; ...
-2111.74 6436.24 -12352.2; ...
-2120.92 6445.42 -12352.2; ...
-2102.56 6445.42 -12352.2; ...
-2111.74 6454.6 -12352.2; ...
-2102.56 6454.6 -12352.2; ...
-2093.38 6454.6 -12352.2; ...
-2102.56 6463.78 -12352.2; ...
-2075.02 6454.6 -12352.2; ...
-2065.83 6463.78 -12352.2; ...
-2093.38 6472.96 -12352.2; ...
-2084.2 6482.14 -12352.2; ...
-2056.65 6472.96 -12352.2; ...
-2047.47 6482.14 -12352.2; ...
-2075.02 6491.32 -12352.2; ...
-2065.83 6500.51 -12352.2; ...
-2038.29 6491.32 -12352.2; ...
-2029.11 6500.51 -12352.2; ...
-2056.65 6509.69 -12352.2; ...
-2038.29 6509.69 -12352.2; ...
-2029.11 6509.69 -12352.2; ...
-2019.93 6509.69 -12352.2; ...
-2029.11 6518.87 -12352.2; ...
-2001.56 6509.69 -12352.2; ...
-1992.38 6518.87 -12352.2; ...
-2019.93 6528.05 -12352.2; ...
-2010.75 6537.23 -12352.2; ...
-1983.2 6528.05 -12352.2; ...
-1974.02 6537.23 -12352.2; ...
-2001.56 6546.41 -12352.2; ...
-1992.38 6555.6 -12352.2; ...
-1964.84 6546.41 -12352.2; ...
-1955.66 6555.6 -12352.2; ...
-1983.2 6564.78 -12352.2; ...
-1974.02 6573.96 -12352.2; ...
-1946.47 6564.78 -12352.2; ...
-1937.29 6573.96 -12352.2; ...
-1964.84 6583.14 -12352.2; ...
-1955.66 6592.32 -12352.2; ...
-1928.11 6583.14 -12352.2; ...
-1918.93 6592.32 -12352.2; ...
-1946.47 6601.5 -12352.2; ...
-1937.29 6610.68 -12352.2; ...
-1909.75 6601.5 -12352.2; ...
-1900.57 6610.68 -12352.2; ...
-1928.11 6619.87 -12352.2; ...
-1918.93 6629.05 -12352.2; ...
-1891.39 6619.87 -12352.2; ...
-1882.2 6629.05 -12352.2; ...
-1909.75 6638.23 -12352.2; ...
-1900.57 6647.41 -12352.2; ...
-1873.02 6638.23 -12352.2; ...
-1863.84 6647.41 -12352.2; ...
-1891.39 6656.59 -12352.2; ...
-1882.2 6665.77 -12352.2; ...
-1854.66 6656.59 -12352.2; ...
-1845.48 6665.77 -12352.2; ...
-1873.02 6674.95 -12352.2; ...
-1863.84 6684.14 -12352.2; ...
-1836.3 6674.95 -12352.2; ...
-1827.12 6684.14 -12352.2; ...
-1854.66 6693.32 -12352.2; ...
-1845.48 6702.5 -12352.2; ...
-1817.93 6693.32 -12352.2; ...
-1808.75 6702.5 -12352.2; ...
-1836.3 6711.68 -12352.2; ...
-1827.12 6720.86 -12352.2; ...
-1799.57 6711.68 -12352.2; ...
-1790.39 6720.86 -12352.2; ...
-1817.93 6730.04 -12352.2; ...
-1808.75 6739.23 -12352.2; ...
-1781.21 6730.04 -12352.2; ...
-1772.03 6739.23 -12352.2; ...
-1799.57 6748.41 -12352.2; ...
-1781.21 6757.59 -12361.3; ...
-1781.21 6748.41 -12352.2; ...
-1772.03 6748.41 -12352.2; ...
-1762.84 6748.41 -12352.2; ...
-1772.03 6757.59 -12352.2; ...
-1768.35 6744.73 -12359.5; ...
-1753.66 6757.59 -12352.2; ...
-1762.84 6766.77 -12352.2; ...
-1753.66 6766.77 -12352.2; ...
-1744.48 6766.77 -12352.2; ...
-1753.66 6775.95 -12352.2; ...
-1735.3 6775.95 -12352.2; ...
-1744.48 6785.13 -12352.2; ...
-1735.3 6785.13 -12352.2; ...
-1726.12 6785.13 -12352.2; ...
-1735.3 6794.31 -12352.2; ...
-1716.94 6794.31 -12352.2; ...
-1726.12 6803.5 -12352.2; ...
-1716.94 6803.5 -12352.2; ...
-1707.76 6803.5 -12352.2; ...
-1716.94 6812.68 -12352.2; ...
-1689.39 6812.68 -12361.3; ...
-1689.39 6803.5 -12352.2; ...
-1680.21 6812.68 -12352.2; ...
-1707.76 6821.86 -12352.2; ...
-1698.57 6831.04 -12352.2; ...
-1702.25 6825.53 -12363.2; ...
-1671.03 6821.86 -12352.2; ...
-1661.85 6831.04 -12352.2; ...
-1689.39 6840.22 -12352.2; ...
-1680.21 6849.4 -12352.2; ...
-1652.67 6840.22 -12352.2; ...
-1643.49 6849.4 -12352.2; ...
-1671.03 6858.58 -12352.2; ...
-1661.85 6867.77 -12352.2; ...
-1634.3 6858.58 -12352.2; ...
-1625.12 6867.77 -12352.2; ...
-1652.67 6876.95 -12352.2; ...
-1634.3 6876.95 -12352.2; ...
-1625.12 6876.95 -12352.2; ...
-1615.94 6876.95 -12352.2; ...
-1625.12 6886.13 -12352.2; ...
-1606.76 6886.13 -12352.2; ...
-1615.94 6895.31 -12352.2; ...
-1606.76 6895.31 -12352.2; ...
-1597.58 6895.31 -12352.2; ...
-1606.76 6904.49 -12352.2; ...
-1588.4 6904.49 -12352.2; ...
-1597.58 6913.67 -12352.2; ...
-1588.4 6913.67 -12352.2; ...
-1579.21 6913.67 -12352.2; ...
-1588.4 6922.86 -12352.2; ...
-1560.85 6913.67 -12352.2; ...
-1551.67 6922.86 -12352.2; ...
-1579.21 6932.04 -12352.2; ...
-1570.03 6941.22 -12352.2; ...
-1542.49 6932.04 -12352.2; ...
-1533.31 6941.22 -12352.2; ...
-1560.85 6950.4 -12352.2; ...
-1551.67 6959.58 -12352.2; ...
-1524.13 6950.4 -12352.2; ...
-1514.94 6959.58 -12352.2; ...
-1542.49 6968.76 -12352.2; ...
-1533.31 6977.94 -12352.2; ...
-1505.76 6968.76 -12352.2; ...
-1496.58 6977.94 -12352.2; ...
-1524.13 6987.13 -12352.2; ...
-1514.94 6996.31 -12352.2; ...
-1487.4 6987.13 -12352.2; ...
-1478.22 6996.31 -12352.2; ...
-1505.76 7005.49 -12352.2; ...
-1496.58 7014.67 -12352.2; ...
-1469.04 7005.49 -12352.2; ...
-1459.86 7014.67 -12352.2; ...
-1487.4 7023.85 -12352.2; ...
-1469.04 7033.03 -12361.3; ...
-1469.04 7023.85 -12352.2; ...
-1459.86 7023.85 -12352.2; ...
-1450.67 7023.85 -12352.2; ...
-1459.86 7033.03 -12352.2; ...
-1456.18 7020.18 -12359.5; ...
-1441.49 7033.03 -12352.2; ...
-1450.67 7042.21 -12352.2; ...
-1441.49 7042.21 -12352.2; ...
-1432.31 7042.21 -12352.2; ...
-1441.49 7051.4 -12352.2; ...
-1423.13 7051.4 -12352.2; ...
-1432.31 7060.58 -12352.2; ...
-1423.13 7060.58 -12352.2; ...
-1413.95 7060.58 -12352.2; ...
-1423.13 7069.76 -12352.2; ...
-1404.77 7069.76 -12352.2; ...
-1413.95 7078.94 -12352.2; ...
-1404.77 7078.94 -12352.2; ...
-1395.58 7078.94 -12352.2; ...
-1404.77 7088.12 -12352.2; ...
-1377.22 7088.12 -12361.3; ...
-1386.4 7088.12 -12352.2; ...
-1395.58 7097.3 -12352.2; ...
-1386.4 7097.3 -12352.2; ...
-1377.22 7097.3 -12352.2; ...
-1386.4 7106.49 -12352.2; ...
-1390.08 7100.98 -12359.5; ...
-1358.86 7097.3 -12352.2; ...
-1349.68 7106.49 -12352.2; ...
-1377.22 7115.67 -12352.2; ...
-1368.04 7124.85 -12352.2; ...
-1340.5 7115.67 -12352.2; ...
-1331.31 7124.85 -12352.2; ...
-1358.86 7134.03 -12352.2; ...
-1349.68 7143.21 -12352.2; ...
-1322.13 7134.03 -12352.2; ...
-1303.77 7143.21 -12361.3; ...
-1312.95 7143.21 -12352.2; ...
-1340.5 7152.39 -12352.2; ...
-1331.31 7161.57 -12352.2; ...
-1303.77 7152.39 -12352.2; ...
-1285.41 7161.57 -12361.3; ...
-1294.59 7161.57 -12352.2; ...
-1322.13 7170.76 -12352.2; ...
-1312.95 7179.94 -12352.2; ...
-1285.41 7170.76 -12352.2; ...
-1267.04 7179.94 -12361.3; ...
-1276.23 7179.94 -12352.2; ...
-1303.77 7189.12 -12352.2; ...
-1294.59 7198.3 -12352.2; ...
-1267.04 7189.12 -12352.2; ...
-1248.68 7189.12 -12352.2; ...
-1239.5 7198.3 -12352.2; ...
-1285.41 7207.48 -12352.2; ...
-1276.23 7216.66 -12352.2; ...
-1230.32 7207.48 -12352.2; ...
-1221.14 7216.66 -12352.2; ...
-1267.04 7225.85 -12352.2; ...
-1257.86 7235.03 -12352.2; ...
-1211.96 7225.85 -12352.2; ...
-1202.77 7235.03 -12352.2; ...
-1248.68 7244.21 -12352.2; ...
-1239.5 7253.39 -12352.2; ...
-1193.59 7244.21 -12352.2; ...
-1184.41 7253.39 -12352.2; ...
-1230.32 7262.57 -12352.2; ...
-1221.14 7271.75 -12352.2; ...
-1175.23 7262.57 -12352.2; ...
-1166.05 7271.75 -12352.2; ...
-1211.96 7280.93 -12352.2; ...
-1202.77 7290.12 -12352.2; ...
-1156.87 7280.93 -12352.2; ...
-1147.68 7290.12 -12352.2; ...
-1193.59 7299.3 -12352.2; ...
-1184.41 7308.48 -12352.2; ...
-1138.5 7299.3 -12352.2; ...
-1129.32 7308.48 -12352.2; ...
-1175.23 7317.66 -12352.2; ...
-1166.05 7326.84 -12352.2; ...
-1120.14 7317.66 -12352.2; ...
-1110.96 7326.84 -12352.2; ...
-1156.87 7336.02 -12352.2; ...
-1138.5 7336.02 -12352.2; ...
-1129.32 7345.2 -12352.2; ...
-1101.78 7336.02 -12352.2; ...
-1083.41 7336.02 -12352.2; ...
-1074.23 7345.2 -12352.2; ...
-1120.14 7354.39 -12352.2; ...
-1110.96 7363.57 -12352.2; ...
-1065.05 7354.39 -12352.2; ...
-1046.69 7363.57 -12361.3; ...
-1046.69 7354.39 -12352.2; ...
-1037.51 7363.57 -12352.2; ...
-1101.78 7372.75 -12352.2; ...
-1083.41 7372.75 -12352.2; ...
-1074.23 7381.93 -12352.2; ...
-1028.32 7381.93 -12361.3; ...
-1028.32 7372.75 -12352.2; ...
-1019.14 7381.93 -12352.2; ...
-1065.05 7391.11 -12352.2; ...
-1046.69 7391.11 -12352.2; ...
-1037.51 7400.29 -12352.2; ...
-1041.18 7394.79 -12363.2; ...
-1009.96 7400.29 -12361.3; ...
-1009.96 7391.11 -12352.2; ...
-1000.78 7400.29 -12352.2; ...
-1028.32 7409.48 -12352.2; ...
-1019.14 7418.66 -12352.2; ...
-1022.82 7413.15 -12363.2; ...
-991.599 7418.66 -12361.3; ...
-991.599 7409.48 -12352.2; ...
-982.417 7418.66 -12352.2; ...
-1009.96 7427.84 -12352.2; ...
-1000.78 7437.02 -12352.2; ...
-1004.45 7431.51 -12363.2; ...
-973.236 7437.02 -12361.3; ...
-973.236 7427.84 -12352.2; ...
-964.055 7437.02 -12352.2; ...
-991.599 7446.2 -12352.2; ...
-982.417 7455.38 -12352.2; ...
-986.09 7449.87 -12363.2; ...
-954.873 7455.38 -12361.3; ...
-954.873 7446.2 -12352.2; ...
-945.691 7455.38 -12352.2; ...
-973.236 7464.56 -12352.2; ...
-964.055 7473.75 -12352.2; ...
-967.727 7468.24 -12363.2; ...
-936.51 7464.56 -12352.2; ...
-927.329 7473.75 -12352.2; ...
-954.873 7482.93 -12352.2; ...
-945.691 7492.11 -12352.2; ...
-918.147 7482.93 -12352.2; ...
-908.965 7492.11 -12352.2; ...
-936.51 7501.29 -12352.2; ...
-927.329 7510.47 -12352.2; ...
-899.784 7501.29 -12352.2; ...
-890.603 7510.47 -12352.2; ...
-918.147 7519.65 -12352.2; ...
-899.784 7519.65 -12352.2; ...
-890.603 7519.65 -12352.2; ...
-881.421 7519.65 -12352.2; ...
-890.603 7528.83 -12352.2; ...
-872.239 7528.83 -12352.2; ...
-881.421 7538.02 -12352.2; ...
-872.239 7538.02 -12352.2; ...
-863.058 7538.02 -12352.2; ...
-872.239 7547.2 -12352.2; ...
-853.876 7547.2 -12352.2; ...
-863.058 7556.38 -12352.2; ...
-853.876 7556.38 -12352.2; ...
-844.695 7556.38 -12352.2; ...
-853.876 7565.56 -12352.2; ...
-826.332 7565.56 -12361.3; ...
-826.332 7556.38 -12352.2; ...
-817.15 7565.56 -12352.2; ...
-844.695 7574.74 -12352.2; ...
-835.514 7583.92 -12352.2; ...
-839.187 7578.42 -12363.2; ...
-807.969 7574.74 -12352.2; ...
-798.788 7583.92 -12352.2; ...
-826.332 7593.11 -12352.2; ...
-817.15 7602.29 -12352.2; ...
-789.606 7593.11 -12352.2; ...
-780.424 7602.29 -12352.2; ...
-807.969 7611.47 -12352.2; ...
-798.788 7620.65 -12352.2; ...
-771.243 7611.47 -12352.2; ...
-762.062 7620.65 -12352.2; ...
-789.606 7629.83 -12352.2; ...
-780.424 7639.01 -12352.2; ...
-752.88 7629.83 -12352.2; ...
-743.699 7639.01 -12352.2; ...
-771.243 7648.19 -12352.2; ...
-762.062 7657.38 -12352.2; ...
-734.517 7648.19 -12352.2; ...
-725.335 7657.38 -12352.2; ...
-762.062 7675.74 -12352.2; ...
-716.154 7666.56 -12352.2; ...
-697.791 7675.74 -12361.3; ...
-706.973 7675.74 -12352.2; ...
-752.88 7684.92 -12352.2; ...
-734.517 7684.92 -12352.2; ...
-725.335 7694.1 -12352.2; ...
-697.791 7684.92 -12352.2; ...
-679.428 7684.92 -12352.2; ...
-670.247 7694.1 -12352.2; ...
-716.154 7703.28 -12352.2; ...
-706.973 7712.46 -12352.2; ...
-661.065 7703.28 -12352.2; ...
-651.884 7712.46 -12352.2; ...
-697.791 7721.65 -12352.2; ...
-688.609 7730.83 -12352.2; ...
-642.702 7721.65 -12352.2; ...
-633.521 7730.83 -12352.2; ...
-679.428 7740.01 -12352.2; ...
-661.065 7740.01 -12352.2; ...
-651.884 7749.19 -12352.2; ...
-624.339 7740.01 -12352.2; ...
-615.158 7749.19 -12352.2; ...
-642.702 7758.37 -12352.2; ...
-5922.06 3176.8 -12333.8; ...
-5940.43 3195.16 -12333.8; ...
-5912.88 3195.16 -12343; ...
-5912.88 3185.98 -12333.8; ...
-5903.7 3195.16 -12333.8; ...
-5940.43 3213.53 -12333.8; ...
-5894.52 3213.53 -12343; ...
-5894.52 3204.35 -12333.8; ...
-5885.34 3213.53 -12333.8; ...
-5931.24 3222.71 -12333.8; ...
-5922.06 3231.89 -12333.8; ...
-5876.16 3231.89 -12343; ...
-5876.16 3222.71 -12333.8; ...
-5866.97 3231.89 -12333.8; ...
-5912.88 3241.07 -12333.8; ...
-5903.7 3250.25 -12333.8; ...
-5857.79 3250.25 -12343; ...
-5857.79 3241.07 -12333.8; ...
-5848.61 3250.25 -12333.8; ...
-5894.52 3259.43 -12333.8; ...
-5885.34 3268.62 -12333.8; ...
-5839.43 3268.62 -12343; ...
-5839.43 3259.43 -12333.8; ...
-5830.25 3268.62 -12333.8; ...
-5876.16 3277.8 -12333.8; ...
-5866.97 3286.98 -12333.8; ...
-5821.07 3286.98 -12343; ...
-5821.07 3277.8 -12333.8; ...
-5811.88 3286.98 -12333.8; ...
-5857.79 3296.16 -12333.8; ...
-5848.61 3305.34 -12333.8; ...
-5802.7 3305.34 -12343; ...
-5802.7 3296.16 -12333.8; ...
-5793.52 3305.34 -12333.8; ...
-5839.43 3323.7 -12343; ...
-5839.43 3314.52 -12333.8; ...
-5830.25 3323.7 -12333.8; ...
-5784.34 3323.7 -12343; ...
-5784.34 3314.52 -12333.8; ...
-5775.16 3323.7 -12333.8; ...
-5821.07 3342.07 -12343; ...
-5821.07 3332.89 -12333.8; ...
-5811.88 3342.07 -12333.8; ...
-5765.98 3342.07 -12343; ...
-5765.98 3332.89 -12333.8; ...
-5756.8 3342.07 -12333.8; ...
-5802.7 3360.43 -12343; ...
-5802.7 3351.25 -12333.8; ...
-5793.52 3360.43 -12333.8; ...
-5747.61 3360.43 -12343; ...
-5747.61 3351.25 -12333.8; ...
-5738.43 3360.43 -12333.8; ...
-5784.34 3378.79 -12343; ...
-5784.34 3369.61 -12333.8; ...
-5775.16 3378.79 -12333.8; ...
-5729.25 3378.79 -12343; ...
-5729.25 3369.61 -12333.8; ...
-5720.07 3378.79 -12333.8; ...
-5784.34 3397.16 -12343; ...
-5775.16 3397.16 -12333.8; ...
-5710.89 3397.16 -12343; ...
-5710.89 3387.98 -12333.8; ...
-5701.71 3397.16 -12333.8; ...
-5765.98 3415.52 -12343; ...
-5765.98 3406.34 -12333.8; ...
-5747.61 3415.52 -12343; ...
-5747.61 3406.34 -12333.8; ...
-5738.43 3415.52 -12333.8; ...
-5692.53 3415.52 -12343; ...
-5692.53 3406.34 -12333.8; ...
-5674.16 3415.52 -12343; ...
-5674.16 3406.34 -12333.8; ...
-5664.98 3415.52 -12333.8; ...
-5729.25 3433.88 -12343; ...
-5729.25 3424.7 -12333.8; ...
-5720.07 3433.88 -12333.8; ...
-5655.8 3433.88 -12343; ...
-5655.8 3424.7 -12333.8; ...
-5646.62 3433.88 -12333.8; ...
-5710.89 3452.25 -12343; ...
-5710.89 3443.06 -12333.8; ...
-5701.71 3452.25 -12333.8; ...
-5637.44 3452.25 -12343; ...
-5637.44 3443.06 -12333.8; ...
-5628.25 3452.25 -12333.8; ...
-5692.53 3470.61 -12343; ...
-5692.53 3461.43 -12333.8; ...
-5674.16 3470.61 -12343; ...
-5674.16 3461.43 -12333.8; ...
-5664.98 3470.61 -12333.8; ...
-5619.07 3470.61 -12343; ...
-5619.07 3461.43 -12333.8; ...
-5609.89 3470.61 -12333.8; ...
-5655.8 3488.97 -12343; ...
-5655.8 3479.79 -12333.8; ...
-5646.62 3488.97 -12333.8; ...
-5600.71 3488.97 -12343; ...
-5600.71 3479.79 -12333.8; ...
-5591.53 3488.97 -12333.8; ...
-5637.44 3507.33 -12343; ...
-5637.44 3498.15 -12333.8; ...
-5619.07 3507.33 -12343; ...
-5619.07 3498.15 -12333.8; ...
-5609.89 3507.33 -12333.8; ...
-5582.35 3498.15 -12333.8; ...
-5573.17 3507.33 -12333.8; ...
-5600.71 3525.7 -12343; ...
-5600.71 3516.52 -12333.8; ...
-5591.53 3525.7 -12333.8; ...
-5563.98 3516.52 -12333.8; ...
-5545.62 3525.7 -12343; ...
-5545.62 3516.52 -12333.8; ...
-5536.44 3525.7 -12333.8; ...
-5582.35 3534.88 -12333.8; ...
-5563.98 3544.06 -12343; ...
-5563.98 3534.88 -12333.8; ...
-5554.8 3544.06 -12333.8; ...
-5527.26 3534.88 -12333.8; ...
-5518.08 3544.06 -12333.8; ...
-5545.62 3553.24 -12333.8; ...
-5536.44 3562.42 -12333.8; ...
-5508.9 3553.24 -12333.8; ...
-5490.53 3562.42 -12343; ...
-5499.71 3562.42 -12333.8; ...
-5527.26 3571.61 -12333.8; ...
-5518.08 3580.79 -12333.8; ...
-5490.53 3571.61 -12333.8; ...
-5472.17 3571.61 -12333.8; ...
-5462.99 3580.79 -12333.8; ...
-5508.9 3589.97 -12333.8; ...
-5499.71 3599.15 -12333.8; ...
-5453.81 3589.97 -12333.8; ...
-5444.62 3599.15 -12333.8; ...
-5490.53 3608.33 -12333.8; ...
-5481.35 3617.51 -12333.8; ...
-5435.44 3608.33 -12333.8; ...
-5426.26 3617.51 -12333.8; ...
-5472.17 3626.69 -12333.8; ...
-5462.99 3635.88 -12333.8; ...
-5417.08 3635.88 -12343; ...
-5417.08 3626.69 -12333.8; ...
-5407.9 3635.88 -12333.8; ...
-5453.81 3645.06 -12333.8; ...
-5444.62 3654.24 -12333.8; ...
-5407.9 3654.24 -12333.8; ...
-5435.44 3663.42 -12333.8; ...
-5426.26 3672.6 -12333.8; ...
-5398.72 3663.42 -12333.8; ...
-5389.54 3672.6 -12333.8; ...
-5417.08 3681.78 -12333.8; ...
-5407.9 3690.97 -12333.8; ...
-5389.54 3690.97 -12333.8; ...
-5398.72 3700.15 -12333.8; ...
-5389.54 3700.15 -12333.8; ...
-5380.35 3700.15 -12333.8; ...
-5389.54 3709.33 -12333.8; ...
-5371.17 3709.33 -12333.8; ...
-5380.35 3727.69 -12343; ...
-5380.35 3718.51 -12333.8; ...
-5371.17 3718.51 -12333.8; ...
-5361.99 3718.51 -12333.8; ...
-5371.17 3727.69 -12333.8; ...
-5367.5 3714.84 -12341.1; ...
-5352.81 3727.69 -12333.8; ...
-5361.99 3746.05 -12343; ...
-5361.99 3736.87 -12333.8; ...
-5352.81 3736.87 -12333.8; ...
-5343.63 3736.87 -12333.8; ...
-5352.81 3746.05 -12333.8; ...
-5349.14 3733.2 -12341.1; ...
-5334.45 3746.05 -12333.8; ...
-5343.63 3764.42 -12343; ...
-5343.63 3755.24 -12333.8; ...
-5334.45 3755.24 -12333.8; ...
-5325.27 3755.24 -12333.8; ...
-5334.45 3764.42 -12333.8; ...
-5330.77 3751.56 -12341.1; ...
-5316.08 3764.42 -12333.8; ...
-5325.27 3782.78 -12343; ...
-5325.27 3773.6 -12333.8; ...
-5316.08 3773.6 -12333.8; ...
-5306.9 3773.6 -12333.8; ...
-5316.08 3782.78 -12333.8; ...
-5312.41 3769.93 -12341.1; ...
-5297.72 3782.78 -12333.8; ...
-5306.9 3791.96 -12333.8; ...
-5297.72 3791.96 -12333.8; ...
-5288.54 3791.96 -12333.8; ...
-5297.72 3801.14 -12333.8; ...
-5279.36 3801.14 -12333.8; ...
-5288.54 3810.32 -12333.8; ...
-5279.36 3810.32 -12333.8; ...
-5270.18 3810.32 -12333.8; ...
-5279.36 3819.51 -12333.8; ...
-5251.81 3810.32 -12333.8; ...
-5242.63 3819.51 -12333.8; ...
-5270.18 3828.69 -12333.8; ...
-5261 3837.87 -12333.8; ...
-5233.45 3828.69 -12333.8; ...
-5224.27 3837.87 -12333.8; ...
-5251.81 3847.05 -12333.8; ...
-5233.45 3847.05 -12333.8; ...
-5224.27 3847.05 -12333.8; ...
-5215.09 3847.05 -12333.8; ...
-5224.27 3856.23 -12333.8; ...
-5205.91 3856.23 -12333.8; ...
-5215.09 3865.41 -12333.8; ...
-5205.91 3865.41 -12333.8; ...
-5196.72 3865.41 -12333.8; ...
-5205.91 3874.6 -12333.8; ...
-5178.36 3865.41 -12333.8; ...
-5169.18 3874.6 -12333.8; ...
-5196.72 3883.78 -12333.8; ...
-5187.54 3892.96 -12333.8; ...
-5160 3883.78 -12333.8; ...
-5150.82 3892.96 -12333.8; ...
-5178.36 3902.14 -12333.8; ...
-5160 3902.14 -12333.8; ...
-5150.82 3902.14 -12333.8; ...
-5141.64 3902.14 -12333.8; ...
-5150.82 3911.32 -12333.8; ...
-5123.27 3902.14 -12333.8; ...
-5114.09 3911.32 -12333.8; ...
-5141.64 3920.5 -12333.8; ...
-5132.45 3929.68 -12333.8; ...
-5104.91 3920.5 -12333.8; ...
-5095.73 3929.68 -12333.8; ...
-5123.27 3938.87 -12333.8; ...
-5104.91 3948.05 -12343; ...
-5104.91 3938.87 -12333.8; ...
-5095.73 3938.87 -12333.8; ...
-5086.55 3938.87 -12333.8; ...
-5095.73 3948.05 -12333.8; ...
-5092.06 3935.19 -12341.1; ...
-5077.37 3948.05 -12333.8; ...
-5086.55 3957.23 -12333.8; ...
-5077.37 3957.23 -12333.8; ...
-5068.18 3957.23 -12333.8; ...
-5077.37 3966.41 -12333.8; ...
-5059 3966.41 -12333.8; ...
-5068.18 3975.59 -12333.8; ...
-5059 3975.59 -12333.8; ...
-5049.82 3975.59 -12333.8; ...
-5059 3984.77 -12333.8; ...
-5031.46 3984.77 -12343; ...
-5031.46 3975.59 -12333.8; ...
-5022.28 3984.77 -12333.8; ...
-5049.82 3993.95 -12333.8; ...
-5040.64 4003.14 -12333.8; ...
-5044.31 3997.63 -12344.8; ...
-5013.09 3993.95 -12333.8; ...
-5003.91 4003.14 -12333.8; ...
-5031.46 4012.32 -12333.8; ...
-5013.09 4021.5 -12343; ...
-5013.09 4012.32 -12333.8; ...
-5003.91 4012.32 -12333.8; ...
-4994.73 4012.32 -12333.8; ...
-5003.91 4021.5 -12333.8; ...
-5000.24 4008.65 -12341.1; ...
-4985.55 4021.5 -12333.8; ...
-4994.73 4030.68 -12333.8; ...
-4985.55 4030.68 -12333.8; ...
-4976.37 4030.68 -12333.8; ...
-4985.55 4039.86 -12333.8; ...
-4958.01 4039.86 -12343; ...
-4958.01 4030.68 -12333.8; ...
-4948.82 4039.86 -12333.8; ...
-4976.37 4049.04 -12333.8; ...
-4967.19 4058.23 -12333.8; ...
-4970.86 4052.72 -12344.8; ...
-4939.64 4049.04 -12333.8; ...
-4930.46 4058.23 -12333.8; ...
-4958.01 4067.41 -12333.8; ...
-4939.64 4076.59 -12343; ...
-4939.64 4067.41 -12333.8; ...
-4930.46 4067.41 -12333.8; ...
-4921.28 4067.41 -12333.8; ...
-4930.46 4076.59 -12333.8; ...
-4926.79 4063.73 -12341.1; ...
-4912.1 4076.59 -12333.8; ...
-4921.28 4085.77 -12333.8; ...
-4912.1 4085.77 -12333.8; ...
-4902.92 4085.77 -12333.8; ...
-4912.1 4094.95 -12333.8; ...
-4893.74 4094.95 -12333.8; ...
-4902.92 4104.13 -12333.8; ...
-4893.74 4104.13 -12333.8; ...
-4884.55 4104.13 -12333.8; ...
-4893.74 4113.31 -12333.8; ...
-4866.19 4113.31 -12343; ...
-4866.19 4104.13 -12333.8; ...
-4857.01 4113.31 -12333.8; ...
-4884.55 4122.5 -12333.8; ...
-4875.37 4131.68 -12333.8; ...
-4879.04 4126.17 -12344.8; ...
-4847.83 4122.5 -12333.8; ...
-4838.65 4131.68 -12333.8; ...
-4866.19 4140.86 -12333.8; ...
-4847.83 4150.04 -12343; ...
-4847.83 4140.86 -12333.8; ...
-4838.65 4140.86 -12333.8; ...
-4829.46 4140.86 -12333.8; ...
-4838.65 4150.04 -12333.8; ...
-4834.97 4137.19 -12341.1; ...
-4820.28 4150.04 -12333.8; ...
-4829.46 4159.22 -12333.8; ...
-4820.28 4159.22 -12333.8; ...
-4811.1 4159.22 -12333.8; ...
-4820.28 4168.4 -12333.8; ...
-4801.92 4168.4 -12333.8; ...
-4811.1 4177.58 -12333.8; ...
-4801.92 4177.58 -12333.8; ...
-4792.74 4177.58 -12333.8; ...
-4801.92 4186.77 -12333.8; ...
-4774.38 4186.77 -12343; ...
-4774.38 4177.58 -12333.8; ...
-4765.19 4186.77 -12333.8; ...
-4792.74 4195.95 -12333.8; ...
-4783.56 4205.13 -12333.8; ...
-4787.23 4199.62 -12344.8; ...
-4756.01 4195.95 -12333.8; ...
-4746.83 4205.13 -12333.8; ...
-4774.38 4214.31 -12333.8; ...
-4765.19 4223.49 -12333.8; ...
-4737.65 4214.31 -12333.8; ...
-4728.47 4223.49 -12333.8; ...
-4756.01 4232.67 -12333.8; ...
-4746.83 4241.86 -12333.8; ...
-4719.29 4232.67 -12333.8; ...
-4710.1 4241.86 -12333.8; ...
-4737.65 4251.04 -12333.8; ...
-4728.47 4260.22 -12333.8; ...
-4700.92 4251.04 -12333.8; ...
-4691.74 4260.22 -12333.8; ...
-4719.29 4269.4 -12333.8; ...
-4710.1 4278.58 -12333.8; ...
-4682.56 4269.4 -12333.8; ...
-4673.38 4278.58 -12333.8; ...
-4700.92 4287.76 -12333.8; ...
-4691.74 4296.94 -12333.8; ...
-4664.2 4287.76 -12333.8; ...
-4655.02 4296.94 -12333.8; ...
-4682.56 4306.13 -12333.8; ...
-4673.38 4315.31 -12333.8; ...
-4645.83 4306.13 -12333.8; ...
-4636.65 4315.31 -12333.8; ...
-4664.2 4324.49 -12333.8; ...
-4645.83 4333.67 -12343; ...
-4645.83 4324.49 -12333.8; ...
-4636.65 4324.49 -12333.8; ...
-4627.47 4324.49 -12333.8; ...
-4636.65 4333.67 -12333.8; ...
-4632.98 4320.82 -12341.1; ...
-4618.29 4333.67 -12333.8; ...
-4627.47 4342.85 -12333.8; ...
-4618.29 4342.85 -12333.8; ...
-4609.11 4342.85 -12333.8; ...
-4618.29 4352.03 -12333.8; ...
-4599.93 4352.03 -12333.8; ...
-4609.11 4361.21 -12333.8; ...
-4599.93 4361.21 -12333.8; ...
-4590.75 4361.21 -12333.8; ...
-4599.93 4370.4 -12333.8; ...
-4572.38 4370.4 -12343; ...
-4572.38 4361.21 -12333.8; ...
-4563.2 4370.4 -12333.8; ...
-4590.75 4379.58 -12333.8; ...
-4581.56 4388.76 -12333.8; ...
-4585.24 4383.25 -12344.8; ...
-4554.02 4379.58 -12333.8; ...
-4544.84 4388.76 -12333.8; ...
-4572.38 4397.94 -12333.8; ...
-4563.2 4407.12 -12333.8; ...
-4535.66 4397.94 -12333.8; ...
-4526.48 4407.12 -12333.8; ...
-4554.02 4416.3 -12333.8; ...
-4535.66 4416.3 -12333.8; ...
-4526.48 4416.3 -12333.8; ...
-4517.29 4416.3 -12333.8; ...
-4526.48 4425.49 -12333.8; ...
-4498.93 4425.49 -12343; ...
-4498.93 4416.3 -12333.8; ...
-4489.75 4425.49 -12333.8; ...
-4517.29 4434.67 -12333.8; ...
-4508.11 4443.85 -12333.8; ...
-4511.78 4438.34 -12344.8; ...
-4480.57 4434.67 -12333.8; ...
-4471.39 4443.85 -12333.8; ...
-4498.93 4453.03 -12333.8; ...
-4480.57 4462.21 -12343; ...
-4480.57 4453.03 -12333.8; ...
-4471.39 4453.03 -12333.8; ...
-4462.2 4453.03 -12333.8; ...
-4471.39 4462.21 -12333.8; ...
-4467.71 4449.36 -12341.1; ...
-4453.02 4462.21 -12333.8; ...
-4462.2 4471.39 -12333.8; ...
-4453.02 4471.39 -12333.8; ...
-4443.84 4471.39 -12333.8; ...
-4453.02 4480.57 -12333.8; ...
-4425.48 4480.57 -12343; ...
-4425.48 4471.39 -12333.8; ...
-4416.3 4480.57 -12333.8; ...
-4443.84 4489.76 -12333.8; ...
-4434.66 4498.94 -12333.8; ...
-4438.33 4493.43 -12344.8; ...
-4407.12 4498.94 -12343; ...
-4407.12 4489.76 -12333.8; ...
-4397.93 4498.94 -12333.8; ...
-4425.48 4508.12 -12333.8; ...
-4416.3 4517.3 -12333.8; ...
-4419.97 4511.79 -12344.8; ...
-4388.75 4517.3 -12343; ...
-4388.75 4508.12 -12333.8; ...
-4379.57 4517.3 -12333.8; ...
-4407.12 4526.48 -12333.8; ...
-4397.93 4535.66 -12333.8; ...
-4401.61 4530.15 -12344.8; ...
-4370.39 4535.66 -12343; ...
-4370.39 4526.48 -12333.8; ...
-4361.21 4535.66 -12333.8; ...
-4388.75 4544.85 -12333.8; ...
-4379.57 4554.03 -12333.8; ...
-4383.24 4548.52 -12344.8; ...
-4352.03 4554.03 -12343; ...
-4352.03 4544.85 -12333.8; ...
-4342.85 4554.03 -12333.8; ...
-4370.39 4563.21 -12333.8; ...
-4361.21 4572.39 -12333.8; ...
-4364.88 4566.88 -12344.8; ...
-4333.66 4572.39 -12343; ...
-4333.66 4563.21 -12333.8; ...
-4324.48 4572.39 -12333.8; ...
-4352.03 4581.57 -12333.8; ...
-4342.85 4590.75 -12333.8; ...
-4346.52 4585.24 -12344.8; ...
-4315.3 4590.75 -12343; ...
-4315.3 4581.57 -12333.8; ...
-4306.12 4590.75 -12333.8; ...
-4333.66 4599.93 -12333.8; ...
-4324.48 4609.12 -12333.8; ...
-4328.15 4603.61 -12344.8; ...
-4296.94 4599.93 -12333.8; ...
-4287.76 4609.12 -12333.8; ...
-4315.3 4618.3 -12333.8; ...
-4296.94 4627.48 -12343; ...
-4296.94 4618.3 -12333.8; ...
-4287.76 4618.3 -12333.8; ...
-4278.57 4618.3 -12333.8; ...
-4287.76 4627.48 -12333.8; ...
-4284.08 4614.62 -12341.1; ...
-4269.39 4627.48 -12333.8; ...
-4278.57 4636.66 -12333.8; ...
-4269.39 4636.66 -12333.8; ...
-4260.21 4636.66 -12333.8; ...
-4269.39 4645.84 -12333.8; ...
-4241.85 4636.66 -12333.8; ...
-4232.67 4645.84 -12333.8; ...
-4260.21 4655.02 -12333.8; ...
-4251.03 4664.2 -12333.8; ...
-4223.49 4655.02 -12333.8; ...
-4214.3 4664.2 -12333.8; ...
-4241.85 4673.39 -12333.8; ...
-4223.49 4673.39 -12333.8; ...
-4214.3 4673.39 -12333.8; ...
-4205.12 4673.39 -12333.8; ...
-4214.3 4682.57 -12333.8; ...
-4186.76 4673.39 -12333.8; ...
-4177.58 4682.57 -12333.8; ...
-4205.12 4691.75 -12333.8; ...
-4186.76 4691.75 -12333.8; ...
-4177.58 4691.75 -12333.8; ...
-4168.4 4691.75 -12333.8; ...
-4177.58 4700.93 -12333.8; ...
-4150.03 4691.75 -12333.8; ...
-4140.85 4700.93 -12333.8; ...
-4168.4 4710.11 -12333.8; ...
-4159.22 4719.29 -12333.8; ...
-4131.67 4710.11 -12333.8; ...
-4122.49 4719.29 -12333.8; ...
-4150.03 4728.48 -12333.8; ...
-4131.67 4728.48 -12333.8; ...
-4122.49 4728.48 -12333.8; ...
-4113.31 4728.48 -12333.8; ...
-4122.49 4737.66 -12333.8; ...
-4094.94 4728.48 -12333.8; ...
-4085.76 4737.66 -12333.8; ...
-4113.31 4746.84 -12333.8; ...
-4104.13 4756.02 -12333.8; ...
-4076.58 4746.84 -12333.8; ...
-4067.4 4756.02 -12333.8; ...
-4094.94 4765.2 -12333.8; ...
-4076.58 4774.38 -12343; ...
-4085.76 4774.38 -12333.8; ...
-4058.22 4765.2 -12333.8; ...
-4063.73 4761.53 -12344.8; ...
-4049.04 4774.38 -12333.8; ...
-4076.58 4783.56 -12333.8; ...
-4058.22 4783.56 -12333.8; ...
-4049.04 4783.56 -12333.8; ...
-4039.86 4783.56 -12333.8; ...
-4049.04 4792.75 -12333.8; ...
-4021.49 4783.56 -12333.8; ...
-4012.31 4792.75 -12333.8; ...
-4039.86 4801.93 -12333.8; ...
-4030.67 4811.11 -12333.8; ...
-4003.13 4801.93 -12333.8; ...
-3993.95 4811.11 -12333.8; ...
-4021.49 4820.29 -12333.8; ...
-4012.31 4829.47 -12333.8; ...
-3984.77 4820.29 -12333.8; ...
-3975.59 4829.47 -12333.8; ...
-4003.13 4838.65 -12333.8; ...
-3984.77 4838.65 -12333.8; ...
-3975.59 4838.65 -12333.8; ...
-3966.4 4838.65 -12333.8; ...
-3975.59 4847.83 -12333.8; ...
-3957.22 4847.83 -12333.8; ...
-3966.4 4857.02 -12333.8; ...
-3957.22 4857.02 -12333.8; ...
-3948.04 4857.02 -12333.8; ...
-3957.22 4866.2 -12333.8; ...
-3938.86 4866.2 -12333.8; ...
-3948.04 4875.38 -12333.8; ...
-3938.86 4875.38 -12333.8; ...
-3929.68 4875.38 -12333.8; ...
-3938.86 4884.56 -12333.8; ...
-3920.5 4884.56 -12333.8; ...
-3929.68 4893.74 -12333.8; ...
-3920.5 4893.74 -12333.8; ...
-3911.31 4893.74 -12333.8; ...
-3920.5 4902.92 -12333.8; ...
-3902.13 4902.92 -12333.8; ...
-3911.31 4912.11 -12333.8; ...
-3902.13 4912.11 -12333.8; ...
-3892.95 4912.11 -12333.8; ...
-3902.13 4921.29 -12333.8; ...
-3874.59 4912.11 -12333.8; ...
-3865.41 4921.29 -12333.8; ...
-3892.95 4930.47 -12333.8; ...
-3883.77 4939.65 -12333.8; ...
-3856.23 4930.47 -12333.8; ...
-3847.04 4939.65 -12333.8; ...
-3874.59 4948.83 -12333.8; ...
-3865.41 4958.01 -12333.8; ...
-3837.86 4948.83 -12333.8; ...
-3828.68 4958.01 -12333.8; ...
-3856.23 4967.19 -12333.8; ...
-3847.04 4976.38 -12333.8; ...
-3819.5 4967.19 -12333.8; ...
-3810.32 4976.38 -12333.8; ...
-3837.86 4985.56 -12333.8; ...
-3828.68 4994.74 -12333.8; ...
-3801.14 4985.56 -12333.8; ...
-3791.96 4994.74 -12333.8; ...
-3819.5 5003.92 -12333.8; ...
-3810.32 5013.1 -12333.8; ...
-3782.77 5003.92 -12333.8; ...
-3773.59 5013.1 -12333.8; ...
-3801.14 5022.28 -12333.8; ...
-3791.96 5031.46 -12333.8; ...
-3764.41 5022.28 -12333.8; ...
-3755.23 5031.46 -12333.8; ...
-3782.77 5040.65 -12333.8; ...
-3773.59 5049.83 -12333.8; ...
-3746.05 5040.65 -12333.8; ...
-3736.87 5049.83 -12333.8; ...
-3764.41 5059.01 -12333.8; ...
-3755.23 5068.19 -12333.8; ...
-3727.68 5059.01 -12333.8; ...
-3718.5 5068.19 -12333.8; ...
-3746.05 5077.37 -12333.8; ...
-3727.68 5077.37 -12333.8; ...
-3718.5 5077.37 -12333.8; ...
-3709.32 5077.37 -12333.8; ...
-3718.5 5086.55 -12333.8; ...
-3700.14 5086.55 -12333.8; ...
-3709.32 5095.74 -12333.8; ...
-3700.14 5095.74 -12333.8; ...
-3690.96 5095.74 -12333.8; ...
-3700.14 5104.92 -12333.8; ...
-3672.6 5104.92 -12343; ...
-3681.78 5104.92 -12333.8; ...
-3690.96 5114.1 -12333.8; ...
-3681.78 5114.1 -12333.8; ...
-3672.6 5114.1 -12333.8; ...
-3681.78 5123.28 -12333.8; ...
-3685.45 5117.77 -12341.1; ...
-3654.23 5114.1 -12333.8; ...
-3645.05 5123.28 -12333.8; ...
-3672.6 5132.46 -12333.8; ...
-3654.23 5132.46 -12333.8; ...
-3645.05 5132.46 -12333.8; ...
-3635.87 5132.46 -12333.8; ...
-3645.05 5141.64 -12333.8; ...
-3626.69 5141.64 -12333.8; ...
-3635.87 5150.82 -12333.8; ...
-3626.69 5150.82 -12333.8; ...
-3617.51 5150.82 -12333.8; ...
-3626.69 5160.01 -12333.8; ...
-3599.14 5150.82 -12333.8; ...
-3589.96 5160.01 -12333.8; ...
-3617.51 5169.19 -12333.8; ...
-3608.33 5178.37 -12333.8; ...
-3580.78 5169.19 -12333.8; ...
-3571.6 5178.37 -12333.8; ...
-3599.14 5187.55 -12333.8; ...
-3580.78 5187.55 -12333.8; ...
-3571.6 5187.55 -12333.8; ...
-3562.42 5187.55 -12333.8; ...
-3571.6 5196.73 -12333.8; ...
-3544.05 5196.73 -12343; ...
-3553.24 5196.73 -12333.8; ...
-3562.42 5205.91 -12333.8; ...
-3553.24 5205.91 -12333.8; ...
-3544.05 5205.91 -12333.8; ...
-3553.24 5215.1 -12333.8; ...
-3556.91 5209.59 -12341.1; ...
-3525.69 5205.91 -12333.8; ...
-3516.51 5215.1 -12333.8; ...
-3544.05 5224.28 -12333.8; ...
-3525.69 5233.46 -12343; ...
-3534.87 5233.46 -12333.8; ...
-3507.33 5224.28 -12333.8; ...
-3512.84 5220.6 -12344.8; ...
-3498.15 5233.46 -12333.8; ...
-3525.69 5242.64 -12333.8; ...
-3507.33 5242.64 -12333.8; ...
-3498.15 5242.64 -12333.8; ...
-3488.97 5242.64 -12333.8; ...
-3498.15 5251.82 -12333.8; ...
-3470.6 5242.64 -12333.8; ...
-3461.42 5251.82 -12333.8; ...
-3488.97 5261 -12333.8; ...
-3479.78 5270.18 -12333.8; ...
-3452.24 5261 -12333.8; ...
-3443.06 5270.18 -12333.8; ...
-3470.6 5279.37 -12333.8; ...
-3452.24 5279.37 -12333.8; ...
-3443.06 5279.37 -12333.8; ...
-3433.88 5279.37 -12333.8; ...
-3443.06 5288.55 -12333.8; ...
-3415.51 5279.37 -12333.8; ...
-3406.33 5288.55 -12333.8; ...
-3433.88 5297.73 -12333.8; ...
-3424.7 5306.91 -12333.8; ...
-3397.15 5297.73 -12333.8; ...
-3387.97 5306.91 -12333.8; ...
-3415.51 5316.09 -12333.8; ...
-3397.15 5325.27 -12343; ...
-3397.15 5316.09 -12333.8; ...
-3387.97 5316.09 -12333.8; ...
-3378.79 5316.09 -12333.8; ...
-3387.97 5325.27 -12333.8; ...
-3384.3 5312.42 -12341.1; ...
-3369.61 5325.27 -12333.8; ...
-3378.79 5334.45 -12333.8; ...
-3369.61 5334.45 -12333.8; ...
-3360.43 5334.45 -12333.8; ...
-3369.61 5343.64 -12333.8; ...
-3342.06 5334.45 -12333.8; ...
-3332.88 5343.64 -12333.8; ...
-3360.43 5352.82 -12333.8; ...
-3351.24 5362 -12333.8; ...
-3323.7 5352.82 -12333.8; ...
-3314.52 5362 -12333.8; ...
-3342.06 5371.18 -12333.8; ...
-3323.7 5371.18 -12333.8; ...
-3314.52 5371.18 -12333.8; ...
-3305.34 5371.18 -12333.8; ...
-3314.52 5380.36 -12333.8; ...
-3286.97 5371.18 -12333.8; ...
-3277.79 5380.36 -12333.8; ...
-3305.34 5389.54 -12333.8; ...
-3296.15 5398.73 -12333.8; ...
-3268.61 5389.54 -12333.8; ...
-3259.43 5398.73 -12333.8; ...
-3286.97 5407.91 -12333.8; ...
-3268.61 5407.91 -12333.8; ...
-3259.43 5407.91 -12333.8; ...
-3250.25 5407.91 -12333.8; ...
-3259.43 5417.09 -12333.8; ...
-3241.07 5417.09 -12333.8; ...
-3250.25 5426.27 -12333.8; ...
-3241.07 5426.27 -12333.8; ...
-3231.88 5426.27 -12333.8; ...
-3241.07 5435.45 -12333.8; ...
-3213.52 5426.27 -12333.8; ...
-3204.34 5435.45 -12333.8; ...
-3231.88 5444.63 -12333.8; ...
-3222.7 5453.81 -12333.8; ...
-3195.16 5444.63 -12333.8; ...
-3185.98 5453.81 -12333.8; ...
-3213.52 5463 -12333.8; ...
-3204.34 5472.18 -12333.8; ...
-3176.79 5463 -12333.8; ...
-3167.61 5472.18 -12333.8; ...
-3195.16 5481.36 -12333.8; ...
-3185.98 5490.54 -12333.8; ...
-3158.43 5481.36 -12333.8; ...
-3149.25 5490.54 -12333.8; ...
-3176.79 5499.72 -12333.8; ...
-3167.61 5508.9 -12333.8; ...
-3140.07 5508.9 -12343; ...
-3149.25 5508.9 -12333.8; ...
-3158.43 5518.08 -12333.8; ...
-3149.25 5518.08 -12333.8; ...
-3140.07 5518.08 -12333.8; ...
-3149.25 5527.27 -12333.8; ...
-3152.92 5521.76 -12341.1; ...
-3130.89 5527.27 -12333.8; ...
-3140.07 5536.45 -12333.8; ...
-3130.89 5536.45 -12333.8; ...
-3121.71 5536.45 -12333.8; ...
-3130.89 5545.63 -12333.8; ...
-3112.52 5545.63 -12333.8; ...
-3121.71 5554.81 -12333.8; ...
-3112.52 5554.81 -12333.8; ...
-3103.34 5554.81 -12333.8; ...
-3112.52 5563.99 -12333.8; ...
-3094.16 5563.99 -12333.8; ...
-3112.52 5582.36 -12333.8; ...
-3084.98 5573.17 -12333.8; ...
-3075.8 5582.36 -12333.8; ...
-3103.34 5591.54 -12333.8; ...
-3094.16 5600.72 -12333.8; ...
-3066.62 5591.54 -12333.8; ...
-3057.44 5600.72 -12333.8; ...
-3084.98 5609.9 -12333.8; ...
-3066.62 5619.08 -12343; ...
-3066.62 5609.9 -12333.8; ...
-3057.44 5609.9 -12333.8; ...
-3048.25 5609.9 -12333.8; ...
-3057.44 5619.08 -12333.8; ...
-3053.76 5606.23 -12341.1; ...
-3039.07 5619.08 -12333.8; ...
-3048.25 5628.26 -12333.8; ...
-3039.07 5628.26 -12333.8; ...
-3029.89 5628.26 -12333.8; ...
-3039.07 5637.44 -12333.8; ...
-3020.71 5637.44 -12333.8; ...
-3029.89 5646.63 -12333.8; ...
-3020.71 5646.63 -12333.8; ...
-3011.53 5646.63 -12333.8; ...
-3020.71 5655.81 -12333.8; ...
-3002.35 5655.81 -12333.8; ...
-3011.53 5664.99 -12333.8; ...
-3002.35 5664.99 -12333.8; ...
-2993.17 5664.99 -12333.8; ...
-3002.35 5674.17 -12333.8; ...
-2974.8 5664.99 -12333.8; ...
-2965.62 5674.17 -12333.8; ...
-2993.17 5683.35 -12333.8; ...
-2983.98 5692.53 -12333.8; ...
-2956.44 5683.35 -12333.8; ...
-2947.26 5692.53 -12333.8; ...
-2974.8 5701.71 -12333.8; ...
-2965.62 5710.9 -12333.8; ...
-2938.08 5701.71 -12333.8; ...
-2928.89 5710.9 -12333.8; ...
-2956.44 5720.08 -12333.8; ...
-2938.08 5720.08 -12333.8; ...
-2928.89 5720.08 -12333.8; ...
-2919.71 5720.08 -12333.8; ...
-2928.89 5729.26 -12333.8; ...
-2910.53 5729.26 -12333.8; ...
-2919.71 5738.44 -12333.8; ...
-2910.53 5738.44 -12333.8; ...
-2901.35 5738.44 -12333.8; ...
-2910.53 5747.62 -12333.8; ...
-2892.17 5747.62 -12333.8; ...
-2901.35 5756.8 -12333.8; ...
-2892.17 5756.8 -12333.8; ...
-2882.99 5756.8 -12333.8; ...
-2892.17 5765.99 -12333.8; ...
-2864.62 5765.99 -12343; ...
-2864.62 5756.8 -12333.8; ...
-2855.44 5765.99 -12333.8; ...
-2882.99 5775.17 -12333.8; ...
-2873.81 5784.35 -12333.8; ...
-2877.48 5778.84 -12344.8; ...
-2846.26 5784.35 -12343; ...
-2846.26 5775.17 -12333.8; ...
-2837.08 5784.35 -12333.8; ...
-2864.62 5793.53 -12333.8; ...
-2855.44 5802.71 -12333.8; ...
-2859.12 5797.2 -12344.8; ...
-2827.9 5793.53 -12333.8; ...
-2818.72 5802.71 -12333.8; ...
-2846.26 5811.89 -12333.8; ...
-2837.08 5821.07 -12333.8; ...
-2809.54 5811.89 -12333.8; ...
-2800.35 5821.07 -12333.8; ...
-2827.9 5830.26 -12333.8; ...
-2818.72 5839.44 -12333.8; ...
-2791.17 5830.26 -12333.8; ...
-2781.99 5839.44 -12333.8; ...
-2809.54 5848.62 -12333.8; ...
-2800.35 5857.8 -12333.8; ...
-2772.81 5848.62 -12333.8; ...
-2763.63 5857.8 -12333.8; ...
-2791.17 5866.98 -12333.8; ...
-2781.99 5876.16 -12333.8; ...
-2754.45 5866.98 -12333.8; ...
-2745.26 5876.16 -12333.8; ...
-2772.81 5885.35 -12333.8; ...
-2754.45 5885.35 -12333.8; ...
-2745.26 5885.35 -12333.8; ...
-2736.08 5885.35 -12333.8; ...
-2745.26 5894.53 -12333.8; ...
-2726.9 5894.53 -12333.8; ...
-2736.08 5903.71 -12333.8; ...
-2726.9 5903.71 -12333.8; ...
-2717.72 5903.71 -12333.8; ...
-2726.9 5912.89 -12333.8; ...
-2708.54 5912.89 -12333.8; ...
-2717.72 5922.07 -12333.8; ...
-2708.54 5922.07 -12333.8; ...
-2699.36 5922.07 -12333.8; ...
-2708.54 5931.25 -12333.8; ...
-2690.18 5931.25 -12333.8; ...
-2699.36 5940.43 -12333.8; ...
-2690.18 5940.43 -12333.8; ...
-2680.99 5940.43 -12333.8; ...
-2690.18 5949.62 -12333.8; ...
-2662.63 5940.43 -12333.8; ...
-2653.45 5949.62 -12333.8; ...
-2680.99 5958.8 -12333.8; ...
-2671.81 5967.98 -12333.8; ...
-2644.27 5958.8 -12333.8; ...
-2635.09 5967.98 -12333.8; ...
-2662.63 5977.16 -12333.8; ...
-2653.45 5986.34 -12333.8; ...
-2625.91 5977.16 -12333.8; ...
-2616.72 5986.34 -12333.8; ...
-2644.27 5995.52 -12333.8; ...
-2635.09 6004.7 -12333.8; ...
-2607.54 5995.52 -12333.8; ...
-2598.36 6004.7 -12333.8; ...
-2625.91 6013.89 -12333.8; ...
-2616.72 6023.07 -12333.8; ...
-2589.18 6013.89 -12333.8; ...
-2580 6023.07 -12333.8; ...
-2607.54 6032.25 -12333.8; ...
-2598.36 6041.43 -12333.8; ...
-2570.82 6032.25 -12333.8; ...
-2561.63 6041.43 -12333.8; ...
-2589.18 6050.61 -12333.8; ...
-2580 6059.79 -12333.8; ...
-2552.45 6050.61 -12333.8; ...
-2543.27 6059.79 -12333.8; ...
-2570.82 6068.98 -12333.8; ...
-2561.63 6078.16 -12333.8; ...
-2534.09 6068.98 -12333.8; ...
-2524.91 6078.16 -12333.8; ...
-2552.45 6087.34 -12333.8; ...
-2543.27 6096.52 -12333.8; ...
-2515.73 6087.34 -12333.8; ...
-2506.55 6096.52 -12333.8; ...
-2534.09 6105.7 -12333.8; ...
-2524.91 6114.88 -12333.8; ...
-2497.36 6105.7 -12333.8; ...
-2488.18 6114.88 -12333.8; ...
-2515.73 6124.06 -12333.8; ...
-2506.55 6133.25 -12333.8; ...
-2479 6124.06 -12333.8; ...
-2469.82 6133.25 -12333.8; ...
-2497.36 6142.43 -12333.8; ...
-2488.18 6151.61 -12333.8; ...
-2460.64 6142.43 -12333.8; ...
-2451.46 6151.61 -12333.8; ...
-2479 6160.79 -12333.8; ...
-2460.64 6160.79 -12333.8; ...
-2451.46 6160.79 -12333.8; ...
-2442.28 6160.79 -12333.8; ...
-2451.46 6169.97 -12333.8; ...
-2433.09 6169.97 -12333.8; ...
-2442.28 6179.15 -12333.8; ...
-2433.09 6179.15 -12333.8; ...
-2423.91 6179.15 -12333.8; ...
-2433.09 6188.33 -12333.8; ...
-2405.55 6179.15 -12333.8; ...
-2396.37 6188.33 -12333.8; ...
-2423.91 6197.52 -12333.8; ...
-2414.73 6206.7 -12333.8; ...
-2387.19 6197.52 -12333.8; ...
-2378 6206.7 -12333.8; ...
-2405.55 6215.88 -12333.8; ...
-2387.19 6215.88 -12333.8; ...
-2378 6215.88 -12333.8; ...
-2368.82 6215.88 -12333.8; ...
-2378 6225.06 -12333.8; ...
-2359.64 6225.06 -12333.8; ...
-2368.82 6234.24 -12333.8; ...
-2359.64 6234.24 -12333.8; ...
-2350.46 6234.24 -12333.8; ...
-2359.64 6243.42 -12333.8; ...
-2332.1 6234.24 -12333.8; ...
-2322.92 6243.42 -12333.8; ...
-2350.46 6252.61 -12333.8; ...
-2341.28 6261.79 -12333.8; ...
-2313.73 6252.61 -12333.8; ...
-2304.55 6261.79 -12333.8; ...
-2332.1 6270.97 -12333.8; ...
-2322.92 6280.15 -12333.8; ...
-2295.37 6270.97 -12333.8; ...
-2286.19 6280.15 -12333.8; ...
-2313.73 6289.33 -12333.8; ...
-2304.55 6298.51 -12333.8; ...
-2277.01 6289.33 -12333.8; ...
-2267.83 6298.51 -12333.8; ...
-2295.37 6307.69 -12333.8; ...
-2286.19 6316.88 -12333.8; ...
-2258.65 6307.69 -12333.8; ...
-2249.46 6316.88 -12333.8; ...
-2277.01 6326.06 -12333.8; ...
-2258.65 6335.24 -12343; ...
-2258.65 6326.06 -12333.8; ...
-2249.46 6326.06 -12333.8; ...
-2240.28 6326.06 -12333.8; ...
-2249.46 6335.24 -12333.8; ...
-2245.79 6322.38 -12341.1; ...
-2231.1 6335.24 -12333.8; ...
-2240.28 6344.42 -12333.8; ...
-2231.1 6344.42 -12333.8; ...
-2221.92 6344.42 -12333.8; ...
-2231.1 6353.6 -12333.8; ...
-2212.74 6353.6 -12333.8; ...
-2221.92 6362.78 -12333.8; ...
-2212.74 6362.78 -12333.8; ...
-2203.56 6362.78 -12333.8; ...
-2212.74 6371.96 -12333.8; ...
-2185.19 6371.96 -12343; ...
-2185.19 6362.78 -12333.8; ...
-2176.01 6371.96 -12333.8; ...
-2203.56 6381.15 -12333.8; ...
-2194.38 6390.33 -12333.8; ...
-2198.05 6384.82 -12344.8; ...
-2166.83 6381.15 -12333.8; ...
-2157.65 6390.33 -12333.8; ...
-2185.19 6399.51 -12333.8; ...
-2176.01 6408.69 -12333.8; ...
-2148.47 6399.51 -12333.8; ...
-2139.29 6408.69 -12333.8; ...
-2166.83 6417.87 -12333.8; ...
-2148.47 6417.87 -12333.8; ...
-2139.29 6417.87 -12333.8; ...
-2130.1 6417.87 -12333.8; ...
-2139.29 6427.05 -12333.8; ...
-2120.92 6427.05 -12333.8; ...
-2130.1 6436.24 -12333.8; ...
-2120.92 6436.24 -12333.8; ...
-2111.74 6436.24 -12333.8; ...
-2120.92 6445.42 -12333.8; ...
-2102.56 6445.42 -12333.8; ...
-2111.74 6454.6 -12333.8; ...
-2102.56 6454.6 -12333.8; ...
-2093.38 6454.6 -12333.8; ...
-2102.56 6463.78 -12333.8; ...
-2075.02 6463.78 -12343; ...
-2084.2 6463.78 -12333.8; ...
-2093.38 6472.96 -12333.8; ...
-2084.2 6472.96 -12333.8; ...
-2075.02 6472.96 -12333.8; ...
-2084.2 6482.14 -12333.8; ...
-2087.87 6476.63 -12341.1; ...
-2056.65 6472.96 -12333.8; ...
-2047.47 6482.14 -12333.8; ...
-2075.02 6491.32 -12333.8; ...
-2065.83 6500.51 -12333.8; ...
-2038.29 6491.32 -12333.8; ...
-2029.11 6500.51 -12333.8; ...
-2056.65 6509.69 -12333.8; ...
-2038.29 6509.69 -12333.8; ...
-2029.11 6509.69 -12333.8; ...
-2019.93 6509.69 -12333.8; ...
-2029.11 6518.87 -12333.8; ...
-2001.56 6509.69 -12333.8; ...
-1992.38 6518.87 -12333.8; ...
-2019.93 6528.05 -12333.8; ...
-2010.75 6537.23 -12333.8; ...
-1983.2 6528.05 -12333.8; ...
-1974.02 6537.23 -12333.8; ...
-2001.56 6546.41 -12333.8; ...
-1983.2 6555.6 -12343; ...
-1983.2 6546.41 -12333.8; ...
-1974.02 6546.41 -12333.8; ...
-1964.84 6546.41 -12333.8; ...
-1974.02 6555.6 -12333.8; ...
-1970.35 6542.74 -12341.1; ...
-1955.66 6555.6 -12333.8; ...
-1964.84 6573.96 -12343; ...
-1964.84 6564.78 -12333.8; ...
-1955.66 6564.78 -12333.8; ...
-1946.47 6564.78 -12333.8; ...
-1955.66 6573.96 -12333.8; ...
-1951.98 6561.1 -12341.1; ...
-1937.29 6573.96 -12333.8; ...
-1946.47 6592.32 -12343; ...
-1946.47 6583.14 -12333.8; ...
-1937.29 6583.14 -12333.8; ...
-1928.11 6583.14 -12333.8; ...
-1937.29 6592.32 -12333.8; ...
-1933.62 6579.47 -12341.1; ...
-1918.93 6592.32 -12333.8; ...
-1928.11 6610.68 -12343; ...
-1928.11 6601.5 -12333.8; ...
-1918.93 6601.5 -12333.8; ...
-1909.75 6601.5 -12333.8; ...
-1918.93 6610.68 -12333.8; ...
-1915.26 6597.83 -12341.1; ...
-1900.57 6610.68 -12333.8; ...
-1909.75 6629.05 -12343; ...
-1909.75 6619.87 -12333.8; ...
-1900.57 6619.87 -12333.8; ...
-1891.39 6619.87 -12333.8; ...
-1900.57 6629.05 -12333.8; ...
-1896.89 6616.19 -12341.1; ...
-1882.2 6629.05 -12333.8; ...
-1891.39 6647.41 -12343; ...
-1891.39 6638.23 -12333.8; ...
-1882.2 6638.23 -12333.8; ...
-1873.02 6638.23 -12333.8; ...
-1882.2 6647.41 -12333.8; ...
-1878.53 6634.56 -12341.1; ...
-1863.84 6647.41 -12333.8; ...
-1873.02 6665.77 -12343; ...
-1873.02 6656.59 -12333.8; ...
-1863.84 6656.59 -12333.8; ...
-1854.66 6656.59 -12333.8; ...
-1863.84 6665.77 -12333.8; ...
-1860.17 6652.92 -12341.1; ...
-1845.48 6665.77 -12333.8; ...
-1854.66 6684.14 -12343; ...
-1854.66 6674.95 -12333.8; ...
-1845.48 6674.95 -12333.8; ...
-1836.3 6674.95 -12333.8; ...
-1845.48 6684.14 -12333.8; ...
-1841.81 6671.28 -12341.1; ...
-1827.12 6684.14 -12333.8; ...
-1836.3 6702.5 -12343; ...
-1836.3 6693.32 -12333.8; ...
-1827.12 6693.32 -12333.8; ...
-1817.93 6693.32 -12333.8; ...
-1827.12 6702.5 -12333.8; ...
-1823.44 6689.65 -12341.1; ...
-1808.75 6702.5 -12333.8; ...
-1817.93 6720.86 -12343; ...
-1817.93 6711.68 -12333.8; ...
-1808.75 6711.68 -12333.8; ...
-1799.57 6711.68 -12333.8; ...
-1808.75 6720.86 -12333.8; ...
-1805.08 6708.01 -12341.1; ...
-1790.39 6720.86 -12333.8; ...
-1799.57 6739.23 -12343; ...
-1799.57 6730.04 -12333.8; ...
-1790.39 6730.04 -12333.8; ...
-1781.21 6730.04 -12333.8; ...
-1790.39 6739.23 -12333.8; ...
-1786.72 6726.37 -12341.1; ...
-1772.03 6739.23 -12333.8; ...
-1781.21 6748.41 -12333.8; ...
-1772.03 6748.41 -12333.8; ...
-1762.84 6748.41 -12333.8; ...
-1772.03 6757.59 -12333.8; ...
-1753.66 6757.59 -12333.8; ...
-1762.84 6766.77 -12333.8; ...
-1753.66 6766.77 -12333.8; ...
-1744.48 6766.77 -12333.8; ...
-1753.66 6775.95 -12333.8; ...
-1735.3 6775.95 -12333.8; ...
-1744.48 6785.13 -12333.8; ...
-1735.3 6785.13 -12333.8; ...
-1726.12 6785.13 -12333.8; ...
-1735.3 6794.31 -12333.8; ...
-1716.94 6794.31 -12333.8; ...
-1726.12 6803.5 -12333.8; ...
-1716.94 6803.5 -12333.8; ...
-1707.76 6803.5 -12333.8; ...
-1716.94 6812.68 -12333.8; ...
-1689.39 6803.5 -12333.8; ...
-1680.21 6812.68 -12333.8; ...
-1707.76 6821.86 -12333.8; ...
-1698.57 6831.04 -12333.8; ...
-1671.03 6821.86 -12333.8; ...
-1661.85 6831.04 -12333.8; ...
-1689.39 6840.22 -12333.8; ...
-1680.21 6849.4 -12333.8; ...
-1652.67 6840.22 -12333.8; ...
-1643.49 6849.4 -12333.8; ...
-1671.03 6858.58 -12333.8; ...
-1652.67 6867.77 -12343; ...
-1652.67 6858.58 -12333.8; ...
-1643.49 6858.58 -12333.8; ...
-1634.3 6858.58 -12333.8; ...
-1643.49 6867.77 -12333.8; ...
-1639.81 6854.91 -12341.1; ...
-1625.12 6867.77 -12333.8; ...
-1634.3 6876.95 -12333.8; ...
-1625.12 6876.95 -12333.8; ...
-1615.94 6876.95 -12333.8; ...
-1625.12 6886.13 -12333.8; ...
-1606.76 6886.13 -12333.8; ...
-1615.94 6895.31 -12333.8; ...
-1606.76 6895.31 -12333.8; ...
-1597.58 6895.31 -12333.8; ...
-1606.76 6904.49 -12333.8; ...
-1588.4 6904.49 -12333.8; ...
-1597.58 6913.67 -12333.8; ...
-1588.4 6913.67 -12333.8; ...
-1579.21 6913.67 -12333.8; ...
-1588.4 6922.86 -12333.8; ...
-1560.85 6913.67 -12333.8; ...
-1551.67 6922.86 -12333.8; ...
-1579.21 6932.04 -12333.8; ...
-1570.03 6941.22 -12333.8; ...
-1542.49 6932.04 -12333.8; ...
-1533.31 6941.22 -12333.8; ...
-1560.85 6950.4 -12333.8; ...
-1551.67 6959.58 -12333.8; ...
-1524.13 6950.4 -12333.8; ...
-1514.94 6959.58 -12333.8; ...
-1542.49 6968.76 -12333.8; ...
-1533.31 6977.94 -12333.8; ...
-1505.76 6968.76 -12333.8; ...
-1496.58 6977.94 -12333.8; ...
-1524.13 6987.13 -12333.8; ...
-1505.76 6996.31 -12343; ...
-1505.76 6987.13 -12333.8; ...
-1496.58 6987.13 -12333.8; ...
-1487.4 6987.13 -12333.8; ...
-1496.58 6996.31 -12333.8; ...
-1492.91 6983.45 -12341.1; ...
-1478.22 6996.31 -12333.8; ...
-1487.4 7014.67 -12343; ...
-1487.4 7005.49 -12333.8; ...
-1478.22 7005.49 -12333.8; ...
-1469.04 7005.49 -12333.8; ...
-1478.22 7014.67 -12333.8; ...
-1474.55 7001.82 -12341.1; ...
-1459.86 7014.67 -12333.8; ...
-1469.04 7023.85 -12333.8; ...
-1459.86 7023.85 -12333.8; ...
-1450.67 7023.85 -12333.8; ...
-1459.86 7033.03 -12333.8; ...
-1441.49 7033.03 -12333.8; ...
-1450.67 7042.21 -12333.8; ...
-1441.49 7042.21 -12333.8; ...
-1432.31 7042.21 -12333.8; ...
-1441.49 7051.4 -12333.8; ...
-1423.13 7051.4 -12333.8; ...
-1432.31 7060.58 -12333.8; ...
-1423.13 7060.58 -12333.8; ...
-1413.95 7060.58 -12333.8; ...
-1423.13 7069.76 -12333.8; ...
-1404.77 7069.76 -12333.8; ...
-1413.95 7078.94 -12333.8; ...
-1404.77 7078.94 -12333.8; ...
-1395.58 7078.94 -12333.8; ...
-1404.77 7088.12 -12333.8; ...
-1386.4 7088.12 -12333.8; ...
-1395.58 7097.3 -12333.8; ...
-1386.4 7097.3 -12333.8; ...
-1377.22 7097.3 -12333.8; ...
-1386.4 7106.49 -12333.8; ...
-1358.86 7106.49 -12343; ...
-1368.04 7106.49 -12333.8; ...
-1377.22 7115.67 -12333.8; ...
-1368.04 7115.67 -12333.8; ...
-1358.86 7115.67 -12333.8; ...
-1368.04 7124.85 -12333.8; ...
-1371.71 7119.34 -12341.1; ...
-1340.5 7115.67 -12333.8; ...
-1331.31 7124.85 -12333.8; ...
-1358.86 7134.03 -12333.8; ...
-1349.68 7143.21 -12333.8; ...
-1322.13 7134.03 -12333.8; ...
-1312.95 7143.21 -12333.8; ...
-1340.5 7152.39 -12333.8; ...
-1331.31 7161.57 -12333.8; ...
-1303.77 7152.39 -12333.8; ...
-1294.59 7161.57 -12333.8; ...
-1322.13 7170.76 -12333.8; ...
-1312.95 7179.94 -12333.8; ...
-1285.41 7170.76 -12333.8; ...
-1276.23 7179.94 -12333.8; ...
-1303.77 7189.12 -12333.8; ...
-1294.59 7198.3 -12333.8; ...
-1267.04 7189.12 -12333.8; ...
-1248.68 7198.3 -12343; ...
-1257.86 7198.3 -12333.8; ...
-1285.41 7207.48 -12333.8; ...
-1276.23 7216.66 -12333.8; ...
-1248.68 7207.48 -12333.8; ...
-1230.32 7207.48 -12333.8; ...
-1221.14 7216.66 -12333.8; ...
-1267.04 7225.85 -12333.8; ...
-1257.86 7235.03 -12333.8; ...
-1211.96 7225.85 -12333.8; ...
-1202.77 7235.03 -12333.8; ...
-1248.68 7244.21 -12333.8; ...
-1239.5 7253.39 -12333.8; ...
-1193.59 7244.21 -12333.8; ...
-1184.41 7253.39 -12333.8; ...
-1230.32 7262.57 -12333.8; ...
-1221.14 7271.75 -12333.8; ...
-1175.23 7262.57 -12333.8; ...
-1166.05 7271.75 -12333.8; ...
-1211.96 7280.93 -12333.8; ...
-1202.77 7290.12 -12333.8; ...
-1156.87 7280.93 -12333.8; ...
-1147.68 7290.12 -12333.8; ...
-1193.59 7299.3 -12333.8; ...
-1184.41 7308.48 -12333.8; ...
-1138.5 7299.3 -12333.8; ...
-1129.32 7308.48 -12333.8; ...
-1175.23 7317.66 -12333.8; ...
-1166.05 7326.84 -12333.8; ...
-1120.14 7317.66 -12333.8; ...
-1110.96 7326.84 -12333.8; ...
-1156.87 7336.02 -12333.8; ...
-1138.5 7345.2 -12343; ...
-1147.68 7345.2 -12333.8; ...
-1101.78 7336.02 -12333.8; ...
-1083.41 7345.2 -12343; ...
-1092.6 7345.2 -12333.8; ...
-1138.5 7354.39 -12333.8; ...
-1120.14 7363.57 -12343; ...
-1129.32 7363.57 -12333.8; ...
-1083.41 7354.39 -12333.8; ...
-1065.05 7354.39 -12333.8; ...
-1046.69 7363.57 -12343; ...
-1055.87 7363.57 -12333.8; ...
-1120.14 7372.75 -12333.8; ...
-1101.78 7372.75 -12333.8; ...
-1083.41 7381.93 -12343; ...
-1092.6 7381.93 -12333.8; ...
-1046.69 7372.75 -12333.8; ...
-1028.32 7381.93 -12343; ...
-1037.51 7381.93 -12333.8; ...
-1083.41 7391.11 -12333.8; ...
-1065.05 7391.11 -12333.8; ...
-1046.69 7391.11 -12333.8; ...
-1037.51 7391.11 -12333.8; ...
-1028.32 7391.11 -12333.8; ...
-1037.51 7400.29 -12333.8; ...
-1041.18 7394.79 -12341.1; ...
-1009.96 7400.29 -12343; ...
-1019.14 7400.29 -12333.8; ...
-1028.32 7409.48 -12333.8; ...
-1019.14 7409.48 -12333.8; ...
-1009.96 7409.48 -12333.8; ...
-1019.14 7418.66 -12333.8; ...
-1022.82 7413.15 -12341.1; ...
-991.599 7418.66 -12343; ...
-1000.78 7418.66 -12333.8; ...
-1009.96 7427.84 -12333.8; ...
-1000.78 7427.84 -12333.8; ...
-991.599 7427.84 -12333.8; ...
-1000.78 7437.02 -12333.8; ...
-1004.45 7431.51 -12341.1; ...
-973.236 7437.02 -12343; ...
-982.417 7437.02 -12333.8; ...
-991.599 7446.2 -12333.8; ...
-982.417 7446.2 -12333.8; ...
-973.236 7446.2 -12333.8; ...
-982.417 7455.38 -12333.8; ...
-986.09 7449.87 -12341.1; ...
-954.873 7446.2 -12333.8; ...
-945.691 7455.38 -12333.8; ...
-973.236 7464.56 -12333.8; ...
-964.055 7473.75 -12333.8; ...
-936.51 7464.56 -12333.8; ...
-927.329 7473.75 -12333.8; ...
-954.873 7482.93 -12333.8; ...
-945.691 7492.11 -12333.8; ...
-918.147 7482.93 -12333.8; ...
-908.965 7492.11 -12333.8; ...
-936.51 7501.29 -12333.8; ...
-918.147 7510.47 -12343; ...
-918.147 7501.29 -12333.8; ...
-908.965 7501.29 -12333.8; ...
-899.784 7501.29 -12333.8; ...
-908.965 7510.47 -12333.8; ...
-905.292 7497.62 -12341.1; ...
-890.603 7510.47 -12333.8; ...
-899.784 7519.65 -12333.8; ...
-890.603 7519.65 -12333.8; ...
-881.421 7519.65 -12333.8; ...
-890.603 7528.83 -12333.8; ...
-872.239 7528.83 -12333.8; ...
-881.421 7538.02 -12333.8; ...
-872.239 7538.02 -12333.8; ...
-863.058 7538.02 -12333.8; ...
-872.239 7547.2 -12333.8; ...
-853.876 7547.2 -12333.8; ...
-863.058 7556.38 -12333.8; ...
-853.876 7556.38 -12333.8; ...
-844.695 7556.38 -12333.8; ...
-853.876 7565.56 -12333.8; ...
-826.332 7556.38 -12333.8; ...
-817.15 7565.56 -12333.8; ...
-844.695 7574.74 -12333.8; ...
-835.514 7583.92 -12333.8; ...
-807.969 7574.74 -12333.8; ...
-798.788 7583.92 -12333.8; ...
-826.332 7593.11 -12333.8; ...
-817.15 7602.29 -12333.8; ...
-789.606 7593.11 -12333.8; ...
-780.424 7602.29 -12333.8; ...
-807.969 7611.47 -12333.8; ...
-798.788 7620.65 -12333.8; ...
-771.243 7611.47 -12333.8; ...
-762.062 7620.65 -12333.8; ...
-789.606 7629.83 -12333.8; ...
-780.424 7639.01 -12333.8; ...
-752.88 7629.83 -12333.8; ...
-743.699 7639.01 -12333.8; ...
-771.243 7648.19 -12333.8; ...
-762.062 7657.38 -12333.8; ...
-734.517 7648.19 -12333.8; ...
-725.335 7657.38 -12333.8; ...
-752.88 7675.74 -12343; ...
-752.88 7666.56 -12333.8; ...
-743.699 7675.74 -12333.8; ...
-716.154 7666.56 -12333.8; ...
-706.973 7675.74 -12333.8; ...
-734.517 7684.92 -12333.8; ...
-725.335 7694.1 -12333.8; ...
-697.791 7684.92 -12333.8; ...
-679.428 7694.1 -12343; ...
-688.609 7694.1 -12333.8; ...
-716.154 7703.28 -12333.8; ...
-706.973 7712.46 -12333.8; ...
-679.428 7703.28 -12333.8; ...
-661.065 7712.46 -12343; ...
-670.247 7712.46 -12333.8; ...
-697.791 7721.65 -12333.8; ...
-688.609 7730.83 -12333.8; ...
-661.065 7721.65 -12333.8; ...
-642.702 7730.83 -12343; ...
-651.884 7730.83 -12333.8; ...
-679.428 7740.01 -12333.8; ...
-661.065 7749.19 -12343; ...
-670.247 7749.19 -12333.8; ...
-642.702 7740.01 -12333.8; ...
-624.339 7740.01 -12333.8; ...
-615.158 7749.19 -12333.8; ...
-661.065 7758.37 -12333.8; ...
-642.702 7767.55 -12343; ...
-651.884 7767.55 -12333.8; ...
-605.976 7758.37 -12333.8; ...
-642.702 7776.74 -12333.8; ...
-633.521 7785.92 -12333.8; ...
-5922.06 3176.8 -12315.4; ...
-5912.88 3185.98 -12315.4; ...
-5903.7 3195.16 -12315.4; ...
-5949.61 3204.35 -12315.4; ...
-5940.43 3213.53 -12315.4; ...
-5894.52 3204.35 -12315.4; ...
-5885.34 3213.53 -12315.4; ...
-5931.24 3222.71 -12315.4; ...
-5912.88 3231.89 -12324.6; ...
-5912.88 3222.71 -12315.4; ...
-5903.7 3231.89 -12315.4; ...
-5876.16 3222.71 -12315.4; ...
-5866.97 3231.89 -12315.4; ...
-5894.52 3250.25 -12324.6; ...
-5894.52 3241.07 -12315.4; ...
-5885.34 3250.25 -12315.4; ...
-5857.79 3241.07 -12315.4; ...
-5848.61 3250.25 -12315.4; ...
-5876.16 3268.62 -12324.6; ...
-5876.16 3259.43 -12315.4; ...
-5866.97 3268.62 -12315.4; ...
-5839.43 3259.43 -12315.4; ...
-5830.25 3268.62 -12315.4; ...
-5857.79 3286.98 -12324.6; ...
-5857.79 3277.8 -12315.4; ...
-5848.61 3286.98 -12315.4; ...
-5821.07 3277.8 -12315.4; ...
-5811.88 3286.98 -12315.4; ...
-5839.43 3305.34 -12324.6; ...
-5839.43 3296.16 -12315.4; ...
-5830.25 3305.34 -12315.4; ...
-5802.7 3296.16 -12315.4; ...
-5793.52 3305.34 -12315.4; ...
-5821.07 3323.7 -12324.6; ...
-5821.07 3314.52 -12315.4; ...
-5811.88 3323.7 -12315.4; ...
-5784.34 3314.52 -12315.4; ...
-5775.16 3323.7 -12315.4; ...
-5811.88 3342.07 -12315.4; ...
-5765.98 3332.89 -12315.4; ...
-5756.8 3342.07 -12315.4; ...
-5802.7 3351.25 -12315.4; ...
-5793.52 3360.43 -12315.4; ...
-5747.61 3351.25 -12315.4; ...
-5729.25 3360.43 -12324.6; ...
-5729.25 3351.25 -12315.4; ...
-5720.07 3360.43 -12315.4; ...
-5784.34 3369.61 -12315.4; ...
-5775.16 3378.79 -12315.4; ...
-5710.89 3378.79 -12324.6; ...
-5710.89 3369.61 -12315.4; ...
-5701.71 3378.79 -12315.4; ...
-5765.98 3397.16 -12324.6; ...
-5765.98 3387.98 -12315.4; ...
-5747.61 3397.16 -12324.6; ...
-5747.61 3387.98 -12315.4; ...
-5738.43 3397.16 -12315.4; ...
-5692.53 3397.16 -12324.6; ...
-5692.53 3387.98 -12315.4; ...
-5674.16 3397.16 -12324.6; ...
-5674.16 3387.98 -12315.4; ...
-5664.98 3397.16 -12315.4; ...
-5729.25 3415.52 -12324.6; ...
-5729.25 3406.34 -12315.4; ...
-5720.07 3415.52 -12315.4; ...
-5655.8 3415.52 -12324.6; ...
-5655.8 3406.34 -12315.4; ...
-5646.62 3415.52 -12315.4; ...
-5710.89 3433.88 -12324.6; ...
-5710.89 3424.7 -12315.4; ...
-5701.71 3433.88 -12315.4; ...
-5637.44 3433.88 -12324.6; ...
-5637.44 3424.7 -12315.4; ...
-5628.25 3433.88 -12315.4; ...
-5692.53 3452.25 -12324.6; ...
-5692.53 3443.06 -12315.4; ...
-5674.16 3452.25 -12324.6; ...
-5674.16 3443.06 -12315.4; ...
-5664.98 3452.25 -12315.4; ...
-5619.07 3452.25 -12324.6; ...
-5619.07 3443.06 -12315.4; ...
-5609.89 3452.25 -12315.4; ...
-5655.8 3470.61 -12324.6; ...
-5655.8 3461.43 -12315.4; ...
-5646.62 3470.61 -12315.4; ...
-5600.71 3470.61 -12324.6; ...
-5600.71 3461.43 -12315.4; ...
-5591.53 3470.61 -12315.4; ...
-5637.44 3488.97 -12324.6; ...
-5637.44 3479.79 -12315.4; ...
-5628.25 3488.97 -12315.4; ...
-5582.35 3488.97 -12324.6; ...
-5582.35 3479.79 -12315.4; ...
-5573.17 3488.97 -12315.4; ...
-5619.07 3498.15 -12315.4; ...
-5609.89 3507.33 -12315.4; ...
-5563.98 3507.33 -12324.6; ...
-5563.98 3498.15 -12315.4; ...
-5554.8 3507.33 -12315.4; ...
-5600.71 3516.52 -12315.4; ...
-5591.53 3525.7 -12315.4; ...
-5545.62 3516.52 -12315.4; ...
-5536.44 3525.7 -12315.4; ...
-5582.35 3534.88 -12315.4; ...
-5563.98 3544.06 -12324.6; ...
-5573.17 3544.06 -12315.4; ...
-5527.26 3534.88 -12315.4; ...
-5518.08 3544.06 -12315.4; ...
-5563.98 3553.24 -12315.4; ...
-5545.62 3562.42 -12324.6; ...
-5554.8 3562.42 -12315.4; ...
-5508.9 3553.24 -12315.4; ...
-5499.71 3562.42 -12315.4; ...
-5545.62 3571.61 -12315.4; ...
-5527.26 3580.79 -12324.6; ...
-5536.44 3580.79 -12315.4; ...
-5490.53 3571.61 -12315.4; ...
-5472.17 3580.79 -12324.6; ...
-5481.35 3580.79 -12315.4; ...
-5527.26 3589.97 -12315.4; ...
-5508.9 3599.15 -12324.6; ...
-5518.08 3599.15 -12315.4; ...
-5472.17 3589.97 -12315.4; ...
-5453.81 3599.15 -12324.6; ...
-5462.99 3599.15 -12315.4; ...
-5508.9 3608.33 -12315.4; ...
-5490.53 3608.33 -12315.4; ...
-5481.35 3617.51 -12315.4; ...
-5453.81 3608.33 -12315.4; ...
-5435.44 3617.51 -12324.6; ...
-5444.62 3617.51 -12315.4; ...
-5472.17 3626.69 -12315.4; ...
-5462.99 3635.88 -12315.4; ...
-5435.44 3626.69 -12315.4; ...
-5417.08 3635.88 -12324.6; ...
-5426.26 3635.88 -12315.4; ...
-5453.81 3645.06 -12315.4; ...
-5444.62 3654.24 -12315.4; ...
-5417.08 3645.06 -12315.4; ...
-5407.9 3654.24 -12315.4; ...
-5435.44 3663.42 -12315.4; ...
-5426.26 3672.6 -12315.4; ...
-5398.72 3663.42 -12315.4; ...
-5389.54 3672.6 -12315.4; ...
-5417.08 3681.78 -12315.4; ...
-5407.9 3690.97 -12315.4; ...
-5380.35 3690.97 -12324.6; ...
-5380.35 3681.78 -12315.4; ...
-5371.17 3690.97 -12315.4; ...
-5398.72 3700.15 -12315.4; ...
-5389.54 3709.33 -12315.4; ...
-5393.21 3703.82 -12326.5; ...
-5361.99 3709.33 -12324.6; ...
-5361.99 3700.15 -12315.4; ...
-5352.81 3709.33 -12315.4; ...
-5380.35 3718.51 -12315.4; ...
-5371.17 3727.69 -12315.4; ...
-5374.85 3722.18 -12326.5; ...
-5343.63 3727.69 -12324.6; ...
-5343.63 3718.51 -12315.4; ...
-5334.45 3727.69 -12315.4; ...
-5361.99 3736.87 -12315.4; ...
-5352.81 3746.05 -12315.4; ...
-5356.48 3740.55 -12326.5; ...
-5325.27 3746.05 -12324.6; ...
-5325.27 3736.87 -12315.4; ...
-5316.08 3746.05 -12315.4; ...
-5343.63 3755.24 -12315.4; ...
-5334.45 3764.42 -12315.4; ...
-5338.12 3758.91 -12326.5; ...
-5306.9 3764.42 -12324.6; ...
-5306.9 3755.24 -12315.4; ...
-5297.72 3764.42 -12315.4; ...
-5325.27 3773.6 -12315.4; ...
-5316.08 3782.78 -12315.4; ...
-5319.76 3777.27 -12326.5; ...
-5288.54 3782.78 -12324.6; ...
-5288.54 3773.6 -12315.4; ...
-5279.36 3782.78 -12315.4; ...
-5306.9 3791.96 -12315.4; ...
-5297.72 3801.14 -12315.4; ...
-5301.39 3795.63 -12326.5; ...
-5270.18 3801.14 -12324.6; ...
-5270.18 3791.96 -12315.4; ...
-5261 3801.14 -12315.4; ...
-5288.54 3810.32 -12315.4; ...
-5279.36 3819.51 -12315.4; ...
-5283.03 3814 -12326.5; ...
-5251.81 3810.32 -12315.4; ...
-5242.63 3819.51 -12315.4; ...
-5270.18 3828.69 -12315.4; ...
-5261 3837.87 -12315.4; ...
-5233.45 3828.69 -12315.4; ...
-5224.27 3837.87 -12315.4; ...
-5251.81 3847.05 -12315.4; ...
-5233.45 3847.05 -12315.4; ...
-5224.27 3847.05 -12315.4; ...
-5215.09 3847.05 -12315.4; ...
-5224.27 3856.23 -12315.4; ...
-5205.91 3856.23 -12315.4; ...
-5215.09 3865.41 -12315.4; ...
-5205.91 3865.41 -12315.4; ...
-5196.72 3865.41 -12315.4; ...
-5205.91 3874.6 -12315.4; ...
-5178.36 3865.41 -12315.4; ...
-5169.18 3874.6 -12315.4; ...
-5196.72 3883.78 -12315.4; ...
-5187.54 3892.96 -12315.4; ...
-5160 3883.78 -12315.4; ...
-5150.82 3892.96 -12315.4; ...
-5178.36 3902.14 -12315.4; ...
-5160 3902.14 -12315.4; ...
-5150.82 3902.14 -12315.4; ...
-5141.64 3902.14 -12315.4; ...
-5150.82 3911.32 -12315.4; ...
-5123.27 3902.14 -12315.4; ...
-5114.09 3911.32 -12315.4; ...
-5141.64 3920.5 -12315.4; ...
-5132.45 3929.68 -12315.4; ...
-5104.91 3920.5 -12315.4; ...
-5095.73 3929.68 -12315.4; ...
-5123.27 3938.87 -12315.4; ...
-5104.91 3938.87 -12315.4; ...
-5095.73 3938.87 -12315.4; ...
-5086.55 3938.87 -12315.4; ...
-5095.73 3948.05 -12315.4; ...
-5077.37 3948.05 -12315.4; ...
-5086.55 3957.23 -12315.4; ...
-5077.37 3957.23 -12315.4; ...
-5068.18 3957.23 -12315.4; ...
-5077.37 3966.41 -12315.4; ...
-5049.82 3966.41 -12324.6; ...
-5049.82 3957.23 -12315.4; ...
-5040.64 3966.41 -12315.4; ...
-5068.18 3975.59 -12315.4; ...
-5059 3984.77 -12315.4; ...
-5062.67 3979.26 -12326.5; ...
-5031.46 3975.59 -12315.4; ...
-5022.28 3984.77 -12315.4; ...
-5049.82 3993.95 -12315.4; ...
-5040.64 4003.14 -12315.4; ...
-5013.09 3993.95 -12315.4; ...
-5003.91 4003.14 -12315.4; ...
-5031.46 4012.32 -12315.4; ...
-5013.09 4012.32 -12315.4; ...
-5003.91 4012.32 -12315.4; ...
-4994.73 4012.32 -12315.4; ...
-5003.91 4021.5 -12315.4; ...
-4976.37 4021.5 -12324.6; ...
-4976.37 4012.32 -12315.4; ...
-4967.19 4021.5 -12315.4; ...
-4994.73 4030.68 -12315.4; ...
-4985.55 4039.86 -12315.4; ...
-4989.22 4034.35 -12326.5; ...
-4958.01 4030.68 -12315.4; ...
-4948.82 4039.86 -12315.4; ...
-4976.37 4049.04 -12315.4; ...
-4958.01 4058.23 -12324.6; ...
-4958.01 4049.04 -12315.4; ...
-4948.82 4049.04 -12315.4; ...
-4939.64 4049.04 -12315.4; ...
-4948.82 4058.23 -12315.4; ...
-4945.15 4045.37 -12322.8; ...
-4930.46 4058.23 -12315.4; ...
-4939.64 4067.41 -12315.4; ...
-4930.46 4067.41 -12315.4; ...
-4921.28 4067.41 -12315.4; ...
-4930.46 4076.59 -12315.4; ...
-4912.1 4076.59 -12315.4; ...
-4921.28 4085.77 -12315.4; ...
-4912.1 4085.77 -12315.4; ...
-4902.92 4085.77 -12315.4; ...
-4912.1 4094.95 -12315.4; ...
-4884.55 4094.95 -12324.6; ...
-4884.55 4085.77 -12315.4; ...
-4875.37 4094.95 -12315.4; ...
-4902.92 4104.13 -12315.4; ...
-4893.74 4113.31 -12315.4; ...
-4897.41 4107.81 -12326.5; ...
-4866.19 4104.13 -12315.4; ...
-4857.01 4113.31 -12315.4; ...
-4884.55 4122.5 -12315.4; ...
-4875.37 4131.68 -12315.4; ...
-4847.83 4122.5 -12315.4; ...
-4838.65 4131.68 -12315.4; ...
-4866.19 4140.86 -12315.4; ...
-4847.83 4140.86 -12315.4; ...
-4838.65 4140.86 -12315.4; ...
-4829.46 4140.86 -12315.4; ...
-4838.65 4150.04 -12315.4; ...
-4820.28 4150.04 -12315.4; ...
-4829.46 4159.22 -12315.4; ...
-4820.28 4159.22 -12315.4; ...
-4811.1 4159.22 -12315.4; ...
-4820.28 4168.4 -12315.4; ...
-4792.74 4168.4 -12324.6; ...
-4792.74 4159.22 -12315.4; ...
-4783.56 4168.4 -12315.4; ...
-4811.1 4177.58 -12315.4; ...
-4801.92 4186.77 -12315.4; ...
-4805.59 4181.26 -12326.5; ...
-4774.38 4177.58 -12315.4; ...
-4765.19 4186.77 -12315.4; ...
-4792.74 4195.95 -12315.4; ...
-4783.56 4205.13 -12315.4; ...
-4756.01 4195.95 -12315.4; ...
-4746.83 4205.13 -12315.4; ...
-4774.38 4214.31 -12315.4; ...
-4765.19 4223.49 -12315.4; ...
-4737.65 4214.31 -12315.4; ...
-4728.47 4223.49 -12315.4; ...
-4756.01 4232.67 -12315.4; ...
-4746.83 4241.86 -12315.4; ...
-4719.29 4232.67 -12315.4; ...
-4710.1 4241.86 -12315.4; ...
-4737.65 4251.04 -12315.4; ...
-4728.47 4260.22 -12315.4; ...
-4700.92 4251.04 -12315.4; ...
-4691.74 4260.22 -12315.4; ...
-4719.29 4269.4 -12315.4; ...
-4710.1 4278.58 -12315.4; ...
-4682.56 4269.4 -12315.4; ...
-4673.38 4278.58 -12315.4; ...
-4700.92 4287.76 -12315.4; ...
-4691.74 4296.94 -12315.4; ...
-4664.2 4287.76 -12315.4; ...
-4655.02 4296.94 -12315.4; ...
-4682.56 4306.13 -12315.4; ...
-4664.2 4315.31 -12324.6; ...
-4664.2 4306.13 -12315.4; ...
-4655.02 4306.13 -12315.4; ...
-4645.83 4306.13 -12315.4; ...
-4655.02 4315.31 -12315.4; ...
-4651.34 4302.45 -12322.8; ...
-4636.65 4315.31 -12315.4; ...
-4645.83 4324.49 -12315.4; ...
-4636.65 4324.49 -12315.4; ...
-4627.47 4324.49 -12315.4; ...
-4636.65 4333.67 -12315.4; ...
-4618.29 4333.67 -12315.4; ...
-4627.47 4342.85 -12315.4; ...
-4618.29 4342.85 -12315.4; ...
-4609.11 4342.85 -12315.4; ...
-4618.29 4352.03 -12315.4; ...
-4599.93 4352.03 -12315.4; ...
-4609.11 4361.21 -12315.4; ...
-4599.93 4361.21 -12315.4; ...
-4590.75 4361.21 -12315.4; ...
-4599.93 4370.4 -12315.4; ...
-4572.38 4361.21 -12315.4; ...
-4563.2 4370.4 -12315.4; ...
-4590.75 4379.58 -12315.4; ...
-4581.56 4388.76 -12315.4; ...
-4554.02 4379.58 -12315.4; ...
-4544.84 4388.76 -12315.4; ...
-4572.38 4397.94 -12315.4; ...
-4563.2 4407.12 -12315.4; ...
-4535.66 4397.94 -12315.4; ...
-4526.48 4407.12 -12315.4; ...
-4554.02 4416.3 -12315.4; ...
-4535.66 4416.3 -12315.4; ...
-4526.48 4416.3 -12315.4; ...
-4517.29 4416.3 -12315.4; ...
-4526.48 4425.49 -12315.4; ...
-4498.93 4416.3 -12315.4; ...
-4489.75 4425.49 -12315.4; ...
-4517.29 4434.67 -12315.4; ...
-4508.11 4443.85 -12315.4; ...
-4480.57 4434.67 -12315.4; ...
-4471.39 4443.85 -12315.4; ...
-4498.93 4453.03 -12315.4; ...
-4480.57 4453.03 -12315.4; ...
-4471.39 4453.03 -12315.4; ...
-4462.2 4453.03 -12315.4; ...
-4471.39 4462.21 -12315.4; ...
-4453.02 4462.21 -12315.4; ...
-4462.2 4471.39 -12315.4; ...
-4453.02 4471.39 -12315.4; ...
-4443.84 4471.39 -12315.4; ...
-4453.02 4480.57 -12315.4; ...
-4425.48 4471.39 -12315.4; ...
-4416.3 4480.57 -12315.4; ...
-4443.84 4489.76 -12315.4; ...
-4434.66 4498.94 -12315.4; ...
-4407.12 4489.76 -12315.4; ...
-4397.93 4498.94 -12315.4; ...
-4425.48 4508.12 -12315.4; ...
-4416.3 4517.3 -12315.4; ...
-4388.75 4508.12 -12315.4; ...
-4379.57 4517.3 -12315.4; ...
-4407.12 4526.48 -12315.4; ...
-4397.93 4535.66 -12315.4; ...
-4370.39 4526.48 -12315.4; ...
-4361.21 4535.66 -12315.4; ...
-4388.75 4544.85 -12315.4; ...
-4379.57 4554.03 -12315.4; ...
-4352.03 4544.85 -12315.4; ...
-4342.85 4554.03 -12315.4; ...
-4370.39 4563.21 -12315.4; ...
-4361.21 4572.39 -12315.4; ...
-4333.66 4563.21 -12315.4; ...
-4324.48 4572.39 -12315.4; ...
-4352.03 4581.57 -12315.4; ...
-4342.85 4590.75 -12315.4; ...
-4315.3 4581.57 -12315.4; ...
-4306.12 4590.75 -12315.4; ...
-4333.66 4599.93 -12315.4; ...
-4324.48 4609.12 -12315.4; ...
-4296.94 4599.93 -12315.4; ...
-4287.76 4609.12 -12315.4; ...
-4315.3 4618.3 -12315.4; ...
-4296.94 4618.3 -12315.4; ...
-4287.76 4618.3 -12315.4; ...
-4278.57 4618.3 -12315.4; ...
-4287.76 4627.48 -12315.4; ...
-4269.39 4627.48 -12315.4; ...
-4278.57 4636.66 -12315.4; ...
-4269.39 4636.66 -12315.4; ...
-4260.21 4636.66 -12315.4; ...
-4269.39 4645.84 -12315.4; ...
-4241.85 4636.66 -12315.4; ...
-4232.67 4645.84 -12315.4; ...
-4260.21 4655.02 -12315.4; ...
-4241.85 4664.2 -12324.6; ...
-4241.85 4655.02 -12315.4; ...
-4232.67 4655.02 -12315.4; ...
-4223.49 4655.02 -12315.4; ...
-4232.67 4664.2 -12315.4; ...
-4228.99 4651.35 -12322.8; ...
-4214.3 4664.2 -12315.4; ...
-4223.49 4673.39 -12315.4; ...
-4214.3 4673.39 -12315.4; ...
-4205.12 4673.39 -12315.4; ...
-4214.3 4682.57 -12315.4; ...
-4186.76 4673.39 -12315.4; ...
-4177.58 4682.57 -12315.4; ...
-4205.12 4691.75 -12315.4; ...
-4186.76 4691.75 -12315.4; ...
-4177.58 4691.75 -12315.4; ...
-4168.4 4691.75 -12315.4; ...
-4177.58 4700.93 -12315.4; ...
-4150.03 4700.93 -12324.6; ...
-4159.22 4700.93 -12315.4; ...
-4168.4 4710.11 -12315.4; ...
-4159.22 4710.11 -12315.4; ...
-4150.03 4710.11 -12315.4; ...
-4159.22 4719.29 -12315.4; ...
-4162.89 4713.78 -12322.8; ...
-4131.67 4710.11 -12315.4; ...
-4122.49 4719.29 -12315.4; ...
-4150.03 4728.48 -12315.4; ...
-4131.67 4737.66 -12324.6; ...
-4140.85 4737.66 -12315.4; ...
-4113.31 4728.48 -12315.4; ...
-4118.82 4724.8 -12326.5; ...
-4094.94 4737.66 -12324.6; ...
-4104.13 4737.66 -12315.4; ...
-4131.67 4746.84 -12315.4; ...
-4113.31 4746.84 -12315.4; ...
-4104.13 4746.84 -12315.4; ...
-4094.94 4746.84 -12315.4; ...
-4104.13 4756.02 -12315.4; ...
-4107.8 4750.51 -12322.8; ...
-4076.58 4746.84 -12315.4; ...
-4067.4 4756.02 -12315.4; ...
-4094.94 4765.2 -12315.4; ...
-4085.76 4774.38 -12315.4; ...
-4058.22 4765.2 -12315.4; ...
-4049.04 4774.38 -12315.4; ...
-4076.58 4783.56 -12315.4; ...
-4058.22 4783.56 -12315.4; ...
-4049.04 4783.56 -12315.4; ...
-4039.86 4783.56 -12315.4; ...
-4049.04 4792.75 -12315.4; ...
-4021.49 4792.75 -12324.6; ...
-4030.67 4792.75 -12315.4; ...
-4039.86 4801.93 -12315.4; ...
-4030.67 4801.93 -12315.4; ...
-4021.49 4801.93 -12315.4; ...
-4030.67 4811.11 -12315.4; ...
-4034.35 4805.6 -12322.8; ...
-4003.13 4801.93 -12315.4; ...
-3993.95 4811.11 -12315.4; ...
-4021.49 4820.29 -12315.4; ...
-4012.31 4829.47 -12315.4; ...
-3984.77 4820.29 -12315.4; ...
-3975.59 4829.47 -12315.4; ...
-4003.13 4838.65 -12315.4; ...
-3984.77 4838.65 -12315.4; ...
-3975.59 4838.65 -12315.4; ...
-3966.4 4838.65 -12315.4; ...
-3975.59 4847.83 -12315.4; ...
-3957.22 4847.83 -12315.4; ...
-3966.4 4857.02 -12315.4; ...
-3957.22 4857.02 -12315.4; ...
-3948.04 4857.02 -12315.4; ...
-3957.22 4866.2 -12315.4; ...
-3938.86 4866.2 -12315.4; ...
-3948.04 4875.38 -12315.4; ...
-3938.86 4875.38 -12315.4; ...
-3929.68 4875.38 -12315.4; ...
-3938.86 4884.56 -12315.4; ...
-3920.5 4884.56 -12315.4; ...
-3929.68 4893.74 -12315.4; ...
-3920.5 4893.74 -12315.4; ...
-3911.31 4893.74 -12315.4; ...
-3920.5 4902.92 -12315.4; ...
-3902.13 4902.92 -12315.4; ...
-3911.31 4912.11 -12315.4; ...
-3902.13 4912.11 -12315.4; ...
-3892.95 4912.11 -12315.4; ...
-3902.13 4921.29 -12315.4; ...
-3874.59 4921.29 -12324.6; ...
-3883.77 4921.29 -12315.4; ...
-3892.95 4930.47 -12315.4; ...
-3883.77 4930.47 -12315.4; ...
-3874.59 4930.47 -12315.4; ...
-3883.77 4939.65 -12315.4; ...
-3887.44 4934.14 -12322.8; ...
-3856.23 4930.47 -12315.4; ...
-3847.04 4939.65 -12315.4; ...
-3874.59 4948.83 -12315.4; ...
-3865.41 4958.01 -12315.4; ...
-3837.86 4948.83 -12315.4; ...
-3828.68 4958.01 -12315.4; ...
-3856.23 4967.19 -12315.4; ...
-3847.04 4976.38 -12315.4; ...
-3819.5 4967.19 -12315.4; ...
-3810.32 4976.38 -12315.4; ...
-3837.86 4985.56 -12315.4; ...
-3828.68 4994.74 -12315.4; ...
-3801.14 4985.56 -12315.4; ...
-3791.96 4994.74 -12315.4; ...
-3819.5 5003.92 -12315.4; ...
-3810.32 5013.1 -12315.4; ...
-3782.77 5003.92 -12315.4; ...
-3773.59 5013.1 -12315.4; ...
-3801.14 5022.28 -12315.4; ...
-3791.96 5031.46 -12315.4; ...
-3764.41 5022.28 -12315.4; ...
-3755.23 5031.46 -12315.4; ...
-3782.77 5040.65 -12315.4; ...
-3773.59 5049.83 -12315.4; ...
-3746.05 5040.65 -12315.4; ...
-3736.87 5049.83 -12315.4; ...
-3764.41 5059.01 -12315.4; ...
-3755.23 5068.19 -12315.4; ...
-3727.68 5059.01 -12315.4; ...
-3718.5 5068.19 -12315.4; ...
-3746.05 5077.37 -12315.4; ...
-3727.68 5086.55 -12324.6; ...
-3736.87 5086.55 -12315.4; ...
-3709.32 5077.37 -12315.4; ...
-3714.83 5073.7 -12326.5; ...
-3700.14 5086.55 -12315.4; ...
-3727.68 5095.74 -12315.4; ...
-3709.32 5095.74 -12315.4; ...
-3700.14 5095.74 -12315.4; ...
-3690.96 5095.74 -12315.4; ...
-3700.14 5104.92 -12315.4; ...
-3681.78 5104.92 -12315.4; ...
-3690.96 5114.1 -12315.4; ...
-3681.78 5114.1 -12315.4; ...
-3672.6 5114.1 -12315.4; ...
-3681.78 5123.28 -12315.4; ...
-3654.23 5114.1 -12315.4; ...
-3645.05 5123.28 -12315.4; ...
-3672.6 5132.46 -12315.4; ...
-3654.23 5132.46 -12315.4; ...
-3645.05 5132.46 -12315.4; ...
-3635.87 5132.46 -12315.4; ...
-3645.05 5141.64 -12315.4; ...
-3626.69 5141.64 -12315.4; ...
-3635.87 5150.82 -12315.4; ...
-3626.69 5150.82 -12315.4; ...
-3617.51 5150.82 -12315.4; ...
-3626.69 5160.01 -12315.4; ...
-3599.14 5160.01 -12324.6; ...
-3608.33 5160.01 -12315.4; ...
-3617.51 5169.19 -12315.4; ...
-3608.33 5169.19 -12315.4; ...
-3599.14 5169.19 -12315.4; ...
-3608.33 5178.37 -12315.4; ...
-3612 5172.86 -12322.8; ...
-3580.78 5169.19 -12315.4; ...
-3571.6 5178.37 -12315.4; ...
-3599.14 5187.55 -12315.4; ...
-3580.78 5196.73 -12324.6; ...
-3589.96 5196.73 -12315.4; ...
-3562.42 5187.55 -12315.4; ...
-3567.93 5183.88 -12326.5; ...
-3553.24 5196.73 -12315.4; ...
-3580.78 5205.91 -12315.4; ...
-3562.42 5205.91 -12315.4; ...
-3553.24 5205.91 -12315.4; ...
-3544.05 5205.91 -12315.4; ...
-3553.24 5215.1 -12315.4; ...
-3525.69 5205.91 -12315.4; ...
-3516.51 5215.1 -12315.4; ...
-3544.05 5224.28 -12315.4; ...
-3534.87 5233.46 -12315.4; ...
-3507.33 5224.28 -12315.4; ...
-3498.15 5233.46 -12315.4; ...
-3525.69 5242.64 -12315.4; ...
-3507.33 5242.64 -12315.4; ...
-3498.15 5242.64 -12315.4; ...
-3488.97 5242.64 -12315.4; ...
-3498.15 5251.82 -12315.4; ...
-3470.6 5242.64 -12315.4; ...
-3461.42 5251.82 -12315.4; ...
-3488.97 5261 -12315.4; ...
-3479.78 5270.18 -12315.4; ...
-3452.24 5261 -12315.4; ...
-3443.06 5270.18 -12315.4; ...
-3470.6 5279.37 -12315.4; ...
-3452.24 5279.37 -12315.4; ...
-3443.06 5279.37 -12315.4; ...
-3433.88 5279.37 -12315.4; ...
-3443.06 5288.55 -12315.4; ...
-3415.51 5279.37 -12315.4; ...
-3406.33 5288.55 -12315.4; ...
-3433.88 5297.73 -12315.4; ...
-3424.7 5306.91 -12315.4; ...
-3397.15 5297.73 -12315.4; ...
-3387.97 5306.91 -12315.4; ...
-3415.51 5316.09 -12315.4; ...
-3397.15 5316.09 -12315.4; ...
-3387.97 5316.09 -12315.4; ...
-3378.79 5316.09 -12315.4; ...
-3387.97 5325.27 -12315.4; ...
-3369.61 5325.27 -12315.4; ...
-3378.79 5334.45 -12315.4; ...
-3369.61 5334.45 -12315.4; ...
-3360.43 5334.45 -12315.4; ...
-3369.61 5343.64 -12315.4; ...
-3342.06 5334.45 -12315.4; ...
-3332.88 5343.64 -12315.4; ...
-3360.43 5352.82 -12315.4; ...
-3351.24 5362 -12315.4; ...
-3323.7 5352.82 -12315.4; ...
-3314.52 5362 -12315.4; ...
-3342.06 5371.18 -12315.4; ...
-3323.7 5371.18 -12315.4; ...
-3314.52 5371.18 -12315.4; ...
-3305.34 5371.18 -12315.4; ...
-3314.52 5380.36 -12315.4; ...
-3286.97 5371.18 -12315.4; ...
-3277.79 5380.36 -12315.4; ...
-3305.34 5389.54 -12315.4; ...
-3296.15 5398.73 -12315.4; ...
-3268.61 5389.54 -12315.4; ...
-3259.43 5398.73 -12315.4; ...
-3286.97 5407.91 -12315.4; ...
-3268.61 5407.91 -12315.4; ...
-3259.43 5407.91 -12315.4; ...
-3250.25 5407.91 -12315.4; ...
-3259.43 5417.09 -12315.4; ...
-3241.07 5417.09 -12315.4; ...
-3250.25 5426.27 -12315.4; ...
-3241.07 5426.27 -12315.4; ...
-3231.88 5426.27 -12315.4; ...
-3241.07 5435.45 -12315.4; ...
-3213.52 5435.45 -12324.6; ...
-3222.7 5435.45 -12315.4; ...
-3231.88 5444.63 -12315.4; ...
-3222.7 5444.63 -12315.4; ...
-3213.52 5444.63 -12315.4; ...
-3222.7 5453.81 -12315.4; ...
-3226.38 5448.31 -12322.8; ...
-3195.16 5444.63 -12315.4; ...
-3185.98 5453.81 -12315.4; ...
-3213.52 5463 -12315.4; ...
-3204.34 5472.18 -12315.4; ...
-3176.79 5472.18 -12324.6; ...
-3185.98 5472.18 -12315.4; ...
-3195.16 5481.36 -12315.4; ...
-3185.98 5481.36 -12315.4; ...
-3176.79 5481.36 -12315.4; ...
-3185.98 5490.54 -12315.4; ...
-3189.65 5485.03 -12322.8; ...
-3158.43 5490.54 -12324.6; ...
-3167.61 5490.54 -12315.4; ...
-3176.79 5499.72 -12315.4; ...
-3167.61 5499.72 -12315.4; ...
-3158.43 5499.72 -12315.4; ...
-3167.61 5508.9 -12315.4; ...
-3171.29 5503.39 -12322.8; ...
-3149.25 5508.9 -12315.4; ...
-3158.43 5518.08 -12315.4; ...
-3149.25 5518.08 -12315.4; ...
-3140.07 5518.08 -12315.4; ...
-3149.25 5527.27 -12315.4; ...
-3130.89 5527.27 -12315.4; ...
-3140.07 5536.45 -12315.4; ...
-3130.89 5536.45 -12315.4; ...
-3121.71 5536.45 -12315.4; ...
-3130.89 5545.63 -12315.4; ...
-3112.52 5545.63 -12315.4; ...
-3121.71 5563.99 -12324.6; ...
-3130.89 5563.99 -12315.4; ...
-3103.34 5554.81 -12315.4; ...
-3108.85 5551.14 -12326.5; ...
-3094.16 5563.99 -12315.4; ...
-3121.71 5573.17 -12315.4; ...
-3112.52 5582.36 -12315.4; ...
-3084.98 5573.17 -12315.4; ...
-3075.8 5582.36 -12315.4; ...
-3103.34 5591.54 -12315.4; ...
-3094.16 5600.72 -12315.4; ...
-3066.62 5591.54 -12315.4; ...
-3057.44 5600.72 -12315.4; ...
-3084.98 5609.9 -12315.4; ...
-3066.62 5609.9 -12315.4; ...
-3057.44 5609.9 -12315.4; ...
-3048.25 5609.9 -12315.4; ...
-3057.44 5619.08 -12315.4; ...
-3039.07 5619.08 -12315.4; ...
-3048.25 5628.26 -12315.4; ...
-3039.07 5628.26 -12315.4; ...
-3029.89 5628.26 -12315.4; ...
-3039.07 5637.44 -12315.4; ...
-3020.71 5637.44 -12315.4; ...
-3029.89 5646.63 -12315.4; ...
-3020.71 5646.63 -12315.4; ...
-3011.53 5646.63 -12315.4; ...
-3020.71 5655.81 -12315.4; ...
-3002.35 5655.81 -12315.4; ...
-3011.53 5664.99 -12315.4; ...
-3002.35 5664.99 -12315.4; ...
-2993.17 5664.99 -12315.4; ...
-3002.35 5674.17 -12315.4; ...
-2974.8 5664.99 -12315.4; ...
-2965.62 5674.17 -12315.4; ...
-2993.17 5683.35 -12315.4; ...
-2983.98 5692.53 -12315.4; ...
-2956.44 5683.35 -12315.4; ...
-2947.26 5692.53 -12315.4; ...
-2974.8 5701.71 -12315.4; ...
-2965.62 5710.9 -12315.4; ...
-2938.08 5701.71 -12315.4; ...
-2928.89 5710.9 -12315.4; ...
-2956.44 5720.08 -12315.4; ...
-2938.08 5720.08 -12315.4; ...
-2928.89 5720.08 -12315.4; ...
-2919.71 5720.08 -12315.4; ...
-2928.89 5729.26 -12315.4; ...
-2910.53 5729.26 -12315.4; ...
-2919.71 5738.44 -12315.4; ...
-2910.53 5738.44 -12315.4; ...
-2901.35 5738.44 -12315.4; ...
-2910.53 5747.62 -12315.4; ...
-2882.99 5747.62 -12324.6; ...
-2882.99 5738.44 -12315.4; ...
-2873.81 5747.62 -12315.4; ...
-2901.35 5756.8 -12315.4; ...
-2892.17 5765.99 -12315.4; ...
-2895.84 5760.48 -12326.5; ...
-2864.62 5756.8 -12315.4; ...
-2855.44 5765.99 -12315.4; ...
-2882.99 5775.17 -12315.4; ...
-2873.81 5784.35 -12315.4; ...
-2846.26 5775.17 -12315.4; ...
-2837.08 5784.35 -12315.4; ...
-2864.62 5793.53 -12315.4; ...
-2855.44 5802.71 -12315.4; ...
-2827.9 5793.53 -12315.4; ...
-2818.72 5802.71 -12315.4; ...
-2846.26 5811.89 -12315.4; ...
-2837.08 5821.07 -12315.4; ...
-2809.54 5811.89 -12315.4; ...
-2800.35 5821.07 -12315.4; ...
-2827.9 5830.26 -12315.4; ...
-2818.72 5839.44 -12315.4; ...
-2791.17 5830.26 -12315.4; ...
-2781.99 5839.44 -12315.4; ...
-2809.54 5848.62 -12315.4; ...
-2800.35 5857.8 -12315.4; ...
-2772.81 5848.62 -12315.4; ...
-2763.63 5857.8 -12315.4; ...
-2791.17 5866.98 -12315.4; ...
-2781.99 5876.16 -12315.4; ...
-2754.45 5866.98 -12315.4; ...
-2745.26 5876.16 -12315.4; ...
-2772.81 5885.35 -12315.4; ...
-2754.45 5885.35 -12315.4; ...
-2745.26 5885.35 -12315.4; ...
-2736.08 5885.35 -12315.4; ...
-2745.26 5894.53 -12315.4; ...
-2726.9 5894.53 -12315.4; ...
-2736.08 5903.71 -12315.4; ...
-2726.9 5903.71 -12315.4; ...
-2717.72 5903.71 -12315.4; ...
-2726.9 5912.89 -12315.4; ...
-2708.54 5912.89 -12315.4; ...
-2717.72 5922.07 -12315.4; ...
-2708.54 5922.07 -12315.4; ...
-2699.36 5922.07 -12315.4; ...
-2708.54 5931.25 -12315.4; ...
-2690.18 5931.25 -12315.4; ...
-2699.36 5940.43 -12315.4; ...
-2690.18 5940.43 -12315.4; ...
-2680.99 5940.43 -12315.4; ...
-2690.18 5949.62 -12315.4; ...
-2662.63 5940.43 -12315.4; ...
-2653.45 5949.62 -12315.4; ...
-2680.99 5958.8 -12315.4; ...
-2671.81 5967.98 -12315.4; ...
-2644.27 5958.8 -12315.4; ...
-2635.09 5967.98 -12315.4; ...
-2662.63 5977.16 -12315.4; ...
-2653.45 5986.34 -12315.4; ...
-2625.91 5977.16 -12315.4; ...
-2616.72 5986.34 -12315.4; ...
-2644.27 5995.52 -12315.4; ...
-2635.09 6004.7 -12315.4; ...
-2607.54 5995.52 -12315.4; ...
-2598.36 6004.7 -12315.4; ...
-2625.91 6013.89 -12315.4; ...
-2616.72 6023.07 -12315.4; ...
-2589.18 6013.89 -12315.4; ...
-2580 6023.07 -12315.4; ...
-2607.54 6032.25 -12315.4; ...
-2598.36 6041.43 -12315.4; ...
-2570.82 6032.25 -12315.4; ...
-2561.63 6041.43 -12315.4; ...
-2589.18 6050.61 -12315.4; ...
-2580 6059.79 -12315.4; ...
-2552.45 6050.61 -12315.4; ...
-2543.27 6059.79 -12315.4; ...
-2570.82 6068.98 -12315.4; ...
-2561.63 6078.16 -12315.4; ...
-2534.09 6068.98 -12315.4; ...
-2524.91 6078.16 -12315.4; ...
-2552.45 6087.34 -12315.4; ...
-2543.27 6096.52 -12315.4; ...
-2515.73 6087.34 -12315.4; ...
-2506.55 6096.52 -12315.4; ...
-2534.09 6105.7 -12315.4; ...
-2524.91 6114.88 -12315.4; ...
-2497.36 6105.7 -12315.4; ...
-2488.18 6114.88 -12315.4; ...
-2515.73 6124.06 -12315.4; ...
-2506.55 6133.25 -12315.4; ...
-2479 6124.06 -12315.4; ...
-2469.82 6133.25 -12315.4; ...
-2497.36 6142.43 -12315.4; ...
-2488.18 6151.61 -12315.4; ...
-2460.64 6142.43 -12315.4; ...
-2451.46 6151.61 -12315.4; ...
-2479 6160.79 -12315.4; ...
-2460.64 6160.79 -12315.4; ...
-2451.46 6160.79 -12315.4; ...
-2442.28 6160.79 -12315.4; ...
-2451.46 6169.97 -12315.4; ...
-2433.09 6169.97 -12315.4; ...
-2442.28 6179.15 -12315.4; ...
-2433.09 6179.15 -12315.4; ...
-2423.91 6179.15 -12315.4; ...
-2433.09 6188.33 -12315.4; ...
-2405.55 6179.15 -12315.4; ...
-2396.37 6188.33 -12315.4; ...
-2423.91 6197.52 -12315.4; ...
-2414.73 6206.7 -12315.4; ...
-2387.19 6197.52 -12315.4; ...
-2378 6206.7 -12315.4; ...
-2405.55 6215.88 -12315.4; ...
-2387.19 6215.88 -12315.4; ...
-2378 6215.88 -12315.4; ...
-2368.82 6215.88 -12315.4; ...
-2378 6225.06 -12315.4; ...
-2350.46 6225.06 -12324.6; ...
-2350.46 6215.88 -12315.4; ...
-2341.28 6225.06 -12315.4; ...
-2368.82 6234.24 -12315.4; ...
-2359.64 6243.42 -12315.4; ...
-2363.31 6237.92 -12326.5; ...
-2332.1 6234.24 -12315.4; ...
-2322.92 6243.42 -12315.4; ...
-2350.46 6252.61 -12315.4; ...
-2341.28 6261.79 -12315.4; ...
-2313.73 6252.61 -12315.4; ...
-2304.55 6261.79 -12315.4; ...
-2332.1 6270.97 -12315.4; ...
-2322.92 6280.15 -12315.4; ...
-2295.37 6270.97 -12315.4; ...
-2286.19 6280.15 -12315.4; ...
-2313.73 6289.33 -12315.4; ...
-2295.37 6298.51 -12324.6; ...
-2295.37 6289.33 -12315.4; ...
-2286.19 6289.33 -12315.4; ...
-2277.01 6289.33 -12315.4; ...
-2286.19 6298.51 -12315.4; ...
-2282.52 6285.66 -12322.8; ...
-2267.83 6298.51 -12315.4; ...
-2277.01 6316.88 -12324.6; ...
-2277.01 6307.69 -12315.4; ...
-2267.83 6307.69 -12315.4; ...
-2258.65 6307.69 -12315.4; ...
-2267.83 6316.88 -12315.4; ...
-2264.15 6304.02 -12322.8; ...
-2249.46 6316.88 -12315.4; ...
-2258.65 6326.06 -12315.4; ...
-2249.46 6326.06 -12315.4; ...
-2240.28 6326.06 -12315.4; ...
-2249.46 6335.24 -12315.4; ...
-2231.1 6335.24 -12315.4; ...
-2240.28 6344.42 -12315.4; ...
-2231.1 6344.42 -12315.4; ...
-2221.92 6344.42 -12315.4; ...
-2231.1 6353.6 -12315.4; ...
-2212.74 6353.6 -12315.4; ...
-2221.92 6362.78 -12315.4; ...
-2212.74 6362.78 -12315.4; ...
-2203.56 6362.78 -12315.4; ...
-2212.74 6371.96 -12315.4; ...
-2185.19 6362.78 -12315.4; ...
-2176.01 6371.96 -12315.4; ...
-2203.56 6381.15 -12315.4; ...
-2194.38 6390.33 -12315.4; ...
-2166.83 6381.15 -12315.4; ...
-2157.65 6390.33 -12315.4; ...
-2185.19 6399.51 -12315.4; ...
-2176.01 6408.69 -12315.4; ...
-2148.47 6399.51 -12315.4; ...
-2139.29 6408.69 -12315.4; ...
-2166.83 6417.87 -12315.4; ...
-2148.47 6417.87 -12315.4; ...
-2139.29 6417.87 -12315.4; ...
-2130.1 6417.87 -12315.4; ...
-2139.29 6427.05 -12315.4; ...
-2120.92 6427.05 -12315.4; ...
-2130.1 6436.24 -12315.4; ...
-2120.92 6436.24 -12315.4; ...
-2111.74 6436.24 -12315.4; ...
-2120.92 6445.42 -12315.4; ...
-2102.56 6445.42 -12315.4; ...
-2111.74 6454.6 -12315.4; ...
-2102.56 6454.6 -12315.4; ...
-2093.38 6454.6 -12315.4; ...
-2102.56 6463.78 -12315.4; ...
-2084.2 6463.78 -12315.4; ...
-2093.38 6472.96 -12315.4; ...
-2084.2 6472.96 -12315.4; ...
-2075.02 6472.96 -12315.4; ...
-2084.2 6482.14 -12315.4; ...
-2056.65 6472.96 -12315.4; ...
-2047.47 6482.14 -12315.4; ...
-2075.02 6491.32 -12315.4; ...
-2056.65 6500.51 -12324.6; ...
-2056.65 6491.32 -12315.4; ...
-2047.47 6491.32 -12315.4; ...
-2038.29 6491.32 -12315.4; ...
-2047.47 6500.51 -12315.4; ...
-2043.8 6487.65 -12322.8; ...
-2029.11 6500.51 -12315.4; ...
-2038.29 6509.69 -12315.4; ...
-2029.11 6509.69 -12315.4; ...
-2019.93 6509.69 -12315.4; ...
-2029.11 6518.87 -12315.4; ...
-2001.56 6509.69 -12315.4; ...
-1992.38 6518.87 -12315.4; ...
-2019.93 6528.05 -12315.4; ...
-2001.56 6537.23 -12324.6; ...
-2001.56 6528.05 -12315.4; ...
-1992.38 6528.05 -12315.4; ...
-1983.2 6528.05 -12315.4; ...
-1992.38 6537.23 -12315.4; ...
-1988.71 6524.38 -12322.8; ...
-1974.02 6537.23 -12315.4; ...
-1983.2 6546.41 -12315.4; ...
-1974.02 6546.41 -12315.4; ...
-1964.84 6546.41 -12315.4; ...
-1974.02 6555.6 -12315.4; ...
-1955.66 6555.6 -12315.4; ...
-1964.84 6564.78 -12315.4; ...
-1955.66 6564.78 -12315.4; ...
-1946.47 6564.78 -12315.4; ...
-1955.66 6573.96 -12315.4; ...
-1928.11 6573.96 -12324.6; ...
-1928.11 6564.78 -12315.4; ...
-1918.93 6573.96 -12315.4; ...
-1946.47 6583.14 -12315.4; ...
-1937.29 6592.32 -12315.4; ...
-1940.97 6586.81 -12326.5; ...
-1909.75 6592.32 -12324.6; ...
-1909.75 6583.14 -12315.4; ...
-1900.57 6592.32 -12315.4; ...
-1928.11 6601.5 -12315.4; ...
-1918.93 6610.68 -12315.4; ...
-1922.6 6605.18 -12326.5; ...
-1900.57 6610.68 -12315.4; ...
-1909.75 6619.87 -12315.4; ...
-1900.57 6619.87 -12315.4; ...
-1891.39 6619.87 -12315.4; ...
-1900.57 6629.05 -12315.4; ...
-1882.2 6629.05 -12315.4; ...
-1891.39 6638.23 -12315.4; ...
-1882.2 6638.23 -12315.4; ...
-1873.02 6638.23 -12315.4; ...
-1882.2 6647.41 -12315.4; ...
-1863.84 6647.41 -12315.4; ...
-1873.02 6656.59 -12315.4; ...
-1863.84 6656.59 -12315.4; ...
-1854.66 6656.59 -12315.4; ...
-1863.84 6665.77 -12315.4; ...
-1845.48 6665.77 -12315.4; ...
-1854.66 6674.95 -12315.4; ...
-1845.48 6674.95 -12315.4; ...
-1836.3 6674.95 -12315.4; ...
-1845.48 6684.14 -12315.4; ...
-1827.12 6684.14 -12315.4; ...
-1836.3 6693.32 -12315.4; ...
-1827.12 6693.32 -12315.4; ...
-1817.93 6693.32 -12315.4; ...
-1827.12 6702.5 -12315.4; ...
-1808.75 6702.5 -12315.4; ...
-1817.93 6711.68 -12315.4; ...
-1808.75 6711.68 -12315.4; ...
-1799.57 6711.68 -12315.4; ...
-1808.75 6720.86 -12315.4; ...
-1790.39 6720.86 -12315.4; ...
-1799.57 6730.04 -12315.4; ...
-1790.39 6730.04 -12315.4; ...
-1781.21 6730.04 -12315.4; ...
-1790.39 6739.23 -12315.4; ...
-1772.03 6739.23 -12315.4; ...
-1781.21 6748.41 -12315.4; ...
-1772.03 6748.41 -12315.4; ...
-1762.84 6748.41 -12315.4; ...
-1772.03 6757.59 -12315.4; ...
-1753.66 6757.59 -12315.4; ...
-1762.84 6766.77 -12315.4; ...
-1753.66 6766.77 -12315.4; ...
-1744.48 6766.77 -12315.4; ...
-1753.66 6775.95 -12315.4; ...
-1735.3 6775.95 -12315.4; ...
-1744.48 6785.13 -12315.4; ...
-1735.3 6785.13 -12315.4; ...
-1726.12 6785.13 -12315.4; ...
-1735.3 6794.31 -12315.4; ...
-1707.76 6794.31 -12324.6; ...
-1707.76 6785.13 -12315.4; ...
-1698.57 6794.31 -12315.4; ...
-1726.12 6803.5 -12315.4; ...
-1716.94 6812.68 -12315.4; ...
-1720.61 6807.17 -12326.5; ...
-1689.39 6803.5 -12315.4; ...
-1680.21 6812.68 -12315.4; ...
-1707.76 6821.86 -12315.4; ...
-1698.57 6831.04 -12315.4; ...
-1671.03 6821.86 -12315.4; ...
-1661.85 6831.04 -12315.4; ...
-1689.39 6840.22 -12315.4; ...
-1680.21 6849.4 -12315.4; ...
-1652.67 6840.22 -12315.4; ...
-1643.49 6849.4 -12315.4; ...
-1671.03 6858.58 -12315.4; ...
-1652.67 6858.58 -12315.4; ...
-1643.49 6858.58 -12315.4; ...
-1634.3 6858.58 -12315.4; ...
-1643.49 6867.77 -12315.4; ...
-1625.12 6867.77 -12315.4; ...
-1634.3 6876.95 -12315.4; ...
-1625.12 6876.95 -12315.4; ...
-1615.94 6876.95 -12315.4; ...
-1625.12 6886.13 -12315.4; ...
-1606.76 6886.13 -12315.4; ...
-1615.94 6895.31 -12315.4; ...
-1606.76 6895.31 -12315.4; ...
-1597.58 6895.31 -12315.4; ...
-1606.76 6904.49 -12315.4; ...
-1588.4 6904.49 -12315.4; ...
-1597.58 6913.67 -12315.4; ...
-1588.4 6913.67 -12315.4; ...
-1579.21 6913.67 -12315.4; ...
-1588.4 6922.86 -12315.4; ...
-1560.85 6913.67 -12315.4; ...
-1551.67 6922.86 -12315.4; ...
-1579.21 6932.04 -12315.4; ...
-1570.03 6941.22 -12315.4; ...
-1542.49 6932.04 -12315.4; ...
-1533.31 6941.22 -12315.4; ...
-1560.85 6950.4 -12315.4; ...
-1551.67 6959.58 -12315.4; ...
-1524.13 6950.4 -12315.4; ...
-1514.94 6959.58 -12315.4; ...
-1542.49 6968.76 -12315.4; ...
-1533.31 6977.94 -12315.4; ...
-1505.76 6968.76 -12315.4; ...
-1496.58 6977.94 -12315.4; ...
-1524.13 6987.13 -12315.4; ...
-1505.76 6996.31 -12324.6; ...
-1514.94 6996.31 -12315.4; ...
-1487.4 6987.13 -12315.4; ...
-1492.91 6983.45 -12326.5; ...
-1478.22 6996.31 -12315.4; ...
-1505.76 7005.49 -12315.4; ...
-1487.4 7014.67 -12324.6; ...
-1496.58 7014.67 -12315.4; ...
-1469.04 7005.49 -12315.4; ...
-1474.55 7001.82 -12326.5; ...
-1459.86 7014.67 -12315.4; ...
-1487.4 7023.85 -12315.4; ...
-1469.04 7033.03 -12324.6; ...
-1478.22 7033.03 -12315.4; ...
-1450.67 7023.85 -12315.4; ...
-1456.18 7020.18 -12326.5; ...
-1441.49 7033.03 -12315.4; ...
-1469.04 7042.21 -12315.4; ...
-1450.67 7042.21 -12315.4; ...
-1441.49 7042.21 -12315.4; ...
-1432.31 7042.21 -12315.4; ...
-1441.49 7051.4 -12315.4; ...
-1423.13 7051.4 -12315.4; ...
-1432.31 7060.58 -12315.4; ...
-1423.13 7060.58 -12315.4; ...
-1413.95 7060.58 -12315.4; ...
-1423.13 7069.76 -12315.4; ...
-1404.77 7069.76 -12315.4; ...
-1413.95 7078.94 -12315.4; ...
-1404.77 7078.94 -12315.4; ...
-1395.58 7078.94 -12315.4; ...
-1404.77 7088.12 -12315.4; ...
-1386.4 7088.12 -12315.4; ...
-1395.58 7097.3 -12315.4; ...
-1386.4 7097.3 -12315.4; ...
-1377.22 7097.3 -12315.4; ...
-1386.4 7106.49 -12315.4; ...
-1368.04 7106.49 -12315.4; ...
-1377.22 7115.67 -12315.4; ...
-1368.04 7115.67 -12315.4; ...
-1358.86 7115.67 -12315.4; ...
-1368.04 7124.85 -12315.4; ...
-1340.5 7124.85 -12324.6; ...
-1349.68 7124.85 -12315.4; ...
-1358.86 7134.03 -12315.4; ...
-1349.68 7134.03 -12315.4; ...
-1340.5 7134.03 -12315.4; ...
-1349.68 7143.21 -12315.4; ...
-1353.35 7137.7 -12322.8; ...
-1322.13 7134.03 -12315.4; ...
-1312.95 7143.21 -12315.4; ...
-1340.5 7152.39 -12315.4; ...
-1331.31 7161.57 -12315.4; ...
-1303.77 7152.39 -12315.4; ...
-1294.59 7161.57 -12315.4; ...
-1322.13 7170.76 -12315.4; ...
-1312.95 7179.94 -12315.4; ...
-1285.41 7170.76 -12315.4; ...
-1276.23 7179.94 -12315.4; ...
-1303.77 7189.12 -12315.4; ...
-1294.59 7198.3 -12315.4; ...
-1267.04 7189.12 -12315.4; ...
-1257.86 7198.3 -12315.4; ...
-1285.41 7207.48 -12315.4; ...
-1276.23 7216.66 -12315.4; ...
-1248.68 7207.48 -12315.4; ...
-1230.32 7216.66 -12324.6; ...
-1239.5 7216.66 -12315.4; ...
-1267.04 7225.85 -12315.4; ...
-1257.86 7235.03 -12315.4; ...
-1230.32 7225.85 -12315.4; ...
-1211.96 7225.85 -12315.4; ...
-1202.77 7235.03 -12315.4; ...
-1248.68 7244.21 -12315.4; ...
-1239.5 7253.39 -12315.4; ...
-1193.59 7244.21 -12315.4; ...
-1184.41 7253.39 -12315.4; ...
-1230.32 7262.57 -12315.4; ...
-1221.14 7271.75 -12315.4; ...
-1175.23 7262.57 -12315.4; ...
-1166.05 7271.75 -12315.4; ...
-1211.96 7280.93 -12315.4; ...
-1202.77 7290.12 -12315.4; ...
-1156.87 7280.93 -12315.4; ...
-1147.68 7290.12 -12315.4; ...
-1193.59 7299.3 -12315.4; ...
-1184.41 7308.48 -12315.4; ...
-1138.5 7299.3 -12315.4; ...
-1120.14 7308.48 -12324.6; ...
-1120.14 7299.3 -12315.4; ...
-1110.96 7308.48 -12315.4; ...
-1175.23 7317.66 -12315.4; ...
-1156.87 7326.84 -12324.6; ...
-1156.87 7317.66 -12315.4; ...
-1147.68 7326.84 -12315.4; ...
-1101.78 7326.84 -12324.6; ...
-1101.78 7317.66 -12315.4; ...
-1092.6 7326.84 -12315.4; ...
-1138.5 7345.2 -12324.6; ...
-1138.5 7336.02 -12315.4; ...
-1129.32 7345.2 -12315.4; ...
-1083.41 7345.2 -12324.6; ...
-1083.41 7336.02 -12315.4; ...
-1074.23 7345.2 -12315.4; ...
-1120.14 7363.57 -12324.6; ...
-1120.14 7354.39 -12315.4; ...
-1101.78 7363.57 -12324.6; ...
-1101.78 7354.39 -12315.4; ...
-1092.6 7363.57 -12315.4; ...
-1065.05 7354.39 -12315.4; ...
-1055.87 7363.57 -12315.4; ...
-1083.41 7381.93 -12324.6; ...
-1083.41 7372.75 -12315.4; ...
-1065.05 7381.93 -12324.6; ...
-1065.05 7372.75 -12315.4; ...
-1055.87 7372.75 -12315.4; ...
-1046.69 7372.75 -12315.4; ...
-1055.87 7381.93 -12315.4; ...
-1052.2 7369.08 -12322.8; ...
-1037.51 7381.93 -12315.4; ...
-1046.69 7391.11 -12315.4; ...
-1037.51 7391.11 -12315.4; ...
-1028.32 7391.11 -12315.4; ...
-1037.51 7400.29 -12315.4; ...
-1019.14 7400.29 -12315.4; ...
-1028.32 7409.48 -12315.4; ...
-1019.14 7409.48 -12315.4; ...
-1009.96 7409.48 -12315.4; ...
-1019.14 7418.66 -12315.4; ...
-1000.78 7418.66 -12315.4; ...
-1009.96 7427.84 -12315.4; ...
-1000.78 7427.84 -12315.4; ...
-991.599 7427.84 -12315.4; ...
-1000.78 7437.02 -12315.4; ...
-982.417 7437.02 -12315.4; ...
-991.599 7446.2 -12315.4; ...
-982.417 7446.2 -12315.4; ...
-973.236 7446.2 -12315.4; ...
-982.417 7455.38 -12315.4; ...
-954.873 7446.2 -12315.4; ...
-945.691 7455.38 -12315.4; ...
-973.236 7464.56 -12315.4; ...
-964.055 7473.75 -12315.4; ...
-936.51 7464.56 -12315.4; ...
-927.329 7473.75 -12315.4; ...
-954.873 7482.93 -12315.4; ...
-945.691 7492.11 -12315.4; ...
-918.147 7482.93 -12315.4; ...
-908.965 7492.11 -12315.4; ...
-936.51 7501.29 -12315.4; ...
-918.147 7501.29 -12315.4; ...
-908.965 7501.29 -12315.4; ...
-899.784 7501.29 -12315.4; ...
-908.965 7510.47 -12315.4; ...
-890.603 7510.47 -12315.4; ...
-899.784 7519.65 -12315.4; ...
-890.603 7519.65 -12315.4; ...
-881.421 7519.65 -12315.4; ...
-890.603 7528.83 -12315.4; ...
-872.239 7528.83 -12315.4; ...
-881.421 7538.02 -12315.4; ...
-872.239 7538.02 -12315.4; ...
-863.058 7538.02 -12315.4; ...
-872.239 7547.2 -12315.4; ...
-844.695 7547.2 -12324.6; ...
-844.695 7538.02 -12315.4; ...
-835.514 7547.2 -12315.4; ...
-863.058 7556.38 -12315.4; ...
-853.876 7565.56 -12315.4; ...
-857.549 7560.05 -12326.5; ...
-826.332 7556.38 -12315.4; ...
-817.15 7565.56 -12315.4; ...
-844.695 7574.74 -12315.4; ...
-835.514 7583.92 -12315.4; ...
-807.969 7574.74 -12315.4; ...
-798.788 7583.92 -12315.4; ...
-826.332 7593.11 -12315.4; ...
-817.15 7602.29 -12315.4; ...
-789.606 7593.11 -12315.4; ...
-780.424 7602.29 -12315.4; ...
-807.969 7611.47 -12315.4; ...
-798.788 7620.65 -12315.4; ...
-771.243 7611.47 -12315.4; ...
-762.062 7620.65 -12315.4; ...
-789.606 7629.83 -12315.4; ...
-780.424 7639.01 -12315.4; ...
-752.88 7629.83 -12315.4; ...
-743.699 7639.01 -12315.4; ...
-771.243 7648.19 -12315.4; ...
-762.062 7657.38 -12315.4; ...
-734.517 7648.19 -12315.4; ...
-725.335 7657.38 -12315.4; ...
-752.88 7666.56 -12315.4; ...
-743.699 7675.74 -12315.4; ...
-716.154 7666.56 -12315.4; ...
-706.973 7675.74 -12315.4; ...
-734.517 7684.92 -12315.4; ...
-725.335 7694.1 -12315.4; ...
-697.791 7684.92 -12315.4; ...
-688.609 7694.1 -12315.4; ...
-716.154 7703.28 -12315.4; ...
-706.973 7712.46 -12315.4; ...
-679.428 7703.28 -12315.4; ...
-670.247 7712.46 -12315.4; ...
-697.791 7721.65 -12315.4; ...
-688.609 7730.83 -12315.4; ...
-661.065 7721.65 -12315.4; ...
-642.702 7730.83 -12324.6; ...
-642.702 7721.65 -12315.4; ...
-633.521 7730.83 -12315.4; ...
-679.428 7740.01 -12315.4; ...
-670.247 7749.19 -12315.4; ...
-624.339 7740.01 -12315.4; ...
-615.158 7749.19 -12315.4; ...
-661.065 7758.37 -12315.4; ...
-642.702 7767.55 -12324.6; ...
-642.702 7758.37 -12315.4; ...
-633.521 7767.55 -12315.4; ...
-605.976 7758.37 -12315.4; ...
-624.339 7776.74 -12315.4; ...
-5931.24 3176.8 -12306.3; ...
-5931.24 3185.98 -12297.1; ...
-5912.88 3195.16 -12306.3; ...
-5922.06 3195.16 -12297.1; ...
-5949.61 3213.53 -12306.3; ...
-5958.79 3213.53 -12297.1; ...
-5912.88 3204.35 -12297.1; ...
-5894.52 3213.53 -12306.3; ...
-5903.7 3213.53 -12297.1; ...
-5949.61 3222.71 -12297.1; ...
-5931.24 3222.71 -12297.1; ...
-5912.88 3231.89 -12306.3; ...
-5922.06 3231.89 -12297.1; ...
-5894.52 3222.71 -12297.1; ...
-5876.16 3231.89 -12306.3; ...
-5885.34 3231.89 -12297.1; ...
-5912.88 3241.07 -12297.1; ...
-5894.52 3250.25 -12306.3; ...
-5903.7 3250.25 -12297.1; ...
-5876.16 3241.07 -12297.1; ...
-5857.79 3250.25 -12306.3; ...
-5866.97 3250.25 -12297.1; ...
-5894.52 3259.43 -12297.1; ...
-5876.16 3268.62 -12306.3; ...
-5885.34 3268.62 -12297.1; ...
-5857.79 3259.43 -12297.1; ...
-5839.43 3268.62 -12306.3; ...
-5848.61 3268.62 -12297.1; ...
-5876.16 3277.8 -12297.1; ...
-5857.79 3286.98 -12306.3; ...
-5866.97 3286.98 -12297.1; ...
-5839.43 3277.8 -12297.1; ...
-5821.07 3286.98 -12306.3; ...
-5830.25 3286.98 -12297.1; ...
-5857.79 3296.16 -12297.1; ...
-5839.43 3305.34 -12306.3; ...
-5848.61 3305.34 -12297.1; ...
-5821.07 3296.16 -12297.1; ...
-5802.7 3305.34 -12306.3; ...
-5811.88 3305.34 -12297.1; ...
-5839.43 3314.52 -12297.1; ...
-5821.07 3323.7 -12306.3; ...
-5830.25 3323.7 -12297.1; ...
-5802.7 3314.52 -12297.1; ...
-5784.34 3323.7 -12306.3; ...
-5793.52 3323.7 -12297.1; ...
-5821.07 3342.07 -12306.3; ...
-5830.25 3342.07 -12297.1; ...
-5784.34 3332.89 -12297.1; ...
-5765.98 3342.07 -12306.3; ...
-5775.16 3342.07 -12297.1; ...
-5821.07 3351.25 -12297.1; ...
-5802.7 3351.25 -12297.1; ...
-5793.52 3360.43 -12297.1; ...
-5765.98 3351.25 -12297.1; ...
-5747.61 3351.25 -12297.1; ...
-5729.25 3360.43 -12306.3; ...
-5738.43 3360.43 -12297.1; ...
-5784.34 3369.61 -12297.1; ...
-5775.16 3378.79 -12297.1; ...
-5729.25 3369.61 -12297.1; ...
-5710.89 3378.79 -12306.3; ...
-5720.07 3378.79 -12297.1; ...
-5765.98 3387.98 -12297.1; ...
-5747.61 3387.98 -12297.1; ...
-5738.43 3397.16 -12297.1; ...
-5710.89 3387.98 -12297.1; ...
-5692.53 3387.98 -12297.1; ...
-5674.16 3397.16 -12306.3; ...
-5683.34 3397.16 -12297.1; ...
-5729.25 3406.34 -12297.1; ...
-5720.07 3415.52 -12297.1; ...
-5674.16 3406.34 -12297.1; ...
-5655.8 3415.52 -12306.3; ...
-5664.98 3415.52 -12297.1; ...
-5710.89 3424.7 -12297.1; ...
-5692.53 3433.88 -12306.3; ...
-5692.53 3424.7 -12297.1; ...
-5683.34 3433.88 -12297.1; ...
-5655.8 3424.7 -12297.1; ...
-5637.44 3433.88 -12306.3; ...
-5646.62 3433.88 -12297.1; ...
-5674.16 3443.06 -12297.1; ...
-5664.98 3452.25 -12297.1; ...
-5637.44 3443.06 -12297.1; ...
-5619.07 3452.25 -12306.3; ...
-5628.25 3452.25 -12297.1; ...
-5655.8 3461.43 -12297.1; ...
-5646.62 3470.61 -12297.1; ...
-5619.07 3461.43 -12297.1; ...
-5600.71 3470.61 -12306.3; ...
-5609.89 3470.61 -12297.1; ...
-5637.44 3479.79 -12297.1; ...
-5628.25 3488.97 -12297.1; ...
-5600.71 3479.79 -12297.1; ...
-5582.35 3488.97 -12306.3; ...
-5591.53 3488.97 -12297.1; ...
-5619.07 3498.15 -12297.1; ...
-5609.89 3507.33 -12297.1; ...
-5582.35 3498.15 -12297.1; ...
-5563.98 3507.33 -12306.3; ...
-5573.17 3507.33 -12297.1; ...
-5600.71 3516.52 -12297.1; ...
-5591.53 3525.7 -12297.1; ...
-5563.98 3516.52 -12297.1; ...
-5545.62 3525.7 -12306.3; ...
-5554.8 3525.7 -12297.1; ...
-5582.35 3534.88 -12297.1; ...
-5573.17 3544.06 -12297.1; ...
-5545.62 3534.88 -12297.1; ...
-5527.26 3544.06 -12306.3; ...
-5536.44 3544.06 -12297.1; ...
-5563.98 3553.24 -12297.1; ...
-5554.8 3562.42 -12297.1; ...
-5527.26 3553.24 -12297.1; ...
-5508.9 3562.42 -12306.3; ...
-5518.08 3562.42 -12297.1; ...
-5545.62 3580.79 -12306.3; ...
-5554.8 3580.79 -12297.1; ...
-5508.9 3571.61 -12297.1; ...
-5490.53 3580.79 -12306.3; ...
-5499.71 3580.79 -12297.1; ...
-5545.62 3589.97 -12297.1; ...
-5527.26 3599.15 -12306.3; ...
-5536.44 3599.15 -12297.1; ...
-5490.53 3589.97 -12297.1; ...
-5472.17 3599.15 -12306.3; ...
-5481.35 3599.15 -12297.1; ...
-5527.26 3608.33 -12297.1; ...
-5508.9 3608.33 -12297.1; ...
-5490.53 3617.51 -12306.3; ...
-5499.71 3617.51 -12297.1; ...
-5472.17 3608.33 -12297.1; ...
-5453.81 3617.51 -12306.3; ...
-5462.99 3617.51 -12297.1; ...
-5490.53 3626.69 -12297.1; ...
-5472.17 3635.88 -12306.3; ...
-5481.35 3635.88 -12297.1; ...
-5453.81 3626.69 -12297.1; ...
-5435.44 3626.69 -12297.1; ...
-5426.26 3635.88 -12297.1; ...
-5472.17 3645.06 -12297.1; ...
-5453.81 3645.06 -12297.1; ...
-5444.62 3654.24 -12297.1; ...
-5417.08 3645.06 -12297.1; ...
-5407.9 3654.24 -12297.1; ...
-5435.44 3663.42 -12297.1; ...
-5426.26 3672.6 -12297.1; ...
-5398.72 3663.42 -12297.1; ...
-5389.54 3672.6 -12297.1; ...
-5417.08 3681.78 -12297.1; ...
-5407.9 3690.97 -12297.1; ...
-5380.35 3681.78 -12297.1; ...
-5371.17 3690.97 -12297.1; ...
-5398.72 3700.15 -12297.1; ...
-5389.54 3709.33 -12297.1; ...
-5361.99 3700.15 -12297.1; ...
-5352.81 3709.33 -12297.1; ...
-5380.35 3718.51 -12297.1; ...
-5371.17 3727.69 -12297.1; ...
-5343.63 3718.51 -12297.1; ...
-5334.45 3727.69 -12297.1; ...
-5361.99 3736.87 -12297.1; ...
-5352.81 3746.05 -12297.1; ...
-5325.27 3736.87 -12297.1; ...
-5316.08 3746.05 -12297.1; ...
-5343.63 3755.24 -12297.1; ...
-5334.45 3764.42 -12297.1; ...
-5306.9 3755.24 -12297.1; ...
-5297.72 3764.42 -12297.1; ...
-5325.27 3773.6 -12297.1; ...
-5316.08 3782.78 -12297.1; ...
-5288.54 3773.6 -12297.1; ...
-5279.36 3782.78 -12297.1; ...
-5306.9 3791.96 -12297.1; ...
-5297.72 3801.14 -12297.1; ...
-5270.18 3791.96 -12297.1; ...
-5261 3801.14 -12297.1; ...
-5288.54 3810.32 -12297.1; ...
-5279.36 3819.51 -12297.1; ...
-5251.81 3810.32 -12297.1; ...
-5242.63 3819.51 -12297.1; ...
-5270.18 3828.69 -12297.1; ...
-5261 3837.87 -12297.1; ...
-5233.45 3828.69 -12297.1; ...
-5224.27 3837.87 -12297.1; ...
-5251.81 3847.05 -12297.1; ...
-5233.45 3847.05 -12297.1; ...
-5224.27 3847.05 -12297.1; ...
-5215.09 3847.05 -12297.1; ...
-5224.27 3856.23 -12297.1; ...
-5196.72 3856.23 -12306.3; ...
-5196.72 3847.05 -12297.1; ...
-5187.54 3856.23 -12297.1; ...
-5215.09 3865.41 -12297.1; ...
-5205.91 3874.6 -12297.1; ...
-5209.58 3869.09 -12308.1; ...
-5178.36 3865.41 -12297.1; ...
-5169.18 3874.6 -12297.1; ...
-5196.72 3883.78 -12297.1; ...
-5178.36 3892.96 -12306.3; ...
-5178.36 3883.78 -12297.1; ...
-5169.18 3883.78 -12297.1; ...
-5160 3883.78 -12297.1; ...
-5169.18 3892.96 -12297.1; ...
-5165.51 3880.1 -12304.4; ...
-5150.82 3892.96 -12297.1; ...
-5160 3902.14 -12297.1; ...
-5150.82 3902.14 -12297.1; ...
-5141.64 3902.14 -12297.1; ...
-5150.82 3911.32 -12297.1; ...
-5123.27 3902.14 -12297.1; ...
-5114.09 3911.32 -12297.1; ...
-5141.64 3920.5 -12297.1; ...
-5132.45 3929.68 -12297.1; ...
-5104.91 3920.5 -12297.1; ...
-5095.73 3929.68 -12297.1; ...
-5123.27 3938.87 -12297.1; ...
-5104.91 3938.87 -12297.1; ...
-5095.73 3938.87 -12297.1; ...
-5086.55 3938.87 -12297.1; ...
-5095.73 3948.05 -12297.1; ...
-5077.37 3948.05 -12297.1; ...
-5086.55 3957.23 -12297.1; ...
-5077.37 3957.23 -12297.1; ...
-5068.18 3957.23 -12297.1; ...
-5077.37 3966.41 -12297.1; ...
-5049.82 3957.23 -12297.1; ...
-5040.64 3966.41 -12297.1; ...
-5068.18 3975.59 -12297.1; ...
-5059 3984.77 -12297.1; ...
-5031.46 3975.59 -12297.1; ...
-5022.28 3984.77 -12297.1; ...
-5049.82 3993.95 -12297.1; ...
-5031.46 4003.14 -12306.3; ...
-5031.46 3993.95 -12297.1; ...
-5022.28 3993.95 -12297.1; ...
-5013.09 3993.95 -12297.1; ...
-5022.28 4003.14 -12297.1; ...
-5018.6 3990.28 -12304.4; ...
-5003.91 4003.14 -12297.1; ...
-5013.09 4012.32 -12297.1; ...
-5003.91 4012.32 -12297.1; ...
-4994.73 4012.32 -12297.1; ...
-5003.91 4021.5 -12297.1; ...
-4976.37 4012.32 -12297.1; ...
-4967.19 4021.5 -12297.1; ...
-4994.73 4030.68 -12297.1; ...
-4985.55 4039.86 -12297.1; ...
-4958.01 4030.68 -12297.1; ...
-4948.82 4039.86 -12297.1; ...
-4976.37 4049.04 -12297.1; ...
-4958.01 4049.04 -12297.1; ...
-4948.82 4049.04 -12297.1; ...
-4939.64 4049.04 -12297.1; ...
-4948.82 4058.23 -12297.1; ...
-4930.46 4058.23 -12297.1; ...
-4939.64 4067.41 -12297.1; ...
-4930.46 4067.41 -12297.1; ...
-4921.28 4067.41 -12297.1; ...
-4930.46 4076.59 -12297.1; ...
-4912.1 4076.59 -12297.1; ...
-4921.28 4085.77 -12297.1; ...
-4912.1 4085.77 -12297.1; ...
-4902.92 4085.77 -12297.1; ...
-4912.1 4094.95 -12297.1; ...
-4884.55 4085.77 -12297.1; ...
-4875.37 4094.95 -12297.1; ...
-4902.92 4104.13 -12297.1; ...
-4893.74 4113.31 -12297.1; ...
-4866.19 4104.13 -12297.1; ...
-4857.01 4113.31 -12297.1; ...
-4884.55 4122.5 -12297.1; ...
-4866.19 4131.68 -12306.3; ...
-4866.19 4122.5 -12297.1; ...
-4857.01 4122.5 -12297.1; ...
-4847.83 4122.5 -12297.1; ...
-4857.01 4131.68 -12297.1; ...
-4853.34 4118.82 -12304.4; ...
-4838.65 4131.68 -12297.1; ...
-4847.83 4140.86 -12297.1; ...
-4838.65 4140.86 -12297.1; ...
-4829.46 4140.86 -12297.1; ...
-4838.65 4150.04 -12297.1; ...
-4811.1 4150.04 -12306.3; ...
-4811.1 4140.86 -12297.1; ...
-4801.92 4150.04 -12297.1; ...
-4829.46 4159.22 -12297.1; ...
-4820.28 4168.4 -12297.1; ...
-4823.96 4162.89 -12308.1; ...
-4792.74 4159.22 -12297.1; ...
-4783.56 4168.4 -12297.1; ...
-4811.1 4177.58 -12297.1; ...
-4801.92 4186.77 -12297.1; ...
-4774.38 4177.58 -12297.1; ...
-4765.19 4186.77 -12297.1; ...
-4792.74 4195.95 -12297.1; ...
-4783.56 4205.13 -12297.1; ...
-4756.01 4195.95 -12297.1; ...
-4746.83 4205.13 -12297.1; ...
-4774.38 4214.31 -12297.1; ...
-4765.19 4223.49 -12297.1; ...
-4737.65 4214.31 -12297.1; ...
-4728.47 4223.49 -12297.1; ...
-4756.01 4232.67 -12297.1; ...
-4746.83 4241.86 -12297.1; ...
-4719.29 4232.67 -12297.1; ...
-4710.1 4241.86 -12297.1; ...
-4737.65 4251.04 -12297.1; ...
-4728.47 4260.22 -12297.1; ...
-4700.92 4251.04 -12297.1; ...
-4691.74 4260.22 -12297.1; ...
-4719.29 4269.4 -12297.1; ...
-4710.1 4278.58 -12297.1; ...
-4682.56 4269.4 -12297.1; ...
-4673.38 4278.58 -12297.1; ...
-4700.92 4287.76 -12297.1; ...
-4682.56 4296.94 -12306.3; ...
-4682.56 4287.76 -12297.1; ...
-4673.38 4287.76 -12297.1; ...
-4664.2 4287.76 -12297.1; ...
-4673.38 4296.94 -12297.1; ...
-4669.71 4284.09 -12304.4; ...
-4655.02 4296.94 -12297.1; ...
-4664.2 4306.13 -12297.1; ...
-4655.02 4306.13 -12297.1; ...
-4645.83 4306.13 -12297.1; ...
-4655.02 4315.31 -12297.1; ...
-4636.65 4315.31 -12297.1; ...
-4645.83 4324.49 -12297.1; ...
-4636.65 4324.49 -12297.1; ...
-4627.47 4324.49 -12297.1; ...
-4636.65 4333.67 -12297.1; ...
-4618.29 4333.67 -12297.1; ...
-4627.47 4342.85 -12297.1; ...
-4618.29 4342.85 -12297.1; ...
-4609.11 4342.85 -12297.1; ...
-4618.29 4352.03 -12297.1; ...
-4599.93 4352.03 -12297.1; ...
-4609.11 4361.21 -12297.1; ...
-4599.93 4361.21 -12297.1; ...
-4590.75 4361.21 -12297.1; ...
-4599.93 4370.4 -12297.1; ...
-4572.38 4361.21 -12297.1; ...
-4563.2 4370.4 -12297.1; ...
-4590.75 4379.58 -12297.1; ...
-4581.56 4388.76 -12297.1; ...
-4554.02 4379.58 -12297.1; ...
-4544.84 4388.76 -12297.1; ...
-4572.38 4397.94 -12297.1; ...
-4563.2 4407.12 -12297.1; ...
-4535.66 4397.94 -12297.1; ...
-4526.48 4407.12 -12297.1; ...
-4554.02 4416.3 -12297.1; ...
-4535.66 4416.3 -12297.1; ...
-4526.48 4416.3 -12297.1; ...
-4517.29 4416.3 -12297.1; ...
-4526.48 4425.49 -12297.1; ...
-4498.93 4416.3 -12297.1; ...
-4489.75 4425.49 -12297.1; ...
-4517.29 4434.67 -12297.1; ...
-4508.11 4443.85 -12297.1; ...
-4480.57 4434.67 -12297.1; ...
-4471.39 4443.85 -12297.1; ...
-4498.93 4453.03 -12297.1; ...
-4480.57 4453.03 -12297.1; ...
-4471.39 4453.03 -12297.1; ...
-4462.2 4453.03 -12297.1; ...
-4471.39 4462.21 -12297.1; ...
-4443.84 4462.21 -12306.3; ...
-4443.84 4453.03 -12297.1; ...
-4434.66 4462.21 -12297.1; ...
-4462.2 4471.39 -12297.1; ...
-4453.02 4480.57 -12297.1; ...
-4456.7 4475.07 -12308.1; ...
-4425.48 4471.39 -12297.1; ...
-4416.3 4480.57 -12297.1; ...
-4443.84 4489.76 -12297.1; ...
-4434.66 4498.94 -12297.1; ...
-4407.12 4489.76 -12297.1; ...
-4397.93 4498.94 -12297.1; ...
-4425.48 4508.12 -12297.1; ...
-4416.3 4517.3 -12297.1; ...
-4388.75 4508.12 -12297.1; ...
-4379.57 4517.3 -12297.1; ...
-4407.12 4526.48 -12297.1; ...
-4397.93 4535.66 -12297.1; ...
-4370.39 4526.48 -12297.1; ...
-4361.21 4535.66 -12297.1; ...
-4388.75 4544.85 -12297.1; ...
-4379.57 4554.03 -12297.1; ...
-4352.03 4544.85 -12297.1; ...
-4342.85 4554.03 -12297.1; ...
-4370.39 4563.21 -12297.1; ...
-4361.21 4572.39 -12297.1; ...
-4333.66 4563.21 -12297.1; ...
-4324.48 4572.39 -12297.1; ...
-4352.03 4581.57 -12297.1; ...
-4342.85 4590.75 -12297.1; ...
-4315.3 4581.57 -12297.1; ...
-4306.12 4590.75 -12297.1; ...
-4333.66 4599.93 -12297.1; ...
-4315.3 4609.12 -12306.3; ...
-4315.3 4599.93 -12297.1; ...
-4306.12 4599.93 -12297.1; ...
-4296.94 4599.93 -12297.1; ...
-4306.12 4609.12 -12297.1; ...
-4302.45 4596.26 -12304.4; ...
-4287.76 4609.12 -12297.1; ...
-4296.94 4618.3 -12297.1; ...
-4287.76 4618.3 -12297.1; ...
-4278.57 4618.3 -12297.1; ...
-4287.76 4627.48 -12297.1; ...
-4260.21 4627.48 -12306.3; ...
-4260.21 4618.3 -12297.1; ...
-4251.03 4627.48 -12297.1; ...
-4278.57 4636.66 -12297.1; ...
-4269.39 4645.84 -12297.1; ...
-4273.07 4640.33 -12308.1; ...
-4241.85 4636.66 -12297.1; ...
-4232.67 4645.84 -12297.1; ...
-4260.21 4655.02 -12297.1; ...
-4241.85 4655.02 -12297.1; ...
-4232.67 4655.02 -12297.1; ...
-4223.49 4655.02 -12297.1; ...
-4232.67 4664.2 -12297.1; ...
-4214.3 4664.2 -12297.1; ...
-4223.49 4673.39 -12297.1; ...
-4214.3 4673.39 -12297.1; ...
-4205.12 4673.39 -12297.1; ...
-4214.3 4682.57 -12297.1; ...
-4186.76 4673.39 -12297.1; ...
-4177.58 4682.57 -12297.1; ...
-4205.12 4691.75 -12297.1; ...
-4186.76 4700.93 -12306.3; ...
-4195.94 4700.93 -12297.1; ...
-4168.4 4691.75 -12297.1; ...
-4173.91 4688.08 -12308.1; ...
-4159.22 4700.93 -12297.1; ...
-4186.76 4710.11 -12297.1; ...
-4168.4 4710.11 -12297.1; ...
-4159.22 4710.11 -12297.1; ...
-4150.03 4710.11 -12297.1; ...
-4159.22 4719.29 -12297.1; ...
-4131.67 4710.11 -12297.1; ...
-4122.49 4719.29 -12297.1; ...
-4150.03 4728.48 -12297.1; ...
-4140.85 4737.66 -12297.1; ...
-4113.31 4728.48 -12297.1; ...
-4104.13 4737.66 -12297.1; ...
-4131.67 4746.84 -12297.1; ...
-4113.31 4746.84 -12297.1; ...
-4104.13 4746.84 -12297.1; ...
-4094.94 4746.84 -12297.1; ...
-4104.13 4756.02 -12297.1; ...
-4076.58 4756.02 -12306.3; ...
-4085.76 4756.02 -12297.1; ...
-4094.94 4765.2 -12297.1; ...
-4085.76 4765.2 -12297.1; ...
-4076.58 4765.2 -12297.1; ...
-4085.76 4774.38 -12297.1; ...
-4089.44 4768.87 -12304.4; ...
-4058.22 4765.2 -12297.1; ...
-4049.04 4774.38 -12297.1; ...
-4076.58 4783.56 -12297.1; ...
-4058.22 4792.75 -12306.3; ...
-4067.4 4792.75 -12297.1; ...
-4039.86 4783.56 -12297.1; ...
-4045.36 4779.89 -12308.1; ...
-4030.67 4792.75 -12297.1; ...
-4058.22 4801.93 -12297.1; ...
-4039.86 4801.93 -12297.1; ...
-4030.67 4801.93 -12297.1; ...
-4021.49 4801.93 -12297.1; ...
-4030.67 4811.11 -12297.1; ...
-4003.13 4801.93 -12297.1; ...
-3993.95 4811.11 -12297.1; ...
-4021.49 4820.29 -12297.1; ...
-4012.31 4829.47 -12297.1; ...
-3984.77 4820.29 -12297.1; ...
-3975.59 4829.47 -12297.1; ...
-4003.13 4838.65 -12297.1; ...
-3984.77 4838.65 -12297.1; ...
-3975.59 4838.65 -12297.1; ...
-3966.4 4838.65 -12297.1; ...
-3975.59 4847.83 -12297.1; ...
-3957.22 4847.83 -12297.1; ...
-3966.4 4857.02 -12297.1; ...
-3957.22 4857.02 -12297.1; ...
-3948.04 4857.02 -12297.1; ...
-3957.22 4866.2 -12297.1; ...
-3938.86 4866.2 -12297.1; ...
-3948.04 4875.38 -12297.1; ...
-3938.86 4875.38 -12297.1; ...
-3929.68 4875.38 -12297.1; ...
-3938.86 4884.56 -12297.1; ...
-3920.5 4884.56 -12297.1; ...
-3929.68 4893.74 -12297.1; ...
-3920.5 4893.74 -12297.1; ...
-3911.31 4893.74 -12297.1; ...
-3920.5 4902.92 -12297.1; ...
-3902.13 4902.92 -12297.1; ...
-3911.31 4912.11 -12297.1; ...
-3902.13 4912.11 -12297.1; ...
-3892.95 4912.11 -12297.1; ...
-3902.13 4921.29 -12297.1; ...
-3883.77 4921.29 -12297.1; ...
-3892.95 4930.47 -12297.1; ...
-3883.77 4930.47 -12297.1; ...
-3874.59 4930.47 -12297.1; ...
-3883.77 4939.65 -12297.1; ...
-3856.23 4939.65 -12306.3; ...
-3865.41 4939.65 -12297.1; ...
-3874.59 4948.83 -12297.1; ...
-3865.41 4948.83 -12297.1; ...
-3856.23 4948.83 -12297.1; ...
-3865.41 4958.01 -12297.1; ...
-3869.08 4952.5 -12304.4; ...
-3837.86 4948.83 -12297.1; ...
-3828.68 4958.01 -12297.1; ...
-3856.23 4967.19 -12297.1; ...
-3847.04 4976.38 -12297.1; ...
-3819.5 4967.19 -12297.1; ...
-3810.32 4976.38 -12297.1; ...
-3837.86 4985.56 -12297.1; ...
-3828.68 4994.74 -12297.1; ...
-3801.14 4985.56 -12297.1; ...
-3791.96 4994.74 -12297.1; ...
-3819.5 5003.92 -12297.1; ...
-3810.32 5013.1 -12297.1; ...
-3782.77 5003.92 -12297.1; ...
-3773.59 5013.1 -12297.1; ...
-3801.14 5022.28 -12297.1; ...
-3791.96 5031.46 -12297.1; ...
-3764.41 5022.28 -12297.1; ...
-3755.23 5031.46 -12297.1; ...
-3782.77 5040.65 -12297.1; ...
-3773.59 5049.83 -12297.1; ...
-3746.05 5040.65 -12297.1; ...
-3736.87 5049.83 -12297.1; ...
-3764.41 5059.01 -12297.1; ...
-3755.23 5068.19 -12297.1; ...
-3727.68 5059.01 -12297.1; ...
-3718.5 5068.19 -12297.1; ...
-3746.05 5077.37 -12297.1; ...
-3736.87 5086.55 -12297.1; ...
-3709.32 5077.37 -12297.1; ...
-3700.14 5086.55 -12297.1; ...
-3727.68 5095.74 -12297.1; ...
-3709.32 5095.74 -12297.1; ...
-3700.14 5095.74 -12297.1; ...
-3690.96 5095.74 -12297.1; ...
-3700.14 5104.92 -12297.1; ...
-3681.78 5104.92 -12297.1; ...
-3690.96 5114.1 -12297.1; ...
-3681.78 5114.1 -12297.1; ...
-3672.6 5114.1 -12297.1; ...
-3681.78 5123.28 -12297.1; ...
-3654.23 5114.1 -12297.1; ...
-3645.05 5123.28 -12297.1; ...
-3672.6 5132.46 -12297.1; ...
-3654.23 5141.64 -12306.3; ...
-3663.41 5141.64 -12297.1; ...
-3635.87 5132.46 -12297.1; ...
-3641.38 5128.79 -12308.1; ...
-3626.69 5141.64 -12297.1; ...
-3654.23 5150.82 -12297.1; ...
-3635.87 5150.82 -12297.1; ...
-3626.69 5150.82 -12297.1; ...
-3617.51 5150.82 -12297.1; ...
-3626.69 5160.01 -12297.1; ...
-3608.33 5160.01 -12297.1; ...
-3617.51 5169.19 -12297.1; ...
-3608.33 5169.19 -12297.1; ...
-3599.14 5169.19 -12297.1; ...
-3608.33 5178.37 -12297.1; ...
-3580.78 5169.19 -12297.1; ...
-3571.6 5178.37 -12297.1; ...
-3599.14 5187.55 -12297.1; ...
-3589.96 5196.73 -12297.1; ...
-3562.42 5187.55 -12297.1; ...
-3553.24 5196.73 -12297.1; ...
-3580.78 5205.91 -12297.1; ...
-3562.42 5205.91 -12297.1; ...
-3553.24 5205.91 -12297.1; ...
-3544.05 5205.91 -12297.1; ...
-3553.24 5215.1 -12297.1; ...
-3525.69 5215.1 -12306.3; ...
-3534.87 5215.1 -12297.1; ...
-3544.05 5224.28 -12297.1; ...
-3534.87 5224.28 -12297.1; ...
-3525.69 5224.28 -12297.1; ...
-3534.87 5233.46 -12297.1; ...
-3538.55 5227.95 -12304.4; ...
-3507.33 5224.28 -12297.1; ...
-3498.15 5233.46 -12297.1; ...
-3525.69 5242.64 -12297.1; ...
-3507.33 5242.64 -12297.1; ...
-3498.15 5242.64 -12297.1; ...
-3488.97 5242.64 -12297.1; ...
-3498.15 5251.82 -12297.1; ...
-3470.6 5242.64 -12297.1; ...
-3461.42 5251.82 -12297.1; ...
-3488.97 5261 -12297.1; ...
-3479.78 5270.18 -12297.1; ...
-3452.24 5261 -12297.1; ...
-3443.06 5270.18 -12297.1; ...
-3470.6 5279.37 -12297.1; ...
-3452.24 5279.37 -12297.1; ...
-3443.06 5279.37 -12297.1; ...
-3433.88 5279.37 -12297.1; ...
-3443.06 5288.55 -12297.1; ...
-3415.51 5279.37 -12297.1; ...
-3406.33 5288.55 -12297.1; ...
-3433.88 5297.73 -12297.1; ...
-3424.7 5306.91 -12297.1; ...
-3397.15 5297.73 -12297.1; ...
-3387.97 5306.91 -12297.1; ...
-3415.51 5316.09 -12297.1; ...
-3397.15 5316.09 -12297.1; ...
-3387.97 5316.09 -12297.1; ...
-3378.79 5316.09 -12297.1; ...
-3387.97 5325.27 -12297.1; ...
-3360.43 5325.27 -12306.3; ...
-3360.43 5316.09 -12297.1; ...
-3351.24 5325.27 -12297.1; ...
-3378.79 5334.45 -12297.1; ...
-3369.61 5343.64 -12297.1; ...
-3373.28 5338.13 -12308.1; ...
-3342.06 5334.45 -12297.1; ...
-3332.88 5343.64 -12297.1; ...
-3360.43 5352.82 -12297.1; ...
-3342.06 5362 -12306.3; ...
-3342.06 5352.82 -12297.1; ...
-3332.88 5352.82 -12297.1; ...
-3323.7 5352.82 -12297.1; ...
-3332.88 5362 -12297.1; ...
-3329.21 5349.15 -12304.4; ...
-3314.52 5362 -12297.1; ...
-3323.7 5371.18 -12297.1; ...
-3314.52 5371.18 -12297.1; ...
-3305.34 5371.18 -12297.1; ...
-3314.52 5380.36 -12297.1; ...
-3286.97 5371.18 -12297.1; ...
-3277.79 5380.36 -12297.1; ...
-3305.34 5389.54 -12297.1; ...
-3296.15 5398.73 -12297.1; ...
-3268.61 5389.54 -12297.1; ...
-3259.43 5398.73 -12297.1; ...
-3286.97 5407.91 -12297.1; ...
-3268.61 5407.91 -12297.1; ...
-3259.43 5407.91 -12297.1; ...
-3250.25 5407.91 -12297.1; ...
-3259.43 5417.09 -12297.1; ...
-3241.07 5417.09 -12297.1; ...
-3250.25 5426.27 -12297.1; ...
-3241.07 5426.27 -12297.1; ...
-3231.88 5426.27 -12297.1; ...
-3241.07 5435.45 -12297.1; ...
-3222.7 5435.45 -12297.1; ...
-3231.88 5444.63 -12297.1; ...
-3222.7 5444.63 -12297.1; ...
-3213.52 5444.63 -12297.1; ...
-3222.7 5453.81 -12297.1; ...
-3195.16 5453.81 -12306.3; ...
-3204.34 5453.81 -12297.1; ...
-3213.52 5463 -12297.1; ...
-3204.34 5463 -12297.1; ...
-3195.16 5463 -12297.1; ...
-3204.34 5472.18 -12297.1; ...
-3208.01 5466.67 -12304.4; ...
-3185.98 5472.18 -12297.1; ...
-3195.16 5481.36 -12297.1; ...
-3185.98 5481.36 -12297.1; ...
-3176.79 5481.36 -12297.1; ...
-3185.98 5490.54 -12297.1; ...
-3167.61 5490.54 -12297.1; ...
-3176.79 5499.72 -12297.1; ...
-3167.61 5499.72 -12297.1; ...
-3158.43 5499.72 -12297.1; ...
-3167.61 5508.9 -12297.1; ...
-3149.25 5508.9 -12297.1; ...
-3158.43 5518.08 -12297.1; ...
-3149.25 5518.08 -12297.1; ...
-3140.07 5518.08 -12297.1; ...
-3149.25 5527.27 -12297.1; ...
-3130.89 5527.27 -12297.1; ...
-3140.07 5545.63 -12306.3; ...
-3149.25 5545.63 -12297.1; ...
-3121.71 5536.45 -12297.1; ...
-3127.22 5532.77 -12308.1; ...
-3112.52 5545.63 -12297.1; ...
-3140.07 5554.81 -12297.1; ...
-3130.89 5563.99 -12297.1; ...
-3103.34 5554.81 -12297.1; ...
-3094.16 5563.99 -12297.1; ...
-3121.71 5573.17 -12297.1; ...
-3112.52 5582.36 -12297.1; ...
-3084.98 5573.17 -12297.1; ...
-3075.8 5582.36 -12297.1; ...
-3103.34 5591.54 -12297.1; ...
-3094.16 5600.72 -12297.1; ...
-3066.62 5591.54 -12297.1; ...
-3057.44 5600.72 -12297.1; ...
-3084.98 5609.9 -12297.1; ...
-3066.62 5619.08 -12306.3; ...
-3075.8 5619.08 -12297.1; ...
-3048.25 5609.9 -12297.1; ...
-3053.76 5606.23 -12308.1; ...
-3039.07 5619.08 -12297.1; ...
-3066.62 5628.26 -12297.1; ...
-3048.25 5628.26 -12297.1; ...
-3039.07 5628.26 -12297.1; ...
-3029.89 5628.26 -12297.1; ...
[truncated: 3,870,152 more chars]
