# Supplementary material for: The molecular architecture of engulfment during Bacillus subtilis sporulation
Source: eLife. 2019 Jul 8;8:e45257. doi: 10.7554/eLife.45257 (PMC6684271; doi:10.7554/eLife.45257)
Supplement: Source code 1. [file elife-45257-code1.zip › Source_code_1/Distance_across_entire_surface/test/01_Test_flat_surface/a_flat_surface_20151022_L3T2_septaldistance_middle.am]

2.517366485595703e+02 
2.643452453613281e+02 
2.684734802246094e+02 
2.688007507324219e+02 
2.522283935546875e+02 
2.434880371093750e+02 
2.651794128417969e+02 
2.693144226074219e+02 
2.697482910156250e+02 
2.439407501220703e+02 
2.530754852294922e+02 
2.443757934570312e+02 
2.657525329589844e+02 
2.700590515136719e+02 
2.702695922851562e+02 
2.405809173583984e+02 
2.319818420410156e+02 
2.532121429443359e+02 
2.650605468750000e+02 
2.696681213378906e+02 
2.764008483886719e+02 
2.803731994628906e+02 
2.790988464355469e+02 
2.321946105957031e+02 
2.400796051025391e+02 
2.320211334228516e+02 
2.513048095703125e+02 
2.627226867675781e+02 
2.732503967285156e+02 
2.779567260742188e+02 
2.755458984375000e+02 
2.308742523193359e+02 
2.375717926025391e+02 
2.296749267578125e+02 
2.490030059814453e+02 
2.584083557128906e+02 
2.683764953613281e+02 
2.735763244628906e+02 
2.791726379394531e+02 
2.841273498535156e+02 
2.827550048828125e+02 
2.286905364990234e+02 
2.389257812500000e+02 
2.435036163330078e+02 
2.364419555664062e+02 
2.540594177246094e+02 
2.654562988281250e+02 
2.771609802246094e+02 
2.818402404785156e+02 
2.811305541992188e+02 
2.340733795166016e+02 
2.402909393310547e+02 
2.324073638916016e+02 
2.519405670166016e+02 
2.638181457519531e+02 
2.748314819335938e+02 
2.800521850585938e+02 
2.785408630371094e+02 
2.313751831054688e+02 
2.431330413818359e+02 
2.497330017089844e+02 
2.422137756347656e+02 
2.608366394042969e+02 
2.721567077636719e+02 
2.770939941406250e+02 
2.761721191406250e+02 
2.406348114013672e+02 
2.470226745605469e+02 
2.391822052001953e+02 
2.588760070800781e+02 
2.710104064941406e+02 
2.756224060058594e+02 
2.835319519042969e+02 
2.880347290039062e+02 
2.879793090820312e+02 
2.381133880615234e+02 
2.457629241943359e+02 
2.375685119628906e+02 
2.582781066894531e+02 
2.708962707519531e+02 
2.836350097656250e+02 
2.880760192871094e+02 
2.881716003417969e+02 
2.372123107910156e+02 
2.456619720458984e+02 
2.371588592529297e+02 
2.583705139160156e+02 
2.710554504394531e+02 
2.838029174804688e+02 
2.882576293945312e+02 
2.884299316406250e+02 
2.372453918457031e+02 
2.458325805664062e+02 
2.373218994140625e+02 
2.585289001464844e+02 
2.713786010742188e+02 
2.845222473144531e+02 
2.887223510742188e+02 
2.893390502929688e+02 
2.373956909179688e+02 
2.461687011718750e+02 
2.375731506347656e+02 
2.592500000000000e+02 
2.725686035156250e+02 
2.861979675292969e+02 
2.901484985351562e+02 
2.909074707031250e+02 
2.379046630859375e+02 
2.473382263183594e+02 
2.385570831298828e+02 
2.608685913085938e+02 
2.736166076660156e+02 
2.857214355468750e+02 
2.909369201660156e+02 
2.904371032714844e+02 
2.395178375244141e+02 
2.481299285888672e+02 
2.400569000244141e+02 
2.600803833007812e+02 
2.718368530273438e+02 
2.839526977539062e+02 
2.894793701171875e+02 
2.883038330078125e+02 
2.397736663818359e+02 
2.462817382812500e+02 
2.390791778564453e+02 
2.583016967773438e+02 
2.706601867675781e+02 
2.830916748046875e+02 
2.873562316894531e+02 
2.865740966796875e+02 
2.380152587890625e+02 
2.450217895507812e+02 
2.374753112792969e+02 
2.577052001953125e+02 
2.695830078125000e+02 
2.789476318359375e+02 
2.854729309082031e+02 
2.820180053710938e+02 
2.371004486083984e+02 
2.447325592041016e+02 
2.366465759277344e+02 
2.545019836425781e+02 
2.632806396484375e+02 
2.730070190429688e+02 
2.790959472656250e+02 
2.767427673339844e+02 
2.352845611572266e+02 
2.386509246826172e+02 
2.326687622070312e+02 
2.479838867187500e+02 
2.582869567871094e+02 
2.686010437011719e+02 
2.744883728027344e+02 
2.721242980957031e+02 
2.291187286376953e+02 
2.331302795410156e+02 
2.262587585449219e+02 
2.437125396728516e+02 
2.537476501464844e+02 
2.646775512695312e+02 
2.702147216796875e+02 
2.686118774414062e+02 
2.241148529052734e+02 
2.287171936035156e+02 
2.218891143798828e+02 
2.393817596435547e+02 
2.505198516845703e+02 
2.614055480957031e+02 
2.667450561523438e+02 
2.654404907226562e+02 
2.195201568603516e+02 
2.255964965820312e+02 
2.178994445800781e+02 
2.362189941406250e+02 
2.477338714599609e+02 
2.566791687011719e+02 
2.625973205566406e+02 
2.588955688476562e+02 
2.162418670654297e+02 
2.224996490478516e+02 
2.146309509277344e+02 
2.324525451660156e+02 
2.411015014648438e+02 
2.500728149414062e+02 
2.556078491210938e+02 
2.524302520751953e+02 
2.137902374267578e+02 
2.169411468505859e+02 
2.105825195312500e+02 
2.258432159423828e+02 
2.349107971191406e+02 
2.446110534667969e+02 
2.496101989746094e+02 
2.471004486083984e+02 
2.068310241699219e+02 
2.106394500732422e+02 
2.036408843994141e+02 
2.202144622802734e+02 
2.301780242919922e+02 
2.408628234863281e+02 
2.452405853271484e+02 
2.440583190917969e+02 
2.005726623535156e+02 
2.059197387695312e+02 
1.980629272460938e+02 
2.162909240722656e+02 
2.276383056640625e+02 
2.394848022460938e+02 
2.435294189453125e+02 
2.432748870849609e+02 
1.958853149414062e+02 
2.029501800537109e+02 
1.943975219726562e+02 
2.146982574462891e+02 
2.270383300781250e+02 
2.391428222656250e+02 
2.433182678222656e+02 
2.423187408447266e+02 
1.936471862792969e+02 
2.023006134033203e+02 
1.932403106689453e+02 
2.144192962646484e+02 
2.252466125488281e+02 
2.363658905029297e+02 
2.410504150390625e+02 
2.401584320068359e+02 
1.898536529541016e+02 
1.809950103759766e+02 
2.005848541259766e+02 
2.113998413085938e+02 
2.231401214599609e+02 
2.351693572998047e+02 
2.395288238525391e+02 
2.391377258300781e+02 
1.802413024902344e+02 
1.865186004638672e+02 
1.785960845947266e+02 
1.980834960937500e+02 
2.100906372070312e+02 
2.225825805664062e+02 
2.268059082031250e+02 
1.772609710693359e+02 
1.850139617919922e+02 
1.766413269042969e+02 
1.975155181884766e+02 
2.107259521484375e+02 
2.241884918212891e+02 
2.276794128417969e+02 
2.287415161132812e+02 
1.762382049560547e+02 
1.857043609619141e+02 
1.766579132080078e+02 
1.991767730712891e+02 
2.132096099853516e+02 
2.272446441650391e+02 
2.302400360107422e+02 
2.314026489257812e+02 
1.775423126220703e+02 
1.884524841308594e+02 
1.788942871093750e+02 
2.026978454589844e+02 
2.154719696044922e+02 
2.277266998291016e+02 
2.312918395996094e+02 
2.311783599853516e+02 
1.807164611816406e+02 
1.908071746826172e+02 
1.816289520263672e+02 
2.029921722412109e+02 
2.154041137695312e+02 
2.280241699218750e+02 
2.313049621582031e+02 
2.408208465576172e+02 
2.440510101318359e+02 
2.446990356445312e+02 
1.817676544189453e+02 
1.907577972412109e+02 
1.815850524902344e+02 
2.032883453369141e+02 
2.160296936035156e+02 
2.292600860595703e+02 
2.430904846191406e+02 
2.457986755371094e+02 
2.473097229003906e+02 
1.817978515625000e+02 
1.914635925292969e+02 
1.821322174072266e+02 
2.046373291015625e+02 
2.184580535888672e+02 
2.324124755859375e+02 
2.459790039062500e+02 
2.490809173583984e+02 
2.514162902832031e+02 
1.827511444091797e+02 
1.939792633056641e+02 
1.841883087158203e+02 
2.074008483886719e+02 
2.200963134765625e+02 
2.324549407958984e+02 
2.440594635009766e+02 
2.504947509765625e+02 
2.492908172607422e+02 
1.858410949707031e+02 
2.000660400390625e+02 
2.066403198242188e+02 
1.999911041259766e+02 
2.183239288330078e+02 
2.299539947509766e+02 
2.353240051269531e+02 
1.989371032714844e+02 
2.105504455566406e+02 
2.162592773437500e+02 
2.094361267089844e+02 
2.289645996093750e+02 
2.348843994140625e+02 
2.345507965087891e+02 
2.089588623046875e+02 
2.155872650146484e+02 
2.086359100341797e+02 
2.284208221435547e+02 
2.342282409667969e+02 
2.340210418701172e+02 
2.082930908203125e+02 
2.210690307617188e+02 
2.272296752929688e+02 
2.272787780761719e+02 
2.334144134521484e+02 
2.204582672119141e+02 
2.327829284667969e+02 
2.198324127197266e+02 
2.260227355957031e+02 
2.263776397705078e+02 
2.323362884521484e+02 
2.193743743896484e+02 
2.320619964599609e+02 
2.190972290039062e+02 
2.255754852294922e+02 
2.263222808837891e+02 
2.320561370849609e+02 
2.190909729003906e+02 
2.323032989501953e+02 
2.193447418212891e+02 
2.260224609375000e+02 
2.273853607177734e+02 
2.327398986816406e+02 
2.197923431396484e+02 
2.336639404296875e+02 
2.207426452636719e+02 
2.277214202880859e+02 
2.291617889404297e+02 
2.344724121093750e+02 
2.218854522705078e+02 
2.319573211669922e+02 
2.195711212158203e+02 
2.243678283691406e+02 
2.237699584960938e+02 
2.294237365722656e+02 
2.168713226318359e+02 
2.346147918701172e+02 
2.401737823486328e+02 
2.386265258789062e+02 
2.148710174560547e+02 
2.204354705810547e+02 
2.131521759033203e+02 
2.302559814453125e+02 
2.364585266113281e+02 
2.329021453857422e+02 
2.119093170166016e+02 
2.206063232421875e+02 
2.250816497802734e+02 
2.236535644531250e+02 
2.297878265380859e+02 
2.173104705810547e+02 
2.271926422119141e+02 
2.145619659423828e+02 
2.198010253906250e+02 
2.197763366699219e+02 
2.252928619384766e+02 
2.125492248535156e+02 
2.317244262695312e+02 
2.369629516601562e+02 
2.353514556884766e+02 
2.113169250488281e+02 
2.169440765380859e+02 
2.108626556396484e+02 
2.256824493408203e+02 
2.318708343505859e+02 
2.288745269775391e+02 
2.072968902587891e+02 
2.163670501708984e+02 
2.212778167724609e+02 
2.205052337646484e+02 
2.264231109619141e+02 
2.137604675292969e+02 
2.246366119384766e+02 
2.118669586181641e+02 
2.175331726074219e+02 
2.173458709716797e+02 
2.233325042724609e+02 
2.104790191650391e+02 
2.279698486328125e+02 
2.343149871826172e+02 
2.311004486083984e+02 
2.094514923095703e+02 
2.124441986083984e+02 
2.062308502197266e+02 
2.223687591552734e+02 
2.284174652099609e+02 
2.259240570068359e+02 
2.033345336914062e+02 
2.132910766601562e+02 
2.185444641113281e+02 
2.184197998046875e+02 
2.240510559082031e+02 
2.113061370849609e+02 
2.228432769775391e+02 
2.100456085205078e+02 
2.158941497802734e+02 
2.161387634277344e+02 
2.217804565429688e+02 
2.089535369873047e+02 
2.211085815429688e+02 
2.082083282470703e+02 
2.144935302734375e+02 
2.153800811767578e+02 
2.206526336669922e+02 
2.079853210449219e+02 
2.277492065429688e+02 
2.321522521972656e+02 
2.313823852539062e+02 
2.069968414306641e+02 
2.146750488281250e+02 
2.062214660644531e+02 
2.266973266601562e+02 
2.306676025390625e+02 
2.303870697021484e+02 
2.056322631835938e+02 
2.178420867919922e+02 
2.239557189941406e+02 
2.254880676269531e+02 
2.298885498046875e+02 
2.172743377685547e+02 
2.295266113281250e+02 
2.168531799316406e+02 
2.227055816650391e+02 
2.229484100341797e+02 
2.283617401123047e+02 
2.156492614746094e+02 
2.343510437011719e+02 
2.397581481933594e+02 
2.380545196533203e+02 
2.143498229980469e+02 
2.208513641357422e+02 
2.132177276611328e+02 
2.316924438476562e+02 
2.370192108154297e+02 
2.362145996093750e+02 
2.123554382324219e+02 
2.173573455810547e+02 
2.108067474365234e+02 
2.294534454345703e+02 
2.354477233886719e+02 
2.336864013671875e+02 
2.096161041259766e+02 
2.159966888427734e+02 
2.085929107666016e+02 
2.269914245605469e+02 
2.322636260986328e+02 
2.305508728027344e+02 
2.072888488769531e+02 
2.126131744384766e+02 
2.053468627929688e+02 
2.238202362060547e+02 
2.290839691162109e+02 
2.281062774658203e+02 
2.036549072265625e+02 
2.153177947998047e+02 
2.209189300537109e+02 
2.207683258056641e+02 
2.253923187255859e+02 
2.133589019775391e+02 
2.229194793701172e+02 
2.107300109863281e+02 
2.158278961181641e+02 
2.167174682617188e+02 
2.209240417480469e+02 
2.087543487548828e+02 
2.191287384033203e+02 
2.068945007324219e+02 
2.123730010986328e+02 
2.144834442138672e+02 
2.180709686279297e+02 
2.057878723144531e+02 
2.174918518066406e+02 
2.051250915527344e+02 
2.111209259033203e+02 
2.140653381347656e+02 
2.172699127197266e+02 
2.049057159423828e+02 
2.268986663818359e+02 
2.300317687988281e+02 
2.304712677001953e+02 
2.053296203613281e+02 
2.148841400146484e+02 
2.057096099853516e+02 
2.277480621337891e+02 
2.311005554199219e+02 
2.313455810546875e+02 
2.062893829345703e+02 
2.189147186279297e+02 
2.252682037353516e+02 
2.278976745605469e+02 
2.314721374511719e+02 
2.190708160400391e+02 
2.404048309326172e+02 
2.438962860107422e+02 
2.527009124755859e+02 
2.563013305664062e+02 
2.562825927734375e+02 
2.190240173339844e+02 
2.278476562500000e+02 
2.190428466796875e+02 
2.403521118164062e+02 
2.526477355957031e+02 
2.562462463378906e+02 
2.562288208007812e+02 
2.189713745117188e+02 
2.277957153320312e+02 
2.189901428222656e+02 
2.403008880615234e+02 
2.437937774658203e+02 
2.189171905517578e+02 
2.277847900390625e+02 
2.189710083007812e+02 
2.403291168212891e+02 
2.438367767333984e+02 
2.440318756103516e+02 
2.189307250976562e+02 
2.256098022460938e+02 
2.191709899902344e+02 
2.326297760009766e+02 
2.408283081054688e+02 
2.361212158203125e+02 
2.086644897460938e+02 
2.047680511474609e+02 
2.158791809082031e+02 
2.241325378417969e+02 
2.320314941406250e+02 
2.284219665527344e+02 
1.998577728271484e+02 
1.994088287353516e+02 
1.950779724121094e+02 
2.079213714599609e+02 
2.168629913330078e+02 
2.249418792724609e+02 
2.214746093750000e+02 
1.909913940429688e+02 
1.918553009033203e+02 
1.874165954589844e+02 
2.009326934814453e+02 
2.109483489990234e+02 
2.185840606689453e+02 
2.163084411621094e+02 
1.839450988769531e+02 
1.931886138916016e+02 
1.961534118652344e+02 
1.907133789062500e+02 
2.072404632568359e+02 
2.142747344970703e+02 
2.185386199951172e+02 
2.256055450439453e+02 
2.245595550537109e+02 
1.886032409667969e+02 
1.927173614501953e+02 
1.868593750000000e+02 
2.046412811279297e+02 
2.174544982910156e+02 
2.240335540771484e+02 
2.239269714355469e+02 
1.857022247314453e+02 
1.980804595947266e+02 
2.047389221191406e+02 
1.979585113525391e+02 
2.177804870605469e+02 
2.240920867919922e+02 
2.314480590820312e+02 
2.375772399902344e+02 
2.355476074218750e+02 
1.981315765380859e+02 
2.055764312744141e+02 
1.987044067382812e+02 
2.177640228271484e+02 
2.273665008544922e+02 
2.328664398193359e+02 
2.307528839111328e+02 
1.985615081787109e+02 
2.080358276367188e+02 
2.126420898437500e+02 
2.055897521972656e+02 
2.232162017822266e+02 
2.289289245605469e+02 
2.344516601562500e+02 
2.387061462402344e+02 
2.368062896728516e+02 
2.036372528076172e+02 
2.143544006347656e+02 
2.197492675781250e+02 
2.125346069335938e+02 
2.298984680175781e+02 
2.348208312988281e+02 
2.406937103271484e+02 
2.456050872802734e+02 
2.438466644287109e+02 
2.099824829101562e+02 
2.160202331542969e+02 
2.080637207031250e+02 
2.259098052978516e+02 
2.363844909667969e+02 
2.420907287597656e+02 
2.402669219970703e+02 
2.063635101318359e+02 
2.112159729003906e+02 
2.041837005615234e+02 
2.217052764892578e+02 
2.323511047363281e+02 
2.382460479736328e+02 
2.364888610839844e+02 
2.022425994873047e+02 
2.128690338134766e+02 
2.181948089599609e+02 
2.109566802978516e+02 
2.300782775878906e+02 
2.354275360107422e+02 
2.346360168457031e+02 
2.097749786376953e+02 
2.218024444580078e+02 
2.279498596191406e+02 
2.294388122558594e+02 
2.342957000732422e+02 
2.214421997070312e+02 
2.423165283203125e+02 
2.474950714111328e+02 
2.478654632568359e+02 
2.217956848144531e+02 
2.292087707519531e+02 
2.220440826416016e+02 
2.421553497314453e+02 
2.478183593750000e+02 
2.481965942382812e+02 
2.219043579101562e+02 
2.352545928955078e+02 
2.421425323486328e+02 
2.436637878417969e+02 
2.490451507568359e+02 
2.361070709228516e+02 
2.476861267089844e+02 
2.354793701171875e+02 
2.403146667480469e+02 
2.404096221923828e+02 
2.452432250976562e+02 
2.329576568603516e+02 
2.432554016113281e+02 
2.308152923583984e+02 
2.361426696777344e+02 
2.367644042968750e+02 
2.414951782226562e+02 
2.290451354980469e+02 
2.399033203125000e+02 
2.273710021972656e+02 
2.330231781005859e+02 
2.345643310546875e+02 
2.388818511962891e+02 
2.263007354736328e+02 
2.380989837646484e+02 
2.255151519775391e+02 
2.315219573974609e+02 
2.330457763671875e+02 
2.375839538574219e+02 
2.249669952392578e+02 
2.445581207275391e+02 
2.496581268310547e+02 
2.490330352783203e+02 
2.242271575927734e+02 
2.311148834228516e+02 
2.234505310058594e+02 
2.433114929199219e+02 
2.484836578369141e+02 
2.482574462890625e+02 
2.228725433349609e+02 
2.303960266113281e+02 
2.225630645751953e+02 
2.433202056884766e+02 
2.483210449218750e+02 
2.486168823242188e+02 
2.226263275146484e+02 
2.357748718261719e+02 
2.425578002929688e+02 
2.447241363525391e+02 
2.492857971191406e+02 
2.364768218994141e+02 
2.501577301025391e+02 
2.374303894042969e+02 
2.442064971923828e+02 
2.469202117919922e+02 
2.509539642333984e+02 
2.382504119873047e+02 
2.606380004882812e+02 
2.644655151367188e+02 
2.653026428222656e+02 
2.391658630371094e+02 
2.489805603027344e+02 
2.400138549804688e+02 
2.625077514648438e+02 
2.662150573730469e+02 
2.668994445800781e+02 
2.409698944091797e+02 
2.509325866699219e+02 
2.417425384521484e+02 
2.647247619628906e+02 
2.680004882812500e+02 
2.689444274902344e+02 
2.429579315185547e+02 
2.530361480712891e+02 
2.439270477294922e+02 
2.668406677246094e+02 
2.699118957519531e+02 
2.713253784179688e+02 
2.450064086914062e+02 
2.559504547119141e+02 
2.465038146972656e+02 
2.695635986328125e+02 
2.726932067871094e+02 
2.732614440917969e+02 
2.479413909912109e+02 
2.572608337402344e+02 
2.483477325439453e+02 
2.691148376464844e+02 
2.729163208007812e+02 
2.724372558593750e+02 
2.480076141357422e+02 
2.564620361328125e+02 
2.475882415771484e+02 
2.683892517089844e+02 
2.721013183593750e+02 
2.807434997558594e+02 
2.844250183105469e+02 
2.843432922363281e+02 
2.472255859375000e+02 
2.557322998046875e+02 
2.470026702880859e+02 
2.682302856445312e+02 
2.805744934082031e+02 
2.842622375488281e+02 
2.930536193847656e+02 
2.967560729980469e+02 
2.969801940917969e+02 
2.469934844970703e+02 
2.592627868652344e+02 
2.682434997558594e+02 
2.592720336914062e+02 
2.807492980957031e+02 
2.930491943359375e+02 
2.971268005371094e+02 
2.958457946777344e+02 
2.593883972167969e+02 
2.720375061035156e+02 
2.783097229003906e+02 
2.710594482421875e+02 
2.880873107910156e+02 
2.933737792968750e+02 
2.983302612304688e+02 
3.032859191894531e+02 
3.013988342285156e+02 
2.687104492187500e+02 
2.735618286132812e+02 
2.661109619140625e+02 
2.842787170410156e+02 
2.956246032714844e+02 
3.000625000000000e+02 
2.992838745117188e+02 
2.640127868652344e+02 
2.707423400878906e+02 
2.624857788085938e+02 
2.826228332519531e+02 
2.947759399414062e+02 
2.988825683593750e+02 
2.985001525878906e+02 
2.615955505371094e+02 
2.698779602050781e+02 
2.612087707519531e+02 
2.811869812011719e+02 
2.925384826660156e+02 
2.973446655273438e+02 
2.963807983398438e+02 
2.609514465332031e+02 
2.673475341796875e+02 
2.595668029785156e+02 
2.787978820800781e+02 
2.903587646484375e+02 
2.952204284667969e+02 
2.940767822265625e+02 
2.584134521484375e+02 
2.698903198242188e+02 
2.760078430175781e+02 
2.687592163085938e+02 
2.867003784179688e+02 
2.925110473632812e+02 
2.908872985839844e+02 
2.671921997070312e+02 
2.723417358398438e+02 
2.653687438964844e+02 
2.835359191894531e+02 
2.894844970703125e+02 
2.951711120605469e+02 
3.009516296386719e+02 
3.001161499023438e+02 
2.639320068359375e+02 
2.752513122558594e+02 
2.817191162109375e+02 
2.743371887207031e+02 
2.940781250000000e+02 
2.997214050292969e+02 
2.994354553222656e+02 
2.739099121093750e+02 
2.808094787597656e+02 
2.735792846679688e+02 
2.937670593261719e+02 
2.994776916503906e+02 
2.977455749511719e+02 
2.735759582519531e+02 
2.801498413085938e+02 
2.727441101074219e+02 
2.908988647460938e+02 
2.961860351562500e+02 
2.945540161132812e+02 
2.709633789062500e+02 
2.766795349121094e+02 
2.692644958496094e+02 
2.881490173339844e+02 
2.931988830566406e+02 
2.920584411621094e+02 
2.677944946289062e+02 
2.793746032714844e+02 
2.851886901855469e+02 
2.863370971679688e+02 
2.911344909667969e+02 
2.784323730468750e+02 
2.903785400390625e+02 
2.776619873046875e+02 
2.836014709472656e+02 
2.843500671386719e+02 
2.889011840820312e+02 
2.764574584960938e+02 
2.873126220703125e+02 
2.748857421875000e+02 
2.803235473632812e+02 
2.808881835937500e+02 
2.857973937988281e+02 
2.733348693847656e+02 
2.922822265625000e+02 
2.969736022949219e+02 
2.960930480957031e+02 
2.718098144531250e+02 
2.834552612304688e+02 
2.890379943847656e+02 
2.889486999511719e+02 
2.940607910156250e+02 
2.818001098632812e+02 
2.915302734375000e+02 
2.791582336425781e+02 
2.842353210449219e+02 
2.847124633789062e+02 
2.893477478027344e+02 
2.769909667968750e+02 
2.951706237792969e+02 
2.998794250488281e+02 
2.982310485839844e+02 
2.750323486328125e+02 
2.857384948730469e+02 
2.912043151855469e+02 
2.923741149902344e+02 
2.968497924804688e+02 
2.842991638183594e+02 
3.039446105957031e+02 
3.082252197265625e+02 
3.063349914550781e+02 
2.834440002441406e+02 
2.940863952636719e+02 
2.992791748046875e+02 
3.006840820312500e+02 
3.045303039550781e+02 
2.923305053710938e+02 
3.116824951171875e+02 
3.154415283203125e+02 
3.143877868652344e+02 
2.909846801757812e+02 
2.985473632812500e+02 
2.897947692871094e+02 
3.103521118164062e+02 
3.137391052246094e+02 
3.136125183105469e+02 
2.890804138183594e+02 
2.982218322753906e+02 
2.889477539062500e+02 
3.106907958984375e+02 
3.138554382324219e+02 
3.143017272949219e+02 
2.891606445312500e+02 
2.972970275878906e+02 
2.895964965820312e+02 
3.095194396972656e+02 
3.150756835937500e+02 
3.147402954101562e+02 
2.893518676757812e+02 
2.962192382812500e+02 
2.889100952148438e+02 
3.090102539062500e+02 
3.144567260742188e+02 
3.145812072753906e+02 
2.886067199707031e+02 
2.963827514648438e+02 
2.887457580566406e+02 
3.092967224121094e+02 
3.146801147460938e+02 
3.146640319824219e+02 
2.888403015136719e+02 
2.952875366210938e+02 
2.888240966796875e+02 
3.008456115722656e+02 
2.878880310058594e+02 
2.941227416992188e+02 
2.942885742187500e+02 
3.004365234375000e+02 
2.874679260253906e+02 
3.001682128906250e+02 
2.871937255859375e+02 
2.937229919433594e+02 
2.947428283691406e+02 
3.003909912109375e+02 
2.874265747070312e+02 
2.989979553222656e+02 
2.866946105957031e+02 
2.911870422363281e+02 
2.900997314453125e+02 
2.958942260742188e+02 
2.834572753906250e+02 
2.933319702148438e+02 
2.807811279296875e+02 
2.859548034667969e+02 
2.857966308593750e+02 
2.912560424804688e+02 
2.786520385742188e+02 
2.893018798828125e+02 
2.766730957031250e+02 
2.821540222167969e+02 
2.824377746582031e+02 
2.878117980957031e+02 
2.750982360839844e+02 
2.867875061035156e+02 
2.739938049316406e+02 
2.800283508300781e+02 
2.808087158203125e+02 
2.862087707519531e+02 
2.733561096191406e+02 
2.857185058593750e+02 
2.728524169921875e+02 
2.791081542968750e+02 
2.803260803222656e+02 
2.855004577636719e+02 
2.725999755859375e+02 
2.858130798339844e+02 
2.729277343750000e+02 
2.797541503906250e+02 
2.811669311523438e+02 
2.866336364746094e+02 
2.737645263671875e+02 
2.911505126953125e+02 
2.968794555664062e+02 
2.946556091308594e+02 
2.717936096191406e+02 
2.763564147949219e+02 
2.695005798339844e+02 
2.868761596679688e+02 
2.925911560058594e+02 
2.909857788085938e+02 
2.673042907714844e+02 
2.725634765625000e+02 
2.654966430664062e+02 
2.842108764648438e+02 
2.898631896972656e+02 
2.889012756347656e+02 
2.642160644531250e+02 
2.703824157714844e+02 
2.632173767089844e+02 
2.825674743652344e+02 
2.880210266113281e+02 
2.877096862792969e+02 
2.622696533203125e+02 
2.748146362304688e+02 
2.813266296386719e+02 
2.815727539062500e+02 
2.874772033691406e+02 
2.750715942382812e+02 
2.847403869628906e+02 
2.722131652832031e+02 
2.772899169921875e+02 
2.767441406250000e+02 
2.825249938964844e+02 
2.699258728027344e+02 
2.803583679199219e+02 
2.677235717773438e+02 
2.730637207031250e+02 
2.728085021972656e+02 
2.785874938964844e+02 
2.658458251953125e+02 
2.844651794433594e+02 
2.901426391601562e+02 
2.894143371582031e+02 
2.644801025390625e+02 
2.710008544921875e+02 
2.636369323730469e+02 
2.816096801757812e+02 
2.874826965332031e+02 
2.847352600097656e+02 
2.627505798339844e+02 
2.665674133300781e+02 
2.597504882812500e+02 
2.764588012695312e+02 
2.822230834960938e+02 
2.800144958496094e+02 
2.572542114257812e+02 
2.616567687988281e+02 
2.547911224365234e+02 
2.723286132812500e+02 
2.782780456542969e+02 
2.764040527343750e+02 
2.528538665771484e+02 
2.577409667968750e+02 
2.509341888427734e+02 
2.692194824218750e+02 
2.749677429199219e+02 
2.740362854003906e+02 
2.493142395019531e+02 
2.556591491699219e+02 
2.482926025390625e+02 
2.678653869628906e+02 
2.733221435546875e+02 
2.729819030761719e+02 
2.475792083740234e+02 
2.600879821777344e+02 
2.665968627929688e+02 
2.683348083496094e+02 
2.732574768066406e+02 
2.603747558593750e+02 
2.726799011230469e+02 
2.602774658203125e+02 
2.651803588867188e+02 
2.648082885742188e+02 
2.701852722167969e+02 
2.577104187011719e+02 
2.681525573730469e+02 
2.555574798583984e+02 
2.610280456542969e+02 
2.615177917480469e+02 
2.666979980468750e+02 
2.540181732177734e+02 
2.653970642089844e+02 
2.527013244628906e+02 
2.583268432617188e+02 
2.586472473144531e+02 
2.641371765136719e+02 
2.513481903076172e+02 
2.618776550292969e+02 
2.496764678955078e+02 
2.537526550292969e+02 
2.513623809814453e+02 
2.580860595703125e+02 
2.456923065185547e+02 
2.548898925781250e+02 
2.423328857421875e+02 
2.472077331542969e+02 
2.460301208496094e+02 
2.523226165771484e+02 
2.396306915283203e+02 
2.503848876953125e+02 
2.375876770019531e+02 
2.431782073974609e+02 
2.426909942626953e+02 
2.488940124511719e+02 
2.360366973876953e+02 
2.478371276855469e+02 
2.349301147460938e+02 
2.411011047363281e+02 
2.419785766601562e+02 
2.474531402587891e+02 
2.345307464599609e+02 
2.476743774414062e+02 
2.347594146728516e+02 
2.413928527832031e+02 
2.393266296386719e+02 
2.455892944335938e+02 
2.333814239501953e+02 
2.422256927490234e+02 
2.298273010253906e+02 
2.344853973388672e+02 
2.330452117919922e+02 
2.393743896484375e+02 
2.268072052001953e+02 
2.369623870849609e+02 
2.242989196777344e+02 
2.294266204833984e+02 
2.283733215332031e+02 
2.346022491455078e+02 
2.219046173095703e+02 
2.397322692871094e+02 
2.456063842773438e+02 
2.445150604248047e+02 
2.200072937011719e+02 
2.257745361328125e+02 
2.187735595703125e+02 
2.380695495605469e+02 
2.439199981689453e+02 
2.438136291503906e+02 
2.180605316162109e+02 
2.252301177978516e+02 
2.178995361328125e+02 
2.385354766845703e+02 
2.441208648681641e+02 
2.446238098144531e+02 
2.182231903076172e+02 
2.264134521484375e+02 
2.187415313720703e+02 
2.404304656982422e+02 
2.456479949951172e+02 
2.468274078369141e+02 
2.198198242187500e+02 
2.339369049072266e+02 
2.411616821289062e+02 
2.435473632812500e+02 
2.484281768798828e+02 
2.355732421875000e+02 
2.501204376220703e+02 
2.372693023681641e+02 
2.445548095703125e+02 
2.453736114501953e+02 
2.504170684814453e+02 
2.381914062500000e+02 
2.551393585205078e+02 
2.602830200195312e+02 
2.580779113769531e+02 
2.355375823974609e+02 
2.403835906982422e+02 
2.331730804443359e+02 
2.507489166259766e+02 
2.559569244384766e+02 
2.543839874267578e+02 
2.308998260498047e+02 
2.417486419677734e+02 
2.470355377197266e+02 
2.467820434570312e+02 
2.524792633056641e+02 
2.397745056152344e+02 
2.510526885986328e+02 
2.382766265869141e+02 
2.438654479980469e+02 
2.438601684570312e+02 
2.495111846923828e+02 
2.367146301269531e+02 
2.485268249511719e+02 
2.356754302978516e+02 
2.417981262207031e+02 
2.421907806396484e+02 
2.479427490234375e+02 
2.350722961425781e+02 
2.474201660156250e+02 
2.344934997558594e+02 
2.408442687988281e+02 
2.416853942871094e+02 
2.473224792480469e+02 
2.343654479980469e+02 
2.477107696533203e+02 
2.347606506347656e+02 
2.415286407470703e+02 
2.429341735839844e+02 
2.483109130859375e+02 
2.353645477294922e+02 
2.490907897949219e+02 
2.364651489257812e+02 
2.427011566162109e+02 
2.452630615234375e+02 
2.487940826416016e+02 
2.364409179687500e+02 
2.478962097167969e+02 
2.355561065673828e+02 
2.406211853027344e+02 
2.409433898925781e+02 
2.458950347900391e+02 
2.334026336669922e+02 
2.440496063232422e+02 
2.315238800048828e+02 
2.368247070312500e+02 
2.366032867431641e+02 
2.423001403808594e+02 
2.296503906250000e+02 
2.405564575195312e+02 
2.278337554931641e+02 
2.332144012451172e+02 
2.325498657226562e+02 
2.387559204101562e+02 
2.259545440673828e+02 
2.439430541992188e+02 
2.501785430908203e+02 
2.480591888427734e+02 
2.244253387451172e+02 
2.303269805908203e+02 
2.232990875244141e+02 
2.398964996337891e+02 
2.453402252197266e+02 
2.430326080322266e+02 
2.206233825683594e+02 
2.304986114501953e+02 
2.357602386474609e+02 
2.349776611328125e+02 
2.409938812255859e+02 
2.284463348388672e+02 
2.455860748291016e+02 
2.515083312988281e+02 
2.499847412109375e+02 
2.261036987304688e+02 
2.312072296142578e+02 
2.243610076904297e+02 
2.427425384521484e+02 
2.488323211669922e+02 
2.476836395263672e+02 
2.230679321289062e+02 
2.291311035156250e+02 
2.221324310302734e+02 
2.400853881835938e+02 
2.453166656494141e+02 
2.430895843505859e+02 
2.204819335937500e+02 
2.305798492431641e+02 
2.359061279296875e+02 
2.364514465332031e+02 
2.414635009765625e+02 
2.288554840087891e+02 
2.403981628417969e+02 
2.276933898925781e+02 
2.335819702148438e+02 
2.342600860595703e+02 
2.393915405273438e+02 
2.266805572509766e+02 
2.464736175537109e+02 
2.515024414062500e+02 
2.495746765136719e+02 
2.259144897460938e+02 
2.314093170166016e+02 
2.252495269775391e+02 
2.397210540771484e+02 
2.459234008789062e+02 
2.425864868164062e+02 
2.216001129150391e+02 
2.239739990234375e+02 
2.178650817871094e+02 
2.335198364257812e+02 
2.397545471191406e+02 
2.374375305175781e+02 
2.146792602539062e+02 
2.184149322509766e+02 
2.120639953613281e+02 
2.290597229003906e+02 
2.355003051757812e+02 
2.339610443115234e+02 
2.099122009277344e+02 
2.147466278076172e+02 
2.082068176269531e+02 
2.269039611816406e+02 
2.329002227783203e+02 
2.324092712402344e+02 
2.070381927490234e+02 
2.135757598876953e+02 
2.065231628417969e+02 
2.265192871093750e+02 
2.321411895751953e+02 
2.325374755859375e+02 
2.062236328125000e+02 
2.144370117187500e+02 
2.066700286865234e+02 
2.286851654052734e+02 
2.336537322998047e+02 
2.350734100341797e+02 
2.078936920166016e+02 
2.174286499023438e+02 
2.093344726562500e+02 
2.292081451416016e+02 
2.348975677490234e+02 
2.317657318115234e+02 
2.107211456298828e+02 
2.138416442871094e+02 
2.071730957031250e+02 
2.234952392578125e+02 
2.291676788330078e+02 
2.269888305664062e+02 
2.042468414306641e+02 
2.086337585449219e+02 
2.017732391357422e+02 
2.196168518066406e+02 
2.250900878906250e+02 
2.238821716308594e+02 
1.997313537597656e+02 
2.059221496582031e+02 
1.983667297363281e+02 
2.178709411621094e+02 
2.230472259521484e+02 
2.226632843017578e+02 
1.974810180664062e+02 
2.050166473388672e+02 
1.969729156494141e+02 
2.180711669921875e+02 
2.228650665283203e+02 
2.232422180175781e+02 
1.971789398193359e+02 
2.056681671142578e+02 
1.975612487792969e+02 
2.175898284912109e+02 
2.230485229492188e+02 
2.221584472656250e+02 
1.973776550292969e+02 
2.040292510986328e+02 
1.964936981201172e+02 
2.165313415527344e+02 
2.216559600830078e+02 
2.214153900146484e+02 
1.959394836425781e+02 
2.085575408935547e+02 
2.147269592285156e+02 
2.117976531982422e+02 
2.188099517822266e+02 
2.065242614746094e+02 
2.212251892089844e+02 
2.278467864990234e+02 
2.252319946289062e+02 
2.028238983154297e+02 
2.062156982421875e+02 
1.998967285156250e+02 
2.174303588867188e+02 
2.233398590087891e+02 
2.221474304199219e+02 
1.977773132324219e+02 
2.035619659423828e+02 
1.964737396240234e+02 
2.158094177246094e+02 
2.214352569580078e+02 
2.212515258789062e+02 
1.956222229003906e+02 
2.031520538330078e+02 
1.954188842773438e+02 
2.169815979003906e+02 
2.218028259277344e+02 
2.231041259765625e+02 
1.960579528808594e+02 
2.060402679443359e+02 
1.975432281494141e+02 
2.209290008544922e+02 
2.251400909423828e+02 
2.271385498046875e+02 
1.997696380615234e+02 
2.141582946777344e+02 
2.206684722900391e+02 
2.209293365478516e+02 
2.271528015136719e+02 
2.141719970703125e+02 
2.271383819580078e+02 
2.141584625244141e+02 
2.206681976318359e+02 
2.209290008544922e+02 
2.271526184082031e+02 
2.141714630126953e+02 
2.341048583984375e+02 
2.401188812255859e+02 
2.401334686279297e+02 
2.141581115722656e+02 
2.209293365478516e+02 
2.141716461181641e+02 
2.331614685058594e+02 
2.394565429687500e+02 
2.375423278808594e+02 
2.141159820556641e+02 
2.187726898193359e+02 
2.119837188720703e+02 
2.304863433837891e+02 
2.361227722167969e+02 
2.349580535888672e+02 
2.105382843017578e+02 
2.168639526367188e+02 
2.093103485107422e+02 
2.293800201416016e+02 
2.344571228027344e+02 
2.341809387207031e+02 
2.087666473388672e+02 
2.165868988037109e+02 
2.085108947753906e+02 
2.298552246093750e+02 
2.344598236083984e+02 
2.351047363281250e+02 
2.088205108642578e+02 
2.222731018066406e+02 
2.290923767089844e+02 
2.312429656982422e+02 
2.359449310302734e+02 
2.231151275634766e+02 
2.364595489501953e+02 
2.235861968994141e+02 
2.300948028564453e+02 
2.314411621093750e+02 
2.365457916259766e+02 
2.236673583984375e+02 
2.365086669921875e+02 
2.236306457519531e+02 
2.300225219726562e+02 
2.312229003906250e+02 
2.364032135009766e+02 
2.235313415527344e+02 
2.361596069335938e+02 
2.233056945800781e+02 
2.295689239501953e+02 
2.306106719970703e+02 
2.358044433593750e+02 
2.229652557373047e+02 
2.355101013183594e+02 
2.226602783203125e+02 
2.289780731201172e+02 
2.303037414550781e+02 
2.353391723632812e+02 
2.224721679687500e+02 
2.353484497070312e+02 
2.224805145263672e+02 
2.289113006591797e+02 
2.304255676269531e+02 
2.353450317382812e+02 
2.224786376953125e+02 
2.429829559326172e+02 
2.485065612792969e+02 
2.482228240966797e+02 
2.227772064208984e+02 
2.294336395263672e+02 
2.223645172119141e+02 
2.396520996093750e+02 
2.459542694091797e+02 
2.434525146484375e+02 
2.209680786132812e+02 
2.307927246093750e+02 
2.360873565673828e+02 
2.358373107910156e+02 
2.416152191162109e+02 
2.288439178466797e+02 
2.388677520751953e+02 
2.267247161865234e+02 
2.311369628906250e+02 
2.289221343994141e+02 
2.354868469238281e+02 
2.232081909179688e+02 
2.383793640136719e+02 
2.446859283447266e+02 
2.419115905761719e+02 
2.196984405517578e+02 
2.232373962402344e+02 
2.168231964111328e+02 
2.335246276855469e+02 
2.394028015136719e+02 
2.375323028564453e+02 
2.141315002441406e+02 
2.192208251953125e+02 
2.120735931396484e+02 
2.299501037597656e+02 
2.349915161132812e+02 
2.327031402587891e+02 
2.102274169921875e+02 
2.156191101074219e+02 
2.078932495117188e+02 
2.258864898681641e+02 
2.308969421386719e+02 
2.367379760742188e+02 
2.418681488037109e+02 
2.466123352050781e+02 
2.527093048095703e+02 
2.489342346191406e+02 
2.059676513671875e+02 
2.115557556152344e+02 
2.040849456787109e+02 
2.222996063232422e+02 
2.307003784179688e+02 
2.333471527099609e+02 
2.026042480468750e+02 
2.065382537841797e+02 
2.006108245849609e+02 
2.149957885742188e+02 
2.245869598388672e+02 
2.303612823486328e+02 
2.278101959228516e+02 
1.965670776367188e+02 
1.996515502929688e+02 
1.931372375488281e+02 
2.096343688964844e+02 
2.200698699951172e+02 
2.256954040527344e+02 
2.241900939941406e+02 
1.903264923095703e+02 
1.948129882812500e+02 
1.878871154785156e+02 
2.059487915039062e+02 
2.175296936035156e+02 
2.230052947998047e+02 
2.219116516113281e+02 
1.859602203369141e+02 
1.921669769287109e+02 
1.846726989746094e+02 
2.040119171142578e+02 
2.166899261474609e+02 
2.215182495117188e+02 
2.217732849121094e+02 
1.835259857177734e+02 
1.911260681152344e+02 
1.830501708984375e+02 
2.042351989746094e+02 
2.177209167480469e+02 
2.221863250732422e+02 
2.232427368164062e+02 
1.833247985839844e+02 
1.921962432861328e+02 
1.838018035888672e+02 
2.056980743408203e+02 
2.194039764404297e+02 
2.243741149902344e+02 
2.252100219726562e+02 
1.849656219482422e+02 
1.937030639648438e+02 
1.857477569580078e+02 
2.066363220214844e+02 
2.199633331298828e+02 
2.254846801757812e+02 
2.259040679931641e+02 
1.863331451416016e+02 
1.941476593017578e+02 
1.866331481933594e+02 
2.072701568603516e+02 
2.201843261718750e+02 
2.258981933593750e+02 
2.261398010253906e+02 
1.870623474121094e+02 
1.943038330078125e+02 
1.870449981689453e+02 
2.073544006347656e+02 
2.200209960937500e+02 
2.260299072265625e+02 
2.260195159912109e+02 
1.872269134521484e+02 
1.941366577148438e+02 
1.871327972412109e+02 
2.072849884033203e+02 
2.205036621093750e+02 
2.261757659912109e+02 
2.265530548095703e+02 
1.871061706542969e+02 
1.946286163330078e+02 
1.873189697265625e+02 
2.080522155761719e+02 
2.209207153320312e+02 
2.262600555419922e+02 
2.235112609863281e+02 
1.876740264892578e+02 
1.949827880859375e+02 
1.880682373046875e+02 
2.065529327392578e+02 
2.160617065429688e+02 
2.210968170166016e+02 
2.186820220947266e+02 
1.870960388183594e+02 
1.917928771972656e+02 
1.843297882080078e+02 
2.012044067382812e+02 
2.112996368408203e+02 
2.167758636474609e+02 
2.147982788085938e+02 
1.817178497314453e+02 
1.863811798095703e+02 
1.792470245361328e+02 
1.964967041015625e+02 
2.075600891113281e+02 
2.130938873291016e+02 
2.116233062744141e+02 
1.770665588378906e+02 
1.822340698242188e+02 
1.749208221435547e+02 
1.932347106933594e+02 
2.047066955566406e+02 
2.103703155517578e+02 
2.168824310302734e+02 
2.226172637939453e+02 
2.220370178222656e+02 
1.734454193115234e+02 
1.790646820068359e+02 
1.719472351074219e+02 
1.911101531982422e+02 
2.033028717041016e+02 
2.161858825683594e+02 
2.217658691406250e+02 
2.221327819824219e+02 
1.710349426269531e+02 
1.775506744384766e+02 
1.704094085693359e+02 
1.904047851562500e+02 
2.040474853515625e+02 
2.178886413574219e+02 
2.230950164794922e+02 
2.242637176513672e+02 
1.699699707031250e+02 
1.783297271728516e+02 
1.704489135742188e+02 
1.921869964599609e+02 
2.066572723388672e+02 
2.208354339599609e+02 
2.260346374511719e+02 
2.247975463867188e+02 
1.714275665283203e+02 
1.811485137939453e+02 
1.728853149414062e+02 
1.949275970458984e+02 
2.077719116210938e+02 
2.205674438476562e+02 
2.237619781494141e+02 
2.323143157958984e+02 
2.355367431640625e+02 
2.352370300292969e+02 
1.748139190673828e+02 
1.877388000488281e+02 
1.948869934082031e+02 
1.873498077392578e+02 
2.077309875488281e+02 
2.201267547607422e+02 
2.323075256347656e+02 
2.353431701660156e+02 
2.354585571289062e+02 
1.869051361083984e+02 
1.948268127441406e+02 
1.866864776611328e+02 
2.077697906494141e+02 
2.204738769531250e+02 
2.281874389648438e+02 
2.348227233886719e+02 
2.310010070800781e+02 
1.865684967041016e+02 
1.988553924560547e+02 
2.041146240234375e+02 
1.987894287109375e+02 
2.122203979492188e+02 
2.215552062988281e+02 
2.277501831054688e+02 
2.251417541503906e+02 
1.942923889160156e+02 
1.966715850830078e+02 
1.904203796386719e+02 
2.065832366943359e+02 
2.168571777343750e+02 
2.227053985595703e+02 
2.208519744873047e+02 
1.873647460937500e+02 
1.917166748046875e+02 
1.848936614990234e+02 
2.025223236083984e+02 
2.141822967529297e+02 
2.197437133789062e+02 
2.191213073730469e+02 
1.826871032714844e+02 
1.885339508056641e+02 
1.812865905761719e+02 
2.007232818603516e+02 
2.134288482666016e+02 
2.187582855224609e+02 
2.189030914306641e+02 
1.805212249755859e+02 
1.930065765380859e+02 
2.006843719482422e+02 
1.930825347900391e+02 
2.142403106689453e+02 
2.195104522705078e+02 
2.202747192382812e+02 
1.936853485107422e+02 
2.019449462890625e+02 
1.944571685791016e+02 
2.112888946533203e+02 
2.183595581054688e+02 
2.156475982666016e+02 
1.932545623779297e+02 
1.960836791992188e+02 
1.902221527099609e+02 
2.064197845458984e+02 
2.131468963623047e+02 
2.172515411376953e+02 
2.239447937011719e+02 
2.221338653564453e+02 
1.876976928710938e+02 
1.917081298828125e+02 
1.854818420410156e+02 
2.028177795410156e+02 
2.147315216064453e+02 
2.209741058349609e+02 
2.200979766845703e+02 
1.835697326660156e+02 
1.951030426025391e+02 
2.010409088134766e+02 
1.942217559814453e+02 
2.196521148681641e+02 
2.197847442626953e+02 
2.646266784667969e+02 
2.648174438476562e+02 
2.349048309326172e+02 
2.656179504394531e+02 
2.660250854492188e+02 
2.268139190673828e+02 
2.359046936035156e+02 
2.275427398681641e+02 
2.658410034179688e+02 
2.658773498535156e+02 
2.236921081542969e+02 
2.154001770019531e+02 
2.642025756835938e+02 
2.707374572753906e+02 
2.626195373535156e+02 
2.156569519042969e+02 
2.238404541015625e+02 
2.158743743896484e+02 
2.612614746093750e+02 
2.682211608886719e+02 
2.603605346679688e+02 
2.152301635742188e+02 
2.218211212158203e+02 
2.133798675537109e+02 
2.586440124511719e+02 
2.641169128417969e+02 
2.565695495605469e+02 
2.749955139160156e+02 
2.120681304931641e+02 
2.191317901611328e+02 
2.110111846923828e+02 
2.289456481933594e+02 
2.549190826416016e+02 
2.660882568359375e+02 
2.732690734863281e+02 
2.652579956054688e+02 
2.092495117187500e+02 
2.191839752197266e+02 
2.248030395507812e+02 
2.173661956787109e+02 
2.649135742187500e+02 
2.713990478515625e+02 
2.641591186523438e+02 
2.156575317382812e+02 
2.225457763671875e+02 
2.145853881835938e+02 
2.344214630126953e+02 
2.629109802246094e+02 
2.685538940429688e+02 
2.613590698242188e+02 
2.140359344482422e+02 
2.258780670166016e+02 
2.317374877929688e+02 
2.246389007568359e+02 
2.603812866210938e+02 
2.673356018066406e+02 
2.597807312011719e+02 
2.800198974609375e+02 
2.230406188964844e+02 
2.295722198486328e+02 
2.218942413330078e+02 
2.594244689941406e+02 
2.722339172363281e+02 
2.801536254882812e+02 
2.723474426269531e+02 
2.212925415039062e+02 
2.288985748291016e+02 
2.209020996093750e+02 
2.724674682617188e+02 
2.803606872558594e+02 
2.725718688964844e+02 
2.208448638916016e+02 
2.290158386230469e+02 
2.209521636962891e+02 
2.727485656738281e+02 
2.810691223144531e+02 
2.730491333007812e+02 
2.210581207275391e+02 
2.292084503173828e+02 
2.211527709960938e+02 
2.736423034667969e+02 
2.827451171875000e+02 
2.744830627441406e+02 
2.213349456787109e+02 
2.299785308837891e+02 
2.216807708740234e+02 
2.752669677734375e+02 
2.830771484375000e+02 
2.753169250488281e+02 
2.222965393066406e+02 
2.316169586181641e+02 
2.232792510986328e+02 
2.749810791015625e+02 
2.805504760742188e+02 
2.729899291992188e+02 
2.238751068115234e+02 
2.317366638183594e+02 
2.239019317626953e+02 
2.715032043457031e+02 
2.784738159179688e+02 
2.705281677246094e+02 
2.241103210449219e+02 
2.301755371093750e+02 
2.230809936523438e+02 
2.697631530761719e+02 
2.763070373535156e+02 
2.689756469726562e+02 
2.212214813232422e+02 
2.282160491943359e+02 
2.200891571044922e+02 
2.672251892089844e+02 
2.703611755371094e+02 
2.642609558105469e+02 
2.192167816162109e+02 
2.261048278808594e+02 
2.185901641845703e+02 
2.617447814941406e+02 
2.654718627929688e+02 
2.592088317871094e+02 
2.170088500976562e+02 
2.199398651123047e+02 
2.141266479492188e+02 
2.567947692871094e+02 
2.617896118164062e+02 
2.549916381835938e+02 
2.111248779296875e+02 
2.152505187988281e+02 
2.086560668945312e+02 
2.530187377929688e+02 
2.582145996093750e+02 
2.512502899169922e+02 
2.061788787841797e+02 
2.107217559814453e+02 
2.039320373535156e+02 
2.500567321777344e+02 
2.526771850585938e+02 
2.468708801269531e+02 
2.023460235595703e+02 
2.072602844238281e+02 
2.002777252197266e+02 
2.427736968994141e+02 
2.458547210693359e+02 
2.393056335449219e+02 
1.987218780517578e+02 
2.044427490234375e+02 
1.978218536376953e+02 
2.361097106933594e+02 
2.399476318359375e+02 
2.330397186279297e+02 
1.946581115722656e+02 
1.969038848876953e+02 
1.905400085449219e+02 
2.305548095703125e+02 
2.361007995605469e+02 
2.286042633056641e+02 
1.870989837646484e+02 
1.906924133300781e+02 
1.838594970703125e+02 
2.273352966308594e+02 
2.349583282470703e+02 
2.267867431640625e+02 
1.809521636962891e+02 
1.861345977783203e+02 
1.784287414550781e+02 
2.264193572998047e+02 
2.341941528320312e+02 
2.258931732177734e+02 
1.768000335693359e+02 
1.845299377441406e+02 
1.761070556640625e+02 
2.251180114746094e+02 
2.322004852294922e+02 
2.242780761718750e+02 
1.720323181152344e+02 
1.632378692626953e+02 
2.236769104003906e+02 
2.310241088867188e+02 
2.231356506347656e+02 
1.635115203857422e+02 
1.706732177734375e+02 
1.626644897460938e+02 
2.182342987060547e+02 
2.101116180419922e+02 
1.614344177246094e+02 
1.682847137451172e+02 
1.602413635253906e+02 
2.104564819335938e+02 
2.197875671386719e+02 
2.112458953857422e+02 
1.595910949707031e+02 
1.676791381835938e+02 
1.591015625000000e+02 
2.123358154296875e+02 
2.223312072753906e+02 
2.134904327392578e+02 
1.595455932617188e+02 
1.695203399658203e+02 
1.604289855957031e+02 
2.137732391357422e+02 
2.222999572753906e+02 
2.135981597900391e+02 
1.617626953125000e+02 
1.724599914550781e+02 
1.630812377929688e+02 
2.134679565429688e+02 
2.224810943603516e+02 
2.135417327880859e+02 
2.355151519775391e+02 
1.639402313232422e+02 
1.726856842041016e+02 
1.638527374267578e+02 
2.139797363281250e+02 
2.271512145996094e+02 
2.377047424316406e+02 
2.283118743896484e+02 
1.637321929931641e+02 
1.729861755371094e+02 
1.638701324462891e+02 
2.297295379638672e+02 
2.413832244873047e+02 
2.316169586181641e+02 
1.642607727050781e+02 
1.745329589843750e+02 
1.650198059082031e+02 
2.337950744628906e+02 
2.431263885498047e+02 
2.365862731933594e+02 
1.665210418701172e+02 
1.780864562988281e+02 
1.681833648681641e+02 
1.929751129150391e+02 
2.361707763671875e+02 
2.351778717041016e+02 
1.707390441894531e+02 
1.853784179687500e+02 
1.986784210205078e+02 
2.031977691650391e+02 
1.973627471923828e+02 
2.346486968994141e+02 
2.342803955078125e+02 
1.963251190185547e+02 
2.087066802978516e+02 
2.083236999511719e+02 
2.340625610351562e+02 
2.338489837646484e+02 
2.081070709228516e+02 
2.208779602050781e+02 
2.271100463867188e+02 
2.332435150146484e+02 
2.202857971191406e+02 
2.324041290283203e+02 
2.194499206542969e+02 
2.255791015625000e+02 
2.318779907226562e+02 
2.188994445800781e+02 
2.317397766113281e+02 
2.187555541992188e+02 
2.252497863769531e+02 
2.316473541259766e+02 
2.186643524169922e+02 
2.318185577392578e+02 
2.188418884277344e+02 
2.255576019287109e+02 
2.323886413574219e+02 
2.194308776855469e+02 
2.327584381103516e+02 
2.203616027832031e+02 
2.252686462402344e+02 
2.303153533935547e+02 
2.178525543212891e+02 
2.350551605224609e+02 
2.406005401611328e+02 
2.386029052734375e+02 
2.156494598388672e+02 
2.133599395751953e+02 
2.179560241699219e+02 
2.371575469970703e+02 
2.361834869384766e+02 
2.116677703857422e+02 
2.175363922119141e+02 
2.233211212158203e+02 
2.293416290283203e+02 
2.334673156738281e+02 
2.212093505859375e+02 
2.352838439941406e+02 
2.299711608886719e+02 
2.175159912109375e+02 
2.222026672363281e+02 
2.271641693115234e+02 
2.145460662841797e+02 
2.249862213134766e+02 
2.122337188720703e+02 
2.176851959228516e+02 
2.232577819824219e+02 
2.104353027343750e+02 
2.349583129882812e+02 
2.320710601806641e+02 
2.091719360351562e+02 
2.134692535400391e+02 
2.197927398681641e+02 
2.241459197998047e+02 
2.287846832275391e+02 
2.163199462890625e+02 
2.303230590820312e+02 
2.261693267822266e+02 
2.135428314208984e+02 
2.187233734130859e+02 
2.241261291503906e+02 
2.113623962402344e+02 
2.293711242675781e+02 
2.354658355712891e+02 
2.344384918212891e+02 
2.097777557373047e+02 
2.086500091552734e+02 
2.115456542968750e+02 
2.310894317626953e+02 
2.281223297119141e+02 
2.064769439697266e+02 
2.094568176269531e+02 
2.156134490966797e+02 
2.205530700683594e+02 
2.257136535644531e+02 
2.130482025146484e+02 
2.267166137695312e+02 
2.237073669433594e+02 
2.109298248291016e+02 
2.164405822753906e+02 
2.221059417724609e+02 
2.092393341064453e+02 
2.209595184326172e+02 
2.080378570556641e+02 
2.140152435302734e+02 
2.200029754638672e+02 
2.070721588134766e+02 
2.254593963623047e+02 
2.304090881347656e+02 
2.287249755859375e+02 
2.055800170898438e+02 
2.036766204833984e+02 
2.084684448242188e+02 
2.277528991699219e+02 
2.270226898193359e+02 
2.025769958496094e+02 
2.099442596435547e+02 
2.144305725097656e+02 
2.203659973144531e+02 
2.264512176513672e+02 
2.137911834716797e+02 
2.271367340087891e+02 
2.264208068847656e+02 
2.136893157958984e+02 
2.200429840087891e+02 
2.263140869140625e+02 
2.135176391601562e+02 
2.248930206298828e+02 
2.127430725097656e+02 
2.180562591552734e+02 
2.233817901611328e+02 
2.113192291259766e+02 
2.345129852294922e+02 
2.331826782226562e+02 
2.102174072265625e+02 
2.082719421386719e+02 
2.321336059570312e+02 
2.313980407714844e+02 
2.071101074218750e+02 
2.062490081787109e+02 
2.309656829833984e+02 
2.302602996826172e+02 
2.058348846435547e+02 
2.048698730468750e+02 
2.287515869140625e+02 
2.274412689208984e+02 
2.033128662109375e+02 
2.018945770263672e+02 
2.264071807861328e+02 
2.235038909912109e+02 
2.007227020263672e+02 
2.113949432373047e+02 
2.157483367919922e+02 
2.202965087890625e+02 
2.080714416503906e+02 
2.177636718750000e+02 
2.054067077636719e+02 
2.104514312744141e+02 
2.154982147216797e+02 
2.031883697509766e+02 
2.136242218017578e+02 
2.012302093505859e+02 
2.067524414062500e+02 
2.125279998779297e+02 
2.000664367675781e+02 
2.120395050048828e+02 
1.995820465087891e+02 
2.055964202880859e+02 
2.117773132324219e+02 
1.993235778808594e+02 
2.246846618652344e+02 
2.252501068115234e+02 
1.997355194091797e+02 
2.003064727783203e+02 
2.258507843017578e+02 
2.262027130126953e+02 
2.008694458007812e+02 
2.136687164306641e+02 
2.199947967529297e+02 
2.263143157958984e+02 
2.137756805419922e+02 
2.350233459472656e+02 
2.263201599121094e+02 
2.474796600341797e+02 
2.137828826904297e+02 
2.200336303710938e+02 
2.262964324951172e+02 
2.137592773437500e+02 
2.170933685302734e+02 
2.388526458740234e+02 
2.474280853271484e+02 
2.388270263671875e+02 
2.137315368652344e+02 
2.137043609619141e+02 
2.388114318847656e+02 
2.388247375488281e+02 
2.136853485107422e+02 
2.136938934326172e+02 
2.389068145751953e+02 
2.390851593017578e+02 
2.137687530517578e+02 
2.139409027099609e+02 
2.393391265869141e+02 
2.365421752929688e+02 
2.083165130615234e+02 
2.141900024414062e+02 
2.120794219970703e+02 
2.325946502685547e+02 
2.290458831787109e+02 
1.992283477783203e+02 
2.078349456787109e+02 
2.041172943115234e+02 
2.255526428222656e+02 
2.223212890625000e+02 
1.921972656250000e+02 
2.005942840576172e+02 
1.971300506591797e+02 
2.196501159667969e+02 
2.170530853271484e+02 
1.942664184570312e+02 
1.916711578369141e+02 
2.147356719970703e+02 
2.187374114990234e+02 
2.131775512695312e+02 
1.891677398681641e+02 
1.928289337158203e+02 
2.002812347412109e+02 
2.062269439697266e+02 
2.123980560302734e+02 
1.994542999267578e+02 
2.248755493164062e+02 
2.244451293945312e+02 
1.989856262207031e+02 
1.985434570312500e+02 
2.245949859619141e+02 
2.291968688964844e+02 
2.232742614746094e+02 
1.987121582031250e+02 
2.047846069335938e+02 
2.110452575683594e+02 
2.153683776855469e+02 
2.198084411621094e+02 
2.074344787597656e+02 
2.236689147949219e+02 
2.169436340332031e+02 
2.043953399658203e+02 
2.094772491455078e+02 
2.148260345458984e+02 
2.021461029052734e+02 
2.057214202880859e+02 
2.239318084716797e+02 
2.289235382080078e+02 
2.214257812500000e+02 
1.995392456054688e+02 
2.090411376953125e+02 
2.141316070556641e+02 
2.192475128173828e+02 
2.068961791992188e+02 
2.112030944824219e+02 
2.301177978515625e+02 
2.364545288085938e+02 
2.288014831542969e+02 
2.051718444824219e+02 
2.037186584472656e+02 
2.276303863525391e+02 
2.334588775634766e+02 
2.263659973144531e+02 
2.022984771728516e+02 
2.080110168457031e+02 
2.135932006835938e+02 
2.192436370849609e+02 
2.248793792724609e+02 
2.121406097412109e+02 
2.359227447509766e+02 
2.345125579833984e+02 
2.103981781005859e+02 
2.155054321289062e+02 
2.216421966552734e+02 
2.275537261962891e+02 
2.336385345458984e+02 
2.207029418945312e+02 
2.333536224365234e+02 
2.397473297119141e+02 
2.457650451660156e+02 
2.454398193359375e+02 
2.198811187744141e+02 
2.195177001953125e+02 
2.218659667968750e+02 
2.457658538818359e+02 
2.462727355957031e+02 
2.198621063232422e+02 
2.277470397949219e+02 
2.333250427246094e+02 
2.401144866943359e+02 
2.469078979492188e+02 
2.339437561035156e+02 
2.457698516845703e+02 
2.476864624023438e+02 
2.347415618896484e+02 
2.416189422607422e+02 
2.459366455078125e+02 
2.337872772216797e+02 
2.429068298339844e+02 
2.305983123779297e+02 
2.354429931640625e+02 
2.405405883789062e+02 
2.281049499511719e+02 
2.386886596679688e+02 
2.262257537841797e+02 
2.315505523681641e+02 
2.370014190673828e+02 
2.244814453125000e+02 
2.358212890625000e+02 
2.231776733398438e+02 
2.290699768066406e+02 
2.351275634765625e+02 
2.224030914306641e+02 
2.422271728515625e+02 
2.471729736328125e+02 
2.469063568115234e+02 
2.216516876220703e+02 
2.212578887939453e+02 
2.248057708740234e+02 
2.465671997070312e+02 
2.461336059570312e+02 
2.208795471191406e+02 
2.204273681640625e+02 
2.457793121337891e+02 
2.456261291503906e+02 
2.200543975830078e+02 
2.276768493652344e+02 
2.327563781738281e+02 
2.392279510498047e+02 
2.457435150146484e+02 
2.328787078857422e+02 
2.453982238769531e+02 
2.460132751464844e+02 
2.331598205566406e+02 
2.397818298339844e+02 
2.464151611328125e+02 
2.335762176513672e+02 
2.468960418701172e+02 
2.340789642333984e+02 
2.408588562011719e+02 
2.476432037353516e+02 
2.348302917480469e+02 
2.612905273437500e+02 
2.620407714843750e+02 
2.356539154052734e+02 
2.364758911132812e+02 
2.625495300292969e+02 
2.630854492187500e+02 
2.371295166015625e+02 
2.377027740478516e+02 
2.637023925781250e+02 
2.644825744628906e+02 
2.384247589111328e+02 
2.392202758789062e+02 
2.654452819824219e+02 
2.667274475097656e+02 
2.402652130126953e+02 
2.415937652587891e+02 
2.679129028320312e+02 
2.688611450195312e+02 
2.428759613037109e+02 
2.435369110107422e+02 
2.685523376464844e+02 
2.679244995117188e+02 
2.432062530517578e+02 
2.426460876464844e+02 
2.676513671875000e+02 
2.757802429199219e+02 
2.674822998046875e+02 
2.423300781250000e+02 
2.506513977050781e+02 
2.548038482666016e+02 
2.610268249511719e+02 
2.673139953613281e+02 
2.546508178710938e+02 
2.756439819335938e+02 
2.673256530761719e+02 
2.883156433105469e+02 
2.546555480957031e+02 
2.608757934570312e+02 
2.671181030273438e+02 
2.545077972412109e+02 
2.575654907226562e+02 
2.799155883789062e+02 
2.883759460449219e+02 
2.799154357910156e+02 
2.547438964843750e+02 
2.673526000976562e+02 
2.736251831054688e+02 
2.787263793945312e+02 
2.663763122558594e+02 
2.705227966308594e+02 
2.891349182128906e+02 
2.940040893554688e+02 
2.870053710937500e+02 
2.642981567382812e+02 
2.619498901367188e+02 
2.850093688964844e+02 
2.963016662597656e+02 
2.955076904296875e+02 
2.597627258300781e+02 
2.582106018066406e+02 
2.950117187500000e+02 
2.943427734375000e+02 
2.573055419921875e+02 
2.649798278808594e+02 
2.695672302246094e+02 
2.689605712890625e+02 
2.936339111328125e+02 
3.004467468261719e+02 
3.055401916503906e+02 
3.047434082031250e+02 
2.632294921875000e+02 
2.681996765136719e+02 
2.672895812988281e+02 
2.982237548828125e+02 
3.039113769531250e+02 
3.026079101562500e+02 
2.664466552734375e+02 
2.727353515625000e+02 
2.783574218750000e+02 
2.770407409667969e+02 
2.954116210937500e+02 
3.011926574707031e+02 
3.001378479003906e+02 
2.697833557128906e+02 
2.755228271484375e+02 
2.744223327636719e+02 
2.991904296875000e+02 
2.986152954101562e+02 
2.733759460449219e+02 
2.796505737304688e+02 
2.856659851074219e+02 
2.919912414550781e+02 
2.983894653320312e+02 
2.854190673828125e+02 
2.976303710937500e+02 
2.970243225097656e+02 
2.793051757812500e+02 
2.845509338378906e+02 
2.900298767089844e+02 
2.956640930175781e+02 
2.830826110839844e+02 
2.968068237304688e+02 
2.939370422363281e+02 
2.760729980468750e+02 
2.812844238281250e+02 
2.868523559570312e+02 
2.925874633789062e+02 
2.798864440917969e+02 
2.933555297851562e+02 
2.913276977539062e+02 
2.731480407714844e+02 
2.786111755371094e+02 
2.843435668945312e+02 
2.902400817871094e+02 
2.774445800781250e+02 
2.906610107421875e+02 
2.890487976074219e+02 
2.762453613281250e+02 
2.820987854003906e+02 
2.881234130859375e+02 
2.752787475585938e+02 
2.861574401855469e+02 
2.738043823242188e+02 
2.789333190917969e+02 
2.842633056640625e+02 
2.718088378906250e+02 
2.828006896972656e+02 
2.702572937011719e+02 
2.758949890136719e+02 
2.816766967773438e+02 
2.690222778320312e+02 
2.932639770507812e+02 
2.910325317382812e+02 
2.678270568847656e+02 
2.786851501464844e+02 
2.837882690429688e+02 
2.890691223144531e+02 
2.766577453613281e+02 
2.873135070800781e+02 
2.749236755371094e+02 
2.800611877441406e+02 
2.851452941894531e+02 
2.726379089355469e+02 
2.958348388671875e+02 
2.943855590820312e+02 
2.706068115234375e+02 
2.817099304199219e+02 
2.873361206054688e+02 
2.930567932128906e+02 
2.803363647460938e+02 
3.029002990722656e+02 
3.005278930664062e+02 
2.785060424804688e+02 
2.883982238769531e+02 
2.934334106445312e+02 
2.986567687988281e+02 
2.864528808593750e+02 
3.096568908691406e+02 
3.088525695800781e+02 
2.850712585449219e+02 
2.841286010742188e+02 
3.081840820312500e+02 
3.080030822753906e+02 
2.834471740722656e+02 
2.832756958007812e+02 
3.083389587402344e+02 
3.090239868164062e+02 
2.835546264648438e+02 
2.841894531250000e+02 
3.098255920410156e+02 
3.109729309082031e+02 
2.849668884277344e+02 
2.860468139648438e+02 
3.124592285156250e+02 
3.133267211914062e+02 
2.873579406738281e+02 
2.873809509277344e+02 
3.134468078613281e+02 
3.137144775390625e+02 
2.875003051757812e+02 
2.877852783203125e+02 
3.006379394531250e+02 
2.876709899902344e+02 
2.939103088378906e+02 
3.002550048828125e+02 
2.872767639160156e+02 
3.000186462402344e+02 
2.870374145507812e+02 
2.935701293945312e+02 
2.990104675292969e+02 
2.867033386230469e+02 
2.959356079101562e+02 
2.772275085449219e+02 
2.710867004394531e+02 
2.931080627441406e+02 
2.949172363281250e+02 
2.905876464843750e+02 
2.680126953125000e+02 
2.717633666992188e+02 
2.652970581054688e+02 
2.884819641113281e+02 
2.897646789550781e+02 
2.865241699218750e+02 
2.630636901855469e+02 
2.678583374023438e+02 
2.610335083007812e+02 
2.850314941406250e+02 
2.859656066894531e+02 
2.841253356933594e+02 
2.593938903808594e+02 
2.658525085449219e+02 
2.583974304199219e+02 
2.837429504394531e+02 
2.840953979492188e+02 
2.834886779785156e+02 
2.579926452636719e+02 
2.705904846191406e+02 
2.770420837402344e+02 
2.836220092773438e+02 
2.707008361816406e+02 
2.842099304199219e+02 
2.712882080078125e+02 
2.782166442871094e+02 
2.843515625000000e+02 
2.718570251464844e+02 
2.942699279785156e+02 
2.918407897949219e+02 
2.689966735839844e+02 
2.665399780273438e+02 
2.897988586425781e+02 
2.883273925781250e+02 
2.643151245117188e+02 
2.627013549804688e+02 
2.874352111816406e+02 
2.868394165039062e+02 
2.617152709960938e+02 
2.680751953125000e+02 
2.739469909667969e+02 
2.800637207031250e+02 
2.863054809570312e+02 
2.733694763183594e+02 
2.859371643066406e+02 
2.861707153320312e+02 
2.732103576660156e+02 
2.795752868652344e+02 
2.846337890625000e+02 
2.721626281738281e+02 
2.819496459960938e+02 
2.693420715332031e+02 
2.744670104980469e+02 
2.796357727050781e+02 
2.669933471679688e+02 
2.843715515136719e+02 
2.902838134765625e+02 
2.887992858886719e+02 
2.648035583496094e+02 
2.631754150390625e+02 
2.668340454101562e+02 
2.878829040527344e+02 
2.869117126464844e+02 
2.621399536132812e+02 
2.616329040527344e+02 
2.845946960449219e+02 
2.818382873535156e+02 
2.597045593261719e+02 
2.567306213378906e+02 
2.792648620605469e+02 
2.771141052246094e+02 
2.540482482910156e+02 
2.516851043701172e+02 
2.755101013183594e+02 
2.740549926757812e+02 
2.499510192871094e+02 
2.484336395263672e+02 
2.729774780273438e+02 
2.723672180175781e+02 
2.472100524902344e+02 
2.464982147216797e+02 
2.718134155273438e+02 
2.714830322265625e+02 
2.459189605712891e+02 
2.585143432617188e+02 
2.650618591308594e+02 
2.714573364257812e+02 
2.587947387695312e+02 
2.687008361816406e+02 
2.562693786621094e+02 
2.612683715820312e+02 
2.664754028320312e+02 
2.539132690429688e+02 
2.647606201171875e+02 
2.520794677734375e+02 
2.577252807617188e+02 
2.635535888671875e+02 
2.507782897949219e+02 
2.624286193847656e+02 
2.496407165527344e+02 
2.554543914794922e+02 
2.614500732421875e+02 
2.486158447265625e+02 
2.590181884765625e+02 
2.465757141113281e+02 
2.513626403808594e+02 
2.561166992187500e+02 
2.436366424560547e+02 
2.589902954101562e+02 
2.657793884277344e+02 
2.634687805175781e+02 
2.405101165771484e+02 
2.379403381347656e+02 
2.414120178222656e+02 
2.552210845947266e+02 
2.617370605468750e+02 
2.602359008789062e+02 
2.360192718505859e+02 
2.344819946289062e+02 
2.373793640136719e+02 
2.531441497802734e+02 
2.591744079589844e+02 
2.587606201171875e+02 
2.333046875000000e+02 
2.328453063964844e+02 
2.352328948974609e+02 
2.518686523437500e+02 
2.582338562011719e+02 
2.548891601562500e+02 
2.331094207763672e+02 
2.300991516113281e+02 
2.351199951171875e+02 
2.456561279296875e+02 
2.519515075683594e+02 
2.495958404541016e+02 
2.268581390380859e+02 
2.242229919433594e+02 
2.283540496826172e+02 
2.410848236083984e+02 
2.477268524169922e+02 
2.455991821289062e+02 
2.221650695800781e+02 
2.200192565917969e+02 
2.235102844238281e+02 
2.439684143066406e+02 
2.429278106689453e+02 
2.182040557861328e+02 
2.170398559570312e+02 
2.425782623291016e+02 
2.426434936523438e+02 
2.166482391357422e+02 
2.167153015136719e+02 
2.429522094726562e+02 
2.438650054931641e+02 
2.170556945800781e+02 
2.180179443359375e+02 
2.452641296386719e+02 
2.465161437988281e+02 
2.193972625732422e+02 
2.336196441650391e+02 
2.408484497070312e+02 
2.480913238525391e+02 
2.352064056396484e+02 
2.479895477294922e+02 
2.356454467773438e+02 
2.406551361083984e+02 
2.457419433593750e+02 
2.333126983642578e+02 
2.560996398925781e+02 
2.545358276367188e+02 
2.310783386230469e+02 
2.292697753906250e+02 
2.526904907226562e+02 
2.511698913574219e+02 
2.273491973876953e+02 
2.384180145263672e+02 
2.440063629150391e+02 
2.496345520019531e+02 
2.368706817626953e+02 
2.486037597656250e+02 
2.357609710693359e+02 
2.417438659667969e+02 
2.475836639404297e+02 
2.347007904052734e+02 
2.467776031494141e+02 
2.338370819091797e+02 
2.400736236572266e+02 
2.463624877929688e+02 
2.334011535644531e+02 
2.460821380615234e+02 
2.331117095947266e+02 
2.396720275878906e+02 
2.463883056640625e+02 
2.334258117675781e+02 
2.458448944091797e+02 
2.333003845214844e+02 
2.390950775146484e+02 
2.449831085205078e+02 
2.323751220703125e+02 
2.441618041992188e+02 
2.315732574462891e+02 
2.376322021484375e+02 
2.438853302001953e+02 
2.312790374755859e+02 
2.433142395019531e+02 
2.307969818115234e+02 
2.362920532226562e+02 
2.418451690673828e+02 
2.292400360107422e+02 
2.406173248291016e+02 
2.279539642333984e+02 
2.334596252441406e+02 
2.391646575927734e+02 
2.264019012451172e+02 
2.451053009033203e+02 
2.511452789306641e+02 
2.502166137695312e+02 
2.254350891113281e+02 
2.244299011230469e+02 
2.273211975097656e+02 
2.471045227050781e+02 
2.444946899414062e+02 
2.224545745849609e+02 
2.261749572753906e+02 
2.319697875976562e+02 
2.370361175537109e+02 
2.420053100585938e+02 
2.294671173095703e+02 
2.433005218505859e+02 
2.397991485595703e+02 
2.271177978515625e+02 
2.325278625488281e+02 
2.379877166748047e+02 
2.252767944335938e+02 
2.490070495605469e+02 
2.478229675292969e+02 
2.234638824462891e+02 
2.220982208251953e+02 
2.466566314697266e+02 
2.440561981201172e+02 
2.213633422851562e+02 
2.258307342529297e+02 
2.315396423339844e+02 
2.366542358398438e+02 
2.419239959716797e+02 
2.293174133300781e+02 
2.430224914550781e+02 
2.398049163818359e+02 
2.271371002197266e+02 
2.325669708251953e+02 
2.382104797363281e+02 
2.254305267333984e+02 
2.371079254150391e+02 
2.243152618408203e+02 
2.301931915283203e+02 
2.361222686767578e+02 
2.233273315429688e+02 
2.485549621582031e+02 
2.463263244628906e+02 
2.228970642089844e+02 
2.218510742187500e+02 
2.427826080322266e+02 
2.396771087646484e+02 
2.181297302246094e+02 
2.209082336425781e+02 
2.271534576416016e+02 
2.320592651367188e+02 
2.372020568847656e+02 
2.245337677001953e+02 
2.381703491210938e+02 
2.352858276367188e+02 
2.162764739990234e+02 
2.224945068359375e+02 
2.281107177734375e+02 
2.339199218750000e+02 
2.210361785888672e+02 
2.340004882812500e+02 
2.326752624511719e+02 
2.133590393066406e+02 
2.198049621582031e+02 
2.256290130615234e+02 
2.316131591796875e+02 
2.186814575195312e+02 
2.312990875244141e+02 
2.311918945312500e+02 
2.122143249511719e+02 
2.182292175292969e+02 
2.247212829589844e+02 
2.313558959960938e+02 
2.183850097656250e+02 
2.302663726806641e+02 
2.320563964843750e+02 
2.132494201660156e+02 
2.191098632812500e+02 
2.261208496093750e+02 
2.332151336669922e+02 
2.203030853271484e+02 
2.313199615478516e+02 
2.340817260742188e+02 
2.161928558349609e+02 
2.217193298339844e+02 
2.262803649902344e+02 
2.308044586181641e+02 
2.185258331298828e+02 
2.328432617187500e+02 
2.280522460937500e+02 
2.098876037597656e+02 
2.155860748291016e+02 
2.205986328125000e+02 
2.258443298339844e+02 
2.132185363769531e+02 
2.269986877441406e+02 
2.238329315185547e+02 
2.054431915283203e+02 
2.112052764892578e+02 
2.165064697265625e+02 
2.219762420654297e+02 
2.092529602050781e+02 
2.228073577880859e+02 
2.207657623291016e+02 
2.027190704345703e+02 
2.079681549072266e+02 
2.140329284667969e+02 
2.202891540527344e+02 
2.074342651367188e+02 
2.203138732910156e+02 
2.202467346191406e+02 
1.945017242431641e+02 
2.204729156494141e+02 
2.211278076171875e+02 
1.947246856689453e+02 
1.953416290283203e+02 
2.209609832763672e+02 
2.202510681152344e+02 
1.951716766357422e+02 
2.014481201171875e+02 
2.073328247070312e+02 
2.135881347656250e+02 
2.198951568603516e+02 
2.069576568603516e+02 
2.193737335205078e+02 
2.196652679443359e+02 
2.067093505859375e+02 
2.129407043457031e+02 
2.169989166259766e+02 
2.046902160644531e+02 
2.190694274902344e+02 
2.134393463134766e+02 
2.009124603271484e+02 
2.056192932128906e+02 
2.106214294433594e+02 
1.979162597656250e+02 
2.012432861328125e+02 
2.151180114746094e+02 
2.085749359130859e+02 
1.957376708984375e+02 
2.014045867919922e+02 
2.073236389160156e+02 
1.944030761718750e+02 
1.969352416992188e+02 
2.138947753906250e+02 
2.067604827880859e+02 
1.938276824951172e+02 
2.000836029052734e+02 
2.065033264160156e+02 
1.935700225830078e+02 
1.956272125244141e+02 
2.199309844970703e+02 
2.211820983886719e+02 
1.941240692138672e+02 
1.955399932861328e+02 
2.231827850341797e+02 
2.259133605957031e+02 
1.978003387451172e+02 
2.133525543212891e+02 
2.204912261962891e+02 
2.269976959228516e+02 
2.140142822265625e+02 
2.269942932128906e+02 
2.140102233886719e+02 
2.204922332763672e+02 
2.269991149902344e+02 
2.140153656005859e+02 
2.399790802001953e+02 
2.399826965332031e+02 
2.140102233886719e+02 
2.140157318115234e+02 
2.379344024658203e+02 
2.360064086914062e+02 
2.124659423828125e+02 
2.103048248291016e+02 
2.343784484863281e+02 
2.331889038085938e+02 
2.086814727783203e+02 
2.073460235595703e+02 
2.326305999755859e+02 
2.322710723876953e+02 
2.067435455322266e+02 
2.137403869628906e+02 
2.193158874511719e+02 
2.258447875976562e+02 
2.325523986816406e+02 
2.196140289306641e+02 
2.316212463378906e+02 
2.332087249755859e+02 
2.202821044921875e+02 
2.271700439453125e+02 
2.340342559814453e+02 
2.211283874511719e+02 
2.343088836669922e+02 
2.214178161621094e+02 
2.278840637207031e+02 
2.343178253173828e+02 
2.214293823242188e+02 
2.342263183593750e+02 
2.213446350097656e+02 
2.276785583496094e+02 
2.339554290771484e+02 
2.211024475097656e+02 
2.335332946777344e+02 
2.206865081787109e+02 
2.268772430419922e+02 
2.331451721191406e+02 
2.202944183349609e+02 
2.329002075195312e+02 
2.200411834716797e+02 
2.264805755615234e+02 
2.330479125976562e+02 
2.201617889404297e+02 
2.332507476806641e+02 
2.203425750732422e+02 
2.270526580810547e+02 
2.336406707763672e+02 
2.206819610595703e+02 
2.468798522949219e+02 
2.449736480712891e+02 
2.209585876464844e+02 
2.199695129394531e+02 
2.427697143554688e+02 
2.408599700927734e+02 
2.174769592285156e+02 
2.281367492675781e+02 
2.335687866210938e+02 
2.384094848632812e+02 
2.262424926757812e+02 
2.414743041992188e+02 
2.474374847412109e+02 
2.447091369628906e+02 
2.227494506835938e+02 
2.196840667724609e+02 
2.245817108154297e+02 
2.420562133789062e+02 
2.395779571533203e+02 
2.169052886962891e+02 
2.142413330078125e+02 
2.371498413085938e+02 
2.339603424072266e+02 
2.119165191650391e+02 
2.091638336181641e+02 
2.312617492675781e+02 
2.290542297363281e+02 
2.063387145996094e+02 
2.038137512207031e+02 
2.273667907714844e+02 
2.386237030029297e+02 
2.430069274902344e+02 
2.376284027099609e+02 
2.019694519042969e+02 
2.003566894531250e+02 
2.336209106445312e+02 
2.302362823486328e+02 
1.993073883056641e+02 
1.970028076171875e+02 
2.270854339599609e+02 
2.244828186035156e+02 
1.930116271972656e+02 
1.897620391845703e+02 
2.226083831787109e+02 
2.214334411621094e+02 
1.867829132080078e+02 
1.845195159912109e+02 
2.203814086914062e+02 
2.196770324707031e+02 
1.830371551513672e+02 
1.819710235595703e+02 
2.195542449951172e+02 
2.198687438964844e+02 
1.810105743408203e+02 
1.882268371582031e+02 
1.936843872070312e+02 
1.939633789062500e+02 
2.202568664550781e+02 
2.213210906982422e+02 
1.893458251953125e+02 
1.943887634277344e+02 
1.955649566650391e+02 
2.227132720947266e+02 
2.240289611816406e+02 
1.918959197998047e+02 
1.969316406250000e+02 
1.982702941894531e+02 
2.248468017578125e+02 
2.249203186035156e+02 
1.927436523437500e+02 
1.989016113281250e+02 
1.989708557128906e+02 
2.253231201171875e+02 
2.258330230712891e+02 
1.932341766357422e+02 
1.993692626953125e+02 
1.998764801025391e+02 
2.256466827392578e+02 
2.257561798095703e+02 
1.933363800048828e+02 
1.996810760498047e+02 
1.997895355224609e+02 
2.250576477050781e+02 
2.309317626953125e+02 
2.356244964599609e+02 
2.334563293457031e+02 
1.934822540283203e+02 
1.996953277587891e+02 
1.991145019531250e+02 
2.261623077392578e+02 
2.311539306640625e+02 
2.290947265625000e+02 
1.919383392333984e+02 
1.965804901123047e+02 
1.940419921875000e+02 
2.219391479492188e+02 
2.271251220703125e+02 
2.257360687255859e+02 
1.867563629150391e+02 
1.918354644775391e+02 
1.895651550292969e+02 
2.187812957763672e+02 
2.244797058105469e+02 
2.232523803710938e+02 
1.825720062255859e+02 
1.877385406494141e+02 
1.863746185302734e+02 
2.161568298339844e+02 
2.223750457763672e+02 
2.213471221923828e+02 
1.791669158935547e+02 
1.848159179687500e+02 
1.838433380126953e+02 
2.209113159179688e+02 
2.206969299316406e+02 
1.766788635253906e+02 
1.825697784423828e+02 
1.820452880859375e+02 
2.209323577880859e+02 
2.216431427001953e+02 
1.758636474609375e+02 
1.817976837158203e+02 
1.820221557617188e+02 
2.227388458251953e+02 
2.225673980712891e+02 
1.769153442382812e+02 
1.828043365478516e+02 
1.839472351074219e+02 
2.206831665039062e+02 
2.276523742675781e+02 
2.320610351562500e+02 
2.311404113769531e+02 
1.799144744873047e+02 
1.853387756347656e+02 
1.918728637695312e+02 
1.958773040771484e+02 
1.945692596435547e+02 
2.304028778076172e+02 
2.300727081298828e+02 
1.898264465332031e+02 
1.935292510986328e+02 
1.928950958251953e+02 
2.303396759033203e+02 
2.303147125244141e+02 
1.893205566406250e+02 
1.925369262695312e+02 
2.016952362060547e+02 
2.052047271728516e+02 
2.052264404296875e+02 
2.306871032714844e+02 
2.286449890136719e+02 
2.009501495361328e+02 
2.055949707031250e+02 
2.038179168701172e+02 
2.253737792968750e+02 
2.227287902832031e+02 
1.937515869140625e+02 
2.003977508544922e+02 
1.974672088623047e+02 
2.205695495605469e+02 
2.189492797851562e+02 
1.887007141113281e+02 
1.950729217529297e+02 
1.932280120849609e+02 
2.178820495605469e+02 
2.172568664550781e+02 
1.860917053222656e+02 
1.920193634033203e+02 
1.913778381347656e+02 
2.168986663818359e+02 
2.172883911132812e+02 
1.909860687255859e+02 
1.914082641601562e+02 
2.179544982910156e+02 
2.258387756347656e+02 
2.318801879882812e+02 
2.305230255126953e+02 
1.920851593017578e+02 
1.931285858154297e+02 
2.204266967773438e+02 
2.279005432128906e+02 
2.255849456787109e+02 
1.924691772460938e+02 
1.897316589355469e+02 
2.236366882324219e+02 
2.217803955078125e+02 
1.871899719238281e+02 
1.850881042480469e+02 
2.202374114990234e+02 
2.193884277343750e+02 
1.832241058349609e+02 
1.877389221191406e+02 
1.815030364990234e+02 
2.192382812500000e+02 
2.192786865234375e+02 
1.804770507812500e+02 
1.869585266113281e+02 
1.802895812988281e+02 
1.803350982666016e+02 
1.806857604980469e+02 
2.742994384765625e+02 
2.697514953613281e+02 
2.736578979492188e+02 
2.728122863769531e+02 
2.229335784912109e+02 
2.690407714843750e+02 
2.725369262695312e+02 
2.724314880371094e+02 
2.231603546142578e+02 
2.235056610107422e+02 
2.690390014648438e+02 
2.724093322753906e+02 
2.720756225585938e+02 
2.201718597412109e+02 
2.231535644531250e+02 
2.229774475097656e+02 
2.658171691894531e+02 
2.705426330566406e+02 
2.693162841796875e+02 
2.198180389404297e+02 
2.229796752929688e+02 
2.223678741455078e+02 
2.557013854980469e+02 
2.159926910400391e+02 
2.205086822509766e+02 
2.190765686035156e+02 
2.548215637207031e+02 
2.530451202392578e+02 
2.139474487304688e+02 
2.179904174804688e+02 
2.171815338134766e+02 
2.516121063232422e+02 
2.575281677246094e+02 
2.502331848144531e+02 
2.151211090087891e+02 
2.134197082519531e+02 
2.493502960205078e+02 
2.565305480957031e+02 
2.488545532226562e+02 
2.119291534423828e+02 
2.108861541748047e+02 
2.482959594726562e+02 
2.545868225097656e+02 
2.478957519531250e+02 
2.104445800781250e+02 
2.174883575439453e+02 
2.099160003662109e+02 
2.465162506103516e+02 
2.525514831542969e+02 
2.456259002685547e+02 
2.093673553466797e+02 
2.147064971923828e+02 
2.079559326171875e+02 
2.449803924560547e+02 
2.518402557373047e+02 
2.445997619628906e+02 
2.647740173339844e+02 
2.068506927490234e+02 
2.191143646240234e+02 
2.187028350830078e+02 
2.445380859375000e+02 
2.576232299804688e+02 
2.650417785644531e+02 
2.577425842285156e+02 
2.186411895751953e+02 
2.187716369628906e+02 
2.578827514648438e+02 
2.653861389160156e+02 
2.580263061523438e+02 
2.189118041992188e+02 
2.190336151123047e+02 
2.583842773437500e+02 
2.665108947753906e+02 
2.589407653808594e+02 
2.192105712890625e+02 
2.271685028076172e+02 
2.324972839355469e+02 
2.330608367919922e+02 
2.597865905761719e+02 
2.679075622558594e+02 
2.605968017578125e+02 
2.288111724853516e+02 
2.339590911865234e+02 
2.346966400146484e+02 
2.598805236816406e+02 
2.655269775390625e+02 
2.580303344726562e+02 
2.291508026123047e+02 
2.347130432128906e+02 
2.330458526611328e+02 
2.563192749023438e+02 
2.674363708496094e+02 
2.665769958496094e+02 
2.262014465332031e+02 
2.312385101318359e+02 
2.295752563476562e+02 
2.661014709472656e+02 
2.655054321289062e+02 
2.238590393066406e+02 
2.285451049804688e+02 
2.280054016113281e+02 
2.650352783203125e+02 
2.624613647460938e+02 
2.224318695068359e+02 
2.272080993652344e+02 
2.266187744140625e+02 
2.532265472412109e+02 
2.473131866455078e+02 
2.177137603759766e+02 
2.245595855712891e+02 
2.218273773193359e+02 
2.450025024414062e+02 
2.484933776855469e+02 
2.425166625976562e+02 
2.126558227539062e+02 
2.195293884277344e+02 
2.170211791992188e+02 
2.405923767089844e+02 
2.446218414306641e+02 
2.384639587402344e+02 
2.083674163818359e+02 
2.148844604492188e+02 
2.129845581054688e+02 
2.366163635253906e+02 
2.415342102050781e+02 
2.352878265380859e+02 
2.045852203369141e+02 
2.109207611083984e+02 
2.095236358642578e+02 
2.317764739990234e+02 
2.330678253173828e+02 
2.274008636474609e+02 
1.955880889892578e+02 
2.236937561035156e+02 
2.264207458496094e+02 
2.203522796630859e+02 
1.912574310302734e+02 
1.868357543945312e+02 
2.170608825683594e+02 
2.214519195556641e+02 
2.144895172119141e+02 
1.832291717529297e+02 
1.799571380615234e+02 
2.126811828613281e+02 
2.188497467041016e+02 
2.112929840087891e+02 
1.768471832275391e+02 
1.746369171142578e+02 
2.104535980224609e+02 
2.177837524414062e+02 
2.100399932861328e+02 
1.731230926513672e+02 
1.722404022216797e+02 
2.092688903808594e+02 
2.162878723144531e+02 
2.084083862304688e+02 
1.673408813476562e+02 
1.717886962890625e+02 
1.711617126464844e+02 
2.077530517578125e+02 
2.152569274902344e+02 
2.073108825683594e+02 
1.577841339111328e+02 
2.021751098632812e+02 
1.942454376220703e+02 
1.570488128662109e+02 
1.564077301025391e+02 
1.943553314208984e+02 
2.029952697753906e+02 
1.947628326416016e+02 
1.559461212158203e+02 
1.558924102783203e+02 
1.954827575683594e+02 
2.048893127441406e+02 
1.963206176757812e+02 
1.563649597167969e+02 
1.655666351318359e+02 
1.699070434570312e+02 
1.709073638916016e+02 
1.969291534423828e+02 
2.051546325683594e+02 
1.969999847412109e+02 
1.675447845458984e+02 
1.715150146484375e+02 
1.715663909912109e+02 
1.967936859130859e+02 
2.049460144042969e+02 
1.966370239257812e+02 
1.672814178466797e+02 
1.713723602294922e+02 
1.712230377197266e+02 
1.966794128417969e+02 
2.057182006835938e+02 
1.971190338134766e+02 
2.192041473388672e+02 
1.674960479736328e+02 
1.712783203125000e+02 
1.717514953613281e+02 
1.977713470458984e+02 
2.116507873535156e+02 
2.221529083251953e+02 
2.130127105712891e+02 
1.692124481201172e+02 
1.724622955322266e+02 
1.737673950195312e+02 
2.148132934570312e+02 
2.266676483154297e+02 
2.170724945068359e+02 
1.727168884277344e+02 
1.753714599609375e+02 
1.872274017333984e+02 
1.898023223876953e+02 
1.923550720214844e+02 
2.200757293701172e+02 
2.295712432861328e+02 
2.237405395507812e+02 
1.957019348144531e+02 
2.037072753906250e+02 
2.111735992431641e+02 
2.171249084472656e+02 
2.232639770507812e+02 
2.103202056884766e+02 
2.356460876464844e+02 
2.353723907470703e+02 
2.097583465576172e+02 
2.095032958984375e+02 
2.352763824462891e+02 
2.347934417724609e+02 
2.094071350097656e+02 
2.219028015136719e+02 
2.276339721679688e+02 
2.335365753173828e+02 
2.206017456054688e+02 
2.324950256347656e+02 
2.195558166503906e+02 
2.256404724121094e+02 
2.319293670654297e+02 
2.189562377929688e+02 
2.318620452880859e+02 
2.188835601806641e+02 
2.253054351806641e+02 
2.317142791748047e+02 
2.187391052246094e+02 
2.384935760498047e+02 
2.448095245361328e+02 
2.440064849853516e+02 
2.188760833740234e+02 
2.194284057617188e+02 
2.203445739746094e+02 
2.357821197509766e+02 
2.414070739746094e+02 
2.393500671386719e+02 
2.164659271240234e+02 
2.141004943847656e+02 
2.186720886230469e+02 
2.371721954345703e+02 
2.354161682128906e+02 
2.119412994384766e+02 
2.171741943359375e+02 
2.226853790283203e+02 
2.284134979248047e+02 
2.343428344726562e+02 
2.215259704589844e+02 
2.346985931396484e+02 
2.338551177978516e+02 
2.209742126464844e+02 
2.268618774414062e+02 
2.311479644775391e+02 
2.188232421875000e+02 
2.278340148925781e+02 
2.153089752197266e+02 
2.201119232177734e+02 
2.251818695068359e+02 
2.124896240234375e+02 
2.296120605468750e+02 
2.360216674804688e+02 
2.343627777099609e+02 
2.103932189941406e+02 
2.086758880615234e+02 
2.118506774902344e+02 
2.331905975341797e+02 
2.300514678955078e+02 
2.073615722656250e+02 
2.176592407226562e+02 
2.220542449951172e+02 
2.267358093261719e+02 
2.141518402099609e+02 
2.241242370605469e+02 
2.113849029541016e+02 
2.166868591308594e+02 
2.222420806884766e+02 
2.093879852294922e+02 
2.336964263916016e+02 
2.312062225341797e+02 
2.079589233398438e+02 
2.067769012451172e+02 
2.279182434082031e+02 
2.253025207519531e+02 
2.030958862304688e+02 
2.126897583007812e+02 
2.178724060058594e+02 
2.232882385253906e+02 
2.105343780517578e+02 
2.218842315673828e+02 
2.090239562988281e+02 
2.149642944335938e+02 
2.210747528076172e+02 
2.081305236816406e+02 
2.260818939208984e+02 
2.319902343750000e+02 
2.292272033691406e+02 
2.071012115478516e+02 
2.042901306152344e+02 
2.085149230957031e+02 
2.268909912109375e+02 
2.251801147460938e+02 
2.016473693847656e+02 
1.997208557128906e+02 
2.240553131103516e+02 
2.230714874267578e+02 
1.985627136230469e+02 
2.103319702148438e+02 
2.163990631103516e+02 
2.226795501708984e+02 
2.099162445068359e+02 
2.228932800292969e+02 
2.101166076660156e+02 
2.163516998291016e+02 
2.212272491455078e+02 
2.090222625732422e+02 
2.193151702880859e+02 
2.070460357666016e+02 
2.122932586669922e+02 
2.177100067138672e+02 
2.053273468017578e+02 
2.290700988769531e+02 
2.282297515869141e+02 
2.042025909423828e+02 
2.032491912841797e+02 
2.275041656494141e+02 
2.271939544677734e+02 
2.023698730468750e+02 
2.018725280761719e+02 
2.270456085205078e+02 
2.268389892578125e+02 
2.016390075683594e+02 
2.013095092773438e+02 
2.261412048339844e+02 
2.255104980468750e+02 
2.004643402099609e+02 
1.996831359863281e+02 
2.230650939941406e+02 
2.197733459472656e+02 
1.986336517333984e+02 
2.073967742919922e+02 
2.119595336914062e+02 
2.165406494140625e+02 
2.041478424072266e+02 
2.138781280517578e+02 
2.013838348388672e+02 
2.063736572265625e+02 
2.114046173095703e+02 
1.988723144531250e+02 
2.094935150146484e+02 
1.968395843505859e+02 
2.024815979003906e+02 
2.083755645751953e+02 
1.956497039794922e+02 
2.158144073486328e+02 
2.205373077392578e+02 
2.202506103515625e+02 
1.950690002441406e+02 
1.947649230957031e+02 
1.986186981201172e+02 
2.206448059082031e+02 
2.212211761474609e+02 
1.951788177490234e+02 
1.957693328857422e+02 
2.218736572265625e+02 
2.222659149169922e+02 
1.963908996582031e+02 
2.094970092773438e+02 
2.159514160156250e+02 
2.223873291015625e+02 
2.096139373779297e+02 
2.223896789550781e+02 
2.096174468994141e+02 
2.159867401123047e+02 
2.223620300292969e+02 
2.095896301269531e+02 
2.304535675048828e+02 
2.223324279785156e+02 
2.095608367919922e+02 
2.159311218261719e+02 
2.223098754882812e+02 
2.095371398925781e+02 
2.123014221191406e+02 
2.304386596679688e+02 
2.223008422851562e+02 
2.095269927978516e+02 
2.159223480224609e+02 
2.223259735107422e+02 
2.095503540039062e+02 
2.122837371826172e+02 
2.306256408691406e+02 
2.224257507324219e+02 
2.096476287841797e+02 
2.161246948242188e+02 
2.226239776611328e+02 
2.098445892333984e+02 
2.124693450927734e+02 
2.357011718750000e+02 
2.359748382568359e+02 
2.101181640625000e+02 
2.103863525390625e+02 
2.339927520751953e+02 
2.309391937255859e+02 
2.090385131835938e+02 
2.057987823486328e+02 
2.272914276123047e+02 
2.240766601562500e+02 
2.026539001464844e+02 
1.991074981689453e+02 
2.214961547851562e+02 
2.190276794433594e+02 
1.962901458740234e+02 
1.938496246337891e+02 
2.167562713623047e+02 
2.152127838134766e+02 
1.914583587646484e+02 
2.024459381103516e+02 
2.083292236328125e+02 
2.144343872070312e+02 
2.016032409667969e+02 
2.268095092773438e+02 
2.254689788818359e+02 
2.011345214843750e+02 
2.007273254394531e+02 
2.221345367431641e+02 
2.192334442138672e+02 
1.974654846191406e+02 
2.068409271240234e+02 
2.116493377685547e+02 
2.165669250488281e+02 
2.040764312744141e+02 
2.205925445556641e+02 
2.258440551757812e+02 
2.225778503417969e+02 
2.013854370117188e+02 
1.984195098876953e+02 
2.032212982177734e+02 
2.194419708251953e+02 
2.169486846923828e+02 
1.950062561035156e+02 
2.045544738769531e+02 
2.096750335693359e+02 
2.150045471191406e+02 
2.024627838134766e+02 
2.262884674072266e+02 
2.251641693115234e+02 
2.008992767333984e+02 
2.072761535644531e+02 
2.124410095214844e+02 
2.182759552001953e+02 
2.243102416992188e+02 
2.115085144042969e+02 
2.246733703613281e+02 
2.308823852539062e+02 
2.369284667968750e+02 
2.357026214599609e+02 
2.112079772949219e+02 
2.099924774169922e+02 
2.131550903320312e+02 
2.342078704833984e+02 
2.330050506591797e+02 
2.084618072509766e+02 
2.200719909667969e+02 
2.261940155029297e+02 
2.325126342773438e+02 
2.195472259521484e+02 
2.450969696044922e+02 
2.450018768310547e+02 
2.191495208740234e+02 
2.190357818603516e+02 
2.453566284179688e+02 
2.458854064941406e+02 
2.194036712646484e+02 
2.329222564697266e+02 
2.398234558105469e+02 
2.467508850097656e+02 
2.338032226562500e+02 
2.460539703369141e+02 
2.338620300292969e+02 
2.380563354492188e+02 
2.424212188720703e+02 
2.300868225097656e+02 
2.393469085693359e+02 
2.268453216552734e+02 
2.317684631347656e+02 
2.369451141357422e+02 
2.243102416992188e+02 
2.420485382080078e+02 
2.476659545898438e+02 
2.459996643066406e+02 
2.223426971435547e+02 
2.205483245849609e+02 
2.248319091796875e+02 
2.399828491210938e+02 
2.450083312988281e+02 
2.444357757568359e+02 
2.194419097900391e+02 
2.188630676269531e+02 
2.225258483886719e+02 
2.441069183349609e+02 
2.442919921875000e+02 
2.184702606201172e+02 
2.185906982421875e+02 
2.444185028076172e+02 
2.443322753906250e+02 
2.186301574707031e+02 
2.255158233642578e+02 
2.314000549316406e+02 
2.376772308349609e+02 
2.440868530273438e+02 
2.311287078857422e+02 
2.434375000000000e+02 
2.439352111816406e+02 
2.309712982177734e+02 
2.374783477783203e+02 
2.440084075927734e+02 
2.310467529296875e+02 
2.442055969238281e+02 
2.312500762939453e+02 
2.378600921630859e+02 
2.444735717773438e+02 
2.315253295898438e+02 
2.448735504150391e+02 
2.319447479248047e+02 
2.387755432128906e+02 
2.455045623779297e+02 
2.326089477539062e+02 
2.586756286621094e+02 
2.588775024414062e+02 
2.330121612548828e+02 
2.332306060791016e+02 
2.592253723144531e+02 
2.597739868164062e+02 
2.335995483398438e+02 
2.341510314941406e+02 
2.604305419921875e+02 
2.611985778808594e+02 
2.348009338378906e+02 
2.355810241699219e+02 
2.621529235839844e+02 
2.631701354980469e+02 
2.366015167236328e+02 
2.376542663574219e+02 
2.642527160644531e+02 
2.653805847167969e+02 
2.388500671386719e+02 
2.398974609375000e+02 
2.650393066406250e+02 
2.645787048339844e+02 
2.395391387939453e+02 
2.389794311523438e+02 
2.642869873046875e+02 
2.639163818359375e+02 
2.386950836181641e+02 
2.511994323730469e+02 
2.572846679687500e+02 
2.635234985351562e+02 
2.508137969970703e+02 
2.631916503906250e+02 
2.505307617187500e+02 
2.566171569824219e+02 
2.628556518554688e+02 
2.501760406494141e+02 
2.756442871093750e+02 
2.757475280761719e+02 
2.502863159179688e+02 
2.630305786132812e+02 
2.692842407226562e+02 
2.745823364257812e+02 
2.620900268554688e+02 
2.851306762695312e+02 
2.833728637695312e+02 
2.599197082519531e+02 
2.582254028320312e+02 
2.816178588867188e+02 
2.928848571777344e+02 
2.920628662109375e+02 
2.563583679199219e+02 
2.622952575683594e+02 
2.674604492187500e+02 
2.665621948242188e+02 
2.917463378906250e+02 
2.988557128906250e+02 
3.040432739257812e+02 
3.036672058105469e+02 
2.661988525390625e+02 
2.732883911132812e+02 
2.783890686035156e+02 
2.779594421386719e+02 
3.028749084472656e+02 
3.019736022949219e+02 
2.716667785644531e+02 
2.771760864257812e+02 
2.762719421386719e+02 
3.011891174316406e+02 
3.008548583984375e+02 
2.754658203125000e+02 
2.750981445312500e+02 
2.996316833496094e+02 
2.986881713867188e+02 
2.738155822753906e+02 
2.728153991699219e+02 
2.974825134277344e+02 
2.956786193847656e+02 
2.719750976562500e+02 
2.785433044433594e+02 
2.708263244628906e+02 
2.940223693847656e+02 
2.965619812011719e+02 
2.925756225585938e+02 
2.691871032714844e+02 
2.800298156738281e+02 
2.857198181152344e+02 
2.915752258300781e+02 
2.789376220703125e+02 
2.906960449218750e+02 
2.779805297851562e+02 
2.837129211425781e+02 
2.896094360351562e+02 
2.768147277832031e+02 
2.884231872558594e+02 
2.756172790527344e+02 
2.814799499511719e+02 
2.875148315429688e+02 
2.746671447753906e+02 
2.865689392089844e+02 
2.739441528320312e+02 
2.790511779785156e+02 
2.840346984863281e+02 
2.716341857910156e+02 
2.818333740234375e+02 
2.693634643554688e+02 
2.746219787597656e+02 
2.800675048828125e+02 
2.674765014648438e+02 
2.865414428710938e+02 
2.914779968261719e+02 
2.907727355957031e+02 
2.661001892089844e+02 
2.652819519042969e+02 
2.692201843261719e+02 
2.889990844726562e+02 
2.865372619628906e+02 
2.645051574707031e+02 
2.741477661132812e+02 
2.792936401367188e+02 
2.845871276855469e+02 
2.721250305175781e+02 
2.905403747558594e+02 
2.955528869628906e+02 
2.942910156250000e+02 
2.703786315917969e+02 
2.689598083496094e+02 
2.734288940429688e+02 
2.928341369628906e+02 
2.912214965820312e+02 
2.673349304199219e+02 
2.787215576171875e+02 
2.835420227050781e+02 
2.881910400390625e+02 
2.759544067382812e+02 
2.978028259277344e+02 
2.953486328125000e+02 
2.732801818847656e+02 
2.830065307617188e+02 
2.881266479492188e+02 
2.934444580078125e+02 
2.810194396972656e+02 
3.003572998046875e+02 
2.921062927246094e+02 
2.796211242675781e+02 
2.853932800292969e+02 
2.912493896484375e+02 
2.787518920898438e+02 
2.824444580078125e+02 
3.030806579589844e+02 
3.028948974609375e+02 
2.780313720703125e+02 
2.778285217285156e+02 
3.032657775878906e+02 
3.039726562500000e+02 
2.782324523925781e+02 
2.789477233886719e+02 
3.048936157226562e+02 
3.062273559570312e+02 
2.799360656738281e+02 
2.812773742675781e+02 
3.076625061035156e+02 
3.089225158691406e+02 
2.827810974121094e+02 
2.840895080566406e+02 
3.061327209472656e+02 
2.975232849121094e+02 
2.849922485351562e+02 
2.911430053710938e+02 
2.974098205566406e+02 
2.848831787109375e+02 
2.881882934570312e+02 
2.975168457031250e+02 
2.850015563964844e+02 
2.911274414062500e+02 
2.973828430175781e+02 
2.848586730957031e+02 
2.977210998535156e+02 
2.851866760253906e+02 
2.908647155761719e+02 
2.955550842285156e+02 
2.831384582519531e+02 
2.928877258300781e+02 
2.678265380859375e+02 
2.906426391601562e+02 
2.881949157714844e+02 
2.653357543945312e+02 
2.629251403808594e+02 
2.860982666015625e+02 
2.844588012695312e+02 
2.606405334472656e+02 
2.588180236816406e+02 
2.832507019042969e+02 
2.824798583984375e+02 
2.574664916992188e+02 
2.565948486328125e+02 
2.821008911132812e+02 
2.818490295410156e+02 
2.561864318847656e+02 
2.688872680664062e+02 
2.754253845214844e+02 
2.821108398437500e+02 
2.691613159179688e+02 
2.829681396484375e+02 
2.700598144531250e+02 
2.771089172363281e+02 
2.818944702148438e+02 
2.693670349121094e+02 
2.919712829589844e+02 
2.898592529296875e+02 
2.666321716308594e+02 
2.643430175781250e+02 
2.880602111816406e+02 
2.866118774414062e+02 
2.623938903808594e+02 
2.608173522949219e+02 
2.857143554687500e+02 
2.853028259277344e+02 
2.598310852050781e+02 
2.723433532714844e+02 
2.786506042480469e+02 
2.850306396484375e+02 
2.720619506835938e+02 
2.828301696777344e+02 
2.703511352539062e+02 
2.755650634765625e+02 
2.809664916992188e+02 
2.683655700683594e+02 
2.792447814941406e+02 
2.666054382324219e+02 
2.718654174804688e+02 
2.772991943359375e+02 
2.645439453125000e+02 
2.820506286621094e+02 
2.755825195312500e+02 
2.627515258789062e+02 
2.684099731445312e+02 
2.741843261718750e+02 
2.612920532226562e+02 
2.639150390625000e+02 
2.852917785644531e+02 
2.828655395507812e+02 
2.602920227050781e+02 
2.579023742675781e+02 
2.809121704101562e+02 
2.791477966308594e+02 
2.557292175292969e+02 
2.539124450683594e+02 
2.771222229003906e+02 
2.752680053710938e+02 
2.516497802734375e+02 
2.496329040527344e+02 
2.737572021484375e+02 
2.725168457031250e+02 
2.479846038818359e+02 
2.467060089111328e+02 
2.714953613281250e+02 
2.710779418945312e+02 
2.456067352294922e+02 
2.451450958251953e+02 
2.709200134277344e+02 
2.709169006347656e+02 
2.449788818359375e+02 
2.579375305175781e+02 
2.635683288574219e+02 
2.682875976562500e+02 
2.558275146484375e+02 
2.655397949218750e+02 
2.529530792236328e+02 
2.580184936523438e+02 
2.633064270019531e+02 
2.506082458496094e+02 
2.616996765136719e+02 
2.489188385009766e+02 
2.547274475097656e+02 
2.607300720214844e+02 
2.478992309570312e+02 
2.599870910644531e+02 
2.471345825195312e+02 
2.531647491455078e+02 
2.591664733886719e+02 
2.464288635253906e+02 
2.561615295410156e+02 
2.436041107177734e+02 
2.485575714111328e+02 
2.535717468261719e+02 
2.409877166748047e+02 
2.637568054199219e+02 
2.618556823730469e+02 
2.383592834472656e+02 
2.362375183105469e+02 
2.604647216796875e+02 
2.594505920410156e+02 
2.346782836914062e+02 
2.335634918212891e+02 
2.586845092773438e+02 
2.576558227539062e+02 
2.327447052001953e+02 
2.323336486816406e+02 
2.548209838867188e+02 
2.522565002441406e+02 
2.300913696289062e+02 
2.271962585449219e+02 
2.499145050048828e+02 
2.477900543212891e+02 
2.245515289306641e+02 
2.222138214111328e+02 
2.460354461669922e+02 
2.443874969482422e+02 
2.203460540771484e+02 
2.186505279541016e+02 
2.431759796142578e+02 
2.424780273437500e+02 
2.173022918701172e+02 
2.165269470214844e+02 
2.422970733642578e+02 
2.423713226318359e+02 
2.163303375244141e+02 
2.164104003906250e+02 
2.426787109375000e+02 
2.436706390380859e+02 
2.167534942626953e+02 
2.178627624511719e+02 
2.451702575683594e+02 
2.467245788574219e+02 
2.193863983154297e+02 
2.338418731689453e+02 
2.406807556152344e+02 
2.458303222656250e+02 
2.333916168212891e+02 
2.436974792480469e+02 
2.312107696533203e+02 
2.365071105957031e+02 
2.419983673095703e+02 
2.293769989013672e+02 
2.527864837646484e+02 
2.512498474121094e+02 
2.274551849365234e+02 
2.257628021240234e+02 
2.497630004882812e+02 
2.486702117919922e+02 
2.242909545898438e+02 
2.358369598388672e+02 
2.417637023925781e+02 
2.475344390869141e+02 
2.346672058105469e+02 
2.466045379638672e+02 
2.336759796142578e+02 
2.398569335937500e+02 
2.460790557861328e+02 
2.331304321289062e+02 
2.457215270996094e+02 
2.327520599365234e+02 
2.392307434082031e+02 
2.458384552001953e+02 
2.328625488281250e+02 
2.441209564208984e+02 
2.316203002929688e+02 
2.369564819335938e+02 
2.425129394531250e+02 
2.299337768554688e+02 
2.415586090087891e+02 
2.289429473876953e+02 
2.348678588867188e+02 
2.407796478271484e+02 
2.281696929931641e+02 
2.401634521484375e+02 
2.274922027587891e+02 
2.335757141113281e+02 
2.397846221923828e+02 
2.271224822998047e+02 
2.395258331298828e+02 
2.268203735351562e+02 
2.326631317138672e+02 
2.384507446289062e+02 
2.256796875000000e+02 
2.373737640380859e+02 
2.245977172851562e+02 
2.304674224853516e+02 
2.363715362548828e+02 
2.235583190917969e+02 
2.487335052490234e+02 
2.471278381347656e+02 
2.229854583740234e+02 
2.225115203857422e+02 
2.439377136230469e+02 
2.413643951416016e+02 
2.189614410400391e+02 
2.287450103759766e+02 
2.338714904785156e+02 
2.390339050292969e+02 
2.264120635986328e+02 
2.371557769775391e+02 
2.244053039550781e+02 
2.300357360839844e+02 
2.357080230712891e+02 
2.229492645263672e+02 
2.469895477294922e+02 
2.459898071289062e+02 
2.212713470458984e+02 
2.201401519775391e+02 
2.435126342773438e+02 
2.409552459716797e+02 
2.185440521240234e+02 
2.283025512695312e+02 
2.335435333251953e+02 
2.388343048095703e+02 
2.261748504638672e+02 
2.370002441406250e+02 
2.242606658935547e+02 
2.299038543701172e+02 
2.357528533935547e+02 
2.229156799316406e+02 
2.348855133056641e+02 
2.220350341796875e+02 
2.279223480224609e+02 
2.339635925292969e+02 
2.210498962402344e+02 
2.450388793945312e+02 
2.427422790527344e+02 
2.204032592773438e+02 
2.178023529052734e+02 
2.401482238769531e+02 
2.375794067382812e+02 
2.151786346435547e+02 
2.249162750244141e+02 
2.300241394042969e+02 
2.353056793212891e+02 
2.225308227539062e+02 
2.335359497070312e+02 
2.206640472412109e+02 
2.264567108154297e+02 
2.323734283447266e+02 
2.194646759033203e+02 
2.313591766357422e+02 
2.184262542724609e+02 
2.245263671875000e+02 
2.307722778320312e+02 
2.177998046875000e+02 
2.306743011474609e+02 
2.176909332275391e+02 
2.243199920654297e+02 
2.310702667236328e+02 
2.181060485839844e+02 
2.320718688964844e+02 
2.191431732177734e+02 
2.261975555419922e+02 
2.332723236083984e+02 
2.203674011230469e+02 
2.303038177490234e+02 
2.180197601318359e+02 
2.225146636962891e+02 
2.272123107910156e+02 
2.147599334716797e+02 
2.246642761230469e+02 
2.120625762939453e+02 
2.173256072998047e+02 
2.226986694335938e+02 
2.100462951660156e+02 
2.208458557128906e+02 
2.081334838867188e+02 
2.136937713623047e+02 
2.194526824951172e+02 
2.066287536621094e+02 
2.185977172851562e+02 
2.056938171386719e+02 
2.119080352783203e+02 
2.182787170410156e+02 
2.053345642089844e+02 
2.182487182617188e+02 
1.997999114990234e+02 
2.053043060302734e+02 
2.118341674804688e+02 
2.185500640869141e+02 
2.056173553466797e+02 
2.176514129638672e+02 
2.193016815185547e+02 
2.008500823974609e+02 
2.063569946289062e+02 
2.129759368896484e+02 
2.192322540283203e+02 
2.062845306396484e+02 
2.187376708984375e+02 
2.187752532958984e+02 
2.058192901611328e+02 
2.121321105957031e+02 
2.184755401611328e+02 
2.055165252685547e+02 
2.186871643066406e+02 
2.057228851318359e+02 
2.120473785400391e+02 
2.160998535156250e+02 
2.037798004150391e+02 
2.125209960937500e+02 
1.999805603027344e+02 
2.046854705810547e+02 
2.096864166259766e+02 
1.969658355712891e+02 
2.076263427734375e+02 
1.947721557617188e+02 
2.004422760009766e+02 
2.063648834228516e+02 
1.934264068603516e+02 
2.124515686035156e+02 
2.187508087158203e+02 
2.186137237548828e+02 
1.928115844726562e+02 
1.926566162109375e+02 
1.943825988769531e+02 
2.191029968261719e+02 
2.203576660156250e+02 
1.932121276855469e+02 
1.946334838867188e+02 
2.223646240234375e+02 
2.251039581298828e+02 
1.969030761718750e+02 
2.125222015380859e+02 
2.204594116210938e+02 
2.269570465087891e+02 
2.139733428955078e+02 
2.269694519042969e+02 
2.139855499267578e+02 
2.204662170410156e+02 
2.269647827148438e+02 
2.139807128906250e+02 
2.399564056396484e+02 
2.394560546875000e+02 
2.139878692626953e+02 
2.139847869873047e+02 
2.368269805908203e+02 
2.348380737304688e+02 
2.113453521728516e+02 
2.091672668457031e+02 
2.330730438232422e+02 
2.318879241943359e+02 
2.073708190917969e+02 
2.127982330322266e+02 
2.189592437744141e+02 
2.250919036865234e+02 
2.313672790527344e+02 
2.184177093505859e+02 
2.307879638671875e+02 
2.310466156005859e+02 
2.180909423828125e+02 
2.246245422363281e+02 
2.313051452636719e+02 
2.183629150390625e+02 
2.317630310058594e+02 
2.188246765136719e+02 
2.255803070068359e+02 
2.322941894531250e+02 
2.193424072265625e+02 
2.325415802001953e+02 
2.195818939208984e+02 
2.260848846435547e+02 
2.325600738525391e+02 
2.195983886718750e+02 
2.324490051269531e+02 
2.194895782470703e+02 
2.258560791015625e+02 
2.321702575683594e+02 
2.192149505615234e+02 
2.317296600341797e+02 
2.187788391113281e+02 
2.250114288330078e+02 
2.313179931640625e+02 
2.183623352050781e+02 
2.310435791015625e+02 
2.180853271484375e+02 
2.246172332763672e+02 
2.312097167968750e+02 
2.182553100585938e+02 
2.391622314453125e+02 
2.445180816650391e+02 
2.454756011962891e+02 
2.186387023925781e+02 
2.196669158935547e+02 
2.212391510009766e+02 
2.445010986328125e+02 
2.420096588134766e+02 
2.195063171386719e+02 
2.233849792480469e+02 
2.293456726074219e+02 
2.346499633789062e+02 
2.401797943115234e+02 
2.274082031250000e+02 
2.408148956298828e+02 
2.388825378417969e+02 
2.260200347900391e+02 
2.309060668945312e+02 
2.351127014160156e+02 
2.228213653564453e+02 
2.381751403808594e+02 
2.318161010742188e+02 
2.193396606445312e+02 
2.241402740478516e+02 
2.292080230712891e+02 
2.165816802978516e+02 
2.203546447753906e+02 
2.400239562988281e+02 
2.380319366455078e+02 
2.144906921386719e+02 
2.124845275878906e+02 
2.341388549804688e+02 
2.307575378417969e+02 
2.096835632324219e+02 
2.059014739990234e+02 
2.280663909912109e+02 
2.330278472900391e+02 
2.387843170166016e+02 
2.370793151855469e+02 
2.028813018798828e+02 
2.006570892333984e+02 
2.359243927001953e+02 
2.344981689453125e+02 
1.989413452148438e+02 
1.974984893798828e+02 
2.311286468505859e+02 
2.278144989013672e+02 
1.967434844970703e+02 
1.941319732666016e+02 
2.249049377441406e+02 
2.224463958740234e+02 
1.904871978759766e+02 
1.872022094726562e+02 
2.205569305419922e+02 
2.193553924560547e+02 
1.843131713867188e+02 
1.820458221435547e+02 
2.183212738037109e+02 
2.178645477294922e+02 
1.806544189453125e+02 
1.795991973876953e+02 
2.181684112548828e+02 
2.188819274902344e+02 
1.790437316894531e+02 
1.867385101318359e+02 
1.793450927734375e+02 
2.195753326416016e+02 
2.208395690917969e+02 
1.799931640625000e+02 
1.879770965576172e+02 
1.807602539062500e+02 
2.222061920166016e+02 
2.237845153808594e+02 
1.820945129394531e+02 
1.907478027343750e+02 
1.835456848144531e+02 
2.244463653564453e+02 
2.237818450927734e+02 
1.851526031494141e+02 
1.923036346435547e+02 
1.857838592529297e+02 
2.235235748291016e+02 
2.235381927490234e+02 
1.862823791503906e+02 
1.932127380371094e+02 
1.865105285644531e+02 
2.222054901123047e+02 
2.209205017089844e+02 
1.868648223876953e+02 
1.931819458007812e+02 
1.850917358398438e+02 
2.196374206542969e+02 
2.259321899414062e+02 
2.182167816162109e+02 
1.836760559082031e+02 
1.948070526123047e+02 
1.935259704589844e+02 
2.164157714843750e+02 
2.269848632812500e+02 
2.253059082031250e+02 
1.916182098388672e+02 
1.894887084960938e+02 
2.235145721435547e+02 
2.223834533691406e+02 
1.876287231445312e+02 
1.929141540527344e+02 
1.981483764648438e+02 
1.968691711425781e+02 
2.217345581054688e+02 
2.209499511718750e+02 
1.904792480468750e+02 
1.961349792480469e+02 
1.951796264648438e+02 
2.206690521240234e+02 
2.204186401367188e+02 
1.888345184326172e+02 
1.947904663085938e+02 
1.944760742187500e+02 
2.204114685058594e+02 
2.205796356201172e+02 
1.880437622070312e+02 
1.944492797851562e+02 
1.946272430419922e+02 
2.208880615234375e+02 
2.219489593505859e+02 
1.888156280517578e+02 
1.949780883789062e+02 
1.961788177490234e+02 
2.212972106933594e+02 
2.186781768798828e+02 
1.906590881347656e+02 
1.963101196289062e+02 
1.936152191162109e+02 
2.167601318359375e+02 
2.283793487548828e+02 
2.275404968261719e+02 
1.914466247558594e+02 
1.901414489746094e+02 
2.266207580566406e+02 
2.262850799560547e+02 
1.892713012695312e+02 
1.883984680175781e+02 
2.266558380126953e+02 
2.265391235351562e+02 
1.879945526123047e+02 
1.966343383789062e+02 
1.883527984619141e+02 
2.269367980957031e+02 
2.267062072753906e+02 
1.882427368164062e+02 
2.014203338623047e+02 
2.016565704345703e+02 
2.234385528564453e+02 
2.207990264892578e+02 
1.983291778564453e+02 
1.953524932861328e+02 
2.188989715576172e+02 
2.176743469238281e+02 
1.932023773193359e+02 
1.918592376708984e+02 
2.166352081298828e+02 
2.161493377685547e+02 
1.907778778076172e+02 
1.902179107666016e+02 
2.162285156250000e+02 
2.237342681884766e+02 
2.296419525146484e+02 
2.304020538330078e+02 
1.902756958007812e+02 
1.907543334960938e+02 
2.314871673583984e+02 
2.304619140625000e+02 
1.915727844238281e+02 
1.926820373535156e+02 
2.278315124511719e+02 
2.257121734619141e+02 
1.923087310791016e+02 
1.896679534912109e+02 
2.236756286621094e+02 
2.220081176757812e+02 
1.872679290771484e+02 
1.905779724121094e+02 
1.980228271484375e+02 
1.962412872314453e+02 
2.205947570800781e+02 
2.197471618652344e+02 
1.873323516845703e+02 
1.948066101074219e+02 
1.938522644042969e+02 
2.195231475830078e+02 
2.258669128417969e+02 
2.324457397460938e+02 
2.328050537109375e+02 
1.867050781250000e+02 
1.936017761230469e+02 
1.935554046630859e+02 
1.939218750000000e+02 
1.946501007080078e+02 
2.666100769042969e+02 
2.586219787597656e+02 
2.570338745117188e+02 
2.642457275390625e+02 
2.558791656494141e+02 
2.153299407958984e+02 
2.549436187744141e+02 
2.635389404296875e+02 
2.546418304443359e+02 
2.077340240478516e+02 
2.148195190429688e+02 
2.064802551269531e+02 
2.545708312988281e+02 
2.637953491210938e+02 
2.548101501464844e+02 
2.054459381103516e+02 
2.139829254150391e+02 
2.051032562255859e+02 
2.552232055664062e+02 
2.614888610839844e+02 
2.537255096435547e+02 
2.049883575439453e+02 
2.139792785644531e+02 
2.049525604248047e+02 
2.524979858398438e+02 
2.514938507080078e+02 
2.051677551269531e+02 
2.112904968261719e+02 
2.035143280029297e+02 
2.510028381347656e+02 
2.500471191406250e+02 
2.021807556152344e+02 
2.090090332031250e+02 
2.010673828125000e+02 
2.490937805175781e+02 
2.480556640625000e+02 
2.002053985595703e+02 
2.062505645751953e+02 
1.990892791748047e+02 
2.473685607910156e+02 
2.466949768066406e+02 
1.977725982666016e+02 
2.035763397216797e+02 
1.966690063476562e+02 
2.461815948486328e+02 
2.458274993896484e+02 
1.957022552490234e+02 
2.023293609619141e+02 
1.950464172363281e+02 
2.449174957275391e+02 
2.443858337402344e+02 
1.944867858886719e+02 
2.012582244873047e+02 
1.940806121826172e+02 
2.437516784667969e+02 
2.432717590332031e+02 
1.932623138427734e+02 
1.994304504394531e+02 
1.925831909179688e+02 
2.117025604248047e+02 
2.433952331542969e+02 
2.562310791015625e+02 
2.564050903320312e+02 
1.920199127197266e+02 
2.044213409423828e+02 
2.116394042968750e+02 
2.045137176513672e+02 
2.564378662109375e+02 
2.566167297363281e+02 
2.044359130859375e+02 
2.118664855957031e+02 
2.046088714599609e+02 
2.572445678710938e+02 
2.579386596679688e+02 
2.046399688720703e+02 
2.177825469970703e+02 
2.257259368896484e+02 
2.184094085693359e+02 
2.588085632324219e+02 
2.573045654296875e+02 
2.191064453125000e+02 
2.273984375000000e+02 
2.200225372314453e+02 
2.554222106933594e+02 
2.540313720703125e+02 
2.202393188476562e+02 
2.304795074462891e+02 
2.287980804443359e+02 
2.528861389160156e+02 
2.642876586914062e+02 
2.635174560546875e+02 
2.275642547607422e+02 
2.260109405517578e+02 
2.628302917480469e+02 
2.624630432128906e+02 
2.250236816406250e+02 
2.244116668701172e+02 
2.624790954589844e+02 
2.616321105957031e+02 
2.240034332275391e+02 
2.239246826171875e+02 
2.522051696777344e+02 
2.588605041503906e+02 
2.562412719726562e+02 
2.237107696533203e+02 
2.211560211181641e+02 
2.476305084228516e+02 
2.539558868408203e+02 
2.520769805908203e+02 
2.190760498046875e+02 
2.164057769775391e+02 
2.431500091552734e+02 
2.498088684082031e+02 
2.481656036376953e+02 
2.141250762939453e+02 
2.115021209716797e+02 
2.390785217285156e+02 
2.465322418212891e+02 
2.418037872314453e+02 
2.095415191650391e+02 
2.083404693603516e+02 
2.304967651367188e+02 
2.376693115234375e+02 
2.337958526611328e+02 
1.983711547851562e+02 
2.058447113037109e+02 
2.009860534667969e+02 
2.235963134765625e+02 
2.304659118652344e+02 
2.275231170654297e+02 
1.897461853027344e+02 
1.968173065185547e+02 
1.929797973632812e+02 
2.123029785156250e+02 
1.829785461425781e+02 
1.897344970703125e+02 
1.868551940917969e+02 
2.042001037597656e+02 
1.975977172851562e+02 
1.719574279785156e+02 
1.959845886230469e+02 
2.024294128417969e+02 
1.950791168212891e+02 
1.703120880126953e+02 
1.692693786621094e+02 
1.946440124511719e+02 
2.009209289550781e+02 
1.936678009033203e+02 
1.689567108154297e+02 
1.680300598144531e+02 
1.928132171630859e+02 
1.995838317871094e+02 
1.922383270263672e+02 
1.617761383056641e+02 
1.671104278564453e+02 
1.664962615966797e+02 
1.918873138427734e+02 
1.916693267822266e+02 
1.608095550537109e+02 
1.660702667236328e+02 
1.658352966308594e+02 
1.918321838378906e+02 
1.922232055664062e+02 
1.609874420166016e+02 
1.660049133300781e+02 
1.664300537109375e+02 
1.928790435791016e+02 
1.935617675781250e+02 
1.670976867675781e+02 
1.678017883300781e+02 
1.940141296386719e+02 
1.938322906494141e+02 
1.683734283447266e+02 
1.682545471191406e+02 
1.935721893310547e+02 
1.933806457519531e+02 
1.680084991455078e+02 
1.758399200439453e+02 
1.805989532470703e+02 
1.869610748291016e+02 
1.933229827880859e+02 
1.805556488037109e+02 
1.934067382812500e+02 
1.936431274414062e+02 
1.765363006591797e+02 
1.809132995605469e+02 
1.874690856933594e+02 
1.942176513671875e+02 
1.815186767578125e+02 
1.939907836914062e+02 
2.078635253906250e+02 
2.092432098388672e+02 
1.788035430908203e+02 
1.825446929931641e+02 
1.840789642333984e+02 
2.113374328613281e+02 
2.137476501464844e+02 
1.862116699218750e+02 
1.982022094726562e+02 
2.012485504150391e+02 
2.089242248535156e+02 
2.167017822265625e+02 
2.043996429443359e+02 
2.152009429931641e+02 
2.203672332763672e+02 
2.082452850341797e+02 
2.163842315673828e+02 
2.237472381591797e+02 
2.115439147949219e+02 
2.360240325927734e+02 
2.359931945800781e+02 
2.114462432861328e+02 
2.167085723876953e+02 
2.237211151123047e+02 
2.299231414794922e+02 
2.361676940917969e+02 
2.238733062744141e+02 
2.349793548583984e+02 
2.359669494628906e+02 
2.232809295654297e+02 
2.289466400146484e+02 
2.348338165283203e+02 
2.219637298583984e+02 
2.391193389892578e+02 
2.467836608886719e+02 
2.462467498779297e+02 
2.210538940429688e+02 
2.204574432373047e+02 
2.208725280761719e+02 
2.387309112548828e+02 
2.460033569335938e+02 
2.459792022705078e+02 
2.201812591552734e+02 
2.201734924316406e+02 
2.204714050292969e+02 
2.436370849609375e+02 
2.405041046142578e+02 
2.190572204589844e+02 
2.155888214111328e+02 
2.380252685546875e+02 
2.361888275146484e+02 
2.128200683593750e+02 
2.178445739746094e+02 
2.234931488037109e+02 
2.289906311035156e+02 
2.344230651855469e+02 
2.216910400390625e+02 
2.352082214355469e+02 
2.330099639892578e+02 
2.201733551025391e+02 
2.260653991699219e+02 
2.321364746093750e+02 
2.192264404296875e+02 
2.317071533203125e+02 
2.188880920410156e+02 
2.237842864990234e+02 
2.283573608398438e+02 
2.159171447753906e+02 
2.317522430419922e+02 
2.381977386474609e+02 
2.360716705322266e+02 
2.129347839355469e+02 
2.105391998291016e+02 
2.142622680664062e+02 
2.344641418457031e+02 
2.333126525878906e+02 
2.087486877441406e+02 
2.137814178466797e+02 
2.203790130615234e+02 
2.263778076171875e+02 
2.324889678955078e+02 
2.195214843750000e+02 
2.317960205078125e+02 
2.290518341064453e+02 
2.165457916259766e+02 
2.210824890136719e+02 
2.257224578857422e+02 
2.131413879394531e+02 
2.289191741943359e+02 
2.357832183837891e+02 
2.339117584228516e+02 
2.102858123779297e+02 
2.081958618164062e+02 
2.110933837890625e+02 
2.325021514892578e+02 
2.288565368652344e+02 
2.067656707763672e+02 
2.095796051025391e+02 
2.164427490234375e+02 
2.209588012695312e+02 
2.256993865966797e+02 
2.131186370849609e+02 
2.267385253906250e+02 
2.230974731445312e+02 
2.103675842285156e+02 
2.156656036376953e+02 
2.212176666259766e+02 
2.083728790283203e+02 
2.270415649414062e+02 
2.330118560791016e+02 
2.319352569580078e+02 
2.071739807128906e+02 
2.066169891357422e+02 
2.091172790527344e+02 
2.286705169677734e+02 
2.261028900146484e+02 
2.038471832275391e+02 
2.009591217041016e+02 
2.240809478759766e+02 
2.222850036621094e+02 
1.987157592773438e+02 
2.039621887207031e+02 
2.095500335693359e+02 
2.152583160400391e+02 
2.211146240234375e+02 
2.083325653076172e+02 
2.215446777343750e+02 
2.203849945068359e+02 
2.075189819335938e+02 
2.137537231445312e+02 
2.201428375244141e+02 
2.072238769531250e+02 
2.186385803222656e+02 
2.065070953369141e+02 
2.110934143066406e+02 
2.159608001708984e+02 
2.036827087402344e+02 
2.220625305175781e+02 
2.264999847412109e+02 
2.251293792724609e+02 
2.016434936523438e+02 
2.002674407958984e+02 
2.052402648925781e+02 
2.240629272460938e+02 
2.236685180664062e+02 
1.991140289306641e+02 
1.985018463134766e+02 
2.237900848388672e+02 
2.236324005126953e+02 
1.982861480712891e+02 
1.980336303710938e+02 
2.235859527587891e+02 
2.238411254882812e+02 
1.980421295166016e+02 
1.982172851562500e+02 
2.240954437255859e+02 
2.240126190185547e+02 
1.982727661132812e+02 
1.981003875732422e+02 
2.203022460937500e+02 
2.166824493408203e+02 
1.958284301757812e+02 
2.044415283203125e+02 
2.087177429199219e+02 
2.131755676269531e+02 
2.008270111083984e+02 
2.103768463134766e+02 
1.978726959228516e+02 
2.029453887939453e+02 
2.082133026123047e+02 
1.955858764648438e+02 
2.062947540283203e+02 
1.936111602783203e+02 
1.992384643554688e+02 
2.051120452880859e+02 
1.923580780029297e+02 
2.174166717529297e+02 
2.173659973144531e+02 
1.917953796386719e+02 
1.917002716064453e+02 
2.177629852294922e+02 
2.183818359375000e+02 
1.921148071289062e+02 
2.008761596679688e+02 
2.055612945556641e+02 
2.123019866943359e+02 
2.189788970947266e+02 
2.061655731201172e+02 
2.185512390136719e+02 
2.192978668212891e+02 
2.064848175048828e+02 
2.129504852294922e+02 
2.193967895507812e+02 
2.065832366943359e+02 
2.194040832519531e+02 
2.065904998779297e+02 
2.129889068603516e+02 
2.193881072998047e+02 
2.065721130371094e+02 
2.272349090576172e+02 
2.321867523193359e+02 
2.321792297363281e+02 
2.065523834228516e+02 
2.065408477783203e+02 
2.095844879150391e+02 
2.272483673095703e+02 
2.322010803222656e+02 
2.322812805175781e+02 
2.065552215576172e+02 
2.066227722167969e+02 
2.095849609375000e+02 
2.275019531250000e+02 
2.324382629394531e+02 
2.326744079589844e+02 
2.067659912109375e+02 
2.069959106445312e+02 
2.098080291748047e+02 
2.329676513671875e+02 
2.332496795654297e+02 
2.072910614013672e+02 
2.075693664550781e+02 
2.333120574951172e+02 
2.328793792724609e+02 
2.075694274902344e+02 
2.070125885009766e+02 
2.303148193359375e+02 
2.273058624267578e+02 
2.052126922607422e+02 
2.025621643066406e+02 
2.248070678710938e+02 
2.222663116455078e+02 
1.999700775146484e+02 
1.974310760498047e+02 
2.198566741943359e+02 
2.181776733398438e+02 
1.946951446533203e+02 
2.054689331054688e+02 
2.112487487792969e+02 
2.162376556396484e+02 
2.042602081298828e+02 
2.251538085937500e+02 
2.221980590820312e+02 
2.008458557128906e+02 
1.979102172851562e+02 
2.186920623779297e+02 
2.159108123779297e+02 
1.939650573730469e+02 
2.033394622802734e+02 
2.084725952148438e+02 
2.136311645507812e+02 
2.011165161132812e+02 
2.219036407470703e+02 
2.186782531738281e+02 
1.974880981445312e+02 
1.939521484375000e+02 
2.155872039794922e+02 
2.130638122558594e+02 
1.907892456054688e+02 
2.004757537841797e+02 
2.057591705322266e+02 
2.113096008300781e+02 
1.986107635498047e+02 
2.229644165039062e+02 
2.219903717041016e+02 
1.974935760498047e+02 
2.092175292968750e+02 
2.152683715820312e+02 
2.215201568603516e+02 
2.086761779785156e+02 
2.345605773925781e+02 
2.351760406494141e+02 
2.088092803955078e+02 
2.151963653564453e+02 
2.222830352783203e+02 
2.280381927490234e+02 
2.338420410156250e+02 
2.209249114990234e+02 
2.332215576171875e+02 
2.388150939941406e+02 
2.456384582519531e+02 
2.451304626464844e+02 
2.197313385009766e+02 
2.191758728027344e+02 
2.206944274902344e+02 
2.448209075927734e+02 
2.450112457275391e+02 
2.188542175292969e+02 
2.256631774902344e+02 
2.320324707031250e+02 
2.386898040771484e+02 
2.453988494873047e+02 
2.324314727783203e+02 
2.438365173339844e+02 
2.463046569824219e+02 
2.333826446533203e+02 
2.404958190917969e+02 
2.467964782714844e+02 
2.346214141845703e+02 
2.431366424560547e+02 
2.307719726562500e+02 
2.352610931396484e+02 
2.398069000244141e+02 
2.273891296386719e+02 
2.430171051025391e+02 
2.492431488037109e+02 
2.469079132080078e+02 
2.241616821289062e+02 
2.215704040527344e+02 
2.256288146972656e+02 
2.450725708007812e+02 
2.436886596679688e+02 
2.195766143798828e+02 
2.179965515136719e+02 
2.427515106201172e+02 
2.421625061035156e+02 
2.169468841552734e+02 
2.235835266113281e+02 
2.292549133300781e+02 
2.354703521728516e+02 
2.418531799316406e+02 
2.289188842773438e+02 
2.413845214843750e+02 
2.421113281250000e+02 
2.238516540527344e+02 
2.291780395507812e+02 
2.358114318847656e+02 
2.425041351318359e+02 
2.295698699951172e+02 
2.416910400390625e+02 
2.428782196044922e+02 
2.299302673339844e+02 
2.364766235351562e+02 
2.429992218017578e+02 
2.300377044677734e+02 
2.430213623046875e+02 
2.300521697998047e+02 
2.365698699951172e+02 
2.430781097412109e+02 
2.301103973388672e+02 
2.431418304443359e+02 
2.301820220947266e+02 
2.367099151611328e+02 
2.432182617187500e+02 
2.302669067382812e+02 
2.507595825195312e+02 
2.563077087402344e+02 
2.564911193847656e+02 
2.304136962890625e+02 
2.305991363525391e+02 
2.328712768554688e+02 
2.566701965332031e+02 
2.567911071777344e+02 
2.307827301025391e+02 
2.309124755859375e+02 
2.571290893554688e+02 
2.577082824707031e+02 
2.312744598388672e+02 
2.318639831542969e+02 
2.583435668945312e+02 
2.590683593750000e+02 
2.325397338867188e+02 
2.332784576416016e+02 
2.599754028320312e+02 
2.607494201660156e+02 
2.342398529052734e+02 
2.349685211181641e+02 
2.618303222656250e+02 
2.622693786621094e+02 
2.361691741943359e+02 
2.365930023193359e+02 
2.619279479980469e+02 
2.616808166503906e+02 
2.362345123291016e+02 
2.360436553955078e+02 
2.612823486328125e+02 
2.606623840332031e+02 
2.356018066406250e+02 
2.478477325439453e+02 
2.539459075927734e+02 
2.601909484863281e+02 
2.473604583740234e+02 
2.593735351562500e+02 
2.469995269775391e+02 
2.527552642822266e+02 
2.586124572753906e+02 
2.462465515136719e+02 
2.708009643554688e+02 
2.707036132812500e+02 
2.459536132812500e+02 
2.547660980224609e+02 
2.458189086914062e+02 
2.707581481933594e+02 
2.727471008300781e+02 
2.762430725097656e+02 
2.694504699707031e+02 
2.456861572265625e+02 
2.567601013183594e+02 
2.621107482910156e+02 
2.675094299316406e+02 
2.547963562011719e+02 
2.582104797363281e+02 
2.787421875000000e+02 
2.845155944824219e+02 
2.773710021972656e+02 
2.531869049072266e+02 
2.645400085449219e+02 
2.704317626953125e+02 
2.765027770996094e+02 
2.636296691894531e+02 
2.663095703125000e+02 
2.888877563476562e+02 
2.960914916992188e+02 
2.885170898437500e+02 
2.631649169921875e+02 
2.704207153320312e+02 
2.628025207519531e+02 
2.882702331542969e+02 
2.949510192871094e+02 
2.882968139648438e+02 
2.625298156738281e+02 
2.753995971679688e+02 
2.812991333007812e+02 
2.873423461914062e+02 
2.744123535156250e+02 
2.767274169921875e+02 
2.994957885742188e+02 
2.991596374511719e+02 
2.736133422851562e+02 
2.732449645996094e+02 
2.970484008789062e+02 
2.950844726562500e+02 
2.720559997558594e+02 
2.700344848632812e+02 
2.932234497070312e+02 
2.915645446777344e+02 
2.681747436523438e+02 
2.663949279785156e+02 
2.898205566406250e+02 
2.884557495117188e+02 
2.646548461914062e+02 
2.757935791015625e+02 
2.816453552246094e+02 
2.876713562011719e+02 
2.749731750488281e+02 
2.874161987304688e+02 
2.746667480468750e+02 
2.806700439453125e+02 
2.868063049316406e+02 
2.739896545410156e+02 
2.865128173828125e+02 
2.736227111816406e+02 
2.795743408203125e+02 
2.856556396484375e+02 
2.727194213867188e+02 
2.824885864257812e+02 
2.701370849609375e+02 
2.748840637207031e+02 
2.798517456054688e+02 
2.673785705566406e+02 
2.852115783691406e+02 
2.904037475585938e+02 
2.890079345703125e+02 
2.652280273437500e+02 
2.636667785644531e+02 
2.679969177246094e+02 
2.881185913085938e+02 
2.876677551269531e+02 
2.626126708984375e+02 
2.698348693847656e+02 
2.748657531738281e+02 
2.801296081542969e+02 
2.848828125000000e+02 
2.724756469726562e+02 
2.866082458496094e+02 
2.823995971679688e+02 
2.698778686523438e+02 
2.750847778320312e+02 
2.804953918457031e+02 
2.678849792480469e+02 
2.918825988769531e+02 
2.910636901855469e+02 
2.664921569824219e+02 
2.729938049316406e+02 
2.782835083007812e+02 
2.843737792968750e+02 
2.904181518554688e+02 
2.775621337890625e+02 
2.905908813476562e+02 
2.936541748046875e+02 
2.995801696777344e+02 
2.965922546386719e+02 
2.749632873535156e+02 
2.717515869140625e+02 
2.768753662109375e+02 
2.937297058105469e+02 
2.912369079589844e+02 
2.689172973632812e+02 
2.787127990722656e+02 
2.839103698730469e+02 
2.893056945800781e+02 
2.766948852539062e+02 
2.879483032226562e+02 
2.752745971679688e+02 
2.811315612792969e+02 
2.870428466796875e+02 
2.743588867187500e+02 
2.990177917480469e+02 
2.988294677734375e+02 
2.735967712402344e+02 
2.733905944824219e+02 
2.992054138183594e+02 
2.999009704589844e+02 
2.738008728027344e+02 
2.745027160644531e+02 
3.008319702148438e+02 
3.021740417480469e+02 
2.755175781250000e+02 
2.768787536621094e+02 
3.035681457519531e+02 
3.046197509765625e+02 
2.782588806152344e+02 
2.794046020507812e+02 
2.927921752929688e+02 
2.802330627441406e+02 
2.864884338378906e+02 
2.927483520507812e+02 
2.801851806640625e+02 
2.927097167968750e+02 
2.801609497070312e+02 
2.864417419433594e+02 
2.927500610351562e+02 
2.801841735839844e+02 
2.929080810546875e+02 
2.765428161621094e+02 
2.678594055175781e+02 
2.925751342773438e+02 
2.944978942871094e+02 
2.900682373046875e+02 
2.675230407714844e+02 
2.647919616699219e+02 
2.880345764160156e+02 
2.860012207031250e+02 
2.625903015136719e+02 
2.605537414550781e+02 
2.841846008300781e+02 
2.827732543945312e+02 
2.585537109375000e+02 
2.569970397949219e+02 
2.818454284667969e+02 
2.814421081542969e+02 
2.559743194580078e+02 
2.555068817138672e+02 
2.812593688964844e+02 
2.812199401855469e+02 
2.553212127685547e+02 
2.682400817871094e+02 
2.748810729980469e+02 
2.816315917968750e+02 
2.686629943847656e+02 
2.883508605957031e+02 
2.945997619628906e+02 
2.921594238281250e+02 
2.693360290527344e+02 
2.668987426757812e+02 
2.709574279785156e+02 
2.899645385742188e+02 
2.882337951660156e+02 
2.644785156250000e+02 
2.625632019042969e+02 
2.869757080078125e+02 
2.859123840332031e+02 
2.611640319824219e+02 
2.600191955566406e+02 
2.851668090820312e+02 
2.836969604492188e+02 
2.592253112792969e+02 
2.713538513183594e+02 
2.760780639648438e+02 
2.810229492187500e+02 
2.685569458007812e+02 
2.789280395507812e+02 
2.663632202148438e+02 
2.717807922363281e+02 
2.773804626464844e+02 
2.647077941894531e+02 
2.763115539550781e+02 
2.635511169433594e+02 
2.693163757324219e+02 
2.749795837402344e+02 
2.621714477539062e+02 
2.738542785644531e+02 
2.609733276367188e+02 
2.670257568359375e+02 
2.716968994140625e+02 
2.594234313964844e+02 
2.758513488769531e+02 
2.688862609863281e+02 
2.564765014648438e+02 
2.614497985839844e+02 
2.666291809082031e+02 
2.540776214599609e+02 
2.580258483886719e+02 
2.775560607910156e+02 
2.761181335449219e+02 
2.521954803466797e+02 
2.507220001220703e+02 
2.748360290527344e+02 
2.737206115722656e+02 
2.492427215576172e+02 
2.479723358154297e+02 
2.729852905273438e+02 
2.721247253417969e+02 
2.470989379882812e+02 
2.462319030761719e+02 
2.712029724121094e+02 
2.707680664062500e+02 
2.452834930419922e+02 
2.448072509765625e+02 
2.696117553710938e+02 
2.676629028320312e+02 
2.445691223144531e+02 
2.551166381835938e+02 
2.602895812988281e+02 
2.653759765625000e+02 
2.527958526611328e+02 
2.632992248535156e+02 
2.505845947265625e+02 
2.558844146728516e+02 
2.613290710449219e+02 
2.485240936279297e+02 
2.597543640136719e+02 
2.468728332519531e+02 
2.527284851074219e+02 
2.587741394042969e+02 
2.458442077636719e+02 
2.580592956542969e+02 
2.451319274902344e+02 
2.513361663818359e+02 
2.565362548828125e+02 
2.441031036376953e+02 
2.599291687011719e+02 
2.662904357910156e+02 
2.639506530761719e+02 
2.410821075439453e+02 
2.385518798828125e+02 
2.425260314941406e+02 
2.619351501464844e+02 
2.603150024414062e+02 
2.363563232421875e+02 
2.345744323730469e+02 
2.592754821777344e+02 
2.587612915039062e+02 
2.334057312011719e+02 
2.328178253173828e+02 
2.570399475097656e+02 
2.541601867675781e+02 
2.322520446777344e+02 
2.292231750488281e+02 
2.514387359619141e+02 
2.491635437011719e+02 
2.264383239746094e+02 
2.238986511230469e+02 
2.474710235595703e+02 
2.463062438964844e+02 
2.219615020751953e+02 
2.206094207763672e+02 
2.452522888183594e+02 
2.437847595214844e+02 
2.195192260742188e+02 
2.179446411132812e+02 
2.428426666259766e+02 
2.424663696289062e+02 
2.169122161865234e+02 
2.164995422363281e+02 
2.427114105224609e+02 
2.431092529296875e+02 
2.167788848876953e+02 
2.171813049316406e+02 
2.436761627197266e+02 
2.447756500244141e+02 
2.178393096923828e+02 
2.190855865478516e+02 
2.440298767089844e+02 
2.432178344726562e+02 
2.192179412841797e+02 
2.306801147460938e+02 
2.362931976318359e+02 
2.418602752685547e+02 
2.292625427246094e+02 
2.402472991943359e+02 
2.275910034179688e+02 
2.330176239013672e+02 
2.386242980957031e+02 
2.258874816894531e+02 
2.498859405517578e+02 
2.487576141357422e+02 
2.244141082763672e+02 
2.230983581542969e+02 
2.475249633789062e+02 
2.465199127197266e+02 
2.218284759521484e+02 
2.336033172607422e+02 
2.397584075927734e+02 
2.459476318359375e+02 
2.330124053955078e+02 
2.454896392822266e+02 
2.325247955322266e+02 
2.389371032714844e+02 
2.454812011718750e+02 
2.325028381347656e+02 
2.444537353515625e+02 
2.319215087890625e+02 
2.371082305908203e+02 
2.424853820800781e+02 
2.298203887939453e+02 
2.407246093750000e+02 
2.280231475830078e+02 
2.334918212890625e+02 
2.391288299560547e+02 
2.263616943359375e+02 
2.380276641845703e+02 
2.252548980712891e+02 
2.311300048828125e+02 
2.370503845214844e+02 
2.242841033935547e+02 
2.365613555908203e+02 
2.237664642333984e+02 
2.299619903564453e+02 
2.362281646728516e+02 
2.234141845703125e+02 
2.361591491699219e+02 
2.233728179931641e+02 
2.294421081542969e+02 
2.357106628417969e+02 
2.228936157226562e+02 
2.419606933593750e+02 
2.480071563720703e+02 
2.470359497070312e+02 
2.222777557373047e+02 
2.212052459716797e+02 
2.242393493652344e+02 
2.457830810546875e+02 
2.434356689453125e+02 
2.207997741699219e+02 
2.184763183593750e+02 
2.414992523193359e+02 
2.390000610351562e+02 
2.163041839599609e+02 
2.263512268066406e+02 
2.314840240478516e+02 
2.367612915039062e+02 
2.240110778808594e+02 
2.416697387695312e+02 
2.478151550292969e+02 
2.465989837646484e+02 
2.221095886230469e+02 
2.208239593505859e+02 
2.239578704833984e+02 
2.451532897949219e+02 
2.427449188232422e+02 
2.196829376220703e+02 
2.177689361572266e+02 
2.407686309814453e+02 
2.385672454833984e+02 
2.155184478759766e+02 
2.258832702636719e+02 
2.311335449218750e+02 
2.365027465820312e+02 
2.237426605224609e+02 
2.347902679443359e+02 
2.219437408447266e+02 
2.276914215087891e+02 
2.336586151123047e+02 
2.207466125488281e+02 
2.399582366943359e+02 
2.459728088378906e+02 
2.434862060546875e+02 
2.201056671142578e+02 
2.189438934326172e+02 
2.220466003417969e+02 
2.409918212890625e+02 
2.390316772460938e+02 
2.161148223876953e+02 
2.138449401855469e+02 
2.370231170654297e+02 
2.351884613037109e+02 
2.118341369628906e+02 
2.224418334960938e+02 
2.280679168701172e+02 
2.338924713134766e+02 
2.210467529296875e+02 
2.328518218994141e+02 
2.199345397949219e+02 
2.257681732177734e+02 
2.316821594238281e+02 
2.187497100830078e+02 
2.371344757080078e+02 
2.437620391845703e+02 
2.434492797851562e+02 
2.178229675292969e+02 
2.174814605712891e+02 
2.190347747802734e+02 
2.374190521240234e+02 
2.437730865478516e+02 
2.446063079833984e+02 
2.178400878906250e+02 
2.187623901367188e+02 
2.192286682128906e+02 
2.330381317138672e+02 
2.201942749023438e+02 
2.256274108886719e+02 
2.300609741210938e+02 
2.177760162353516e+02 
2.271096649169922e+02 
2.146365661621094e+02 
2.194902191162109e+02 
2.244624633789062e+02 
2.118856353759766e+02 
2.219633331298828e+02 
2.093169555664062e+02 
2.145992889404297e+02 
2.199948120117188e+02 
2.072822875976562e+02 
2.184319305419922e+02 
2.056050872802734e+02 
2.114089508056641e+02 
2.173936462402344e+02 
2.044856262207031e+02 
2.169897003173828e+02 
2.040462799072266e+02 
2.104360961914062e+02 
2.168371582031250e+02 
2.038928070068359e+02 
2.170326232910156e+02 
2.040757293701172e+02 
2.108604888916016e+02 
2.177742004394531e+02 
2.048303680419922e+02 
2.186377105712891e+02 
2.056925659179688e+02 
2.122448577880859e+02 
2.185040893554688e+02 
2.055329589843750e+02 
2.181622161865234e+02 
2.051870269775391e+02 
2.115333557128906e+02 
2.180159454345703e+02 
2.050318450927734e+02 
2.238907165527344e+02 
2.313234710693359e+02 
2.279197692871094e+02 
2.053890533447266e+02 
2.031851501464844e+02 
2.068433837890625e+02 
2.169278717041016e+02 
2.245363464355469e+02 
2.218612213134766e+02 
1.993813171386719e+02 
1.963636932373047e+02 
1.992850952148438e+02 
2.129245300292969e+02 
2.199212188720703e+02 
2.187356567382812e+02 
1.941691131591797e+02 
1.928245544433594e+02 
1.949204711914062e+02 
2.182949676513672e+02 
2.181472167968750e+02 
1.923303375244141e+02 
1.921790618896484e+02 
2.186354675292969e+02 
2.198907470703125e+02 
1.927334594726562e+02 
2.017867584228516e+02 
2.070161285400391e+02 
2.143907775878906e+02 
2.218998870849609e+02 
2.091491088867188e+02 
2.196624603271484e+02 
2.246428985595703e+02 
2.120567321777344e+02 
2.200295104980469e+02 
2.268735046386719e+02 
2.138900756835938e+02 
2.334305419921875e+02 
2.398997192382812e+02 
2.398810119628906e+02 
2.139321289062500e+02 
2.139131317138672e+02 
2.152560882568359e+02 
2.399124145507812e+02 
2.391032409667969e+02 
2.139440765380859e+02 
2.139017333984375e+02 
2.364817352294922e+02 
2.344132995605469e+02 
2.109670715332031e+02 
2.087613067626953e+02 
2.325904693603516e+02 
2.314088592529297e+02 
2.068276519775391e+02 
2.184515533447266e+02 
2.245998992919922e+02 
2.308310394287109e+02 
2.178567047119141e+02 
2.304553680419922e+02 
2.174708709716797e+02 
2.240200653076172e+02 
2.307192687988281e+02 
2.177428588867188e+02 
2.311859283447266e+02 
2.182179565429688e+02 
2.250288543701172e+02 
2.317457122802734e+02 
2.187691345214844e+02 
2.319302520751953e+02 
2.189513397216797e+02 
2.254360351562500e+02 
2.318679809570312e+02 
2.188912353515625e+02 
2.383514862060547e+02 
2.445599975585938e+02 
2.440543823242188e+02 
2.186445770263672e+02 
2.181594238281250e+02 
2.203089141845703e+02 
2.374430999755859e+02 
2.435932769775391e+02 
2.432513122558594e+02 
2.176766662597656e+02 
2.173218231201172e+02 
2.194051818847656e+02 
2.371917419433594e+02 
2.432925872802734e+02 
2.435264282226562e+02 
2.173394622802734e+02 
2.175709075927734e+02 
2.190761108398438e+02 
2.440394287109375e+02 
2.441594848632812e+02 
2.181184234619141e+02 
2.191130828857422e+02 
2.416382141113281e+02 
2.395399017333984e+02 
2.166484222412109e+02 
2.268783264160156e+02 
2.322784271240234e+02 
2.379089660644531e+02 
2.250961761474609e+02 
2.358047180175781e+02 
2.234747161865234e+02 
2.279953765869141e+02 
2.326399688720703e+02 
2.202226562500000e+02 
2.294672088623047e+02 
2.169322357177734e+02 
2.218001251220703e+02 
2.269346313476562e+02 
2.142413940429688e+02 
2.379348754882812e+02 
2.348724060058594e+02 
2.122969970703125e+02 
2.102599182128906e+02 
2.319124450683594e+02 
2.287971649169922e+02 
2.070544586181641e+02 
2.037508392333984e+02 
2.261098480224609e+02 
2.302497711181641e+02 
2.239453125000000e+02 
2.007188720703125e+02 
1.984257507324219e+02 
2.220253601074219e+02 
2.279405822753906e+02 
2.208327484130859e+02 
1.963818664550781e+02 
1.950322113037109e+02 
2.190396270751953e+02 
2.220172424316406e+02 
2.161813354492188e+02 
1.943361206054688e+02 
1.910894165039062e+02 
2.131531066894531e+02 
2.165075836181641e+02 
2.105617828369141e+02 
1.881015625000000e+02 
1.851603546142578e+02 
2.085124511718750e+02 
2.129624176025391e+02 
2.068858337402344e+02 
1.828654022216797e+02 
1.811239318847656e+02 
2.055856170654297e+02 
2.110197448730469e+02 
2.046344146728516e+02 
1.797278442382812e+02 
1.787122344970703e+02 
2.042796936035156e+02 
2.115943908691406e+02 
2.046203765869141e+02 
1.783112182617188e+02 
1.786913452148438e+02 
2.053375701904297e+02 
2.136170501708984e+02 
2.064016265869141e+02 
1.794093627929688e+02 
1.806000518798828e+02 
2.078908233642578e+02 
2.212208404541016e+02 
2.199393615722656e+02 
1.821123504638672e+02 
1.841162872314453e+02 
2.188853302001953e+02 
2.181471710205078e+02 
1.829624633789062e+02 
1.818073577880859e+02 
2.179088745117188e+02 
2.180241088867188e+02 
1.810068511962891e+02 
1.898874053955078e+02 
1.930421600341797e+02 
1.931011199951172e+02 
2.171955413818359e+02 
2.159624786376953e+02 
1.879801788330078e+02 
1.923080139160156e+02 
1.910534973144531e+02 
2.148455352783203e+02 
2.138086090087891e+02 
1.898324890136719e+02 
1.887232360839844e+02 
2.124463043212891e+02 
2.232645416259766e+02 
2.219793090820312e+02 
1.872353668212891e+02 
1.853059387207031e+02 
2.207104644775391e+02 
2.199229125976562e+02 
1.838966827392578e+02 
1.895003967285156e+02 
1.823717803955078e+02 
2.194615020751953e+02 
2.191235351562500e+02 
1.813026275634766e+02 
1.879844207763672e+02 
1.807534637451172e+02 
2.193662261962891e+02 
2.201020660400391e+02 
1.803278656005859e+02 
1.876775665283203e+02 
1.805129394531250e+02 
2.204657745361328e+02 
2.214752960205078e+02 
1.811595611572266e+02 
1.883033599853516e+02 
1.815915679931641e+02 
2.222796020507812e+02 
2.220785369873047e+02 
1.827922821044922e+02 
1.896178283691406e+02 
1.836547546386719e+02 
2.189766845703125e+02 
2.225968170166016e+02 
2.289703674316406e+02 
2.269672393798828e+02 
1.842742309570312e+02 
1.871776580810547e+02 
1.812909088134766e+02 
2.255742187500000e+02 
2.248732299804688e+02 
1.782820892333984e+02 
1.827100219726562e+02 
1.759185638427734e+02 
2.241688537597656e+02 
2.236039733886719e+02 
1.743779296875000e+02 
1.808590240478516e+02 
1.735283050537109e+02 
2.236955871582031e+02 
2.239993743896484e+02 
1.727036285400391e+02 
1.850323181152344e+02 
1.852579345703125e+02 
2.241179504394531e+02 
2.246990203857422e+02 
1.853653411865234e+02 
1.937808532714844e+02 
1.856410064697266e+02 
2.225966186523438e+02 
2.202636871337891e+02 
1.860504760742188e+02 
1.898856964111328e+02 
1.845477752685547e+02 
2.183793945312500e+02 
2.170970153808594e+02 
1.818939819335938e+02 
1.854959716796875e+02 
1.797576904296875e+02 
2.160182647705078e+02 
2.156306610107422e+02 
1.783144989013672e+02 
1.834226074218750e+02 
1.771515808105469e+02 
2.158924713134766e+02 
2.233321838378906e+02 
2.163368530273438e+02 
1.766786499023438e+02 
1.837328338623047e+02 
1.769529876708984e+02 
2.173426208496094e+02 
2.255175170898438e+02 
2.184682769775391e+02 
1.774638977050781e+02 
1.914637298583984e+02 
1.926100769042969e+02 
2.184392852783203e+02 
2.207647552490234e+02 
2.160660552978516e+02 
1.927643737792969e+02 
1.905681915283203e+02 
2.138407592773438e+02 
2.167439727783203e+02 
2.117694396972656e+02 
1.882574462890625e+02 
1.910427703857422e+02 
1.861629943847656e+02 
2.102056579589844e+02 
2.143777770996094e+02 
2.091336364746094e+02 
1.844378356933594e+02 
1.886082916259766e+02 
1.832448577880859e+02 
2.084144897460938e+02 
2.209996490478516e+02 
2.267809906005859e+02 
2.211315155029297e+02 
1.825694274902344e+02 
1.951383666992188e+02 
1.953625335693359e+02 
2.215419464111328e+02 
2.281805725097656e+02 
2.221843261718750e+02 
1.958121032714844e+02 
1.965308227539062e+02 
2.509954223632812e+02 
2.414397430419922e+02 
2.476755065917969e+02 
2.397377624511719e+02 
2.384902801513672e+02 
2.458746032714844e+02 
2.374833068847656e+02 
2.023438873291016e+02 
2.010607299804688e+02 
2.371636352539062e+02 
2.458358306884766e+02 
2.371121826171875e+02 
1.962442932128906e+02 
1.876038818359375e+02 
2.374534149169922e+02 
2.463037109375000e+02 
2.379845733642578e+02 
1.871985015869141e+02 
1.960262756347656e+02 
1.871203613281250e+02 
2.377131500244141e+02 
2.436742248535156e+02 
2.363050689697266e+02 
1.873870697021484e+02 
1.958842773437500e+02 
1.878467407226562e+02 
2.352209167480469e+02 
2.425892791748047e+02 
2.347497253417969e+02 
1.868351593017578e+02 
1.931743621826172e+02 
1.854731292724609e+02 
2.344551391601562e+02 
2.410714569091797e+02 
2.341261291503906e+02 
1.842654418945312e+02 
1.916707305908203e+02 
1.837356567382812e+02 
2.332508239746094e+02 
2.399627990722656e+02 
2.328574676513672e+02 
1.832868041992188e+02 
1.896747741699219e+02 
1.825201873779297e+02 
2.326483306884766e+02 
2.389403686523438e+02 
2.324216766357422e+02 
1.816753845214844e+02 
1.882327117919922e+02 
1.810971221923828e+02 
2.321316680908203e+02 
2.376565246582031e+02 
2.313969879150391e+02 
1.808068389892578e+02 
1.870819549560547e+02 
1.805028076171875e+02 
2.307474670410156e+02 
2.364595184326172e+02 
2.301327667236328e+02 
1.738866577148438e+02 
1.672109375000000e+02 
1.857978363037109e+02 
2.296641082763672e+02 
2.364052276611328e+02 
2.297400817871094e+02 
2.493145294189453e+02 
1.666627807617188e+02 
1.723625183105469e+02 
1.658931427001953e+02 
1.846110687255859e+02 
1.973961334228516e+02 
2.296939239501953e+02 
2.427903594970703e+02 
2.495275878906250e+02 
2.428898162841797e+02 
1.652857055664062e+02 
1.777305297851562e+02 
1.907887115478516e+02 
1.974174346923828e+02 
1.907411193847656e+02 
2.430153198242188e+02 
2.506277313232422e+02 
2.429367370605469e+02 
1.908571319580078e+02 
1.976243133544922e+02 
1.909524993896484e+02 
2.110980377197266e+02 
2.427596282958984e+02 
2.495944976806641e+02 
2.419178771972656e+02 
1.912073059082031e+02 
2.046858825683594e+02 
2.126226806640625e+02 
2.051320037841797e+02 
2.402402343750000e+02 
2.463114318847656e+02 
2.386166687011719e+02 
2.045899810791016e+02 
2.106088409423828e+02 
2.028952331542969e+02 
2.211714630126953e+02 
2.374989166259766e+02 
2.442194824218750e+02 
2.368463439941406e+02 
2.560837707519531e+02 
2.010651702880859e+02 
2.121802062988281e+02 
2.187715911865234e+02 
2.113654327392578e+02 
2.358542633056641e+02 
2.481977996826172e+02 
2.549146118164062e+02 
2.477962799072266e+02 
2.102602233886719e+02 
2.169683227539062e+02 
2.095899353027344e+02 
2.474268188476562e+02 
2.548313903808594e+02 
2.475455169677734e+02 
2.090914916992188e+02 
2.161829833984375e+02 
2.086342163085938e+02 
2.451055755615234e+02 
2.546010894775391e+02 
2.523168334960938e+02 
2.087333984375000e+02 
2.205243988037109e+02 
2.176001739501953e+02 
2.505346984863281e+02 
2.489461669921875e+02 
2.148972930908203e+02 
2.126770935058594e+02 
2.474525299072266e+02 
2.534816284179688e+02 
2.592857666015625e+02 
2.572056579589844e+02 
2.109448394775391e+02 
2.092225494384766e+02 
2.449667968750000e+02 
2.526848602294922e+02 
2.487601776123047e+02 
2.079096679687500e+02 
2.072125396728516e+02 
2.327580566406250e+02 
2.043177032470703e+02 
1.994434967041016e+02 
2.220297851562500e+02 
2.168534851074219e+02 
1.953125457763672e+02 
1.917656707763672e+02 
2.138615722656250e+02 
2.112794036865234e+02 
1.885590057373047e+02 
1.857894439697266e+02 
1.965160675048828e+02 
1.768326416015625e+02 
1.836708221435547e+02 
1.892305297851562e+02 
1.948408355712891e+02 
1.819603729248047e+02 
1.947194366455078e+02 
1.935313720703125e+02 
1.678741912841797e+02 
1.922497253417969e+02 
1.911492614746094e+02 
1.665513153076172e+02 
1.654330139160156e+02 
1.905392150878906e+02 
1.901532745361328e+02 
1.647822265625000e+02 
1.643227081298828e+02 
1.900903472900391e+02 
1.902374572753906e+02 
1.642400054931641e+02 
1.643427276611328e+02 
1.905036163330078e+02 
1.909991607666016e+02 
1.645946350097656e+02 
1.651072540283203e+02 
1.913800048828125e+02 
1.914934692382812e+02 
1.655289154052734e+02 
1.656772308349609e+02 
1.913709106445312e+02 
1.911083068847656e+02 
1.655618743896484e+02 
1.653113708496094e+02 
1.908034057617188e+02 
1.905681304931641e+02 
1.650132598876953e+02 
1.776671752929688e+02 
1.840535583496094e+02 
1.904754791259766e+02 
1.775771179199219e+02 
1.985498199462891e+02 
2.035937042236328e+02 
2.041298522949219e+02 
1.778007507324219e+02 
1.783939514160156e+02 
1.809632873535156e+02 
2.049940795898438e+02 
2.063929443359375e+02 
1.793013916015625e+02 
1.897067565917969e+02 
1.936303558349609e+02 
2.010407714843750e+02 
2.085823211669922e+02 
1.959180297851562e+02 
2.070737915039062e+02 
2.110626678466797e+02 
1.984346008300781e+02 
2.061787414550781e+02 
2.140365753173828e+02 
2.015950012207031e+02 
2.270307159423828e+02 
2.300444946289062e+02 
2.308863220214844e+02 
2.055284881591797e+02 
2.057963409423828e+02 
2.103254089355469e+02 
2.310213775634766e+02 
2.308088226318359e+02 
2.058875885009766e+02 
2.182456817626953e+02 
2.246275329589844e+02 
2.310172119140625e+02 
2.184602661132812e+02 
2.307549285888672e+02 
2.182028656005859e+02 
2.244375152587891e+02 
2.305476989746094e+02 
2.180029449462891e+02 
2.428681793212891e+02 
2.428612823486328e+02 
2.178289031982422e+02 
2.180195465087891e+02 
2.429830780029297e+02 
2.433566589355469e+02 
2.180936431884766e+02 
2.185113677978516e+02 
2.408989715576172e+02 
2.382136840820312e+02 
2.159303588867188e+02 
2.189860839843750e+02 
2.255747833251953e+02 
2.306260528564453e+02 
2.358176574707031e+02 
2.230827636718750e+02 
2.364392395019531e+02 
2.339133911132812e+02 
2.211160125732422e+02 
2.266073303222656e+02 
2.321721496582031e+02 
2.193354949951172e+02 
2.380297698974609e+02 
2.439448089599609e+02 
2.435313873291016e+02 
2.181279602050781e+02 
2.176371002197266e+02 
2.201449737548828e+02 
2.348740844726562e+02 
2.418505554199219e+02 
2.386935577392578e+02 
2.170457763671875e+02 
2.135301208496094e+02 
2.177137145996094e+02 
2.362065887451172e+02 
2.344082946777344e+02 
2.107564544677734e+02 
2.151693267822266e+02 
2.215769653320312e+02 
2.272403106689453e+02 
2.329209442138672e+02 
2.200620269775391e+02 
2.330031890869141e+02 
2.318844299316406e+02 
2.189658508300781e+02 
2.251710510253906e+02 
2.309962158203125e+02 
2.186365356445312e+02 
2.329736022949219e+02 
2.401187133789062e+02 
2.373690948486328e+02 
2.149797515869141e+02 
2.119808959960938e+02 
2.155561828613281e+02 
2.350051269531250e+02 
2.331133575439453e+02 
2.094328155517578e+02 
2.133075866699219e+02 
2.202272491455078e+02 
2.259634552001953e+02 
2.304229278564453e+02 
2.180866546630859e+02 
2.313025817871094e+02 
2.270192260742188e+02 
2.144823303222656e+02 
2.192438201904297e+02 
2.242709808349609e+02 
2.115657196044922e+02 
2.279241638183594e+02 
2.349110565185547e+02 
2.331358642578125e+02 
2.092621765136719e+02 
2.073767700195312e+02 
2.100464172363281e+02 
2.320348815917969e+02 
2.296634979248047e+02 
2.061416473388672e+02 
2.049732360839844e+02 
2.263659973144531e+02 
2.237741851806641e+02 
2.012716217041016e+02 
2.046543884277344e+02 
2.110467987060547e+02 
2.163378906250000e+02 
2.216861572265625e+02 
2.089259948730469e+02 
2.222191314697266e+02 
2.198236083984375e+02 
2.069967651367188e+02 
2.127256927490234e+02 
2.186904449462891e+02 
2.057930297851562e+02 
2.183253631591797e+02 
2.054033050537109e+02 
2.119337921142578e+02 
2.180963592529297e+02 
2.056590728759766e+02 
2.146313171386719e+02 
2.022722320556641e+02 
2.069400939941406e+02 
2.119029083251953e+02 
1.993750610351562e+02 
2.226193542480469e+02 
2.210248260498047e+02 
1.972913513183594e+02 
1.957404785156250e+02 
2.199313812255859e+02 
2.196019287109375e+02 
1.945172424316406e+02 
1.941442413330078e+02 
2.200395355224609e+02 
2.207097167968750e+02 
1.946302642822266e+02 
1.950712738037109e+02 
2.211342468261719e+02 
2.214805450439453e+02 
1.953134460449219e+02 
1.956509857177734e+02 
2.220602569580078e+02 
2.222141571044922e+02 
1.962311859130859e+02 
1.973756713867188e+02 
2.179835052490234e+02 
2.141702270507812e+02 
1.934845428466797e+02 
2.018197784423828e+02 
2.061015319824219e+02 
2.106003875732422e+02 
1.981139831542969e+02 
2.077669372558594e+02 
1.950993194580078e+02 
2.002663726806641e+02 
2.055551605224609e+02 
1.928246002197266e+02 
2.104454956054688e+02 
2.163955993652344e+02 
2.152572631835938e+02 
1.907792205810547e+02 
1.894874420166016e+02 
1.928658294677734e+02 
2.148867187500000e+02 
2.148107604980469e+02 
1.890713043212891e+02 
1.890070648193359e+02 
2.152390136718750e+02 
2.158465728759766e+02 
1.894595489501953e+02 
2.029535522460938e+02 
2.097275085449219e+02 
2.164258880615234e+02 
2.035214233398438e+02 
2.167458953857422e+02 
2.038333282470703e+02 
2.103434143066406e+02 
2.168407287597656e+02 
2.039258728027344e+02 
2.243858184814453e+02 
2.297692565917969e+02 
2.297539367675781e+02 
2.039332427978516e+02 
2.039183502197266e+02 
2.066828308105469e+02 
2.297412567138672e+02 
2.297429809570312e+02 
2.039053344726562e+02 
2.039057464599609e+02 
2.297778167724609e+02 
2.298823089599609e+02 
2.039387512207031e+02 
2.040413360595703e+02 
2.300718231201172e+02 
2.303370513916016e+02 
2.042306976318359e+02 
2.044957275390625e+02 
2.306507720947266e+02 
2.309579772949219e+02 
2.048076934814453e+02 
2.051091766357422e+02 
2.312045745849609e+02 
2.314444274902344e+02 
2.053467559814453e+02 
2.055742950439453e+02 
2.315995788574219e+02 
2.311689758300781e+02 
2.056677856445312e+02 
2.052389068603516e+02 
2.292058105468750e+02 
2.247114257812500e+02 
2.046893615722656e+02 
2.040963439941406e+02 
2.128923797607422e+02 
2.163823394775391e+02 
2.200755004882812e+02 
2.081099853515625e+02 
2.218697204589844e+02 
2.159469451904297e+02 
2.038704833984375e+02 
2.078706054687500e+02 
2.119630126953125e+02 
1.998226928710938e+02 
2.210475616455078e+02 
2.182342681884766e+02 
1.962825469970703e+02 
1.933893585205078e+02 
2.157913818359375e+02 
2.135369110107422e+02 
1.907005004882812e+02 
2.008718566894531e+02 
2.061037750244141e+02 
2.109985504150391e+02 
1.987997589111328e+02 
2.190032501220703e+02 
2.156126556396484e+02 
1.945450439453125e+02 
1.969571990966797e+02 
2.031982421875000e+02 
2.078681640625000e+02 
2.127593841552734e+02 
2.001947479248047e+02 
2.140416107177734e+02 
2.104986572265625e+02 
1.977897949218750e+02 
2.031251831054688e+02 
2.086628723144531e+02 
1.958858947753906e+02 
2.202706756591797e+02 
2.194118041992188e+02 
1.946544799804688e+02 
2.065269165039062e+02 
2.127200164794922e+02 
2.191103973388672e+02 
2.061947479248047e+02 
2.324524230957031e+02 
2.335212097167969e+02 
2.066664733886719e+02 
2.206415100097656e+02 
2.276831512451172e+02 
2.347487945556641e+02 
2.218605194091797e+02 
2.467038269042969e+02 
2.460976104736328e+02 
2.209193572998047e+02 
2.202676086425781e+02 
2.456918945312500e+02 
2.459261627197266e+02 
2.198281097412109e+02 
2.330026092529297e+02 
2.397226715087891e+02 
2.464478759765625e+02 
2.335387420654297e+02 
2.473869018554688e+02 
2.345296630859375e+02 
2.407590484619141e+02 
2.447892913818359e+02 
2.325090789794922e+02 
2.464546508789062e+02 
2.535245819091797e+02 
2.500211791992188e+02 
2.286246948242188e+02 
2.251002960205078e+02 
2.292770385742188e+02 
2.470054779052734e+02 
2.446423645019531e+02 
2.217781829833984e+02 
2.191436157226562e+02 
2.429510345458984e+02 
2.418644104003906e+02 
2.172538757324219e+02 
2.229381866455078e+02 
2.289733581542969e+02 
2.349214324951172e+02 
2.409412231445312e+02 
2.280326385498047e+02 
2.407944946289062e+02 
2.405659942626953e+02 
2.276196899414062e+02 
2.340873260498047e+02 
2.406880798339844e+02 
2.277252349853516e+02 
2.411042022705078e+02 
2.281386108398438e+02 
2.348628387451172e+02 
2.417052764892578e+02 
2.287515869140625e+02 
2.422624053955078e+02 
2.292819824218750e+02 
2.359185791015625e+02 
2.424689636230469e+02 
2.294857025146484e+02 
2.425258026123047e+02 
2.295416107177734e+02 
2.360442199707031e+02 
2.425439605712891e+02 
2.295596313476562e+02 
2.491716308593750e+02 
2.555016937255859e+02 
2.555243835449219e+02 
2.295327758789062e+02 
2.295555419921875e+02 
2.310819702148438e+02 
2.556555023193359e+02 
2.558298034667969e+02 
2.296878051757812e+02 
2.298629760742188e+02 
2.558753509521484e+02 
2.558590393066406e+02 
2.299196777343750e+02 
2.299113616943359e+02 
2.560596618652344e+02 
2.562537231445312e+02 
2.301531219482422e+02 
2.303714599609375e+02 
2.565967712402344e+02 
2.572198486328125e+02 
2.307407531738281e+02 
2.313733520507812e+02 
2.581419677734375e+02 
2.591665954589844e+02 
2.323789978027344e+02 
2.333259582519531e+02 
2.601004943847656e+02 
2.603491821289062e+02 
2.342512512207031e+02 
2.344592590332031e+02 
2.600314636230469e+02 
2.597314758300781e+02 
2.341299743652344e+02 
2.338750610351562e+02 
2.592457580566406e+02 
2.572291259765625e+02 
2.334273376464844e+02 
2.447150421142578e+02 
2.501268005371094e+02 
2.557359771728516e+02 
2.431598510742188e+02 
2.546225280761719e+02 
2.420447235107422e+02 
2.478273925781250e+02 
2.537983245849609e+02 
2.411857299804688e+02 
2.662292785644531e+02 
2.661049194335938e+02 
2.409757537841797e+02 
2.409131927490234e+02 
2.661294860839844e+02 
2.665711059570312e+02 
2.408798522949219e+02 
2.538138885498047e+02 
2.596169738769531e+02 
2.652803344726562e+02 
2.524527282714844e+02 
2.768938598632812e+02 
2.757683715820312e+02 
2.511108245849609e+02 
2.565605163574219e+02 
2.499409637451172e+02 
2.748652343750000e+02 
2.747870483398438e+02 
2.811432189941406e+02 
2.741267089843750e+02 
2.489895629882812e+02 
2.611959838867188e+02 
2.673989257812500e+02 
2.737334289550781e+02 
2.607863769531250e+02 
2.628795776367188e+02 
2.864646911621094e+02 
2.867118530273438e+02 
2.605588073730469e+02 
2.737691955566406e+02 
2.805918273925781e+02 
2.867337341308594e+02 
2.737739868164062e+02 
2.982013549804688e+02 
2.956326904296875e+02 
2.729862060546875e+02 
2.706930847167969e+02 
2.931311340332031e+02 
2.910795898437500e+02 
2.681897277832031e+02 
2.659915466308594e+02 
2.891863098144531e+02 
2.877475585937500e+02 
2.640623779296875e+02 
2.624577331542969e+02 
2.865333557128906e+02 
2.853219909667969e+02 
2.611385192871094e+02 
2.671567077636719e+02 
2.597495422363281e+02 
2.845564270019531e+02 
2.853334045410156e+02 
2.843002014160156e+02 
2.588829956054688e+02 
2.714500732421875e+02 
2.777958068847656e+02 
2.841640625000000e+02 
2.712961425781250e+02 
2.843278503417969e+02 
2.714291687011719e+02 
2.780990905761719e+02 
2.826191101074219e+02 
2.702736816406250e+02 
2.856538391113281e+02 
2.919186706542969e+02 
2.893678588867188e+02 
2.668854675292969e+02 
2.640929870605469e+02 
2.684743347167969e+02 
2.873815307617188e+02 
2.859717102050781e+02 
2.619154357910156e+02 
2.603677673339844e+02 
2.851469726562500e+02 
2.845503845214844e+02 
2.594613037109375e+02 
2.718900756835938e+02 
2.768690185546875e+02 
2.817404479980469e+02 
2.692134704589844e+02 
2.860496520996094e+02 
2.920428771972656e+02 
2.902356262207031e+02 
2.667062072753906e+02 
2.647050170898438e+02 
2.686520690917969e+02 
2.889674987792969e+02 
2.882778320312500e+02 
2.633136596679688e+02 
2.754128723144531e+02 
2.817155456542969e+02 
2.879242248535156e+02 
2.752654113769531e+02 
2.965872497558594e+02 
2.934935913085938e+02 
2.718940429687500e+02 
2.685766296386719e+02 
2.906669006347656e+02 
2.882295532226562e+02 
2.656301879882812e+02 
2.755779724121094e+02 
2.808272094726562e+02 
2.862640380859375e+02 
2.735326538085938e+02 
2.921986389160156e+02 
2.976607055664062e+02 
2.967214355468750e+02 
2.720846557617188e+02 
2.711213378906250e+02 
2.746461486816406e+02 
2.960400695800781e+02 
2.958498535156250e+02 
2.703391723632812e+02 
2.701305236816406e+02 
2.962295837402344e+02 
2.969100646972656e+02 
2.705445556640625e+02 
2.712302246093750e+02 
2.978489074707031e+02 
2.991943664550781e+02 
2.722572937011719e+02 
2.736206359863281e+02 
3.003340454101562e+02 
3.012943115234375e+02 
2.747257995605469e+02 
2.758223876953125e+02 
2.886590881347656e+02 
2.759358520507812e+02 
2.822608337402344e+02 
2.885911254882812e+02 
2.758709106445312e+02 
2.885422363281250e+02 
2.758232421875000e+02 
2.822000122070312e+02 
2.885897521972656e+02 
2.758708801269531e+02 
2.887496948242188e+02 
2.633381958007812e+02 
2.890301208496094e+02 
2.879199829101562e+02 
2.636269836425781e+02 
2.625005493164062e+02 
2.858695068359375e+02 
2.840962219238281e+02 
2.603630371093750e+02 
2.584761352539062e+02 
2.827077941894531e+02 
2.816777954101562e+02 
2.569404296875000e+02 
2.558020477294922e+02 
2.810632629394531e+02 
2.808647766113281e+02 
2.551198425292969e+02 
2.548966217041016e+02 
2.807336425781250e+02 
2.809582519531250e+02 
2.547652893066406e+02 
2.679849243164062e+02 
2.748079223632812e+02 
2.808858032226562e+02 
2.682996826171875e+02 
2.920947570800781e+02 
2.901044921875000e+02 
2.668029785156250e+02 
2.646163024902344e+02 
2.882326049804688e+02 
2.867361450195312e+02 
2.625991210937500e+02 
2.609655761718750e+02 
2.857874450683594e+02 
2.853246154785156e+02 
2.599086608886719e+02 
2.660036621093750e+02 
2.723533325195312e+02 
2.786176757812500e+02 
2.832512512207031e+02 
2.708775024414062e+02 
2.841739807128906e+02 
2.804081726074219e+02 
2.679075317382812e+02 
2.728197937011719e+02 
2.778807067871094e+02 
2.652661132812500e+02 
2.757662353515625e+02 
2.630515747070312e+02 
2.685504760742188e+02 
2.742468566894531e+02 
2.614584045410156e+02 
2.732842407226562e+02 
2.604683532714844e+02 
2.664513549804688e+02 
2.724292602539062e+02 
2.595859069824219e+02 
2.718612365722656e+02 
2.589812927246094e+02 
2.638893737792969e+02 
2.684268188476562e+02 
2.559966278076172e+02 
2.655816040039062e+02 
2.530112304687500e+02 
2.580671386718750e+02 
2.633458862304688e+02 
2.506636962890625e+02 
2.744350891113281e+02 
2.729746704101562e+02 
2.489509582519531e+02 
2.474543457031250e+02 
2.720505371093750e+02 
2.715831909179688e+02 
2.464008331298828e+02 
2.458160247802734e+02 
2.715301208496094e+02 
2.718164367675781e+02 
2.456893615722656e+02 
2.459095153808594e+02 
2.703676452636719e+02 
2.676347656250000e+02 
2.456889038085938e+02 
2.428864440917969e+02 
2.654787292480469e+02 
2.638751220703125e+02 
2.404830474853516e+02 
2.512382354736328e+02 
2.569134216308594e+02 
2.623079833984375e+02 
2.496457061767578e+02 
2.607404174804688e+02 
2.479606781005859e+02 
2.536932830810547e+02 
2.595963745117188e+02 
2.467355041503906e+02 
2.588531799316406e+02 
2.459261627197266e+02 
2.518410186767578e+02 
2.578744506835938e+02 
2.449234313964844e+02 
2.571115112304688e+02 
2.442344055175781e+02 
2.492886047363281e+02 
2.540701141357422e+02 
2.415209808349609e+02 
2.642283020019531e+02 
2.622437133789062e+02 
2.388257293701172e+02 
2.366531677246094e+02 
2.607232360839844e+02 
2.594900512695312e+02 
2.349569396972656e+02 
2.336245727539062e+02 
2.586036071777344e+02 
2.569397583007812e+02 
2.326737213134766e+02 
2.322252349853516e+02 
2.538469238281250e+02 
2.509171600341797e+02 
2.289776458740234e+02 
2.259595642089844e+02 
2.485324096679688e+02 
2.466244812011719e+02 
2.232865142822266e+02 
2.211278076171875e+02 
2.452006072998047e+02 
2.442797698974609e+02 
2.195059661865234e+02 
2.184578552246094e+02 
2.439116516113281e+02 
2.433463745117188e+02 
2.180615386962891e+02 
2.174197082519531e+02 
2.430836944580078e+02 
2.430879821777344e+02 
2.171263732910156e+02 
2.171523284912109e+02 
2.436255340576172e+02 
2.434808197021484e+02 
2.177749633789062e+02 
2.183726806640625e+02 
2.417985076904297e+02 
2.402322845458984e+02 
2.167789459228516e+02 
2.152852172851562e+02 
2.391693725585938e+02 
2.387483215332031e+02 
2.141074371337891e+02 
2.261619262695312e+02 
2.321929168701172e+02 
2.383091125488281e+02 
2.255970764160156e+02 
2.372836914062500e+02 
2.245229644775391e+02 
2.302592773437500e+02 
2.361095123291016e+02 
2.232794952392578e+02 
2.476336822509766e+02 
2.465951690673828e+02 
2.219397735595703e+02 
2.207778625488281e+02 
2.459419555664062e+02 
2.453829956054688e+02 
2.200934143066406e+02 
2.324189147949219e+02 
2.387795715332031e+02 
2.452324523925781e+02 
2.322518310546875e+02 
2.449587402343750e+02 
2.319750518798828e+02 
2.381513366699219e+02 
2.434561614990234e+02 
2.308311920166016e+02 
2.412841949462891e+02 
2.286030883789062e+02 
2.339951782226562e+02 
2.395446777343750e+02 
2.268121185302734e+02 
2.379291381835938e+02 
2.251887664794922e+02 
2.308316955566406e+02 
2.366663970947266e+02 
2.238370056152344e+02 
2.425710144042969e+02 
2.483897705078125e+02 
2.475613403320312e+02 
2.227253723144531e+02 
2.217590026855469e+02 
2.248720703125000e+02 
2.415286865234375e+02 
2.471811828613281e+02 
2.469936065673828e+02 
2.213183441162109e+02 
2.211088104248047e+02 
2.237331848144531e+02 
2.410083923339844e+02 
2.468625183105469e+02 
2.464463958740234e+02 
2.210155029296875e+02 
2.205644378662109e+02 
2.232156524658203e+02 
2.462999725341797e+02 
2.444615783691406e+02 
2.204317474365234e+02 
2.197619018554688e+02 
2.419143066406250e+02 
2.398834838867188e+02 
2.170051879882812e+02 
2.217544860839844e+02 
2.272572326660156e+02 
2.327221832275391e+02 
2.383923187255859e+02 
2.256475067138672e+02 
2.390962371826172e+02 
2.368362579345703e+02 
2.240763702392578e+02 
2.296209869384766e+02 
2.353668365478516e+02 
2.225062561035156e+02 
2.469343719482422e+02 
2.445154113769531e+02 
2.210905151367188e+02 
2.198465881347656e+02 
2.416533050537109e+02 
2.393795318603516e+02 
2.166322784423828e+02 
2.210869750976562e+02 
2.267171783447266e+02 
2.321400909423828e+02 
2.377581024169922e+02 
2.250236206054688e+02 
2.384587402343750e+02 
2.360728454589844e+02 
2.233224182128906e+02 
2.289022979736328e+02 
2.346822052001953e+02 
2.218309936523438e+02 
2.336832122802734e+02 
2.207536010742188e+02 
2.267353515625000e+02 
2.328304138183594e+02 
2.198651885986328e+02 
2.429607391357422e+02 
2.398441009521484e+02 
2.183921966552734e+02 
2.149431457519531e+02 
2.373949432373047e+02 
2.356164093017578e+02 
2.122067871093750e+02 
2.175261535644531e+02 
2.229175872802734e+02 
2.284832000732422e+02 
2.340035095214844e+02 
2.212895965576172e+02 
2.348596343994141e+02 
2.326536254882812e+02 
2.198340148925781e+02 
2.257415771484375e+02 
2.318243865966797e+02 
2.189292144775391e+02 
2.383837280273438e+02 
2.444579162597656e+02 
2.440277099609375e+02 
2.185803833007812e+02 
2.180983734130859e+02 
2.203957519531250e+02 
2.438037261962891e+02 
2.438940734863281e+02 
2.178388214111328e+02 
2.179513397216797e+02 
2.445185852050781e+02 
2.456730651855469e+02 
2.186616058349609e+02 
2.199639129638672e+02 
2.360315093994141e+02 
2.421320800781250e+02 
2.391152954101562e+02 
2.175511016845703e+02 
2.141881408691406e+02 
2.192125701904297e+02 
2.306280822753906e+02 
2.366591339111328e+02 
2.342228851318359e+02 
2.114781341552734e+02 
2.090399780273438e+02 
2.133161773681641e+02 
2.259906005859375e+02 
2.321397399902344e+02 
2.305321197509766e+02 
2.066865844726562e+02 
2.048616027832031e+02 
2.084522857666016e+02 
2.234467163085938e+02 
2.295000457763672e+02 
2.290095520019531e+02 
2.036818389892578e+02 
2.030930328369141e+02 
2.055405578613281e+02 
2.227702789306641e+02 
2.288092346191406e+02 
2.288161315917969e+02 
2.028844604492188e+02 
2.028687286376953e+02 
2.047278747558594e+02 
2.234901428222656e+02 
2.293251190185547e+02 
2.302552337646484e+02 
2.034053802490234e+02 
2.043582916259766e+02 
2.054245758056641e+02 
2.248796234130859e+02 
2.312341308593750e+02 
2.311089477539062e+02 
2.052776489257812e+02 
2.051486053466797e+02 
2.067813568115234e+02 
2.244090576171875e+02 
2.308452911376953e+02 
2.310052032470703e+02 
2.048771667480469e+02 
2.050395965576172e+02 
2.062431335449219e+02 
2.313562316894531e+02 
2.276508331298828e+02 
2.054263916015625e+02 
2.029014434814453e+02 
2.242847900390625e+02 
2.216288146972656e+02 
1.991167449951172e+02 
1.961205291748047e+02 
2.197096099853516e+02 
2.185463562011719e+02 
1.939494934082031e+02 
1.926304168701172e+02 
2.181499328613281e+02 
2.181168975830078e+02 
1.921805725097656e+02 
1.921491088867188e+02 
2.186304168701172e+02 
2.199103393554688e+02 
1.927321014404297e+02 
2.070389404296875e+02 
2.144243011474609e+02 
2.219432678222656e+02 
2.091970825195312e+02 
2.247089843750000e+02 
2.121286163330078e+02 
2.201095581054688e+02 
2.266231536865234e+02 
2.136421356201172e+02 
2.397331085205078e+02 
2.396670074462891e+02 
2.137668609619141e+02 
2.137029571533203e+02 
2.397755279541016e+02 
2.390277252197266e+02 
2.138081665039062e+02 
2.137572631835938e+02 
2.364179992675781e+02 
2.343742828369141e+02 
2.109025878906250e+02 
2.141552581787109e+02 
2.215411987304688e+02 
2.269820709228516e+02 
2.325579986572266e+02 
2.196675415039062e+02 
2.321342620849609e+02 
2.314028778076172e+02 
2.184439544677734e+02 
2.246079406738281e+02 
2.308658142089844e+02 
2.178895874023438e+02 
2.305249328613281e+02 
2.175402832031250e+02 
2.241042785644531e+02 
2.307425842285156e+02 
2.177613372802734e+02 
2.310921020507812e+02 
2.181146087646484e+02 
2.248166656494141e+02 
2.314458312988281e+02 
2.184639739990234e+02 
2.380996856689453e+02 
2.445488128662109e+02 
2.444080047607422e+02 
2.185808410644531e+02 
2.184451599121094e+02 
2.199923858642578e+02 
2.440272369384766e+02 
2.434579467773438e+02 
2.180747070312500e+02 
2.175162048339844e+02 
2.430152130126953e+02 
2.427148437500000e+02 
2.170588836669922e+02 
2.167461547851562e+02 
2.428980712890625e+02 
2.432599029541016e+02 
2.169339904785156e+02 
2.173267059326172e+02 
2.437463989257812e+02 
2.407695465087891e+02 
2.183592224121094e+02 
2.158275604248047e+02 
2.383325347900391e+02 
2.365755767822266e+02 
2.131295013427734e+02 
2.238392791748047e+02 
2.295253448486328e+02 
2.354095764160156e+02 
2.225763854980469e+02 
2.334616394042969e+02 
2.210392303466797e+02 
2.255643768310547e+02 
2.302892761230469e+02 
2.177567749023438e+02 
2.273427581787109e+02 
2.147337951660156e+02 
2.197182769775391e+02 
2.249002380371094e+02 
2.121709899902344e+02 
2.348529815673828e+02 
2.315631103515625e+02 
2.102356719970703e+02 
2.066962432861328e+02 
2.289563446044922e+02 
2.269055480957031e+02 
2.037688903808594e+02 
2.014454650878906e+02 
2.245716857910156e+02 
2.226161346435547e+02 
1.991126251220703e+02 
1.969433135986328e+02 
2.211015167236328e+02 
2.189605102539062e+02 
1.952884521484375e+02 
1.938957214355469e+02 
2.168042602539062e+02 
2.199069976806641e+02 
2.266532592773438e+02 
2.240305786132812e+02 
1.916902313232422e+02 
1.887589263916016e+02 
2.152889709472656e+02 
2.219863128662109e+02 
2.205440979003906e+02 
1.860217285156250e+02 
1.835601654052734e+02 
2.122618408203125e+02 
2.191126403808594e+02 
2.179261322021484e+02 
1.818143310546875e+02 
1.804526672363281e+02 
2.108410949707031e+02 
2.174098358154297e+02 
2.175360412597656e+02 
1.790863037109375e+02 
1.784601440429688e+02 
2.116883697509766e+02 
2.181258239746094e+02 
2.188919830322266e+02 
1.786218109130859e+02 
1.792449951171875e+02 
2.138641967773438e+02 
2.201150054931641e+02 
2.179024047851562e+02 
1.801276550292969e+02 
1.816044158935547e+02 
2.160562286376953e+02 
2.146095275878906e+02 
1.810610351562500e+02 
1.788474121093750e+02 
2.134556732177734e+02 
2.129887847900391e+02 
1.774708557128906e+02 
1.848152618408203e+02 
1.886648559570312e+02 
1.880640106201172e+02 
2.127108154296875e+02 
2.130636138916016e+02 
1.877867889404297e+02 
1.880686492919922e+02 
2.132350463867188e+02 
2.194196777343750e+02 
2.246174316406250e+02 
2.234270782470703e+02 
1.878195648193359e+02 
1.865986480712891e+02 
2.174345397949219e+02 
2.223965759277344e+02 
2.214517669677734e+02 
1.853319854736328e+02 
1.922314758300781e+02 
1.969903564453125e+02 
1.960225830078125e+02 
2.203986053466797e+02 
2.194699401855469e+02 
1.892367248535156e+02 
1.948264465332031e+02 
1.938179626464844e+02 
2.184246520996094e+02 
2.179531250000000e+02 
1.869311676025391e+02 
1.926437225341797e+02 
1.921121826171875e+02 
2.176956787109375e+02 
2.250547637939453e+02 
2.307845764160156e+02 
2.314669647216797e+02 
1.860648956298828e+02 
1.918277282714844e+02 
1.919179992675781e+02 
2.270613250732422e+02 
2.326745758056641e+02 
2.344043426513672e+02 
1.869869384765625e+02 
1.926462249755859e+02 
1.940070343017578e+02 
2.291676330566406e+02 
2.355551757812500e+02 
2.366246948242188e+02 
1.890546112060547e+02 
1.958497314453125e+02 
1.970912475585938e+02 
2.260757141113281e+02 
2.332114562988281e+02 
2.357019653320312e+02 
2.427728881835938e+02 
2.400323181152344e+02 
1.914789123535156e+02 
1.987253265380859e+02 
1.957198028564453e+02 
2.314869689941406e+02 
2.379620513916016e+02 
2.365869598388672e+02 
1.852751007080078e+02 
1.923807373046875e+02 
1.893594512939453e+02 
2.300653991699219e+02 
2.359187164306641e+02 
2.352836608886719e+02 
1.802789764404297e+02 
1.867294921875000e+02 
1.849739074707031e+02 
2.288686218261719e+02 
2.346469879150391e+02 
2.347260894775391e+02 
1.784996643066406e+02 
1.841195373535156e+02 
1.905043029785156e+02 
1.965266265869141e+02 
1.957888641357422e+02 
2.293022155761719e+02 
2.350898284912109e+02 
2.351578521728516e+02 
1.906936492919922e+02 
1.958833160400391e+02 
1.962314605712891e+02 
2.299706268310547e+02 
2.357864990234375e+02 
2.351887359619141e+02 
1.911158752441406e+02 
1.963125762939453e+02 
1.969313354492188e+02 
2.256558685302734e+02 
2.330741729736328e+02 
2.312406616210938e+02 
1.892995147705078e+02 
1.968211364746094e+02 
1.946375579833984e+02 
2.230506591796875e+02 
2.300912170410156e+02 
2.294894104003906e+02 
1.853744659423828e+02 
1.925935974121094e+02 
1.912371673583984e+02 
2.224650726318359e+02 
2.292121582031250e+02 
2.294573364257812e+02 
1.835593109130859e+02 
1.905799102783203e+02 
1.902871246337891e+02 
2.235299682617188e+02 
2.299269561767578e+02 
2.308932647705078e+02 
1.838992309570312e+02 
1.905534667968750e+02 
1.910749053955078e+02 
2.256440277099609e+02 
2.318609771728516e+02 
2.320093841552734e+02 
1.920603027343750e+02 
1.929679107666016e+02 
2.218312988281250e+02 
2.300710296630859e+02 
2.278976593017578e+02 
1.931771697998047e+02 
1.917943878173828e+02 
2.179454193115234e+02 
2.258888092041016e+02 
2.244915466308594e+02 
1.896844482421875e+02 
1.875593872070312e+02 
2.158358459472656e+02 
2.234383239746094e+02 
2.228355102539062e+02 
1.859001922607422e+02 
1.847598724365234e+02 
2.227012023925781e+02 
2.218778991699219e+02 
1.840454101562500e+02 
1.895814208984375e+02 
1.839133911132812e+02 
2.212368011474609e+02 
2.210481262207031e+02 
1.832064819335938e+02 
1.902333831787109e+02 
1.825931396484375e+02 
2.216213684082031e+02 
2.227296600341797e+02 
1.823905792236328e+02 
1.959121704101562e+02 
1.970243530273438e+02 
2.322170715332031e+02 
2.233037567138672e+02 
2.295202636718750e+02 
2.219804534912109e+02 
1.980148315429688e+02 
1.966411285400391e+02 
2.209347991943359e+02 
2.287305603027344e+02 
2.205940246582031e+02 
1.909523620605469e+02 
1.954801940917969e+02 
1.950945434570312e+02 
2.205648498535156e+02 
2.293330841064453e+02 
2.209345855712891e+02 
1.823521423339844e+02 
2.215063781738281e+02 
2.293513488769531e+02 
2.219595794677734e+02 
1.827452697753906e+02 
1.833085784912109e+02 
2.211967773437500e+02 
2.271918640136719e+02 
2.200424652099609e+02 
1.836833038330078e+02 
1.827157897949219e+02 
2.194783172607422e+02 
2.267222595214844e+02 
2.191219940185547e+02 
1.813643493652344e+02 
1.807642517089844e+02 
2.194387664794922e+02 
2.258550567626953e+02 
2.193406066894531e+02 
1.803949737548828e+02 
1.807411193847656e+02 
2.189799041748047e+02 
2.257942047119141e+02 
2.191254882812500e+02 
1.804590148925781e+02 
1.800287933349609e+02 
2.194501037597656e+02 
2.256430816650391e+02 
2.198836669921875e+02 
1.801754760742188e+02 
1.805457153320312e+02 
2.193480682373047e+02 
2.241121063232422e+02 
2.185196075439453e+02 
1.738561553955078e+02 
1.810915832519531e+02 
1.806537933349609e+02 
2.168375091552734e+02 
2.232342071533203e+02 
2.156572113037109e+02 
1.722726593017578e+02 
1.798053283691406e+02 
1.846944427490234e+02 
1.915273742675781e+02 
1.902051696777344e+02 
2.147353057861328e+02 
2.218798980712891e+02 
2.139806213378906e+02 
2.346366729736328e+02 
1.892187652587891e+02 
1.885154876708984e+02 
2.136513366699219e+02 
2.267510070800781e+02 
2.347152252197266e+02 
2.264186859130859e+02 
1.881557769775391e+02 
1.884618225097656e+02 
2.262045135498047e+02 
2.338018341064453e+02 
2.254435272216797e+02 
1.882877349853516e+02 
2.009261016845703e+02 
2.004581146240234e+02 
2.248601684570312e+02 
2.310515594482422e+02 
2.237752685546875e+02 
1.998008728027344e+02 
1.985379333496094e+02 
2.221863098144531e+02 
2.290190582275391e+02 
2.211756896972656e+02 
1.968475036621094e+02 
2.035476226806641e+02 
1.956993713378906e+02 
2.208243103027344e+02 
2.278226928710938e+02 
2.203063354492188e+02 
2.406406402587891e+02 
1.952899169921875e+02 
2.021139678955078e+02 
1.946148834228516e+02 
2.201906738281250e+02 
2.333209991455078e+02 
2.404022827148438e+02 
2.334143676757812e+02 
1.943858947753906e+02 
2.015314331054688e+02 
1.945286560058594e+02 
2.322808990478516e+02 
2.354617919921875e+02 
2.290949859619141e+02 
2.452145690917969e+02 
1.945004577636719e+02 
2.016362915039062e+02 
1.948561706542969e+02 
2.108034820556641e+02 
2.260324554443359e+02 
2.361692047119141e+02 
2.418045349121094e+02 
2.345043029785156e+02 
1.919124603271484e+02 
2.012196807861328e+02 
2.055138702392578e+02 
1.984387817382812e+02 
2.330993347167969e+02 
2.392001800537109e+02 
2.319419708251953e+02 
2.515243225097656e+02 
1.964498138427734e+02 
2.021389007568359e+02 
1.950171813964844e+02 
2.313070220947266e+02 
2.441297149658203e+02 
2.443166656494141e+02 
2.404929199218750e+02 
1.935363464355469e+02 
1.999346466064453e+02 
1.926598205566406e+02 
2.280966339111328e+02 
2.239961700439453e+02 
1.924094238281250e+02 
1.956045379638672e+02 
1.913379058837891e+02 
2.203260345458984e+02 
2.169630279541016e+02 
1.873755950927734e+02 
1.870820312500000e+02 
1.829838562011719e+02 
2.135887298583984e+02 
2.109590606689453e+02 
1.794118347167969e+02 
1.804816741943359e+02 
1.759416198730469e+02 
1.960722961425781e+02 
1.727398529052734e+02 
1.759530487060547e+02 
1.704282379150391e+02 
1.941851654052734e+02 
1.940266571044922e+02 
1.925290832519531e+02 
1.684405364990234e+02 
1.667707366943359e+02 
1.911561737060547e+02 
1.899751281738281e+02 
1.653166198730469e+02 
1.640759277343750e+02 
1.893549652099609e+02 
1.889847564697266e+02 
1.634161071777344e+02 
1.630193634033203e+02 
1.890094299316406e+02 
1.892739257812500e+02 
1.630428009033203e+02 
1.633138275146484e+02 
1.896602478027344e+02 
1.900765228271484e+02 
1.637069702148438e+02 
1.641202545166016e+02 
1.903239288330078e+02 
1.902992706298828e+02 
1.643734130859375e+02 
1.643672332763672e+02 
1.901669464111328e+02 
1.899454345703125e+02 
1.642388000488281e+02 
1.707655487060547e+02 
1.769782409667969e+02 
1.833092041015625e+02 
1.896347503662109e+02 
1.766647338867188e+02 
1.888047485351562e+02 
1.893498382568359e+02 
1.763797912597656e+02 
1.827272186279297e+02 
1.891551971435547e+02 
1.761919860839844e+02 
2.021630096435547e+02 
2.026866607666016e+02 
1.762589416503906e+02 
1.843488464355469e+02 
1.897594299316406e+02 
1.966208343505859e+02 
2.034968872070312e+02 
1.905855102539062e+02 
2.023154907226562e+02 
2.048713073730469e+02 
1.920553741455078e+02 
1.994838714599609e+02 
2.070474700927734e+02 
1.943203735351562e+02 
2.093639526367188e+02 
1.966970977783203e+02 
2.044208984375000e+02 
2.122544250488281e+02 
1.997775573730469e+02 
2.273632812500000e+02 
2.271137695312500e+02 
2.018133392333984e+02 
2.098833007812500e+02 
2.143220062255859e+02 
2.208068695068359e+02 
2.273146972656250e+02 
2.145290069580078e+02 
2.272675018310547e+02 
2.269854888916016e+02 
2.142088928222656e+02 
2.206914978027344e+02 
2.266754302978516e+02 
2.140847473144531e+02 
2.346962127685547e+02 
2.387984619140625e+02 
2.383460540771484e+02 
2.136016387939453e+02 
2.132743225097656e+02 
2.175721282958984e+02 
2.379641113281250e+02 
2.377598876953125e+02 
2.129075164794922e+02 
2.126950225830078e+02 
2.379496765136719e+02 
2.382978057861328e+02 
2.128735809326172e+02 
2.218968353271484e+02 
2.257359771728516e+02 
2.321605072021484e+02 
2.379258728027344e+02 
2.253043670654297e+02 
2.390531005859375e+02 
2.360338287353516e+02 
2.232757110595703e+02 
2.288683471679688e+02 
2.340972595214844e+02 
2.213723449707031e+02 
2.386103515625000e+02 
2.450580902099609e+02 
2.437870025634766e+02 
2.193782196044922e+02 
2.179554443359375e+02 
2.207980957031250e+02 
2.429911041259766e+02 
2.426773834228516e+02 
2.170625610351562e+02 
2.167095794677734e+02 
2.402463684082031e+02 
2.370090942382812e+02 
2.154899902343750e+02 
2.175153045654297e+02 
2.244264373779297e+02 
2.293082122802734e+02 
2.344472503662109e+02 
2.217203216552734e+02 
2.350609741210938e+02 
2.325830383300781e+02 
2.197482910156250e+02 
2.254744720458984e+02 
2.313864746093750e+02 
2.184735870361328e+02 
2.374744262695312e+02 
2.436961975097656e+02 
2.418917846679688e+02 
2.177694854736328e+02 
2.169266815185547e+02 
2.194309997558594e+02 
2.391577148437500e+02 
2.367284545898438e+02 
2.138744659423828e+02 
2.167577667236328e+02 
2.239374389648438e+02 
2.293209075927734e+02 
2.349258270263672e+02 
2.220329437255859e+02 
2.346576690673828e+02 
2.318929290771484e+02 
2.196403961181641e+02 
2.238979187011719e+02 
2.283931579589844e+02 
2.159525299072266e+02 
2.311617889404297e+02 
2.380496978759766e+02 
2.357106628417969e+02 
2.127944793701172e+02 
2.101746215820312e+02 
2.135821838378906e+02 
2.338931427001953e+02 
2.323991546630859e+02 
2.082013092041016e+02 
2.065868988037109e+02 
2.313044433593750e+02 
2.287581481933594e+02 
2.053891601562500e+02 
2.085783233642578e+02 
2.163455810546875e+02 
2.207360839843750e+02 
2.254110107421875e+02 
2.128076171875000e+02 
2.260026397705078e+02 
2.227650451660156e+02 
2.100075988769531e+02 
2.152814331054688e+02 
2.206111907958984e+02 
2.078112182617188e+02 
2.188320770263672e+02 
2.059405822753906e+02 
2.117021026611328e+02 
2.176949005126953e+02 
2.047347869873047e+02 
2.173281402587891e+02 
2.043443756103516e+02 
2.108023376464844e+02 
2.151723327636719e+02 
2.028512573242188e+02 
2.179352264404297e+02 
2.241537017822266e+02 
2.215146789550781e+02 
1.993036651611328e+02 
1.963396759033203e+02 
2.007077941894531e+02 
2.196015777587891e+02 
2.181881866455078e+02 
1.941992950439453e+02 
1.926107177734375e+02 
2.172721557617188e+02 
2.169446258544922e+02 
1.915121612548828e+02 
1.911333312988281e+02 
2.173869934082031e+02 
2.181866302490234e+02 
1.916246337890625e+02 
1.924293975830078e+02 
2.192802276611328e+02 
2.203417053222656e+02 
1.935667114257812e+02 
1.944923248291016e+02 
2.213146667480469e+02 
2.213525390625000e+02 
1.953887939453125e+02 
2.011057891845703e+02 
2.092562866210938e+02 
2.130190277099609e+02 
2.171051177978516e+02 
2.047575836181641e+02 
2.180812683105469e+02 
2.132055358886719e+02 
2.008206634521484e+02 
2.050874786376953e+02 
2.096080932617188e+02 
1.970588378906250e+02 
2.067521209716797e+02 
1.940236663818359e+02 
1.991992340087891e+02 
2.044595642089844e+02 
1.916766662597656e+02 
2.153335113525391e+02 
2.141895294189453e+02 
1.895736694335938e+02 
1.882736053466797e+02 
2.137962799072266e+02 
2.136572113037109e+02 
1.878343963623047e+02 
1.947640533447266e+02 
2.006755523681641e+02 
2.073166961669922e+02 
2.140885314941406e+02 
2.011202545166016e+02 
2.127798919677734e+02 
2.147110748291016e+02 
2.017476043701172e+02 
2.085785064697266e+02 
2.153341979980469e+02 
2.023612976074219e+02 
2.225546569824219e+02 
2.286561126708984e+02 
2.287449035644531e+02 
2.026961669921875e+02 
2.027826995849609e+02 
2.045294494628906e+02 
2.287473297119141e+02 
2.287314300537109e+02 
2.027849578857422e+02 
2.027682952880859e+02 
2.287222137451172e+02 
2.287317047119141e+02 
2.027583465576172e+02 
2.096296844482422e+02 
2.157494812011719e+02 
2.222635345458984e+02 
2.287787933349609e+02 
2.157959594726562e+02 
2.276842956542969e+02 
2.288985443115234e+02 
2.098546142578125e+02 
2.159159851074219e+02 
2.225035705566406e+02 
2.291067962646484e+02 
2.161254577636719e+02 
2.279113769531250e+02 
2.293932495117188e+02 
2.103952178955078e+02 
2.164137420654297e+02 
2.230485076904297e+02 
2.297130584716797e+02 
2.167370758056641e+02 
2.284555969238281e+02 
2.299782714843750e+02 
2.110274353027344e+02 
2.170070800781250e+02 
2.235912780761719e+02 
2.302002716064453e+02 
2.172299804687500e+02 
2.290983886718750e+02 
2.305071105957031e+02 
2.115461120605469e+02 
2.175345764160156e+02 
2.242168426513672e+02 
2.310222320556641e+02 
2.180612030029297e+02 
2.296281738281250e+02 
2.303572235107422e+02 
2.111748504638672e+02 
2.179749298095703e+02 
2.224086608886719e+02 
2.263898773193359e+02 
2.144370880126953e+02 
2.282215728759766e+02 
2.215560150146484e+02 
2.096505889892578e+02 
2.133024902343750e+02 
2.170492401123047e+02 
2.050525970458984e+02 
2.128117218017578e+02 
2.006920776367188e+02 
2.047329406738281e+02 
2.090253448486328e+02 
1.967033843994141e+02 
2.182173767089844e+02 
2.154469909667969e+02 
1.932539825439453e+02 
1.903374176025391e+02 
2.131547851562500e+02 
2.178079833984375e+02 
2.240424652099609e+02 
2.207711791992188e+02 
1.877349090576172e+02 
1.985170745849609e+02 
1.967323303222656e+02 
2.001513824462891e+02 
2.165811920166016e+02 
2.131018371582031e+02 
1.920640716552734e+02 
2.005847778320312e+02 
2.053290557861328e+02 
2.103670043945312e+02 
1.976771392822266e+02 
2.146584472656250e+02 
2.209503326416016e+02 
2.190913848876953e+02 
1.954702911376953e+02 
2.074212646484375e+02 
2.003438262939453e+02 
2.062678833007812e+02 
2.019310150146484e+02 
2.120074310302734e+02 
2.179827270507812e+02 
2.050902862548828e+02 
2.131500396728516e+02 
2.248062591552734e+02 
2.305414581298828e+02 
2.307268066406250e+02 
2.046675109863281e+02 
2.048142852783203e+02 
2.068557128906250e+02 
2.314055786132812e+02 
2.400202178955078e+02 
2.454933776855469e+02 
2.470015869140625e+02 
2.055175781250000e+02 
2.196948852539062e+02 
2.212173919677734e+02 
2.220461273193359e+02 
2.487327728271484e+02 
2.482469482421875e+02 
2.229806365966797e+02 
2.225393218994141e+02 
2.479235534667969e+02 
2.481599578857422e+02 
2.223034057617188e+02 
2.353610687255859e+02 
2.420984344482422e+02 
2.488421630859375e+02 
2.360664062500000e+02 
2.475585021972656e+02 
2.353292541503906e+02 
2.393726043701172e+02 
2.435081939697266e+02 
2.312000885009766e+02 
2.521355590820312e+02 
2.488742523193359e+02 
2.272464447021484e+02 
2.237356872558594e+02 
2.460572204589844e+02 
2.437176666259766e+02 
2.206690368652344e+02 
2.181108398437500e+02 
2.420198822021484e+02 
2.409088592529297e+02 
2.162120819091797e+02 
2.279671325683594e+02 
2.339189453125000e+02 
2.399615478515625e+02 
2.269972686767578e+02 
2.396307525634766e+02 
2.266477355957031e+02 
2.332402801513672e+02 
2.399603424072266e+02 
2.269860992431641e+02 
2.404819946289062e+02 
2.275197296142578e+02 
2.344388732910156e+02 
2.413759002685547e+02 
2.284246520996094e+02 
2.422812042236328e+02 
2.293106231689453e+02 
2.361246948242188e+02 
2.428087158203125e+02 
2.298334350585938e+02 
2.430034942626953e+02 
2.300254211425781e+02 
2.365403747558594e+02 
2.430518798828125e+02 
2.300741119384766e+02 
2.559599304199219e+02 
2.558659820556641e+02 
2.300028076171875e+02 
2.299032440185547e+02 
2.557545776367188e+02 
2.555778350830078e+02 
2.297873992919922e+02 
2.296115417480469e+02 
2.553922424316406e+02 
2.552872619628906e+02 
2.294242095947266e+02 
2.293185577392578e+02 
2.553406219482422e+02 
2.555242156982422e+02 
2.293718566894531e+02 
2.295591888427734e+02 
2.558601379394531e+02 
2.564154357910156e+02 
2.299148864746094e+02 
2.304780578613281e+02 
2.573142395019531e+02 
2.583599243164062e+02 
2.314344635009766e+02 
2.324703521728516e+02 
2.594035339355469e+02 
2.596680297851562e+02 
2.335312042236328e+02 
2.337047729492188e+02 
2.594192199707031e+02 
2.580447998046875e+02 
2.334516448974609e+02 
2.330385437011719e+02 
2.553375854492188e+02 
2.530939178466797e+02 
2.305606079101562e+02 
2.405928039550781e+02 
2.459413452148438e+02 
2.515007629394531e+02 
2.389248199462891e+02 
2.504716033935547e+02 
2.378553009033203e+02 
2.436835632324219e+02 
2.496061096191406e+02 
2.369776153564453e+02 
2.619177246093750e+02 
2.617415161132812e+02 
2.366441497802734e+02 
2.364631500244141e+02 
2.621027832031250e+02 
2.626928710937500e+02 
2.367465515136719e+02 
2.500149383544922e+02 
2.567131652832031e+02 
2.635416259765625e+02 
2.507018585205078e+02 
2.758163146972656e+02 
2.751613159179688e+02 
2.499082336425781e+02 
2.492644042968750e+02 
2.743294677734375e+02 
2.734113464355469e+02 
2.484435729980469e+02 
2.604450988769531e+02 
2.666655273437500e+02 
2.730325317382812e+02 
2.600497131347656e+02 
2.858297729492188e+02 
2.860775146484375e+02 
2.598606262207031e+02 
2.671712341308594e+02 
2.601334228515625e+02 
2.858227844238281e+02 
2.853668212890625e+02 
2.890459594726562e+02 
2.828171081542969e+02 
2.607861022949219e+02 
2.702855224609375e+02 
2.751148376464844e+02 
2.800256042480469e+02 
2.674669189453125e+02 
2.712119140625000e+02 
2.840285034179688e+02 
2.773723754882812e+02 
2.647767944335938e+02 
2.699017639160156e+02 
2.752318115234375e+02 
2.625401306152344e+02 
2.660662536621094e+02 
2.860446777343750e+02 
2.845900573730469e+02 
2.606180725097656e+02 
2.590202941894531e+02 
2.835754699707031e+02 
2.827189636230469e+02 
2.579683837890625e+02 
2.570304870605469e+02 
2.822997131347656e+02 
2.820816040039062e+02 
2.565118713378906e+02 
2.691867675781250e+02 
2.755794677734375e+02 
2.820921936035156e+02 
2.691705932617188e+02 
2.825254516601562e+02 
2.695999755859375e+02 
2.760531921386719e+02 
2.805812988281250e+02 
2.681026916503906e+02 
2.899642944335938e+02 
2.873708190917969e+02 
2.648200683593750e+02 
2.619874267578125e+02 
2.853425292968750e+02 
2.838918151855469e+02 
2.597711486816406e+02 
2.650736999511719e+02 
2.710370178222656e+02 
2.769475097656250e+02 
2.830275878906250e+02 
2.701361083984375e+02 
2.829018859863281e+02 
2.815774230957031e+02 
2.690796508789062e+02 
2.738870239257812e+02 
2.789139709472656e+02 
2.662915039062500e+02 
2.895765380859375e+02 
2.880123596191406e+02 
2.640969543457031e+02 
2.691741638183594e+02 
2.752114257812500e+02 
2.808688964843750e+02 
2.866673889160156e+02 
2.738302917480469e+02 
2.868921813964844e+02 
2.858831787109375e+02 
2.730185241699219e+02 
2.792748107910156e+02 
2.852678833007812e+02 
2.728156433105469e+02 
2.938020935058594e+02 
2.906273193359375e+02 
2.691007385253906e+02 
2.656307067871094e+02 
2.880032958984375e+02 
2.856709899902344e+02 
2.627572021484375e+02 
2.730219726562500e+02 
2.782224121093750e+02 
2.836109008789062e+02 
2.708804016113281e+02 
2.949510803222656e+02 
2.941051635742188e+02 
2.693334350585938e+02 
2.684042663574219e+02 
2.937774658203125e+02 
2.938280639648438e+02 
2.679868469238281e+02 
2.679989624023438e+02 
2.941760253906250e+02 
2.948958435058594e+02 
2.683882446289062e+02 
2.691080322265625e+02 
2.959699707031250e+02 
2.970962524414062e+02 
2.702082519531250e+02 
2.713982849121094e+02 
2.977960510253906e+02 
2.984435729980469e+02 
2.721027832031250e+02 
2.727049865722656e+02 
2.856436462402344e+02 
2.727802734375000e+02 
2.791648254394531e+02 
2.855540771484375e+02 
2.726922912597656e+02 
2.854968261718750e+02 
2.726358032226562e+02 
2.790867614746094e+02 
2.855480957031250e+02 
2.726874694824219e+02 
2.857130432128906e+02 
2.600050964355469e+02 
2.859919433593750e+02 
2.856982421875000e+02 
2.602912597656250e+02 
2.600925903320312e+02 
2.839689025878906e+02 
2.824977111816406e+02 
2.583520202636719e+02 
2.567338867187500e+02 
2.815010681152344e+02 
2.809054870605469e+02 
2.556293792724609e+02 
2.549659271240234e+02 
2.807131958007812e+02 
2.809079284667969e+02 
2.547458953857422e+02 
2.614465332031250e+02 
2.679306640625000e+02 
2.746384277343750e+02 
2.807565307617188e+02 
2.681654357910156e+02 
2.796611633300781e+02 
2.786826477050781e+02 
2.661217956542969e+02 
2.715591125488281e+02 
2.771771240234375e+02 
2.645155944824219e+02 
2.887933044433594e+02 
2.877239074707031e+02 
2.633681030273438e+02 
2.622317504882812e+02 
2.868134155273438e+02 
2.859470214843750e+02 
2.610595092773438e+02 
2.600726623535156e+02 
2.850865478515625e+02 
2.826482238769531e+02 
2.591513061523438e+02 
2.703028564453125e+02 
2.749835815429688e+02 
2.798567199707031e+02 
2.673655395507812e+02 
2.774911193847656e+02 
2.648699645996094e+02 
2.701282348632812e+02 
2.755067749023438e+02 
2.627698669433594e+02 
2.735736389160156e+02 
2.608149719238281e+02 
2.663193054199219e+02 
2.720182189941406e+02 
2.591865844726562e+02 
2.710185241699219e+02 
2.581567687988281e+02 
2.641726684570312e+02 
2.703227539062500e+02 
2.574110107421875e+02 
2.693505249023438e+02 
2.569375610351562e+02 
2.614444274902344e+02 
2.659924621582031e+02 
2.535406646728516e+02 
2.631044006347656e+02 
2.505108337402344e+02 
2.555601959228516e+02 
2.608305053710938e+02 
2.481239929199219e+02 
2.719333496093750e+02 
2.707199707031250e+02 
2.463751068115234e+02 
2.450017089843750e+02 
2.699259033203125e+02 
2.696304931640625e+02 
2.440884246826172e+02 
2.437595825195312e+02 
2.699461975097656e+02 
2.696979980468750e+02 
2.440750885009766e+02 
2.448648834228516e+02 
2.667753601074219e+02 
2.641987304687500e+02 
2.419614257812500e+02 
2.391165466308594e+02 
2.620625000000000e+02 
2.605085754394531e+02 
2.367330780029297e+02 
2.477479248046875e+02 
2.535439300537109e+02 
2.593612060546875e+02 
2.465927124023438e+02 
2.582393798828125e+02 
2.453993225097656e+02 
2.514040222167969e+02 
2.575606384277344e+02 
2.446594543457031e+02 
2.573490295410156e+02 
2.444067993164062e+02 
2.507983093261719e+02 
2.570043945312500e+02 
2.440400543212891e+02 
2.549699554443359e+02 
2.424714050292969e+02 
2.471204071044922e+02 
2.520184936523438e+02 
2.393660583496094e+02 
2.625039367675781e+02 
2.605978698730469e+02 
2.369324035644531e+02 
2.350092926025391e+02 
2.590616149902344e+02 
2.581701049804688e+02 
2.333252105712891e+02 
2.323365631103516e+02 
2.579300231933594e+02 
2.547128753662109e+02 
2.320705261230469e+02 
2.298194885253906e+02 
2.515031127929688e+02 
2.485348663330078e+02 
2.264872589111328e+02 
2.233177642822266e+02 
2.461853332519531e+02 
2.445032653808594e+02 
2.206994781494141e+02 
2.188213195800781e+02 
2.434797210693359e+02 
2.429795379638672e+02 
2.176583557128906e+02 
2.170656280517578e+02 
2.428921051025391e+02 
2.427402648925781e+02 
2.169498901367188e+02 
2.167790985107422e+02 
2.430489654541016e+02 
2.435079345703125e+02 
2.171038665771484e+02 
2.179310760498047e+02 
2.410931854248047e+02 
2.393100891113281e+02 
2.163132934570312e+02 
2.142242431640625e+02 
2.377482910156250e+02 
2.363241271972656e+02 
2.126309356689453e+02 
2.110289916992188e+02 
2.353975067138672e+02 
2.349312133789062e+02 
2.098928222656250e+02 
2.221542663574219e+02 
2.283463592529297e+02 
2.346262359619141e+02 
2.218504028320312e+02 
2.349477691650391e+02 
2.221270599365234e+02 
2.279330596923828e+02 
2.339127197265625e+02 
2.210073242187500e+02 
2.461738128662109e+02 
2.455272827148438e+02 
2.203279418945312e+02 
2.195984802246094e+02 
2.451804199218750e+02 
2.441750946044922e+02 
2.192281188964844e+02 
2.316377868652344e+02 
2.372143402099609e+02 
2.428146362304688e+02 
2.302264404296875e+02 
2.416926422119141e+02 
2.289949798583984e+02 
2.348574218750000e+02 
2.406497192382812e+02 
2.278648071289062e+02 
2.393674926757812e+02 
2.265536499023438e+02 
2.320059814453125e+02 
2.374452209472656e+02 
2.246438140869141e+02 
2.424288330078125e+02 
2.485434722900391e+02 
2.474300842285156e+02 
2.228366699218750e+02 
2.216324920654297e+02 
2.247082672119141e+02 
2.464657592773438e+02 
2.460256347656250e+02 
2.206322479248047e+02 
2.201262817382812e+02 
2.460890350341797e+02 
2.462756500244141e+02 
2.201516571044922e+02 
2.203065338134766e+02 
2.460902252197266e+02 
2.457074279785156e+02 
2.201414031982422e+02 
2.197404022216797e+02 
2.440104370117188e+02 
2.409320068359375e+02 
2.192639617919922e+02 
2.160190734863281e+02 
2.384543457031250e+02 
2.366641387939453e+02 
2.132523040771484e+02 
2.239406890869141e+02 
2.296464538574219e+02 
2.355379180908203e+02 
2.227385101318359e+02 
2.344548797607422e+02 
2.216407318115234e+02 
2.275564880371094e+02 
2.336336212158203e+02 
2.207439270019531e+02 
2.445013122558594e+02 
2.414297027587891e+02 
2.199278259277344e+02 
2.165026092529297e+02 
2.389243469238281e+02 
2.366401214599609e+02 
2.136900482177734e+02 
2.239696655273438e+02 
2.293469696044922e+02 
2.349354400634766e+02 
2.221896057128906e+02 
2.336250762939453e+02 
2.208072357177734e+02 
2.267099456787109e+02 
2.327729339599609e+02 
2.198795318603516e+02 
2.323682556152344e+02 
2.194200439453125e+02 
2.258980407714844e+02 
2.310465087890625e+02 
2.187627258300781e+02 
2.402672576904297e+02 
2.373300933837891e+02 
2.153103790283203e+02 
2.122545318603516e+02 
2.348367767333984e+02 
2.330158996582031e+02 
2.095012969970703e+02 
2.143077392578125e+02 
2.074930114746094e+02 
2.315134124755859e+02 
2.324201507568359e+02 
2.304766845703125e+02 
2.058857421875000e+02 
2.175782318115234e+02 
2.237313995361328e+02 
2.300676879882812e+02 
2.171316680908203e+02 
2.431785278320312e+02 
2.434928436279297e+02 
2.172692260742188e+02 
2.175296783447266e+02 
2.437666320800781e+02 
2.444869384765625e+02 
2.178193206787109e+02 
2.186122283935547e+02 
2.456646270751953e+02 
2.434958190917969e+02 
2.199160156250000e+02 
2.190267028808594e+02 
2.397963867187500e+02 
2.367498321533203e+02 
2.149484710693359e+02 
2.115441284179688e+02 
2.341956787109375e+02 
2.318292846679688e+02 
2.088548583984375e+02 
2.063793487548828e+02 
2.301289825439453e+02 
2.289949645996094e+02 
2.044629516601562e+02 
2.031676788330078e+02 
2.283540954589844e+02 
2.280507202148438e+02 
2.024273834228516e+02 
2.021118164062500e+02 
2.279577026367188e+02 
2.283897399902344e+02 
2.019985961914062e+02 
2.024669799804688e+02 
2.293691406250000e+02 
2.304638214111328e+02 
2.035017700195312e+02 
2.046250457763672e+02 
2.313213348388672e+02 
2.310959777832031e+02 
2.053563842773438e+02 
2.051292877197266e+02 
2.309525909423828e+02 
2.312113494873047e+02 
2.049841918945312e+02 
2.052707977294922e+02 
2.317048187255859e+02 
2.276880645751953e+02 
2.058710479736328e+02 
2.029187622070312e+02 
2.243517303466797e+02 
2.217254486083984e+02 
1.991677551269531e+02 
1.962055053710938e+02 
2.198356170654297e+02 
2.187010498046875e+02 
1.940682220458984e+02 
1.988645629882812e+02 
2.057403106689453e+02 
2.119319458007812e+02 
2.183263092041016e+02 
2.053425292968750e+02 
2.170518951416016e+02 
2.182760467529297e+02 
1.988804168701172e+02 
2.052932586669922e+02 
2.119586181640625e+02 
2.188064727783203e+02 
2.058569488525391e+02 
2.170628967285156e+02 
2.201027221679688e+02 
2.072346496582031e+02 
2.146264648437500e+02 
2.221512908935547e+02 
2.094094238281250e+02 
2.249318084716797e+02 
2.123565979003906e+02 
2.192210083007812e+02 
2.256553955078125e+02 
2.127513275146484e+02 
2.385733947753906e+02 
2.387503204345703e+02 
2.129350128173828e+02 
2.129300384521484e+02 
2.389686279296875e+02 
2.390398712158203e+02 
2.131472320556641e+02 
2.131768493652344e+02 
2.368101959228516e+02 
2.348353424072266e+02 
2.112817230224609e+02 
2.219829864501953e+02 
2.275145416259766e+02 
2.331081390380859e+02 
2.202231597900391e+02 
2.319745788574219e+02 
2.190236053466797e+02 
2.251879577636719e+02 
2.314150238037109e+02 
2.184501953125000e+02 
2.311103057861328e+02 
2.181396942138672e+02 
2.247024230957031e+02 
2.313370819091797e+02 
2.183707733154297e+02 
2.379961090087891e+02 
2.446605377197266e+02 
2.449632415771484e+02 
2.187357788085938e+02 
2.190071105957031e+02 
2.197714080810547e+02 
2.448763275146484e+02 
2.444350280761719e+02 
2.189166107177734e+02 
2.184861602783203e+02 
2.438324279785156e+02 
2.433376312255859e+02 
2.178931121826172e+02 
2.173850250244141e+02 
2.429963226318359e+02 
2.430811004638672e+02 
2.170289154052734e+02 
2.171219329833984e+02 
2.433099975585938e+02 
2.439073638916016e+02 
2.173657226562500e+02 
2.180427856445312e+02 
2.409912261962891e+02 
2.383325958251953e+02 
2.160098114013672e+02 
2.130887756347656e+02 
2.360686492919922e+02 
2.343085784912109e+02 
2.105870361328125e+02 
2.214557495117188e+02 
2.272458953857422e+02 
2.332538146972656e+02 
2.203394775390625e+02 
2.315594787597656e+02 
2.192023468017578e+02 
2.235686798095703e+02 
2.282189178466797e+02 
2.156731414794922e+02 
2.255661163330078e+02 
2.128644256591797e+02 
2.180211181640625e+02 
2.222997283935547e+02 
2.100509185791016e+02 
2.316287231445312e+02 
2.289229888916016e+02 
2.066968231201172e+02 
2.039251403808594e+02 
2.264736022949219e+02 
2.247152404785156e+02 
2.011371154785156e+02 
1.991205291748047e+02 
2.236525421142578e+02 
2.206950836181641e+02 
1.978998565673828e+02 
1.958904876708984e+02 
2.180005340576172e+02 
2.224584960937500e+02 
2.281514892578125e+02 
2.264390106201172e+02 
1.930599060058594e+02 
1.903915100097656e+02 
2.250829467773438e+02 
2.230053558349609e+02 
1.882930145263672e+02 
1.866956634521484e+02 
2.211636962890625e+02 
2.199076538085938e+02 
1.846127166748047e+02 
1.825595092773438e+02 
2.188365478515625e+02 
2.181703338623047e+02 
1.810957794189453e+02 
1.799985351562500e+02 
2.179906311035156e+02 
2.172328491210938e+02 
1.792538604736328e+02 
1.791092529296875e+02 
2.170470275878906e+02 
2.169436340332031e+02 
1.795608520507812e+02 
1.799113769531250e+02 
2.159373321533203e+02 
2.140053863525391e+02 
1.794386138916016e+02 
1.783650360107422e+02 
2.121140289306641e+02 
2.103583068847656e+02 
1.762798309326172e+02 
1.743130340576172e+02 
2.091527404785156e+02 
2.087162628173828e+02 
1.725977325439453e+02 
1.794429931640625e+02 
1.711887969970703e+02 
2.085117340087891e+02 
2.088750000000000e+02 
1.706541595458984e+02 
1.790700073242188e+02 
1.704003906250000e+02 
2.094999847412109e+02 
2.161560363769531e+02 
2.091812896728516e+02 
1.708430328369141e+02 
1.840607452392578e+02 
1.836157684326172e+02 
2.080413513183594e+02 
2.198027038574219e+02 
2.189050292968750e+02 
1.823405914306641e+02 
1.884465942382812e+02 
1.811872711181641e+02 
2.180484771728516e+02 
2.173984985351562e+02 
1.802665557861328e+02 
1.922690887451172e+02 
1.915986328125000e+02 
2.168726806640625e+02 
2.168094940185547e+02 
1.909826965332031e+02 
1.977172851562500e+02 
2.038468475341797e+02 
2.101999664306641e+02 
2.166797790527344e+02 
2.037028198242188e+02 
2.157655944824219e+02 
2.242149200439453e+02 
2.170717163085938e+02 
1.983303833007812e+02 
2.041073303222656e+02 
2.110443572998047e+02 
2.181476440429688e+02 
2.052493286132812e+02 
2.270936889648438e+02 
2.198264617919922e+02 
2.014215240478516e+02 
2.069615325927734e+02 
2.142991333007812e+02 
2.217624206542969e+02 
2.089911956787109e+02 
2.310346679687500e+02 
2.242910003662109e+02 
2.055516815185547e+02 
2.116219329833984e+02 
2.191349792480469e+02 
2.235887908935547e+02 
2.110819549560547e+02 
2.248794097900391e+02 
2.201046905517578e+02 
2.346212463378906e+02 
1.997253723144531e+02 
2.075969390869141e+02 
2.121656646728516e+02 
2.170000305175781e+02 
2.043303375244141e+02 
2.269120025634766e+02 
2.303642272949219e+02 
2.247201995849609e+02 
1.938303833007812e+02 
2.015151519775391e+02 
1.990480804443359e+02 
2.232635498046875e+02 
2.288418731689453e+02 
2.225324401855469e+02 
1.904344177246094e+02 
1.974024810791016e+02 
1.965882110595703e+02 
2.219039611816406e+02 
2.277324218750000e+02 
2.212802886962891e+02 
1.959841613769531e+02 
2.017706451416016e+02 
2.083016357421875e+02 
2.147359619140625e+02 
2.213641815185547e+02 
2.083910675048828e+02 
2.281730499267578e+02 
2.217117309570312e+02 
2.022109222412109e+02 
2.087297821044922e+02 
2.151793823242188e+02 
2.218010101318359e+02 
2.088274993896484e+02 
2.288524322509766e+02 
2.223741302490234e+02 
2.028912353515625e+02 
2.093916015625000e+02 
2.158429107666016e+02 
2.222139892578125e+02 
2.092724151611328e+02 
2.258490905761719e+02 
2.209929809570312e+02 
2.002195739746094e+02 
2.082063140869141e+02 
2.136001434326172e+02 
2.191467895507812e+02 
2.063118286132812e+02 
2.308773651123047e+02 
2.303918457031250e+02 
1.976153869628906e+02 
2.050542755126953e+02 
2.045263824462891e+02 
2.300811309814453e+02 
2.303539886474609e+02 
1.972085876464844e+02 
2.041970520019531e+02 
2.044832611083984e+02 
2.308262939453125e+02 
2.316209716796875e+02 
1.983812561035156e+02 
2.049850006103516e+02 
2.057242736816406e+02 
2.320242156982422e+02 
2.322517852783203e+02 
1.996766510009766e+02 
2.060614624023438e+02 
2.062881774902344e+02 
2.320497894287109e+02 
2.297823333740234e+02 
1.931685485839844e+02 
2.279693298339844e+02 
2.312379150390625e+02 
2.392134704589844e+02 
2.380205841064453e+02 
1.917000579833984e+02 
1.941016540527344e+02 
2.023923187255859e+02 
2.007732086181641e+02 
2.294629821777344e+02 
2.360056152343750e+02 
2.342734985351562e+02 
1.916623382568359e+02 
1.993457183837891e+02 
1.975271453857422e+02 
2.271673889160156e+02 
2.331796264648438e+02 
2.325422973632812e+02 
1.893576965332031e+02 
1.957498168945312e+02 
1.944401855468750e+02 
2.267434844970703e+02 
2.322061309814453e+02 
2.325917510986328e+02 
1.878461456298828e+02 
1.937699127197266e+02 
2.009307250976562e+02 
2.063389434814453e+02 
2.067720794677734e+02 
2.335199737548828e+02 
2.077251739501953e+02 
2.366708526611328e+02 
2.216163330078125e+02 
1.965543060302734e+02 
2.197616424560547e+02 
2.186367645263672e+02 
1.944606475830078e+02 
1.931356658935547e+02 
2.178570404052734e+02 
2.174910278320312e+02 
1.922982635498047e+02 
1.918928985595703e+02 
2.176752319335938e+02 
2.183359222412109e+02 
1.871476898193359e+02 
1.919990997314453e+02 
1.926044158935547e+02 
2.190337219238281e+02 
2.195099792480469e+02 
1.883203582763672e+02 
1.932605438232422e+02 
1.936696929931641e+02 
2.196308441162109e+02 
2.189528961181641e+02 
1.875639648437500e+02 
1.937972106933594e+02 
1.930290222167969e+02 
2.184902191162109e+02 
2.180937957763672e+02 
1.795900268554688e+02 
2.184028625488281e+02 
2.188735656738281e+02 
1.791446533203125e+02 
1.794787139892578e+02 
2.192617797851562e+02 
2.198419342041016e+02 
1.799508361816406e+02 
1.803524169921875e+02 
2.203000640869141e+02 
2.213522949218750e+02 
1.810576629638672e+02 
1.815889129638672e+02 
2.189698486328125e+02 
2.163578796386719e+02 
1.756974334716797e+02 
1.700819091796875e+02 
2.143771362304688e+02 
2.130522155761719e+02 
1.684067993164062e+02 
1.720052795410156e+02 
1.657065582275391e+02 
1.827841186523438e+02 
2.122720489501953e+02 
2.113964385986328e+02 
1.632494812011719e+02 
1.745402374267578e+02 
1.808934326171875e+02 
1.736653137207031e+02 
2.109187164306641e+02 
2.234750823974609e+02 
2.229498291015625e+02 
1.728130187988281e+02 
1.802533874511719e+02 
1.723438415527344e+02 
2.223524627685547e+02 
2.214435119628906e+02 
1.724792633056641e+02 
1.801081237792969e+02 
1.718474426269531e+02 
1.922186279296875e+02 
2.207793273925781e+02 
2.199571380615234e+02 
1.715925903320312e+02 
1.833211212158203e+02 
1.907776336669922e+02 
1.826835937500000e+02 
2.190620117187500e+02 
2.184613342285156e+02 
1.818674774169922e+02 
1.881509399414062e+02 
1.807783050537109e+02 
2.182034301757812e+02 
2.255736846923828e+02 
2.309754486083984e+02 
2.313841705322266e+02 
1.799008331298828e+02 
1.924455718994141e+02 
1.922389831542969e+02 
2.322672576904297e+02 
2.329773406982422e+02 
1.926013183593750e+02 
2.004860687255859e+02 
2.064301300048828e+02 
2.070419311523438e+02 
2.298928985595703e+02 
2.323670806884766e+02 
2.390563964843750e+02 
2.361602020263672e+02 
1.982764129638672e+02 
2.051868286132812e+02 
2.074490509033203e+02 
2.141157379150391e+02 
2.109509582519531e+02 
2.338001556396484e+02 
2.388170013427734e+02 
2.449615936279297e+02 
2.435309600830078e+02 
2.020562438964844e+02 
2.083108520507812e+02 
2.064284820556641e+02 
2.368755187988281e+02 
2.425730438232422e+02 
2.423082733154297e+02 
1.991045379638672e+02 
2.049868164062500e+02 
2.038551177978516e+02 
2.425616149902344e+02 
2.404363250732422e+02 
1.979712371826172e+02 
2.035285339355469e+02 
2.037573852539062e+02 
2.288572692871094e+02 
2.375271911621094e+02 
2.339189147949219e+02 
1.951541748046875e+02 
2.026191253662109e+02 
1.995146942138672e+02 
2.180244293212891e+02 
1.879284973144531e+02 
1.967299652099609e+02 
1.930238037109375e+02 
2.148386688232422e+02 
2.121936645507812e+02 
1.810302276611328e+02 
1.897811737060547e+02 
1.868630065917969e+02 
2.017210235595703e+02 
2.095600585937500e+02 
2.073671569824219e+02 
1.761084594726562e+02 
1.841033630371094e+02 
1.818563385009766e+02 
1.924176025390625e+02 
1.723442535400391e+02 
1.795674591064453e+02 
1.851699066162109e+02 
1.909061584472656e+02 
1.780025024414062e+02 
1.904012451171875e+02 
1.896329193115234e+02 
1.637395629882812e+02 
1.891249847412109e+02 
1.889116821289062e+02 
1.631615753173828e+02 
1.629424591064453e+02 
1.890645141601562e+02 
1.893781738281250e+02 
1.630987396240234e+02 
1.634199371337891e+02 
1.897084655761719e+02 
1.898010406494141e+02 
1.637456359863281e+02 
1.638334960937500e+02 
1.896784820556641e+02 
1.895222625732422e+02 
1.637121429443359e+02 
1.703247222900391e+02 
1.765384368896484e+02 
1.829798736572266e+02 
1.894217834472656e+02 
1.764380950927734e+02 
1.883832244873047e+02 
1.892631835937500e+02 
1.762828216552734e+02 
1.826352844238281e+02 
1.889223175048828e+02 
1.759448547363281e+02 
1.951679229736328e+02 
2.015095977783203e+02 
2.012477264404297e+02 
1.755536956787109e+02 
1.752818298339844e+02 
1.771284484863281e+02 
2.011776123046875e+02 
2.016940460205078e+02 
1.752128601074219e+02 
1.887341308593750e+02 
1.956021728515625e+02 
2.024875640869141e+02 
1.895421142578125e+02 
2.038466949462891e+02 
1.909932556152344e+02 
1.984347381591797e+02 
2.059732818603516e+02 
1.931965332031250e+02 
2.163126983642578e+02 
2.210359039306641e+02 
2.232405548095703e+02 
1.955573730468750e+02 
1.976737213134766e+02 
1.987561492919922e+02 
2.246132049560547e+02 
2.243396148681641e+02 
1.989401092529297e+02 
2.114958190917969e+02 
2.178571166992188e+02 
2.244057464599609e+02 
2.115743865966797e+02 
2.315203094482422e+02 
2.366823883056641e+02 
2.357947235107422e+02 
2.110081481933594e+02 
2.102245025634766e+02 
2.141998901367188e+02 
2.351650085449219e+02 
2.344786071777344e+02 
2.096058654785156e+02 
2.089859008789062e+02 
2.340950469970703e+02 
2.338957061767578e+02 
2.085734558105469e+02 
2.167494354248047e+02 
2.211185760498047e+02 
2.276041564941406e+02 
2.341180725097656e+02 
2.213383636474609e+02 
2.341011505126953e+02 
2.344882507324219e+02 
2.217113494873047e+02 
2.282550659179688e+02 
2.346373138427734e+02 
2.218492279052734e+02 
2.337208557128906e+02 
2.208837890625000e+02 
2.267883300781250e+02 
2.325466308593750e+02 
2.197147369384766e+02 
2.440014038085938e+02 
2.430542297363281e+02 
2.181753234863281e+02 
2.171334228515625e+02 
2.426301116943359e+02 
2.423959960937500e+02 
2.166625671386719e+02 
2.227259979248047e+02 
2.297894134521484e+02 
2.343860473632812e+02 
2.389921875000000e+02 
2.264416809082031e+02 
2.399189758300781e+02 
2.360304412841797e+02 
2.233582763671875e+02 
2.283438873291016e+02 
2.335039672851562e+02 
2.207256774902344e+02 
2.377265167236328e+02 
2.445324096679688e+02 
2.434419250488281e+02 
2.187470397949219e+02 
2.175264587402344e+02 
2.197527313232422e+02 
2.429335479736328e+02 
2.398555908203125e+02 
2.170769653320312e+02 
2.205181427001953e+02 
2.272327423095703e+02 
2.322153320312500e+02 
2.374478302001953e+02 
2.246902770996094e+02 
2.380125579833984e+02 
2.356274414062500e+02 
2.227795104980469e+02 
2.283742675781250e+02 
2.335211791992188e+02 
2.211715393066406e+02 
2.295900268554688e+02 
2.172029571533203e+02 
2.216266479492188e+02 
2.263365325927734e+02 
2.137610168457031e+02 
2.365130615234375e+02 
2.345329437255859e+02 
2.110362091064453e+02 
2.089003906250000e+02 
2.328617858886719e+02 
2.318964843750000e+02 
2.070984039306641e+02 
2.123388061523438e+02 
2.189543304443359e+02 
2.252083282470703e+02 
2.316562805175781e+02 
2.187002868652344e+02 
2.304916534423828e+02 
2.282047576904297e+02 
2.158147277832031e+02 
2.201495208740234e+02 
2.247759399414062e+02 
2.121857910156250e+02 
2.220543365478516e+02 
2.093008270263672e+02 
2.145547332763672e+02 
2.200667114257812e+02 
2.071909942626953e+02 
2.246585540771484e+02 
2.317017059326172e+02 
2.309814453125000e+02 
2.058146972656250e+02 
2.050444946289062e+02 
2.065225372314453e+02 
2.218196258544922e+02 
2.289564819335938e+02 
2.251245117187500e+02 
2.042844085693359e+02 
2.004161834716797e+02 
2.047805786132812e+02 
2.217315063476562e+02 
2.190570373535156e+02 
1.967074737548828e+02 
1.936878051757812e+02 
2.171271362304688e+02 
2.159623413085938e+02 
1.915024719238281e+02 
1.901811981201172e+02 
2.154856109619141e+02 
2.152185821533203e+02 
1.896386718750000e+02 
1.893628845214844e+02 
2.156388244628906e+02 
2.166309204101562e+02 
1.898354492187500e+02 
1.908447418212891e+02 
2.181142578125000e+02 
2.198076324462891e+02 
1.924091491699219e+02 
1.940535583496094e+02 
2.216414489746094e+02 
2.219871826171875e+02 
1.960399169921875e+02 
2.099278564453125e+02 
2.136576995849609e+02 
2.176789703369141e+02 
2.053940124511719e+02 
2.132204589843750e+02 
2.009481964111328e+02 
2.050451507568359e+02 
2.094635772705078e+02 
1.969580841064453e+02 
2.064558563232422e+02 
1.937564086914062e+02 
1.988507080078125e+02 
2.042311706542969e+02 
1.913838653564453e+02 
2.156137847900391e+02 
2.145113067626953e+02 
1.897829437255859e+02 
1.886023559570312e+02 
2.141047363281250e+02 
2.138642883300781e+02 
1.881514434814453e+02 
2.008827362060547e+02 
2.075228271484375e+02 
2.142289428710938e+02 
2.012478790283203e+02 
2.146708221435547e+02 
2.016944274902344e+02 
2.083960113525391e+02 
2.150581207275391e+02 
2.020796051025391e+02 
2.282546539306641e+02 
2.283271942138672e+02 
2.022907104492188e+02 
2.023612213134766e+02 
2.283448486328125e+02 
2.283513488769531e+02 
2.023793334960938e+02 
2.090630645751953e+02 
2.153688354492188e+02 
2.218660888671875e+02 
2.283649597167969e+02 
2.153817443847656e+02 
2.272016906738281e+02 
2.283997650146484e+02 
2.154168701171875e+02 
2.219513244628906e+02 
2.284864501953125e+02 
2.155032958984375e+02 
2.286487579345703e+02 
2.156662597656250e+02 
2.222521209716797e+02 
2.288426666259766e+02 
2.158610534667969e+02 
2.290045623779297e+02 
2.160217742919922e+02 
2.225835571289062e+02 
2.291423034667969e+02 
2.161594696044922e+02 
2.293049468994141e+02 
2.163223571777344e+02 
2.229244842529297e+02 
2.295922546386719e+02 
2.166133270263672e+02 
2.300313110351562e+02 
2.170672912597656e+02 
2.239811553955078e+02 
2.309182434082031e+02 
2.179663696289062e+02 
2.285201263427734e+02 
2.159734497070312e+02 
2.207861633300781e+02 
2.239664306640625e+02 
2.121922302246094e+02 
2.190854644775391e+02 
2.070458831787109e+02 
2.107318878173828e+02 
2.144372711181641e+02 
2.023867797851562e+02 
2.156411437988281e+02 
2.224836578369141e+02 
2.190567932128906e+02 
1.978953552246094e+02 
1.941097717285156e+02 
1.986797485351562e+02 
2.157796783447266e+02 
2.130673217773438e+02 
1.907974243164062e+02 
1.940354309082031e+02 
2.003856353759766e+02 
2.056181640625000e+02 
2.110518951416016e+02 
1.982789459228516e+02 
2.115773773193359e+02 
2.220518646240234e+02 
2.198397216796875e+02 
1.964066619873047e+02 
1.950783538818359e+02 
2.156316375732422e+02 
2.121367034912109e+02 
1.909926605224609e+02 
1.995591125488281e+02 
2.043272094726562e+02 
2.093890991210938e+02 
1.966363067626953e+02 
2.198925018310547e+02 
2.180159149169922e+02 
1.943260498046875e+02 
2.051251831054688e+02 
2.108958435058594e+02 
2.169017639160156e+02 
2.039409942626953e+02 
2.295444641113281e+02 
2.299575805664062e+02 
2.035793914794922e+02 
2.040447540283203e+02 
2.310801391601562e+02 
2.398822174072266e+02 
2.327278442382812e+02 
2.052765502929688e+02 
2.198907775878906e+02 
2.273316497802734e+02 
2.347838134765625e+02 
2.219672546386719e+02 
2.219275360107422e+02 
2.494673614501953e+02 
2.510210876464844e+02 
2.239427337646484e+02 
2.255050048828125e+02 
2.510851135253906e+02 
2.514230499267578e+02 
2.255280151367188e+02 
2.386665802001953e+02 
2.453367309570312e+02 
2.511320495605469e+02 
2.390771636962891e+02 
2.467223815917969e+02 
2.344409790039062e+02 
2.385160217285156e+02 
2.426343078613281e+02 
2.303103790283203e+02 
2.512736053466797e+02 
2.482073516845703e+02 
2.263049163818359e+02 
2.228953247070312e+02 
2.457778167724609e+02 
2.436129150390625e+02 
2.201996917724609e+02 
2.180037689208984e+02 
2.418698272705078e+02 
2.407744140625000e+02 
2.160713043212891e+02 
2.278184661865234e+02 
2.339258880615234e+02 
2.401659851074219e+02 
2.271908569335938e+02 
2.400207366943359e+02 
2.270490112304688e+02 
2.336363220214844e+02 
2.403624114990234e+02 
2.274011077880859e+02 
2.409399871826172e+02 
2.279958648681641e+02 
2.349200439453125e+02 
2.418771667480469e+02 
2.289492950439453e+02 
2.428329620361328e+02 
2.299010009765625e+02 
2.368118133544922e+02 
2.435724945068359e+02 
2.306319732666016e+02 
2.438154602050781e+02 
2.308712310791016e+02 
2.373823394775391e+02 
2.438750152587891e+02 
2.309297332763672e+02 
2.567181396484375e+02 
2.565614013671875e+02 
2.308236999511719e+02 
2.306669158935547e+02 
2.563945922851562e+02 
2.562015075683594e+02 
2.304998779296875e+02 
2.303064727783203e+02 
2.559943542480469e+02 
2.558772888183594e+02 
2.300945434570312e+02 
2.299752044677734e+02 
2.559359893798828e+02 
2.561123352050781e+02 
2.300344848632812e+02 
2.302123107910156e+02 
2.564321289062500e+02 
2.569236450195312e+02 
2.305445556640625e+02 
2.310433349609375e+02 
2.577655029296875e+02 
2.587710266113281e+02 
2.319114227294922e+02 
2.329678192138672e+02 
2.599992370605469e+02 
2.602508239746094e+02 
2.341812286376953e+02 
2.343459014892578e+02 
2.577778320312500e+02 
2.547925567626953e+02 
2.329331359863281e+02 
2.298006744384766e+02 
2.519387817382812e+02 
2.496642761230469e+02 
2.268878326416016e+02 
2.369937896728516e+02 
2.424106140136719e+02 
2.480490875244141e+02 
2.352916564941406e+02 
2.469669036865234e+02 
2.341898345947266e+02 
2.400621948242188e+02 
2.460605316162109e+02 
2.332617492675781e+02 
2.585401916503906e+02 
2.583608093261719e+02 
2.329004211425781e+02 
2.327172393798828e+02 
2.587252197265625e+02 
2.592978210449219e+02 
2.331076965332031e+02 
2.464924621582031e+02 
2.533419342041016e+02 
2.603352355957031e+02 
2.475829925537109e+02 
2.688352050781250e+02 
2.620032653808594e+02 
2.492998504638672e+02 
2.557951812744141e+02 
2.621309204101562e+02 
2.491748504638672e+02 
2.506373138427734e+02 
2.745133056640625e+02 
2.739186096191406e+02 
2.485624847412109e+02 
2.537988128662109e+02 
2.480170135498047e+02 
2.735608215332031e+02 
2.719160461425781e+02 
2.795162963867188e+02 
2.734145202636719e+02 
2.476486968994141e+02 
2.604584045410156e+02 
2.669898376464844e+02 
2.736736450195312e+02 
2.607305603027344e+02 
2.614162292480469e+02 
2.842084960937500e+02 
2.809501953125000e+02 
2.592189331054688e+02 
2.614066467285156e+02 
2.558237609863281e+02 
2.780200195312500e+02 
2.792344055175781e+02 
2.752910766601562e+02 
2.527951660156250e+02 
2.625957031250000e+02 
2.677624206542969e+02 
2.731378784179688e+02 
2.603403015136719e+02 
2.776910095214844e+02 
2.712385559082031e+02 
2.584349060058594e+02 
2.639700927734375e+02 
2.697035522460938e+02 
2.568241882324219e+02 
2.595511169433594e+02 
2.815690917968750e+02 
2.807183227539062e+02 
2.557616577148438e+02 
2.548634643554688e+02 
2.803697814941406e+02 
2.801709289550781e+02 
2.544940338134766e+02 
2.672292785644531e+02 
2.737870788574219e+02 
2.804917297363281e+02 
2.675603027343750e+02 
2.876065673828125e+02 
2.942335815429688e+02 
2.914625244140625e+02 
2.683880310058594e+02 
2.664397277832031e+02 
2.702961425781250e+02 
2.882792968750000e+02 
2.856383056640625e+02 
2.631164245605469e+02 
2.602201538085938e+02 
2.835676879882812e+02 
2.820803527832031e+02 
2.579460144042969e+02 
2.691905212402344e+02 
2.751003112792969e+02 
2.811855773925781e+02 
2.682525329589844e+02 
2.853805236816406e+02 
2.922811584472656e+02 
2.897161560058594e+02 
2.670711975097656e+02 
2.642618713378906e+02 
2.679114685058594e+02 
2.877145385742188e+02 
2.861147460937500e+02 
2.620662231445312e+02 
2.732637634277344e+02 
2.789188537597656e+02 
2.847302551269531e+02 
2.718330688476562e+02 
2.910377197265625e+02 
2.968637390136719e+02 
2.957175292968750e+02 
2.709887084960938e+02 
2.707651062011719e+02 
2.731807556152344e+02 
2.919865417480469e+02 
2.887918090820312e+02 
2.671173400878906e+02 
2.692434082031250e+02 
2.761881713867188e+02 
2.810636291503906e+02 
2.861509094238281e+02 
2.734253540039062e+02 
2.867346801757812e+02 
2.837850646972656e+02 
2.710519409179688e+02 
2.762854309082031e+02 
2.817109680175781e+02 
2.688905334472656e+02 
2.931246948242188e+02 
2.922734680175781e+02 
2.673320312500000e+02 
2.663983764648438e+02 
2.919977111816406e+02 
2.920844116210938e+02 
2.660961608886719e+02 
2.661878967285156e+02 
2.924038085937500e+02 
2.932937316894531e+02 
2.665375366210938e+02 
2.675137023925781e+02 
2.946489257812500e+02 
2.952435913085938e+02 
2.688799743652344e+02 
2.693699035644531e+02 
2.959880371093750e+02 
2.967036132812500e+02 
2.701332092285156e+02 
2.707992248535156e+02 
2.837857055664062e+02 
2.708343505859375e+02 
2.772519836425781e+02 
2.836752624511719e+02 
2.707242736816406e+02 
2.836099243164062e+02 
2.706592407226562e+02 
2.771575622558594e+02 
2.836647644042969e+02 
2.707146911621094e+02 
2.838340759277344e+02 
2.579391174316406e+02 
2.841095581054688e+02 
2.837250976562500e+02 
2.582204284667969e+02 
2.579581604003906e+02 
2.826274108886719e+02 
2.814912109375000e+02 
2.568638610839844e+02 
2.556206817626953e+02 
2.807607116699219e+02 
2.804818725585938e+02 
2.548208007812500e+02 
2.611221618652344e+02 
2.674980468750000e+02 
2.740428466796875e+02 
2.806767272949219e+02 
2.676961669921875e+02 
2.792789001464844e+02 
2.802627258300781e+02 
2.677722473144531e+02 
2.725693359375000e+02 
2.775809326171875e+02 
2.649677734375000e+02 
2.754831542968750e+02 
2.627694091796875e+02 
2.682790527343750e+02 
2.739856262207031e+02 
2.611986389160156e+02 
2.856473999023438e+02 
2.847846374511719e+02 
2.600676879882812e+02 
2.591392211914062e+02 
2.844578857421875e+02 
2.845256347656250e+02 
2.587141723632812e+02 
2.587132873535156e+02 
2.827715148925781e+02 
2.795058898925781e+02 
2.581693725585938e+02 
2.670220642089844e+02 
2.718057556152344e+02 
2.768111572265625e+02 
2.642007141113281e+02 
2.747041931152344e+02 
2.619924926757812e+02 
2.674291076660156e+02 
2.728704833984375e+02 
2.601554260253906e+02 
2.711951599121094e+02 
2.584107055664062e+02 
2.640932006835938e+02 
2.699239501953125e+02 
2.570614624023438e+02 
2.690668334960938e+02 
2.561461181640625e+02 
2.623497924804688e+02 
2.687183532714844e+02 
2.557732391357422e+02 
2.672309265136719e+02 
2.548108673095703e+02 
2.592941589355469e+02 
2.639085388183594e+02 
2.513858184814453e+02 
2.670376892089844e+02 
2.736828918457031e+02 
2.714931335449219e+02 
2.483362426757812e+02 
2.459204559326172e+02 
2.495146026611328e+02 
2.699105529785156e+02 
2.689459533691406e+02 
2.441722717285156e+02 
2.431059265136719e+02 
2.685535278320312e+02 
2.685939025878906e+02 
2.426426696777344e+02 
2.426514892578125e+02 
2.690221862792969e+02 
2.663824157714844e+02 
2.431019439697266e+02 
2.416156311035156e+02 
2.635392150878906e+02 
2.613008728027344e+02 
2.384768524169922e+02 
2.426686706542969e+02 
2.486275939941406e+02 
2.540012359619141e+02 
2.595469970703125e+02 
2.467697143554688e+02 
2.601388244628906e+02 
2.580366210937500e+02 
2.452319793701172e+02 
2.510341949462891e+02 
2.568921508789062e+02 
2.440529632568359e+02 
2.561149291992188e+02 
2.432113800048828e+02 
2.494322967529297e+02 
2.558038482666016e+02 
2.428681793212891e+02 
2.560104980468750e+02 
2.430587768554688e+02 
2.498148956298828e+02 
2.564470825195312e+02 
2.434642181396484e+02 
2.590845336914062e+02 
2.662930603027344e+02 
2.634314270019531e+02 
2.412427673339844e+02 
2.380858764648438e+02 
2.415602264404297e+02 
2.611828613281250e+02 
2.594081115722656e+02 
2.356014099121094e+02 
2.336869964599609e+02 
2.580804138183594e+02 
2.572250671386719e+02 
2.322276000976562e+02 
2.312871856689453e+02 
2.564884338378906e+02 
2.528301849365234e+02 
2.310191497802734e+02 
2.279525756835938e+02 
2.497863616943359e+02 
2.472247772216797e+02 
2.245800628662109e+02 
2.217770233154297e+02 
2.451008453369141e+02 
2.434249725341797e+02 
2.194562683105469e+02 
2.176272888183594e+02 
2.424190979003906e+02 
2.421060485839844e+02 
2.165022888183594e+02 
2.161524353027344e+02 
2.422026672363281e+02 
2.424713287353516e+02 
2.162493896484375e+02 
2.165240478515625e+02 
2.429927062988281e+02 
2.398784484863281e+02 
2.173687896728516e+02 
2.149754180908203e+02 
2.374267883300781e+02 
2.356279907226562e+02 
2.122360382080078e+02 
2.102644500732422e+02 
2.340119171142578e+02 
2.328908386230469e+02 
2.086677093505859e+02 
2.074013824462891e+02 
2.324111785888672e+02 
2.324457397460938e+02 
2.067604522705078e+02 
2.195696105957031e+02 
2.257955780029297e+02 
2.321441192626953e+02 
2.192236938476562e+02 
2.324696350097656e+02 
2.195665740966797e+02 
2.263583831787109e+02 
2.328189086914062e+02 
2.198547210693359e+02 
2.453100891113281e+02 
2.430289154052734e+02 
2.194628906250000e+02 
2.181534881591797e+02 
2.414147644042969e+02 
2.403294677734375e+02 
2.162990417480469e+02 
2.276404113769531e+02 
2.335247802734375e+02 
2.392650756835938e+02 
2.265427856445312e+02 
2.384537200927734e+02 
2.256474609375000e+02 
2.318515472412109e+02 
2.382030639648438e+02 
2.253412933349609e+02 
2.443158721923828e+02 
2.507515563964844e+02 
2.494462738037109e+02 
2.248764038085938e+02 
2.238146209716797e+02 
2.264571533203125e+02 
2.477245025634766e+02 
2.466443481445312e+02 
2.219228363037109e+02 
2.207392120361328e+02 
2.457528381347656e+02 
2.453189697265625e+02 
2.198355712890625e+02 
2.193507995605469e+02 
2.447384796142578e+02 
2.443078460693359e+02 
2.196332397460938e+02 
2.194160766601562e+02 
2.442838439941406e+02 
2.439915771484375e+02 
2.192529907226562e+02 
2.191430053710938e+02 
2.411113128662109e+02 
2.385193939208984e+02 
2.161304321289062e+02 
2.194085540771484e+02 
2.258726348876953e+02 
2.309804077148438e+02 
2.362357635498047e+02 
2.234901123046875e+02 
2.368580780029297e+02 
2.344195709228516e+02 
2.215832366943359e+02 
2.273397521972656e+02 
2.332473602294922e+02 
2.203689422607422e+02 
2.322662811279297e+02 
2.193617706298828e+02 
2.255229492187500e+02 
2.318698577880859e+02 
2.189309997558594e+02 
2.422422027587891e+02 
2.391409149169922e+02 
2.174135131835938e+02 
2.139533843994141e+02 
2.365945281982422e+02 
2.342224731445312e+02 
2.112245788574219e+02 
2.214839477539062e+02 
2.268647613525391e+02 
2.324840240478516e+02 
2.196444396972656e+02 
2.314620819091797e+02 
2.185628356933594e+02 
2.247510528564453e+02 
2.310876617431641e+02 
2.181446075439453e+02 
2.311924133300781e+02 
2.182291870117188e+02 
2.242014160156250e+02 
2.285481872558594e+02 
2.162042236328125e+02 
2.377844238281250e+02 
2.349612426757812e+02 
2.127562255859375e+02 
2.098158264160156e+02 
2.325500335693359e+02 
2.307200927734375e+02 
2.071337890625000e+02 
2.050785217285156e+02 
2.296040649414062e+02 
2.290450744628906e+02 
2.038106079101562e+02 
2.160924987792969e+02 
2.224657135009766e+02 
2.289761810302734e+02 
2.160023498535156e+02 
2.423263549804688e+02 
2.432138824462891e+02 
2.164104766845703e+02 
2.173224639892578e+02 
2.440072784423828e+02 
2.452608489990234e+02 
2.181290130615234e+02 
2.195146026611328e+02 
2.458404083251953e+02 
2.419862670898438e+02 
2.213591308593750e+02 
2.172607116699219e+02 
2.382642364501953e+02 
2.351402435302734e+02 
2.134303588867188e+02 
2.099471588134766e+02 
2.326214599609375e+02 
2.305671844482422e+02 
2.071926116943359e+02 
2.049196472167969e+02 
2.289948730468750e+02 
2.280178375244141e+02 
2.031846618652344e+02 
2.020880889892578e+02 
2.275665130615234e+02 
2.273382720947266e+02 
2.016205139160156e+02 
2.013794860839844e+02 
2.277142639160156e+02 
2.285882720947266e+02 
2.017774810791016e+02 
2.027348785400391e+02 
2.297509460449219e+02 
2.311023712158203e+02 
2.039028015136719e+02 
2.053109283447266e+02 
2.313366546630859e+02 
2.310847778320312e+02 
2.053747558593750e+02 
2.051167755126953e+02 
2.309862060546875e+02 
2.313423156738281e+02 
2.050173187255859e+02 
2.054053039550781e+02 
2.320018920898438e+02 
2.280667877197266e+02 
2.060824584960938e+02 
2.033012084960938e+02 
2.247401733398438e+02 
2.221232147216797e+02 
1.995614776611328e+02 
2.015827026367188e+02 
2.093530731201172e+02 
2.146703033447266e+02 
2.202422027587891e+02 
2.073559722900391e+02 
2.195944671630859e+02 
2.191157989501953e+02 
2.061595458984375e+02 
2.123528137207031e+02 
2.187421264648438e+02 
2.057633666992188e+02 
2.186164093017578e+02 
2.056363067626953e+02 
2.122968444824219e+02 
2.191400604248047e+02 
2.061921691894531e+02 
2.204283599853516e+02 
2.075607147216797e+02 
2.149476470947266e+02 
2.224678649902344e+02 
2.097251434326172e+02 
2.305059967041016e+02 
2.352553710937500e+02 
2.351623229980469e+02 
2.096686248779297e+02 
2.096030120849609e+02 
2.130283355712891e+02 
2.352324371337891e+02 
2.354157104492188e+02 
2.096268768310547e+02 
2.098656768798828e+02 
2.357096710205078e+02 
2.360749969482422e+02 
2.101096038818359e+02 
2.105053710937500e+02 
2.364754180908203e+02 
2.353205871582031e+02 
2.108771972656250e+02 
2.224519653320312e+02 
2.280898895263672e+02 
2.338321075439453e+02 
2.209354553222656e+02 
2.327321014404297e+02 
2.197831726074219e+02 
2.259680786132812e+02 
2.322552947998047e+02 
2.192905273437500e+02 
2.320230712890625e+02 
2.190621185302734e+02 
2.256265563964844e+02 
2.322420043945312e+02 
2.192845611572266e+02 
2.455155029296875e+02 
2.456127929687500e+02 
2.196051788330078e+02 
2.196648864746094e+02 
2.451732635498047e+02 
2.445782623291016e+02 
2.192308349609375e+02 
2.186385803222656e+02 
2.440588073730469e+02 
2.436322937011719e+02 
2.181087799072266e+02 
2.176788024902344e+02 
2.435717468261719e+02 
2.437242431640625e+02 
2.176328125000000e+02 
2.177897796630859e+02 
2.441301574707031e+02 
2.413132324218750e+02 
2.182702026367188e+02 
2.164058074951172e+02 
2.386147766113281e+02 
2.363512878417969e+02 
2.133803710937500e+02 
2.171425170898438e+02 
2.236305694580078e+02 
2.290006408691406e+02 
2.346007232666016e+02 
2.217862701416016e+02 
2.348429412841797e+02 
2.332946319580078e+02 
2.203938293457031e+02 
2.262021484375000e+02 
2.322060852050781e+02 
2.192581329345703e+02 
2.305176696777344e+02 
2.181039886474609e+02 
2.224894714355469e+02 
2.271618041992188e+02 
2.145542297363281e+02 
2.235641632080078e+02 
2.112796325683594e+02 
2.153664398193359e+02 
2.195317077636719e+02 
2.072511901855469e+02 
2.225238342285156e+02 
2.161770172119141e+02 
2.037265319824219e+02 
2.085005645751953e+02 
2.134608612060547e+02 
2.008960571289062e+02 
2.046874847412109e+02 
2.240468444824219e+02 
2.226070098876953e+02 
1.985748291015625e+02 
1.969072265625000e+02 
2.213402709960938e+02 
2.181196136474609e+02 
1.958997802734375e+02 
1.930387725830078e+02 
2.154675445556641e+02 
2.195341339111328e+02 
2.130983428955078e+02 
1.902215576171875e+02 
1.876633148193359e+02 
2.113636169433594e+02 
2.172594909667969e+02 
2.103829040527344e+02 
1.856777496337891e+02 
1.845564422607422e+02 
2.098831787109375e+02 
2.141168060302734e+02 
2.083775634765625e+02 
1.840800018310547e+02 
1.827708740234375e+02 
2.056984710693359e+02 
2.154763488769531e+02 
2.136671905517578e+02 
1.812467956542969e+02 
1.788847503662109e+02 
2.126368713378906e+02 
2.121206970214844e+02 
1.767418212890625e+02 
1.754333343505859e+02 
2.118918762207031e+02 
2.122940979003906e+02 
1.747368774414062e+02 
1.745030822753906e+02 
2.122155914306641e+02 
2.100705108642578e+02 
1.746739196777344e+02 
1.746497497558594e+02 
2.079682464599609e+02 
2.066576080322266e+02 
1.726817932128906e+02 
1.706008453369141e+02 
2.061225128173828e+02 
2.058460845947266e+02 
1.689887695312500e+02 
1.677939453125000e+02 
2.058705749511719e+02 
2.062204895019531e+02 
1.672971801757812e+02 
1.671581573486328e+02 
2.067963104248047e+02 
2.070135955810547e+02 
1.675667419433594e+02 
1.810072937011719e+02 
1.812224273681641e+02 
2.064808654785156e+02 
2.184972686767578e+02 
2.175987243652344e+02 
1.806042327880859e+02 
1.797136230468750e+02 
2.168689270019531e+02 
2.228821105957031e+02 
2.292152862548828e+02 
2.289437866210938e+02 
1.788138275146484e+02 
1.909559326171875e+02 
1.903390350341797e+02 
2.228084259033203e+02 
2.290006408691406e+02 
2.292973937988281e+02 
1.899947357177734e+02 
2.030333709716797e+02 
2.033600311279297e+02 
2.047040863037109e+02 
2.240725402832031e+02 
2.301599578857422e+02 
2.313341369628906e+02 
2.042928314208984e+02 
2.055403137207031e+02 
2.059289398193359e+02 
2.272682037353516e+02 
2.330058288574219e+02 
2.350763702392578e+02 
2.073306732177734e+02 
2.096054382324219e+02 
2.092485046386719e+02 
2.318765106201172e+02 
2.376320800781250e+02 
2.369912872314453e+02 
2.124322052001953e+02 
2.121076049804688e+02 
2.143866729736328e+02 
2.250422821044922e+02 
2.335255126953125e+02 
2.306040802001953e+02 
2.085933380126953e+02 
2.053323364257812e+02 
2.073363189697266e+02 
2.279957580566406e+02 
2.258144836425781e+02 
2.026871490478516e+02 
2.002826690673828e+02 
2.243649444580078e+02 
2.235670318603516e+02 
1.986473083496094e+02 
1.977739715576172e+02 
2.229178009033203e+02 
2.223909454345703e+02 
1.971052551269531e+02 
2.094810943603516e+02 
2.158802795410156e+02 
2.224719390869141e+02 
2.095634765625000e+02 
2.227647552490234e+02 
2.098452911376953e+02 
2.163264923095703e+02 
2.229140472412109e+02 
2.100093078613281e+02 
2.233968963623047e+02 
2.104753875732422e+02 
2.169546966552734e+02 
2.232300415039062e+02 
2.103509368896484e+02 
2.271819000244141e+02 
2.352207794189453e+02 
2.338992156982422e+02 
2.095617828369141e+02 
2.082038726806641e+02 
2.090551452636719e+02 
2.330481719970703e+02 
2.324291229248047e+02 
2.073851013183594e+02 
2.066960144042969e+02 
2.319603729248047e+02 
2.320755920410156e+02 
2.061490020751953e+02 
2.062056274414062e+02 
2.319553527832031e+02 
2.317554931640625e+02 
2.060017089843750e+02 
2.057868499755859e+02 
2.318309783935547e+02 
2.321550598144531e+02 
2.058649597167969e+02 
2.062022705078125e+02 
2.325703582763672e+02 
2.322500915527344e+02 
1.936655731201172e+02 
2.301831512451172e+02 
2.325693054199219e+02 
2.277163085937500e+02 
1.942485046386719e+02 
2.047660369873047e+02 
2.025971374511719e+02 
2.248960266113281e+02 
2.353800964355469e+02 
2.335702819824219e+02 
1.994649047851562e+02 
1.970163269042969e+02 
2.324730987548828e+02 
2.317419891357422e+02 
1.949111633300781e+02 
1.935949401855469e+02 
2.314005584716797e+02 
2.317875213623047e+02 
1.928495330810547e+02 
2.054319610595703e+02 
2.058670043945312e+02 
2.326987915039062e+02 
2.337901763916016e+02 
2.067970733642578e+02 
2.342205810546875e+02 
2.090496215820312e+02 
2.254884643554688e+02 
2.318017425537109e+02 
2.300289154052734e+02 
1.936837615966797e+02 
2.231985931396484e+02 
2.289700012207031e+02 
2.281696166992188e+02 
1.915587921142578e+02 
1.902978515625000e+02 
2.225481414794922e+02 
2.278172454833984e+02 
2.282041778564453e+02 
1.894996795654297e+02 
1.890776062011719e+02 
2.239926757812500e+02 
2.290140991210938e+02 
2.300976562500000e+02 
1.895365905761719e+02 
1.903373107910156e+02 
2.254417724609375e+02 
2.313214874267578e+02 
2.317894897460938e+02 
1.915117645263672e+02 
1.925868682861328e+02 
2.250730590820312e+02 
2.314675750732422e+02 
2.314705200195312e+02 
1.928452606201172e+02 
1.925173950195312e+02 
2.247308349609375e+02 
2.314279174804688e+02 
2.317946472167969e+02 
1.857798919677734e+02 
1.925306091308594e+02 
1.925112762451172e+02 
2.257602844238281e+02 
2.323227996826172e+02 
2.331151580810547e+02 
1.862569885253906e+02 
1.928986053466797e+02 
1.935234222412109e+02 
2.274461975097656e+02 
2.341303100585938e+02 
2.354411468505859e+02 
1.877037353515625e+02 
1.943861236572266e+02 
1.955827941894531e+02 
2.261044311523438e+02 
2.334063568115234e+02 
2.304575347900391e+02 
1.896909637451172e+02 
1.971045532226562e+02 
1.956818389892578e+02 
2.208167419433594e+02 
2.276395568847656e+02 
2.254762878417969e+02 
1.755283203125000e+02 
1.799292602539062e+02 
2.179109497070312e+02 
2.240461425781250e+02 
2.233171539306641e+02 
1.699078369140625e+02 
1.770292968750000e+02 
1.805606079101562e+02 
1.870638275146484e+02 
1.853372802734375e+02 
2.163606719970703e+02 
2.223935241699219e+02 
2.290910491943359e+02 
2.347970428466797e+02 
2.342719421386719e+02 
1.787241821289062e+02 
1.844954223632812e+02 
1.836595153808594e+02 
2.278108062744141e+02 
2.337024078369141e+02 
2.327488098144531e+02 
1.775193786621094e+02 
1.829908599853516e+02 
1.826466064453125e+02 
2.260594787597656e+02 
2.318197174072266e+02 
2.310549316406250e+02 
1.765723876953125e+02 
1.819826965332031e+02 
1.884235534667969e+02 
1.940944976806641e+02 
1.931319885253906e+02 
2.244813232421875e+02 
2.302740936279297e+02 
2.294729003906250e+02 
1.868684692382812e+02 
1.923874816894531e+02 
1.916044158935547e+02 
2.236409454345703e+02 
2.291280364990234e+02 
2.289765472412109e+02 
1.852757873535156e+02 
1.907832336425781e+02 
1.978796997070312e+02 
2.032915191650391e+02 
2.031432952880859e+02 
2.293379516601562e+02 
2.302120819091797e+02 
1.980259246826172e+02 
2.034754638671875e+02 
2.043771972656250e+02 
2.315862884521484e+02 
2.368414001464844e+02 
2.439505157470703e+02 
2.402083740234375e+02 
2.058414611816406e+02 
2.121750946044922e+02 
2.192245941162109e+02 
2.154314117431641e+02 
2.370113220214844e+02 
2.344830322265625e+02 
2.118754577636719e+02 
2.090457153320312e+02 
2.322634429931641e+02 
2.369730072021484e+02 
2.304278564453125e+02 
2.067643737792969e+02 
2.047545471191406e+02 
2.292139282226562e+02 
2.414962768554688e+02 
2.413142700195312e+02 
2.033911285400391e+02 
2.026023559570312e+02 
2.415548095703125e+02 
2.408731689453125e+02 
2.023835754394531e+02 
2.026340942382812e+02 
2.380073394775391e+02 
2.357611999511719e+02 
2.030682525634766e+02 
2.000760955810547e+02 
2.236713256835938e+02 
2.325220947265625e+02 
2.291900482177734e+02 
1.974091491699219e+02 
1.952883758544922e+02 
2.133116302490234e+02 
1.918607635498047e+02 
1.883343658447266e+02 
2.105023498535156e+02 
2.079773406982422e+02 
1.851611938476562e+02 
1.825954437255859e+02 
1.930623626708984e+02 
1.802602081298828e+02 
1.858332977294922e+02 
1.915257263183594e+02 
1.786682434082031e+02 
1.902408752441406e+02 
1.699238739013672e+02 
1.773357086181641e+02 
1.834362792968750e+02 
1.897364654541016e+02 
1.768010864257812e+02 
1.881489257812500e+02 
1.895033111572266e+02 
1.696209411621094e+02 
1.765576934814453e+02 
1.831271209716797e+02 
1.896883392333984e+02 
1.767298278808594e+02 
1.878545227050781e+02 
1.900032806396484e+02 
1.702398071289062e+02 
1.770349578857422e+02 
1.836539001464844e+02 
1.901955413818359e+02 
1.772195434570312e+02 
1.884766082763672e+02 
1.901596832275391e+02 
1.704140319824219e+02 
1.771794128417969e+02 
1.835931243896484e+02 
1.899976959228516e+02 
1.770172119140625e+02 
1.886284027099609e+02 
1.900008392333984e+02 
1.770251312255859e+02 
1.834809265136719e+02 
1.900679931640625e+02 
1.771143951416016e+02 
1.899313354492188e+02 
1.769999389648438e+02 
1.833285980224609e+02 
1.895948791503906e+02 
1.766667175292969e+02 
2.021246643066406e+02 
2.018386840820312e+02 
1.762612915039062e+02 
1.759609375000000e+02 
2.017340698242188e+02 
2.022422790527344e+02 
1.758429718017578e+02 
1.893116912841797e+02 
1.961197662353516e+02 
2.029413757324219e+02 
1.900032043457031e+02 
2.042296142578125e+02 
1.913704833984375e+02 
1.986677246093750e+02 
2.058529052734375e+02 
1.929677581787109e+02 
2.205030059814453e+02 
2.219575653076172e+02 
1.947638854980469e+02 
1.962234497070312e+02 
2.227220611572266e+02 
2.224255065917969e+02 
1.968267211914062e+02 
2.094727783203125e+02 
2.158855438232422e+02 
2.224023895263672e+02 
2.094765472412109e+02 
2.347946014404297e+02 
2.336950683593750e+02 
2.088884582519531e+02 
2.078808593750000e+02 
2.327926025390625e+02 
2.319984130859375e+02 
2.069938964843750e+02 
2.135429992675781e+02 
2.190990600585938e+02 
2.252945709228516e+02 
2.315638275146484e+02 
2.187017974853516e+02 
2.312900085449219e+02 
2.312366333007812e+02 
2.183726959228516e+02 
2.249030303955078e+02 
2.314677429199219e+02 
2.186067047119141e+02 
2.318478851318359e+02 
2.189935302734375e+02 
2.255702514648438e+02 
2.321221466064453e+02 
2.192457122802734e+02 
2.387600555419922e+02 
2.446506347656250e+02 
2.440713653564453e+02 
2.188360290527344e+02 
2.182369232177734e+02 
2.208677978515625e+02 
2.433409576416016e+02 
2.429959564208984e+02 
2.174135131835938e+02 
2.233047790527344e+02 
2.300143432617188e+02 
2.364339294433594e+02 
2.429667205810547e+02 
2.299920959472656e+02 
2.414986419677734e+02 
2.411036987304688e+02 
2.286274566650391e+02 
2.332144165039062e+02 
2.379930267333984e+02 
2.253621978759766e+02 
2.408564453125000e+02 
2.481427612304688e+02 
2.458979187011719e+02 
2.226748352050781e+02 
2.202896423339844e+02 
2.230895843505859e+02 
2.441394500732422e+02 
2.430624694824219e+02 
2.183472595214844e+02 
2.235025634765625e+02 
2.301007995605469e+02 
2.362938232421875e+02 
2.417116851806641e+02 
2.292504119873047e+02 
2.416304016113281e+02 
2.385736236572266e+02 
2.259427642822266e+02 
2.308996887207031e+02 
2.361058197021484e+02 
2.233396759033203e+02 
2.342972564697266e+02 
2.214513244628906e+02 
2.271194458007812e+02 
2.325610656738281e+02 
2.200397644042969e+02 
2.334974975585938e+02 
2.410845031738281e+02 
2.379679107666016e+02 
2.161675262451172e+02 
2.126913604736328e+02 
2.160508422851562e+02 
2.355237274169922e+02 
2.335570678710938e+02 
2.099591522216797e+02 
2.137764739990234e+02 
2.207275848388672e+02 
2.262396392822266e+02 
2.319273834228516e+02 
2.190183563232422e+02 
2.316514129638672e+02 
2.309518737792969e+02 
2.179851379394531e+02 
2.242470855712891e+02 
2.307045593261719e+02 
2.177227172851562e+02 
2.286492462158203e+02 
2.162305908203125e+02 
2.206213226318359e+02 
2.252380523681641e+02 
2.126752624511719e+02 
2.274278411865234e+02 
2.352758026123047e+02 
2.334004974365234e+02 
2.097970275878906e+02 
2.076922302246094e+02 
2.094339447021484e+02 
2.322374114990234e+02 
2.315881652832031e+02 
2.063843383789062e+02 
2.058225097656250e+02 
2.273950347900391e+02 
2.238295440673828e+02 
2.028238220214844e+02 
1.988650054931641e+02 
2.207252502441406e+02 
2.180974731445312e+02 
1.954770355224609e+02 
1.926016540527344e+02 
2.161589965820312e+02 
2.149889526367188e+02 
1.904040985107422e+02 
1.890751342773438e+02 
2.144140472412109e+02 
2.140810699462891e+02 
1.884707946777344e+02 
1.881178131103516e+02 
2.144997863769531e+02 
2.157000579833984e+02 
1.885937957763672e+02 
1.899582672119141e+02 
2.176524810791016e+02 
2.201377563476562e+02 
1.921080322265625e+02 
2.016128234863281e+02 
2.074561614990234e+02 
2.150166931152344e+02 
2.224398803710938e+02 
2.097037506103516e+02 
2.196552734375000e+02 
2.231620483398438e+02 
2.111716766357422e+02 
2.147812652587891e+02 
2.184919128417969e+02 
2.064143524169922e+02 
2.140588531494141e+02 
2.018384704589844e+02 
2.059168395996094e+02 
2.103169403076172e+02 
1.978654022216797e+02 
2.118669586181641e+02 
2.200046539306641e+02 
2.179183044433594e+02 
1.946786346435547e+02 
1.923174743652344e+02 
1.939020996093750e+02 
2.163739776611328e+02 
2.152408142089844e+02 
1.906638183593750e+02 
1.893962707519531e+02 
2.147386169433594e+02 
2.144779052734375e+02 
1.888549957275391e+02 
2.015244598388672e+02 
2.081207733154297e+02 
2.147387542724609e+02 
2.017893371582031e+02 
2.214226226806641e+02 
2.280984039306641e+02 
2.285063476562500e+02 
2.022079315185547e+02 
2.026101226806641e+02 
2.032136993408203e+02 
2.287276916503906e+02 
2.287918701171875e+02 
2.028242950439453e+02 
2.089129180908203e+02 
2.158368988037109e+02 
2.223199615478516e+02 
2.288036346435547e+02 
2.158480224609375e+02 
2.271387481689453e+02 
2.288095245361328e+02 
2.158545684814453e+02 
2.223399963378906e+02 
2.288277130126953e+02 
2.158723602294922e+02 
2.349856414794922e+02 
2.418289642333984e+02 
2.419218750000000e+02 
2.159162902832031e+02 
2.160103149414062e+02 
2.167713928222656e+02 
2.352886657714844e+02 
2.420846252441406e+02 
2.422822723388672e+02 
2.161747436523438e+02 
2.163736419677734e+02 
2.170756835937500e+02 
2.356368103027344e+02 
2.424613647460938e+02 
2.425314025878906e+02 
2.165534210205078e+02 
2.165785064697266e+02 
2.174209594726562e+02 
2.359624633789062e+02 
2.424889984130859e+02 
2.427623596191406e+02 
2.165219879150391e+02 
2.168140563964844e+02 
2.177683563232422e+02 
2.370220947265625e+02 
2.432642364501953e+02 
2.417834625244141e+02 
2.173401947021484e+02 
2.168096466064453e+02 
2.188556213378906e+02 
2.318781890869141e+02 
2.391768798828125e+02 
2.349299163818359e+02 
2.138871612548828e+02 
2.111876373291016e+02 
2.150453186035156e+02 
2.220621490478516e+02 
2.301114349365234e+02 
2.254539794921875e+02 
2.059897918701172e+02 
2.011991271972656e+02 
2.052858428955078e+02 
2.213786926269531e+02 
2.179405059814453e+02 
1.966522674560547e+02 
1.978582458496094e+02 
2.053883514404297e+02 
2.100072631835938e+02 
2.146566619873047e+02 
2.020742950439453e+02 
2.152906646728516e+02 
2.119299316406250e+02 
1.991758270263672e+02 
2.044393310546875e+02 
2.099571990966797e+02 
1.970893859863281e+02 
2.211391906738281e+02 
2.199921264648438e+02 
1.953739471435547e+02 
1.940753021240234e+02 
2.157276306152344e+02 
2.121027832031250e+02 
1.911718292236328e+02 
1.995616607666016e+02 
2.042379913330078e+02 
2.092067260742188e+02 
1.964853210449219e+02 
2.198710327148438e+02 
2.183376007080078e+02 
1.941795043945312e+02 
2.054236297607422e+02 
2.112838897705078e+02 
2.172684173583984e+02 
2.043168640136719e+02 
2.298691558837891e+02 
2.302427368164062e+02 
2.039135437011719e+02 
2.043296813964844e+02 
2.313401794433594e+02 
2.331512908935547e+02 
2.055613098144531e+02 
2.203536376953125e+02 
2.278528747558594e+02 
2.354233398437500e+02 
2.226969146728516e+02 
2.491083221435547e+02 
2.494600219726562e+02 
2.234245147705078e+02 
2.237935638427734e+02 
2.499452819824219e+02 
2.508798828125000e+02 
2.242442321777344e+02 
2.327083129882812e+02 
2.251754150390625e+02 
2.515394439697266e+02 
2.509514160156250e+02 
2.472375946044922e+02 
2.256973724365234e+02 
2.349840545654297e+02 
2.390314788818359e+02 
2.431062316894531e+02 
2.308257751464844e+02 
2.517223968505859e+02 
2.486616821289062e+02 
2.268031463623047e+02 
2.234011383056641e+02 
2.462392120361328e+02 
2.440532684326172e+02 
2.207117462158203e+02 
2.185040435791016e+02 
2.423084411621094e+02 
2.412511749267578e+02 
2.165649108886719e+02 
2.283133239746094e+02 
2.345061645507812e+02 
2.408899536132812e+02 
2.279314422607422e+02 
2.408730926513672e+02 
2.279143676757812e+02 
2.344963073730469e+02 
2.412476806640625e+02 
2.283077850341797e+02 
2.419443359375000e+02 
2.290100097656250e+02 
2.359257659912109e+02 
2.428589477539062e+02 
2.299365386962891e+02 
2.439636383056641e+02 
2.310907287597656e+02 
2.382600860595703e+02 
2.452474975585938e+02 
2.323687744140625e+02 
2.455604248046875e+02 
2.326492767333984e+02 
2.392211761474609e+02 
2.457373352050781e+02 
2.328340301513672e+02 
2.585340881347656e+02 
2.583829956054688e+02 
2.327223205566406e+02 
2.325741424560547e+02 
2.581411743164062e+02 
2.579595642089844e+02 
2.323101501464844e+02 
2.321354217529297e+02 
2.576427612304688e+02 
2.575408935546875e+02 
2.317910614013672e+02 
2.316930847167969e+02 
2.573223876953125e+02 
2.575000305175781e+02 
2.314380035400391e+02 
2.316302795410156e+02 
2.579056091308594e+02 
2.585155944824219e+02 
2.320427856445312e+02 
2.326958160400391e+02 
2.593240966796875e+02 
2.604277038574219e+02 
2.335630645751953e+02 
2.348126525878906e+02 
2.617924194335938e+02 
2.593557434082031e+02 
2.359651184082031e+02 
2.346769104003906e+02 
2.558488616943359e+02 
2.527412567138672e+02 
2.308606567382812e+02 
2.276283416748047e+02 
2.498466033935547e+02 
2.475528717041016e+02 
2.245623931884766e+02 
2.347684631347656e+02 
2.402354736328125e+02 
2.459238281250000e+02 
2.330500793457031e+02 
2.447865600585938e+02 
2.318957824707031e+02 
2.377958374023438e+02 
2.438499298095703e+02 
2.309286651611328e+02 
2.507520751953125e+02 
2.434972686767578e+02 
2.305628509521484e+02 
2.369011840820312e+02 
2.433112030029297e+02 
2.303767700195312e+02 
2.324877777099609e+02 
2.565957641601562e+02 
2.571545410156250e+02 
2.307536621093750e+02 
2.442370147705078e+02 
2.511479949951172e+02 
2.581993713378906e+02 
2.453375701904297e+02 
2.598880615234375e+02 
2.471164703369141e+02 
2.544084625244141e+02 
2.615879211425781e+02 
2.488399810791016e+02 
2.755920104980469e+02 
2.752528991699219e+02 
2.497137756347656e+02 
2.493950042724609e+02 
2.750881652832031e+02 
2.750362243652344e+02 
2.492528533935547e+02 
2.621210937500000e+02 
2.687429504394531e+02 
2.749568481445312e+02 
2.625769042968750e+02 
2.757633972167969e+02 
2.710996398925781e+02 
2.586839294433594e+02 
2.630521850585938e+02 
2.676593322753906e+02 
2.550813140869141e+02 
2.581941223144531e+02 
2.771753845214844e+02 
2.744255065917969e+02 
2.519501342773438e+02 
2.543907623291016e+02 
2.489765625000000e+02 
2.722621154785156e+02 
2.723674316406250e+02 
2.703880920410156e+02 
2.465962982177734e+02 
2.575376281738281e+02 
2.631003112792969e+02 
2.688523254394531e+02 
2.559301147460938e+02 
2.807520141601562e+02 
2.798979492187500e+02 
2.548622894287109e+02 
2.539596252441406e+02 
2.795303955078125e+02 
2.793137512207031e+02 
2.535708465576172e+02 
2.663304443359375e+02 
2.729098510742188e+02 
2.796361083984375e+02 
2.666683349609375e+02 
2.934878234863281e+02 
2.903055725097656e+02 
2.676370239257812e+02 
2.651898803710938e+02 
2.874043579101562e+02 
2.848872680664062e+02 
2.620700988769531e+02 
2.648173522949219e+02 
2.721203613281250e+02 
2.773754272460938e+02 
2.828163452148438e+02 
2.699614562988281e+02 
2.826584472656250e+02 
2.813250427246094e+02 
2.683989562988281e+02 
2.743257751464844e+02 
2.804278564453125e+02 
2.674581604003906e+02 
2.915916748046875e+02 
2.890133361816406e+02 
2.663167724609375e+02 
2.634969787597656e+02 
2.869895629882812e+02 
2.853256530761719e+02 
2.612821350097656e+02 
2.724490661621094e+02 
2.781128845214844e+02 
2.839407653808594e+02 
2.710059814453125e+02 
2.961065979003906e+02 
2.950588989257812e+02 
2.701590576171875e+02 
2.699347839355469e+02 
2.913194580078125e+02 
2.881173400878906e+02 
2.663880310058594e+02 
2.754828491210938e+02 
2.803705749511719e+02 
2.854696655273438e+02 
2.727128906250000e+02 
2.830800170898438e+02 
2.703169250488281e+02 
2.755611877441406e+02 
2.810007324218750e+02 
2.681463317871094e+02 
2.924421691894531e+02 
2.915889587402344e+02 
2.665834960937500e+02 
2.656472167968750e+02 
2.913125610351562e+02 
2.913539428710938e+02 
2.653441467285156e+02 
2.653858642578125e+02 
2.916705627441406e+02 
2.925627441406250e+02 
2.657329406738281e+02 
2.667123107910156e+02 
2.938902587890625e+02 
2.945263671875000e+02 
2.680354919433594e+02 
2.685835876464844e+02 
2.894395751953125e+02 
2.823503112792969e+02 
2.693947753906250e+02 
2.762958679199219e+02 
2.831124267578125e+02 
2.701309204101562e+02 
2.712419738769531e+02 
2.831082763671875e+02 
2.701246948242188e+02 
2.765469665527344e+02 
2.829779968261719e+02 
2.699936218261719e+02 
2.829048461914062e+02 
2.699203491210938e+02 
2.764373474121094e+02 
2.829630432128906e+02 
2.699793395996094e+02 
2.831360778808594e+02 
2.571710510253906e+02 
2.834061889648438e+02 
2.829042053222656e+02 
2.574451599121094e+02 
2.570509643554688e+02 
2.818163452148438e+02 
2.809242858886719e+02 
2.559397888183594e+02 
2.613819274902344e+02 
2.679556579589844e+02 
2.742037353515625e+02 
2.805708007812500e+02 
2.675879211425781e+02 
2.795033264160156e+02 
2.804033508300781e+02 
2.674186706542969e+02 
2.739854431152344e+02 
2.805869140625000e+02 
2.676731872558594e+02 
2.777325744628906e+02 
2.651913146972656e+02 
2.700380249023438e+02 
2.750266723632812e+02 
2.624117736816406e+02 
2.728882141113281e+02 
2.601721191406250e+02 
2.656660461425781e+02 
2.713549194335938e+02 
2.585653991699219e+02 
2.831804809570312e+02 
2.826142578125000e+02 
2.574773254394531e+02 
2.568025817871094e+02 
2.824527893066406e+02 
2.827756958007812e+02 
2.565763854980469e+02 
2.569288330078125e+02 
2.806176147460938e+02 
2.773418579101562e+02 
2.557349700927734e+02 
2.648133850097656e+02 
2.696026306152344e+02 
2.746116943359375e+02 
2.619555969238281e+02 
2.724712524414062e+02 
2.597150878906250e+02 
2.651463623046875e+02 
2.706328735351562e+02 
2.578389587402344e+02 
2.691452636718750e+02 
2.562748107910156e+02 
2.621376647949219e+02 
2.681868896484375e+02 
2.552670135498047e+02 
2.746645812988281e+02 
2.807019653320312e+02 
2.806935729980469e+02 
2.547852020263672e+02 
2.547458648681641e+02 
2.566387023925781e+02 
2.710120239257812e+02 
2.781079101562500e+02 
2.753405761718750e+02 
2.529954528808594e+02 
2.500015716552734e+02 
2.535947265625000e+02 
2.726598205566406e+02 
2.704797668457031e+02 
2.472516784667969e+02 
2.448428649902344e+02 
2.689084167480469e+02 
2.679565734863281e+02 
2.431037292480469e+02 
2.420485534667969e+02 
2.676318664550781e+02 
2.679083251953125e+02 
2.416864166259766e+02 
2.419755249023438e+02 
2.676011047363281e+02 
2.642004699707031e+02 
2.425314483642578e+02 
2.392071228027344e+02 
2.613335266113281e+02 
2.590859375000000e+02 
2.360370941162109e+02 
2.463046875000000e+02 
2.517840423583984e+02 
2.573960571289062e+02 
2.445644836425781e+02 
2.558456573486328e+02 
2.429904479980469e+02 
2.488139343261719e+02 
2.548352203369141e+02 
2.419259338378906e+02 
2.544582672119141e+02 
2.415158081054688e+02 
2.479768066406250e+02 
2.545640563964844e+02 
2.416044464111328e+02 
2.551274108886719e+02 
2.421737823486328e+02 
2.491073303222656e+02 
2.561236572265625e+02 
2.431908111572266e+02 
2.654683227539062e+02 
2.625882568359375e+02 
2.403773040771484e+02 
2.371929168701172e+02 
2.603244323730469e+02 
2.586940002441406e+02 
2.346845550537109e+02 
2.328742218017578e+02 
2.577067565917969e+02 
2.570745239257812e+02 
2.317782287597656e+02 
2.311337738037109e+02 
2.555678863525391e+02 
2.518962554931641e+02 
2.308661193847656e+02 
2.269162902832031e+02 
2.488488006591797e+02 
2.464483642578125e+02 
2.235286865234375e+02 
2.208535156250000e+02 
2.445093994140625e+02 
2.428214416503906e+02 
2.188304138183594e+02 
2.170206146240234e+02 
2.418074798583984e+02 
2.414881134033203e+02 
2.158858795166016e+02 
2.155284729003906e+02 
2.418057708740234e+02 
2.425692749023438e+02 
2.158616027832031e+02 
2.166862335205078e+02 
2.402428436279297e+02 
2.372263336181641e+02 
2.153019409179688e+02 
2.122193908691406e+02 
2.347167816162109e+02 
2.328719787597656e+02 
2.094317779541016e+02 
2.074072113037109e+02 
2.314088439941406e+02 
2.304247894287109e+02 
2.057937011718750e+02 
2.046411132812500e+02 
2.300215759277344e+02 
2.303483581542969e+02 
2.041851806640625e+02 
2.174441986083984e+02 
2.242203369140625e+02 
2.307813873291016e+02 
2.178259429931641e+02 
2.313606567382812e+02 
2.184133605957031e+02 
2.252989196777344e+02 
2.313569030761719e+02 
2.190411071777344e+02 
2.412102966308594e+02 
2.392478485107422e+02 
2.163519287109375e+02 
2.140777587890625e+02 
2.378321838378906e+02 
2.369225769042969e+02 
2.124090728759766e+02 
2.241391448974609e+02 
2.301236572265625e+02 
2.361098175048828e+02 
2.233324737548828e+02 
2.356582336425781e+02 
2.228162384033203e+02 
2.292257232666016e+02 
2.358053588867188e+02 
2.229317169189453e+02 
2.493521575927734e+02 
2.475617370605469e+02 
2.234851379394531e+02 
2.230239562988281e+02 
2.453287200927734e+02 
2.433910522460938e+02 
2.206437530517578e+02 
2.185939636230469e+02 
2.419551239013672e+02 
2.408300018310547e+02 
2.168738403320312e+02 
2.157254180908203e+02 
2.398276824951172e+02 
2.394709167480469e+02 
2.147112121582031e+02 
2.143126220703125e+02 
2.395112915039062e+02 
2.397602844238281e+02 
2.143629150390625e+02 
2.222239379882812e+02 
2.271680145263672e+02 
2.332029266357422e+02 
2.383217773437500e+02 
2.256846160888672e+02 
2.394055786132812e+02 
2.363458251953125e+02 
2.235819396972656e+02 
2.291386413574219e+02 
2.344797058105469e+02 
2.217413787841797e+02 
2.326625823974609e+02 
2.198256988525391e+02 
2.255498962402344e+02 
2.314962158203125e+02 
2.185895385742188e+02 
2.377945404052734e+02 
2.438845672607422e+02 
2.438264160156250e+02 
2.179698944091797e+02 
2.178742523193359e+02 
2.197687835693359e+02 
2.406808929443359e+02 
2.375011901855469e+02 
2.158828735351562e+02 
2.123415374755859e+02 
2.349716796875000e+02 
2.329405364990234e+02 
2.095403900146484e+02 
2.201076660156250e+02 
2.256646881103516e+02 
2.313872375488281e+02 
2.184777526855469e+02 
2.303733978271484e+02 
2.174095611572266e+02 
2.236442108154297e+02 
2.300760345458984e+02 
2.170944213867188e+02 
2.300002593994141e+02 
2.175548553466797e+02 
2.219422454833984e+02 
2.262650756835938e+02 
2.138934173583984e+02 
2.288583526611328e+02 
2.228978881835938e+02 
2.103605194091797e+02 
2.151639099121094e+02 
2.202457122802734e+02 
2.075479431152344e+02 
2.110159606933594e+02 
2.310352325439453e+02 
2.295574340820312e+02 
2.053895721435547e+02 
2.037485504150391e+02 
2.284994659423828e+02 
2.281221008300781e+02 
2.025988922119141e+02 
2.151470947265625e+02 
2.217172393798828e+02 
2.283336486816406e+02 
2.153615570068359e+02 
2.417315521240234e+02 
2.427427368164062e+02 
2.158076782226562e+02 
2.169111633300781e+02 
2.442424926757812e+02 
2.461624298095703e+02 
2.185218200683594e+02 
2.274236907958984e+02 
2.333711853027344e+02 
2.408509674072266e+02 
2.451311950683594e+02 
2.328229370117188e+02 
2.454520874023438e+02 
2.410513305664062e+02 
2.208604736328125e+02 
2.287214202880859e+02 
2.328740081787109e+02 
2.372505493164062e+02 
2.247698974609375e+02 
2.380733795166016e+02 
2.341049652099609e+02 
2.140743865966797e+02 
2.214470977783203e+02 
2.264176177978516e+02 
2.316452636718750e+02 
2.188454895019531e+02 
2.317618865966797e+02 
2.298940124511719e+02 
2.100814056396484e+02 
2.169910583496094e+02 
2.228125762939453e+02 
2.287740325927734e+02 
2.158276977539062e+02 
2.281084136962891e+02 
2.278634643554688e+02 
2.082195892333984e+02 
2.148957824707031e+02 
2.211271209716797e+02 
2.274600372314453e+02 
2.144775390625000e+02 
2.263734130859375e+02 
2.275250854492188e+02 
2.079781036376953e+02 
2.145517272949219e+02 
2.212659759521484e+02 
2.280928955078125e+02 
2.151587219238281e+02 
2.261754760742188e+02 
2.292083282470703e+02 
2.100569915771484e+02 
2.163008117675781e+02 
2.233539428710938e+02 
2.305039978027344e+02 
2.176388244628906e+02 
2.282076568603516e+02 
2.317129669189453e+02 
2.120446624755859e+02 
2.187321624755859e+02 
2.250641021728516e+02 
2.313064422607422e+02 
2.183314361572266e+02 
2.302259063720703e+02 
2.309530639648438e+02 
2.114794464111328e+02 
2.179718627929688e+02 
2.243394622802734e+02 
2.307577819824219e+02 
2.177741851806641e+02 
2.296287078857422e+02 
2.311178283691406e+02 
2.120887451171875e+02 
2.181451568603516e+02 
2.248882904052734e+02 
2.316754150390625e+02 
2.187197875976562e+02 
2.302163085937500e+02 
2.287688903808594e+02 
2.078151855468750e+02 
2.163760681152344e+02 
2.207701873779297e+02 
2.254527587890625e+02 
2.128665008544922e+02 
2.253803405761719e+02 
2.228442840576172e+02 
2.101021270751953e+02 
2.154085845947266e+02 
2.209695281982422e+02 
2.081111145019531e+02 
2.198456268310547e+02 
2.069141998291016e+02 
2.130930938720703e+02 
2.194231109619141e+02 
2.064693145751953e+02 
2.191823730468750e+02 
2.062096405029297e+02 
2.128428955078125e+02 
2.196594696044922e+02 
2.067130126953125e+02 
2.205190582275391e+02 
2.076104125976562e+02 
2.138346099853516e+02 
2.202445220947266e+02 
2.073166198730469e+02 
2.329426879882812e+02 
2.327627258300781e+02 
2.071009216308594e+02 
2.069219970703125e+02 
2.329407043457031e+02 
2.329757537841797e+02 
2.071279144287109e+02 
2.071692810058594e+02 
2.333486785888672e+02 
2.336339721679688e+02 
2.075792541503906e+02 
2.156446685791016e+02 
2.207457885742188e+02 
2.274092712402344e+02 
2.341254272460938e+02 
2.212407226562500e+02 
2.334201812744141e+02 
2.344145660400391e+02 
2.214986419677734e+02 
2.277167358398438e+02 
2.339464111328125e+02 
2.209741516113281e+02 
2.334278564453125e+02 
2.204614105224609e+02 
2.266887664794922e+02 
2.330783233642578e+02 
2.201005554199219e+02 
2.330685882568359e+02 
2.200994567871094e+02 
2.266927032470703e+02 
2.333142700195312e+02 
2.203440551757812e+02 
2.463516235351562e+02 
2.458750152587891e+02 
2.203970031738281e+02 
2.199302673339844e+02 
2.453316497802734e+02 
2.448520355224609e+02 
2.193854217529297e+02 
2.188975219726562e+02 
2.444855194091797e+02 
2.443677520751953e+02 
2.185390472412109e+02 
2.184437255859375e+02 
2.444873657226562e+02 
2.448337554931641e+02 
2.185670166015625e+02 
2.250844268798828e+02 
2.319006805419922e+02 
2.378758392333984e+02 
2.421993713378906e+02 
2.298012237548828e+02 
2.433240814208984e+02 
2.390138092041016e+02 
2.198153228759766e+02 
2.264465789794922e+02 
2.313469848632812e+02 
2.364940490722656e+02 
2.237934417724609e+02 
2.372441406250000e+02 
2.342907714843750e+02 
2.215636596679688e+02 
2.269184417724609e+02 
2.324915618896484e+02 
2.196607055664062e+02 
2.313874206542969e+02 
2.184913177490234e+02 
2.246207275390625e+02 
2.308963165283203e+02 
2.179503479003906e+02 
2.306879272460938e+02 
2.179020996093750e+02 
2.222079620361328e+02 
2.258798828125000e+02 
2.137864074707031e+02 
2.213610076904297e+02 
2.092373504638672e+02 
2.130823211669922e+02 
2.171949615478516e+02 
2.048805541992188e+02 
2.137378997802734e+02 
2.012122192382812e+02 
2.059724121093750e+02 
2.110249023437500e+02 
1.983275146484375e+02 
2.158050384521484e+02 
2.090838012695312e+02 
1.962611846923828e+02 
2.019747772216797e+02 
2.078911285400391e+02 
1.950098419189453e+02 
1.976303253173828e+02 
2.195054168701172e+02 
2.160423431396484e+02 
1.940431823730469e+02 
1.910717163085938e+02 
2.133095550537109e+02 
2.113199920654297e+02 
1.879847564697266e+02 
1.857102508544922e+02 
2.099782257080078e+02 
2.089340057373047e+02 
1.841764984130859e+02 
1.830904693603516e+02 
2.078133087158203e+02 
2.043998718261719e+02 
1.826563568115234e+02 
1.797195281982422e+02 
2.014827117919922e+02 
2.059418792724609e+02 
1.987647247314453e+02 
1.766692810058594e+02 
1.738996429443359e+02 
1.968018951416016e+02 
2.083984069824219e+02 
2.077075500488281e+02 
1.716524658203125e+02 
1.703686370849609e+02 
2.074639587402344e+02 
2.080327758789062e+02 
1.697522277832031e+02 
1.694768981933594e+02 
2.084665679931641e+02 
2.061580810546875e+02 
1.701520080566406e+02 
1.710584564208984e+02 
2.040567932128906e+02 
2.027117767333984e+02 
1.686284484863281e+02 
1.662543487548828e+02 
2.021697082519531e+02 
2.019100189208984e+02 
1.646011199951172e+02 
1.639479827880859e+02 
2.022898254394531e+02 
2.034988098144531e+02 
1.636807556152344e+02 
1.641486511230469e+02 
2.055226593017578e+02 
2.060958404541016e+02 
1.656365661621094e+02 
1.739585418701172e+02 
1.667516784667969e+02 
2.055160064697266e+02 
2.110015411376953e+02 
2.046795349121094e+02 
1.671841430664062e+02 
1.731953125000000e+02 
1.666012268066406e+02 
2.037328796386719e+02 
2.160856475830078e+02 
2.223297119140625e+02 
2.157156677246094e+02 
1.658293914794922e+02 
1.778304443359375e+02 
1.837300567626953e+02 
1.771752471923828e+02 
2.158473968505859e+02 
2.226255950927734e+02 
2.160744934082031e+02 
1.767661895751953e+02 
1.898804779052734e+02 
2.030998840332031e+02 
2.098803405761719e+02 
2.167287597656250e+02 
2.037738037109375e+02 
2.044953613281250e+02 
2.244459228515625e+02 
2.177495727539062e+02 
2.048229675292969e+02 
2.119090728759766e+02 
2.190641174316406e+02 
2.061919403076172e+02 
2.064132843017578e+02 
2.279983062744141e+02 
2.209511566162109e+02 
2.081986236572266e+02 
2.158286132812500e+02 
2.235267791748047e+02 
2.107827606201172e+02 
2.102843170166016e+02 
2.327973480224609e+02 
2.251257934570312e+02 
2.123083343505859e+02 
2.193503265380859e+02 
2.257978973388672e+02 
2.128747100830078e+02 
2.145537567138672e+02 
2.358367919921875e+02 
2.329464111328125e+02 
2.111847229003906e+02 
2.079571990966797e+02 
2.305301666259766e+02 
2.283846130371094e+02 
2.054459075927734e+02 
2.031760253906250e+02 
2.269514923095703e+02 
2.260468902587891e+02 
2.015641479492188e+02 
2.049818725585938e+02 
2.133028564453125e+02 
2.192515869140625e+02 
2.253816680908203e+02 
2.126097717285156e+02 
2.232089538574219e+02 
2.249996185302734e+02 
2.122485046386719e+02 
2.185666656494141e+02 
2.250459289550781e+02 
2.122853851318359e+02 
2.252719116210938e+02 
2.125022735595703e+02 
2.189960479736328e+02 
2.255195007324219e+02 
2.127676239013672e+02 
2.258789367675781e+02 
2.131059265136719e+02 
2.195886993408203e+02 
2.257348937988281e+02 
2.129947662353516e+02 
2.376708374023438e+02 
2.364773406982422e+02 
2.122566070556641e+02 
2.110219573974609e+02 
2.359040832519531e+02 
2.348148498535156e+02 
2.103461151123047e+02 
2.092987365722656e+02 
2.339251251220703e+02 
2.328771972656250e+02 
2.081445159912109e+02 
2.069628906250000e+02 
2.319982757568359e+02 
2.316524353027344e+02 
2.060713348388672e+02 
2.056868591308594e+02 
2.315393218994141e+02 
2.319109039306641e+02 
2.055716857910156e+02 
2.059654693603516e+02 
2.324758148193359e+02 
2.335580596923828e+02 
2.006553497314453e+02 
2.065628814697266e+02 
2.077386169433594e+02 
2.321310119628906e+02 
2.287861633300781e+02 
2.071816101074219e+02 
2.037660522460938e+02 
2.259042816162109e+02 
2.281536407470703e+02 
2.232191314697266e+02 
2.006635894775391e+02 
1.977580261230469e+02 
2.212561645507812e+02 
2.257935485839844e+02 
2.200344543457031e+02 
1.955342102050781e+02 
1.941458129882812e+02 
2.192708282470703e+02 
2.251408386230469e+02 
2.188180541992188e+02 
1.933622894287109e+02 
1.991901550292969e+02 
1.928604278564453e+02 
2.191098785400391e+02 
2.329745178222656e+02 
2.343251037597656e+02 
1.931837463378906e+02 
2.009816741943359e+02 
1.942032928466797e+02 
2.359575347900391e+02 
1.957829895019531e+02 
1.974153442382812e+02 
2.324204864501953e+02 
2.303905639648438e+02 
2.286122436523438e+02 
1.943123626708984e+02 
1.920005645751953e+02 
2.275310516357422e+02 
2.269094543457031e+02 
1.900565643310547e+02 
1.955246276855469e+02 
2.016887969970703e+02 
2.009929046630859e+02 
2.267813873291016e+02 
2.271918487548828e+02 
1.948400268554688e+02 
2.008224334716797e+02 
2.012758178710938e+02 
2.280489349365234e+02 
2.291518859863281e+02 
1.965325622558594e+02 
2.021399841308594e+02 
2.033418579101562e+02 
2.305815124511719e+02 
2.320658569335938e+02 
1.991490325927734e+02 
2.047861175537109e+02 
2.061532592773438e+02 
2.322780303955078e+02 
2.321225585937500e+02 
1.992270355224609e+02 
2.064098815917969e+02 
2.062305450439453e+02 
2.323204650878906e+02 
2.327510833740234e+02 
1.995683135986328e+02 
2.064438323974609e+02 
2.069038696289062e+02 
2.336816558837891e+02 
2.351141967773438e+02 
1.951151275634766e+02 
2.363194885253906e+02 
2.362307128906250e+02 
1.968487701416016e+02 
1.981963806152344e+02 
2.329290313720703e+02 
2.349588775634766e+02 
2.426750793457031e+02 
2.400234680175781e+02 
1.986768188476562e+02 
1.952577514648438e+02 
2.307494354248047e+02 
2.379728851318359e+02 
2.366183013916016e+02 
1.843098144531250e+02 
1.919851531982422e+02 
1.941759490966797e+02 
2.018648529052734e+02 
1.994312286376953e+02 
2.289479064941406e+02 
2.358145904541016e+02 
2.410678863525391e+02 
2.478609771728516e+02 
2.473640289306641e+02 
1.908361816406250e+02 
1.978128509521484e+02 
1.969322052001953e+02 
2.399322509765625e+02 
2.466516876220703e+02 
2.457418518066406e+02 
1.891965484619141e+02 
1.960564422607422e+02 
1.954383850097656e+02 
2.380685577392578e+02 
2.445600585937500e+02 
2.437729644775391e+02 
1.880860290527344e+02 
1.948453369140625e+02 
2.002904357910156e+02 
2.069765167236328e+02 
2.057739105224609e+02 
2.364542694091797e+02 
2.428541564941406e+02 
2.419604034423828e+02 
1.984084014892578e+02 
2.048913269042969e+02 
2.040101623535156e+02 
2.350431671142578e+02 
2.413251800537109e+02 
2.410511169433594e+02 
1.968482818603516e+02 
2.031562500000000e+02 
2.024305267333984e+02 
2.348748931884766e+02 
2.409221801757812e+02 
2.413279418945312e+02 
2.021286468505859e+02 
2.019763946533203e+02 
2.369915008544922e+02 
2.424273986816406e+02 
2.441198577880859e+02 
2.024579620361328e+02 
2.037670745849609e+02 
2.430849914550781e+02 
2.393076324462891e+02 
2.055346832275391e+02 
2.104554748535156e+02 
2.059242401123047e+02 
2.360983734130859e+02 
2.335654296875000e+02 
2.020349731445312e+02 
2.033333587646484e+02 
1.983011627197266e+02 
2.313221130371094e+02 
2.294696044921875e+02 
1.952817077636719e+02 
1.985769653320312e+02 
1.929567108154297e+02 
2.283418121337891e+02 
2.345799407958984e+02 
2.279308624267578e+02 
1.908302154541016e+02 
1.959406433105469e+02 
1.894723358154297e+02 
2.277646179199219e+02 
2.350908508300781e+02 
2.281242675781250e+02 
1.889845886230469e+02 
2.017982788085938e+02 
2.022007751464844e+02 
2.290235595703125e+02 
2.312156066894531e+02 
2.271055145263672e+02 
2.031230468750000e+02 
2.018197631835938e+02 
2.248483276367188e+02 
2.257079162597656e+02 
2.228031005859375e+02 
1.994261016845703e+02 
1.973934020996094e+02 
2.190729827880859e+02 
2.155774688720703e+02 
1.946028442382812e+02 
1.908575134277344e+02 
2.126433563232422e+02 
2.096646575927734e+02 
1.876511535644531e+02 
1.844323425292969e+02 
1.994377441406250e+02 
2.074470825195312e+02 
2.059885864257812e+02 
1.819074249267578e+02 
1.802710723876953e+02 
1.812917175292969e+02 
1.972151794433594e+02 
2.048502807617188e+02 
2.041982879638672e+02 
1.790541381835938e+02 
1.783526000976562e+02 
1.789554138183594e+02 
1.967557525634766e+02 
2.038584899902344e+02 
2.038238983154297e+02 
1.779789886474609e+02 
1.779471435546875e+02 
1.784984893798828e+02 
1.969774475097656e+02 
2.039663085937500e+02 
2.040137329101562e+02 
1.780928039550781e+02 
1.781441802978516e+02 
1.787460327148438e+02 
1.968057250976562e+02 
2.039276123046875e+02 
2.038242340087891e+02 
1.780629119873047e+02 
1.779609375000000e+02 
1.785727539062500e+02 
1.969386444091797e+02 
2.038923645019531e+02 
2.043162689208984e+02 
1.780263519287109e+02 
1.784658966064453e+02 
1.786878814697266e+02 
1.971536254882812e+02 
2.046549682617188e+02 
2.043477935791016e+02 
1.788186492919922e+02 
1.785259399414062e+02 
1.788855133056641e+02 
2.038541564941406e+02 
2.034317474365234e+02 
1.780281677246094e+02 
1.775870513916016e+02 
2.031745758056641e+02 
2.034698944091797e+02 
1.773198852539062e+02 
1.905437927246094e+02 
1.972096252441406e+02 
2.039603576660156e+02 
1.910520172119141e+02 
2.051233978271484e+02 
1.922638854980469e+02 
1.993912200927734e+02 
2.065358123779297e+02 
1.936960906982422e+02 
2.209503021240234e+02 
2.219753875732422e+02 
1.950574798583984e+02 
1.961432800292969e+02 
2.223274993896484e+02 
2.220186920166016e+02 
1.963713226318359e+02 
2.090407562255859e+02 
2.154649047851562e+02 
2.218866119384766e+02 
2.089222717285156e+02 
2.342469024658203e+02 
2.328380126953125e+02 
2.083651885986328e+02 
2.070601043701172e+02 
2.312849426269531e+02 
2.301466369628906e+02 
2.056239013671875e+02 
2.172542572021484e+02 
2.232669982910156e+02 
2.292958068847656e+02 
2.163944854736328e+02 
2.289376678466797e+02 
2.160155029296875e+02 
2.225657348632812e+02 
2.291600036621094e+02 
2.162409210205078e+02 
2.372221527099609e+02 
2.424465179443359e+02 
2.428526306152344e+02 
2.166103820800781e+02 
2.170085296630859e+02 
2.194339599609375e+02 
2.431262054443359e+02 
2.430646057128906e+02 
2.172273406982422e+02 
2.171383514404297e+02 
2.428853912353516e+02 
2.430947723388672e+02 
2.169213714599609e+02 
2.301184234619141e+02 
2.368756713867188e+02 
2.426030273437500e+02 
2.301599426269531e+02 
2.450990295410156e+02 
2.521255493164062e+02 
2.495158691406250e+02 
2.268717956542969e+02 
2.241270599365234e+02 
2.275737915039062e+02 
2.471918334960938e+02 
2.455297698974609e+02 
2.216272125244141e+02 
2.256608581542969e+02 
2.326482543945312e+02 
2.384955444335938e+02 
2.445353546142578e+02 
2.316060028076172e+02 
2.437144165039062e+02 
2.434860382080078e+02 
2.305384979248047e+02 
2.364840545654297e+02 
2.408514251708984e+02 
2.283749389648438e+02 
2.376825408935547e+02 
2.250304565429688e+02 
2.299823608398438e+02 
2.351880035400391e+02 
2.223948822021484e+02 
2.395258178710938e+02 
2.462964172363281e+02 
2.443416748046875e+02 
2.204930419921875e+02 
2.193441314697266e+02 
2.215361633300781e+02 
2.405212860107422e+02 
2.373504486083984e+02 
2.156298828125000e+02 
2.120872192382812e+02 
2.348553924560547e+02 
2.330583801269531e+02 
2.092919311523438e+02 
2.201605377197266e+02 
2.259414825439453e+02 
2.318831176757812e+02 
2.189327697753906e+02 
2.311734619140625e+02 
2.182077484130859e+02 
2.244634704589844e+02 
2.309143066406250e+02 
2.179329986572266e+02 
2.334807281494141e+02 
2.411276245117188e+02 
2.380322265625000e+02 
2.161879577636719e+02 
2.127302856445312e+02 
2.160334625244141e+02 
2.356130065917969e+02 
2.338903503417969e+02 
2.100198059082031e+02 
2.080858306884766e+02 
2.328803405761719e+02 
2.310349121093750e+02 
2.069499053955078e+02 
2.064959564208984e+02 
2.268315582275391e+02 
2.233055725097656e+02 
2.021927490234375e+02 
1.982284851074219e+02 
2.204883117675781e+02 
2.180966644287109e+02 
1.950496520996094e+02 
1.925653076171875e+02 
2.161524047851562e+02 
2.149764709472656e+02 
1.903975219726562e+02 
1.890618438720703e+02 
2.144642333984375e+02 
2.142827911376953e+02 
1.885050354003906e+02 
1.883192443847656e+02 
2.147170410156250e+02 
2.159312744140625e+02 
1.888137969970703e+02 
1.973789367675781e+02 
2.030560760498047e+02 
2.103616790771484e+02 
2.175804138183594e+02 
2.047186584472656e+02 
2.153638305664062e+02 
2.194306030273438e+02 
2.065806121826172e+02 
2.138836975097656e+02 
2.210315093994141e+02 
2.081852111816406e+02 
2.225533142089844e+02 
2.097309265136719e+02 
2.167960662841797e+02 
2.207445831298828e+02 
2.086980133056641e+02 
2.164573059082031e+02 
2.043802795410156e+02 
2.084090118408203e+02 
2.127575836181641e+02 
2.004577026367188e+02 
2.223389739990234e+02 
2.202416687011719e+02 
1.973128051757812e+02 
1.949765625000000e+02 
2.184528503417969e+02 
2.173297424316406e+02 
1.930384674072266e+02 
1.917669219970703e+02 
2.167674560546875e+02 
2.164841003417969e+02 
1.911648559570312e+02 
2.036582946777344e+02 
2.101916046142578e+02 
2.167538146972656e+02 
2.039311676025391e+02 
2.300136718750000e+02 
2.304210205078125e+02 
2.043331451416016e+02 
2.046587066650391e+02 
2.306003265380859e+02 
2.306577758789062e+02 
2.048212280273438e+02 
2.177689208984375e+02 
2.242171936035156e+02 
2.306719055175781e+02 
2.177846984863281e+02 
2.306833038330078e+02 
2.177987365722656e+02 
2.242509765625000e+02 
2.307072143554688e+02 
2.178230133056641e+02 
2.436383819580078e+02 
2.437307739257812e+02 
2.178678436279297e+02 
2.179541931152344e+02 
2.438804626464844e+02 
2.439203491210938e+02 
2.180884399414062e+02 
2.180301055908203e+02 
2.435401306152344e+02 
2.432494506835938e+02 
2.176429901123047e+02 
2.173460998535156e+02 
2.429757385253906e+02 
2.432902526855469e+02 
2.170264434814453e+02 
2.173584289550781e+02 
2.426721954345703e+02 
2.396132965087891e+02 
2.178128356933594e+02 
2.143993835449219e+02 
2.372261962890625e+02 
2.344288482666016e+02 
2.117285156250000e+02 
2.098073120117188e+02 
2.296556549072266e+02 
2.254376068115234e+02 
2.054586486816406e+02 
2.008291625976562e+02 
2.216800689697266e+02 
2.182389831542969e+02 
1.967742614746094e+02 
2.056881713867188e+02 
2.103112640380859e+02 
2.150390930175781e+02 
2.024228973388672e+02 
2.123799591064453e+02 
1.996509246826172e+02 
2.049058227539062e+02 
2.104270324707031e+02 
1.975752563476562e+02 
2.217485046386719e+02 
2.206046142578125e+02 
1.960382843017578e+02 
1.997153625488281e+02 
2.076826019287109e+02 
2.123224487304688e+02 
2.163211364746094e+02 
2.040466156005859e+02 
2.167855072021484e+02 
2.126775817871094e+02 
2.001790771484375e+02 
2.048276672363281e+02 
2.097750549316406e+02 
1.970928649902344e+02 
2.204858398437500e+02 
2.191617889404297e+02 
1.948246154785156e+02 
2.062665557861328e+02 
2.121135864257812e+02 
2.180571594238281e+02 
2.051323852539062e+02 
2.237505645751953e+02 
2.176244506835938e+02 
2.046723175048828e+02 
2.112238922119141e+02 
2.179657440185547e+02 
2.050348205566406e+02 
2.056462402343750e+02 
2.319520568847656e+02 
2.337195587158203e+02 
2.062165832519531e+02 
2.152817230224609e+02 
2.079900817871094e+02 
2.340429382324219e+02 
2.331368103027344e+02 
2.415916137695312e+02 
2.340795745849609e+02 
2.081440124511719e+02 
2.211429138183594e+02 
2.277414245605469e+02 
2.344823608398438e+02 
2.215545349121094e+02 
2.233344879150391e+02 
2.480396575927734e+02 
2.488543243408203e+02 
2.221872253417969e+02 
2.231690673828125e+02 
2.490867309570312e+02 
2.490729522705078e+02 
2.234103698730469e+02 
2.366228027343750e+02 
2.408976745605469e+02 
2.449270629882812e+02 
2.327223968505859e+02 
2.445696563720703e+02 
2.410366973876953e+02 
2.286820068359375e+02 
2.330854644775391e+02 
2.377583312988281e+02 
2.252143249511719e+02 
2.272761230468750e+02 
2.478502807617188e+02 
2.457648468017578e+02 
2.224199829101562e+02 
2.202396240234375e+02 
2.441263885498047e+02 
2.430770416259766e+02 
2.185570831298828e+02 
2.302417907714844e+02 
2.363841247558594e+02 
2.427183837890625e+02 
2.298629760742188e+02 
2.426930847167969e+02 
2.298337097167969e+02 
2.363647918701172e+02 
2.430655059814453e+02 
2.302241210937500e+02 
2.435856170654297e+02 
2.306840515136719e+02 
2.375588531494141e+02 
2.443798217773438e+02 
2.314652099609375e+02 
2.452652740478516e+02 
2.322976379394531e+02 
2.390869140625000e+02 
2.458976135253906e+02 
2.329436340332031e+02 
2.464013214111328e+02 
2.334676361083984e+02 
2.397521667480469e+02 
2.461753540039062e+02 
2.332353515625000e+02 
2.530151214599609e+02 
2.460429382324219e+02 
2.331066131591797e+02 
2.394633331298828e+02 
2.459186706542969e+02 
2.329846496582031e+02 
2.350761718750000e+02 
2.588112792968750e+02 
2.586926574707031e+02 
2.329379577636719e+02 
2.328247070312500e+02 
2.587279968261719e+02 
2.588186950683594e+02 
2.328772735595703e+02 
2.329603271484375e+02 
2.593027343750000e+02 
2.594921875000000e+02 
2.334870910644531e+02 
2.338149871826172e+02 
2.598034362792969e+02 
2.605314331054688e+02 
2.341289978027344e+02 
2.348978576660156e+02 
2.614389343261719e+02 
2.629270324707031e+02 
2.358865356445312e+02 
2.375431365966797e+02 
2.624337768554688e+02 
2.581164855957031e+02 
2.378863830566406e+02 
2.336106719970703e+02 
2.543699951171875e+02 
2.512393951416016e+02 
2.294898681640625e+02 
2.260153503417969e+02 
2.487225646972656e+02 
2.466745452880859e+02 
2.232308502197266e+02 
2.268115234375000e+02 
2.210121612548828e+02 
2.449914398193359e+02 
2.448986053466797e+02 
2.436900939941406e+02 
2.192010803222656e+02 
2.308029174804688e+02 
2.366230163574219e+02 
2.426440124511719e+02 
2.297048187255859e+02 
2.420650482177734e+02 
2.291400604248047e+02 
2.353359222412109e+02 
2.417087097167969e+02 
2.287705841064453e+02 
2.549689788818359e+02 
2.556371765136719e+02 
2.291202850341797e+02 
2.427162780761719e+02 
2.496131744384766e+02 
2.566376953125000e+02 
2.437539062500000e+02 
2.578729553222656e+02 
2.450146026611328e+02 
2.522471466064453e+02 
2.595848999023438e+02 
2.467803497314453e+02 
2.697525939941406e+02 
2.615297546386719e+02 
2.487493438720703e+02 
2.562777709960938e+02 
2.639107055664062e+02 
2.512469940185547e+02 
2.517946472167969e+02 
2.767449035644531e+02 
2.766497802734375e+02 
2.513061218261719e+02 
2.569744262695312e+02 
2.511442871093750e+02 
2.754589538574219e+02 
2.747509765625000e+02 
2.716343078613281e+02 
2.506272277832031e+02 
2.592080383300781e+02 
2.636123657226562e+02 
2.681966247558594e+02 
2.556572875976562e+02 
2.772703552246094e+02 
2.743394165039062e+02 
2.521784973144531e+02 
2.489735107421875e+02 
2.719849548339844e+02 
2.702351074218750e+02 
2.463775177001953e+02 
2.573349304199219e+02 
2.631128540039062e+02 
2.690307922363281e+02 
2.560889587402344e+02 
2.809667663574219e+02 
2.801108703613281e+02 
2.550732116699219e+02 
2.541806793212891e+02 
2.797099914550781e+02 
2.796263427734375e+02 
2.537518615722656e+02 
2.666521911621094e+02 
2.732414550781250e+02 
2.799584960937500e+02 
2.669983215332031e+02 
2.931751098632812e+02 
2.898365478515625e+02 
2.679532775878906e+02 
2.646738891601562e+02 
2.870473022460938e+02 
2.848229370117188e+02 
2.616160583496094e+02 
2.719906311035156e+02 
2.774709472656250e+02 
2.830842895507812e+02 
2.701978454589844e+02 
2.816850585937500e+02 
2.687662963867188e+02 
2.746845092773438e+02 
2.807780761718750e+02 
2.678147277832031e+02 
2.914659729003906e+02 
2.887827758789062e+02 
2.662438964843750e+02 
2.633073730468750e+02 
2.866625671386719e+02 
2.851162109375000e+02 
2.609805603027344e+02 
2.721972351074219e+02 
2.780617675781250e+02 
2.840612487792969e+02 
2.711051330566406e+02 
2.964002990722656e+02 
2.955418701171875e+02 
2.704628601074219e+02 
2.701995849609375e+02 
2.918035583496094e+02 
2.885689086914062e+02 
2.669198608398438e+02 
2.759590454101562e+02 
2.808035278320312e+02 
2.858504943847656e+02 
2.731176452636719e+02 
2.834902648925781e+02 
2.707102966308594e+02 
2.760308837890625e+02 
2.814891052246094e+02 
2.686543884277344e+02 
2.855590209960938e+02 
2.800014343261719e+02 
2.670982360839844e+02 
2.730158691406250e+02 
2.791101684570312e+02 
2.661637573242188e+02 
2.674885864257812e+02 
2.917832336425781e+02 
2.917762145996094e+02 
2.658606567382812e+02 
2.658492431640625e+02 
2.856363830566406e+02 
2.791421203613281e+02 
2.661955566406250e+02 
2.730689086914062e+02 
2.800746154785156e+02 
2.671732177734375e+02 
2.675630798339844e+02 
2.878892822265625e+02 
2.813673095703125e+02 
2.684462890625000e+02 
2.752922668457031e+02 
2.820005493164062e+02 
2.690511169433594e+02 
2.697770080566406e+02 
2.828261413574219e+02 
2.698982543945312e+02 
2.768252563476562e+02 
2.835242004394531e+02 
2.705461120605469e+02 
2.835150146484375e+02 
2.705401916503906e+02 
2.769227294921875e+02 
2.832310791015625e+02 
2.702512207031250e+02 
2.832177734375000e+02 
2.635548706054688e+02 
2.572633361816406e+02 
2.832813720703125e+02 
2.816831054687500e+02 
2.833401489257812e+02 
2.573247070312500e+02 
2.573825683593750e+02 
2.837425231933594e+02 
2.830812988281250e+02 
2.577796020507812e+02 
2.571877441406250e+02 
2.821523742675781e+02 
2.812712402343750e+02 
2.562990112304688e+02 
2.683183593750000e+02 
2.745596008300781e+02 
2.809186096191406e+02 
2.679516906738281e+02 
2.807243041992188e+02 
2.677557983398438e+02 
2.734224853515625e+02 
2.780572814941406e+02 
2.655695800781250e+02 
2.752402648925781e+02 
2.626541442871094e+02 
2.676414794921875e+02 
2.727938232421875e+02 
2.600940246582031e+02 
2.707451171875000e+02 
2.579489746093750e+02 
2.634732360839844e+02 
2.691969604492188e+02 
2.563233642578125e+02 
2.811944580078125e+02 
2.809065551757812e+02 
2.553480987548828e+02 
2.550279693603516e+02 
2.811378784179688e+02 
2.817772216796875e+02 
2.552323608398438e+02 
2.558846740722656e+02 
2.787097167968750e+02 
2.754123840332031e+02 
2.538023986816406e+02 
2.628569641113281e+02 
2.676407775878906e+02 
2.726496582031250e+02 
2.599615478515625e+02 
2.704833374023438e+02 
2.576878967285156e+02 
2.632072143554688e+02 
2.689252624511719e+02 
2.560516052246094e+02 
2.744212951660156e+02 
2.807882080078125e+02 
2.801546936035156e+02 
2.549221343994141e+02 
2.542183532714844e+02 
2.564323425292969e+02 
2.799133300781250e+02 
2.798904724121094e+02 
2.539474639892578e+02 
2.542602691650391e+02 
2.765455017089844e+02 
2.737760925292969e+02 
2.514733734130859e+02 
2.484295654296875e+02 
2.715038757324219e+02 
2.696366882324219e+02 
2.459537048339844e+02 
2.439230651855469e+02 
2.681817932128906e+02 
2.672465515136719e+02 
2.423466796875000e+02 
2.413143310546875e+02 
2.669410705566406e+02 
2.672664794921875e+02 
2.409755859375000e+02 
2.413356475830078e+02 
2.659379272460938e+02 
2.628842163085938e+02 
2.409460601806641e+02 
2.376846771240234e+02 
2.600115356445312e+02 
2.577243347167969e+02 
2.346897125244141e+02 
2.449324035644531e+02 
2.503984985351562e+02 
2.560183715820312e+02 
2.431617736816406e+02 
2.547051849365234e+02 
2.417837982177734e+02 
2.477377471923828e+02 
2.538256835937500e+02 
2.408617095947266e+02 
2.534740447998047e+02 
2.404916992187500e+02 
2.470576477050781e+02 
2.537855834960938e+02 
2.408207550048828e+02 
2.546896362304688e+02 
2.417456665039062e+02 
2.487171478271484e+02 
2.557521820068359e+02 
2.428305816650391e+02 
2.653028564453125e+02 
2.624218444824219e+02 
2.402113342285156e+02 
2.370256805419922e+02 
2.601574401855469e+02 
2.585268249511719e+02 
2.345165100097656e+02 
2.327058715820312e+02 
2.575409851074219e+02 
2.570995788574219e+02 
2.316101684570312e+02 
2.311358032226562e+02 
2.554713897705078e+02 
2.517987213134766e+02 
2.308868713378906e+02 
2.268164825439453e+02 
2.487504119873047e+02 
2.463493652343750e+02 
2.234277954101562e+02 
2.207517700195312e+02 
2.444794464111328e+02 
2.430265350341797e+02 
2.187415313720703e+02 
2.171979522705078e+02 
2.420436706542969e+02 
2.417246093750000e+02 
2.161503906250000e+02 
2.157934265136719e+02 
2.421032104492188e+02 
2.409002227783203e+02 
2.162170715332031e+02 
2.161988830566406e+02 
2.377136230468750e+02 
2.348046112060547e+02 
2.127289581298828e+02 
2.096709594726562e+02 
2.323347625732422e+02 
2.304889984130859e+02 
2.069242706298828e+02 
2.048504028320312e+02 
2.293648986816406e+02 
2.288621978759766e+02 
2.035829010009766e+02 
2.029705505371094e+02 
2.288443603515625e+02 
2.291921386718750e+02 
2.029085540771484e+02 
2.162379150390625e+02 
2.230179138183594e+02 
2.298340759277344e+02 
2.168832702636719e+02 
2.307740478515625e+02 
2.179448089599609e+02 
2.229364471435547e+02 
2.275565643310547e+02 
2.151429443359375e+02 
2.375731201171875e+02 
2.358055267333984e+02 
2.123975830078125e+02 
2.104189147949219e+02 
2.347388153076172e+02 
2.340951538085938e+02 
2.091762084960938e+02 
2.212930603027344e+02 
2.272971038818359e+02 
2.334514007568359e+02 
2.205868530273438e+02 
2.408723602294922e+02 
2.462055358886719e+02 
2.465730438232422e+02 
2.203782806396484e+02 
2.207593841552734e+02 
2.230939941406250e+02 
2.455264282226562e+02 
2.428578948974609e+02 
2.208958435058594e+02 
2.182599639892578e+02 
2.405069274902344e+02 
2.388380126953125e+02 
2.157560119628906e+02 
2.138400573730469e+02 
2.377042388916016e+02 
2.366445007324219e+02 
2.125282135009766e+02 
2.192776184082031e+02 
2.240239562988281e+02 
2.299096069335938e+02 
2.359784393310547e+02 
2.232601013183594e+02 
2.365454406738281e+02 
2.358177490234375e+02 
2.184437408447266e+02 
2.230296783447266e+02 
2.294385681152344e+02 
2.358442840576172e+02 
2.230505523681641e+02 
2.358665924072266e+02 
2.361032714843750e+02 
2.233048248291016e+02 
2.298335876464844e+02 
2.359811859130859e+02 
2.232296447753906e+02 
2.343685760498047e+02 
2.215161132812500e+02 
2.271604919433594e+02 
2.327848052978516e+02 
2.199470214843750e+02 
2.314319458007812e+02 
2.185179595947266e+02 
2.244630889892578e+02 
2.305576324462891e+02 
2.175945129394531e+02 
2.431614837646484e+02 
2.434347229003906e+02 
2.171931762695312e+02 
2.174990081787109e+02 
2.397498016357422e+02 
2.365556182861328e+02 
2.148738861083984e+02 
2.113037567138672e+02 
2.340396423339844e+02 
2.322227783203125e+02 
2.084827880859375e+02 
2.193267364501953e+02 
2.251145172119141e+02 
2.310152587890625e+02 
2.180816040039062e+02 
2.300455932617188e+02 
2.170803833007812e+02 
2.233235321044922e+02 
2.297637023925781e+02 
2.167814025878906e+02 
2.285893249511719e+02 
2.162151641845703e+02 
2.205171966552734e+02 
2.249777069091797e+02 
2.124878234863281e+02 
2.218017425537109e+02 
2.091786041259766e+02 
2.140309143066406e+02 
2.191359405517578e+02 
2.063748168945312e+02 
2.301056365966797e+02 
2.288632354736328e+02 
2.043329162597656e+02 
2.092209930419922e+02 
2.159401245117188e+02 
2.218119659423828e+02 
2.278170166015625e+02 
2.148583831787109e+02 
2.272404479980469e+02 
2.274432220458984e+02 
2.144616241455078e+02 
2.210457916259766e+02 
2.278027954101562e+02 
2.148380432128906e+02 
2.416560363769531e+02 
2.429953918457031e+02 
2.157920837402344e+02 
2.242220153808594e+02 
2.301178436279297e+02 
2.374104919433594e+02 
2.447829132080078e+02 
2.319909515380859e+02 
2.422640380859375e+02 
2.471313476562500e+02 
2.344496917724609e+02 
2.411888580322266e+02 
2.450463104248047e+02 
2.328232727050781e+02 
2.410659332275391e+02 
2.286510925292969e+02 
2.330100250244141e+02 
2.375536956787109e+02 
2.250147247314453e+02 
2.391813354492188e+02 
2.471701812744141e+02 
2.448420257568359e+02 
2.218575897216797e+02 
2.192667846679688e+02 
2.213101348876953e+02 
2.357769470214844e+02 
2.431858367919922e+02 
2.420636444091797e+02 
2.174159545898438e+02 
2.162299499511719e+02 
2.176273803710938e+02 
2.281900787353516e+02 
2.152442169189453e+02 
2.214775238037109e+02 
2.279099884033203e+02 
2.149479675292969e+02 
2.283683319091797e+02 
2.154333343505859e+02 
2.223180999755859e+02 
2.292028961181641e+02 
2.162707519531250e+02 
2.303649597167969e+02 
2.174999237060547e+02 
2.246998138427734e+02 
2.318957061767578e+02 
2.190037231445312e+02 
2.322195434570312e+02 
2.192624664306641e+02 
2.254276428222656e+02 
2.314571990966797e+02 
2.184945220947266e+02 
2.309373474121094e+02 
2.179640502929688e+02 
2.242048492431641e+02 
2.306109924316406e+02 
2.176269531250000e+02 
2.308106689453125e+02 
2.178286743164062e+02 
2.244627990722656e+02 
2.312536163330078e+02 
2.182952270507812e+02 
2.302386474609375e+02 
2.178688812255859e+02 
2.222310791015625e+02 
2.268811340332031e+02 
2.143137512207031e+02 
2.242220764160156e+02 
2.114935302734375e+02 
2.167631988525391e+02 
2.222875671386719e+02 
2.094379577636719e+02 
2.210967254638672e+02 
2.081734313964844e+02 
2.142724609375000e+02 
2.203864898681641e+02 
2.074510650634766e+02 
2.199930419921875e+02 
2.070249481201172e+02 
2.135866088867188e+02 
2.203306121826172e+02 
2.073748779296875e+02 
2.261191558837891e+02 
2.325431823730469e+02 
2.320526123046875e+02 
2.066105194091797e+02 
2.061916046142578e+02 
2.080759735107422e+02 
2.313509216308594e+02 
2.310243225097656e+02 
2.055171356201172e+02 
2.051798248291016e+02 
2.309580841064453e+02 
2.309758911132812e+02 
2.051182250976562e+02 
2.051356964111328e+02 
2.311995697021484e+02 
2.315711975097656e+02 
2.053610534667969e+02 
2.186528015136719e+02 
2.253299713134766e+02 
2.320489349365234e+02 
2.191323852539062e+02 
2.325468597412109e+02 
2.196259765625000e+02 
2.262794952392578e+02 
2.329641723632812e+02 
2.200179595947266e+02 
2.330539550781250e+02 
2.200811004638672e+02 
2.267529144287109e+02 
2.333471527099609e+02 
2.203690948486328e+02 
2.336075744628906e+02 
2.206277770996094e+02 
2.272019195556641e+02 
2.336288909912109e+02 
2.206504058837891e+02 
2.463052978515625e+02 
2.459453430175781e+02 
2.203507385253906e+02 
2.199848327636719e+02 
2.455766448974609e+02 
2.454221038818359e+02 
2.196198883056641e+02 
2.194760589599609e+02 
2.452942962646484e+02 
2.454808502197266e+02 
2.193709106445312e+02 
2.195783386230469e+02 
2.457914123535156e+02 
2.441191253662109e+02 
2.199425811767578e+02 
2.246708526611328e+02 
2.197317047119141e+02 
2.402806091308594e+02 
2.420383911132812e+02 
2.370225982666016e+02 
2.155603179931641e+02 
2.176906890869141e+02 
2.119234313964844e+02 
2.344390106201172e+02 
2.355702972412109e+02 
2.325387573242188e+02 
2.090296173095703e+02 
2.132557067871094e+02 
2.068974456787109e+02 
2.311691131591797e+02 
2.313671875000000e+02 
2.302889251708984e+02 
2.053587036132812e+02 
2.173272705078125e+02 
2.235456542968750e+02 
2.299352416992188e+02 
2.169528656005859e+02 
2.297774963378906e+02 
2.173237915039062e+02 
2.212613067626953e+02 
2.248899230957031e+02 
2.128009033203125e+02 
2.203670806884766e+02 
2.081672668457031e+02 
2.120702972412109e+02 
2.161743316650391e+02 
2.038253173828125e+02 
2.126651458740234e+02 
2.001041870117188e+02 
2.048556976318359e+02 
2.098973846435547e+02 
1.971640625000000e+02 
2.078995056152344e+02 
1.950405273437500e+02 
2.007443542480469e+02 
2.066557159423828e+02 
1.937363281250000e+02 
2.107308959960938e+02 
2.058372344970703e+02 
1.928722686767578e+02 
1.979437408447266e+02 
2.024036865234375e+02 
1.898800964355469e+02 
1.932502441406250e+02 
2.122348937988281e+02 
2.102554473876953e+02 
1.867644348144531e+02 
1.845116729736328e+02 
2.090472106933594e+02 
2.081242828369141e+02 
1.831522064208984e+02 
1.822101898193359e+02 
2.048288574218750e+02 
2.011758728027344e+02 
1.803491210937500e+02 
1.765479125976562e+02 
1.981998901367188e+02 
1.957597656250000e+02 
1.732988739013672e+02 
1.705198211669922e+02 
1.937372436523438e+02 
2.000473022460938e+02 
1.925307617187500e+02 
1.683167877197266e+02 
1.669624481201172e+02 
1.918455505371094e+02 
2.045889587402344e+02 
2.051673431396484e+02 
1.662064361572266e+02 
1.659470520019531e+02 
2.058245849609375e+02 
2.036742401123047e+02 
1.666575469970703e+02 
1.680048522949219e+02 
2.017234649658203e+02 
2.003717956542969e+02 
1.654365234375000e+02 
1.633782348632812e+02 
1.998229064941406e+02 
1.995587768554688e+02 
1.617106323242188e+02 
1.610453338623047e+02 
1.999430541992188e+02 
2.094080810546875e+02 
2.140118408203125e+02 
2.159367980957031e+02 
1.607713775634766e+02 
1.694412841796875e+02 
1.741334533691406e+02 
1.755361022949219e+02 
2.124301605224609e+02 
2.185337066650391e+02 
2.189582977294922e+02 
1.736889648437500e+02 
1.778767852783203e+02 
1.806145477294922e+02 
2.107257843017578e+02 
2.178946685791016e+02 
2.167762145996094e+02 
1.728077087402344e+02 
1.801967468261719e+02 
1.848693237304688e+02 
1.921226501464844e+02 
1.908551635742188e+02 
2.162485961914062e+02 
2.160213775634766e+02 
1.834240417480469e+02 
1.902951049804688e+02 
1.963628997802734e+02 
2.030420227050781e+02 
2.096038360595703e+02 
2.161979217529297e+02 
2.032264251708984e+02 
2.145851440429688e+02 
2.166961517333984e+02 
2.037471771240234e+02 
2.105948181152344e+02 
2.174196014404297e+02 
2.044732513427734e+02 
2.185662231445312e+02 
2.056166381835938e+02 
2.126343078613281e+02 
2.198106231689453e+02 
2.069371948242188e+02 
2.208620452880859e+02 
2.079774780273438e+02 
2.149086608886719e+02 
2.218650970458984e+02 
2.089668273925781e+02 
2.231522674560547e+02 
2.103319396972656e+02 
2.168883666992188e+02 
2.235304260253906e+02 
2.106906127929688e+02 
2.368229217529297e+02 
2.366922149658203e+02 
2.111413421630859e+02 
2.115692901611328e+02 
2.344345245361328e+02 
2.323816528320312e+02 
2.097288665771484e+02 
2.076588592529297e+02 
2.309732666015625e+02 
2.299253082275391e+02 
2.060820312500000e+02 
2.174157257080078e+02 
2.232252197265625e+02 
2.292545776367188e+02 
2.167066955566406e+02 
2.290482635498047e+02 
2.165276489257812e+02 
2.227374420166016e+02 
2.290284729003906e+02 
2.164943237304688e+02 
2.291854858398438e+02 
2.166440429687500e+02 
2.231071472167969e+02 
2.295347137451172e+02 
2.170069580078125e+02 
2.341246948242188e+02 
2.423650512695312e+02 
2.422240447998047e+02 
2.172270507812500e+02 
2.171316986083984e+02 
2.159753112792969e+02 
2.414590454101562e+02 
2.403516845703125e+02 
2.164174194335938e+02 
2.153397369384766e+02 
2.386310577392578e+02 
2.364470825195312e+02 
2.131688995361328e+02 
2.109251708984375e+02 
2.346223602294922e+02 
2.333336181640625e+02 
2.088708343505859e+02 
2.075249633789062e+02 
2.322791595458984e+02 
2.316450500488281e+02 
2.063583374023438e+02 
2.057170104980469e+02 
2.313251800537109e+02 
2.316477661132812e+02 
2.053574066162109e+02 
2.056938476562500e+02 
2.321310272216797e+02 
2.332628326416016e+02 
2.062210845947266e+02 
2.074942169189453e+02 
2.337701416015625e+02 
2.303326110839844e+02 
2.091333465576172e+02 
2.054112548828125e+02 
2.270292816162109e+02 
2.242989807128906e+02 
2.020126342773438e+02 
1.989439544677734e+02 
2.222948760986328e+02 
2.210365295410156e+02 
1.966815490722656e+02 
1.952586059570312e+02 
2.202228393554688e+02 
2.256221771240234e+02 
2.326451416015625e+02 
2.328758697509766e+02 
1.944154968261719e+02 
1.938472290039062e+02 
2.338282012939453e+02 
2.354933319091797e+02 
1.941236724853516e+02 
2.018662872314453e+02 
2.081030426025391e+02 
2.099693756103516e+02 
2.376236267089844e+02 
2.119559783935547e+02 
2.265515136718750e+02 
2.186453552246094e+02 
2.223616790771484e+02 
2.165934448242188e+02 
1.859462280273438e+02 
1.804216308593750e+02 
2.147277221679688e+02 
2.201307373046875e+02 
2.135769653320312e+02 
1.781145019531250e+02 
1.889713134765625e+02 
1.942173461914062e+02 
1.876630401611328e+02 
2.132127075195312e+02 
2.202802429199219e+02 
2.134859771728516e+02 
1.872483520507812e+02 
1.943279113769531e+02 
1.875282440185547e+02 
2.139596862792969e+02 
2.220599517822266e+02 
2.150357666015625e+02 
1.880488739013672e+02 
1.962357635498047e+02 
1.892198486328125e+02 
2.166251831054688e+02 
2.250211639404297e+02 
2.182899169921875e+02 
1.909723510742188e+02 
1.992606201171875e+02 
1.925974884033203e+02 
2.198383941650391e+02 
2.266325531005859e+02 
2.211020965576172e+02 
1.940792388916016e+02 
2.008747711181641e+02 
1.954158172607422e+02 
2.213276062011719e+02 
2.269679870605469e+02 
2.215572967529297e+02 
1.957306060791016e+02 
2.012270050048828e+02 
1.959869537353516e+02 
2.221219940185547e+02 
2.289512023925781e+02 
2.229242858886719e+02 
1.891400299072266e+02 
1.838749542236328e+02 
2.229587860107422e+02 
2.311354827880859e+02 
2.230035858154297e+02 
1.845885467529297e+02 
1.974438476562500e+02 
1.974301757812500e+02 
2.232238006591797e+02 
2.338245239257812e+02 
2.353038024902344e+02 
2.309179534912109e+02 
1.976788787841797e+02 
1.963376159667969e+02 
2.283941497802734e+02 
2.311220245361328e+02 
2.262381591796875e+02 
1.930706481933594e+02 
2.030532989501953e+02 
2.007039184570312e+02 
2.248128509521484e+02 
2.367456054687500e+02 
2.413632507324219e+02 
2.359218139648438e+02 
1.990959014892578e+02 
1.980823059082031e+02 
2.354015808105469e+02 
2.398220825195312e+02 
2.343709106445312e+02 
1.972442779541016e+02 
2.022015075683594e+02 
2.095610809326172e+02 
2.087407379150391e+02 
2.323590087890625e+02 
2.372986755371094e+02 
2.310604705810547e+02 
2.066293945312500e+02 
2.051680908203125e+02 
2.302298889160156e+02 
2.353978118896484e+02 
2.291398010253906e+02 
2.043653717041016e+02 
2.032492828369141e+02 
2.281842193603516e+02 
2.343594207763672e+02 
2.277451934814453e+02 
2.022664031982422e+02 
2.017848205566406e+02 
2.275134429931641e+02 
2.345350036621094e+02 
2.278223266601562e+02 
2.015471496582031e+02 
2.018810119628906e+02 
2.284496002197266e+02 
2.368085021972656e+02 
2.296030731201172e+02 
2.025353240966797e+02 
2.038353729248047e+02 
2.313610687255859e+02 
2.350407409667969e+02 
2.312434844970703e+02 
2.057203216552734e+02 
2.065642852783203e+02 
2.273770751953125e+02 
2.284638977050781e+02 
2.239945831298828e+02 
2.026536407470703e+02 
1.989092254638672e+02 
2.212781372070312e+02 
2.239553680419922e+02 
2.190159759521484e+02 
1.877833099365234e+02 
1.831874542236328e+02 
2.171159667968750e+02 
2.216377105712891e+02 
2.159234466552734e+02 
1.806946868896484e+02 
1.836754302978516e+02 
1.786026611328125e+02 
2.154860382080078e+02 
2.214246368408203e+02 
2.153006744384766e+02 
1.771846618652344e+02 
1.895963439941406e+02 
1.954786224365234e+02 
1.894055328369141e+02 
2.156809387207031e+02 
2.230910644531250e+02 
2.166157226562500e+02 
1.898380432128906e+02 
1.972861938476562e+02 
1.907924652099609e+02 
2.167796020507812e+02 
2.273335723876953e+02 
2.255706481933594e+02 
1.917571716308594e+02 
2.020111236572266e+02 
2.002628326416016e+02 
2.221579132080078e+02 
2.185163726806641e+02 
1.977783508300781e+02 
1.939155273437500e+02 
2.151354064941406e+02 
2.121816253662109e+02 
1.904889221191406e+02 
1.872886962890625e+02 
2.099906158447266e+02 
2.083669738769531e+02 
1.848028106689453e+02 
1.829923858642578e+02 
2.071620025634766e+02 
2.063346252441406e+02 
1.816057128906250e+02 
1.806561737060547e+02 
2.059708404541016e+02 
2.057999725341797e+02 
1.802273406982422e+02 
1.800048828125000e+02 
2.057569122314453e+02 
2.057817382812500e+02 
1.799176483154297e+02 
1.799384918212891e+02 
2.057967987060547e+02 
2.058469390869141e+02 
1.799719696044922e+02 
1.800524444580078e+02 
2.060251922607422e+02 
2.065940551757812e+02 
1.803248291015625e+02 
1.809694976806641e+02 
2.069629364013672e+02 
2.067976226806641e+02 
1.814198150634766e+02 
1.813053588867188e+02 
2.063075561523438e+02 
2.058732147216797e+02 
1.808316650390625e+02 
1.803800964355469e+02 
2.056002197265625e+02 
2.058772277832031e+02 
1.800941162109375e+02 
1.931112518310547e+02 
1.996765136718750e+02 
2.063460235595703e+02 
1.935968017578125e+02 
2.131900634765625e+02 
2.202140502929688e+02 
2.212432708740234e+02 
1.946185607910156e+02 
1.955196075439453e+02 
1.950228424072266e+02 
2.221217041015625e+02 
2.229926300048828e+02 
1.963134460449219e+02 
2.031484527587891e+02 
2.101311492919922e+02 
2.168796539306641e+02 
2.234044494628906e+02 
2.104872589111328e+02 
2.214097290039062e+02 
2.231274108886719e+02 
2.102179260253906e+02 
2.165674438476562e+02 
2.228707275390625e+02 
2.099605560302734e+02 
2.340763092041016e+02 
2.320749053955078e+02 
2.085338439941406e+02 
2.064050750732422e+02 
2.302634429931641e+02 
2.291229095458984e+02 
2.044936065673828e+02 
2.161677703857422e+02 
2.222236785888672e+02 
2.282891082763672e+02 
2.153274688720703e+02 
2.279293823242188e+02 
2.149466094970703e+02 
2.215248413085938e+02 
2.281393280029297e+02 
2.151585540771484e+02 
2.414811401367188e+02 
2.419148101806641e+02 
2.155300903320312e+02 
2.159614868164062e+02 
2.422465362548828e+02 
2.424681091308594e+02 
2.162843933105469e+02 
2.232133941650391e+02 
2.294855346679688e+02 
2.360864257812500e+02 
2.427779998779297e+02 
2.298047790527344e+02 
2.413565521240234e+02 
2.434426574707031e+02 
2.304792022705078e+02 
2.370167846679688e+02 
2.413807067871094e+02 
2.289253387451172e+02 
2.508826599121094e+02 
2.483513641357422e+02 
2.255957794189453e+02 
2.228996887207031e+02 
2.462135772705078e+02 
2.445558319091797e+02 
2.205703735351562e+02 
2.316470184326172e+02 
2.375009307861328e+02 
2.435606689453125e+02 
2.305960083007812e+02 
2.432556610107422e+02 
2.302736511230469e+02 
2.362465667724609e+02 
2.405982818603516e+02 
2.281288452148438e+02 
2.374058074951172e+02 
2.247592010498047e+02 
2.296962127685547e+02 
2.348881988525391e+02 
2.220988006591797e+02 
2.459727935791016e+02 
2.447733612060547e+02 
2.201729278564453e+02 
2.190010681152344e+02 
2.409598388671875e+02 
2.377948455810547e+02 
2.161189422607422e+02 
2.169866485595703e+02 
2.251679687500000e+02 
2.301087646484375e+02 
2.353038330078125e+02 
2.225335693359375e+02 
2.348405609130859e+02 
2.335058746337891e+02 
2.206288299560547e+02 
2.264134063720703e+02 
2.324163818359375e+02 
2.194725189208984e+02 
2.376467895507812e+02 
2.447049255371094e+02 
2.444477691650391e+02 
2.188040771484375e+02 
2.185267944335938e+02 
2.194360656738281e+02 
2.416277008056641e+02 
2.385333709716797e+02 
2.167440490722656e+02 
2.132827606201172e+02 
2.361022796630859e+02 
2.343545532226562e+02 
2.105537414550781e+02 
2.085858001708984e+02 
2.333061218261719e+02 
2.319386596679688e+02 
2.074004516601562e+02 
2.069711608886719e+02 
2.277519836425781e+02 
2.242404632568359e+02 
2.032247772216797e+02 
1.992810516357422e+02 
2.213310394287109e+02 
2.186942901611328e+02 
1.961045074462891e+02 
1.932784729003906e+02 
2.167545471191406e+02 
2.155810699462891e+02 
1.910809631347656e+02 
1.897491912841797e+02 
2.151206970214844e+02 
2.148927459716797e+02 
1.892359161376953e+02 
1.951421508789062e+02 
2.019393920898438e+02 
2.085453033447266e+02 
2.153401336669922e+02 
2.024150085449219e+02 
2.133548889160156e+02 
2.161907501220703e+02 
2.032372741699219e+02 
2.102600555419922e+02 
2.173417358398438e+02 
2.044165802001953e+02 
2.186319427490234e+02 
2.057180175781250e+02 
2.128095092773438e+02 
2.200010528564453e+02 
2.070776672363281e+02 
2.208308258056641e+02 
2.079059143066406e+02 
2.145291595458984e+02 
2.209969177246094e+02 
2.080636596679688e+02 
2.202086181640625e+02 
2.081785583496094e+02 
2.122713623046875e+02 
2.166405181884766e+02 
2.044350280761719e+02 
2.261437072753906e+02 
2.237666778564453e+02 
2.014400939941406e+02 
1.987864990234375e+02 
2.218778839111328e+02 
2.207338867187500e+02 
1.966338500976562e+02 
1.953181762695312e+02 
2.198763732910156e+02 
2.194817199707031e+02 
1.943543243408203e+02 
2.066765899658203e+02 
2.130885314941406e+02 
2.195053710937500e+02 
2.067014312744141e+02 
2.325574645996094e+02 
2.327982177734375e+02 
2.069375305175781e+02 
2.071773071289062e+02 
2.329382019042969e+02 
2.329957122802734e+02 
2.073130798339844e+02 
2.201719970703125e+02 
2.265957946777344e+02 
2.330231781005859e+02 
2.201985321044922e+02 
2.382734832763672e+02 
2.458910827636719e+02 
2.459239349365234e+02 
2.202259521484375e+02 
2.202597351074219e+02 
2.200081939697266e+02 
2.459625549316406e+02 
2.460261535644531e+02 
2.202994995117188e+02 
2.203606109619141e+02 
2.460883026123047e+02 
2.458253021240234e+02 
2.204107818603516e+02 
2.201581726074219e+02 
2.449694061279297e+02 
2.441198425292969e+02 
2.191270446777344e+02 
2.182462921142578e+02 
2.437891540527344e+02 
2.441483001708984e+02 
2.178806152343750e+02 
2.182755889892578e+02 
2.416192474365234e+02 
2.385028533935547e+02 
2.167179260253906e+02 
2.132464599609375e+02 
2.360558624267578e+02 
2.342509155273438e+02 
2.105152893066406e+02 
2.085469818115234e+02 
2.301828460693359e+02 
2.260667877197266e+02 
2.060477600097656e+02 
2.050985412597656e+02 
2.137134704589844e+02 
2.180069732666016e+02 
2.223809814453125e+02 
2.099532165527344e+02 
2.226022796630859e+02 
2.188808135986328e+02 
2.063384399414062e+02 
2.110576782226562e+02 
2.160529327392578e+02 
2.033480072021484e+02 
2.184771270751953e+02 
2.266426544189453e+02 
2.247988739013672e+02 
2.010600128173828e+02 
1.991795349121094e+02 
2.004006652832031e+02 
2.233907775878906e+02 
2.225547790527344e+02 
1.976479492187500e+02 
2.096761016845703e+02 
2.144282836914062e+02 
2.184184570312500e+02 
2.062559967041016e+02 
2.148104705810547e+02 
2.024436798095703e+02 
2.070414428710938e+02 
2.119371643066406e+02 
1.993918609619141e+02 
2.225439147949219e+02 
2.211909332275391e+02 
1.971337280273438e+02 
2.001184082031250e+02 
1.956596679687500e+02 
2.199243774414062e+02 
2.178984985351562e+02 
2.193940887451172e+02 
1.942046051025391e+02 
2.064824676513672e+02 
2.129476013183594e+02 
2.196053314208984e+02 
2.066914062500000e+02 
2.333718566894531e+02 
2.333472595214844e+02 
2.074070739746094e+02 
2.073781585693359e+02 
2.334326019287109e+02 
2.332667083740234e+02 
2.074678649902344e+02 
2.202823181152344e+02 
2.269058532714844e+02 
2.337020874023438e+02 
2.207422332763672e+02 
2.413339538574219e+02 
2.339731750488281e+02 
2.210316162109375e+02 
2.275490112304688e+02 
2.340014953613281e+02 
2.210509643554688e+02 
2.230654144287109e+02 
2.469952087402344e+02 
2.473901977539062e+02 
2.211175842285156e+02 
2.291933441162109e+02 
2.215367889404297e+02 
2.472580871582031e+02 
2.466757812500000e+02 
2.433457641601562e+02 
2.221979675292969e+02 
2.310851745605469e+02 
2.354120330810547e+02 
2.400122680664062e+02 
2.275717468261719e+02 
2.499717407226562e+02 
2.480904388427734e+02 
2.247546081542969e+02 
2.226607360839844e+02 
2.468627471923828e+02 
2.459499206542969e+02 
2.213095703125000e+02 
2.331544036865234e+02 
2.392691192626953e+02 
2.455263519287109e+02 
2.326831359863281e+02 
2.452441406250000e+02 
2.323953552246094e+02 
2.388051910400391e+02 
2.452120361328125e+02 
2.323426513671875e+02 
2.452413482666016e+02 
2.322767181396484e+02 
2.386879730224609e+02 
2.451287231445312e+02 
2.321497802734375e+02 
2.451929779052734e+02 
2.322083740234375e+02 
2.387990722656250e+02 
2.455059814453125e+02 
2.325295257568359e+02 
2.455727996826172e+02 
2.326000061035156e+02 
2.388937072753906e+02 
2.453564605712891e+02 
2.323735809326172e+02 
2.450036315917969e+02 
2.320359954833984e+02 
2.383946685791016e+02 
2.448426208496094e+02 
2.318738555908203e+02 
2.514504394531250e+02 
2.444311218261719e+02 
2.315001678466797e+02 
2.377428894042969e+02 
2.441367340087891e+02 
2.312026367187500e+02 
2.331848144531250e+02 
2.570003662109375e+02 
2.571595153808594e+02 
2.311305084228516e+02 
2.312921447753906e+02 
2.575810852050781e+02 
2.582744445800781e+02 
2.317485809326172e+02 
2.324547882080078e+02 
2.591262512207031e+02 
2.601673889160156e+02 
2.333206329345703e+02 
2.343888702392578e+02 
2.611390380859375e+02 
2.619958801269531e+02 
2.355630340576172e+02 
2.363698425292969e+02 
2.619983520507812e+02 
2.576549987792969e+02 
2.375573730468750e+02 
2.331257171630859e+02 
2.539017181396484e+02 
2.507652740478516e+02 
2.289707336425781e+02 
2.254882049560547e+02 
2.482692565917969e+02 
2.461660766601562e+02 
2.227090606689453e+02 
2.205323638916016e+02 
2.444083709716797e+02 
2.429614257812500e+02 
2.186142120361328e+02 
2.300578460693359e+02 
2.358647918701172e+02 
2.418782958984375e+02 
2.289160614013672e+02 
2.412515716552734e+02 
2.282816772460938e+02 
2.344993591308594e+02 
2.408942718505859e+02 
2.279099273681641e+02 
2.541954498291016e+02 
2.548059692382812e+02 
2.282550964355469e+02 
2.360931854248047e+02 
2.288789215087891e+02 
2.558055419921875e+02 
2.542804870605469e+02 
2.569771728515625e+02 
2.299464111328125e+02 
2.440771179199219e+02 
2.513193511962891e+02 
2.586823120117188e+02 
2.458709106445312e+02 
2.607079772949219e+02 
2.479043273925781e+02 
2.545207214355469e+02 
2.608220214843750e+02 
2.479892883300781e+02 
2.735394897460938e+02 
2.735487060546875e+02 
2.478654632568359e+02 
2.478574829101562e+02 
2.735358886718750e+02 
2.728352050781250e+02 
2.478732604980469e+02 
2.603724060058594e+02 
2.648435974121094e+02 
2.690636291503906e+02 
2.567111511230469e+02 
2.695933227539062e+02 
2.653980407714844e+02 
2.529182281494141e+02 
2.574991760253906e+02 
2.623217163085938e+02 
2.496885070800781e+02 
2.520355072021484e+02 
2.726390991210938e+02 
2.708934326171875e+02 
2.470994415283203e+02 
2.580261840820312e+02 
2.637974853515625e+02 
2.696505737304688e+02 
2.567474365234375e+02 
2.815294494628906e+02 
2.806448974609375e+02 
2.556743621826172e+02 
2.547579803466797e+02 
2.802721557617188e+02 
2.803938598632812e+02 
2.543471374511719e+02 
2.674310913085938e+02 
2.740077209472656e+02 
2.807018432617188e+02 
2.677511901855469e+02 
2.938580932617188e+02 
2.905273742675781e+02 
2.686694030761719e+02 
2.654302368164062e+02 
2.877448425292969e+02 
2.855259399414062e+02 
2.623812255859375e+02 
2.727266845703125e+02 
2.782098999023438e+02 
2.838297424316406e+02 
2.709717712402344e+02 
2.879224853515625e+02 
2.952748718261719e+02 
2.943925476074219e+02 
2.694627990722656e+02 
2.684958496093750e+02 
2.697414245605469e+02 
2.919025878906250e+02 
2.892230834960938e+02 
2.667250061035156e+02 
2.685356750488281e+02 
2.764939880371094e+02 
2.817005615234375e+02 
2.871061401367188e+02 
2.742794799804688e+02 
2.864958801269531e+02 
2.855651245117188e+02 
2.726653137207031e+02 
2.785495605468750e+02 
2.846083984375000e+02 
2.716631469726562e+02 
2.970081787109375e+02 
2.967190856933594e+02 
2.711023559570312e+02 
2.707980346679688e+02 
2.928305969238281e+02 
2.894729919433594e+02 
2.680656127929688e+02 
2.769128723144531e+02 
2.816811523437500e+02 
2.866645202636719e+02 
2.739754638671875e+02 
2.844217224121094e+02 
2.716278686523438e+02 
2.770967102050781e+02 
2.827523803710938e+02 
2.698856506347656e+02 
2.815575256347656e+02 
2.686727294921875e+02 
2.746791381835938e+02 
2.807533569335938e+02 
2.678570556640625e+02 
2.859656066894531e+02 
2.804350280761719e+02 
2.675175781250000e+02 
2.739540405273438e+02 
2.804280700683594e+02 
2.675242919921875e+02 
2.680440979003906e+02 
2.807859497070312e+02 
2.679188537597656e+02 
2.747490844726562e+02 
2.817130126953125e+02 
2.688886108398438e+02 
2.829498901367188e+02 
2.701066284179688e+02 
2.769586486816406e+02 
2.836371154785156e+02 
2.707659606933594e+02 
2.843969421386719e+02 
2.714699707031250e+02 
2.781474304199219e+02 
2.844134521484375e+02 
2.714742431640625e+02 
2.844593200683594e+02 
2.642765502929688e+02 
2.585900268554688e+02 
2.840616455078125e+02 
2.823408203125000e+02 
2.840895996093750e+02 
2.581826477050781e+02 
2.582137145996094e+02 
2.841330261230469e+02 
2.841692810058594e+02 
2.582551574707031e+02 
2.582946777343750e+02 
2.845239257812500e+02 
2.837808532714844e+02 
2.586359252929688e+02 
2.579245605468750e+02 
2.830570678710938e+02 
2.822127685546875e+02 
2.571918334960938e+02 
2.620483703613281e+02 
2.563226318359375e+02 
2.818363037109375e+02 
2.801072082519531e+02 
2.792952880859375e+02 
2.559097900390625e+02 
2.668957214355469e+02 
2.713099365234375e+02 
2.759584960937500e+02 
2.634029541015625e+02 
2.731990661621094e+02 
2.605101623535156e+02 
2.656654968261719e+02 
2.710335998535156e+02 
2.582385864257812e+02 
2.693865356445312e+02 
2.565136108398438e+02 
2.622648925781250e+02 
2.681536560058594e+02 
2.552226409912109e+02 
2.802340393066406e+02 
2.799411621093750e+02 
2.543140716552734e+02 
2.539916229248047e+02 
2.802497253417969e+02 
2.805188903808594e+02 
2.543330841064453e+02 
2.552538452148438e+02 
2.771558227539062e+02 
2.742324523925781e+02 
2.520938568115234e+02 
2.615697631835938e+02 
2.665566406250000e+02 
2.716968688964844e+02 
2.589400329589844e+02 
2.695708618164062e+02 
2.567299194335938e+02 
2.622694091796875e+02 
2.680090332031250e+02 
2.550895080566406e+02 
2.800386962890625e+02 
2.797400207519531e+02 
2.541028747558594e+02 
2.537725524902344e+02 
2.797424316406250e+02 
2.790206604003906e+02 
2.537742156982422e+02 
2.541036834716797e+02 
2.756651000976562e+02 
2.728867797851562e+02 
2.505105590820312e+02 
2.474501190185547e+02 
2.707031250000000e+02 
2.691295776367188e+02 
2.450401916503906e+02 
2.433003082275391e+02 
2.680847473144531e+02 
2.672573242187500e+02 
2.421751403808594e+02 
2.413219604492188e+02 
2.669470520019531e+02 
2.672676086425781e+02 
2.409779052734375e+02 
2.413326110839844e+02 
2.651038208007812e+02 
2.619881591796875e+02 
2.400268554687500e+02 
2.367768554687500e+02 
2.590741577148438e+02 
2.567698059082031e+02 
2.337023010253906e+02 
2.439482269287109e+02 
2.494207153320312e+02 
2.551060485839844e+02 
2.421967468261719e+02 
2.540960845947266e+02 
2.411327667236328e+02 
2.473334045410156e+02 
2.536478729248047e+02 
2.406668701171875e+02 
2.534049072265625e+02 
2.404201202392578e+02 
2.469934997558594e+02 
2.537284393310547e+02 
2.407618103027344e+02 
2.616245117187500e+02 
2.675904541015625e+02 
2.688572082519531e+02 
2.417148284912109e+02 
2.430794982910156e+02 
2.435013732910156e+02 
2.654227294921875e+02 
2.625553588867188e+02 
2.403235778808594e+02 
2.371535186767578e+02 
2.603042907714844e+02 
2.586866149902344e+02 
2.346596679687500e+02 
2.328638763427734e+02 
2.577131042480469e+02 
2.573756713867188e+02 
2.317824707031250e+02 
2.314108123779297e+02 
2.558741760253906e+02 
2.522074279785156e+02 
2.313322448730469e+02 
2.272713317871094e+02 
2.491641845703125e+02 
2.467672271728516e+02 
2.238896331787109e+02 
2.212193298339844e+02 
2.450364379882812e+02 
2.439786834716797e+02 
2.192866210937500e+02 
2.181108093261719e+02 
2.433195343017578e+02 
2.430384063720703e+02 
2.174506530761719e+02 
2.171443786621094e+02 
2.423975677490234e+02 
2.386517028808594e+02 
2.176098785400391e+02 
2.138928680419922e+02 
2.354448547363281e+02 
2.329130859375000e+02 
2.103310852050781e+02 
2.074974365234375e+02 
2.309086456298828e+02 
2.293697357177734e+02 
2.052721099853516e+02 
2.035678253173828e+02 
2.282903747558594e+02 
2.278957214355469e+02 
2.023850250244141e+02 
2.019393157958984e+02 
2.280191192626953e+02 
2.283827209472656e+02 
2.020642852783203e+02 
2.154208831787109e+02 
2.223531799316406e+02 
2.294118194580078e+02 
2.164940948486328e+02 
2.278571319580078e+02 
2.154094696044922e+02 
2.201061401367188e+02 
2.249833831787109e+02 
2.123942718505859e+02 
2.352398834228516e+02 
2.334546203613281e+02 
2.097845306396484e+02 
2.146019744873047e+02 
2.206094970703125e+02 
2.263864288330078e+02 
2.323829040527344e+02 
2.194743804931641e+02 
2.323174285888672e+02 
2.316947174072266e+02 
2.187886352539062e+02 
2.249556427001953e+02 
2.313153991699219e+02 
2.183920745849609e+02 
2.445491180419922e+02 
2.447520141601562e+02 
2.186842346191406e+02 
2.194986724853516e+02 
2.417590942382812e+02 
2.390462341308594e+02 
2.169375000000000e+02 
2.141544952392578e+02 
2.367448272705078e+02 
2.350499114990234e+02 
2.115567169189453e+02 
2.172398376464844e+02 
2.223375854492188e+02 
2.280889739990234e+02 
2.339237213134766e+02 
2.211833801269531e+02 
2.345491943359375e+02 
2.329348449707031e+02 
2.201715698242188e+02 
2.262721557617188e+02 
2.325753021240234e+02 
2.197902526855469e+02 
2.326737823486328e+02 
2.198810424804688e+02 
2.263347473144531e+02 
2.329208068847656e+02 
2.200884399414062e+02 
2.335826263427734e+02 
2.207151489257812e+02 
2.273834075927734e+02 
2.338501281738281e+02 
2.209219360351562e+02 
2.329247894287109e+02 
2.200062866210938e+02 
2.259507904052734e+02 
2.317250366210938e+02 
2.188128356933594e+02 
2.307563323974609e+02 
2.177951812744141e+02 
2.239675140380859e+02 
2.303071289062500e+02 
2.173235015869141e+02 
2.432742767333984e+02 
2.434647979736328e+02 
2.173055114746094e+02 
2.175906066894531e+02 
2.396190795898438e+02 
2.364248352050781e+02 
2.147416534423828e+02 
2.111711578369141e+02 
2.339091644287109e+02 
2.320930480957031e+02 
2.083503265380859e+02 
2.191960144042969e+02 
2.249845275878906e+02 
2.309359283447266e+02 
2.179842987060547e+02 
2.302743988037109e+02 
2.173034820556641e+02 
2.236437377929688e+02 
2.300869903564453e+02 
2.171160278320312e+02 
2.276679840087891e+02 
2.152604522705078e+02 
2.196316680908203e+02 
2.242937316894531e+02 
2.116889648437500e+02 
2.212774353027344e+02 
2.086491241455078e+02 
2.134990234375000e+02 
2.185963897705078e+02 
2.058352050781250e+02 
2.295545043945312e+02 
2.284352416992188e+02 
2.037782287597656e+02 
2.154790496826172e+02 
2.215966339111328e+02 
2.278498229980469e+02 
2.148717956542969e+02 
2.277241058349609e+02 
2.147474212646484e+02 
2.213354034423828e+02 
2.281013641357422e+02 
2.151489410400391e+02 
2.421088867187500e+02 
2.438478240966797e+02 
2.163289031982422e+02 
2.310510101318359e+02 
2.385561065673828e+02 
2.460607604980469e+02 
2.333032531738281e+02 
2.485032806396484e+02 
2.358678894042969e+02 
2.419342651367188e+02 
2.457762908935547e+02 
2.335915679931641e+02 
2.458223266601562e+02 
2.542818908691406e+02 
2.511408233642578e+02 
2.294350891113281e+02 
2.259486236572266e+02 
2.282045440673828e+02 
2.486013641357422e+02 
2.465308380126953e+02 
2.231645507812500e+02 
2.210032958984375e+02 
2.448574371337891e+02 
2.436804199218750e+02 
2.191989440917969e+02 
2.179548797607422e+02 
2.351188049316406e+02 
2.428083648681641e+02 
2.425454559326172e+02 
2.170947570800781e+02 
2.168181762695312e+02 
2.168524017333984e+02 
2.359388427734375e+02 
2.429771575927734e+02 
2.438231506347656e+02 
2.173003692626953e+02 
2.181532897949219e+02 
2.177062377929688e+02 
2.321744079589844e+02 
2.194152069091797e+02 
2.265917510986328e+02 
2.335680389404297e+02 
2.206221160888672e+02 
2.329865112304688e+02 
2.200708618164062e+02 
2.260464935302734e+02 
2.320591430664062e+02 
2.191302185058594e+02 
2.312868041992188e+02 
2.183293304443359e+02 
2.245193023681641e+02 
2.309087066650391e+02 
2.179278869628906e+02 
2.306665496826172e+02 
2.176822204589844e+02 
2.242884521484375e+02 
2.310703582763672e+02 
2.181104431152344e+02 
2.322010498046875e+02 
2.193079071044922e+02 
2.242740783691406e+02 
2.288823089599609e+02 
2.164240417480469e+02 
2.262395629882812e+02 
2.136275329589844e+02 
2.188457183837891e+02 
2.243187408447266e+02 
2.115919799804688e+02 
2.229095306396484e+02 
2.100915527343750e+02 
2.157350006103516e+02 
2.216152954101562e+02 
2.087174377441406e+02 
2.269464263916016e+02 
2.340138244628906e+02 
2.330079193115234e+02 
2.081456604003906e+02 
2.071044464111328e+02 
2.087112579345703e+02 
2.321556396484375e+02 
2.311540985107422e+02 
2.062815551757812e+02 
2.052329711914062e+02 
2.304011840820312e+02 
2.300616912841797e+02 
2.044742889404297e+02 
2.040963287353516e+02 
2.299629821777344e+02 
2.299834442138672e+02 
2.039971160888672e+02 
2.040176086425781e+02 
2.302159881591797e+02 
2.305789947509766e+02 
2.042559051513672e+02 
2.176070556640625e+02 
2.242554931640625e+02 
2.310032501220703e+02 
2.180406951904297e+02 
2.314739074707031e+02 
2.185122833251953e+02 
2.252666015625000e+02 
2.319856719970703e+02 
2.190203704833984e+02 
2.325076293945312e+02 
2.195382232666016e+02 
2.262715911865234e+02 
2.329907989501953e+02 
2.200189819335938e+02 
2.400011138916016e+02 
2.462077331542969e+02 
2.462266693115234e+02 
2.202582855224609e+02 
2.202674865722656e+02 
2.218672027587891e+02 
2.461888122558594e+02 
2.462067108154297e+02 
2.202227172851562e+02 
2.202470092773438e+02 
2.462060089111328e+02 
2.462706451416016e+02 
2.202689208984375e+02 
2.203608398437500e+02 
2.465695343017578e+02 
2.470466613769531e+02 
2.207180633544922e+02 
2.212152709960938e+02 
2.463013916015625e+02 
2.424052581787109e+02 
2.219509582519531e+02 
2.176928405761719e+02 
2.390453033447266e+02 
2.359177856445312e+02 
2.139931640625000e+02 
2.107202911376953e+02 
2.333461914062500e+02 
2.314731597900391e+02 
2.078385925292969e+02 
2.057308807373047e+02 
2.303162994384766e+02 
2.298861694335938e+02 
2.044250793457031e+02 
2.104513092041016e+02 
2.039365692138672e+02 
2.298245544433594e+02 
2.286408843994141e+02 
2.292601470947266e+02 
2.038552551269531e+02 
2.089762115478516e+02 
2.042799835205078e+02 
2.243278045654297e+02 
2.257214965820312e+02 
2.198152770996094e+02 
2.002640686035156e+02 
2.076325225830078e+02 
2.114858856201172e+02 
2.155460052490234e+02 
2.032117462158203e+02 
2.119700622558594e+02 
1.994149627685547e+02 
2.041294250488281e+02 
2.091408996582031e+02 
1.964045715332031e+02 
2.070879821777344e+02 
1.942174072265625e+02 
1.998999176025391e+02 
2.058355560302734e+02 
1.928811187744141e+02 
2.053979797363281e+02 
1.924144287109375e+02 
1.979832916259766e+02 
2.027333679199219e+02 
1.901188201904297e+02 
2.126459960937500e+02 
2.107039489746094e+02 
1.871733245849609e+02 
1.849734039306641e+02 
2.095422363281250e+02 
2.062163391113281e+02 
1.836601867675781e+02 
1.818745117187500e+02 
2.022310943603516e+02 
1.984825592041016e+02 
1.776658020019531e+02 
1.737059173583984e+02 
1.955060729980469e+02 
1.931736755371094e+02 
1.702972106933594e+02 
1.677852935791016e+02 
1.910730285644531e+02 
1.897869110107422e+02 
1.655565490722656e+02 
1.640712432861328e+02 
1.893846740722656e+02 
2.025861511230469e+02 
2.031328277587891e+02 
1.636032867431641e+02 
1.638741302490234e+02 
2.044068756103516e+02 
2.020140991210938e+02 
1.645428619384766e+02 
1.720653381347656e+02 
1.787649841308594e+02 
1.765599212646484e+02 
2.001196136474609e+02 
1.990497436523438e+02 
1.680235443115234e+02 
1.744309692382812e+02 
1.731851043701172e+02 
1.986304016113281e+02 
1.984402923583984e+02 
1.666591949462891e+02 
1.727207031250000e+02 
1.725135192871094e+02 
1.990100250244141e+02 
2.132402343750000e+02 
2.152618255615234e+02 
1.731415863037109e+02 
1.823536071777344e+02 
1.875175476074219e+02 
1.897651367187500e+02 
2.177345123291016e+02 
2.190616912841797e+02 
1.876856842041016e+02 
1.922725067138672e+02 
1.932024078369141e+02 
2.179619445800781e+02 
2.171678619384766e+02 
1.920643463134766e+02 
1.912520446777344e+02 
2.167722167968750e+02 
2.166990966796875e+02 
1.908221282958984e+02 
1.969297180175781e+02 
1.907776031494141e+02 
2.170618743896484e+02 
2.150189666748047e+02 
2.175726165771484e+02 
1.911545104980469e+02 
1.980289611816406e+02 
1.916556701660156e+02 
2.180113525390625e+02 
2.160902557373047e+02 
2.184619750976562e+02 
1.920478363037109e+02 
2.054915924072266e+02 
2.122636871337891e+02 
2.190757751464844e+02 
2.061145629882812e+02 
2.196606903076172e+02 
2.067232055664062e+02 
2.136036834716797e+02 
2.203692626953125e+02 
2.074494323730469e+02 
2.209163970947266e+02 
2.079892883300781e+02 
2.146905059814453e+02 
2.212906951904297e+02 
2.083598175048828e+02 
2.346612854003906e+02 
2.353023986816406e+02 
2.088141326904297e+02 
2.094666442871094e+02 
2.360891418457031e+02 
2.360121307373047e+02 
2.104003448486328e+02 
2.103692016601562e+02 
2.359081878662109e+02 
2.351557769775391e+02 
2.102424316406250e+02 
2.229401702880859e+02 
2.286090393066406e+02 
2.345000152587891e+02 
2.222484741210938e+02 
2.344291534423828e+02 
2.221963958740234e+02 
2.282832183837891e+02 
2.343477630615234e+02 
2.221053771972656e+02 
2.344429779052734e+02 
2.221898498535156e+02 
2.285675506591797e+02 
2.348767852783203e+02 
2.225583190917969e+02 
2.473381347656250e+02 
2.472352752685547e+02 
2.225059509277344e+02 
2.226785125732422e+02 
2.461938934326172e+02 
2.430667114257812e+02 
2.215365447998047e+02 
2.180325622558594e+02 
2.401206817626953e+02 
2.375250091552734e+02 
2.150031280517578e+02 
2.121006927490234e+02 
2.356102447509766e+02 
2.338512878417969e+02 
2.099618530273438e+02 
2.080673065185547e+02 
2.325072631835938e+02 
2.314493103027344e+02 
2.067094726562500e+02 
2.055241088867188e+02 
2.311172790527344e+02 
2.312962799072266e+02 
2.051500396728516e+02 
2.053325500488281e+02 
2.316953277587891e+02 
2.328189086914062e+02 
2.057845458984375e+02 
2.070488739013672e+02 
2.345730895996094e+02 
2.327649078369141e+02 
2.088628540039062e+02 
2.082433166503906e+02 
2.293928070068359e+02 
2.266909790039062e+02 
2.046700592041016e+02 
2.016369628906250e+02 
2.247082061767578e+02 
2.234622497558594e+02 
1.994051055908203e+02 
1.980012512207031e+02 
2.225520324707031e+02 
2.271491851806641e+02 
2.220348358154297e+02 
1.970629882812500e+02 
1.964822387695312e+02 
2.222762145996094e+02 
2.290975036621094e+02 
2.232737579345703e+02 
1.967549896240234e+02 
2.036031494140625e+02 
1.978811645507812e+02 
2.249959259033203e+02 
2.329755706787109e+02 
2.269568481445312e+02 
1.996897277832031e+02 
2.074877166748047e+02 
2.016279907226562e+02 
2.289109039306641e+02 
2.037207641601562e+02 
2.214641571044922e+02 
2.187794342041016e+02 
2.167218017578125e+02 
1.805886688232422e+02 
2.151136474609375e+02 
2.140122680664062e+02 
1.782224731445312e+02 
1.817903747558594e+02 
1.764257202148438e+02 
2.136461944580078e+02 
2.139325561523438e+02 
1.751929931640625e+02 
1.809200897216797e+02 
1.747436218261719e+02 
2.144525299072266e+02 
2.156442718505859e+02 
1.750442962646484e+02 
1.822236938476562e+02 
1.757051086425781e+02 
2.176027832031250e+02 
2.197328796386719e+02 
1.771578521728516e+02 
1.860343475341797e+02 
1.793606109619141e+02 
2.198893737792969e+02 
2.201872406005859e+02 
1.810518341064453e+02 
1.889537963867188e+02 
1.811814270019531e+02 
2.202449951171875e+02 
2.203818969726562e+02 
1.814703826904297e+02 
1.892497406005859e+02 
1.815215759277344e+02 
2.203890075683594e+02 
2.204486389160156e+02 
1.816802520751953e+02 
1.893955841064453e+02 
1.945779418945312e+02 
1.946564025878906e+02 
2.204230346679688e+02 
2.281286468505859e+02 
2.334624023437500e+02 
2.335792083740234e+02 
1.946160583496094e+02 
1.947693786621094e+02 
2.341309967041016e+02 
2.332711486816406e+02 
1.948521728515625e+02 
1.954672698974609e+02 
2.309379272460938e+02 
2.329459686279297e+02 
2.415035095214844e+02 
2.401548309326172e+02 
1.958790435791016e+02 
1.967634277343750e+02 
1.932738342285156e+02 
2.390660400390625e+02 
2.383356018066406e+02 
1.911036987304688e+02 
1.934270324707031e+02 
1.894139709472656e+02 
2.376378173828125e+02 
2.351833801269531e+02 
1.881923828125000e+02 
2.000961303710938e+02 
2.038911285400391e+02 
1.992038421630859e+02 
2.331784820556641e+02 
2.318723907470703e+02 
1.971658630371094e+02 
2.075504913330078e+02 
2.060932769775391e+02 
2.307620697021484e+02 
2.296564178466797e+02 
2.049742584228516e+02 
2.038294982910156e+02 
2.287111206054688e+02 
2.282490692138672e+02 
2.028606414794922e+02 
2.023563995361328e+02 
2.279861297607422e+02 
2.283489074707031e+02 
2.020805816650391e+02 
2.024696197509766e+02 
2.289640960693359e+02 
2.301118927001953e+02 
2.031095123291016e+02 
2.044019622802734e+02 
2.319821166992188e+02 
2.329494781494141e+02 
2.065032348632812e+02 
2.083980407714844e+02 
2.288963470458984e+02 
2.252913513183594e+02 
1.953380126953125e+02 
1.920739440917969e+02 
2.223872833251953e+02 
2.202115783691406e+02 
1.880229492187500e+02 
1.845330657958984e+02 
2.187634429931641e+02 
2.178290100097656e+02 
1.819053497314453e+02 
1.850917053222656e+02 
1.930313415527344e+02 
1.920899200439453e+02 
2.173293457031250e+02 
2.226867065429688e+02 
2.301144714355469e+02 
2.304081878662109e+02 
1.915162811279297e+02 
1.914293365478516e+02 
2.243112945556641e+02 
2.311099548339844e+02 
2.361957092285156e+02 
2.445846557617188e+02 
2.433713073730469e+02 
1.917416229248047e+02 
1.984697265625000e+02 
2.052605133056641e+02 
2.057704010009766e+02 
2.318222351074219e+02 
2.415567626953125e+02 
2.378332672119141e+02 
2.056688079833984e+02 
2.034385223388672e+02 
2.221141967773438e+02 
2.010894470214844e+02 
1.979210357666016e+02 
2.188428955078125e+02 
2.160445251464844e+02 
1.942863464355469e+02 
1.912257690429688e+02 
2.134391479492188e+02 
2.114231262207031e+02 
1.884135284423828e+02 
1.861263580322266e+02 
2.100843811035156e+02 
2.089639892578125e+02 
1.846777954101562e+02 
1.834959106445312e+02 
2.084928283691406e+02 
2.082243804931641e+02 
1.829753875732422e+02 
1.826921386718750e+02 
2.081054687500000e+02 
2.081138000488281e+02 
1.825310668945312e+02 
1.825503082275391e+02 
2.082018585205078e+02 
2.083653106689453e+02 
1.826726837158203e+02 
1.828629455566406e+02 
2.087804107666016e+02 
2.095831756591797e+02 
1.833277740478516e+02 
1.841123504638672e+02 
2.106107330322266e+02 
2.108084564208984e+02 
1.853784179687500e+02 
1.858156738281250e+02 
2.103394927978516e+02 
2.098976135253906e+02 
1.853581390380859e+02 
1.885718536376953e+02 
1.973964080810547e+02 
2.034578552246094e+02 
2.095960845947266e+02 
1.970238342285156e+02 
2.066674041748047e+02 
2.098148498535156e+02 
1.972051391601562e+02 
2.036983795166016e+02 
2.102165222167969e+02 
1.974890594482422e+02 
2.230267486572266e+02 
2.237668914794922e+02 
1.975589294433594e+02 
1.982982940673828e+02 
2.245920410156250e+02 
2.254985809326172e+02 
1.991153564453125e+02 
2.127794036865234e+02 
2.195433807373047e+02 
2.259288482666016e+02 
2.131592102050781e+02 
2.257259521484375e+02 
2.129707489013672e+02 
2.191544799804688e+02 
2.244922637939453e+02 
2.118952178955078e+02 
2.345594635009766e+02 
2.325280303955078e+02 
2.090760345458984e+02 
2.069316711425781e+02 
2.306901855468750e+02 
2.295216979980469e+02 
2.049617767333984e+02 
2.165775299072266e+02 
2.226371459960938e+02 
2.287310791015625e+02 
2.157820434570312e+02 
2.283726959228516e+02 
2.154052429199219e+02 
2.219452056884766e+02 
2.283658599853516e+02 
2.153832550048828e+02 
2.415169677734375e+02 
2.417901153564453e+02 
2.155479888916016e+02 
2.158293762207031e+02 
2.421340332031250e+02 
2.425006256103516e+02 
2.161763916015625e+02 
2.295269775390625e+02 
2.362817535400391e+02 
2.430520782470703e+02 
2.300884094238281e+02 
2.438458251953125e+02 
2.309077606201172e+02 
2.361560668945312e+02 
2.405128021240234e+02 
2.280411987304688e+02 
2.500113220214844e+02 
2.476310882568359e+02 
2.246800079345703e+02 
2.220286560058594e+02 
2.458984832763672e+02 
2.446261444091797e+02 
2.201091918945312e+02 
2.316965179443359e+02 
2.375928039550781e+02 
2.436639709472656e+02 
2.306965942382812e+02 
2.433777770996094e+02 
2.303944854736328e+02 
2.363311920166016e+02 
2.406851196289062e+02 
2.282140350341797e+02 
2.374953308105469e+02 
2.248471679687500e+02 
2.297863006591797e+02 
2.349802398681641e+02 
2.221894531250000e+02 
2.460680847167969e+02 
2.450220489501953e+02 
2.202660522460938e+02 
2.190963287353516e+02 
2.422032928466797e+02 
2.389832763671875e+02 
2.174017791748047e+02 
2.263719482421875e+02 
2.312737121582031e+02 
2.364302673339844e+02 
2.236752014160156e+02 
2.345694122314453e+02 
2.217074127197266e+02 
2.274525299072266e+02 
2.334171752929688e+02 
2.204879150390625e+02 
2.458754425048828e+02 
2.456244506835938e+02 
2.199749755859375e+02 
2.197123413085938e+02 
2.428385467529297e+02 
2.396472930908203e+02 
2.180278778076172e+02 
2.144680480957031e+02 
2.371253204345703e+02 
2.352935943603516e+02 
2.116462707519531e+02 
2.095924377441406e+02 
2.341689147949219e+02 
2.337594451904297e+02 
2.083290405273438e+02 
2.078693695068359e+02 
2.300971832275391e+02 
2.266447753906250e+02 
2.056730041503906e+02 
2.018602294921875e+02 
2.234174346923828e+02 
2.207484893798828e+02 
1.984961853027344e+02 
1.954809112548828e+02 
2.188178253173828e+02 
2.176456756591797e+02 
1.932916412353516e+02 
1.968482971191406e+02 
2.047993927001953e+02 
2.106553497314453e+02 
2.166206207275391e+02 
2.036986083984375e+02 
2.151029205322266e+02 
2.162402191162109e+02 
2.032924041748047e+02 
2.098197937011719e+02 
2.163555755615234e+02 
2.034119720458984e+02 
2.168267974853516e+02 
2.039133148193359e+02 
2.108902587890625e+02 
2.176846313476562e+02 
2.047289428710938e+02 
2.183137359619141e+02 
2.053534240722656e+02 
2.122856445312500e+02 
2.192263488769531e+02 
2.062749633789062e+02 
2.199889678955078e+02 
2.070286865234375e+02 
2.137506713867188e+02 
2.201729888916016e+02 
2.071883087158203e+02 
2.204776611328125e+02 
2.074992980957031e+02 
2.139685974121094e+02 
2.204248657226562e+02 
2.074411163330078e+02 
2.206198883056641e+02 
2.179516906738281e+02 
2.057650909423828e+02 
2.103638000488281e+02 
2.152023010253906e+02 
2.028916320800781e+02 
2.036945648193359e+02 
2.256901550292969e+02 
2.245040740966797e+02 
2.007605438232422e+02 
1.994498901367188e+02 
2.235507202148438e+02 
2.231492004394531e+02 
1.984829864501953e+02 
2.105637817382812e+02 
2.168749694824219e+02 
2.231995544433594e+02 
2.106201934814453e+02 
2.360613098144531e+02 
2.363094329833984e+02 
2.108683929443359e+02 
2.111152038574219e+02 
2.364433593750000e+02 
2.364921569824219e+02 
2.112437438964844e+02 
2.238687896728516e+02 
2.301871032714844e+02 
2.365150146484375e+02 
2.238904418945312e+02 
2.492042541503906e+02 
2.492422637939453e+02 
2.239192047119141e+02 
2.239586486816406e+02 
2.492856292724609e+02 
2.493375701904297e+02 
2.240036315917969e+02 
2.240514831542969e+02 
2.492450408935547e+02 
2.475898284912109e+02 
2.237004699707031e+02 
2.219140625000000e+02 
2.463013305664062e+02 
2.453359375000000e+02 
2.205297241210938e+02 
2.194649810791016e+02 
2.450480957031250e+02 
2.446879119873047e+02 
2.191436767578125e+02 
2.194062500000000e+02 
2.408751678466797e+02 
2.377111663818359e+02 
2.159789733886719e+02 
2.124443054199219e+02 
2.352218627929688e+02 
2.334296417236328e+02 
2.096555938720703e+02 
2.076425476074219e+02 
2.318428192138672e+02 
2.277215881347656e+02 
2.064285125732422e+02 
2.153961791992188e+02 
2.196553039550781e+02 
2.240108947753906e+02 
2.116097869873047e+02 
2.206541900634766e+02 
2.081879272460938e+02 
2.128962860107422e+02 
2.178602905273438e+02 
2.052558593750000e+02 
2.285629272460938e+02 
2.269093627929688e+02 
2.030816345214844e+02 
2.014671783447266e+02 
2.255817718505859e+02 
2.248972625732422e+02 
2.000482788085938e+02 
2.120957946777344e+02 
2.173520355224609e+02 
2.215958099365234e+02 
2.093727111816406e+02 
2.179812927246094e+02 
2.056715545654297e+02 
2.101868896484375e+02 
2.149993133544922e+02 
2.024905242919922e+02 
2.254394836425781e+02 
2.237098388671875e+02 
2.000854187011719e+02 
1.983573608398438e+02 
2.223791503906250e+02 
2.218018188476562e+02 
1.969165802001953e+02 
2.090199432373047e+02 
2.154035644531250e+02 
2.219286804199219e+02 
2.090416717529297e+02 
2.270762023925781e+02 
2.213488159179688e+02 
2.084264831542969e+02 
2.146887817382812e+02 
2.210766296386719e+02 
2.081364440917969e+02 
2.090085144042969e+02 
2.336140747070312e+02 
2.337101593017578e+02 
2.076520996093750e+02 
2.140625000000000e+02 
2.077740783691406e+02 
2.332654571533203e+02 
2.321752929687500e+02 
2.332520751953125e+02 
2.072999572753906e+02 
2.202677764892578e+02 
2.268280181884766e+02 
2.333846435546875e+02 
2.204018859863281e+02 
2.462174072265625e+02 
2.466223297119141e+02 
2.202487182617188e+02 
2.207013092041016e+02 
2.469150848388672e+02 
2.468318939208984e+02 
2.210268249511719e+02 
2.340979461669922e+02 
2.390139160156250e+02 
2.435461273193359e+02 
2.312957458496094e+02 
2.533667144775391e+02 
2.515108184814453e+02 
2.285245208740234e+02 
2.264655151367188e+02 
2.502481231689453e+02 
2.492388458251953e+02 
2.250798034667969e+02 
2.280422210693359e+02 
2.239734497070312e+02 
2.486620788574219e+02 
2.455801391601562e+02 
2.479855041503906e+02 
2.231572875976562e+02 
2.351393585205078e+02 
2.408875427246094e+02 
2.468436126708984e+02 
2.339349822998047e+02 
2.462591857910156e+02 
2.333277435302734e+02 
2.395529479980469e+02 
2.459346618652344e+02 
2.329894409179688e+02 
2.458602600097656e+02 
2.329128570556641e+02 
2.394798583984375e+02 
2.459573822021484e+02 
2.330006103515625e+02 
2.454140930175781e+02 
2.324367218017578e+02 
2.386370544433594e+02 
2.447687377929688e+02 
2.318031616210938e+02 
2.443623199462891e+02 
2.313813018798828e+02 
2.377297973632812e+02 
2.440353240966797e+02 
2.310566101074219e+02 
2.435573425292969e+02 
2.305839996337891e+02 
2.368457336425781e+02 
2.432528991699219e+02 
2.302695465087891e+02 
2.499958496093750e+02 
2.431548309326172e+02 
2.301717987060547e+02 
2.367369842529297e+02 
2.433050231933594e+02 
2.303221740722656e+02 
2.317530975341797e+02 
2.508487548828125e+02 
2.437426300048828e+02 
2.307770385742188e+02 
2.376011352539062e+02 
2.443966064453125e+02 
2.314423217773438e+02 
2.326296691894531e+02 
2.577429504394531e+02 
2.583115234375000e+02 
2.318956298828125e+02 
2.324692535400391e+02 
2.589241333007812e+02 
2.599086303710938e+02 
2.331178131103516e+02 
2.341398925781250e+02 
2.610162658691406e+02 
2.585003662109375e+02 
2.353786315917969e+02 
2.340513610839844e+02 
2.547595367431641e+02 
2.516337738037109e+02 
2.299215698242188e+02 
2.264536743164062e+02 
2.490971374511719e+02 
2.467769622802734e+02 
2.236843261718750e+02 
2.212578430175781e+02 
2.450202026367188e+02 
2.435380096435547e+02 
2.193013610839844e+02 
2.306690826416016e+02 
2.364586944580078e+02 
2.424574584960938e+02 
2.295279388427734e+02 
2.418336334228516e+02 
2.288966369628906e+02 
2.350983734130859e+02 
2.414774322509766e+02 
2.285262145996094e+02 
2.547404174804688e+02 
2.550617675781250e+02 
2.287825012207031e+02 
2.291248779296875e+02 
2.555075988769531e+02 
2.565105895996094e+02 
2.295774536132812e+02 
2.435979614257812e+02 
2.508184661865234e+02 
2.581635437011719e+02 
2.453286743164062e+02 
2.590046691894531e+02 
2.460606994628906e+02 
2.524656066894531e+02 
2.587012939453125e+02 
2.457707977294922e+02 
2.714880065917969e+02 
2.715707092285156e+02 
2.456110076904297e+02 
2.456885986328125e+02 
2.714606323242188e+02 
2.717890930175781e+02 
2.455850982666016e+02 
2.531759948730469e+02 
2.459007568359375e+02 
2.709127502441406e+02 
2.703402099609375e+02 
2.673326110839844e+02 
2.459033355712891e+02 
2.549475097656250e+02 
2.594926452636719e+02 
2.642788085937500e+02 
2.517438201904297e+02 
2.745226135253906e+02 
2.727890319824219e+02 
2.491761169433594e+02 
2.517491302490234e+02 
2.472643280029297e+02 
2.713765258789062e+02 
2.695544738769531e+02 
2.831482238769531e+02 
2.822532958984375e+02 
2.457889862060547e+02 
2.574604187011719e+02 
2.565287475585938e+02 
2.818826904296875e+02 
2.820038146972656e+02 
2.561207580566406e+02 
2.691186218261719e+02 
2.756550292968750e+02 
2.823101196289062e+02 
2.694367675781250e+02 
2.956820373535156e+02 
2.923721008300781e+02 
2.703492431640625e+02 
2.674481201171875e+02 
2.896072998046875e+02 
2.874022521972656e+02 
2.644223937988281e+02 
2.746909790039062e+02 
2.800726623535156e+02 
2.855027465820312e+02 
2.727486572265625e+02 
2.968360290527344e+02 
2.959583435058594e+02 
2.711725769042969e+02 
2.702117614746094e+02 
2.934892883300781e+02 
2.908244323730469e+02 
2.684605712890625e+02 
2.781686096191406e+02 
2.833444213867188e+02 
2.887192077636719e+02 
2.759675598144531e+02 
2.871868591308594e+02 
2.743633117675781e+02 
2.802118835449219e+02 
2.862355346679688e+02 
2.733673706054688e+02 
2.985340576171875e+02 
2.982197265625000e+02 
2.727354125976562e+02 
2.723715820312500e+02 
2.946875610351562e+02 
2.913513488769531e+02 
2.700928955078125e+02 
2.699263610839844e+02 
2.664487304687500e+02 
2.885611877441406e+02 
2.873542785644531e+02 
2.863332214355469e+02 
2.633949279785156e+02 
2.651388854980469e+02 
2.609523010253906e+02 
2.846803588867188e+02 
2.828614807128906e+02 
2.836041870117188e+02 
2.591379394531250e+02 
2.627769470214844e+02 
2.579612426757812e+02 
2.827718811035156e+02 
2.806203308105469e+02 
2.824010314941406e+02 
2.570777587890625e+02 
2.620167236328125e+02 
2.566701049804688e+02 
2.826273498535156e+02 
2.798828430175781e+02 
2.832850341796875e+02 
2.569188842773438e+02 
2.631466674804688e+02 
2.576032409667969e+02 
2.841341552734375e+02 
2.808612365722656e+02 
2.854403686523438e+02 
2.585021362304688e+02 
2.653983459472656e+02 
2.599620971679688e+02 
2.863205566406250e+02 
2.830950012207031e+02 
2.864867553710938e+02 
2.607421264648438e+02 
2.661568603515625e+02 
2.608281250000000e+02 
2.864527282714844e+02 
2.839979553222656e+02 
2.864932250976562e+02 
2.607812500000000e+02 
2.608147888183594e+02 
2.860588073730469e+02 
2.860865783691406e+02 
2.603783874511719e+02 
2.604092102050781e+02 
2.861366577148438e+02 
2.861726684570312e+02 
2.604579162597656e+02 
2.604971008300781e+02 
2.864709777832031e+02 
2.855645446777344e+02 
2.607763366699219e+02 
2.598962097167969e+02 
2.846552429199219e+02 
2.837876892089844e+02 
2.589561767578125e+02 
2.580484619140625e+02 
2.819815368652344e+02 
2.783329162597656e+02 
2.572169799804688e+02 
2.658448791503906e+02 
2.703701171875000e+02 
2.750562133789062e+02 
2.624567871093750e+02 
2.722876586914062e+02 
2.595541992187500e+02 
2.647281188964844e+02 
2.701148681640625e+02 
2.572742004394531e+02 
2.685533142089844e+02 
2.556342926025391e+02 
2.615306091308594e+02 
2.675048522949219e+02 
2.545604705810547e+02 
2.731687316894531e+02 
2.666140747070312e+02 
2.536483306884766e+02 
2.598878173828125e+02 
2.662980346679688e+02 
2.533157806396484e+02 
2.549377441406250e+02 
2.795821838378906e+02 
2.797022399902344e+02 
2.536490325927734e+02 
2.546444854736328e+02 
2.763327636718750e+02 
2.735382995605469e+02 
2.511848297119141e+02 
2.608095397949219e+02 
2.659669189453125e+02 
2.713285217285156e+02 
2.585002746582031e+02 
2.750356140136719e+02 
2.821898498535156e+02 
2.806780700683594e+02 
2.565005798339844e+02 
2.548368835449219e+02 
2.570191650390625e+02 
2.797609863281250e+02 
2.794447326660156e+02 
2.538269805908203e+02 
2.534786834716797e+02 
2.796427001953125e+02 
2.791720275878906e+02 
2.536867980957031e+02 
2.541596069335938e+02 
2.759541015625000e+02 
2.731570129394531e+02 
2.507756347656250e+02 
2.477382659912109e+02 
2.709498596191406e+02 
2.693481750488281e+02 
2.453013000488281e+02 
2.435290374755859e+02 
2.683263244628906e+02 
2.675953979492188e+02 
2.424225921630859e+02 
2.416660614013672e+02 
2.673168029785156e+02 
2.676345520019531e+02 
2.413791198730469e+02 
2.417296142578125e+02 
2.648284912109375e+02 
2.618595886230469e+02 
2.397545623779297e+02 
2.365276336669922e+02 
2.592347412109375e+02 
2.569429321289062e+02 
2.337852630615234e+02 
2.441195831298828e+02 
2.495988769531250e+02 
2.552902221679688e+02 
2.423801422119141e+02 
2.542905883789062e+02 
2.413274993896484e+02 
2.475500640869141e+02 
2.538816223144531e+02 
2.409038696289062e+02 
2.537483062744141e+02 
2.407771148681641e+02 
2.473642730712891e+02 
2.540910949707031e+02 
2.411443786621094e+02 
2.679829406738281e+02 
2.691099548339844e+02 
2.421854248046875e+02 
2.439135742187500e+02 
2.656614685058594e+02 
2.628098144531250e+02 
2.405550231933594e+02 
2.374024810791016e+02 
2.605743408203125e+02 
2.589719238281250e+02 
2.349260253906250e+02 
2.331473388671875e+02 
2.580133361816406e+02 
2.576812133789062e+02 
2.320825042724609e+02 
2.317203979492188e+02 
2.570180358886719e+02 
2.533706054687500e+02 
2.315434722900391e+02 
2.284282073974609e+02 
2.503442840576172e+02 
2.479615325927734e+02 
2.250671234130859e+02 
2.224142456054688e+02 
2.462419586181641e+02 
2.451985015869141e+02 
2.204953308105469e+02 
2.193293151855469e+02 
2.447261657714844e+02 
2.446850738525391e+02 
2.188617248535156e+02 
2.188529205322266e+02 
2.410191040039062e+02 
2.375090484619141e+02 
2.162682800292969e+02 
2.125025634765625e+02 
2.344164428710938e+02 
2.318792266845703e+02 
2.091547851562500e+02 
2.063335113525391e+02 
2.300474853515625e+02 
2.287993774414062e+02 
2.042729644775391e+02 
2.029471435546875e+02 
2.277273101806641e+02 
2.273265991210938e+02 
2.018161926269531e+02 
2.013631896972656e+02 
2.276363983154297e+02 
2.284647674560547e+02 
2.016957244873047e+02 
2.155294647216797e+02 
2.226050415039062e+02 
2.285912933349609e+02 
2.161587371826172e+02 
2.255985717773438e+02 
2.129980926513672e+02 
2.179274749755859e+02 
2.230689697265625e+02 
2.103556365966797e+02 
2.339942932128906e+02 
2.322677459716797e+02 
2.083210449218750e+02 
2.193948516845703e+02 
2.251635742187500e+02 
2.311504364013672e+02 
2.182140655517578e+02 
2.304907226562500e+02 
2.175323638916016e+02 
2.238369445800781e+02 
2.302902069091797e+02 
2.173099212646484e+02 
2.436206970214844e+02 
2.412896575927734e+02 
2.176940917968750e+02 
2.166867675781250e+02 
2.381896057128906e+02 
2.357608032226562e+02 
2.133307037353516e+02 
2.106010894775391e+02 
2.338878021240234e+02 
2.323099060058594e+02 
2.084537048339844e+02 
2.195437011718750e+02 
2.253008270263672e+02 
2.311654663085938e+02 
2.183628540039062e+02 
2.304102935791016e+02 
2.175301818847656e+02 
2.237680511474609e+02 
2.301617736816406e+02 
2.172360076904297e+02 
2.302793273925781e+02 
2.173528442382812e+02 
2.239026947021484e+02 
2.306108703613281e+02 
2.177014617919922e+02 
2.314254608154297e+02 
2.185211791992188e+02 
2.253818054199219e+02 
2.322214202880859e+02 
2.192932586669922e+02 
2.319978637695312e+02 
2.190318145751953e+02 
2.251708068847656e+02 
2.311950378417969e+02 
2.182358551025391e+02 
2.306884918212891e+02 
2.177068939208984e+02 
2.241040649414062e+02 
2.305067291259766e+02 
2.175240173339844e+02 
2.435598449707031e+02 
2.438889312744141e+02 
2.176070098876953e+02 
2.181789245605469e+02 
2.400497131347656e+02 
2.368609924316406e+02 
2.151935577392578e+02 
2.116302947998047e+02 
2.343497161865234e+02 
2.325366973876953e+02 
2.088152160644531e+02 
2.196524047851562e+02 
2.254360198974609e+02 
2.314393920898438e+02 
2.184900512695312e+02 
2.310445251464844e+02 
2.180747985839844e+02 
2.244670562744141e+02 
2.309421386718750e+02 
2.179791259765625e+02 
2.277894744873047e+02 
2.153855895996094e+02 
2.197483062744141e+02 
2.244017333984375e+02 
2.118002319335938e+02 
2.214677124023438e+02 
2.087858428955078e+02 
2.137992248535156e+02 
2.189194183349609e+02 
2.061639251708984e+02 
2.298748931884766e+02 
2.287737884521484e+02 
2.041116790771484e+02 
2.158213348388672e+02 
2.220135345458984e+02 
2.284068450927734e+02 
2.154325103759766e+02 
2.284221038818359e+02 
2.154538879394531e+02 
2.220734558105469e+02 
2.288488464355469e+02 
2.159078979492188e+02 
2.428717498779297e+02 
2.446354217529297e+02 
2.171172027587891e+02 
2.318521728515625e+02 
2.394061889648438e+02 
2.470548248291016e+02 
2.343952331542969e+02 
2.499303131103516e+02 
2.373108520507812e+02 
2.440588226318359e+02 
2.478681793212891e+02 
2.357915649414062e+02 
2.563043518066406e+02 
2.531883850097656e+02 
2.316745605468750e+02 
2.282223052978516e+02 
2.507071380615234e+02 
2.486791381835938e+02 
2.254663238525391e+02 
2.233175048828125e+02 
2.469365234375000e+02 
2.458617248535156e+02 
2.214162902832031e+02 
2.202169494628906e+02 
2.454252624511719e+02 
2.452682189941406e+02 
2.197696075439453e+02 
2.196041107177734e+02 
2.455936737060547e+02 
2.465092315673828e+02 
2.199440917968750e+02 
2.209388732910156e+02 
2.406690368652344e+02 
2.476490783691406e+02 
2.484622192382812e+02 
2.220981140136719e+02 
2.227937469482422e+02 
2.224499206542969e+02 
2.396501464843750e+02 
2.473843841552734e+02 
2.460053863525391e+02 
2.216191558837891e+02 
2.202570037841797e+02 
2.214534149169922e+02 
2.377290649414062e+02 
2.449313964843750e+02 
2.444309844970703e+02 
2.190550537109375e+02 
2.185164947509766e+02 
2.195137786865234e+02 
2.373748626708984e+02 
2.441208648681641e+02 
2.445015258789062e+02 
2.181742553710938e+02 
2.185994415283203e+02 
2.191605224609375e+02 
2.381620025634766e+02 
2.453935089111328e+02 
2.444564056396484e+02 
2.194784088134766e+02 
2.196466369628906e+02 
2.205827026367188e+02 
2.330038299560547e+02 
2.418829803466797e+02 
2.398399810791016e+02 
2.167411499023438e+02 
2.145287475585938e+02 
2.149881286621094e+02 
2.295623016357422e+02 
2.379530944824219e+02 
2.367404479980469e+02 
2.125650787353516e+02 
2.112070617675781e+02 
2.113896026611328e+02 
2.351113586425781e+02 
2.338462982177734e+02 
2.094684600830078e+02 
2.080736999511719e+02 
2.327067871093750e+02 
2.316492309570312e+02 
2.069174652099609e+02 
2.057702636718750e+02 
2.309013824462891e+02 
2.305058441162109e+02 
2.050093994140625e+02 
2.045874328613281e+02 
2.300554962158203e+02 
2.297188873291016e+02 
2.041136016845703e+02 
2.104778747558594e+02 
2.167352294921875e+02 
2.232453308105469e+02 
2.297560272216797e+02 
2.167728881835938e+02 
2.286119232177734e+02 
2.299328918457031e+02 
2.169513549804688e+02 
2.235821380615234e+02 
2.302835998535156e+02 
2.173075866699219e+02 
2.307814941406250e+02 
2.178116302490234e+02 
2.245942077636719e+02 
2.313880004882812e+02 
2.184201812744141e+02 
2.320021972656250e+02 
2.190312194824219e+02 
2.257492523193359e+02 
2.323738250732422e+02 
2.194020843505859e+02 
2.454883422851562e+02 
2.456868438720703e+02 
2.195423126220703e+02 
2.197385406494141e+02 
2.461698608398438e+02 
2.467014312744141e+02 
2.202288055419922e+02 
2.207567443847656e+02 
2.472193298339844e+02 
2.476955108642578e+02 
2.213499603271484e+02 
2.218518066406250e+02 
2.483557586669922e+02 
2.484331054687500e+02 
2.225734100341797e+02 
2.233132934570312e+02 
2.444149627685547e+02 
2.408195648193359e+02 
2.198709106445312e+02 
2.159457244873047e+02 
2.377443542480469e+02 
2.350195617675781e+02 
2.125426940917969e+02 
2.096246337890625e+02 
2.325958404541016e+02 
2.307596130371094e+02 
2.070552673339844e+02 
2.049893646240234e+02 
2.296413574218750e+02 
2.292516632080078e+02 
2.037278900146484e+02 
2.032859954833984e+02 
2.295675354003906e+02 
2.293583984375000e+02 
2.036271820068359e+02 
2.045387115478516e+02 
2.243882446289062e+02 
2.199809265136719e+02 
2.003575744628906e+02 
1.993167572021484e+02 
1.955106353759766e+02 
2.160302276611328e+02 
2.164193267822266e+02 
2.125058135986328e+02 
1.912530517578125e+02 
1.999721374511719e+02 
2.046679534912109e+02 
2.096606750488281e+02 
1.969434356689453e+02 
2.075855865478516e+02 
1.947310485839844e+02 
2.003911285400391e+02 
2.063047943115234e+02 
1.933626708984375e+02 
2.058328552246094e+02 
1.928572387695312e+02 
1.982938232421875e+02 
2.031757202148438e+02 
1.904995574951172e+02 
2.055652770996094e+02 
2.006929473876953e+02 
1.879246673583984e+02 
1.932086029052734e+02 
1.987144317626953e+02 
1.858522338867188e+02 
1.877046508789062e+02 
2.096818695068359e+02 
2.052447814941406e+02 
1.846023559570312e+02 
1.807721862792969e+02 
2.011986083984375e+02 
1.974215698242188e+02 
1.765231170654297e+02 
1.724925842285156e+02 
1.944288330078125e+02 
1.920419464111328e+02 
1.690594177246094e+02 
1.665064392089844e+02 
1.899099426269531e+02 
1.951423492431641e+02 
2.015731353759766e+02 
2.011944580078125e+02 
1.642128295898438e+02 
1.627152709960938e+02 
2.014515075683594e+02 
2.019849395751953e+02 
1.622459564208984e+02 
1.696380920410156e+02 
1.754935455322266e+02 
1.760956726074219e+02 
2.032772064208984e+02 
2.014605712890625e+02 
1.774804687500000e+02 
1.758647460937500e+02 
1.995744628906250e+02 
1.985076599121094e+02 
1.738052673339844e+02 
1.725792541503906e+02 
1.982551574707031e+02 
1.982823181152344e+02 
1.722928771972656e+02 
1.788860321044922e+02 
1.853092498779297e+02 
1.919923553466797e+02 
1.988751983642578e+02 
1.859427795410156e+02 
1.970353851318359e+02 
2.131612396240234e+02 
2.152842102050781e+02 
1.874760284423828e+02 
1.898868255615234e+02 
2.180839996337891e+02 
2.191284179687500e+02 
1.928273620605469e+02 
1.932224121093750e+02 
2.185492095947266e+02 
2.178912048339844e+02 
1.926086273193359e+02 
1.919936065673828e+02 
2.176350555419922e+02 
2.178039093017578e+02 
1.917449035644531e+02 
1.919139556884766e+02 
2.181067199707031e+02 
2.183155670166016e+02 
1.922248687744141e+02 
1.923842620849609e+02 
2.183292083740234e+02 
2.183327331542969e+02 
1.923675537109375e+02 
2.053484649658203e+02 
2.119188385009766e+02 
2.185513763427734e+02 
2.055697631835938e+02 
2.189581451416016e+02 
2.059877929687500e+02 
2.127787628173828e+02 
2.195424957275391e+02 
2.065680084228516e+02 
2.200983734130859e+02 
2.071363983154297e+02 
2.139360046386719e+02 
2.204287261962891e+02 
2.074445343017578e+02 
2.338533172607422e+02 
2.341562042236328e+02 
2.079362640380859e+02 
2.082808685302734e+02 
2.340392913818359e+02 
2.338316345214844e+02 
2.081542816162109e+02 
2.079577026367188e+02 
2.339118194580078e+02 
2.338103179931641e+02 
2.080180053710938e+02 
2.208708801269531e+02 
2.274211425781250e+02 
2.340023345947266e+02 
2.210567932128906e+02 
2.340302581787109e+02 
2.210945892333984e+02 
2.274553833007812e+02 
2.335789794921875e+02 
2.206648101806641e+02 
2.332918395996094e+02 
2.203587036132812e+02 
2.267859191894531e+02 
2.330728302001953e+02 
2.201465606689453e+02 
2.458047637939453e+02 
2.462594757080078e+02 
2.199671173095703e+02 
2.204735870361328e+02 
2.469015655517578e+02 
2.453277893066406e+02 
2.211571960449219e+02 
2.204460906982422e+02 
2.416333770751953e+02 
2.384929046630859e+02 
2.167241210937500e+02 
2.132169799804688e+02 
2.360254364013672e+02 
2.340625305175781e+02 
2.104525756835938e+02 
2.084082641601562e+02 
2.322855224609375e+02 
2.312130432128906e+02 
2.064969329833984e+02 
2.052900695800781e+02 
2.308672637939453e+02 
2.308687438964844e+02 
2.049001007080078e+02 
2.049055175781250e+02 
2.312565155029297e+02 
2.323702697753906e+02 
2.053430328369141e+02 
2.065965118408203e+02 
2.339674530029297e+02 
2.358003082275391e+02 
2.082142028808594e+02 
2.102182159423828e+02 
2.330888977050781e+02 
2.304154815673828e+02 
2.084093475341797e+02 
2.056176147460938e+02 
2.283415222167969e+02 
2.269463958740234e+02 
2.032211914062500e+02 
2.015855255126953e+02 
2.261173095703125e+02 
2.256893920898438e+02 
2.007523345947266e+02 
2.003130187988281e+02 
2.258466186523438e+02 
2.267312316894531e+02 
2.004388580322266e+02 
2.014000549316406e+02 
2.283281707763672e+02 
2.303375244140625e+02 
2.031810607910156e+02 
2.054430999755859e+02 
2.326163482666016e+02 
2.337245941162109e+02 
2.007040100097656e+02 
1.957266235351562e+02 
2.326823272705078e+02 
1.950952148437500e+02 
2.220716400146484e+02 
2.193673858642578e+02 
2.174064941406250e+02 
1.760143432617188e+02 
1.720603027343750e+02 
2.161011810302734e+02 
2.150132598876953e+02 
1.687044982910156e+02 
1.710789184570312e+02 
1.661464843750000e+02 
2.146390533447266e+02 
2.150483093261719e+02 
1.645661621093750e+02 
1.688428344726562e+02 
1.633768157958984e+02 
2.160733642578125e+02 
2.173757171630859e+02 
1.628839569091797e+02 
1.695614318847656e+02 
1.634244079589844e+02 
2.176386108398438e+02 
2.176375274658203e+02 
1.646123962402344e+02 
1.727703247070312e+02 
1.661199340820312e+02 
2.178954162597656e+02 
2.181848754882812e+02 
1.659770202636719e+02 
1.735857238769531e+02 
1.659951934814453e+02 
2.183228454589844e+02 
2.183614349365234e+02 
1.662577667236328e+02 
1.794530944824219e+02 
1.795823211669922e+02 
2.183913726806641e+02 
2.183983001708984e+02 
1.796163787841797e+02 
1.871851959228516e+02 
1.796566009521484e+02 
2.184067077636719e+02 
2.260221862792969e+02 
2.184823303222656e+02 
1.796617584228516e+02 
1.872278594970703e+02 
1.796817779541016e+02 
2.187569427490234e+02 
2.321604614257812e+02 
2.327752838134766e+02 
1.797548370361328e+02 
1.876670837402344e+02 
1.800207061767578e+02 
2.331086578369141e+02 
2.361876678466797e+02 
2.328631591796875e+02 
1.805644531250000e+02 
1.940573120117188e+02 
1.943191375732422e+02 
2.314190216064453e+02 
2.340250396728516e+02 
2.301981506347656e+02 
1.942352447509766e+02 
1.942314605712891e+02 
2.293744049072266e+02 
2.310833129882812e+02 
2.273067016601562e+02 
1.928595581054688e+02 
1.951643981933594e+02 
1.918755950927734e+02 
2.248354034423828e+02 
2.354316406250000e+02 
2.340117340087891e+02 
1.895301818847656e+02 
1.906881256103516e+02 
1.872367858886719e+02 
2.014070129394531e+02 
2.327183990478516e+02 
2.314915618896484e+02 
1.848965759277344e+02 
1.958408508300781e+02 
1.988654174804688e+02 
1.944218902587891e+02 
2.306208343505859e+02 
2.300393981933594e+02 
1.929048767089844e+02 
1.970163421630859e+02 
1.920280303955078e+02 
2.296413879394531e+02 
2.298921203613281e+02 
1.913477325439453e+02 
1.965510711669922e+02 
1.908667449951172e+02 
2.303024139404297e+02 
2.314057922363281e+02 
1.910634918212891e+02 
1.978665008544922e+02 
1.915421142578125e+02 
2.332118377685547e+02 
2.344910125732422e+02 
1.928664093017578e+02 
2.017455749511719e+02 
1.945621795654297e+02 
2.311804656982422e+02 
2.276258850097656e+02 
1.956321105957031e+02 
1.944591979980469e+02 
2.247519989013672e+02 
2.225993957519531e+02 
1.907789154052734e+02 
1.906037445068359e+02 
1.997679138183594e+02 
1.973427124023438e+02 
2.211892395019531e+02 
2.201906890869141e+02 
1.957509918212891e+02 
1.946861114501953e+02 
2.196486053466797e+02 
2.247716827392578e+02 
2.196123962402344e+02 
1.940724487304688e+02 
1.940390014648438e+02 
2.198550720214844e+02 
2.258460540771484e+02 
2.204544830322266e+02 
2.391645965576172e+02 
1.943115081787109e+02 
2.001105041503906e+02 
1.949085845947266e+02 
2.209340820312500e+02 
2.336120452880859e+02 
2.350049438476562e+02 
2.309539184570312e+02 
1.953640289306641e+02 
1.995385131835938e+02 
1.958878173828125e+02 
2.288270721435547e+02 
2.263435516357422e+02 
1.933003692626953e+02 
2.034023437500000e+02 
2.014895324707031e+02 
2.229290771484375e+02 
2.199985656738281e+02 
1.986212463378906e+02 
1.954538269042969e+02 
2.173074340820312e+02 
2.153270721435547e+02 
1.926919097900391e+02 
1.904539794921875e+02 
2.139965972900391e+02 
2.127837219238281e+02 
1.889379425048828e+02 
1.875573730468750e+02 
2.122441864013672e+02 
2.118849334716797e+02 
1.869116516113281e+02 
1.864824218750000e+02 
2.113282928466797e+02 
2.115223083496094e+02 
1.858596954345703e+02 
1.861231842041016e+02 
2.120630035400391e+02 
2.122458190917969e+02 
1.867933959960938e+02 
1.869838562011719e+02 
2.127932434082031e+02 
2.135208282470703e+02 
1.877627716064453e+02 
1.885591125488281e+02 
2.146710052490234e+02 
2.157719116210938e+02 
1.898532104492188e+02 
1.909210968017578e+02 
2.153677215576172e+02 
2.149859619140625e+02 
1.906075744628906e+02 
2.025716094970703e+02 
2.083655395507812e+02 
2.143239593505859e+02 
2.019019775390625e+02 
2.143819885253906e+02 
2.019441375732422e+02 
2.082903442382812e+02 
2.144817962646484e+02 
2.020200195312500e+02 
2.270710449218750e+02 
2.276548004150391e+02 
2.021134643554688e+02 
2.026139221191406e+02 
2.284562988281250e+02 
2.294418945312500e+02 
2.034749298095703e+02 
2.169449768066406e+02 
2.236384582519531e+02 
2.298529510498047e+02 
2.173086853027344e+02 
2.297142639160156e+02 
2.172080230712891e+02 
2.218773956298828e+02 
2.264928131103516e+02 
2.140444641113281e+02 
2.364266052246094e+02 
2.337523345947266e+02 
2.112192382812500e+02 
2.083561096191406e+02 
2.317756652832031e+02 
2.305140686035156e+02 
2.061360321044922e+02 
2.176105957031250e+02 
2.236409606933594e+02 
2.297077331542969e+02 
2.167783813476562e+02 
2.292293090820312e+02 
2.162832489013672e+02 
2.225538787841797e+02 
2.289601440429688e+02 
2.160054321289062e+02 
2.419870910644531e+02 
2.422669372558594e+02 
2.160756225585938e+02 
2.163657531738281e+02 
2.426330108642578e+02 
2.429903106689453e+02 
2.166893768310547e+02 
2.300257110595703e+02 
2.366894989013672e+02 
2.434432830810547e+02 
2.304831390380859e+02 
2.442102050781250e+02 
2.314935607910156e+02 
2.360192565917969e+02 
2.403769378662109e+02 
2.279040527343750e+02 
2.498777008056641e+02 
2.474989013671875e+02 
2.245437927246094e+02 
2.218938140869141e+02 
2.457840118408203e+02 
2.446734771728516e+02 
2.199794006347656e+02 
2.317203979492188e+02 
2.378068389892578e+02 
2.440214538574219e+02 
2.310505371093750e+02 
2.438000640869141e+02 
2.308244476318359e+02 
2.364930572509766e+02 
2.408556976318359e+02 
2.283808593750000e+02 
2.376791076660156e+02 
2.250281677246094e+02 
2.299754333496094e+02 
2.351768188476562e+02 
2.223842468261719e+02 
2.462777099609375e+02 
2.452425384521484e+02 
2.204740905761719e+02 
2.193169860839844e+02 
2.440527954101562e+02 
2.408545227050781e+02 
2.189232482910156e+02 
2.194355621337891e+02 
2.158946228027344e+02 
2.383214263916016e+02 
2.369393920898438e+02 
2.364754486083984e+02 
2.130657196044922e+02 
2.237230682373047e+02 
2.294177093505859e+02 
2.353325500488281e+02 
2.225082550048828e+02 
2.474795837402344e+02 
2.470060424804688e+02 
2.216646575927734e+02 
2.210636596679688e+02 
2.448171234130859e+02 
2.416520080566406e+02 
2.201776733398438e+02 
2.167058105468750e+02 
2.391511688232422e+02 
2.373350677490234e+02 
2.139135589599609e+02 
2.118802947998047e+02 
2.362201080322266e+02 
2.358086700439453e+02 
2.106086883544922e+02 
2.101067352294922e+02 
2.329136962890625e+02 
2.292676086425781e+02 
2.085183410644531e+02 
2.047302398681641e+02 
2.259057922363281e+02 
2.232443084716797e+02 
2.010928802490234e+02 
1.980983276367188e+02 
2.213135681152344e+02 
2.198635101318359e+02 
1.959199829101562e+02 
2.071276092529297e+02 
2.127901611328125e+02 
2.186867370605469e+02 
2.058566131591797e+02 
2.182363281250000e+02 
2.053557128906250e+02 
2.117663879394531e+02 
2.181363830566406e+02 
2.052174835205078e+02 
2.180839996337891e+02 
2.051438903808594e+02 
2.117024688720703e+02 
2.184309692382812e+02 
2.055036621093750e+02 
2.190318756103516e+02 
2.061167297363281e+02 
2.130229339599609e+02 
2.199387207031250e+02 
2.070285491943359e+02 
2.206292724609375e+02 
2.077106323242188e+02 
2.142894897460938e+02 
2.208045959472656e+02 
2.078437805175781e+02 
2.207884979248047e+02 
2.078074188232422e+02 
2.142783813476562e+02 
2.208777923583984e+02 
2.079112243652344e+02 
2.206582794189453e+02 
2.076754455566406e+02 
2.141332244873047e+02 
2.204731445312500e+02 
2.075674896240234e+02 
2.307215270996094e+02 
2.295613708496094e+02 
2.063895263671875e+02 
2.050297241210938e+02 
2.286288757324219e+02 
2.282034912109375e+02 
2.040735931396484e+02 
2.158176116943359e+02 
2.220139312744141e+02 
2.282617645263672e+02 
2.158766632080078e+02 
2.322128753662109e+02 
2.285167999267578e+02 
2.160868835449219e+02 
2.223045501708984e+02 
2.286535339355469e+02 
2.162159271240234e+02 
2.152660369873047e+02 
2.412347259521484e+02 
2.412710876464844e+02 
2.163029174804688e+02 
2.288182983398438e+02 
2.351467895507812e+02 
2.412996520996094e+02 
2.288350982666016e+02 
2.537947540283203e+02 
2.538412170410156e+02 
2.288721618652344e+02 
2.288903045654297e+02 
2.538772583007812e+02 
2.538054656982422e+02 
2.289412536621094e+02 
2.286931152343750e+02 
2.515222473144531e+02 
2.492251281738281e+02 
2.262137451171875e+02 
2.236515045166016e+02 
2.475841674804688e+02 
2.466104888916016e+02 
2.218135681152344e+02 
2.207186279296875e+02 
2.460983734130859e+02 
2.451367492675781e+02 
2.201677246093750e+02 
2.198432922363281e+02 
2.413188171386719e+02 
2.381429901123047e+02 
2.164617156982422e+02 
2.129114990234375e+02 
2.356351165771484e+02 
2.338173980712891e+02 
2.100991821289062e+02 
2.134636077880859e+02 
2.209299621582031e+02 
2.267087249755859e+02 
2.327057342529297e+02 
2.197513122558594e+02 
2.316219940185547e+02 
2.297774963378906e+02 
2.175422668457031e+02 
2.217986450195312e+02 
2.263476409912109e+02 
2.139158477783203e+02 
2.234478454589844e+02 
2.109480133056641e+02 
2.157923889160156e+02 
2.208423461914062e+02 
2.082516174316406e+02 
2.316238098144531e+02 
2.303595733642578e+02 
2.062663421630859e+02 
2.050567626953125e+02 
2.291472930908203e+02 
2.284925537109375e+02 
2.040604553222656e+02 
2.159021453857422e+02 
2.212165832519531e+02 
2.252602691650391e+02 
2.132817535400391e+02 
2.215991821289062e+02 
2.094703674316406e+02 
2.139035491943359e+02 
2.186323547363281e+02 
2.063294982910156e+02 
2.198667297363281e+02 
2.164052429199219e+02 
2.039606628417969e+02 
2.092675018310547e+02 
2.147825469970703e+02 
2.021912994384766e+02 
2.025942993164062e+02 
2.261277008056641e+02 
2.252068939208984e+02 
2.008661193847656e+02 
2.042164916992188e+02 
1.996442871093750e+02 
2.242870941162109e+02 
2.218931427001953e+02 
2.232936553955078e+02 
1.986401824951172e+02 
2.104240570068359e+02 
2.163760986328125e+02 
2.223158264160156e+02 
2.094390258789062e+02 
2.274751586914062e+02 
2.217415466308594e+02 
2.088297119140625e+02 
2.152821044921875e+02 
2.217641601562500e+02 
2.088560028076172e+02 
2.094576263427734e+02 
2.341401672363281e+02 
2.338856964111328e+02 
2.082832031250000e+02 
2.140221099853516e+02 
2.079962158203125e+02 
2.335781555175781e+02 
2.321228942871094e+02 
2.399727325439453e+02 
2.336620025634766e+02 
2.076165161132812e+02 
2.206923828125000e+02 
2.269323883056641e+02 
2.332538146972656e+02 
2.202707061767578e+02 
2.217832946777344e+02 
2.462644805908203e+02 
2.464696655273438e+02 
2.202960052490234e+02 
2.334874267578125e+02 
2.398714447021484e+02 
2.463125305175781e+02 
2.333282165527344e+02 
2.483387298583984e+02 
2.458122711181641e+02 
2.336696014404297e+02 
2.386678771972656e+02 
2.438987731933594e+02 
2.316652526855469e+02 
2.315782012939453e+02 
2.548015289306641e+02 
2.533766784667969e+02 
2.300118560791016e+02 
2.283462524414062e+02 
2.520039215087891e+02 
2.502072296142578e+02 
2.267829742431641e+02 
2.374812927246094e+02 
2.431741180419922e+02 
2.490755310058594e+02 
2.362888488769531e+02 
2.483476409912109e+02 
2.355349731445312e+02 
2.416794891357422e+02 
2.479995269775391e+02 
2.351681213378906e+02 
2.476300201416016e+02 
2.347159729003906e+02 
2.408753662109375e+02 
2.468284912109375e+02 
2.339199676513672e+02 
2.461210174560547e+02 
2.331931915283203e+02 
2.392769317626953e+02 
2.453652801513672e+02 
2.324336090087891e+02 
2.449260864257812e+02 
2.319783782958984e+02 
2.382698211669922e+02 
2.445443267822266e+02 
2.315950927734375e+02 
2.440529174804688e+02 
2.310987548828125e+02 
2.373582458496094e+02 
2.437433013916016e+02 
2.307803039550781e+02 
2.434705352783203e+02 
2.304912414550781e+02 
2.370188446044922e+02 
2.434705963134766e+02 
2.304870147705078e+02 
2.435243530273438e+02 
2.305407867431641e+02 
2.370460662841797e+02 
2.435525360107422e+02 
2.305688171386719e+02 
2.509539642333984e+02 
2.439237670898438e+02 
2.309511718750000e+02 
2.376692962646484e+02 
2.440956726074219e+02 
2.311474304199219e+02 
2.327265472412109e+02 
2.574218444824219e+02 
2.580412292480469e+02 
2.315762786865234e+02 
2.322180786132812e+02 
2.588973083496094e+02 
2.600161132812500e+02 
2.330920562744141e+02 
2.342670593261719e+02 
2.569301757812500e+02 
2.538311309814453e+02 
2.323243865966797e+02 
2.288928833007812e+02 
2.511406250000000e+02 
2.487451171875000e+02 
2.260573425292969e+02 
2.234508972167969e+02 
2.469969177246094e+02 
2.451681976318359e+02 
2.215137786865234e+02 
2.323415527343750e+02 
2.380345764160156e+02 
2.439373168945312e+02 
2.310357055664062e+02 
2.433206329345703e+02 
2.303910217285156e+02 
2.366085662841797e+02 
2.428150024414062e+02 
2.298752899169922e+02 
2.554099731445312e+02 
2.556563873291016e+02 
2.295040130615234e+02 
2.297635803222656e+02 
2.561037597656250e+02 
2.571044311523438e+02 
2.302407684326172e+02 
2.442232055664062e+02 
2.514257507324219e+02 
2.583938598632812e+02 
2.454197845458984e+02 
2.580260009765625e+02 
2.450821533203125e+02 
2.512820739746094e+02 
2.575645751953125e+02 
2.446057739257812e+02 
2.702829589843750e+02 
2.702034606933594e+02 
2.443650360107422e+02 
2.442969665527344e+02 
2.702302856445312e+02 
2.703754577636719e+02 
2.443154907226562e+02 
2.444851684570312e+02 
2.706176757812500e+02 
2.705026245117188e+02 
2.447030792236328e+02 
2.581043395996094e+02 
2.627572631835938e+02 
2.674850463867188e+02 
2.551076354980469e+02 
2.776105651855469e+02 
2.758515625000000e+02 
2.525741271972656e+02 
2.506688232421875e+02 
2.743019714355469e+02 
2.859379577636719e+02 
2.849505004882812e+02 
2.490155792236328e+02 
2.605068054199219e+02 
2.593630676269531e+02 
2.845092773437500e+02 
2.845800781250000e+02 
2.588411254882812e+02 
2.717329711914062e+02 
2.782392272949219e+02 
2.847865295410156e+02 
2.718373107910156e+02 
2.978713073730469e+02 
2.952181396484375e+02 
2.719678039550781e+02 
2.703390502929688e+02 
2.925299377441406e+02 
2.902022399902344e+02 
2.674361267089844e+02 
2.775943298339844e+02 
2.827569885253906e+02 
2.881180725097656e+02 
2.754112243652344e+02 
2.993933105468750e+02 
2.985068054199219e+02 
2.738261718750000e+02 
2.728492126464844e+02 
2.961267395019531e+02 
2.934329528808594e+02 
2.712410888671875e+02 
2.808395996093750e+02 
2.859603271484375e+02 
2.912800903320312e+02 
2.785789184570312e+02 
2.896812133789062e+02 
2.768947143554688e+02 
2.826815795898438e+02 
2.886049804687500e+02 
2.757693786621094e+02 
3.005287170410156e+02 
3.001440429687500e+02 
2.748302001953125e+02 
2.743545227050781e+02 
2.976677856445312e+02 
2.943653259277344e+02 
2.733377075195312e+02 
2.697411193847656e+02 
2.916040039062500e+02 
2.893994750976562e+02 
2.667250061035156e+02 
2.643131713867188e+02 
2.877642211914062e+02 
2.866332702636719e+02 
2.625220336914062e+02 
2.613023986816406e+02 
2.857120361328125e+02 
2.853449707031250e+02 
2.603082580566406e+02 
2.599056701660156e+02 
2.855691223144531e+02 
2.861954040527344e+02 
2.601513977050781e+02 
2.607663269042969e+02 
2.870072326660156e+02 
2.883853759765625e+02 
2.616430969238281e+02 
2.631545410156250e+02 
2.895075378417969e+02 
2.897167663574219e+02 
2.641680908203125e+02 
2.643717956542969e+02 
2.896440429687500e+02 
2.896421508789062e+02 
2.642827453613281e+02 
2.642533874511719e+02 
2.892103271484375e+02 
2.892377929687500e+02 
2.638368225097656e+02 
2.638646545410156e+02 
2.892941284179688e+02 
2.893298034667969e+02 
2.639181518554688e+02 
2.639615478515625e+02 
2.895716247558594e+02 
2.884307861328125e+02 
2.641773376464844e+02 
2.630588989257812e+02 
2.870943298339844e+02 
2.851837463378906e+02 
2.614015808105469e+02 
2.598129882812500e+02 
2.812702941894531e+02 
2.779092102050781e+02 
2.564480590820312e+02 
2.575929870605469e+02 
2.527575378417969e+02 
2.749265441894531e+02 
2.752466430664062e+02 
2.721373901367188e+02 
2.496448059082031e+02 
2.594097900390625e+02 
2.645623474121094e+02 
2.699281311035156e+02 
2.570919494628906e+02 
2.683287048339844e+02 
2.554127502441406e+02 
2.612886352539062e+02 
2.673065185546875e+02 
2.543475036621094e+02 
2.667195129394531e+02 
2.537429199218750e+02 
2.600998840332031e+02 
2.665664672851562e+02 
2.535937347412109e+02 
2.798459472656250e+02 
2.800870666503906e+02 
2.539327545166016e+02 
2.549271240234375e+02 
2.767049255371094e+02 
2.738804016113281e+02 
2.515931091308594e+02 
2.611674499511719e+02 
2.662945251464844e+02 
2.716255798339844e+02 
2.588079223632812e+02 
2.825108642578125e+02 
2.810054626464844e+02 
2.568165893554688e+02 
2.551982421875000e+02 
2.800893249511719e+02 
2.797734375000000e+02 
2.541891021728516e+02 
2.538410186767578e+02 
2.800599060058594e+02 
2.797811889648438e+02 
2.541566925048828e+02 
2.546900787353516e+02 
2.766114501953125e+02 
2.737762756347656e+02 
2.514698181152344e+02 
2.484038238525391e+02 
2.715327758789062e+02 
2.698966979980469e+02 
2.459292907714844e+02 
2.441212615966797e+02 
2.688780212402344e+02 
2.684511718750000e+02 
2.429946136474609e+02 
2.425324859619141e+02 
2.682288208007812e+02 
2.685342712402344e+02 
2.423054351806641e+02 
2.426431884765625e+02 
2.652418823242188e+02 
2.623373718261719e+02 
2.401877136230469e+02 
2.369774169921875e+02 
2.597303771972656e+02 
2.574577636718750e+02 
2.343130187988281e+02 
2.446500244140625e+02 
2.501287994384766e+02 
2.558193359375000e+02 
2.429257354736328e+02 
2.548330841064453e+02 
2.418869934082031e+02 
2.481072235107422e+02 
2.545067138671875e+02 
2.415427398681641e+02 
2.547475433349609e+02 
2.417884368896484e+02 
2.484227294921875e+02 
2.551741790771484e+02 
2.422278137207031e+02 
2.690978698730469e+02 
2.694756164550781e+02 
2.433176116943359e+02 
2.447283935546875e+02 
2.660281372070312e+02 
2.631766052246094e+02 
2.409265594482422e+02 
2.377738647460938e+02 
2.609403076171875e+02 
2.593360595703125e+02 
2.352960357666016e+02 
2.335147247314453e+02 
2.583746337890625e+02 
2.577572631835938e+02 
2.324460296630859e+02 
2.318155517578125e+02 
2.575167541503906e+02 
2.550970001220703e+02 
2.315482177734375e+02 
2.302771148681641e+02 
2.520803375244141e+02 
2.497011413574219e+02 
2.269226531982422e+02 
2.242686309814453e+02 
2.479786834716797e+02 
2.469256286621094e+02 
2.223403320312500e+02 
2.211564483642578e+02 
2.465510101318359e+02 
2.440355072021484e+02 
2.207299041748047e+02 
2.196032867431641e+02 
2.401799621582031e+02 
2.369704742431641e+02 
2.153102264404297e+02 
2.117277984619141e+02 
2.340391387939453e+02 
2.314871978759766e+02 
2.087427062988281e+02 
2.059466094970703e+02 
2.296417541503906e+02 
2.284849090576172e+02 
2.038698577880859e+02 
2.025830230712891e+02 
2.278360443115234e+02 
2.276705932617188e+02 
2.018863830566406e+02 
2.017344665527344e+02 
2.280295867919922e+02 
2.291070251464844e+02 
2.021439971923828e+02 
2.162291870117188e+02 
2.217934417724609e+02 
2.264799652099609e+02 
2.139124145507812e+02 
2.296209564208984e+02 
2.363183898925781e+02 
2.338422546386719e+02 
2.110724334716797e+02 
2.084111328125000e+02 
2.121075286865234e+02 
2.320636901855469e+02 
2.308589935302734e+02 
2.064160308837891e+02 
2.179514465332031e+02 
2.239508056640625e+02 
2.300892639160156e+02 
2.171310882568359e+02 
2.297622375488281e+02 
2.167811431884766e+02 
2.233280487060547e+02 
2.300148010253906e+02 
2.170412139892578e+02 
2.424719696044922e+02 
2.388605346679688e+02 
2.176880035400391e+02 
2.140385742187500e+02 
2.357285308837891e+02 
2.332780609130859e+02 
2.105792999267578e+02 
2.078325500488281e+02 
2.314875946044922e+02 
2.298771362304688e+02 
2.058667602539062e+02 
2.170471038818359e+02 
2.228140106201172e+02 
2.288038177490234e+02 
2.159099426269531e+02 
2.284572448730469e+02 
2.155314636230469e+02 
2.220291595458984e+02 
2.285594329833984e+02 
2.156242370605469e+02 
2.288035888671875e+02 
2.158578186035156e+02 
2.226250915527344e+02 
2.295144348144531e+02 
2.165764617919922e+02 
2.304643402099609e+02 
2.175164031982422e+02 
2.244822540283203e+02 
2.313776397705078e+02 
2.184013977050781e+02 
2.315521697998047e+02 
2.185696105957031e+02 
2.249441528320312e+02 
2.312531738281250e+02 
2.182736053466797e+02 
2.311084594726562e+02 
2.181302337646484e+02 
2.245369110107422e+02 
2.310359191894531e+02 
2.180664367675781e+02 
2.443361511230469e+02 
2.447378845214844e+02 
2.184423217773438e+02 
2.194060363769531e+02 
2.409110412597656e+02 
2.377327117919922e+02 
2.160848236083984e+02 
2.125352935791016e+02 
2.352295532226562e+02 
2.334221954345703e+02 
2.097311553955078e+02 
2.129324188232422e+02 
2.077023925781250e+02 
2.323278808593750e+02 
2.309380645751953e+02 
2.319564056396484e+02 
2.064721679687500e+02 
2.190032806396484e+02 
2.254938812255859e+02 
2.319915161132812e+02 
2.190356292724609e+02 
2.283602447509766e+02 
2.159878997802734e+02 
2.203366241455078e+02 
2.249761810302734e+02 
2.124072570800781e+02 
2.222426605224609e+02 
2.095553283691406e+02 
2.145961914062500e+02 
2.197039337158203e+02 
2.069670562744141e+02 
2.306526336669922e+02 
2.295579528808594e+02 
2.049256286621094e+02 
2.166225433349609e+02 
2.228082122802734e+02 
2.291951446533203e+02 
2.162380523681641e+02 
2.293843536376953e+02 
2.164140930175781e+02 
2.230252075195312e+02 
2.298123474121094e+02 
2.168678283691406e+02 
2.438572998046875e+02 
2.456370697021484e+02 
2.180946807861328e+02 
2.328490753173828e+02 
2.404123229980469e+02 
2.480173645019531e+02 
2.352301330566406e+02 
2.504254455566406e+02 
2.376200408935547e+02 
2.447668457031250e+02 
2.512879333496094e+02 
2.385329437255859e+02 
2.596130371093750e+02 
2.565372619628906e+02 
2.353297576904297e+02 
2.319319305419922e+02 
2.540723419189453e+02 
2.518485260009766e+02 
2.292205352783203e+02 
2.268813934326172e+02 
2.501215820312500e+02 
2.490605316162109e+02 
2.249629669189453e+02 
2.237826232910156e+02 
2.486608276367188e+02 
2.484949035644531e+02 
2.233412170410156e+02 
2.231722564697266e+02 
2.487957305908203e+02 
2.497410430908203e+02 
2.235068206787109e+02 
2.245162658691406e+02 
2.508857269287109e+02 
2.508732757568359e+02 
2.257040100097656e+02 
2.254520263671875e+02 
2.491071014404297e+02 
2.472629089355469e+02 
2.236489868164062e+02 
2.215929260253906e+02 
2.460905456542969e+02 
2.452913513183594e+02 
2.202843170166016e+02 
2.194298248291016e+02 
2.449795227050781e+02 
2.448693542480469e+02 
2.190815429687500e+02 
2.189012756347656e+02 
2.448128509521484e+02 
2.452763519287109e+02 
2.188469848632812e+02 
2.193657531738281e+02 
2.452183532714844e+02 
2.432078552246094e+02 
2.196165008544922e+02 
2.180865478515625e+02 
2.414365692138672e+02 
2.393185577392578e+02 
2.162014007568359e+02 
2.141187286376953e+02 
2.374118804931641e+02 
2.359658508300781e+02 
2.120473632812500e+02 
2.104931030273438e+02 
2.340150604248047e+02 
2.327475585937500e+02 
2.083749847412109e+02 
2.069505004882812e+02 
2.320126037597656e+02 
2.311435546875000e+02 
2.061572265625000e+02 
2.052885131835938e+02 
2.305510101318359e+02 
2.302153778076172e+02 
2.046723022460938e+02 
2.172613525390625e+02 
2.237358093261719e+02 
2.302146148681641e+02 
2.172588806152344e+02 
2.302993621826172e+02 
2.173230895996094e+02 
2.239333801269531e+02 
2.305822601318359e+02 
2.176010437011719e+02 
2.309261016845703e+02 
2.179440917968750e+02 
2.245947418212891e+02 
2.312696838378906e+02 
2.182907714843750e+02 
2.315718231201172e+02 
2.185913848876953e+02 
2.251443176269531e+02 
2.316166381835938e+02 
2.186422576904297e+02 
2.447817230224609e+02 
2.452404479980469e+02 
2.188340148925781e+02 
2.193283386230469e+02 
2.460636444091797e+02 
2.470789031982422e+02 
2.201675262451172e+02 
2.212271881103516e+02 
2.484368286132812e+02 
2.495124053955078e+02 
2.227012481689453e+02 
2.237965850830078e+02 
2.505129241943359e+02 
2.463999481201172e+02 
2.249228515625000e+02 
2.219625091552734e+02 
2.426723785400391e+02 
2.391567230224609e+02 
2.178309173583984e+02 
2.142649383544922e+02 
2.360167388916016e+02 
2.335564880371094e+02 
2.108490600585938e+02 
2.080986633300781e+02 
2.316545715332031e+02 
2.302201080322266e+02 
2.059932250976562e+02 
2.043995056152344e+02 
2.292585601806641e+02 
2.289324493408203e+02 
2.033384704589844e+02 
2.029699249267578e+02 
2.293418731689453e+02 
2.300798187255859e+02 
2.034299926757812e+02 
2.046514587402344e+02 
2.251229553222656e+02 
2.208197479248047e+02 
2.011816101074219e+02 
1.963537292480469e+02 
2.170782623291016e+02 
2.135179901123047e+02 
1.922827301025391e+02 
1.925354003906250e+02 
1.885796966552734e+02 
2.106305541992188e+02 
2.100955047607422e+02 
2.085124206542969e+02 
1.853033447265625e+02 
1.956910858154297e+02 
2.013122406005859e+02 
2.071882171630859e+02 
1.942792053222656e+02 
2.064398956298828e+02 
1.937299041748047e+02 
1.984118194580078e+02 
2.029170837402344e+02 
1.903907928466797e+02 
2.000018005371094e+02 
1.872809143066406e+02 
1.924432983398438e+02 
1.978974761962891e+02 
1.850317077636719e+02 
2.014164733886719e+02 
1.966298675537109e+02 
1.836757049560547e+02 
1.898200683593750e+02 
1.936666717529297e+02 
1.815263214111328e+02 
1.846104888916016e+02 
2.017621459960938e+02 
1.978601989746094e+02 
1.772548980712891e+02 
1.730410614013672e+02 
1.946881561279297e+02 
1.922468566894531e+02 
1.694241333007812e+02 
1.666712188720703e+02 
1.904212493896484e+02 
1.948707580566406e+02 
1.892278747558594e+02 
1.646771392822266e+02 
1.689311065673828e+02 
1.763186798095703e+02 
1.824481353759766e+02 
1.888238525390625e+02 
1.758805389404297e+02 
2.019827270507812e+02 
2.025006866455078e+02 
1.760951232910156e+02 
1.832466278076172e+02 
1.895808563232422e+02 
1.966123199462891e+02 
2.037858886718750e+02 
1.908731384277344e+02 
2.013703308105469e+02 
2.071908416748047e+02 
2.150598449707031e+02 
2.134016571044922e+02 
1.815441284179688e+02 
1.894238281250000e+02 
1.876294403076172e+02 
2.051330108642578e+02 
2.124870452880859e+02 
2.123299865722656e+02 
1.792220611572266e+02 
1.866189575195312e+02 
1.864717254638672e+02 
2.054938354492188e+02 
2.126249237060547e+02 
2.132412109375000e+02 
1.867855072021484e+02 
1.875265045166016e+02 
1.872459869384766e+02 
2.145912170410156e+02 
2.166189727783203e+02 
1.890845184326172e+02 
1.911827087402344e+02 
2.190895385742188e+02 
2.199223785400391e+02 
1.937748260498047e+02 
1.941026000976562e+02 
2.194985961914062e+02 
2.192579498291016e+02 
1.936371002197266e+02 
1.933947601318359e+02 
2.193364868164062e+02 
2.195367889404297e+02 
1.934875335693359e+02 
1.937007293701172e+02 
2.196030120849609e+02 
2.193600158691406e+02 
1.937385101318359e+02 
1.934953308105469e+02 
2.191238098144531e+02 
2.190199432373047e+02 
1.932515869140625e+02 
2.060789794921875e+02 
2.126295928955078e+02 
2.192575225830078e+02 
2.063211212158203e+02 
2.196790771484375e+02 
2.067543334960938e+02 
2.135245208740234e+02 
2.202311706542969e+02 
2.072858276367188e+02 
2.270016326904297e+02 
2.336341552734375e+02 
2.337777099609375e+02 
2.076716766357422e+02 
2.078398895263672e+02 
2.088044128417969e+02 
2.334208526611328e+02 
2.334140777587891e+02 
2.074548492431641e+02 
2.074453430175781e+02 
2.333727111816406e+02 
2.330689239501953e+02 
2.074184570312500e+02 
2.070997314453125e+02 
2.332883605957031e+02 
2.330456237792969e+02 
2.073284759521484e+02 
2.200612182617188e+02 
2.266588287353516e+02 
2.333491363525391e+02 
2.203711700439453e+02 
2.331806182861328e+02 
2.201963653564453e+02 
2.264481506347656e+02 
2.326132354736328e+02 
2.196442413330078e+02 
2.320378112792969e+02 
2.191144409179688e+02 
2.252693023681641e+02 
2.314014739990234e+02 
2.184887084960938e+02 
2.439980316162109e+02 
2.443378295898438e+02 
2.181381378173828e+02 
2.185008087158203e+02 
2.448943786621094e+02 
2.455862731933594e+02 
2.190898742675781e+02 
2.200391693115234e+02 
2.417810821533203e+02 
2.386227722167969e+02 
2.168776855468750e+02 
2.133514556884766e+02 
2.361370544433594e+02 
2.338732147216797e+02 
2.105673370361328e+02 
2.082957305908203e+02 
2.320772247314453e+02 
2.309985656738281e+02 
2.062901153564453e+02 
2.050759429931641e+02 
2.306259613037109e+02 
2.304808959960938e+02 
2.046616363525391e+02 
2.045146179199219e+02 
2.308596496582031e+02 
2.319509582519531e+02 
2.049418334960938e+02 
2.061195373535156e+02 
2.331858825683594e+02 
2.346295623779297e+02 
2.074230346679688e+02 
2.088616027832031e+02 
2.353844299316406e+02 
2.345696105957031e+02 
2.095332183837891e+02 
2.093184814453125e+02 
2.324194793701172e+02 
2.309802398681641e+02 
2.077012939453125e+02 
2.060898895263672e+02 
2.302615966796875e+02 
2.298566589355469e+02 
2.052879943847656e+02 
2.048961486816406e+02 
2.299633483886719e+02 
2.308016510009766e+02 
2.050158386230469e+02 
2.059556732177734e+02 
2.323636779785156e+02 
2.341438598632812e+02 
2.077046203613281e+02 
2.084075469970703e+02 
2.331438751220703e+02 
2.323397979736328e+02 
1.944001617431641e+02 
2.317213134765625e+02 
1.935855255126953e+02 
2.057849273681641e+02 
2.182918548583984e+02 
2.150532684326172e+02 
2.116057891845703e+02 
2.127558135986328e+02 
2.087180480957031e+02 
1.686697387695312e+02 
2.065901336669922e+02 
2.099352874755859e+02 
2.052064971923828e+02 
1.620809631347656e+02 
1.586009521484375e+02 
2.042607727050781e+02 
2.091675262451172e+02 
2.038756408691406e+02 
1.557232360839844e+02 
1.585875549316406e+02 
1.538750000000000e+02 
2.043165588378906e+02 
2.108142547607422e+02 
2.042311553955078e+02 
1.529351654052734e+02 
1.577365112304688e+02 
1.524600219726562e+02 
2.039202575683594e+02 
2.104839019775391e+02 
2.037314605712891e+02 
1.527177886962891e+02 
1.589779815673828e+02 
1.523139038085938e+02 
2.037174377441406e+02 
2.108746643066406e+02 
2.039453735351562e+02 
1.519959259033203e+02 
1.586401672363281e+02 
1.517979583740234e+02 
2.042191314697266e+02 
2.111816711425781e+02 
2.043672332763672e+02 
1.517881011962891e+02 
1.650003814697266e+02 
1.722195587158203e+02 
1.652780761718750e+02 
2.044064025878906e+02 
2.112166137695312e+02 
2.044136962890625e+02 
1.654167633056641e+02 
1.723311462402344e+02 
1.654562072753906e+02 
2.043938293457031e+02 
2.112501220703125e+02 
2.043879547119141e+02 
1.654638061523438e+02 
1.723333587646484e+02 
1.654451141357422e+02 
2.044620513916016e+02 
2.117570800781250e+02 
2.047520294189453e+02 
2.253525238037109e+02 
1.654398803710938e+02 
1.725598754882812e+02 
1.655171813964844e+02 
2.052678680419922e+02 
2.188280792236328e+02 
2.258934020996094e+02 
2.190524291992188e+02 
1.658141479492188e+02 
1.735686035156250e+02 
1.663697662353516e+02 
1.870176239013672e+02 
2.189363250732422e+02 
2.259963378906250e+02 
2.189932403564453e+02 
1.669376678466797e+02 
1.801632080078125e+02 
1.870862579345703e+02 
1.800319519042969e+02 
2.190883331298828e+02 
2.238025207519531e+02 
2.195472564697266e+02 
1.801094512939453e+02 
1.873266906738281e+02 
1.801840972900391e+02 
2.184771118164062e+02 
2.191769104003906e+02 
2.161854095458984e+02 
2.299922485351562e+02 
1.807391510009766e+02 
1.841355285644531e+02 
1.815393981933594e+02 
2.140930938720703e+02 
2.245982055664062e+02 
2.267004089355469e+02 
2.224848327636719e+02 
1.790313415527344e+02 
1.798105468750000e+02 
1.767024383544922e+02 
1.904413299560547e+02 
2.211149139404297e+02 
2.249156341552734e+02 
2.201552886962891e+02 
1.746644287109375e+02 
1.846720123291016e+02 
1.872020874023438e+02 
1.830196228027344e+02 
2.193416900634766e+02 
2.241529846191406e+02 
2.188972625732422e+02 
1.819116210937500e+02 
1.855869293212891e+02 
1.810273590087891e+02 
2.190437927246094e+02 
2.251621398925781e+02 
2.194050750732422e+02 
1.804103240966797e+02 
1.857683715820312e+02 
1.804320678710938e+02 
2.201481170654297e+02 
2.274689788818359e+02 
2.208618774414062e+02 
1.808379821777344e+02 
1.877274475097656e+02 
1.814204406738281e+02 
2.210141143798828e+02 
2.249249572753906e+02 
2.213320007324219e+02 
1.819137725830078e+02 
1.950509643554688e+02 
1.953770141601562e+02 
2.192564086914062e+02 
2.190738983154297e+02 
2.162717285156250e+02 
1.950866546630859e+02 
1.942275238037109e+02 
1.919416961669922e+02 
2.140340423583984e+02 
2.250445404052734e+02 
2.239017791748047e+02 
1.894168243408203e+02 
1.908677368164062e+02 
1.877495117187500e+02 
2.233686981201172e+02 
2.233508300781250e+02 
1.864561614990234e+02 
1.896353912353516e+02 
1.858154907226562e+02 
2.235934448242188e+02 
2.241331329345703e+02 
1.857462463378906e+02 
1.902275848388672e+02 
1.858650665283203e+02 
2.242905273437500e+02 
2.274881286621094e+02 
2.246423797607422e+02 
1.860146026611328e+02 
1.988576354980469e+02 
1.994130401611328e+02 
2.212060699462891e+02 
2.311246032714844e+02 
2.288653411865234e+02 
1.963520965576172e+02 
1.971611175537109e+02 
1.932119903564453e+02 
2.266672973632812e+02 
2.244966888427734e+02 
1.907344207763672e+02 
2.011450347900391e+02 
1.992040557861328e+02 
2.221296386718750e+02 
2.199817504882812e+02 
1.975905303955078e+02 
1.953315277099609e+02 
2.184633789062500e+02 
2.171958007812500e+02 
1.937084655761719e+02 
1.924378204345703e+02 
2.165720214843750e+02 
2.159641571044922e+02 
1.916578369140625e+02 
1.910187072753906e+02 
2.154422149658203e+02 
2.156696777343750e+02 
1.905013427734375e+02 
1.907507934570312e+02 
2.163528900146484e+02 
2.167104644775391e+02 
1.912950592041016e+02 
1.918735046386719e+02 
2.175340118408203e+02 
2.185508728027344e+02 
1.927514038085938e+02 
1.937883911132812e+02 
2.197150115966797e+02 
2.211562805175781e+02 
1.950072479248047e+02 
1.952852020263672e+02 
2.206411132812500e+02 
2.197461853027344e+02 
1.948028869628906e+02 
2.068372344970703e+02 
2.129629364013672e+02 
2.191933441162109e+02 
2.062584228515625e+02 
2.187729339599609e+02 
2.058204193115234e+02 
2.122356719970703e+02 
2.186901550292969e+02 
2.057315521240234e+02 
2.314786071777344e+02 
2.312694549560547e+02 
2.056116027832031e+02 
2.054043579101562e+02 
2.316427459716797e+02 
2.322463989257812e+02 
2.058206634521484e+02 
2.193463287353516e+02 
2.262039184570312e+02 
2.330639801025391e+02 
2.201730499267578e+02 
2.329840087890625e+02 
2.208066864013672e+02 
2.250286560058594e+02 
2.295343627929688e+02 
2.171531677246094e+02 
2.386192016601562e+02 
2.359697723388672e+02 
2.138021087646484e+02 
2.108408050537109e+02 
2.340118255615234e+02 
2.327235870361328e+02 
2.086471710205078e+02 
2.199584808349609e+02 
2.257778625488281e+02 
2.317239685058594e+02 
2.189137420654297e+02 
2.311437225341797e+02 
2.182727355957031e+02 
2.244388275146484e+02 
2.307836151123047e+02 
2.178553466796875e+02 
2.433958129882812e+02 
2.433778839111328e+02 
2.175045928955078e+02 
2.174706573486328e+02 
2.433801574707031e+02 
2.434911346435547e+02 
2.174431610107422e+02 
2.305095214843750e+02 
2.370983428955078e+02 
2.438545074462891e+02 
2.308935546875000e+02 
2.443050231933594e+02 
2.315262145996094e+02 
2.361188964843750e+02 
2.404856872558594e+02 
2.280088348388672e+02 
2.500028076171875e+02 
2.476366729736328e+02 
2.246633911132812e+02 
2.220280456542969e+02 
2.459341125488281e+02 
2.449087219238281e+02 
2.201278686523438e+02 
2.250605621337891e+02 
2.189820861816406e+02 
2.444978790283203e+02 
2.431761169433594e+02 
2.443745269775391e+02 
2.185375366210938e+02 
2.313932189941406e+02 
2.365672454833984e+02 
2.409438018798828e+02 
2.284622497558594e+02 
2.377881011962891e+02 
2.251315917968750e+02 
2.300925140380859e+02 
2.353068237304688e+02 
2.225098266601562e+02 
2.393007507324219e+02 
2.335221252441406e+02 
2.206217651367188e+02 
2.264269866943359e+02 
2.324501495361328e+02 
2.194864196777344e+02 
2.212008514404297e+02 
2.450510101318359e+02 
2.437667846679688e+02 
2.190870208740234e+02 
2.189098205566406e+02 
2.411651763916016e+02 
2.391943511962891e+02 
2.159813842773438e+02 
2.264457702636719e+02 
2.317338104248047e+02 
2.369876861572266e+02 
2.241850280761719e+02 
2.409644165039062e+02 
2.352600097656250e+02 
2.223573150634766e+02 
2.281852416992188e+02 
2.342243957519531e+02 
2.212602081298828e+02 
2.228733673095703e+02 
2.464736633300781e+02 
2.448036193847656e+02 
2.205416717529297e+02 
2.199620666503906e+02 
2.422232971191406e+02 
2.402942810058594e+02 
2.171016235351562e+02 
2.149079589843750e+02 
2.390329284667969e+02 
2.382554016113281e+02 
2.134610748291016e+02 
2.126902160644531e+02 
2.365576934814453e+02 
2.327517242431641e+02 
2.121918334960938e+02 
2.085801391601562e+02 
2.294355010986328e+02 
2.268153228759766e+02 
2.050251770019531e+02 
2.020401153564453e+02 
2.247705383300781e+02 
2.227093658447266e+02 
1.997633514404297e+02 
2.100541992187500e+02 
2.156020660400391e+02 
2.213918304443359e+02 
2.086571350097656e+02 
2.207796173095703e+02 
2.080058593750000e+02 
2.141602630615234e+02 
2.204373779296875e+02 
2.076406707763672e+02 
2.203160400390625e+02 
2.075151672363281e+02 
2.140010833740234e+02 
2.206641998291016e+02 
2.078638153076172e+02 
2.212736968994141e+02 
2.084736175537109e+02 
2.149812927246094e+02 
2.215709991455078e+02 
2.086649780273438e+02 
2.220545806884766e+02 
2.091479187011719e+02 
2.155534210205078e+02 
2.221418304443359e+02 
2.092328643798828e+02 
2.218630523681641e+02 
2.089487304687500e+02 
2.154097442626953e+02 
2.220585632324219e+02 
2.091478118896484e+02 
2.215552673339844e+02 
2.086287078857422e+02 
2.149009857177734e+02 
2.212725372314453e+02 
2.083299560546875e+02 
2.340448608398438e+02 
2.338318634033203e+02 
2.081399993896484e+02 
2.079481964111328e+02 
2.342401885986328e+02 
2.338635864257812e+02 
2.084102325439453e+02 
2.216631317138672e+02 
2.277010040283203e+02 
2.339324951171875e+02 
2.217247619628906e+02 
2.340731506347656e+02 
2.211513977050781e+02 
2.273130645751953e+02 
2.334540863037109e+02 
2.204869995117188e+02 
2.460755462646484e+02 
2.461267395019531e+02 
2.201059875488281e+02 
2.331465759277344e+02 
2.394745178222656e+02 
2.458852844238281e+02 
2.329005279541016e+02 
2.590524291992188e+02 
2.590249023437500e+02 
2.332014312744141e+02 
2.333749389648438e+02 
2.590821838378906e+02 
2.558235321044922e+02 
2.337775421142578e+02 
2.308899688720703e+02 
2.528173522949219e+02 
2.504426727294922e+02 
2.275470733642578e+02 
2.249003295898438e+02 
2.487189483642578e+02 
2.473023681640625e+02 
2.229789733886719e+02 
2.215199584960938e+02 
2.461665344238281e+02 
2.457061157226562e+02 
2.202524566650391e+02 
2.197402801513672e+02 
2.422611846923828e+02 
2.390293426513672e+02 
2.174624481201172e+02 
2.138560028076172e+02 
2.364668273925781e+02 
2.345963134765625e+02 
2.109882965087891e+02 
2.217351074218750e+02 
2.274745788574219e+02 
2.334341583251953e+02 
2.205051879882812e+02 
2.325082397460938e+02 
2.195542602539062e+02 
2.253338775634766e+02 
2.298076324462891e+02 
2.175791931152344e+02 
2.267440032958984e+02 
2.144326934814453e+02 
2.191935577392578e+02 
2.242291870117188e+02 
2.117720336914062e+02 
2.350541839599609e+02 
2.340745239257812e+02 
2.098824615478516e+02 
2.087844238281250e+02 
2.337638854980469e+02 
2.311209411621094e+02 
2.084911346435547e+02 
2.185185546875000e+02 
2.236990814208984e+02 
2.290001525878906e+02 
2.163611602783203e+02 
2.266042633056641e+02 
2.144673614501953e+02 
2.190481414794922e+02 
2.235889587402344e+02 
2.115222320556641e+02 
2.210244903564453e+02 
2.087571716308594e+02 
2.137463989257812e+02 
2.190067291259766e+02 
2.066125183105469e+02 
2.299410552978516e+02 
2.282134094238281e+02 
2.049240570068359e+02 
2.029157714843750e+02 
2.269162902832031e+02 
2.257512207031250e+02 
2.014918212890625e+02 
2.046562347412109e+02 
2.003072204589844e+02 
2.249087982177734e+02 
2.223610534667969e+02 
2.243476257324219e+02 
1.994625549316406e+02 
2.115876770019531e+02 
2.178330993652344e+02 
2.240573883056641e+02 
2.112243194580078e+02 
2.361210937500000e+02 
2.351703796386719e+02 
2.103949584960938e+02 
2.094067687988281e+02 
2.346114196777344e+02 
2.346642303466797e+02 
2.087782897949219e+02 
2.217490844726562e+02 
2.278735046386719e+02 
2.341503295898438e+02 
2.212189025878906e+02 
2.468763580322266e+02 
2.466949005126953e+02 
2.209788970947266e+02 
2.269822998046875e+02 
2.207329559326172e+02 
2.467523956298828e+02 
2.451265411376953e+02 
2.464108276367188e+02 
2.208132019042969e+02 
2.334270172119141e+02 
2.398840789794922e+02 
2.461001434326172e+02 
2.331512756347656e+02 
2.583164672851562e+02 
2.577126159667969e+02 
2.323706970214844e+02 
2.321460418701172e+02 
2.555137786865234e+02 
2.537419281005859e+02 
2.306293029785156e+02 
2.321690826416016e+02 
2.286974334716797e+02 
2.526109771728516e+02 
2.495493316650391e+02 
2.516002502441406e+02 
2.274492492675781e+02 
2.388768768310547e+02 
2.446350402832031e+02 
2.505023498535156e+02 
2.377306671142578e+02 
2.499892730712891e+02 
2.371901397705078e+02 
2.431555786132812e+02 
2.490348510742188e+02 
2.362519226074219e+02 
2.481266326904297e+02 
2.353138732910156e+02 
2.413115539550781e+02 
2.473095550537109e+02 
2.344620208740234e+02 
2.468186187744141e+02 
2.339433746337891e+02 
2.398244018554688e+02 
2.457539978027344e+02 
2.328438110351562e+02 
2.451650543212891e+02 
2.322285614013672e+02 
2.384229583740234e+02 
2.445728454589844e+02 
2.316361236572266e+02 
2.441784820556641e+02 
2.312267303466797e+02 
2.376280212402344e+02 
2.440430297851562e+02 
2.310872192382812e+02 
2.439891662597656e+02 
2.310317230224609e+02 
2.375408630371094e+02 
2.439142150878906e+02 
2.309499511718750e+02 
2.434695434570312e+02 
2.304913024902344e+02 
2.367984161376953e+02 
2.432296905517578e+02 
2.302459259033203e+02 
2.506564025878906e+02 
2.436115264892578e+02 
2.306405792236328e+02 
2.374171447753906e+02 
2.442255859375000e+02 
2.312671356201172e+02 
2.324323120117188e+02 
2.579155578613281e+02 
2.584297180175781e+02 
2.320164031982422e+02 
2.325621490478516e+02 
2.587888793945312e+02 
2.571978454589844e+02 
2.329107971191406e+02 
2.323935699462891e+02 
2.543672790527344e+02 
2.518717346191406e+02 
2.295313262939453e+02 
2.268500976562500e+02 
2.493153381347656e+02 
2.474150085449219e+02 
2.241420898437500e+02 
2.347048645019531e+02 
2.403387145996094e+02 
2.461859893798828e+02 
2.334087066650391e+02 
2.453927612304688e+02 
2.325788879394531e+02 
2.386641845703125e+02 
2.447744140625000e+02 
2.319231109619141e+02 
2.572207641601562e+02 
2.574226379394531e+02 
2.314323577880859e+02 
2.315797424316406e+02 
2.577471923828125e+02 
2.584400024414062e+02 
2.319254302978516e+02 
2.455026855468750e+02 
2.518648986816406e+02 
2.580845336914062e+02 
2.451104583740234e+02 
2.572969055175781e+02 
2.443311462402344e+02 
2.505519409179688e+02 
2.568535461425781e+02 
2.438746185302734e+02 
2.695585021972656e+02 
2.694700012207031e+02 
2.435902862548828e+02 
2.435016479492188e+02 
2.695034179687500e+02 
2.696409912109375e+02 
2.435349884033203e+02 
2.436739959716797e+02 
2.699230346679688e+02 
2.703468627929688e+02 
2.439657135009766e+02 
2.573768615722656e+02 
2.642409362792969e+02 
2.711401062011719e+02 
2.581830139160156e+02 
2.818635559082031e+02 
2.800028076171875e+02 
2.571938171386719e+02 
2.551907196044922e+02 
2.782383422851562e+02 
2.805105285644531e+02 
2.765155334472656e+02 
2.532250213623047e+02 
2.639041137695312e+02 
2.695543212890625e+02 
2.753946533203125e+02 
2.627299804687500e+02 
2.630229187011719e+02 
2.875994873046875e+02 
2.871105651855469e+02 
2.621939086914062e+02 
2.742712097167969e+02 
2.803970642089844e+02 
2.866862792968750e+02 
2.738269042968750e+02 
2.993764953613281e+02 
2.983368530273438e+02 
2.735123596191406e+02 
2.765811767578125e+02 
2.859396972656250e+02 
2.907395935058594e+02 
2.956547241210938e+02 
2.831837463378906e+02 
2.944054260253906e+02 
2.930967712402344e+02 
2.805655517578125e+02 
2.856915893554688e+02 
2.910169677734375e+02 
2.783922729492188e+02 
3.022236328125000e+02 
3.013281860351562e+02 
2.768119201660156e+02 
2.758341979980469e+02 
2.990537414550781e+02 
2.963150939941406e+02 
2.743151855468750e+02 
2.837989501953125e+02 
2.888620605468750e+02 
2.941244201660156e+02 
2.815115661621094e+02 
2.924911193847656e+02 
2.797943420410156e+02 
2.854806518554688e+02 
2.911809082031250e+02 
2.784054870605469e+02 
3.025099487304688e+02 
3.010172424316406e+02 
2.768714599609375e+02 
2.752398376464844e+02 
2.999757080078125e+02 
2.984808044433594e+02 
2.741311340332031e+02 
2.727675476074219e+02 
2.957579040527344e+02 
2.935845642089844e+02 
2.712601623535156e+02 
2.688890075683594e+02 
2.919727478027344e+02 
2.907299194335938e+02 
2.671285400390625e+02 
2.658041687011719e+02 
2.897883300781250e+02 
2.894264526367188e+02 
2.647759399414062e+02 
2.643801574707031e+02 
2.896474304199219e+02 
2.902114257812500e+02 
2.646212158203125e+02 
2.651588439941406e+02 
2.831817626953125e+02 
2.784864501953125e+02 
2.660176086425781e+02 
2.728963317871094e+02 
2.799072265625000e+02 
2.675043029785156e+02 
2.660435180664062e+02 
2.853531494140625e+02 
2.812392272949219e+02 
2.687869873046875e+02 
2.752285461425781e+02 
2.815650329589844e+02 
2.691133728027344e+02 
2.682273254394531e+02 
2.853021545410156e+02 
2.814497070312500e+02 
2.689951477050781e+02 
2.751438598632812e+02 
2.813407592773438e+02 
2.688589477539062e+02 
2.681581420898438e+02 
2.848388977050781e+02 
2.809717102050781e+02 
2.685094909667969e+02 
2.746723022460938e+02 
2.809797973632812e+02 
2.685075073242188e+02 
2.676878967285156e+02 
2.849303588867188e+02 
2.810342102050781e+02 
2.685601196289062e+02 
2.747679138183594e+02 
2.810986938476562e+02 
2.686382751464844e+02 
2.677813720703125e+02 
2.839525146484375e+02 
2.789423828125000e+02 
2.663283691406250e+02 
2.711653442382812e+02 
2.762229003906250e+02 
2.634791259765625e+02 
2.661662292480469e+02 
2.869523315429688e+02 
2.854934692382812e+02 
2.612445068359375e+02 
2.596404724121094e+02 
2.816537780761719e+02 
2.782973327636719e+02 
2.568685913085938e+02 
2.531842193603516e+02 
2.752485046386719e+02 
2.724442138671875e+02 
2.500441436767578e+02 
2.597340393066406e+02 
2.648761291503906e+02 
2.702321166992188e+02 
2.574130249023438e+02 
2.686303710937500e+02 
2.557311248779297e+02 
2.615973815917969e+02 
2.676501159667969e+02 
2.547008056640625e+02 
2.672970275878906e+02 
2.543301239013672e+02 
2.608470764160156e+02 
2.673783874511719e+02 
2.544123077392578e+02 
2.806540222167969e+02 
2.810503540039062e+02 
2.547511596679688e+02 
2.557423400878906e+02 
2.775848083496094e+02 
2.746894836425781e+02 
2.525567626953125e+02 
2.620143432617188e+02 
2.670912170410156e+02 
2.723827514648438e+02 
2.595957031250000e+02 
2.835615234375000e+02 
2.823571166992188e+02 
2.578084106445312e+02 
2.565750427246094e+02 
2.814628906250000e+02 
2.811636352539062e+02 
2.556125640869141e+02 
2.552870483398438e+02 
2.814629516601562e+02 
2.813830566406250e+02 
2.556206665039062e+02 
2.560423278808594e+02 
2.781773986816406e+02 
2.753321228027344e+02 
2.532150726318359e+02 
2.500717926025391e+02 
2.730627441406250e+02 
2.713846435546875e+02 
2.475567626953125e+02 
2.456894378662109e+02 
2.703076782226562e+02 
2.698304443359375e+02 
2.444847412109375e+02 
2.439519042968750e+02 
2.696983337402344e+02 
2.695653991699219e+02 
2.438270721435547e+02 
2.441860961914062e+02 
2.660818481445312e+02 
2.631932067871094e+02 
2.410454559326172e+02 
2.378532257080078e+02 
2.607315673828125e+02 
2.584916076660156e+02 
2.352781219482422e+02 
2.456818847656250e+02 
2.511742553710938e+02 
2.568771057128906e+02 
2.439829711914062e+02 
2.559121856689453e+02 
2.429671173095703e+02 
2.491969757080078e+02 
2.556041717529297e+02 
2.426427917480469e+02 
2.556293334960938e+02 
2.426508941650391e+02 
2.492580413818359e+02 
2.560235900878906e+02 
2.430665893554688e+02 
2.699837341308594e+02 
2.700692443847656e+02 
2.441722106933594e+02 
2.453582000732422e+02 
2.666176452636719e+02 
2.637573242187500e+02 
2.415501251220703e+02 
2.383857269287109e+02 
2.615074462890625e+02 
2.598847656250000e+02 
2.358905792236328e+02 
2.340862579345703e+02 
2.585089416503906e+02 
2.575373229980469e+02 
2.326841735839844e+02 
2.316062927246094e+02 
2.572155456542969e+02 
2.572700500488281e+02 
2.312492065429688e+02 
2.313710937500000e+02 
2.542429504394531e+02 
2.518494262695312e+02 
2.291805419921875e+02 
2.265226440429688e+02 
2.501086273193359e+02 
2.490332031250000e+02 
2.245852050781250e+02 
2.233866271972656e+02 
2.484635467529297e+02 
2.439894104003906e+02 
2.229398040771484e+02 
2.195541534423828e+02 
2.401354522705078e+02 
2.369256896972656e+02 
2.152626953125000e+02 
2.116820983886719e+02 
2.341724853515625e+02 
2.317798004150391e+02 
2.087445831298828e+02 
2.062412109375000e+02 
2.299452056884766e+02 
2.288330688476562e+02 
2.041807250976562e+02 
2.029297027587891e+02 
2.284545745849609e+02 
2.285963592529297e+02 
2.025043945312500e+02 
2.088249816894531e+02 
2.156245117187500e+02 
2.222814178466797e+02 
2.290495452880859e+02 
2.161104278564453e+02 
2.270691528320312e+02 
2.284522247314453e+02 
2.160648345947266e+02 
2.204439086914062e+02 
2.251098327636719e+02 
2.125305328369141e+02 
2.350164031982422e+02 
2.327306976318359e+02 
2.096344299316406e+02 
2.071357727050781e+02 
2.309572448730469e+02 
2.298905334472656e+02 
2.051719207763672e+02 
2.169295349121094e+02 
2.231426239013672e+02 
2.295455474853516e+02 
2.165620880126953e+02 
2.297221679687500e+02 
2.167451477050781e+02 
2.234933624267578e+02 
2.303387756347656e+02 
2.173944091796875e+02 
2.407018585205078e+02 
2.374277954101562e+02 
2.159192352294922e+02 
2.123292083740234e+02 
2.344386138916016e+02 
2.319636230468750e+02 
2.092045593261719e+02 
2.064432678222656e+02 
2.301524810791016e+02 
2.286790008544922e+02 
2.044532012939453e+02 
2.157698211669922e+02 
2.216513977050781e+02 
2.276875152587891e+02 
2.147266235351562e+02 
2.273465881347656e+02 
2.143647460937500e+02 
2.209306030273438e+02 
2.275112609863281e+02 
2.145302429199219e+02 
2.279004211425781e+02 
2.149400482177734e+02 
2.218928833007812e+02 
2.289326782226562e+02 
2.160002288818359e+02 
2.301295471191406e+02 
2.172129364013672e+02 
2.243343048095703e+02 
2.313273468017578e+02 
2.183819580078125e+02 
2.317316589355469e+02 
2.187498016357422e+02 
2.252083129882812e+02 
2.317212371826172e+02 
2.187418365478516e+02 
2.317037200927734e+02 
2.187291870117188e+02 
2.252864685058594e+02 
2.319586029052734e+02 
2.189905395507812e+02 
2.388067321777344e+02 
2.323405303955078e+02 
2.193816986083984e+02 
2.262660675048828e+02 
2.330391387939453e+02 
2.200863342285156e+02 
2.208288421630859e+02 
2.425210876464844e+02 
2.393292388916016e+02 
2.177564239501953e+02 
2.141887054443359e+02 
2.368056182861328e+02 
2.349706573486328e+02 
2.113576812744141e+02 
2.092929992675781e+02 
2.338415527343750e+02 
2.334282836914062e+02 
2.080178680419922e+02 
2.204871520996094e+02 
2.268751831054688e+02 
2.332930755615234e+02 
2.203419189453125e+02 
2.297904510498047e+02 
2.174330749511719e+02 
2.217634735107422e+02 
2.263835144042969e+02 
2.138272247314453e+02 
2.236376495361328e+02 
2.109523162841797e+02 
2.160035858154297e+02 
2.211026763916016e+02 
2.083788604736328e+02 
2.320143890380859e+02 
2.308925933837891e+02 
2.063107604980469e+02 
2.179668884277344e+02 
2.241315155029297e+02 
2.304760742187500e+02 
2.175265045166016e+02 
2.303144836425781e+02 
2.173609008789062e+02 
2.239606933593750e+02 
2.307359771728516e+02 
2.178076477050781e+02 
2.447564086914062e+02 
2.462243347167969e+02 
2.190242462158203e+02 
2.278483734130859e+02 
2.204190979003906e+02 
2.472557373046875e+02 
2.458099212646484e+02 
2.479202270507812e+02 
2.214653625488281e+02 
2.351029663085938e+02 
2.414488525390625e+02 
2.478432464599609e+02 
2.350331268310547e+02 
2.607088928222656e+02 
2.607645568847656e+02 
2.350523681640625e+02 
2.351470794677734e+02 
2.586044311523438e+02 
2.562914733886719e+02 
2.342620849609375e+02 
2.318033752441406e+02 
2.545946655273438e+02 
2.535523376464844e+02 
2.299260253906250e+02 
2.287712860107422e+02 
2.531584320068359e+02 
2.529903259277344e+02 
2.283382568359375e+02 
2.281671295166016e+02 
2.532857971191406e+02 
2.542286834716797e+02 
2.284690551757812e+02 
2.294033813476562e+02 
2.553924102783203e+02 
2.537804718017578e+02 
2.302694854736328e+02 
2.287811431884766e+02 
2.513003692626953e+02 
2.494723968505859e+02 
2.260893707275391e+02 
2.240478363037109e+02 
2.478500823974609e+02 
2.466211395263672e+02 
2.221434020996094e+02 
2.208475646972656e+02 
2.455262145996094e+02 
2.450843200683594e+02 
2.196195678710938e+02 
2.191217193603516e+02 
2.448007507324219e+02 
2.445838317871094e+02 
2.188388366699219e+02 
2.186159973144531e+02 
2.445934753417969e+02 
2.450533599853516e+02 
2.186270599365234e+02 
2.191410827636719e+02 
2.449446868896484e+02 
2.428513031005859e+02 
2.200641937255859e+02 
2.177869415283203e+02 
2.407887115478516e+02 
2.381926727294922e+02 
2.156540222167969e+02 
2.130552368164062e+02 
2.362345886230469e+02 
2.349664764404297e+02 
2.108645782470703e+02 
2.139574584960938e+02 
2.221956024169922e+02 
2.280626525878906e+02 
2.339831695556641e+02 
2.211790161132812e+02 
2.321803894042969e+02 
2.330330657958984e+02 
2.122890625000000e+02 
2.201774749755859e+02 
2.262706146240234e+02 
2.324122772216797e+02 
2.195320892333984e+02 
2.305406951904297e+02 
2.318754425048828e+02 
2.189490051269531e+02 
2.251217193603516e+02 
2.313693389892578e+02 
2.184246978759766e+02 
2.310756988525391e+02 
2.181236572265625e+02 
2.246551361083984e+02 
2.311947631835938e+02 
2.182414855957031e+02 
2.313406982421875e+02 
2.183633117675781e+02 
2.249165802001953e+02 
2.313164215087891e+02 
2.183348388671875e+02 
2.311139678955078e+02 
2.181302490234375e+02 
2.245593109130859e+02 
2.309925689697266e+02 
2.180110931396484e+02 
2.442702484130859e+02 
2.447456665039062e+02 
2.183171234130859e+02 
2.188306121826172e+02 
2.458414611816406e+02 
2.473379516601562e+02 
2.200307769775391e+02 
2.215565795898438e+02 
2.491310424804688e+02 
2.515601348876953e+02 
2.235529479980469e+02 
2.261627960205078e+02 
2.497965240478516e+02 
2.454166259765625e+02 
2.257809143066406e+02 
2.209326629638672e+02 
2.416349639892578e+02 
2.381113433837891e+02 
2.167508544921875e+02 
2.131136932373047e+02 
2.350021057128906e+02 
2.325319671630859e+02 
2.097303924560547e+02 
2.069589843750000e+02 
2.307666778564453e+02 
2.296937561035156e+02 
2.049732971191406e+02 
2.037894134521484e+02 
2.288346557617188e+02 
2.285094299316406e+02 
2.029132080078125e+02 
2.025456390380859e+02 
2.289210815429688e+02 
2.293675537109375e+02 
2.030099334716797e+02 
2.042764739990234e+02 
2.257438507080078e+02 
2.225584411621094e+02 
2.008017120361328e+02 
1.973339233398438e+02 
2.188082427978516e+02 
2.155399322509766e+02 
1.940113525390625e+02 
1.905335998535156e+02 
2.128038787841797e+02 
2.107084197998047e+02 
1.876509857177734e+02 
1.894433746337891e+02 
1.853880920410156e+02 
2.093981018066406e+02 
2.071570892333984e+02 
2.071543121337891e+02 
1.838796997070312e+02 
1.947642517089844e+02 
1.990694885253906e+02 
2.035405883789062e+02 
1.910520019531250e+02 
2.006343688964844e+02 
1.879562988281250e+02 
1.931006317138672e+02 
1.985367431640625e+02 
1.857152709960938e+02 
1.972727508544922e+02 
1.843598022460938e+02 
1.904812622070312e+02 
1.951853790283203e+02 
1.830965423583984e+02 
2.029510498046875e+02 
1.989393615722656e+02 
1.786034240722656e+02 
1.743103485107422e+02 
1.957062988281250e+02 
1.932938232421875e+02 
1.706114807128906e+02 
1.723933868408203e+02 
1.805475921630859e+02 
1.859972076416016e+02 
1.917318267822266e+02 
1.788743286132812e+02 
1.905028991699219e+02 
1.961524047851562e+02 
2.037455596923828e+02 
2.032426452636719e+02 
1.779466552734375e+02 
1.773854217529297e+02 
1.778957214355469e+02 
2.034252471923828e+02 
2.101012878417969e+02 
2.167465362548828e+02 
2.177077178955078e+02 
1.775775909423828e+02 
1.909250335693359e+02 
1.919345855712891e+02 
1.919242706298828e+02 
2.165639038085938e+02 
2.149682006835938e+02 
1.911557617187500e+02 
1.893538055419922e+02 
2.141496734619141e+02 
2.141161804199219e+02 
1.884233245849609e+02 
1.883856658935547e+02 
2.145417480468750e+02 
2.153550262451172e+02 
1.888424072265625e+02 
1.897653656005859e+02 
2.169335784912109e+02 
2.188161621093750e+02 
1.915105285644531e+02 
1.934892425537109e+02 
2.210590820312500e+02 
2.221101684570312e+02 
1.960206604003906e+02 
1.964235229492188e+02 
2.217716064453125e+02 
2.215236511230469e+02 
1.962100982666016e+02 
1.959516754150391e+02 
2.216070556640625e+02 
2.218263244628906e+02 
1.960316925048828e+02 
1.962579193115234e+02 
2.218753356933594e+02 
2.216131134033203e+02 
1.963107452392578e+02 
1.959691619873047e+02 
2.213632049560547e+02 
2.211492614746094e+02 
1.957630310058594e+02 
2.082875671386719e+02 
2.147124481201172e+02 
2.212994995117188e+02 
2.084156341552734e+02 
2.215470581054688e+02 
2.086379699707031e+02 
2.150351409912109e+02 
2.216277618408203e+02 
2.087243652343750e+02 
2.346704406738281e+02 
2.347972259521484e+02 
2.088368377685547e+02 
2.089715270996094e+02 
2.342736053466797e+02 
2.340233001708984e+02 
2.084132995605469e+02 
2.081304779052734e+02 
2.338949127197266e+02 
2.337178802490234e+02 
2.079612274169922e+02 
2.078008422851562e+02 
2.337008056640625e+02 
2.336354675292969e+02 
2.077509765625000e+02 
2.206709899902344e+02 
2.272888946533203e+02 
2.335912017822266e+02 
2.206104278564453e+02 
2.328224334716797e+02 
2.198697509765625e+02 
2.259798126220703e+02 
2.321172637939453e+02 
2.191797027587891e+02 
2.311063385009766e+02 
2.181454162597656e+02 
2.242902374267578e+02
[truncated: 848,288 more chars]
