# Supplementary material for: The molecular architecture of engulfment during Bacillus subtilis sporulation
Source: eLife. 2019 Jul 8;8:e45257. doi: 10.7554/eLife.45257 (PMC6684271; doi:10.7554/eLife.45257)
Supplement: Source code 1. [file elife-45257-code1.zip › Source_code_1/Distance_across_entire_surface/test/01_Test_flat_surface/b_flat_surface_20151022_L5T2_septaldistance_middle.am]

# AmiraMesh 3D ASCII 2.0


nNodes 104990

Parameters {
    ContentType "SurfaceField",
    Encoding "OnNodes"
}

NodeData { float values } @1

# Data section follows
@1
2.074760589599609e+02 
2.301022796630859e+02 
2.202489471435547e+02 
2.059967651367188e+02 
2.291603546142578e+02 
2.326581268310547e+02 
2.176588745117188e+02 
2.021190032958984e+02 
2.271693878173828e+02 
2.321008148193359e+02 
2.116947174072266e+02 
1.956694488525391e+02 
2.265414428710938e+02 
2.320684967041016e+02 
2.046487884521484e+02 
1.947562408447266e+02 
1.944465942382812e+02 
2.164692230224609e+02 
2.272896881103516e+02 
2.323553466796875e+02 
2.042374420166016e+02 
1.898514404296875e+02 
2.168227386474609e+02 
2.274541168212891e+02 
2.327958374023438e+02 
2.023637390136719e+02 
1.866171875000000e+02 
2.163129730224609e+02 
2.277131805419922e+02 
2.335616760253906e+02 
2.011082458496094e+02 
1.852239685058594e+02 
2.163623046875000e+02 
2.284827575683594e+02 
2.345335083007812e+02 
2.011394042968750e+02 
1.854623413085938e+02 
2.172209930419922e+02 
2.295523071289062e+02 
2.351547241210938e+02 
2.021144409179688e+02 
1.864957580566406e+02 
2.184114685058594e+02 
2.303503265380859e+02 
2.345653381347656e+02 
2.023552551269531e+02 
1.863679199218750e+02 
2.181829986572266e+02 
2.300587158203125e+02 
2.312667846679688e+02 
2.007217102050781e+02 
1.857815551757812e+02 
2.126688232421875e+02 
2.236998138427734e+02 
2.177521820068359e+02 
1.990049133300781e+02 
1.855126800537109e+02 
2.096645355224609e+02 
2.154966888427734e+02 
1.979946899414062e+02 
1.856327972412109e+02 
2.083069763183594e+02 
2.138468170166016e+02 
1.979320220947266e+02 
1.862620849609375e+02 
2.080439453125000e+02 
2.133688812255859e+02 
1.985488281250000e+02 
1.870825805664062e+02 
2.084374389648438e+02 
2.132678527832031e+02 
1.992877197265625e+02 
1.874708251953125e+02 
2.088095397949219e+02 
2.126695098876953e+02 
1.996370391845703e+02 
1.863828735351562e+02 
2.089672393798828e+02 
2.105879821777344e+02 
1.950160064697266e+02 
1.845941772460938e+02 
2.039409027099609e+02 
1.985978546142578e+02 
1.928885955810547e+02 
1.840912780761719e+02 
1.978400573730469e+02 
1.947273559570312e+02 
1.911943359375000e+02 
1.998534240722656e+02 
1.998334045410156e+02 
1.916824493408203e+02 
2.052895202636719e+02 
1.976647033691406e+02 
1.909579010009766e+02 
2.047229766845703e+02 
2.077639160156250e+02 
2.104421234130859e+02 
1.989664154052734e+02 
1.904442596435547e+02 
2.072230987548828e+02 
2.129194793701172e+02 
2.000546569824219e+02 
1.906855163574219e+02 
2.089782104492188e+02 
2.145885467529297e+02 
2.012992248535156e+02 
1.923471221923828e+02 
2.102334747314453e+02 
2.152775573730469e+02 
2.026224060058594e+02 
1.943164215087891e+02 
2.109077148437500e+02 
2.149181976318359e+02 
2.033200225830078e+02 
1.943342437744141e+02 
2.110369720458984e+02 
2.128430633544922e+02 
1.993178558349609e+02 
1.929107360839844e+02 
2.060655517578125e+02 
2.005176544189453e+02 
1.968163452148438e+02 
1.927325439453125e+02 
1.986565856933594e+02 
1.969315338134766e+02 
1.946873779296875e+02 
1.994154052734375e+02 
1.997126770019531e+02 
1.989319915771484e+02 
2.033506622314453e+02 
2.057494659423828e+02 
2.055511322021484e+02 
2.110218048095703e+02 
2.177086944580078e+02 
2.105438385009766e+02 
2.228689422607422e+02 
2.177263793945312e+02 
2.116782684326172e+02 
2.263270111083984e+02 
2.271036529541016e+02 
2.354685974121094e+02 
2.251611328125000e+02 
2.134081115722656e+02 
2.350374603271484e+02 
2.425646362304688e+02 
2.213946228027344e+02 
2.415961456298828e+02 
2.284260711669922e+02 
2.470258026123047e+02 
2.407827148437500e+02 
2.352866363525391e+02 
2.497569885253906e+02 
2.514073638916016e+02 
2.569287414550781e+02 
2.449386901855469e+02 
2.353426513671875e+02 
2.546505584716797e+02 
2.602374572753906e+02 
2.484224395751953e+02 
2.339660949707031e+02 
2.582076721191406e+02 
2.613542785644531e+02 
2.440079803466797e+02 
2.578151245117188e+02 
2.507154846191406e+02 
2.612583007812500e+02 
2.577485656738281e+02 
2.497986145019531e+02 
2.611300048828125e+02 
2.574739685058594e+02 
2.489903869628906e+02 
2.617307128906250e+02 
2.578852539062500e+02 
2.488774719238281e+02 
2.643307800292969e+02 
2.587671813964844e+02 
2.491056823730469e+02 
2.657457885742188e+02 
2.597536926269531e+02 
2.494019012451172e+02 
2.681199035644531e+02 
2.606813659667969e+02 
2.496171875000000e+02 
2.695549011230469e+02 
2.611677246093750e+02 
2.496772766113281e+02 
2.700329895019531e+02 
2.611510314941406e+02 
2.495462188720703e+02 
2.696994628906250e+02 
2.605437927246094e+02 
2.491905059814453e+02 
2.683265686035156e+02 
2.591439208984375e+02 
2.488424530029297e+02 
2.640927429199219e+02 
2.583766479492188e+02 
2.497729492187500e+02 
2.636739501953125e+02 
2.597151794433594e+02 
2.524806823730469e+02 
2.647534790039062e+02 
2.627995910644531e+02 
2.565198364257812e+02 
2.678989868164062e+02 
2.670994873046875e+02 
2.611758422851562e+02 
2.722442932128906e+02 
2.698578186035156e+02 
2.611672363281250e+02 
2.738927612304688e+02 
2.679267578125000e+02 
2.586802368164062e+02 
2.714251098632812e+02 
2.641824951171875e+02 
2.593162231445312e+02 
2.693247985839844e+02 
2.591904296875000e+02 
2.549379882812500e+02 
2.520573425292969e+02 
2.650956115722656e+02 
2.693105163574219e+02 
2.578025512695312e+02 
2.474554290771484e+02 
2.647769775390625e+02 
2.688146972656250e+02 
2.562929382324219e+02 
2.434537048339844e+02 
2.648427429199219e+02 
2.671272583007812e+02 
2.514433288574219e+02 
2.405038604736328e+02 
2.609282226562500e+02 
2.555640716552734e+02 
2.490053558349609e+02 
2.395653228759766e+02 
2.544050598144531e+02 
2.490686340332031e+02 
2.406826934814453e+02 
2.544566802978516e+02 
2.513246612548828e+02 
2.461135864257812e+02 
2.550671234130859e+02 
2.502920532226562e+02 
2.450895233154297e+02 
2.550620269775391e+02 
2.463430938720703e+02 
2.382233123779297e+02 
2.386898651123047e+02 
2.529434509277344e+02 
2.562500610351562e+02 
2.464366455078125e+02 
2.354082946777344e+02 
2.535189056396484e+02 
2.568837280273438e+02 
2.454825897216797e+02 
2.336849212646484e+02 
2.534235076904297e+02 
2.570988159179688e+02 
2.448522338867188e+02 
2.330291748046875e+02 
2.525753326416016e+02 
2.551922454833984e+02 
2.408591461181641e+02 
2.277697753906250e+02 
2.468954620361328e+02 
2.498910064697266e+02 
2.355068969726562e+02 
2.219863891601562e+02 
2.428627471923828e+02 
2.458584442138672e+02 
2.317124938964844e+02 
2.158914947509766e+02 
2.414888153076172e+02 
2.421789093017578e+02 
2.244492492675781e+02 
2.383989562988281e+02 
2.312176208496094e+02 
2.393052520751953e+02 
2.379484558105469e+02 
2.328745117187500e+02 
2.393647308349609e+02 
2.391242523193359e+02 
2.324852447509766e+02 
2.425092468261719e+02 
2.397964782714844e+02 
2.311950531005859e+02 
2.434945220947266e+02 
2.402058258056641e+02 
2.315351409912109e+02 
2.446674041748047e+02 
2.419681854248047e+02 
2.338827362060547e+02 
2.470325469970703e+02 
2.453452148437500e+02 
2.380109100341797e+02 
2.508136749267578e+02 
2.501817321777344e+02 
2.434878540039062e+02 
2.558301849365234e+02 
2.559924163818359e+02 
2.495877838134766e+02 
2.616799926757812e+02 
2.580206604003906e+02 
2.482527923583984e+02 
2.616432495117188e+02 
2.560409240722656e+02 
2.449576110839844e+02 
2.604015502929688e+02 
2.520850982666016e+02 
2.396664733886719e+02 
2.604743347167969e+02 
2.482860107421875e+02 
2.396510925292969e+02 
2.404773101806641e+02 
2.561299743652344e+02 
2.614966735839844e+02 
2.483107452392578e+02 
2.364599914550781e+02 
2.564710998535156e+02 
2.610272827148438e+02 
2.461811065673828e+02 
2.321585998535156e+02 
2.549011840820312e+02 
2.579050903320312e+02 
2.426602172851562e+02 
2.261920776367188e+02 
2.532180023193359e+02 
2.539194641113281e+02 
2.324025115966797e+02 
2.249827117919922e+02 
2.459041595458984e+02 
2.385739440917969e+02 
2.249023284912109e+02 
2.202198181152344e+02 
2.169739532470703e+02 
2.318412780761719e+02 
2.371287078857422e+02 
2.230911407470703e+02 
2.126901245117188e+02 
2.308170776367188e+02 
2.366369781494141e+02 
2.214718780517578e+02 
2.105691833496094e+02 
2.305621795654297e+02 
2.371772918701172e+02 
2.213475799560547e+02 
2.106943359375000e+02 
2.314427185058594e+02 
2.382996826171875e+02 
2.225946655273438e+02 
2.119890594482422e+02 
2.329996948242188e+02 
2.394111785888672e+02 
2.242253112792969e+02 
2.126572875976562e+02 
2.344521026611328e+02 
2.397762603759766e+02 
2.253365325927734e+02 
2.100529479980469e+02 
2.354740600585938e+02 
2.381191864013672e+02 
2.213090515136719e+02 
2.133681335449219e+02 
2.307616729736328e+02 
2.248657379150391e+02 
2.168513031005859e+02 
2.097046051025391e+02 
2.229861450195312e+02 
2.111893463134766e+02 
2.067297210693359e+02 
2.023615417480469e+02 
2.178794555664062e+02 
2.223765563964844e+02 
2.100203247070312e+02 
1.994342041015625e+02 
2.177263488769531e+02 
2.224905090332031e+02 
2.090212860107422e+02 
1.974254913330078e+02 
2.177813720703125e+02 
2.228560485839844e+02 
2.087444000244141e+02 
1.967796630859375e+02 
2.181960906982422e+02 
2.231725463867188e+02 
2.091825866699219e+02 
1.970660247802734e+02 
2.187787322998047e+02 
2.232031097412109e+02 
2.100902099609375e+02 
1.987082824707031e+02 
2.192818603515625e+02 
2.228540649414062e+02 
2.109394531250000e+02 
1.995776367187500e+02 
2.197199707031250e+02 
2.230256500244141e+02 
2.112350158691406e+02 
1.970094146728516e+02 
2.204484405517578e+02 
2.215425872802734e+02 
2.054657745361328e+02 
2.176287078857422e+02 
2.108739776611328e+02 
2.187642517089844e+02 
2.139629821777344e+02 
2.092804107666016e+02 
2.177483825683594e+02 
2.098945007324219e+02 
2.034340362548828e+02 
2.033104858398438e+02 
2.156670379638672e+02 
2.187102966308594e+02 
2.098164215087891e+02 
2.004031677246094e+02 
2.163238525390625e+02 
2.196136474609375e+02 
2.093476104736328e+02 
1.987511749267578e+02 
2.170316314697266e+02 
2.202445068359375e+02 
2.105258789062500e+02 
1.971876831054688e+02 
2.186148071289062e+02 
2.204751586914062e+02 
2.074018249511719e+02 
2.184094238281250e+02 
2.136180267333984e+02 
2.210659027099609e+02 
2.194565124511719e+02 
2.136566009521484e+02 
2.229377746582031e+02 
2.200849761962891e+02 
2.125819396972656e+02 
2.239219055175781e+02 
2.203598022460938e+02 
2.124774780273438e+02 
2.244385070800781e+02 
2.205941619873047e+02 
2.126316986083984e+02 
2.246030120849609e+02 
2.206366424560547e+02 
2.125520782470703e+02 
2.244262847900391e+02 
2.204641571044922e+02 
2.122999877929688e+02 
2.241024780273438e+02 
2.203103790283203e+02 
2.121779022216797e+02 
2.240049133300781e+02 
2.206154022216797e+02 
2.124508819580078e+02 
2.246615905761719e+02 
2.221544952392578e+02 
2.135319671630859e+02 
2.268197631835938e+02 
2.268183746337891e+02 
2.142150115966797e+02 
2.310520629882812e+02 
2.247413940429688e+02 
2.146329956054688e+02 
2.337601928710938e+02 
2.358602752685547e+02 
2.392836608886719e+02 
2.271771850585938e+02 
2.155808715820312e+02 
2.366261444091797e+02 
2.406820220947266e+02 
2.285260925292969e+02 
2.160892028808594e+02 
2.376104736328125e+02 
2.409584197998047e+02 
2.288854522705078e+02 
2.160471191406250e+02 
2.377116241455078e+02 
2.410662384033203e+02 
2.286949768066406e+02 
2.156420745849609e+02 
2.376868896484375e+02 
2.419719543457031e+02 
2.283191070556641e+02 
2.151347198486328e+02 
2.376444854736328e+02 
2.420757293701172e+02 
2.280157775878906e+02 
2.148214721679688e+02 
2.376519622802734e+02 
2.421109008789062e+02 
2.283013153076172e+02 
2.149636688232422e+02 
2.385896148681641e+02 
2.431567687988281e+02 
2.305265045166016e+02 
2.147393798828125e+02 
2.415881805419922e+02 
2.450972595214844e+02 
2.241650543212891e+02 
2.438612976074219e+02 
2.322407684326172e+02 
2.479691772460938e+02 
2.414625701904297e+02 
2.318646850585938e+02 
2.503021545410156e+02 
2.519830474853516e+02 
2.570826416015625e+02 
2.441777343750000e+02 
2.334571685791016e+02 
2.545131683349609e+02 
2.605688476562500e+02 
2.471153259277344e+02 
2.351932983398438e+02 
2.579873046875000e+02 
2.631191101074219e+02 
2.502037200927734e+02 
2.348479003906250e+02 
2.616353149414062e+02 
2.648231506347656e+02 
2.430481872558594e+02 
2.622762451171875e+02 
2.488604431152344e+02 
2.662352905273438e+02 
2.543456878662109e+02 
2.418880615234375e+02 
2.672021179199219e+02 
2.699132385253906e+02 
2.727215576171875e+02 
2.501290130615234e+02 
2.407095489501953e+02 
2.410476989746094e+02 
2.606386718750000e+02 
2.703922729492188e+02 
2.739914245605469e+02 
2.503525085449219e+02 
2.365253295898438e+02 
2.622850036621094e+02 
2.716463317871094e+02 
2.730183105468750e+02 
2.478294525146484e+02 
2.328589782714844e+02 
2.574051513671875e+02 
2.668863525390625e+02 
2.610080871582031e+02 
2.450071868896484e+02 
2.310852661132812e+02 
2.544161224365234e+02 
2.584234924316406e+02 
2.441322021484375e+02 
2.314342193603516e+02 
2.536909027099609e+02 
2.570899353027344e+02 
2.450109710693359e+02 
2.327187347412109e+02 
2.543298492431641e+02 
2.570632934570312e+02 
2.464150085449219e+02 
2.326993408203125e+02 
2.550894622802734e+02 
2.559360351562500e+02 
2.418949432373047e+02 
2.296978759765625e+02 
2.503621978759766e+02 
2.439859313964844e+02 
2.370433654785156e+02 
2.257591400146484e+02 
2.404806365966797e+02 
2.357068328857422e+02 
2.311289978027344e+02 
2.389080810546875e+02 
2.364015502929688e+02 
2.307847442626953e+02 
2.395184326171875e+02 
2.366810455322266e+02 
2.301524353027344e+02 
2.406479339599609e+02 
2.369634246826172e+02 
2.297197875976562e+02 
2.413342895507812e+02 
2.372736053466797e+02 
2.296975860595703e+02 
2.413311157226562e+02 
2.333657684326172e+02 
2.239069824218750e+02 
2.350638885498047e+02 
2.278343200683594e+02 
2.187424316406250e+02 
2.293970489501953e+02 
2.235735473632812e+02 
2.155473937988281e+02 
2.251134490966797e+02 
2.208226776123047e+02 
2.143227996826172e+02 
2.224166717529297e+02 
2.193994140625000e+02 
2.141552124023438e+02 
2.208490447998047e+02 
2.189658813476562e+02 
2.141436462402344e+02 
2.202547760009766e+02 
2.186756896972656e+02 
2.139692077636719e+02 
2.199708557128906e+02 
2.184473114013672e+02 
2.136131286621094e+02 
2.199019165039062e+02 
2.181498260498047e+02 
2.127595520019531e+02 
2.199724426269531e+02 
2.176617279052734e+02 
2.106726074218750e+02 
2.202508087158203e+02 
2.175708007812500e+02 
2.122115478515625e+02 
2.205258941650391e+02 
2.171631011962891e+02 
2.095694580078125e+02 
2.200527801513672e+02 
2.157416992187500e+02 
2.070302886962891e+02 
2.182176971435547e+02 
2.150843200683594e+02 
2.088838958740234e+02 
2.173412475585938e+02 
2.158622283935547e+02 
2.120465698242188e+02 
2.174143829345703e+02 
2.180785522460938e+02 
2.154261779785156e+02 
2.195147094726562e+02 
2.214766540527344e+02 
2.198507080078125e+02 
2.232260589599609e+02 
2.261063995361328e+02 
2.255308685302734e+02 
2.283215484619141e+02 
2.320268859863281e+02 
2.290653686523438e+02 
2.338057403564453e+02 
2.323773803710938e+02 
2.273358764648438e+02 
2.317551116943359e+02 
2.311812591552734e+02 
2.270008544921875e+02 
2.311207122802734e+02 
2.307465362548828e+02 
2.221199493408203e+02 
2.282337951660156e+02 
2.247036437988281e+02 
2.168346557617188e+02 
2.225678558349609e+02 
2.195217590332031e+02 
2.125935058593750e+02 
2.178805694580078e+02 
2.150706787109375e+02 
2.093039550781250e+02 
2.145609588623047e+02 
2.108392639160156e+02 
2.067042083740234e+02 
2.142554016113281e+02 
2.067561187744141e+02 
2.012401428222656e+02 
1.996924438476562e+02 
2.124755554199219e+02 
2.157865295410156e+02 
2.062073516845703e+02 
1.956919403076172e+02 
2.131646575927734e+02 
2.170565948486328e+02 
2.050359191894531e+02 
1.928454437255859e+02 
2.133251953125000e+02 
2.176468811035156e+02 
2.037194824218750e+02 
1.904116668701172e+02 
2.127449340820312e+02 
2.174705200195312e+02 
2.013077239990234e+02 
1.866740264892578e+02 
2.111869812011719e+02 
2.170109558105469e+02 
1.957929382324219e+02 
1.805721282958984e+02 
2.108300170898438e+02 
2.171831817626953e+02 
1.887785644531250e+02 
1.795201110839844e+02 
1.790450134277344e+02 
2.004448699951172e+02 
2.117142791748047e+02 
2.178504180908203e+02 
1.883348541259766e+02 
1.747651214599609e+02 
2.007875061035156e+02 
2.118721008300781e+02 
2.182577056884766e+02 
1.865342254638672e+02 
1.718717346191406e+02 
2.001411132812500e+02 
2.117666320800781e+02 
2.183972930908203e+02 
1.852313537597656e+02 
1.706885833740234e+02 
1.997620697021484e+02 
2.118104858398438e+02 
2.185340423583984e+02 
1.849304809570312e+02 
1.707454376220703e+02 
1.998988189697266e+02 
2.120367889404297e+02 
2.185834350585938e+02 
1.852857666015625e+02 
1.711453247070312e+02 
2.003044433593750e+02 
2.122831878662109e+02 
2.184412078857422e+02 
1.857804412841797e+02 
1.713355865478516e+02 
2.007846527099609e+02 
2.125773162841797e+02 
2.183753662109375e+02 
1.863047943115234e+02 
1.714340057373047e+02 
2.015431213378906e+02 
2.131884307861328e+02 
2.185366210937500e+02 
1.873181152343750e+02 
1.717640686035156e+02 
2.031818237304688e+02 
2.142279052734375e+02 
2.184806976318359e+02 
1.899301452636719e+02 
1.714703063964844e+02 
2.066106262207031e+02 
2.145661468505859e+02 
2.181202392578125e+02 
1.817259674072266e+02 
2.048030548095703e+02 
1.916375122070312e+02 
2.143105163574219e+02 
2.179860687255859e+02 
2.048822021484375e+02 
1.913833923339844e+02 
2.145532379150391e+02 
2.182708129882812e+02 
2.052971954345703e+02 
1.920969696044922e+02 
2.150239562988281e+02 
2.186632843017578e+02 
2.058284759521484e+02 
1.926475067138672e+02 
2.153447723388672e+02 
2.188187713623047e+02 
2.060311889648438e+02 
1.927145690917969e+02 
2.153049774169922e+02 
2.187120513916016e+02 
2.058610839843750e+02 
1.926129608154297e+02 
2.150457916259766e+02 
2.187641754150391e+02 
2.055597991943359e+02 
1.926293945312500e+02 
2.148271331787109e+02 
2.190887451171875e+02 
2.053068847656250e+02 
1.925835113525391e+02 
2.146988677978516e+02 
2.191910858154297e+02 
2.051369323730469e+02 
1.924959259033203e+02 
2.145762329101562e+02 
2.190264434814453e+02 
2.050182189941406e+02 
1.924426574707031e+02 
2.143760070800781e+02 
2.186474609375000e+02 
2.048202972412109e+02 
1.920586395263672e+02 
2.139935760498047e+02 
2.175710296630859e+02 
2.046278076171875e+02 
1.905514984130859e+02 
2.137215118408203e+02 
2.151828765869141e+02 
2.012489318847656e+02 
1.885149078369141e+02 
2.089828948974609e+02 
2.064231414794922e+02 
2.045647125244141e+02 
1.960544281005859e+02 
2.087071380615234e+02 
2.053716278076172e+02 
1.949134063720703e+02 
2.120100250244141e+02 
2.125920257568359e+02 
2.172020416259766e+02 
2.026495513916016e+02 
2.145478668212891e+02 
2.088687896728516e+02 
2.196380920410156e+02 
2.165615386962891e+02 
2.092135162353516e+02 
2.212867279052734e+02 
2.174924163818359e+02 
2.090315093994141e+02 
2.221630859375000e+02 
2.179474639892578e+02 
2.090644836425781e+02 
2.225743103027344e+02 
2.182530059814453e+02 
2.093275451660156e+02 
2.226584777832031e+02 
2.184764556884766e+02 
2.096433105468750e+02 
2.225816955566406e+02 
2.185685729980469e+02 
2.098182983398438e+02 
2.223992004394531e+02 
2.184318084716797e+02 
2.097420196533203e+02 
2.220186920166016e+02 
2.180386199951172e+02 
2.094422454833984e+02 
2.214398040771484e+02 
2.175711059570312e+02 
2.091305541992188e+02 
2.209675140380859e+02 
2.175078582763672e+02 
2.092034912109375e+02 
2.212382354736328e+02 
2.186975708007812e+02 
2.100079650878906e+02 
2.231552124023438e+02 
2.230022430419922e+02 
2.101732635498047e+02 
2.274357757568359e+02 
2.203859100341797e+02 
2.100032958984375e+02 
2.297031860351562e+02 
2.322196655273438e+02 
2.356487579345703e+02 
2.225745849609375e+02 
2.105326690673828e+02 
2.325827941894531e+02 
2.372802581787109e+02 
2.238641052246094e+02 
2.108643188476562e+02 
2.337238311767578e+02 
2.377002410888672e+02 
2.243128509521484e+02 
2.108603363037109e+02 
2.338609313964844e+02 
2.373899383544922e+02 
2.242076416015625e+02 
2.106302185058594e+02 
2.334701232910156e+02 
2.367161865234375e+02 
2.238439941406250e+02 
2.103419952392578e+02 
2.328983764648438e+02 
2.359896087646484e+02 
2.234418945312500e+02 
2.101274414062500e+02 
2.323513641357422e+02 
2.353778686523438e+02 
2.231092376708984e+02 
2.100457305908203e+02 
2.318906097412109e+02 
2.348776702880859e+02 
2.228707885742188e+02 
2.101105346679688e+02 
2.314936676025391e+02 
2.344157104492188e+02 
2.227307128906250e+02 
2.104421539306641e+02 
2.311327514648438e+02 
2.339753875732422e+02 
2.226747894287109e+02 
2.109532012939453e+02 
2.308145599365234e+02 
2.336399078369141e+02 
2.226228485107422e+02 
2.112326049804688e+02 
2.305923156738281e+02 
2.335712585449219e+02 
2.225211791992188e+02 
2.112076263427734e+02 
2.305591583251953e+02 
2.340277099609375e+02 
2.224062194824219e+02 
2.110691680908203e+02 
2.307320251464844e+02 
2.348944091796875e+02 
2.222974853515625e+02 
2.109054260253906e+02 
2.309378204345703e+02 
2.355615539550781e+02 
2.221692047119141e+02 
2.107829437255859e+02 
2.309889526367188e+02 
2.357790222167969e+02 
2.220272064208984e+02 
2.107487640380859e+02 
2.308927612304688e+02 
2.357333831787109e+02 
2.219242401123047e+02 
2.107868804931641e+02 
2.307690124511719e+02 
2.356104888916016e+02 
2.218894653320312e+02 
2.108199462890625e+02 
2.307048034667969e+02 
2.355363464355469e+02 
2.218988494873047e+02 
2.107846832275391e+02 
2.307112884521484e+02 
2.355393676757812e+02 
2.219080505371094e+02 
2.106728057861328e+02 
2.307484436035156e+02 
2.355763549804688e+02 
2.218855438232422e+02 
2.105013580322266e+02 
2.307725677490234e+02 
2.355854949951172e+02 
2.218462371826172e+02 
2.103475952148438e+02 
2.307780761718750e+02 
2.355436096191406e+02 
2.218643798828125e+02 
2.103766937255859e+02 
2.308145446777344e+02 
2.354808044433594e+02 
2.220518188476562e+02 
2.107156982421875e+02 
2.309716491699219e+02 
2.343696594238281e+02 
2.191681823730469e+02 
2.063502960205078e+02 
2.252511749267578e+02 
2.285479736328125e+02 
2.139129791259766e+02 
2.010976715087891e+02 
2.209655609130859e+02 
2.241073913574219e+02 
2.101310272216797e+02 
1.964156036376953e+02 
2.192835083007812e+02 
2.200988769531250e+02 
2.029177246093750e+02 
2.158360900878906e+02 
2.090388031005859e+02 
2.165513916015625e+02 
2.145781860351562e+02 
2.101791381835938e+02 
2.151605072021484e+02 
2.149465789794922e+02 
2.107684326171875e+02 
2.153717041015625e+02 
2.155686492919922e+02 
2.113159179687500e+02 
2.164826660156250e+02 
2.163535919189453e+02 
2.107374572753906e+02 
2.189871673583984e+02 
2.166452178955078e+02 
2.094371032714844e+02 
2.196270599365234e+02 
2.163377227783203e+02 
2.087985992431641e+02 
2.196067962646484e+02 
2.159624023437500e+02 
2.084009246826172e+02 
2.193447418212891e+02 
2.156575317382812e+02 
2.080861663818359e+02 
2.191205291748047e+02 
2.154138336181641e+02 
2.077031250000000e+02 
2.190247497558594e+02 
2.151380920410156e+02 
2.071324615478516e+02 
2.189965362548828e+02 
2.147937469482422e+02 
2.063701629638672e+02 
2.189843139648438e+02 
2.146587524414062e+02 
2.055281524658203e+02 
2.191671752929688e+02 
2.160946197509766e+02 
2.125166015625000e+02 
2.195818939208984e+02 
2.179120330810547e+02 
2.131191558837891e+02 
2.200327148437500e+02 
2.185050048828125e+02 
2.129012145996094e+02 
2.209889984130859e+02 
2.185215911865234e+02 
2.117716522216797e+02 
2.216919555664062e+02 
2.179862518310547e+02 
2.105758361816406e+02 
2.213555450439453e+02 
2.173219146728516e+02 
2.099395446777344e+02 
2.210395965576172e+02 
2.173498687744141e+02 
2.101573181152344e+02 
2.220773925781250e+02 
2.190417022705078e+02 
2.111626129150391e+02 
2.264586639404297e+02 
2.240231933593750e+02 
2.120566101074219e+02 
2.309414367675781e+02 
2.220228881835938e+02 
2.136651458740234e+02 
2.326907653808594e+02 
2.358766326904297e+02 
2.450473632812500e+02 
2.263683166503906e+02 
2.173499603271484e+02 
2.392364654541016e+02 
2.506808166503906e+02 
2.316179656982422e+02 
2.229379272460938e+02 
2.449596252441406e+02 
2.556504516601562e+02 
2.381215209960938e+02 
2.299145660400391e+02 
2.512151641845703e+02 
2.614048461914062e+02 
2.420643157958984e+02 
2.348051605224609e+02 
2.530666046142578e+02 
2.629085388183594e+02 
2.428773956298828e+02 
2.348121795654297e+02 
2.530017852783203e+02 
2.626798095703125e+02 
2.428933410644531e+02 
2.349099731445312e+02 
2.527865600585938e+02 
2.619049377441406e+02 
2.424367370605469e+02 
2.339874114990234e+02 
2.527065124511719e+02 
2.588137817382812e+02 
2.373221282958984e+02 
2.330467834472656e+02 
2.460113677978516e+02 
2.386968536376953e+02 
2.347230072021484e+02 
2.334179992675781e+02 
2.371351470947266e+02 
2.350533294677734e+02 
2.344738006591797e+02 
2.375240478515625e+02 
2.361453094482422e+02 
2.328186798095703e+02 
2.392170410156250e+02 
2.336117401123047e+02 
2.308358306884766e+02 
2.405838928222656e+02 
2.459059448242188e+02 
2.547157287597656e+02 
2.333396453857422e+02 
2.276750793457031e+02 
2.428827972412109e+02 
2.565461730957031e+02 
2.286034393310547e+02 
2.218655090332031e+02 
2.432231445312500e+02 
2.578446350097656e+02 
2.200260162353516e+02 
2.183407287597656e+02 
2.148347015380859e+02 
2.293086853027344e+02 
2.436772308349609e+02 
2.585975646972656e+02 
2.188617706298828e+02 
2.131865081787109e+02 
2.297527618408203e+02 
2.448391265869141e+02 
2.600314636230469e+02 
2.194919433593750e+02 
2.133265380859375e+02 
2.318707733154297e+02 
2.464335479736328e+02 
2.615897521972656e+02 
2.185434722900391e+02 
2.108059234619141e+02 
2.302146453857422e+02 
2.441666717529297e+02 
2.535006256103516e+02 
2.183236083984375e+02 
2.110969848632812e+02 
2.309262695312500e+02 
2.439172973632812e+02 
2.535559692382812e+02 
2.202919311523438e+02 
2.125550079345703e+02 
2.333776245117188e+02 
2.455285644531250e+02 
2.525516052246094e+02 
2.227070770263672e+02 
2.127205352783203e+02 
2.378206024169922e+02 
2.468659057617188e+02 
2.495364227294922e+02 
2.152313690185547e+02 
2.326991729736328e+02 
2.225151519775391e+02 
2.429876403808594e+02 
2.370967102050781e+02 
2.313973388671875e+02 
2.261507263183594e+02 
2.357427978515625e+02 
2.323289184570312e+02 
2.290220336914062e+02 
2.356702728271484e+02 
2.344518127441406e+02 
2.315024261474609e+02 
2.375184631347656e+02 
2.362003021240234e+02 
2.315834960937500e+02 
2.377998199462891e+02 
2.360454254150391e+02 
2.307592315673828e+02 
2.377531280517578e+02 
2.353904724121094e+02 
2.284490966796875e+02 
2.377633514404297e+02 
2.350509796142578e+02 
2.297772674560547e+02 
2.379253234863281e+02 
2.346924438476562e+02 
2.274259643554688e+02 
2.379777679443359e+02 
2.338414001464844e+02 
2.250205993652344e+02 
2.377060699462891e+02 
2.307653656005859e+02 
2.220642852783203e+02 
2.355143432617188e+02 
2.294403839111328e+02 
2.213760375976562e+02 
2.349052734375000e+02 
2.295999603271484e+02 
2.201011657714844e+02 
2.315272674560547e+02 
2.242279968261719e+02 
2.150482330322266e+02 
2.266160125732422e+02 
2.201979827880859e+02 
2.113259277343750e+02 
2.231189727783203e+02 
2.176198730468750e+02 
2.091057434082031e+02 
2.212016296386719e+02 
2.166777343750000e+02 
2.085946044921875e+02 
2.209838867187500e+02 
2.170740203857422e+02 
2.089428253173828e+02 
2.215382232666016e+02 
2.174364013671875e+02 
2.090503692626953e+02 
2.217889251708984e+02 
2.171554260253906e+02 
2.083811340332031e+02 
2.212260131835938e+02 
2.155102996826172e+02 
2.062461242675781e+02 
2.195019073486328e+02 
2.114133605957031e+02 
2.022573547363281e+02 
2.179040985107422e+02 
2.070557708740234e+02 
1.989548339843750e+02 
1.982810516357422e+02 
2.142314453125000e+02 
2.163932952880859e+02 
2.032805328369141e+02 
1.941067657470703e+02 
2.112804412841797e+02 
2.061968994140625e+02 
2.000902099609375e+02 
1.913270416259766e+02 
2.057421264648438e+02 
1.987014923095703e+02 
1.898601989746094e+02 
2.050216522216797e+02 
1.989206542968750e+02 
1.899683380126953e+02 
2.072682800292969e+02 
2.002234649658203e+02 
1.909127807617188e+02 
2.089411315917969e+02 
2.013957214355469e+02 
1.919008483886719e+02 
2.095763549804688e+02 
2.021565246582031e+02 
1.927212371826172e+02 
2.081738433837891e+02 
2.043408050537109e+02 
1.926537322998047e+02 
2.103551940917969e+02 
2.011016693115234e+02 
1.935485229492188e+02 
2.086912384033203e+02 
2.116265716552734e+02 
2.139019012451172e+02 
2.033214874267578e+02 
1.961929168701172e+02 
2.115905761718750e+02 
2.162429656982422e+02 
2.060930938720703e+02 
1.967516632080078e+02 
2.128661499023438e+02 
2.167648315429688e+02 
2.048630523681641e+02 
1.954101104736328e+02 
2.124026489257812e+02 
2.174544830322266e+02 
2.045030212402344e+02 
1.945236816406250e+02 
2.128374023437500e+02 
2.180001220703125e+02 
2.036745147705078e+02 
1.903916015625000e+02 
2.096743164062500e+02 
2.142015991210938e+02 
1.963738403320312e+02 
1.820599822998047e+02 
2.072940368652344e+02 
2.101622467041016e+02 
1.874530792236328e+02 
2.030400390625000e+02 
1.917346191406250e+02 
2.072683258056641e+02 
2.040071563720703e+02 
1.964635620117188e+02 
2.076802062988281e+02 
2.026221618652344e+02 
1.957557525634766e+02 
2.092166900634766e+02 
2.108987579345703e+02 
2.140213775634766e+02 
2.042362823486328e+02 
1.953650665283203e+02 
2.119422607421875e+02 
2.163760070800781e+02 
2.051353149414062e+02 
1.945166931152344e+02 
2.138658599853516e+02 
2.194498596191406e+02 
2.060260009765625e+02 
1.945727386474609e+02 
2.143866119384766e+02 
2.194869079589844e+02 
2.032686462402344e+02 
1.889480285644531e+02 
2.136748199462891e+02 
2.153894653320312e+02 
1.936446228027344e+02 
2.064404754638672e+02 
1.961981658935547e+02 
2.086951293945312e+02 
1.975511932373047e+02 
1.889803466796875e+02 
2.041253509521484e+02 
1.909280548095703e+02 
1.831484832763672e+02 
1.818025054931641e+02 
1.987656250000000e+02 
2.012779846191406e+02 
1.868257598876953e+02 
1.774851989746094e+02 
1.948377685546875e+02 
1.894781341552734e+02 
1.833072662353516e+02 
1.751280212402344e+02 
1.863990020751953e+02 
1.812464447021484e+02 
1.744290924072266e+02 
1.847172851562500e+02 
1.804104766845703e+02 
1.745171508789062e+02 
1.839467773437500e+02 
1.801881866455078e+02 
1.747018432617188e+02 
1.836553955078125e+02 
1.802319335937500e+02 
1.749147949218750e+02 
1.837839050292969e+02 
1.807014160156250e+02 
1.754642486572266e+02 
1.846580505371094e+02 
1.821942901611328e+02 
1.765597381591797e+02 
1.869396362304688e+02 
1.859544067382812e+02 
1.768957061767578e+02 
1.913274688720703e+02 
1.836249847412109e+02 
1.766420440673828e+02 
1.909278717041016e+02 
1.936466522216797e+02 
1.963107147216797e+02 
1.853085479736328e+02 
1.765562591552734e+02 
1.934928131103516e+02 
1.982446441650391e+02 
1.866690216064453e+02 
1.774381103515625e+02 
1.954328918457031e+02 
1.999009246826172e+02 
1.888440093994141e+02 
1.797225646972656e+02 
1.979521179199219e+02 
2.021653900146484e+02 
1.922859344482422e+02 
1.843603515625000e+02 
2.015704345703125e+02 
1.933569183349609e+02 
1.915666961669922e+02 
1.809218444824219e+02 
2.305097808837891e+02 
2.244226379394531e+02 
1.878240051269531e+02 
1.782373046875000e+02 
2.305276336669922e+02 
2.245345916748047e+02 
1.826112365722656e+02 
1.749729461669922e+02 
2.307361755371094e+02 
2.247813720703125e+02 
1.816514892578125e+02 
1.730639801025391e+02 
1.710309600830078e+02 
2.311929168701172e+02 
2.252988433837891e+02 
1.762234497070312e+02 
1.670205383300781e+02 
2.319360504150391e+02 
2.260132141113281e+02 
1.731221618652344e+02 
1.646186523437500e+02 
2.328532714843750e+02 
2.266049804687500e+02 
1.721111450195312e+02 
1.640854492187500e+02 
2.335228424072266e+02 
2.266504974365234e+02 
1.726017456054688e+02 
1.647187500000000e+02 
2.331838836669922e+02 
2.254721527099609e+02 
1.736267852783203e+02 
1.656201171875000e+02 
2.307303924560547e+02 
2.222865447998047e+02 
1.739854736328125e+02 
1.662568359375000e+02 
2.244343872070312e+02 
2.176363677978516e+02 
1.741889648437500e+02 
1.666101074218750e+02 
2.191494140625000e+02 
2.136450195312500e+02 
2.127519531250000e+02 
1.744677734375000e+02 
1.669143066406250e+02 
2.152177734375000e+02 
2.079572753906250e+02 
1.749643554687500e+02 
1.673288574218750e+02 
2.135812988281250e+02 
2.095261230468750e+02 
1.756530761718750e+02 
1.677885742187500e+02 
2.130991210937500e+02 
2.076059570312500e+02 
1.762254486083984e+02 
1.681449127197266e+02 
2.121371459960938e+02 
2.060811767578125e+02 
1.761982116699219e+02 
1.687465820312500e+02 
2.104834136962891e+02 
2.044863739013672e+02 
1.755722656250000e+02 
1.686755676269531e+02 
2.076547546386719e+02 
2.020794219970703e+02 
1.749461059570312e+02 
1.689730072021484e+02 
1.992884674072266e+02 
1.742451934814453e+02 
1.706325378417969e+02 
1.980404815673828e+02 
1.783344421386719e+02 
1.853603363037109e+02 
1.993257141113281e+02 
1.854739990234375e+02 
2.016148834228516e+02 
1.830508117675781e+02 
2.117191314697266e+02 
2.097431030273438e+02 
1.813322143554688e+02 
2.144196166992188e+02 
2.117993164062500e+02 
1.814333190917969e+02 
2.153460998535156e+02 
2.103818054199219e+02 
1.860435485839844e+02 
2.151894226074219e+02 
2.108759307861328e+02 
1.885349578857422e+02 
2.136351623535156e+02 
2.071443176269531e+02 
1.886650848388672e+02 
2.101468200683594e+02 
2.033050994873047e+02 
1.884998474121094e+02 
1.993458099365234e+02 
1.899346923828125e+02 
1.973094024658203e+02 
1.932434234619141e+02 
1.992870178222656e+02 
1.983274536132812e+02 
2.042608947753906e+02 
2.044571533203125e+02 
2.118957366943359e+02 
2.050510406494141e+02 
2.192528991699219e+02 
2.041143341064453e+02 
2.312602844238281e+02 
2.305042419433594e+02 
2.000622406005859e+02 
2.375881958007812e+02 
2.441732177734375e+02 
2.172889556884766e+02 
2.080230865478516e+02 
2.483591461181641e+02 
2.180868835449219e+02 
2.253773193359375e+02 
2.554825897216797e+02 
2.589635925292969e+02 
2.229042358398438e+02 
2.596206054687500e+02 
2.204790496826172e+02 
2.597963256835938e+02 
2.407134399414062e+02 
2.256659698486328e+02 
2.596172180175781e+02 
2.381130218505859e+02 
2.249161682128906e+02 
2.598107604980469e+02 
2.373094940185547e+02 
2.247444458007812e+02 
2.611455993652344e+02 
2.371084594726562e+02 
2.246764984130859e+02 
2.645773010253906e+02 
2.370561676025391e+02 
2.245559692382812e+02 
2.701830139160156e+02 
2.701274719238281e+02 
2.724993286132812e+02 
2.370062866210938e+02 
2.244033966064453e+02 
2.732770385742188e+02 
2.732130432128906e+02 
2.369562835693359e+02 
2.243014831542969e+02 
2.744071350097656e+02 
2.739613952636719e+02 
2.369325561523438e+02 
2.243058624267578e+02 
2.746388854980469e+02 
2.739740600585938e+02 
2.369351654052734e+02 
2.244342803955078e+02 
2.740715942382812e+02 
2.732486267089844e+02 
2.370068054199219e+02 
2.247247467041016e+02 
2.730736694335938e+02 
2.715587158203125e+02 
2.373500518798828e+02 
2.252889862060547e+02 
2.688259887695312e+02 
2.655020446777344e+02 
2.390664978027344e+02 
2.271363525390625e+02 
2.629174194335938e+02 
2.423336791992188e+02 
2.304072418212891e+02 
2.637771606445312e+02 
2.465950927734375e+02 
2.345330047607422e+02 
2.671156311035156e+02 
2.511467590332031e+02 
2.388900146484375e+02 
2.713992919921875e+02 
2.504192352294922e+02 
2.394309539794922e+02 
2.736172790527344e+02 
2.479174041748047e+02 
2.375403594970703e+02 
2.702977600097656e+02 
2.461329345703125e+02 
2.388403015136719e+02 
2.610673217773438e+02 
2.694969177246094e+02 
2.657563781738281e+02 
2.647821960449219e+02 
2.549562835693359e+02 
2.422668609619141e+02 
2.345057373046875e+02 
2.316353912353516e+02 
2.696296997070312e+02 
2.654847717285156e+02 
2.674106750488281e+02 
2.359671630859375e+02 
2.268300933837891e+02 
2.681274719238281e+02 
2.634368286132812e+02 
2.319279937744141e+02 
2.224043273925781e+02 
2.654259948730469e+02 
2.606169128417969e+02 
2.298003540039062e+02 
2.219378356933594e+02 
2.571145019531250e+02 
2.292938690185547e+02 
2.200924377441406e+02 
2.548555145263672e+02 
2.292936248779297e+02 
2.204529418945312e+02 
2.532772827148438e+02 
2.311082305908203e+02 
2.208600463867188e+02 
2.430931091308594e+02 
2.519770050048828e+02 
2.468038787841797e+02 
2.442246856689453e+02 
2.386595916748047e+02 
2.328251495361328e+02 
2.226787109375000e+02 
2.430931091308594e+02 
2.532620849609375e+02 
2.446804809570312e+02 
2.252801513671875e+02 
2.549458160400391e+02 
2.488701477050781e+02 
2.499243927001953e+02 
2.223013305664062e+02 
2.553704071044922e+02 
2.497722015380859e+02 
2.211417846679688e+02 
2.557606048583984e+02 
2.501567687988281e+02 
2.208041839599609e+02 
2.541451873779297e+02 
2.495392303466797e+02 
2.154655761718750e+02 
2.484005737304688e+02 
2.430410156250000e+02 
2.094870758056641e+02 
2.431549377441406e+02 
2.369836425781250e+02 
2.045762176513672e+02 
2.375650787353516e+02 
2.314081573486328e+02 
2.175263061523438e+02 
2.062625885009766e+02 
2.258349914550781e+02 
2.338589019775391e+02 
2.268356475830078e+02 
2.315946350097656e+02 
2.173558502197266e+02 
2.052501220703125e+02 
2.250872039794922e+02 
2.342293701171875e+02 
2.266781616210938e+02 
2.195768890380859e+02 
2.055250549316406e+02 
2.347330932617188e+02 
2.258722381591797e+02 
2.412926177978516e+02 
2.185628967285156e+02 
2.053406219482422e+02 
2.420509643554688e+02 
2.192727966308594e+02 
2.063365936279297e+02 
2.432652587890625e+02 
2.220556945800781e+02 
2.093405151367188e+02 
2.457271881103516e+02 
2.266035614013672e+02 
2.140828399658203e+02 
2.494912567138672e+02 
2.323594818115234e+02 
2.199557647705078e+02 
2.544239349365234e+02 
2.372633514404297e+02 
2.244472351074219e+02 
2.603212890625000e+02 
2.353619079589844e+02 
2.224694366455078e+02 
2.603478088378906e+02 
2.316300048828125e+02 
2.191087799072266e+02 
2.604107666015625e+02 
2.269800872802734e+02 
2.147541503906250e+02 
2.610288696289062e+02 
2.282085418701172e+02 
2.184225921630859e+02 
2.163039855957031e+02 
2.613771362304688e+02 
2.232895812988281e+02 
2.136137847900391e+02 
2.601063842773438e+02 
2.189282073974609e+02 
2.108434600830078e+02 
2.559661865234375e+02 
2.146003417968750e+02 
2.080351409912109e+02 
2.494127960205078e+02 
2.489114532470703e+02 
2.424139251708984e+02 
2.114846954345703e+02 
2.035664062500000e+02 
2.275262451171875e+02 
2.397570190429688e+02 
2.363200531005859e+02 
2.324627838134766e+02 
2.201673889160156e+02 
2.075068511962891e+02 
2.015545196533203e+02 
1.984784698486328e+02 
2.386394653320312e+02 
2.372795867919922e+02 
2.357952117919922e+02 
2.023237762451172e+02 
1.950742187500000e+02 
2.392306060791016e+02 
2.395408020019531e+02 
2.005277557373047e+02 
1.935045471191406e+02 
2.402525939941406e+02 
2.400636291503906e+02 
2.008647003173828e+02 
1.938016052246094e+02 
2.407185363769531e+02 
2.380074310302734e+02 
2.017532196044922e+02 
1.941356964111328e+02 
2.407958374023438e+02 
2.382830200195312e+02 
2.010416564941406e+02 
1.916010437011719e+02 
2.395365600585938e+02 
2.343031311035156e+02 
1.983181762695312e+02 
1.907835693359375e+02 
2.357087554931641e+02 
2.275851593017578e+02 
1.999295043945312e+02 
2.062235260009766e+02 
2.254835052490234e+02 
2.041841430664062e+02 
2.223377532958984e+02 
1.961091308593750e+02 
1.924564208984375e+02 
2.221937713623047e+02 
1.874952392578125e+02 
2.226155395507812e+02 
1.848442077636719e+02 
2.228572692871094e+02 
1.838948822021484e+02 
2.227193603515625e+02 
1.828298645019531e+02 
2.219039154052734e+02 
1.896212463378906e+02 
2.199261016845703e+02 
1.879286651611328e+02 
2.209331817626953e+02 
2.154234619140625e+02 
2.157585754394531e+02 
1.855792083740234e+02 
2.178580017089844e+02 
2.118641662597656e+02 
1.996878051757812e+02 
1.900919647216797e+02 
2.071440124511719e+02 
2.148686065673828e+02 
2.083919982910156e+02 
2.127148895263672e+02 
1.995635681152344e+02 
1.916259918212891e+02 
2.071440124511719e+02 
2.160521087646484e+02 
2.084387359619141e+02 
1.930025177001953e+02 
2.177576751708984e+02 
2.126178131103516e+02 
2.132327117919922e+02 
1.900285797119141e+02 
2.183769226074219e+02 
2.136766510009766e+02 
1.882354888916016e+02 
2.185684204101562e+02 
2.135725708007812e+02 
1.866914367675781e+02 
2.180559387207031e+02 
2.126718750000000e+02 
2.030605621337891e+02 
1.908805084228516e+02 
2.124766845703125e+02 
2.180202178955078e+02 
2.125014343261719e+02 
2.153801269531250e+02 
2.029819641113281e+02 
1.910041656494141e+02 
2.184393310546875e+02 
2.093343658447266e+02 
2.227511901855469e+02 
2.020286560058594e+02 
1.918473510742188e+02 
2.234387664794922e+02 
2.023093566894531e+02 
1.927549743652344e+02 
2.237938385009766e+02 
2.024653167724609e+02 
1.925756988525391e+02 
2.236806640625000e+02 
2.019282989501953e+02 
1.901342773437500e+02 
2.231753692626953e+02 
2.015946044921875e+02 
1.919422760009766e+02 
2.226783294677734e+02 
2.012548370361328e+02 
1.890687561035156e+02 
2.225179748535156e+02 
2.005933227539062e+02 
1.873594512939453e+02 
2.230119476318359e+02 
2.004136505126953e+02 
1.866689147949219e+02 
2.242341156005859e+02 
2.005440216064453e+02 
1.865670471191406e+02 
2.248229827880859e+02 
2.009397125244141e+02 
1.867516326904297e+02 
2.378320312500000e+02 
2.294738769531250e+02 
2.013912048339844e+02 
1.870007781982422e+02 
2.380341491699219e+02 
2.298259124755859e+02 
2.015594024658203e+02 
1.870822753906250e+02 
2.378849639892578e+02 
2.297981262207031e+02 
2.013668670654297e+02 
1.869305267333984e+02 
2.371133270263672e+02 
2.304792938232422e+02 
2.009391784667969e+02 
1.866481475830078e+02 
2.382800445556641e+02 
2.413439636230469e+02 
2.005020904541016e+02 
1.864232635498047e+02 
2.403760223388672e+02 
2.002644958496094e+02 
1.864089508056641e+02 
2.405846099853516e+02 
2.002304077148438e+02 
1.866664428710938e+02 
2.416666717529297e+02 
2.005618438720703e+02 
1.869823913574219e+02 
2.437455444335938e+02 
1.954497985839844e+02 
2.181364288330078e+02 
2.046680755615234e+02 
2.480157318115234e+02 
2.189899902343750e+02 
2.057780151367188e+02 
2.553081817626953e+02 
2.588887329101562e+02 
2.204194030761719e+02 
2.074657287597656e+02 
2.600855407714844e+02 
2.214311370849609e+02 
2.086530609130859e+02 
2.614960937500000e+02 
2.208442687988281e+02 
2.084276733398438e+02 
2.621054687500000e+02 
2.150645751953125e+02 
2.345333099365234e+02 
2.206060028076172e+02 
2.607038269042969e+02 
2.277710418701172e+02 
2.149120178222656e+02 
2.695856018066406e+02 
2.606471862792969e+02 
2.273491210937500e+02 
2.140613250732422e+02 
2.133015289306641e+02 
2.662654113769531e+02 
2.592166748046875e+02 
2.588212280273438e+02 
2.715597534179688e+02 
2.216144561767578e+02 
2.075963592529297e+02 
2.646954956054688e+02 
2.535864105224609e+02 
2.692823791503906e+02 
2.179926605224609e+02 
2.043021850585938e+02 
2.608484497070312e+02 
2.486441040039062e+02 
2.168766326904297e+02 
2.033994903564453e+02 
2.551201477050781e+02 
2.457646789550781e+02 
2.175867156982422e+02 
2.038571929931641e+02 
2.537146759033203e+02 
2.453240509033203e+02 
2.185607757568359e+02 
2.044484252929688e+02 
2.534689025878906e+02 
2.456053924560547e+02 
2.184912414550781e+02 
2.043417663574219e+02 
2.521357879638672e+02 
2.452655639648438e+02 
2.166341552734375e+02 
2.035816345214844e+02 
2.431804656982422e+02 
2.142031555175781e+02 
2.089960632324219e+02 
2.382842864990234e+02 
2.182533874511719e+02 
2.245559387207031e+02 
2.369694366455078e+02 
2.231261596679688e+02 
2.404945526123047e+02 
2.210388336181641e+02 
2.413863067626953e+02 
2.200437164306641e+02 
2.421162109375000e+02 
2.197874145507812e+02 
2.408260040283203e+02 
2.136040191650391e+02 
2.340150909423828e+02 
2.079289093017578e+02 
2.261944122314453e+02 
2.074715118408203e+02 
2.226260528564453e+02 
2.077445678710938e+02 
2.192640380859375e+02 
2.080036315917969e+02 
2.178097076416016e+02 
2.080145568847656e+02 
2.173308563232422e+02 
2.078554992675781e+02 
2.172366638183594e+02 
2.074000396728516e+02 
2.174240417480469e+02 
2.061799163818359e+02 
2.179414978027344e+02 
2.029251708984375e+02 
2.189288635253906e+02 
2.029818267822266e+02 
1.946010437011719e+02 
1.936306304931641e+02 
2.198047332763672e+02 
1.993773193359375e+02 
1.897389068603516e+02 
2.192305145263672e+02 
1.959258728027344e+02 
1.869680023193359e+02 
2.161134796142578e+02 
1.941188659667969e+02 
1.857876586914062e+02 
2.038623046875000e+02 
2.132334442138672e+02 
2.094570007324219e+02 
2.051558074951172e+02 
2.018893890380859e+02 
1.942498321533203e+02 
1.865772552490234e+02 
2.046876983642578e+02 
2.135424804687500e+02 
2.034372863769531e+02 
1.958859100341797e+02 
1.885780334472656e+02 
2.071440124511719e+02 
2.164307708740234e+02 
2.038163909912109e+02 
1.994392242431641e+02 
1.941967315673828e+02 
2.111745147705078e+02 
2.209176483154297e+02 
2.062383270263672e+02 
2.040929870605469e+02 
1.969857177734375e+02 
2.166911621093750e+02 
2.268182525634766e+02 
2.107175750732422e+02 
2.096718292236328e+02 
2.005762786865234e+02 
2.220708160400391e+02 
2.286517486572266e+02 
2.168496551513672e+02 
2.106721343994141e+02 
1.999849853515625e+02 
2.213102722167969e+02 
2.272105865478516e+02 
2.190525360107422e+02 
2.097340698242188e+02 
1.998176574707031e+02 
2.205471496582031e+02 
2.270470886230469e+02 
2.190738830566406e+02 
2.096418914794922e+02 
1.976262817382812e+02 
2.166909942626953e+02 
2.209946746826172e+02 
2.169692382812500e+02 
2.032894744873047e+02 
1.908254852294922e+02 
2.111743927001953e+02 
2.159941101074219e+02 
2.082357330322266e+02 
1.987246246337891e+02 
1.890532989501953e+02 
2.071440124511719e+02 
2.124193115234375e+02 
2.046143951416016e+02 
1.957229766845703e+02 
1.875354919433594e+02 
2.046876373291016e+02 
2.110208282470703e+02 
2.013259429931641e+02 
1.921319885253906e+02 
1.846481170654297e+02 
2.038623046875000e+02 
2.127727050781250e+02 
2.027939605712891e+02 
1.883893127441406e+02 
1.778584747314453e+02 
1.753591613769531e+02 
2.148406982421875e+02 
2.083061065673828e+02 
2.095029907226562e+02 
1.827399139404297e+02 
1.706703186035156e+02 
2.158531341552734e+02 
2.098291320800781e+02 
1.795729370117188e+02 
1.688211669921875e+02 
2.164219207763672e+02 
2.098870391845703e+02 
1.771354827880859e+02 
1.675123901367188e+02 
2.161709442138672e+02 
2.090662231445312e+02 
1.734739990234375e+02 
1.643454437255859e+02 
2.157274780273438e+02 
2.075254364013672e+02 
1.680835266113281e+02 
1.583791198730469e+02 
2.168438873291016e+02 
2.137215118408203e+02 
1.673900909423828e+02 
1.597746124267578e+02 
1.579579925537109e+02 
2.183721618652344e+02 
2.136413421630859e+02 
1.625775451660156e+02 
1.548306579589844e+02 
2.186774139404297e+02 
2.135003051757812e+02 
1.602103424072266e+02 
1.535631103515625e+02 
2.187850036621094e+02 
2.134894409179688e+02 
1.597135925292969e+02 
1.537001953125000e+02 
2.187671051025391e+02 
2.130507354736328e+02 
1.600000915527344e+02 
1.537444915771484e+02 
2.183242340087891e+02 
2.116206970214844e+02 
1.598297119140625e+02 
1.517200622558594e+02 
2.174468841552734e+02 
2.090421752929688e+02 
1.592793426513672e+02 
1.516206054687500e+02 
2.173510742187500e+02 
2.123212280273438e+02 
1.586233062744141e+02 
1.495132293701172e+02 
2.172667846679688e+02 
2.100746307373047e+02 
1.579238891601562e+02 
1.483401031494141e+02 
2.162107849121094e+02 
2.082125396728516e+02 
1.580244598388672e+02 
1.477982025146484e+02 
2.153630065917969e+02 
2.069795379638672e+02 
1.538373260498047e+02 
1.755060424804688e+02 
1.623138122558594e+02 
2.151164093017578e+02 
2.066237487792969e+02 
1.766816558837891e+02 
1.636870117187500e+02 
2.153614654541016e+02 
2.068454132080078e+02 
1.776706085205078e+02 
1.644516296386719e+02 
2.156762084960938e+02 
2.071293792724609e+02 
1.780590820312500e+02 
1.643853454589844e+02 
2.157454071044922e+02 
2.070941009521484e+02 
1.778434600830078e+02 
1.626800079345703e+02 
2.157259674072266e+02 
2.064456329345703e+02 
1.785531005859375e+02 
1.687042694091797e+02 
2.170118408203125e+02 
2.131603546142578e+02 
1.794217376708984e+02 
1.678003997802734e+02 
2.182672882080078e+02 
2.123009948730469e+02 
1.792978057861328e+02 
1.676296997070312e+02 
2.179190521240234e+02 
2.103291473388672e+02 
1.794105987548828e+02 
1.686529235839844e+02 
2.178988647460938e+02 
2.135057983398438e+02 
1.796287994384766e+02 
1.697218322753906e+02 
2.174093170166016e+02 
2.111353454589844e+02 
1.791373748779297e+02 
1.692290039062500e+02 
2.151863861083984e+02 
2.082868347167969e+02 
1.775642242431641e+02 
1.676912078857422e+02 
2.119871368408203e+02 
2.055327911376953e+02 
1.750912628173828e+02 
1.681755523681641e+02 
2.042177734375000e+02 
1.785053253173828e+02 
1.868302154541016e+02 
2.032622528076172e+02 
1.863928680419922e+02 
2.141613769531250e+02 
2.087784881591797e+02 
2.004485778808594e+02 
1.883716430664062e+02 
2.164622039794922e+02 
2.200696716308594e+02 
1.983187561035156e+02 
1.858406677246094e+02 
2.210087585449219e+02 
1.973377075195312e+02 
1.847706146240234e+02 
2.217074737548828e+02 
1.971468353271484e+02 
1.844537963867188e+02 
2.217503204345703e+02 
1.973666229248047e+02 
1.845107116699219e+02 
2.213845520019531e+02 
1.976715087890625e+02 
1.846173553466797e+02 
2.210760498046875e+02 
1.978718261718750e+02 
1.848627166748047e+02 
2.208775329589844e+02 
1.979200592041016e+02 
1.852688140869141e+02 
2.204309844970703e+02 
1.977920837402344e+02 
1.854159393310547e+02 
2.197487487792969e+02 
1.975439453125000e+02 
1.851905212402344e+02 
2.191556854248047e+02 
1.973387145996094e+02 
1.847518463134766e+02 
2.192259063720703e+02 
1.970746917724609e+02 
1.841837463378906e+02 
2.203015747070312e+02 
1.966608123779297e+02 
1.836318511962891e+02 
2.208929443359375e+02 
1.963917541503906e+02 
1.832146759033203e+02 
2.344815826416016e+02 
2.258538513183594e+02 
1.963124847412109e+02 
1.828968963623047e+02 
2.349360351562500e+02 
2.264933624267578e+02 
1.961936950683594e+02 
1.826006622314453e+02 
2.349141540527344e+02 
2.266458282470703e+02 
1.959762420654297e+02 
1.823484649658203e+02 
2.343969879150391e+02 
2.263173522949219e+02 
1.957377624511719e+02 
1.822676391601562e+02 
2.336601104736328e+02 
2.258685913085938e+02 
1.956103820800781e+02 
1.825058441162109e+02 
2.330308837890625e+02 
2.258510437011719e+02 
1.956872558593750e+02 
1.830796508789062e+02 
2.326358032226562e+02 
2.261597442626953e+02 
1.959434661865234e+02 
1.836503448486328e+02 
2.323401184082031e+02 
2.263432769775391e+02 
1.962890777587891e+02 
1.831236572265625e+02 
2.320094146728516e+02 
2.263016204833984e+02 
1.976483154296875e+02 
1.889000854492188e+02 
2.316773986816406e+02 
2.261830139160156e+02 
1.990208129882812e+02 
1.887037963867188e+02 
2.314806213378906e+02 
2.259928436279297e+02 
1.992785186767578e+02 
1.889462738037109e+02 
2.316126098632812e+02 
2.252583465576172e+02 
1.993198699951172e+02 
1.890760803222656e+02 
2.330980529785156e+02 
2.303356475830078e+02 
1.992762451171875e+02 
1.891753540039062e+02 
2.349103240966797e+02 
2.309396362304688e+02 
1.992581024169922e+02 
1.893759460449219e+02 
2.356629333496094e+02 
2.316861114501953e+02 
1.993452606201172e+02 
1.896883087158203e+02 
2.359492340087891e+02 
2.319803161621094e+02 
1.995124206542969e+02 
1.899319610595703e+02 
2.359283752441406e+02 
2.319471435546875e+02 
1.996172332763672e+02 
1.898130035400391e+02 
2.358081970214844e+02 
2.318253936767578e+02 
1.995160980224609e+02 
1.892076416015625e+02 
2.357314910888672e+02 
2.317554321289062e+02 
1.992846069335938e+02 
1.889469451904297e+02 
2.357268981933594e+02 
2.317468872070312e+02 
1.990035400390625e+02 
1.886002044677734e+02 
2.357383117675781e+02 
2.317294464111328e+02 
1.985907287597656e+02 
1.876216125488281e+02 
2.356921844482422e+02 
2.316141967773438e+02 
1.982204437255859e+02 
1.869184265136719e+02 
2.355467224121094e+02 
2.313542938232422e+02 
1.982067871093750e+02 
1.867719726562500e+02 
2.353201293945312e+02 
2.309829101562500e+02 
1.986136779785156e+02 
1.871398925781250e+02 
2.340832672119141e+02 
2.305230712890625e+02 
1.940977630615234e+02 
1.833662872314453e+02 
2.278122406005859e+02 
2.238088073730469e+02 
1.884310150146484e+02 
1.770291595458984e+02 
2.223408203125000e+02 
2.182122192382812e+02 
1.835631866455078e+02 
1.711030273437500e+02 
2.167776184082031e+02 
2.140745849609375e+02 
1.780971374511719e+02 
1.940131835937500e+02 
1.842934265136719e+02 
2.046876983642578e+02 
2.117008209228516e+02 
2.103980712890625e+02 
2.118358001708984e+02 
1.938468933105469e+02 
1.840195159912109e+02 
2.038623046875000e+02 
2.109279632568359e+02 
2.078752288818359e+02 
1.944966735839844e+02 
1.849962768554688e+02 
2.038623046875000e+02 
2.112071228027344e+02 
2.082260284423828e+02 
1.969123535156250e+02 
1.862759246826172e+02 
2.038623046875000e+02 
2.120966949462891e+02 
2.110531158447266e+02 
1.994578552246094e+02 
1.866273193359375e+02 
2.137679290771484e+02 
2.049678344726562e+02 
2.186033935546875e+02 
1.985194091796875e+02 
1.861614990234375e+02 
2.195857238769531e+02 
1.979936218261719e+02 
1.856729888916016e+02 
2.197492370605469e+02 
1.976109008789062e+02 
1.853286437988281e+02 
2.195700683593750e+02 
1.972557525634766e+02 
1.851651458740234e+02 
2.194699859619141e+02 
1.968133087158203e+02 
1.851651458740234e+02 
2.195766906738281e+02 
1.961886749267578e+02 
1.851878051757812e+02 
2.197154846191406e+02 
1.952724914550781e+02 
1.851773376464844e+02 
2.195531005859375e+02 
1.934553680419922e+02 
1.862700805664062e+02 
2.188524169921875e+02 
1.966666564941406e+02 
2.055346374511719e+02 
2.178849792480469e+02 
2.064058990478516e+02 
2.176304931640625e+02 
2.044758453369141e+02 
2.214012145996094e+02 
2.021005401611328e+02 
2.216365814208984e+02 
2.008477325439453e+02 
2.212537384033203e+02 
2.004704589843750e+02 
2.212958221435547e+02 
2.006551971435547e+02 
2.232313385009766e+02 
2.007913208007812e+02 
2.288371276855469e+02 
2.015135650634766e+02 
2.344409637451172e+02 
2.371185150146484e+02 
2.429569396972656e+02 
2.036066131591797e+02 
2.540718688964844e+02 
2.514721527099609e+02 
2.563055114746094e+02 
2.075115203857422e+02 
2.578083190917969e+02 
2.584028625488281e+02 
2.139648742675781e+02 
2.619745788574219e+02 
2.631655273437500e+02 
2.208245849609375e+02 
2.679113769531250e+02 
2.704873352050781e+02 
2.289074096679688e+02 
2.282550201416016e+02 
2.302307891845703e+02 
2.698568420410156e+02 
2.724648742675781e+02 
2.303801269531250e+02 
2.284083251953125e+02 
2.696970520019531e+02 
2.724686279296875e+02 
2.304107818603516e+02 
2.280071716308594e+02 
2.684313964843750e+02 
2.714170532226562e+02 
2.311391143798828e+02 
2.294713592529297e+02 
2.655965270996094e+02 
2.702097167968750e+02 
2.337754058837891e+02 
2.403028411865234e+02 
2.523661193847656e+02 
2.322272949218750e+02 
2.332622985839844e+02 
2.659377136230469e+02 
2.597850646972656e+02 
2.357615051269531e+02 
2.403028411865234e+02 
2.506049041748047e+02 
2.342394561767578e+02 
2.565081481933594e+02 
2.364245605468750e+02 
2.403028411865234e+02 
2.498649902343750e+02 
2.345426483154297e+02 
2.560619506835938e+02 
2.339485168457031e+02 
2.396001892089844e+02 
2.513257141113281e+02 
2.339641876220703e+02 
2.595019836425781e+02 
2.297243957519531e+02 
2.294849395751953e+02 
2.332254180908203e+02 
2.652674865722656e+02 
2.660906066894531e+02 
2.710022583007812e+02 
2.259466094970703e+02 
2.264462127685547e+02 
2.677987976074219e+02 
2.734681701660156e+02 
2.213551940917969e+02 
2.244294128417969e+02 
2.692986145019531e+02 
2.748199768066406e+02 
2.148442077636719e+02 
2.204151916503906e+02 
2.152590942382812e+02 
2.699938354492188e+02 
2.750739440917969e+02 
2.115233917236328e+02 
2.114653778076172e+02 
2.710112304687500e+02 
2.744019165039062e+02 
2.105356292724609e+02 
2.092080993652344e+02 
2.718057556152344e+02 
2.718415527343750e+02 
2.081340332031250e+02 
2.092442779541016e+02 
2.675951538085938e+02 
2.606168823242188e+02 
2.082591705322266e+02 
2.093970642089844e+02 
2.580335083007812e+02 
2.090016479492188e+02 
2.091496887207031e+02 
2.545471801757812e+02 
2.105473175048828e+02 
2.130336608886719e+02 
2.499680023193359e+02 
2.484476470947266e+02 
2.431726379394531e+02 
2.200098724365234e+02 
2.387440490722656e+02 
2.237286071777344e+02 
2.352032318115234e+02 
2.255515441894531e+02 
2.349305267333984e+02 
2.259063568115234e+02 
2.353086090087891e+02 
2.256103515625000e+02 
2.353749847412109e+02 
2.243322143554688e+02 
2.356638336181641e+02 
2.208652191162109e+02 
2.364249877929688e+02 
2.207123565673828e+02 
2.122945861816406e+02 
2.112624053955078e+02 
2.374797973632812e+02 
2.176084899902344e+02 
2.077711029052734e+02 
2.381539306640625e+02 
2.157306060791016e+02 
2.060936279296875e+02 
2.383356475830078e+02 
2.130967407226562e+02 
2.059719848632812e+02 
2.375764617919922e+02 
2.128035583496094e+02 
2.062226104736328e+02 
2.369545288085938e+02 
2.102510375976562e+02 
2.017188110351562e+02 
2.309071960449219e+02 
2.050481872558594e+02 
1.960540924072266e+02 
2.259925994873047e+02 
2.011061248779297e+02 
1.914054565429688e+02 
2.226016387939453e+02 
1.987380065917969e+02 
1.886354675292969e+02 
2.209093170166016e+02 
1.981929779052734e+02 
1.878119659423828e+02 
2.209056701660156e+02 
1.983415679931641e+02 
1.876706390380859e+02 
2.213862457275391e+02 
1.984452667236328e+02 
1.885876312255859e+02 
2.215299224853516e+02 
1.981467132568359e+02 
1.896858215332031e+02 
2.209810180664062e+02 
1.969208526611328e+02 
1.897517852783203e+02 
2.194968261718750e+02 
1.953730316162109e+02 
1.895350189208984e+02 
2.169862213134766e+02 
1.876332092285156e+02 
2.157987670898438e+02 
2.122537384033203e+02 
2.113341369628906e+02 
1.856022338867188e+02 
2.076365661621094e+02 
1.819415740966797e+02 
2.079608459472656e+02 
1.803167266845703e+02 
2.107008819580078e+02 
2.128056640625000e+02 
2.145253448486328e+02 
1.803545684814453e+02 
2.133709106445312e+02 
2.151230163574219e+02 
1.811177368164062e+02 
2.141842651367188e+02 
2.145747222900391e+02 
1.818255767822266e+02 
2.136939849853516e+02 
2.128808593750000e+02 
1.819907684326172e+02 
2.097391815185547e+02 
2.091172027587891e+02 
1.816242523193359e+02 
2.078402862548828e+02 
1.877993621826172e+02 
2.141415100097656e+02 
2.097766876220703e+02 
1.895819244384766e+02 
2.158677368164062e+02 
2.112515869140625e+02 
1.884263153076172e+02 
2.163545379638672e+02 
2.116766967773438e+02 
1.868455810546875e+02 
2.160903015136719e+02 
2.120208587646484e+02 
1.850136718750000e+02 
2.178584899902344e+02 
2.198249359130859e+02 
1.797632141113281e+02 
2.148606719970703e+02 
1.742612152099609e+02 
2.098121490478516e+02 
1.822522888183594e+02 
1.734398651123047e+02 
2.058093566894531e+02 
1.814955444335938e+02 
1.878189544677734e+02 
2.030550079345703e+02 
1.873744964599609e+02 
2.131327819824219e+02 
2.057069702148438e+02 
1.848011322021484e+02 
2.157230072021484e+02 
2.129725646972656e+02 
1.818557891845703e+02 
2.177724761962891e+02 
2.135844268798828e+02 
1.868064422607422e+02 
2.197302703857422e+02 
2.213930053710938e+02 
1.815810546875000e+02 
2.146187133789062e+02 
1.872920837402344e+02 
1.783214874267578e+02 
2.083238372802734e+02 
1.813969726562500e+02 
1.731669769287109e+02 
2.037441406250000e+02 
1.710291290283203e+02 
1.989138183593750e+02 
1.673332366943359e+02 
1.922925262451172e+02 
1.886680450439453e+02 
1.671409759521484e+02 
1.863744049072266e+02 
1.682260284423828e+02 
1.850259094238281e+02 
1.689693756103516e+02 
1.841697845458984e+02 
1.692597503662109e+02 
1.838908386230469e+02 
1.694463958740234e+02 
1.841425628662109e+02 
1.697452697753906e+02 
1.851613464355469e+02 
1.699516601562500e+02 
1.870787811279297e+02 
1.697508239746094e+02 
1.886608276367188e+02 
1.689358978271484e+02 
1.966249847412109e+02 
1.923295745849609e+02 
1.665386047363281e+02 
1.979973754882812e+02 
1.934271087646484e+02 
1.691103515625000e+02 
1.991472015380859e+02 
1.941646728515625e+02 
1.685977325439453e+02 
2.010767364501953e+02 
1.959317016601562e+02 
1.759697418212891e+02 
1.761175079345703e+02 
2.173561096191406e+02 
1.744836883544922e+02 
1.750876464843750e+02 
2.170913391113281e+02 
2.107073211669922e+02 
1.729315948486328e+02 
1.717522277832031e+02 
2.169587402343750e+02 
2.094468078613281e+02 
1.671337890625000e+02 
2.170266113281250e+02 
2.081399536132812e+02 
1.630576171875000e+02 
2.171906738281250e+02 
2.073146667480469e+02 
1.610393066406250e+02 
2.169465332031250e+02 
2.052213745117188e+02 
1.608410644531250e+02 
2.166455078125000e+02 
2.075495605468750e+02 
1.615339355468750e+02 
2.153369140625000e+02 
2.046750488281250e+02 
1.622487792968750e+02 
2.125527343750000e+02 
2.027424316406250e+02 
1.626293945312500e+02 
2.101958007812500e+02 
2.024909667968750e+02 
1.627835083007812e+02 
2.025781707763672e+02 
1.635898590087891e+02 
1.970863952636719e+02 
1.637560882568359e+02 
2.006860504150391e+02 
1.918451080322266e+02 
1.933605957031250e+02 
1.639452362060547e+02 
1.992263183593750e+02 
1.916950988769531e+02 
1.641024169921875e+02 
1.977533416748047e+02 
1.908581848144531e+02 
1.653353576660156e+02 
1.975585327148438e+02 
1.905219116210938e+02 
1.653455810546875e+02 
1.964287567138672e+02 
1.906572265625000e+02 
1.653002777099609e+02 
1.955471801757812e+02 
1.904772644042969e+02 
1.649515686035156e+02 
1.948281555175781e+02 
1.892585906982422e+02 
1.755566101074219e+02 
1.680722961425781e+02 
1.856842346191406e+02 
1.936470031738281e+02 
1.876379852294922e+02 
1.905751190185547e+02 
1.769342346191406e+02 
1.682593383789062e+02 
1.856842346191406e+02 
1.950777282714844e+02 
1.893872833251953e+02 
1.753722381591797e+02 
1.679824523925781e+02 
1.970673217773438e+02 
1.803942718505859e+02 
2.057164916992188e+02 
1.740579223632812e+02 
1.676215209960938e+02 
2.059234466552734e+02 
1.740984649658203e+02 
1.675626373291016e+02 
2.010765075683594e+02 
1.747548370361328e+02 
1.676719970703125e+02 
1.856842346191406e+02 
2.002540130615234e+02 
1.920156097412109e+02 
1.871974792480469e+02 
1.796505889892578e+02 
1.758566284179688e+02 
1.680773773193359e+02 
1.856842346191406e+02 
1.966648712158203e+02 
1.849176025390625e+02 
1.764211425781250e+02 
1.690958557128906e+02 
1.856842346191406e+02 
1.942227478027344e+02 
1.837900238037109e+02 
1.769809112548828e+02 
1.702976074218750e+02 
1.856842346191406e+02 
1.926155090332031e+02 
1.832392730712891e+02 
1.776682891845703e+02 
1.720109405517578e+02 
1.865900115966797e+02 
1.934936523437500e+02 
1.828801116943359e+02 
1.798227691650391e+02 
1.752468719482422e+02 
1.892813720703125e+02 
1.969241943359375e+02 
1.843895111083984e+02 
1.836736297607422e+02 
1.800902862548828e+02 
1.936838684082031e+02 
2.025019073486328e+02 
1.880391845703125e+02 
1.893234100341797e+02 
1.865044860839844e+02 
1.996843872070312e+02 
2.092929992675781e+02 
1.943363037109375e+02 
1.969626464843750e+02 
1.919574584960938e+02 
2.046876373291016e+02 
2.129511260986328e+02 
2.066631622314453e+02 
1.968048248291016e+02 
1.889980621337891e+02 
2.153724670410156e+02 
2.003658905029297e+02 
2.242486267089844e+02 
1.918990783691406e+02 
1.854516448974609e+02 
2.396237487792969e+02 
2.284012145996094e+02 
1.935164489746094e+02 
1.990020904541016e+02 
2.401179046630859e+02 
2.280253906250000e+02 
2.138381347656250e+02 
2.018958740234375e+02 
2.364776611328125e+02 
2.528595275878906e+02 
2.439060974121094e+02 
2.110840148925781e+02 
2.004351196289062e+02 
2.535530700683594e+02 
2.438233947753906e+02 
2.112079315185547e+02 
2.007048645019531e+02 
2.534809112548828e+02 
2.437782440185547e+02 
2.123223724365234e+02 
2.013744201660156e+02 
2.533894958496094e+02 
2.437583160400391e+02 
2.126879730224609e+02 
2.018406066894531e+02 
2.537437438964844e+02 
2.439094848632812e+02 
2.128752899169922e+02 
2.020468444824219e+02 
2.547558135986328e+02 
2.440820159912109e+02 
2.128818054199219e+02 
2.020123443603516e+02 
2.554576568603516e+02 
2.439095306396484e+02 
2.127412261962891e+02 
2.018209686279297e+02 
2.540207824707031e+02 
2.441521911621094e+02 
2.657817382812500e+02 
2.125554504394531e+02 
2.015869140625000e+02 
2.566253051757812e+02 
2.449051513671875e+02 
2.675136718750000e+02 
2.124271087646484e+02 
2.014003295898438e+02 
2.577274780273438e+02 
2.452897338867188e+02 
2.681486511230469e+02 
2.124112548828125e+02 
2.013082580566406e+02 
2.580274047851562e+02 
2.453417968750000e+02 
2.680139160156250e+02 
2.125328063964844e+02 
2.013400878906250e+02 
2.578745727539062e+02 
2.452698211669922e+02 
2.673152465820312e+02 
2.128197937011719e+02 
2.015237579345703e+02 
2.577292785644531e+02 
2.453065338134766e+02 
2.663237609863281e+02 
2.133137359619141e+02 
2.018626861572266e+02 
2.590006103515625e+02 
2.447794494628906e+02 
2.149410095214844e+02 
2.031635131835938e+02 
2.558681030273438e+02 
2.452421417236328e+02 
2.179799957275391e+02 
2.059440612792969e+02 
2.575650634765625e+02 
2.480957794189453e+02 
2.219126129150391e+02 
2.097808685302734e+02 
2.612951660156250e+02 
2.521767120361328e+02 
2.262667846679688e+02 
2.143897705078125e+02 
2.653575134277344e+02 
2.560298156738281e+02 
2.293798217773438e+02 
2.187283172607422e+02 
2.683879089355469e+02 
2.582869262695312e+02 
2.285493927001953e+02 
2.185343170166016e+02 
2.631020202636719e+02 
2.539263458251953e+02 
2.306316680908203e+02 
2.233684234619141e+02 
2.434459838867188e+02 
2.587217712402344e+02 
2.497755737304688e+02 
2.458220520019531e+02 
2.353533477783203e+02 
2.257797241210938e+02 
2.580594482421875e+02 
2.472383270263672e+02 
2.513629913330078e+02 
2.221960601806641e+02 
2.560605468750000e+02 
2.456090850830078e+02 
2.180552978515625e+02 
2.541388092041016e+02 
2.448392028808594e+02 
2.157821044921875e+02 
2.116042175292969e+02 
2.091983795166016e+02 
2.524768676757812e+02 
2.441412506103516e+02 
2.132412567138672e+02 
2.064718475341797e+02 
2.509552917480469e+02 
2.428112945556641e+02 
2.116936035156250e+02 
2.052987365722656e+02 
2.481070251464844e+02 
2.413081054687500e+02 
2.116213684082031e+02 
2.050773468017578e+02 
2.406132202148438e+02 
2.122842712402344e+02 
2.050465545654297e+02 
2.401828460693359e+02 
2.121290588378906e+02 
2.048409118652344e+02 
2.411381072998047e+02 
2.112916259765625e+02 
2.046694488525391e+02 
2.416207580566406e+02 
2.109463348388672e+02 
2.046975402832031e+02 
2.417924041748047e+02 
2.109019622802734e+02 
2.047790985107422e+02 
2.416880187988281e+02 
2.057641906738281e+02 
1.989497833251953e+02 
2.353144073486328e+02 
2.002105865478516e+02 
1.936502227783203e+02 
2.291828765869141e+02 
1.968121643066406e+02 
1.899842071533203e+02 
2.241568298339844e+02 
1.951044921875000e+02 
1.878761138916016e+02 
2.210595855712891e+02 
1.944257507324219e+02 
1.873212890625000e+02 
2.200000000000000e+02 
1.944299316406250e+02 
1.872712707519531e+02 
2.353898925781250e+02 
2.251168060302734e+02 
1.944041442871094e+02 
1.873534393310547e+02 
2.356147155761719e+02 
2.261258392333984e+02 
1.955812530517578e+02 
1.888684082031250e+02 
2.367297973632812e+02 
2.270025634765625e+02 
1.987582702636719e+02 
1.923467407226562e+02 
2.390270080566406e+02 
2.290477142333984e+02 
2.036601562500000e+02 
1.975115509033203e+02 
2.425956268310547e+02 
2.324887695312500e+02 
2.096955261230469e+02 
2.038707885742188e+02 
2.474361419677734e+02 
2.374047088623047e+02 
2.137812957763672e+02 
2.067385559082031e+02 
2.535177307128906e+02 
2.438085784912109e+02 
2.122308349609375e+02 
2.059323120117188e+02 
2.546155090332031e+02 
2.455779571533203e+02 
2.100696258544922e+02 
2.054063110351562e+02 
2.552604064941406e+02 
2.462389221191406e+02 
2.085907440185547e+02 
2.067876281738281e+02 
2.559053344726562e+02 
2.463440704345703e+02 
2.112962188720703e+02 
2.114282226562500e+02 
2.117837219238281e+02 
2.131723937988281e+02 
2.558519897460938e+02 
2.458373107910156e+02 
2.104746093750000e+02 
2.137026367187500e+02 
2.544094390869141e+02 
2.449209747314453e+02 
2.094143829345703e+02 
2.137545166015625e+02 
2.514974975585938e+02 
2.432358703613281e+02 
2.084319305419922e+02 
2.146631164550781e+02 
2.402097015380859e+02 
2.058528137207031e+02 
2.224290466308594e+02 
2.354619293212891e+02 
2.154551544189453e+02 
2.126855316162109e+02 
2.368230133056641e+02 
1.968850860595703e+02 
2.089782104492188e+02 
1.963673248291016e+02 
2.372802124023438e+02 
2.334298553466797e+02 
2.355581207275391e+02 
1.918027954101562e+02 
1.904534301757812e+02 
2.383729400634766e+02 
2.353550415039062e+02 
1.900332031250000e+02 
1.893520660400391e+02 
2.378640899658203e+02 
2.342548370361328e+02 
1.904717102050781e+02 
1.905144958496094e+02 
2.355606536865234e+02 
2.316766967773438e+02 
1.914273834228516e+02 
1.946337890625000e+02 
2.307304840087891e+02 
2.317327575683594e+02 
1.914735260009766e+02 
1.938630981445312e+02 
2.247543792724609e+02 
1.885646362304688e+02 
1.834380493164062e+02 
2.176705932617188e+02 
1.924518585205078e+02 
1.830798797607422e+02 
2.038623046875000e+02 
2.164504699707031e+02 
2.086747589111328e+02 
2.049193267822266e+02 
1.876519165039062e+02 
1.760059967041016e+02 
2.038623046875000e+02 
2.166466064453125e+02 
2.051411132812500e+02 
1.816109619140625e+02 
1.718745880126953e+02 
1.703573150634766e+02 
2.178363800048828e+02 
2.093837432861328e+02 
2.112208709716797e+02 
1.759059753417969e+02 
1.670555572509766e+02 
2.180605621337891e+02 
2.105538330078125e+02 
1.736590576171875e+02 
1.660458374023438e+02 
2.182588348388672e+02 
2.109630889892578e+02 
1.728718414306641e+02 
1.661600341796875e+02 
2.177804870605469e+02 
2.104064025878906e+02 
1.715998077392578e+02 
1.671083221435547e+02 
2.165343933105469e+02 
2.094984436035156e+02 
1.738034820556641e+02 
1.800029907226562e+02 
2.146774902343750e+02 
2.084381713867188e+02 
1.781716766357422e+02 
2.080902404785156e+02 
1.781862182617188e+02 
2.048427886962891e+02 
1.838632812500000e+02 
2.037327270507812e+02 
1.845102691650391e+02 
2.048846130371094e+02 
1.841994171142578e+02 
2.065899047851562e+02 
1.830169677734375e+02 
2.072139434814453e+02 
1.821567077636719e+02 
2.069568328857422e+02 
1.822354278564453e+02 
2.064051971435547e+02 
1.815484619140625e+02 
2.055259246826172e+02 
1.829653472900391e+02 
2.182613830566406e+02 
2.081247711181641e+02 
1.849919281005859e+02 
2.184673767089844e+02 
2.115220031738281e+02 
1.864628295898438e+02 
2.187591094970703e+02 
2.095414276123047e+02 
1.856090545654297e+02 
2.180180053710938e+02 
2.085656280517578e+02 
1.818473358154297e+02 
2.172734527587891e+02 
2.080574493408203e+02 
1.809544525146484e+02 
1.735328216552734e+02 
1.712982330322266e+02 
2.167057952880859e+02 
2.077109222412109e+02 
1.771088867187500e+02 
1.663039550781250e+02 
2.163484039306641e+02 
2.070460052490234e+02 
1.751607360839844e+02 
1.663376464843750e+02 
2.162321014404297e+02 
2.061623077392578e+02 
1.743643341064453e+02 
1.639037475585938e+02 
2.163671112060547e+02 
2.056931762695312e+02 
1.737980651855469e+02 
1.627221984863281e+02 
2.172862396240234e+02 
2.057089080810547e+02 
1.737222900390625e+02 
1.624155273437500e+02 
2.182174987792969e+02 
2.057029418945312e+02 
1.738787689208984e+02 
1.626164550781250e+02 
2.183540039062500e+02 
2.056762237548828e+02 
1.740252990722656e+02 
1.630224761962891e+02 
2.186087646484375e+02 
2.059322814941406e+02 
1.740609588623047e+02 
1.633784179687500e+02 
2.194835662841797e+02 
2.065050354003906e+02 
1.740236816406250e+02 
1.635491790771484e+02 
2.202151947021484e+02 
2.071091613769531e+02 
2.330821685791016e+02 
1.740430297851562e+02 
1.636050109863281e+02 
2.158108825683594e+02 
2.331108856201172e+02 
2.236787261962891e+02 
1.742652435302734e+02 
1.637354125976562e+02 
2.341033325195312e+02 
2.241190948486328e+02 
1.747775726318359e+02 
1.640810546875000e+02 
2.352003173828125e+02 
2.250272674560547e+02 
1.758616027832031e+02 
1.643113861083984e+02 
2.369881744384766e+02 
2.260330810546875e+02 
1.717466735839844e+02 
1.913756256103516e+02 
1.801568908691406e+02 
2.391376800537109e+02 
2.269985046386719e+02 
1.935719909667969e+02 
1.824764709472656e+02 
2.406553192138672e+02 
2.278113555908203e+02 
2.521142272949219e+02 
1.957164764404297e+02 
1.850852050781250e+02 
2.366506652832031e+02 
2.535023345947266e+02 
2.444408416748047e+02 
1.972879180908203e+02 
1.865599517822266e+02 
2.546912078857422e+02 
2.445977325439453e+02 
1.977107391357422e+02 
1.870593261718750e+02 
2.543138732910156e+02 
2.438680419921875e+02 
1.936398010253906e+02 
2.086896362304688e+02 
1.981860351562500e+02 
2.523925323486328e+02 
2.409183959960938e+02 
2.029953765869141e+02 
1.937408905029297e+02 
2.475552825927734e+02 
2.354604644775391e+02 
2.007236938476562e+02 
1.900739593505859e+02 
1.874594268798828e+02 
2.465760192871094e+02 
2.342105560302734e+02 
2.329123840332031e+02 
1.951795654296875e+02 
1.858397369384766e+02 
2.401024475097656e+02 
2.267244720458984e+02 
1.924236450195312e+02 
1.821610412597656e+02 
2.357205810546875e+02 
2.229711456298828e+02 
1.911458282470703e+02 
1.801443176269531e+02 
2.340541839599609e+02 
2.220514373779297e+02 
1.910442962646484e+02 
1.795574035644531e+02 
2.344162902832031e+02 
2.229242858886719e+02 
1.913028869628906e+02 
1.797620391845703e+02 
2.353077087402344e+02 
2.241442260742188e+02 
1.914361267089844e+02 
1.806267547607422e+02 
2.354681243896484e+02 
2.245898590087891e+02 
1.915899353027344e+02 
1.879143524169922e+02 
2.343723907470703e+02 
2.238954925537109e+02 
1.965162963867188e+02 
2.024416046142578e+02 
2.313751678466797e+02 
2.226190032958984e+02 
2.144830932617188e+02 
2.054375915527344e+02 
2.238504791259766e+02 
2.308193817138672e+02 
2.241970062255859e+02 
2.271407470703125e+02 
2.133367614746094e+02 
2.027973022460938e+02 
2.313821716308594e+02 
2.195877380371094e+02 
2.375758666992188e+02 
2.106101226806641e+02 
2.001484069824219e+02 
2.383951873779297e+02 
2.094242553710938e+02 
1.992664642333984e+02 
2.394520874023438e+02 
2.091408538818359e+02 
1.994118041992188e+02 
2.382977447509766e+02 
2.039478607177734e+02 
1.958715667724609e+02 
2.308274383544922e+02 
1.985455627441406e+02 
1.904032897949219e+02 
2.223406524658203e+02 
1.955461273193359e+02 
1.861461791992188e+02 
2.055096435546875e+02 
2.154186553955078e+02 
2.119804534912109e+02 
2.031798400878906e+02 
2.025052795410156e+02 
1.944089660644531e+02 
1.866297302246094e+02 
2.030335693359375e+02 
2.116501464843750e+02 
2.006685638427734e+02 
1.940608215332031e+02 
1.878093414306641e+02 
2.022014923095703e+02 
2.109114990234375e+02 
1.978847198486328e+02 
1.941422271728516e+02 
1.868836975097656e+02 
2.022014923095703e+02 
2.107352142333984e+02 
1.971072998046875e+02 
1.933106231689453e+02 
1.842612304687500e+02 
2.022014923095703e+02 
2.108061828613281e+02 
2.001107635498047e+02 
1.922668457031250e+02 
1.819693450927734e+02 
2.022014923095703e+02 
2.111214141845703e+02 
2.005977325439453e+02 
1.925945892333984e+02 
1.866794281005859e+02 
2.022014923095703e+02 
2.119322509765625e+02 
2.015273437500000e+02 
1.935754547119141e+02 
1.869076538085938e+02 
2.022014923095703e+02 
2.143324890136719e+02 
2.043168640136719e+02 
1.864609069824219e+02 
2.161477203369141e+02 
2.095986328125000e+02 
2.102259521484375e+02 
1.832258300781250e+02 
2.153495635986328e+02 
2.095625610351562e+02 
1.802372283935547e+02 
2.128518066406250e+02 
2.071490325927734e+02 
1.801326293945312e+02 
2.025227203369141e+02 
1.829981994628906e+02 
2.013071899414062e+02 
1.836710968017578e+02 
2.014288482666016e+02 
1.862233276367188e+02 
1.786439971923828e+02 
1.810895996093750e+02 
2.047704772949219e+02 
1.899741821289062e+02 
1.837023925781250e+02 
2.100140228271484e+02 
1.914691467285156e+02 
1.848410644531250e+02 
2.162702636718750e+02 
1.910218811035156e+02 
1.847780761718750e+02 
2.164398040771484e+02 
1.911875762939453e+02 
1.852102050781250e+02 
2.163941345214844e+02 
1.884235687255859e+02 
1.826743469238281e+02 
2.118727569580078e+02 
1.825569000244141e+02 
1.770015869140625e+02 
2.037042388916016e+02 
1.792987060546875e+02 
1.729090423583984e+02 
1.874914398193359e+02 
1.968905181884766e+02 
1.953936462402344e+02 
1.899158477783203e+02 
1.849916381835938e+02 
1.772508087158203e+02 
1.698608703613281e+02 
1.847739868164062e+02 
1.941436157226562e+02 
1.864599456787109e+02 
1.756740722656250e+02 
1.679798431396484e+02 
1.838592834472656e+02 
1.972797851562500e+02 
1.858950500488281e+02 
1.650969696044922e+02 
2.003495941162109e+02 
1.904903869628906e+02 
1.918638610839844e+02 
1.625033111572266e+02 
2.004042205810547e+02 
1.883763427734375e+02 
1.636235351562500e+02 
1.999557342529297e+02 
1.905557403564453e+02 
1.636733398437500e+02 
1.987832641601562e+02 
1.879775238037109e+02 
1.603684539794922e+02 
1.962028350830078e+02 
1.885228424072266e+02 
1.561051635742188e+02 
1.982787017822266e+02 
2.056841735839844e+02 
1.544595184326172e+02 
1.530307769775391e+02 
2.045034332275391e+02 
1.518199768066406e+02 
1.513698883056641e+02 
2.044862518310547e+02 
1.514311523437500e+02 
1.516943817138672e+02 
2.043244476318359e+02 
1.519061126708984e+02 
1.522297058105469e+02 
2.031803588867188e+02 
1.518270721435547e+02 
1.520834350585938e+02 
2.003768768310547e+02 
1.509900665283203e+02 
1.511376953125000e+02 
1.952981719970703e+02 
1.489660491943359e+02 
1.472292938232422e+02 
2.013222656250000e+02 
1.899346160888672e+02 
1.913085021972656e+02 
1.447906494140625e+02 
1.991660003662109e+02 
1.874730377197266e+02 
1.437517089843750e+02 
1.967022399902344e+02 
1.845708312988281e+02 
1.436367187500000e+02 
1.952193603515625e+02 
1.830334167480469e+02 
1.531527862548828e+02 
1.463223419189453e+02 
1.948300323486328e+02 
1.826910095214844e+02 
1.536374206542969e+02 
1.476530761718750e+02 
1.950921478271484e+02 
1.830759887695312e+02 
1.542653656005859e+02 
1.482871093750000e+02 
1.954533233642578e+02 
1.837559661865234e+02 
1.539866943359375e+02 
1.483525390625000e+02 
1.954428405761719e+02 
1.845956573486328e+02 
1.524967193603516e+02 
1.487326660156250e+02 
1.941393890380859e+02 
1.866291503906250e+02 
1.540345611572266e+02 
1.595151977539062e+02 
1.969393310546875e+02 
2.044564819335938e+02 
1.584565124511719e+02 
2.015298461914062e+02 
1.589823760986328e+02 
1.973472290039062e+02 
1.634763031005859e+02 
2.036056518554688e+02 
1.921599273681641e+02 
1.937882385253906e+02 
1.650226287841797e+02 
2.014346466064453e+02 
1.895867004394531e+02 
1.633574371337891e+02 
1.982652435302734e+02 
1.855086059570312e+02 
1.607975616455078e+02 
1.966656951904297e+02 
1.893256835937500e+02 
1.634496002197266e+02 
1.953080749511719e+02 
1.867077636718750e+02 
1.737573547363281e+02 
1.670974426269531e+02 
1.838592834472656e+02 
1.955894470214844e+02 
1.842444763183594e+02 
1.892984771728516e+02 
1.756389465332031e+02 
1.687590789794922e+02 
1.838592834472656e+02 
2.014316558837891e+02 
1.861846008300781e+02 
1.764142608642578e+02 
1.686858215332031e+02 
1.953672943115234e+02 
1.813179321289062e+02 
2.142207946777344e+02 
2.061659698486328e+02 
1.748465118408203e+02 
1.675061187744141e+02 
2.159142456054688e+02 
2.075387268066406e+02 
1.736731414794922e+02 
1.649380950927734e+02 
2.163332977294922e+02 
2.073150787353516e+02 
1.731079406738281e+02 
1.651595306396484e+02 
2.157933959960938e+02 
2.060781707763672e+02 
1.727529449462891e+02 
1.629160156250000e+02 
2.148693084716797e+02 
2.039250335693359e+02 
1.722289276123047e+02 
1.609787902832031e+02 
2.150573730468750e+02 
2.086763763427734e+02 
1.730753936767578e+02 
1.659146881103516e+02 
2.152456054687500e+02 
2.062205810546875e+02 
1.743439941406250e+02 
1.664515991210938e+02 
2.147387542724609e+02 
2.080561523437500e+02 
1.746891632080078e+02 
1.674857788085938e+02 
2.139844055175781e+02 
2.054724884033203e+02 
1.746933288574219e+02 
1.680470733642578e+02 
2.127257537841797e+02 
2.035112609863281e+02 
1.743900299072266e+02 
1.681168823242188e+02 
2.120839080810547e+02 
2.022421875000000e+02 
1.739166259765625e+02 
1.679083862304688e+02 
2.120745239257812e+02 
2.016013488769531e+02 
1.734297790527344e+02 
1.675690460205078e+02 
2.129340667724609e+02 
2.010320892333984e+02 
1.729934234619141e+02 
1.671622924804688e+02 
2.137351837158203e+02 
1.994117584228516e+02 
1.726002655029297e+02 
1.667668609619141e+02 
2.149250793457031e+02 
2.059367675781250e+02 
1.722817535400391e+02 
1.665471191406250e+02 
2.159650726318359e+02 
2.053515625000000e+02 
1.721771697998047e+02 
1.667814941406250e+02 
2.158093414306641e+02 
2.056550292968750e+02 
1.724964599609375e+02 
1.677023925781250e+02 
2.161588897705078e+02 
2.073095703125000e+02 
1.733655090332031e+02 
1.692854003906250e+02 
2.176216125488281e+02 
2.122966156005859e+02 
1.746429901123047e+02 
1.712953186035156e+02 
2.190264587402344e+02 
2.130714263916016e+02 
1.755579223632812e+02 
1.721047210693359e+02 
2.195982208251953e+02 
2.141287536621094e+02 
1.751609649658203e+02 
1.731528320312500e+02 
2.199234161376953e+02 
2.147920532226562e+02 
1.758490295410156e+02 
1.801168975830078e+02 
2.200186004638672e+02 
2.150935058593750e+02 
1.808996124267578e+02 
2.197554016113281e+02 
2.151091308593750e+02 
1.811663818359375e+02 
2.184703979492188e+02 
2.152585449218750e+02 
1.812593231201172e+02 
2.179849090576172e+02 
2.226835327148438e+02 
1.814418487548828e+02 
2.241169738769531e+02 
1.818071441650391e+02 
2.248616180419922e+02 
1.821979064941406e+02 
2.250476989746094e+02 
1.822242584228516e+02 
2.249630584716797e+02 
1.814200592041016e+02 
2.248461151123047e+02 
1.794380493164062e+02 
2.248005065917969e+02 
1.815754241943359e+02 
2.248043823242188e+02 
1.795793151855469e+02 
2.247667236328125e+02 
1.780040588378906e+02 
2.245941162109375e+02 
1.769106445312500e+02 
2.242659454345703e+02 
1.765649261474609e+02 
2.239036865234375e+02 
1.768211517333984e+02 
2.237742614746094e+02 
1.742555389404297e+02 
2.183123016357422e+02 
1.673807067871094e+02 
2.137260894775391e+02 
1.618179473876953e+02 
2.124848937988281e+02 
1.748239288330078e+02 
1.614478607177734e+02 
2.111029663085938e+02 
1.740220184326172e+02 
1.665682830810547e+02 
2.108559265136719e+02 
1.752178344726562e+02 
1.660484466552734e+02 
2.122218475341797e+02 
1.753250885009766e+02 
1.656309204101562e+02 
2.139387512207031e+02 
1.749304962158203e+02 
1.651932983398438e+02 
2.165874481201172e+02 
2.153519592285156e+02 
1.743487396240234e+02 
1.647324371337891e+02 
2.180166320800781e+02 
2.164182281494141e+02 
1.739143524169922e+02 
1.646379699707031e+02 
2.182302093505859e+02 
2.163329010009766e+02 
1.738966369628906e+02 
1.653999328613281e+02 
2.180947113037109e+02 
2.162411956787109e+02 
1.744852142333984e+02 
1.673213806152344e+02 
2.181567687988281e+02 
2.165195617675781e+02 
1.757596893310547e+02 
1.711172180175781e+02 
2.184234466552734e+02 
2.168577880859375e+02 
1.770100860595703e+02 
1.723057708740234e+02 
2.183876953125000e+02 
2.162964630126953e+02 
1.781384582519531e+02 
1.741264801025391e+02 
2.171979980468750e+02 
2.130399322509766e+02 
1.795070953369141e+02 
1.753843841552734e+02 
2.143849334716797e+02 
2.102387542724609e+02 
1.776195678710938e+02 
1.892185974121094e+02 
1.817258300781250e+02 
2.022014923095703e+02 
2.111942291259766e+02 
2.062971038818359e+02 
2.091440277099609e+02 
1.928692321777344e+02 
1.850715484619141e+02 
2.022014923095703e+02 
2.113625183105469e+02 
2.059137725830078e+02 
1.935714874267578e+02 
1.834176788330078e+02 
2.119709625244141e+02 
1.996113739013672e+02 
2.183526916503906e+02 
1.915345001220703e+02 
1.821513824462891e+02 
2.184214782714844e+02 
1.907406463623047e+02 
1.818385314941406e+02 
2.181173400878906e+02 
1.907179718017578e+02 
1.820977630615234e+02 
2.183924560546875e+02 
1.909254455566406e+02 
1.823215026855469e+02 
2.200762939453125e+02 
1.908936004638672e+02 
1.821271820068359e+02 
2.216513061523438e+02 
1.915686187744141e+02 
1.826255187988281e+02 
2.385999603271484e+02 
2.276179351806641e+02 
1.937945556640625e+02 
1.849233093261719e+02 
2.358062133789062e+02 
2.501761932373047e+02 
2.422674713134766e+02 
1.980264892578125e+02 
1.893232574462891e+02 
2.520586853027344e+02 
2.404539337158203e+02 
2.049562683105469e+02 
1.963499908447266e+02 
2.521593933105469e+02 
2.429706573486328e+02 
2.463001251220703e+02 
2.613471984863281e+02 
2.121586761474609e+02 
2.032505645751953e+02 
2.563365478515625e+02 
2.454729461669922e+02 
2.685186767578125e+02 
2.120176696777344e+02 
2.244812164306641e+02 
2.181173553466797e+02 
2.397684326171875e+02 
2.600781860351562e+02 
2.441358947753906e+02 
2.504270019531250e+02 
2.705598754882812e+02 
2.246373596191406e+02 
2.191020050048828e+02 
2.517395172119141e+02 
2.293318786621094e+02 
2.695328674316406e+02 
2.617676391601562e+02 
2.248371429443359e+02 
2.191548004150391e+02 
2.691627502441406e+02 
2.618856506347656e+02 
2.261498260498047e+02 
2.197794342041016e+02 
2.678078918457031e+02 
2.615065612792969e+02 
2.274871215820312e+02 
2.202493438720703e+02 
2.592128906250000e+02 
2.281515045166016e+02 
2.206966705322266e+02 
2.563928222656250e+02 
2.281619415283203e+02 
2.212302856445312e+02 
2.563414001464844e+02 
2.274012145996094e+02 
2.215493316650391e+02 
2.574725646972656e+02 
2.261044006347656e+02 
2.214722290039062e+02 
2.700380859375000e+02 
2.628026123046875e+02 
2.247462158203125e+02 
2.206856079101562e+02 
2.721318969726562e+02 
2.649880065917969e+02 
2.228473968505859e+02 
2.185554656982422e+02 
2.728456420898438e+02 
2.652315673828125e+02 
2.144197845458984e+02 
2.721973571777344e+02 
2.640441284179688e+02 
2.102218475341797e+02 
2.698924865722656e+02 
2.610606689453125e+02 
2.093812866210938e+02 
2.647544250488281e+02 
2.561615295410156e+02 
2.126307067871094e+02 
2.610915832519531e+02 
2.542007141113281e+02 
2.527727050781250e+02 
2.112569732666016e+02 
2.559794006347656e+02 
2.475166931152344e+02 
2.089901733398438e+02 
2.078120117187500e+02 
2.061729888916016e+02 
2.514396209716797e+02 
2.435264587402344e+02 
2.093685760498047e+02 
2.056208496093750e+02 
2.377349700927734e+02 
2.107800445556641e+02 
2.056545410156250e+02 
2.205471496582031e+02 
2.326575775146484e+02 
2.266281738281250e+02 
2.220537109375000e+02 
2.146606140136719e+02 
2.119754486083984e+02 
2.049641113281250e+02 
2.205471496582031e+02 
2.298194427490234e+02 
2.207905273437500e+02 
2.119622955322266e+02 
2.047358398437500e+02 
2.205471496582031e+02 
2.290859069824219e+02 
2.208112792968750e+02 
2.119452209472656e+02 
2.051420898437500e+02 
2.205471496582031e+02 
2.289968719482422e+02 
2.207985839843750e+02 
2.119856872558594e+02 
2.052519531250000e+02 
2.205471496582031e+02 
2.291776275634766e+02 
2.208994140625000e+02 
2.119183197021484e+02 
2.050729980468750e+02 
2.205471496582031e+02 
2.298144989013672e+02 
2.215090332031250e+02 
2.117711486816406e+02 
2.045266113281250e+02 
2.205471496582031e+02 
2.321449127197266e+02 
2.239631347656250e+02 
2.034906616210938e+02 
2.345019531250000e+02 
2.293776855468750e+02 
2.287341461181641e+02 
2.003410644531250e+02 
2.353059692382812e+02 
2.305922851562500e+02 
1.993328094482422e+02 
2.354869384765625e+02 
2.302172851562500e+02 
2.001224670410156e+02 
2.352368927001953e+02 
2.297634277343750e+02 
2.014532165527344e+02 
2.342540893554688e+02 
2.291972045898438e+02 
1.958331756591797e+02 
2.276279754638672e+02 
2.220230865478516e+02 
1.896138763427734e+02 
2.224157257080078e+02 
2.164989013671875e+02 
1.832669067382812e+02 
2.188998260498047e+02 
2.129681854248047e+02 
1.812362213134766e+02 
2.171694946289062e+02 
2.112030639648438e+02 
1.790203857421875e+02 
2.170017242431641e+02 
2.104842834472656e+02 
1.787069244384766e+02 
2.170546569824219e+02 
2.086454772949219e+02 
1.830200500488281e+02 
2.172226104736328e+02 
2.108726959228516e+02 
1.851509857177734e+02 
2.167108154296875e+02 
2.083010864257812e+02 
1.852318115234375e+02 
2.148040313720703e+02 
2.064687042236328e+02 
1.840410919189453e+02 
2.124418792724609e+02 
2.052372894287109e+02 
1.800112762451172e+02 
2.047087402343750e+02 
1.773352203369141e+02 
1.731560821533203e+02 
1.699318695068359e+02 
2.024907836914062e+02 
1.733298187255859e+02 
1.672595977783203e+02 
2.019195709228516e+02 
1.719599456787109e+02 
1.665199737548828e+02 
2.124805755615234e+02 
2.051935272216797e+02 
1.720855865478516e+02 
1.667167205810547e+02 
2.116079254150391e+02 
2.049378662109375e+02 
1.726553192138672e+02 
1.669131011962891e+02 
2.105504455566406e+02 
2.042195434570312e+02 
1.729752960205078e+02 
1.667756347656250e+02 
2.090620727539062e+02 
2.037609405517578e+02 
1.728244171142578e+02 
1.665997772216797e+02 
2.039348907470703e+02 
1.720711669921875e+02 
1.677230224609375e+02 
2.026669158935547e+02 
1.759764556884766e+02 
1.826867370605469e+02 
2.025372772216797e+02 
1.855984039306641e+02 
2.039202270507812e+02 
1.835433502197266e+02 
2.035236358642578e+02 
1.810795745849609e+02 
2.019574279785156e+02 
1.778036804199219e+02 
2.174000091552734e+02 
2.108833923339844e+02 
1.739468231201172e+02 
2.116817016601562e+02 
2.054522247314453e+02 
1.704324188232422e+02 
2.053005981445312e+02 
1.981800689697266e+02 
1.680700836181641e+02 
1.988290100097656e+02 
1.916585540771484e+02 
1.753759918212891e+02 
1.682727966308594e+02 
1.847740325927734e+02 
1.949320220947266e+02 
1.874613647460938e+02 
1.917223815917969e+02 
1.750369415283203e+02 
1.673783569335938e+02 
1.838592834472656e+02 
1.956874847412109e+02 
1.885250701904297e+02 
1.741526947021484e+02 
1.671142425537109e+02 
1.965715179443359e+02 
1.802005920410156e+02 
2.059565429687500e+02 
1.719679412841797e+02 
1.683457946777344e+02 
2.050342407226562e+02 
1.756281280517578e+02 
1.816057739257812e+02 
2.181216888427734e+02 
2.080364990234375e+02 
1.763708801269531e+02 
2.097065429687500e+02 
1.996792144775391e+02 
1.699054718017578e+02 
2.038921508789062e+02 
1.989326477050781e+02 
1.640323333740234e+02 
2.001296691894531e+02 
1.951857757568359e+02 
1.600366668701172e+02 
1.960073394775391e+02 
1.905037689208984e+02 
1.590353546142578e+02 
1.853218231201172e+02 
1.631605072021484e+02 
1.836829223632812e+02 
1.651940002441406e+02 
1.815370635986328e+02 
1.657082824707031e+02 
1.806637115478516e+02 
1.658477325439453e+02 
1.804739074707031e+02 
1.659269561767578e+02 
1.807674255371094e+02 
1.659896545410156e+02 
1.815763092041016e+02 
1.659250335693359e+02 
1.827389221191406e+02 
1.655303344726562e+02 
1.842257232666016e+02 
1.642452087402344e+02 
1.855043640136719e+02 
1.605517425537109e+02 
1.860223999023438e+02 
1.593758239746094e+02 
1.543500366210938e+02 
1.528148803710938e+02 
1.868376464843750e+02 
1.575438995361328e+02 
1.536393737792969e+02 
1.885076141357422e+02 
1.782404632568359e+02 
1.807626037597656e+02 
2.067769927978516e+02 
1.764366455078125e+02 
1.772347259521484e+02 
2.035384521484375e+02 
1.721966400146484e+02 
1.659353027343750e+02 
2.002942504882812e+02 
1.623572235107422e+02 
1.996755676269531e+02 
1.611343994140625e+02 
1.953516540527344e+02 
1.614766082763672e+02 
1.972645721435547e+02 
1.904976348876953e+02 
1.903305664062500e+02 
1.621993103027344e+02 
1.950605773925781e+02 
1.884878082275391e+02 
1.626215057373047e+02 
1.937621917724609e+02 
1.867034912109375e+02 
1.626576080322266e+02 
1.929847412109375e+02 
1.858089447021484e+02 
1.625373687744141e+02 
1.911346893310547e+02 
1.848628845214844e+02 
1.631421813964844e+02 
1.890382537841797e+02 
1.849486999511719e+02 
1.632627563476562e+02 
1.866973724365234e+02 
1.635033721923828e+02 
1.857088470458984e+02 
1.631268920898438e+02 
1.856699066162109e+02 
1.623652648925781e+02 
1.857076568603516e+02 
1.624302673339844e+02 
1.866079254150391e+02 
1.623540496826172e+02 
1.868968505859375e+02 
1.624552764892578e+02 
1.864783172607422e+02 
1.626896667480469e+02 
1.861956024169922e+02 
1.630984954833984e+02 
1.866121215820312e+02 
1.636670684814453e+02 
1.980389709472656e+02 
1.898654022216797e+02 
1.639079742431641e+02 
1.968835296630859e+02 
1.895222473144531e+02 
1.636256256103516e+02 
1.940130615234375e+02 
1.879272003173828e+02 
1.621278991699219e+02 
1.853393554687500e+02 
1.627088928222656e+02 
1.814429321289062e+02 
1.649909973144531e+02 
1.810511169433594e+02 
1.669479064941406e+02 
1.793770751953125e+02 
1.694662780761719e+02 
1.793580322265625e+02 
1.735383605957031e+02 
1.818342590332031e+02 
1.791686096191406e+02 
1.866284637451172e+02 
1.858142395019531e+02 
1.939499816894531e+02 
1.887969360351562e+02 
2.023180389404297e+02 
1.829665527343750e+02 
2.180445098876953e+02 
2.091865844726562e+02 
1.789898071289062e+02 
2.156537475585938e+02 
2.059571228027344e+02 
1.904933013916016e+02 
1.808517761230469e+02 
2.013352661132812e+02 
2.161654205322266e+02 
2.040334014892578e+02 
2.080859222412109e+02 
1.909844818115234e+02 
1.813161468505859e+02 
2.101185150146484e+02 
1.960096893310547e+02 
2.317903137207031e+02 
2.202042236328125e+02 
1.905699005126953e+02 
1.817249908447266e+02 
2.323171997070312e+02 
2.210711822509766e+02 
1.910350799560547e+02 
1.821022186279297e+02 
2.324482116699219e+02 
2.210818939208984e+02 
1.915567016601562e+02 
1.823150787353516e+02 
2.323567810058594e+02 
2.208490600585938e+02 
1.918681335449219e+02 
1.823416748046875e+02 
2.322007293701172e+02 
2.205369262695312e+02 
1.919309539794922e+02 
1.822377014160156e+02 
2.319804687500000e+02 
2.202505798339844e+02 
1.917988739013672e+02 
1.821040496826172e+02 
2.318268127441406e+02 
2.200742492675781e+02 
1.915682067871094e+02 
1.820173950195312e+02 
2.319039459228516e+02 
2.200068817138672e+02 
1.913269653320312e+02 
1.819521789550781e+02 
2.320607299804688e+02 
2.199736785888672e+02 
1.911201629638672e+02 
1.818415374755859e+02 
2.321123046875000e+02 
2.199350738525391e+02 
1.909723815917969e+02 
1.816749114990234e+02 
2.320830993652344e+02 
2.199180450439453e+02 
1.909129943847656e+02 
1.815004882812500e+02 
2.320632781982422e+02 
2.199726562500000e+02 
1.909750366210938e+02 
1.813973236083984e+02 
2.320519409179688e+02 
2.202129516601562e+02 
1.911611480712891e+02 
1.814227752685547e+02 
2.322200012207031e+02 
2.208705291748047e+02 
1.921647491455078e+02 
1.822770233154297e+02 
2.338486480712891e+02 
2.228596343994141e+02 
1.947807922363281e+02 
1.849810485839844e+02 
2.373023529052734e+02 
2.265544433593750e+02 
1.986888427734375e+02 
1.892402038574219e+02 
2.416288146972656e+02 
2.310972137451172e+02 
2.037294616699219e+02 
1.948570556640625e+02 
2.455328826904297e+02 
2.352861938476562e+02 
2.083474884033203e+02 
1.993269958496094e+02 
2.478568725585938e+02 
2.380057678222656e+02 
2.079314422607422e+02 
1.997111816406250e+02 
2.420374450683594e+02 
2.330410156250000e+02 
2.095563049316406e+02 
2.038972167968750e+02 
2.205471496582031e+02 
2.362046356201172e+02 
2.275248718261719e+02 
2.202307281494141e+02 
2.155629119873047e+02 
2.121288452148438e+02 
2.064907226562500e+02 
2.205471496582031e+02 
2.340855407714844e+02 
2.172113494873047e+02 
2.130378875732422e+02 
2.068820800781250e+02 
2.205471496582031e+02 
2.335170745849609e+02 
2.162409210205078e+02 
2.127936248779297e+02 
2.062164611816406e+02 
2.205471496582031e+02 
2.342792358398438e+02 
2.183089599609375e+02 
2.048497314453125e+02 
2.343595733642578e+02 
2.228437652587891e+02 
2.262542419433594e+02 
2.029142608642578e+02 
2.331872863769531e+02 
2.228057098388672e+02 
2.023483886718750e+02 
2.323611907958984e+02 
2.224589843750000e+02 
2.022042846679688e+02 
2.318095703125000e+02 
2.221728515625000e+02 
2.021415100097656e+02 
2.317365875244141e+02 
2.220712890625000e+02 
2.021016998291016e+02 
2.319495544433594e+02 
2.220791168212891e+02 
2.021317596435547e+02 
2.320953674316406e+02 
2.221168212890625e+02 
2.022132415771484e+02 
2.321374359130859e+02 
2.221441345214844e+02 
2.010483245849609e+02 
2.320214843750000e+02 
2.221008148193359e+02 
1.945057525634766e+02 
2.260787353515625e+02 
2.155579223632812e+02 
1.894799804687500e+02 
2.201778564453125e+02 
2.100524902343750e+02 
1.860819549560547e+02 
2.158059234619141e+02 
2.062220611572266e+02 
1.843795623779297e+02 
2.134108428955078e+02 
2.042952575683594e+02 
1.841639099121094e+02 
2.136259155273438e+02 
2.042034454345703e+02 
1.841453704833984e+02 
2.150377044677734e+02 
2.045077667236328e+02 
1.844800262451172e+02 
2.154120178222656e+02 
2.044453125000000e+02 
1.865566558837891e+02 
2.160147552490234e+02 
2.052459716796875e+02 
1.904898986816406e+02 
2.180232696533203e+02 
2.076813354492188e+02 
1.960460510253906e+02 
2.216265106201172e+02 
2.118381805419922e+02 
2.029071350097656e+02 
2.268754425048828e+02 
2.176898803710938e+02 
2.032664184570312e+02 
2.337251434326172e+02 
2.231353607177734e+02 
2.030885162353516e+02 
2.347224578857422e+02 
2.233459625244141e+02 
2.033142242431641e+02 
2.347721405029297e+02 
2.226510162353516e+02 
2.037014465332031e+02 
2.329660186767578e+02 
2.200263366699219e+02 
2.112206726074219e+02 
2.062268676757812e+02 
2.205471496582031e+02 
2.324866180419922e+02 
2.167454376220703e+02 
2.248375091552734e+02 
2.130379791259766e+02 
2.072725830078125e+02 
2.205471496582031e+02 
2.330802459716797e+02 
2.151250152587891e+02 
2.136075592041016e+02 
2.074896240234375e+02 
2.205471496582031e+02 
2.320940856933594e+02 
2.149549560546875e+02 
2.134835357666016e+02 
2.069625091552734e+02 
2.205471496582031e+02 
2.306892395019531e+02 
2.156601715087891e+02 
2.123904113769531e+02 
2.049271850585938e+02 
2.205471496582031e+02 
2.304886474609375e+02 
2.183919677734375e+02 
1.988159790039062e+02 
2.306890716552734e+02 
2.228143157958984e+02 
2.251100463867188e+02 
1.915026397705078e+02 
1.929838409423828e+02 
1.894044342041016e+02 
2.301713562011719e+02 
2.233308258056641e+02 
1.891434631347656e+02 
1.877111816406250e+02 
2.285943603515625e+02 
2.215378417968750e+02 
1.894098205566406e+02 
1.866806640625000e+02 
2.236198272705078e+02 
2.171755371093750e+02 
1.909105834960938e+02 
1.840415039062500e+02 
2.022014923095703e+02 
2.180353393554688e+02 
2.105549316406250e+02 
2.038813476562500e+02 
1.933092193603516e+02 
1.912772521972656e+02 
1.820132141113281e+02 
2.022014923095703e+02 
2.138710021972656e+02 
2.011049804687500e+02 
1.787148895263672e+02 
2.106381225585938e+02 
2.039695892333984e+02 
2.066641387939453e+02 
1.743318176269531e+02 
1.715878906250000e+02 
1.678582916259766e+02 
2.015753631591797e+02 
1.696081085205078e+02 
1.654996643066406e+02 
2.004006195068359e+02 
1.643755187988281e+02 
1.995959472656250e+02 
1.627459259033203e+02 
2.040052795410156e+02 
1.628644866943359e+02 
2.018446807861328e+02 
1.636108398437500e+02 
2.037083282470703e+02 
1.642343750000000e+02 
2.016632385253906e+02 
1.716913146972656e+02 
1.661473541259766e+02 
2.003239135742188e+02 
1.709329071044922e+02 
1.670144042968750e+02 
1.989623565673828e+02 
1.709579010009766e+02 
1.688486328125000e+02 
1.977720794677734e+02 
1.750615997314453e+02 
1.803751678466797e+02 
1.976849212646484e+02 
1.818619689941406e+02 
1.986414794921875e+02 
1.817559356689453e+02 
1.995873718261719e+02 
1.813523101806641e+02 
1.998354492187500e+02 
1.810888977050781e+02 
1.996544342041016e+02 
1.805399627685547e+02 
1.994421691894531e+02 
1.778852691650391e+02 
1.995722351074219e+02 
1.760164184570312e+02 
1.731157226562500e+02 
1.708266601562500e+02 
1.974828643798828e+02 
1.748788299560547e+02 
1.688293457031250e+02 
1.838595275878906e+02 
1.982086334228516e+02 
1.911054687500000e+02 
1.868093261718750e+02 
1.796501617431641e+02 
1.750063323974609e+02 
1.675488281250000e+02 
1.838595275878906e+02 
1.972134399414062e+02 
1.844038085937500e+02 
1.743856201171875e+02 
1.653725585937500e+02 
1.838595275878906e+02 
1.968424377441406e+02 
1.826945800781250e+02 
1.737849121093750e+02 
1.653141937255859e+02 
1.838595275878906e+02 
1.975679168701172e+02 
1.823837890625000e+02 
1.650974273681641e+02 
1.977576599121094e+02 
1.876723937988281e+02 
1.898351745605469e+02 
1.605639343261719e+02 
1.962155151367188e+02 
1.847893066406250e+02 
1.580786895751953e+02 
1.529658203125000e+02 
1.503488769531250e+02 
1.944443054199219e+02 
1.816496582031250e+02 
1.548002624511719e+02 
1.469941406250000e+02 
1.939756622314453e+02 
1.852009124755859e+02 
1.532419128417969e+02 
1.453454589843750e+02 
1.938842620849609e+02 
1.825705566406250e+02 
1.529175109863281e+02 
1.454689941406250e+02 
1.936748504638672e+02 
1.848307647705078e+02 
1.535136260986328e+02 
1.472351074218750e+02 
1.937180938720703e+02 
1.832163696289062e+02 
1.545241851806641e+02 
1.492775878906250e+02 
1.936689453125000e+02 
1.829406738281250e+02 
1.552488098144531e+02 
1.500214843750000e+02 
1.942553710937500e+02 
1.834743652343750e+02 
1.553259124755859e+02 
1.493742675781250e+02 
1.955175781250000e+02 
1.841408691406250e+02 
1.549173736572266e+02 
1.478374023437500e+02 
1.915136718750000e+02 
2.112336578369141e+02 
1.996135559082031e+02 
1.544297637939453e+02 
1.463178710937500e+02 
2.122959594726562e+02 
2.002282409667969e+02 
1.542113800048828e+02 
1.455056152343750e+02 
2.129523773193359e+02 
2.006682128906250e+02 
1.545987548828125e+02 
1.454541015625000e+02 
2.134708709716797e+02 
2.010283203125000e+02 
1.542975463867188e+02 
1.467680664062500e+02 
1.673871002197266e+02 
2.142072601318359e+02 
2.018903808593750e+02 
1.602406616210938e+02 
1.483330078125000e+02 
1.737651824951172e+02 
2.158354492187500e+02 
2.033076171875000e+02 
1.566085052490234e+02 
1.742961730957031e+02 
1.643617401123047e+02 
2.120820312500000e+02 
2.321937408447266e+02 
2.208328857421875e+02 
1.758564453125000e+02 
1.650908813476562e+02 
2.332286529541016e+02 
2.219204559326172e+02 
1.765851287841797e+02 
1.640344238281250e+02 
2.325981445312500e+02 
2.217290039062500e+02 
1.771808624267578e+02 
1.682795410156250e+02 
1.882536621093750e+02 
2.295011444091797e+02 
2.188474121093750e+02 
1.744089508056641e+02 
1.863118591308594e+02 
1.795591278076172e+02 
2.234600372314453e+02 
2.133632812500000e+02 
1.802582702636719e+02 
2.208177795410156e+02 
2.107678222656250e+02 
2.085071716308594e+02 
1.776260375976562e+02 
1.725451660156250e+02 
1.692334136962891e+02 
2.144553375244141e+02 
2.034757995605469e+02 
1.729316711425781e+02 
1.651345672607422e+02 
2.113832092285156e+02 
2.014394531250000e+02 
1.705520019531250e+02 
1.629602661132812e+02 
2.110170288085938e+02 
2.015568847656250e+02 
1.698451843261719e+02 
1.624754638671875e+02 
2.121265411376953e+02 
2.026818847656250e+02 
1.701831359863281e+02 
1.629804687500000e+02 
2.133338012695312e+02 
2.034431152343750e+02 
1.709410095214844e+02 
1.686086425781250e+02 
2.135393371582031e+02 
2.028212890625000e+02 
1.761229553222656e+02 
1.825383605957031e+02 
2.120123748779297e+02 
2.005358886718750e+02 
1.928829040527344e+02 
1.860136413574219e+02 
2.020972290039062e+02 
2.126807708740234e+02 
1.983791503906250e+02 
2.053864898681641e+02 
1.936960449218750e+02 
1.843171386718750e+02 
2.019929199218750e+02 
2.180788574218750e+02 
2.049084472656250e+02 
1.925759277343750e+02 
1.820925292968750e+02 
2.129824218750000e+02 
1.988374023437500e+02 
2.302406463623047e+02 
2.231489257812500e+02 
1.903730468750000e+02 
1.811728515625000e+02 
2.328837890625000e+02 
2.254067382812500e+02 
1.908132324218750e+02 
1.861455078125000e+02 
2.341608886718750e+02 
2.263405761718750e+02 
1.920046386718750e+02 
1.869902343750000e+02 
2.340722656250000e+02 
2.261359863281250e+02 
1.892322998046875e+02 
1.842438812255859e+02 
2.268105010986328e+02 
2.210002746582031e+02 
1.833577575683594e+02 
1.783988494873047e+02 
2.197957153320312e+02 
2.127387390136719e+02 
1.789724426269531e+02 
1.742890014648438e+02 
2.025919952392578e+02 
1.769132995605469e+02 
1.717747955322266e+02 
1.847739868164062e+02 
1.942964935302734e+02 
1.919369812011719e+02 
1.872865295410156e+02 
1.818602600097656e+02 
1.762183532714844e+02 
1.702970123291016e+02 
1.838592834472656e+02 
1.914928436279297e+02 
1.857865600585938e+02 
1.761653137207031e+02 
1.689371337890625e+02 
1.838592834472656e+02 
1.915450286865234e+02 
1.886574554443359e+02 
1.750187377929688e+02 
1.682650909423828e+02 
1.926064910888672e+02 
1.805637512207031e+02 
1.977169036865234e+02 
1.731548614501953e+02 
1.699900054931641e+02 
1.987717590332031e+02 
1.770949707031250e+02 
1.829554290771484e+02 
1.997732849121094e+02 
1.839935150146484e+02 
2.015274810791016e+02 
1.832071075439453e+02 
2.029101867675781e+02 
1.815845642089844e+02 
2.023684234619141e+02 
1.784290313720703e+02 
2.003022155761719e+02 
1.756104736328125e+02 
1.747107086181641e+02 
1.717935638427734e+02 
1.968008422851562e+02 
1.751985015869141e+02 
1.706305694580078e+02 
1.847740325927734e+02 
1.951989746093750e+02 
1.923657531738281e+02 
1.903269958496094e+02 
1.786447296142578e+02 
1.768191680908203e+02 
1.713191680908203e+02 
1.874914398193359e+02 
1.978600463867188e+02 
1.917743377685547e+02 
1.746578369140625e+02 
2.027245635986328e+02 
1.996827545166016e+02 
1.958704681396484e+02 
1.798117065429688e+02 
2.085400543212891e+02 
2.072151794433594e+02 
1.809455566406250e+02 
2.136669921875000e+02 
2.105690307617188e+02 
1.814567871093750e+02 
2.138225097656250e+02 
2.103717803955078e+02 
1.822312011718750e+02 
2.135410156250000e+02 
2.094966735839844e+02 
1.798551788330078e+02 
2.086748046875000e+02 
2.049340667724609e+02 
1.737664794921875e+02 
2.023980560302734e+02 
1.975858917236328e+02 
1.692982482910156e+02 
1.897390594482422e+02 
1.662076263427734e+02 
1.830041809082031e+02 
1.645954742431641e+02 
1.834635162353516e+02 
1.606354675292969e+02 
1.818005371093750e+02 
1.572846221923828e+02 
1.563196868896484e+02 
1.529596099853516e+02 
1.777094116210938e+02 
1.562545928955078e+02 
1.519533691406250e+02 
1.655219421386719e+02 
1.778309020996094e+02 
1.715561218261719e+02 
1.682257385253906e+02 
1.597956848144531e+02 
1.573410339355469e+02 
1.521547241210938e+02 
1.655219421386719e+02 
1.772982482910156e+02 
1.674382324218750e+02 
1.572175903320312e+02 
1.519259185791016e+02 
1.655219421386719e+02 
1.798953094482422e+02 
1.692505950927734e+02 
1.535964202880859e+02 
1.514761199951172e+02 
1.741542663574219e+02 
1.581710510253906e+02 
1.931863098144531e+02 
1.829635009765625e+02 
1.516772460937500e+02 
1.517278594970703e+02 
1.937447814941406e+02 
1.840708770751953e+02 
1.517309417724609e+02 
1.524212341308594e+02 
1.940563659667969e+02 
1.842953186035156e+02 
1.522432250976562e+02 
1.521165008544922e+02 
1.935322570800781e+02 
1.831250152587891e+02 
1.524628906250000e+02 
1.514468688964844e+02 
1.916494140625000e+02 
1.808771972656250e+02 
1.518408203125000e+02 
1.504925842285156e+02 
1.880488281250000e+02 
1.780021972656250e+02 
1.504575195312500e+02 
1.487509765625000e+02 
1.825410156250000e+02 
1.749367370605469e+02 
1.461367187500000e+02 
1.813405761718750e+02 
1.742577362060547e+02 
1.735229492187500e+02 
1.439323730468750e+02 
1.772180175781250e+02 
1.702777404785156e+02 
1.430187988281250e+02 
1.744133300781250e+02 
1.676091308593750e+02 
1.433574218750000e+02 
1.729577636718750e+02 
1.662169189453125e+02 
1.443503417968750e+02 
1.726875000000000e+02 
1.658885650634766e+02 
1.451098632812500e+02 
1.732248535156250e+02 
1.664418792724609e+02 
1.455412292480469e+02 
1.743239746093750e+02 
1.676678314208984e+02 
1.458148498535156e+02 
1.760075683593750e+02 
1.692280426025391e+02 
1.460065307617188e+02 
1.780703125000000e+02 
1.701882629394531e+02 
1.523264312744141e+02 
1.477053222656250e+02 
1.753625488281250e+02 
1.912957763671875e+02 
1.810994873046875e+02 
1.521862640380859e+02 
1.493726959228516e+02 
1.893889923095703e+02 
1.799639434814453e+02 
1.530387268066406e+02 
1.506349029541016e+02 
1.841507568359375e+02 
1.767906951904297e+02 
1.552537536621094e+02 
1.516298828125000e+02 
1.655219421386719e+02 
1.801815795898438e+02 
1.735972595214844e+02 
1.692232360839844e+02 
1.584087982177734e+02 
1.571563720703125e+02 
1.519131774902344e+02 
1.655219421386719e+02 
1.770719146728516e+02 
1.683034362792969e+02 
1.571804656982422e+02 
1.515888519287109e+02 
1.655219421386719e+02 
1.758601989746094e+02 
1.702456512451172e+02 
1.552238159179688e+02 
1.516364593505859e+02 
1.754148254394531e+02 
1.593762207031250e+02 
1.816812896728516e+02 
1.574202728271484e+02 
1.628343200683594e+02 
1.795591125488281e+02 
1.656814575195312e+02 
1.796891174316406e+02 
1.664248504638672e+02 
1.802147674560547e+02 
1.661338958740234e+02 
1.968454437255859e+02 
1.856275329589844e+02 
1.648656768798828e+02 
1.971265563964844e+02 
1.864507293701172e+02 
1.615292205810547e+02 
1.965263214111328e+02 
1.857577667236328e+02 
1.587192840576172e+02 
1.556856689453125e+02 
1.535527191162109e+02 
1.951214294433594e+02 
1.837952575683594e+02 
1.557535705566406e+02 
1.512793426513672e+02 
1.938054809570312e+02 
1.888601837158203e+02 
1.540126342773438e+02 
1.520501251220703e+02 
1.961716918945312e+02 
2.007428131103516e+02 
1.547890319824219e+02 
1.597386169433594e+02 
1.967845916748047e+02 
1.627777404785156e+02 
1.990496978759766e+02 
1.913819580078125e+02 
1.922264404296875e+02 
1.647122497558594e+02 
1.965436706542969e+02 
1.894864959716797e+02 
1.658004608154297e+02 
1.943851013183594e+02 
1.875383911132812e+02 
1.661839141845703e+02 
1.928943328857422e+02 
1.863612060546875e+02 
1.662775268554688e+02 
1.918681030273438e+02 
1.855319366455078e+02 
1.661531982421875e+02 
1.907776794433594e+02 
1.848806762695312e+02 
1.658992156982422e+02 
1.891879882812500e+02 
1.856086120605469e+02 
1.656749114990234e+02 
1.909916534423828e+02 
1.968427581787109e+02 
1.652416534423828e+02 
1.965172729492188e+02 
1.653367004394531e+02 
1.975483398437500e+02 
1.667038726806641e+02 
1.996001434326172e+02 
1.685299072265625e+02 
2.065634765625000e+02 
2.025974121093750e+02 
2.047866210937500e+02 
1.700109863281250e+02 
1.696726074218750e+02 
1.705449218750000e+02 
2.089462890625000e+02 
2.057575683593750e+02 
1.715651855468750e+02 
1.716088867187500e+02 
2.102687988281250e+02 
2.070425262451172e+02 
1.730732421875000e+02 
1.737207031250000e+02 
2.111044921875000e+02 
2.078545379638672e+02 
1.749401855468750e+02 
2.115615234375000e+02 
2.083367309570312e+02 
1.750363769531250e+02 
2.121025390625000e+02 
2.093420410156250e+02 
1.747844238281250e+02 
2.134675292968750e+02 
2.128051757812500e+02 
1.746647949218750e+02 
2.148569335937500e+02 
1.748757324218750e+02 
2.158242187500000e+02 
1.753159179687500e+02 
2.161486816406250e+02 
1.755854492187500e+02 
2.161188964843750e+02 
1.750925292968750e+02 
2.159855957031250e+02 
1.732531738281250e+02 
2.159040527343750e+02 
1.695983886718750e+02 
2.159094238281250e+02 
1.733615722656250e+02 
1.657121582031250e+02 
1.664492187500000e+02 
2.159445800781250e+02 
1.714394531250000e+02 
1.633972167968750e+02 
2.159060058593750e+02 
1.693161621093750e+02 
1.608676757812500e+02 
2.157241210937500e+02 
1.678947753906250e+02 
1.594113769531250e+02 
2.154614257812500e+02 
1.674145507812500e+02 
1.590031738281250e+02 
2.153920898437500e+02 
1.675815429687500e+02 
1.592116699218750e+02 
2.159729003906250e+02 
1.664119567871094e+02 
1.595419921875000e+02 
2.127702636718750e+02 
1.593013610839844e+02 
1.524979248046875e+02 
2.100941467285156e+02 
1.544813690185547e+02 
1.480595550537109e+02 
2.122209014892578e+02 
2.117854461669922e+02 
2.124181213378906e+02 
1.516112823486328e+02 
1.471797790527344e+02 
2.123582000732422e+02 
2.123304443359375e+02 
1.528113555908203e+02 
1.585492553710938e+02 
2.130092926025391e+02 
2.131215057373047e+02 
1.581854553222656e+02 
2.142178955078125e+02 
2.137030944824219e+02 
1.586416931152344e+02 
2.149336853027344e+02 
2.137930908203125e+02 
1.586956329345703e+02 
2.150990753173828e+02 
2.133110198974609e+02 
1.585616607666016e+02 
2.148294219970703e+02 
2.126826019287109e+02 
1.590274047851562e+02 
2.144818572998047e+02 
2.124964447021484e+02 
1.608037719726562e+02 
2.146041564941406e+02 
2.131274414062500e+02 
1.639286041259766e+02 
2.152172088623047e+02 
2.142397918701172e+02 
1.679157867431641e+02 
1.665399780273438e+02 
1.683555297851562e+02 
2.156672515869141e+02 
2.147710571289062e+02 
1.706134185791016e+02 
1.706651306152344e+02 
2.149809722900391e+02 
2.137283935546875e+02 
1.730791015625000e+02 
1.744684448242188e+02 
2.131678924560547e+02 
2.111435241699219e+02 
1.755525054931641e+02 
1.792798614501953e+02 
2.089957733154297e+02 
2.069714965820312e+02 
1.793527984619141e+02 
2.029188995361328e+02 
1.779613494873047e+02 
1.743836975097656e+02 
1.719418792724609e+02 
2.007540130615234e+02 
1.756984863281250e+02 
1.689528808593750e+02 
2.130398406982422e+02 
2.068762207031250e+02 
1.745795898437500e+02 
1.680074462890625e+02 
2.132304687500000e+02 
2.066576232910156e+02 
1.745058593750000e+02 
1.680832824707031e+02 
2.129733886718750e+02 
2.062586212158203e+02 
1.747561035156250e+02 
1.678085632324219e+02 
2.131782226562500e+02 
2.063027038574219e+02 
1.746547851562500e+02 
1.668659057617188e+02 
2.142565917968750e+02 
2.072396392822266e+02 
1.741788330078125e+02 
1.658712158203125e+02 
2.167574768066406e+02 
2.092303619384766e+02 
1.746669769287109e+02 
1.687240905761719e+02 
2.193934936523438e+02 
2.104643554687500e+02 
1.771020355224609e+02 
1.695861358642578e+02 
2.173946533203125e+02 
2.316195831298828e+02 
2.228746337890625e+02 
1.815338745117188e+02 
1.752228546142578e+02 
2.309893951416016e+02 
2.212806549072266e+02 
1.897628936767578e+02 
1.879819793701172e+02 
2.352706756591797e+02 
2.235714416503906e+02 
2.266266784667969e+02 
1.965734252929688e+02 
1.898856201171875e+02 
2.353300170898438e+02 
2.243564147949219e+02 
1.962431488037109e+02 
2.081888732910156e+02 
2.015889282226562e+02 
2.202548675537109e+02 
2.346219329833984e+02 
2.220485992431641e+02 
2.267803802490234e+02 
2.109474182128906e+02 
2.022375488281250e+02 
2.285208587646484e+02 
2.152894134521484e+02 
2.499018096923828e+02 
2.390063323974609e+02 
2.108818359375000e+02 
2.011713867187500e+02 
2.519023437500000e+02 
2.409697265625000e+02 
2.109199218750000e+02 
2.009799804687500e+02 
2.524770965576172e+02 
2.424889984130859e+02 
2.114005584716797e+02 
2.024646148681641e+02 
2.520405883789062e+02 
2.435899047851562e+02 
2.129892578125000e+02 
2.085502319335938e+02 
2.513714599609375e+02 
2.435957946777344e+02 
2.148895416259766e+02 
2.100329895019531e+02 
2.514356231689453e+02 
2.434572296142578e+02 
2.158696746826172e+02 
2.112495727539062e+02 
2.527035522460938e+02 
2.436517791748047e+02 
2.162277526855469e+02 
2.116270904541016e+02 
2.543380889892578e+02 
2.439819335937500e+02 
2.155406951904297e+02 
2.110538635253906e+02 
2.550725402832031e+02 
2.441740112304688e+02 
2.134526672363281e+02 
2.095602264404297e+02 
2.548803863525391e+02 
2.439809112548828e+02 
2.105148315429688e+02 
2.073884735107422e+02 
2.535617980957031e+02 
2.429240875244141e+02 
2.080769958496094e+02 
2.038935394287109e+02 
2.505222015380859e+02 
2.399129943847656e+02 
2.075428314208984e+02 
2.039494628906250e+02 
2.445035705566406e+02 
2.352330169677734e+02 
2.090197601318359e+02 
2.021416320800781e+02 
2.205471496582031e+02 
2.389428558349609e+02 
2.299446716308594e+02 
2.235989074707031e+02 
2.116739196777344e+02 
2.096905212402344e+02 
2.001447296142578e+02 
2.204515686035156e+02 
2.360405273437500e+02 
2.213587188720703e+02 
2.024150390625000e+02 
2.340529785156250e+02 
2.251499023437500e+02 
2.277903137207031e+02 
2.027773437500000e+02 
2.297001953125000e+02 
2.215034179687500e+02 
2.011564941406250e+02 
2.187316894531250e+02 
1.983476562500000e+02 
2.201335449218750e+02 
2.008344726562500e+02 
2.199296875000000e+02 
2.011984863281250e+02 
2.197673339843750e+02 
2.014450683593750e+02 
2.199301757812500e+02 
2.011552734375000e+02 
2.208779296875000e+02 
2.003068847656250e+02 
2.228178710937500e+02 
1.986613769531250e+02 
2.243156738281250e+02 
1.962575683593750e+02 
2.241208496093750e+02 
1.962365722656250e+02 
2.220534667968750e+02 
1.990810546875000e+02 
2.235385742187500e+02 
2.000333709716797e+02 
2.214221191406250e+02 
1.931705169677734e+02 
2.142056884765625e+02 
1.871546173095703e+02 
2.088400421142578e+02 
1.812213134765625e+02 
2.058624725341797e+02 
1.758574523925781e+02 
1.764481353759766e+02 
1.708376312255859e+02 
2.044889831542969e+02 
1.723757324218750e+02 
1.684658660888672e+02 
2.031453247070312e+02 
1.717655334472656e+02 
1.684227142333984e+02 
1.994001770019531e+02 
1.733645172119141e+02 
1.693319702148438e+02 
1.838592834472656e+02 
1.983738555908203e+02 
1.922717895507812e+02 
1.880980224609375e+02 
1.772405242919922e+02 
1.753472290039062e+02 
1.700914611816406e+02 
1.838592834472656e+02 
1.965815124511719e+02 
1.866094207763672e+02 
1.758858947753906e+02 
1.703150787353516e+02 
1.838592834472656e+02 
1.956014709472656e+02 
1.863726043701172e+02 
1.758563842773438e+02 
1.700039825439453e+02 
1.838592834472656e+02 
1.950498046875000e+02 
1.867147979736328e+02 
1.751799621582031e+02 
1.688151245117188e+02 
1.838592834472656e+02 
1.955611724853516e+02 
1.880924224853516e+02 
1.667315063476562e+02 
1.964585723876953e+02 
1.923668212890625e+02 
1.909539031982422e+02 
1.651127929687500e+02 
1.975161895751953e+02 
1.938924560546875e+02 
1.649566955566406e+02 
1.983954315185547e+02 
1.940333251953125e+02 
1.649141387939453e+02 
1.982226257324219e+02 
1.934513854980469e+02 
1.642925872802734e+02 
1.976826629638672e+02 
1.926277923583984e+02 
1.632832641601562e+02 
1.971716766357422e+02 
1.918208160400391e+02 
1.627315368652344e+02 
1.964130096435547e+02 
1.907975311279297e+02 
1.629380798339844e+02 
1.945946350097656e+02 
1.889363098144531e+02 
1.733243408203125e+02 
1.670732269287109e+02 
1.838592834472656e+02 
1.931450195312500e+02 
1.864898223876953e+02 
1.893031921386719e+02 
1.753274230957031e+02 
1.701426239013672e+02 
1.847739868164062e+02 
1.954896545410156e+02 
1.855402526855469e+02 
1.779308319091797e+02 
1.714125213623047e+02 
1.847739868164062e+02 
1.938401031494141e+02 
1.882879486083984e+02 
1.757417907714844e+02 
1.699011383056641e+02 
1.838592834472656e+02 
1.937802581787109e+02 
1.897715148925781e+02 
1.732664489746094e+02 
1.706781005859375e+02 
1.948071136474609e+02 
1.773144378662109e+02 
2.029539947509766e+02 
1.758622741699219e+02 
1.741359863281250e+02 
1.976319427490234e+02 
1.700114898681641e+02 
1.899171295166016e+02 
1.670444183349609e+02 
1.837653961181641e+02 
1.652072143554688e+02 
1.853666076660156e+02 
1.648366394042969e+02 
1.856942138671875e+02 
1.652288208007812e+02 
1.975046997070312e+02 
1.901452636718750e+02 
1.661294860839844e+02 
1.971774139404297e+02 
1.910312347412109e+02 
1.734291229248047e+02 
1.685884704589844e+02 
1.838592834472656e+02 
1.955464935302734e+02 
1.895546112060547e+02 
1.915372009277344e+02 
1.750124816894531e+02 
1.691327667236328e+02 
1.810874023437500e+02 
1.924952087402344e+02 
1.901039123535156e+02 
1.652166137695312e+02 
1.604351959228516e+02 
1.910041656494141e+02 
1.726005554199219e+02 
1.939627990722656e+02 
1.575186920166016e+02 
1.541827087402344e+02 
1.897424316406250e+02 
1.538384704589844e+02 
1.511002807617188e+02 
1.849512329101562e+02 
1.533222045898438e+02 
1.506662750244141e+02 
1.798262481689453e+02 
1.553256072998047e+02 
1.512173309326172e+02 
1.655216979980469e+02 
1.764245758056641e+02 
1.737959594726562e+02 
1.698738098144531e+02 
1.584912567138672e+02 
1.572014312744141e+02 
1.515000152587891e+02 
1.655216979980469e+02 
1.743925323486328e+02 
1.678531494140625e+02 
1.577583312988281e+02 
1.522823028564453e+02 
1.655216979980469e+02 
1.738929595947266e+02 
1.665584106445312e+02 
1.582367858886719e+02 
1.533835449218750e+02 
1.655216979980469e+02 
1.738533782958984e+02 
1.657273101806641e+02 
1.586314392089844e+02 
1.539653320312500e+02 
1.655216979980469e+02 
1.740827026367188e+02 
1.651086120605469e+02 
1.587351531982422e+02 
1.538251800537109e+02 
1.655216979980469e+02 
1.745393066406250e+02 
1.649031372070312e+02 
1.584654846191406e+02 
1.528854675292969e+02 
1.655216979980469e+02 
1.751534118652344e+02 
1.652254638671875e+02 
1.578684234619141e+02 
1.513966674804688e+02 
1.655216979980469e+02 
1.757831115722656e+02 
1.661673583984375e+02 
1.571559753417969e+02 
1.503014678955078e+02 
1.655216979980469e+02 
1.763460845947266e+02 
1.672950744628906e+02 
1.562533874511719e+02 
1.493377380371094e+02 
1.655216979980469e+02 
1.777845458984375e+02 
1.690621795654297e+02 
1.488238830566406e+02 
1.794108886718750e+02 
1.734843139648438e+02 
1.728560333251953e+02 
1.503086090087891e+02 
1.757283630371094e+02 
1.784395751953125e+02 
2.042548522949219e+02 
1.769440002441406e+02 
1.725467224121094e+02 
1.723525085449219e+02 
2.003457794189453e+02 
1.671039428710938e+02 
1.953601684570312e+02 
1.646379547119141e+02 
1.947873077392578e+02 
1.934741973876953e+02 
1.908092956542969e+02 
1.647444915771484e+02 
1.913177337646484e+02 
1.891611785888672e+02 
1.658036041259766e+02 
1.875377502441406e+02 
1.636982727050781e+02 
1.832543029785156e+02 
1.629072265625000e+02 
1.814309997558594e+02 
1.627667388916016e+02 
1.810520019531250e+02 
1.625544433593750e+02 
1.809792480468750e+02 
1.624633789062500e+02 
1.812999725341797e+02 
1.625224304199219e+02 
1.816480865478516e+02 
1.626637420654297e+02 
1.821530151367188e+02 
1.627887573242188e+02 
1.832923889160156e+02 
1.634212036132812e+02 
1.854431304931641e+02 
1.632170257568359e+02 
1.863300323486328e+02 
1.627119903564453e+02 
1.860278625488281e+02 
1.614291687011719e+02 
1.849967956542969e+02 
1.607248840332031e+02 
1.832860260009766e+02 
1.630163574218750e+02 
1.842803192138672e+02 
1.640303344726562e+02 
1.834620971679688e+02 
1.640728759765625e+02 
1.826076202392578e+02 
1.632600402832031e+02 
1.814343109130859e+02 
1.603342895507812e+02 
1.798768463134766e+02 
1.576535034179688e+02 
1.563801727294922e+02 
1.535044860839844e+02 
1.774691619873047e+02 
1.568003692626953e+02 
1.521525726318359e+02 
1.655216979980469e+02 
1.750074920654297e+02 
1.737351531982422e+02 
1.710148315429688e+02 
1.606523132324219e+02 
1.574320373535156e+02 
1.519077301025391e+02 
1.655216979980469e+02 
1.732785491943359e+02 
1.698216857910156e+02 
1.577389068603516e+02 
1.525236511230469e+02 
1.665371856689453e+02 
1.746425628662109e+02 
1.695227966308594e+02 
1.596613311767578e+02 
1.552523803710938e+02 
1.695471496582031e+02 
1.783479614257812e+02 
1.710631408691406e+02 
1.636346130371094e+02 
1.600245971679688e+02 
1.744483947753906e+02 
1.840663146972656e+02 
1.747669677734375e+02 
1.696590423583984e+02 
1.667918701171875e+02 
1.810874023437500e+02 
1.909979858398438e+02 
1.809839019775391e+02 
1.785710754394531e+02 
1.753383026123047e+02 
1.892813110351562e+02 
1.957736511230469e+02 
1.924528961181641e+02 
1.783294372558594e+02 
1.726942596435547e+02 
1.989925994873047e+02 
1.848040313720703e+02 
2.023764190673828e+02 
1.740800323486328e+02 
1.695489349365234e+02 
2.003711547851562e+02 
1.734928283691406e+02 
1.685354919433594e+02 
1.991793975830078e+02 
1.738581085205078e+02 
1.680773925781250e+02 
2.110083160400391e+02 
2.022701568603516e+02 
1.739486694335938e+02 
1.673317565917969e+02 
2.109567718505859e+02 
2.024796295166016e+02 
1.738133392333984e+02 
1.664233245849609e+02 
2.108018341064453e+02 
2.022773284912109e+02 
1.735500183105469e+02 
1.657327117919922e+02 
2.105105590820312e+02 
2.020444946289062e+02 
1.733043975830078e+02 
1.654968109130859e+02 
2.102244873046875e+02 
2.019050598144531e+02 
1.732278747558594e+02 
1.659964752197266e+02 
2.100217132568359e+02 
2.018614349365234e+02 
1.734713134765625e+02 
1.673543701171875e+02 
2.099088134765625e+02 
2.018624877929688e+02 
1.739333190917969e+02 
1.687362823486328e+02 
2.098473510742188e+02 
2.018622741699219e+02 
1.742690124511719e+02 
1.694113159179688e+02 
2.098024444580078e+02 
2.018445281982422e+02 
1.742912902832031e+02 
1.693907623291016e+02 
2.097718353271484e+02 
2.018095397949219e+02 
1.740100860595703e+02 
1.686201934814453e+02 
2.097783050537109e+02 
2.017694396972656e+02 
1.735606384277344e+02 
1.675846099853516e+02 
2.098806610107422e+02 
2.017793579101562e+02 
1.731827087402344e+02 
1.668410949707031e+02 
2.102156219482422e+02 
2.019641113281250e+02 
1.730808410644531e+02 
1.667852478027344e+02 
2.109672241210938e+02 
2.024985656738281e+02 
1.741549530029297e+02 
1.689921875000000e+02 
2.129173736572266e+02 
2.042643890380859e+02 
1.775039978027344e+02 
1.738640289306641e+02 
2.166743469238281e+02 
2.080364227294922e+02 
1.825235900878906e+02 
1.798302764892578e+02 
2.214110717773438e+02 
2.128729248046875e+02 
1.888385009765625e+02 
1.867639160156250e+02 
2.259382019042969e+02 
2.176950073242188e+02 
1.922209472656250e+02 
1.873715972900391e+02 
2.291135406494141e+02 
2.203794403076172e+02 
1.920971679687500e+02 
1.876755676269531e+02 
2.223923339843750e+02 
2.159378814697266e+02 
1.929809570312500e+02 
1.883469848632812e+02 
2.019929199218750e+02 
2.143757324218750e+02 
2.097322845458984e+02 
2.040523223876953e+02 
1.975825195312500e+02 
1.942746582031250e+02 
1.888474273681641e+02 
2.019929199218750e+02 
2.104733886718750e+02 
2.015951080322266e+02 
1.945861816406250e+02 
1.887648010253906e+02 
2.019929199218750e+02 
2.101230468750000e+02 
2.005264587402344e+02 
1.944191894531250e+02 
1.879346160888672e+02 
2.019929199218750e+02 
2.113322753906250e+02 
2.005169677734375e+02 
1.939191894531250e+02 
1.865209655761719e+02 
2.019929199218750e+02 
2.123151855468750e+02 
2.014377288818359e+02 
1.933769531250000e+02 
1.854482269287109e+02 
2.019929199218750e+02 
2.123796386718750e+02 
2.024411010742188e+02 
1.932136230468750e+02 
1.858423004150391e+02 
2.019929199218750e+02 
2.122329101562500e+02 
2.028481750488281e+02 
1.934968261718750e+02 
1.869100646972656e+02 
2.019929199218750e+02 
2.121015625000000e+02 
2.029390106201172e+02 
1.938476562500000e+02 
1.874606933593750e+02 
2.019929199218750e+02 
2.120407714843750e+02 
2.028970489501953e+02 
1.939794921875000e+02 
1.874488677978516e+02 
2.019929199218750e+02 
2.121068115234375e+02 
2.028716278076172e+02 
1.939975738525391e+02 
1.874317474365234e+02 
2.022014923095703e+02 
2.121304016113281e+02 
2.030672760009766e+02 
1.940530548095703e+02 
1.870763397216797e+02 
2.022014923095703e+02 
2.121583862304688e+02 
2.042291107177734e+02 
1.936549224853516e+02 
1.862774047851562e+02 
2.022014923095703e+02 
2.105448455810547e+02 
2.040390930175781e+02 
1.934735870361328e+02 
1.846414337158203e+02 
1.979884338378906e+02 
2.039919128417969e+02 
2.027840270996094e+02 
1.871812133789062e+02 
1.787390747070312e+02 
1.919349365234375e+02 
1.989817962646484e+02 
1.950820312500000e+02 
1.821472015380859e+02 
1.751767730712891e+02 
1.874914398193359e+02 
1.956701660156250e+02 
1.892814178466797e+02 
1.789197540283203e+02 
1.730735931396484e+02 
1.847740020751953e+02 
1.941237945556641e+02 
1.852396087646484e+02 
1.773310852050781e+02 
1.724322662353516e+02 
1.838592834472656e+02 
1.940345916748047e+02 
1.831704559326172e+02 
1.771832275390625e+02 
1.724763793945312e+02 
1.838592834472656e+02 
1.940024719238281e+02 
1.828852386474609e+02 
1.771734008789062e+02 
1.724519805908203e+02 
1.838592834472656e+02 
1.940850524902344e+02 
1.828882904052734e+02 
1.773945159912109e+02 
1.734091339111328e+02 
1.847740020751953e+02 
1.956580963134766e+02 
1.831300354003906e+02 
1.792637939453125e+02 
1.762357635498047e+02 
1.874913787841797e+02 
1.989760284423828e+02 
1.849638214111328e+02 
1.829028778076172e+02 
1.806992950439453e+02 
1.919349365234375e+02 
2.040139923095703e+02 
1.885926818847656e+02 
1.880937194824219e+02 
1.863698272705078e+02 
1.979884338378906e+02 
2.106646728515625e+02 
1.939644927978516e+02 
1.937656707763672e+02 
1.862867736816406e+02 
2.022014923095703e+02 
2.124728546142578e+02 
2.004864044189453e+02 
1.933635864257812e+02 
1.862196197509766e+02 
2.022014923095703e+02 
2.123805389404297e+02 
2.017902069091797e+02 
1.926660156250000e+02 
1.837442474365234e+02 
2.022014923095703e+02 
2.116558074951172e+02 
2.022581481933594e+02 
1.918095703125000e+02 
1.821203308105469e+02 
2.022014923095703e+02 
2.103694458007812e+02 
2.025558624267578e+02 
1.913466796875000e+02 
1.815004425048828e+02 
2.022014923095703e+02 
2.092424774169922e+02 
2.025329895019531e+02 
1.913564910888672e+02 
1.817696990966797e+02 
2.022014923095703e+02 
2.087914886474609e+02 
2.019627532958984e+02 
1.918683929443359e+02 
1.828418731689453e+02 
2.022014923095703e+02 
2.090139770507812e+02 
2.001503753662109e+02 
1.932094573974609e+02 
1.871842498779297e+02 
2.022014923095703e+02 
2.100548858642578e+02 
1.997786712646484e+02 
1.946905517578125e+02 
1.893784942626953e+02 
2.022014923095703e+02 
2.120853881835938e+02 
1.990883026123047e+02 
1.949717559814453e+02 
1.891621093750000e+02 
2.022014923095703e+02 
2.148171386718750e+02 
2.012206726074219e+02 
1.872964630126953e+02 
2.155211029052734e+02 
2.053714599609375e+02 
2.085621795654297e+02 
1.853840332031250e+02 
2.135346679687500e+02 
2.043366699218750e+02 
1.837246093750000e+02 
2.107424316406250e+02 
2.028999023437500e+02 
1.799941406250000e+02 
2.001369628906250e+02 
1.766831054687500e+02 
1.741398010253906e+02 
1.709627227783203e+02 
1.943217773437500e+02 
1.734401855468750e+02 
1.679175109863281e+02 
1.815322265625000e+02 
1.940439453125000e+02 
1.880749816894531e+02 
1.858256225585938e+02 
1.776015625000000e+02 
1.652932128906250e+02 
1.940480957031250e+02 
1.879367370605469e+02 
1.882827148437500e+02 
1.630405273437500e+02 
1.931577148437500e+02 
1.874020233154297e+02 
1.622453613281250e+02 
1.913732910156250e+02 
1.868889770507812e+02 
1.621992187500000e+02 
1.922873535156250e+02 
1.964323730468750e+02 
1.627233886718750e+02 
1.926569824218750e+02 
1.633540039062500e+02 
1.955871582031250e+02 
1.884392242431641e+02 
1.895839538574219e+02 
1.640458984375000e+02 
1.941899414062500e+02 
1.882689971923828e+02 
1.646979980468750e+02 
1.930051269531250e+02 
1.876091613769531e+02 
1.653618774414062e+02 
1.921032714843750e+02 
1.871895446777344e+02 
1.660804748535156e+02 
1.909423828125000e+02 
1.863268280029297e+02 
1.738344726562500e+02 
1.687963867187500e+02 
1.836301269531250e+02 
1.904553222656250e+02 
1.851224822998047e+02 
1.870566406250000e+02 
1.755681152343750e+02 
1.699801635742188e+02 
1.836301269531250e+02 
1.914753417968750e+02 
1.846291656494141e+02 
1.761098632812500e+02 
1.701833953857422e+02 
1.836301269531250e+02 
1.918867187500000e+02 
1.848573760986328e+02 
1.761735839843750e+02 
1.699671020507812e+02 
1.836301269531250e+02 
1.919445800781250e+02 
1.851973114013672e+02 
1.760378417968750e+02 
1.694807128906250e+02 
1.836301269531250e+02 
1.919099121093750e+02 
1.854475097656250e+02 
1.757326660156250e+02 
1.688854980468750e+02 
1.836301269531250e+02 
1.920744628906250e+02 
1.858996582031250e+02 
1.750178222656250e+02 
1.677431640625000e+02 
1.836301269531250e+02 
1.928779296875000e+02 
1.869929199218750e+02 
1.660917968750000e+02 
1.925971679687500e+02 
1.891018066406250e+02 
1.895075683593750e+02 
1.635605468750000e+02 
1.862616119384766e+02 
1.625377349853516e+02 
1.812005767822266e+02 
1.609470214843750e+02 
1.795493164062500e+02 
1.584504394531250e+02 
1.553300933837891e+02 
1.517492675781250e+02 
1.759643554687500e+02 
1.556960449218750e+02 
1.480396423339844e+02 
1.652670898437500e+02 
1.757819824218750e+02 
1.711580200195312e+02 
1.683373565673828e+02 
1.612355957031250e+02 
1.544855957031250e+02 
1.439140625000000e+02 
1.652670898437500e+02 
1.747194824218750e+02 
1.678403320312500e+02 
1.441452636718750e+02 
1.733034667968750e+02 
1.695590820312500e+02 
1.696860351562500e+02 
1.400495605468750e+02 
1.738720703125000e+02 
1.772285156250000e+02 
1.388576660156250e+02 
1.732329101562500e+02 
1.398647460937500e+02 
1.754650878906250e+02 
1.686930236816406e+02 
1.671667785644531e+02 
1.448723144531250e+02 
1.741572265625000e+02 
1.670383300781250e+02 
1.472067871093750e+02 
1.737722167968750e+02 
1.651848144531250e+02 
1.472082519531250e+02 
1.739238281250000e+02 
1.651242675781250e+02 
1.451076660156250e+02 
1.749743652343750e+02 
1.661237182617188e+02 
1.418791503906250e+02 
1.719643554687500e+02 
1.879648437500000e+02 
1.784035644531250e+02 
1.394479980468750e+02 
1.888972167968750e+02 
1.790820312500000e+02 
1.382604980468750e+02 
1.892187500000000e+02 
1.795603027343750e+02 
1.382299804687500e+02 
1.895949707031250e+02 
1.800395965576172e+02 
1.387609863281250e+02 
1.906560058593750e+02 
1.811398925781250e+02 
1.387297210693359e+02 
1.929921875000000e+02 
1.826650085449219e+02 
1.555659179687500e+02 
1.469680175781250e+02 
1.899511718750000e+02 
2.087465820312500e+02 
1.984687500000000e+02 
1.550786132812500e+02 
1.476880493164062e+02 
2.110410156250000e+02 
2.003159179687500e+02 
1.539152832031250e+02 
1.493914337158203e+02 
2.111645507812500e+02 
2.005451660156250e+02 
1.560043945312500e+02 
1.605942382812500e+02 
2.083637695312500e+02 
1.980215301513672e+02 
1.712380371093750e+02 
1.613874511718750e+02 
2.018239746093750e+02 
1.931904449462891e+02 
1.673708496093750e+02 
1.572066955566406e+02 
1.814226074218750e+02 
1.967661132812500e+02 
1.879117279052734e+02 
1.841932220458984e+02 
1.759301757812500e+02 
1.633344726562500e+02 
1.591318359375000e+02 
1.569882812500000e+02 
1.940532226562500e+02 
1.854412536621094e+02 
1.880429687500000e+02 
1.592922363281250e+02 
1.557766113281250e+02 
1.929665527343750e+02 
1.857987213134766e+02 
1.578859863281250e+02 
1.549389648437500e+02 
1.935805664062500e+02 
1.870822601318359e+02 
1.572795410156250e+02 
1.527315521240234e+02 
1.944560546875000e+02 
1.872163238525391e+02 
1.565361328125000e+02 
1.530638122558594e+02 
1.941616210937500e+02 
1.848179473876953e+02 
1.592250976562500e+02 
1.643337402343750e+02 
1.921506347656250e+02 
1.840671844482422e+02 
1.736599121093750e+02 
1.670837402343750e+02 
1.836301269531250e+02 
1.910227050781250e+02 
1.805372009277344e+02 
1.864245605468750e+02 
1.749877929687500e+02 
1.648448028564453e+02 
1.836301269531250e+02 
1.913439941406250e+02 
1.852325592041016e+02 
1.748137207031250e+02 
1.684379882812500e+02 
1.918461914062500e+02 
1.802805175781250e+02 
1.986469726562500e+02 
1.737336425781250e+02 
1.681974182128906e+02 
2.148911132812500e+02 
2.041262207031250e+02 
1.727871093750000e+02 
1.687755432128906e+02 
2.159965820312500e+02 
2.053725128173828e+02 
1.763635253906250e+02 
1.827580566406250e+02 
2.166376953125000e+02 
2.056891479492188e+02 
1.845212402343750e+02 
2.164604492187500e+02 
2.056987457275391e+02 
1.812140808105469e+02 
2.127955017089844e+02 
2.029499206542969e+02 
1.757484588623047e+02 
2.046645507812500e+02 
1.958991699218750e+02 
1.719457092285156e+02 
1.975970611572266e+02 
1.900264282226562e+02 
1.695198974609375e+02 
1.859216308593750e+02 
1.671773071289062e+02 
1.853587036132812e+02 
1.650804290771484e+02 
1.893181762695312e+02 
1.666049499511719e+02 
1.947309112548828e+02 
1.918395080566406e+02 
1.682124176025391e+02 
1.953776245117188e+02 
1.921036529541016e+02 
1.753076324462891e+02 
1.709936523437500e+02 
1.856842346191406e+02 
1.939958953857422e+02 
1.900358581542969e+02 
1.920130767822266e+02 
1.773437652587891e+02 
1.723810577392578e+02 
1.856842346191406e+02 
1.945505371093750e+02 
1.888168487548828e+02 
1.780503997802734e+02 
1.728805084228516e+02 
1.856842346191406e+02 
1.947341308593750e+02 
1.892228698730469e+02 
1.781638641357422e+02 
1.730025634765625e+02 
1.856842346191406e+02 
1.943518371582031e+02 
1.897515716552734e+02 
1.775115051269531e+02 
1.720122985839844e+02 
1.856842346191406e+02 
1.944849548339844e+02 
1.907991333007812e+02 
1.699656829833984e+02 
1.943552703857422e+02 
1.931928405761719e+02 
1.922140350341797e+02 
1.688033905029297e+02 
1.926278228759766e+02 
1.701977691650391e+02 
1.952454071044922e+02 
1.740318145751953e+02 
2.002972564697266e+02 
1.793434906005859e+02 
2.065250854492188e+02 
1.798917083740234e+02 
2.071783294677734e+02 
1.811628265380859e+02 
2.061225128173828e+02 
1.823995513916016e+02 
2.033767242431641e+02 
1.798367614746094e+02 
1.992580718994141e+02 
1.733572998046875e+02 
1.914898529052734e+02 
1.695128936767578e+02 
1.840686340332031e+02 
1.678841400146484e+02 
1.781023712158203e+02 
1.631051483154297e+02 
1.625748291015625e+02 
1.583458709716797e+02 
1.683558654785156e+02 
1.695209350585938e+02 
1.761741180419922e+02 
1.732620697021484e+02 
1.704810485839844e+02 
1.663931274414062e+02 
1.605211029052734e+02 
1.547051696777344e+02 
1.675467376708984e+02 
1.746050720214844e+02 
1.706678161621094e+02 
1.514998016357422e+02 
1.731683807373047e+02 
1.715588684082031e+02 
1.713624572753906e+02 
1.505764007568359e+02 
1.700417175292969e+02 
1.510854339599609e+02 
1.697459869384766e+02 
1.518152465820312e+02 
1.706091003417969e+02 
1.525993652343750e+02 
1.757790679931641e+02 
1.721125488281250e+02 
1.534073638916016e+02 
1.767936401367188e+02 
1.732219238281250e+02 
1.540213165283203e+02 
1.768718566894531e+02 
1.732367248535156e+02 
1.520490722656250e+02 
1.750662078857422e+02 
1.708234710693359e+02 
1.508412933349609e+02 
1.732797241210938e+02 
1.705591278076172e+02 
1.501327819824219e+02 
1.723527679443359e+02 
1.717592773437500e+02 
1.486240692138672e+02 
1.719945983886719e+02 
1.718749389648438e+02 
1.471275939941406e+02 
1.716133117675781e+02 
1.457610626220703e+02 
1.673564758300781e+02 
1.447435150146484e+02 
1.652746734619141e+02 
1.447582550048828e+02 
1.637611999511719e+02 
1.450620574951172e+02 
1.632467651367188e+02 
1.453810729980469e+02 
1.635979003906250e+02 
1.456676330566406e+02 
1.645822601318359e+02 
1.459680328369141e+02 
1.657812652587891e+02 
1.463734588623047e+02 
1.666993560791016e+02 
1.468291625976562e+02 
1.740392608642578e+02 
1.689248657226562e+02 
1.484323730468750e+02 
1.733471221923828e+02 
1.702591400146484e+02 
1.507919769287109e+02 
1.734161071777344e+02 
1.725938262939453e+02 
1.508029327392578e+02 
1.713990325927734e+02 
1.505901641845703e+02 
1.716647491455078e+02 
1.507779998779297e+02 
1.730586090087891e+02 
1.497904205322266e+02 
1.739705963134766e+02 
1.717268066406250e+02 
1.554440765380859e+02 
1.507347106933594e+02 
1.655219421386719e+02 
1.721935272216797e+02 
1.692701416015625e+02 
1.699388122558594e+02 
1.574710083007812e+02 
1.528969879150391e+02 
1.665373992919922e+02 
1.739929504394531e+02 
1.681866302490234e+02 
1.599347686767578e+02 
1.527855682373047e+02 
1.665374450683594e+02 
1.746911468505859e+02 
1.685114593505859e+02 
1.577513885498047e+02 
1.510249481201172e+02 
1.655219421386719e+02 
1.756099395751953e+02 
1.662505798339844e+02 
1.571696319580078e+02 
1.505143127441406e+02 
1.655219421386719e+02 
1.756267395019531e+02 
1.664135131835938e+02 
1.566849060058594e+02 
1.498807067871094e+02 
1.655219421386719e+02 
1.756949157714844e+02 
1.679772033691406e+02 
1.493811492919922e+02 
1.751835632324219e+02 
1.719510040283203e+02 
1.707303466796875e+02 
1.497182617187500e+02 
1.769395294189453e+02 
1.821865234375000e+02 
1.511094970703125e+02 
1.509898529052734e+02 
1.537384643554688e+02 
1.931773529052734e+02 
1.862729492187500e+02 
1.569411621093750e+02 
1.902729797363281e+02 
1.866520996093750e+02 
1.600605468750000e+02 
1.865380859375000e+02 
1.628492126464844e+02 
1.846025390625000e+02 
1.638463134765625e+02 
1.836549377441406e+02 
1.646381683349609e+02 
1.834440460205078e+02 
1.649837799072266e+02 
1.832865753173828e+02 
1.649756469726562e+02 
1.836068267822266e+02 
1.647991027832031e+02 
1.848907012939453e+02 
1.647096252441406e+02 
1.901972503662109e+02 
1.868318023681641e+02 
1.658845825195312e+02 
1.915338439941406e+02 
1.898755187988281e+02 
1.668771972656250e+02 
1.929193267822266e+02 
1.926660461425781e+02 
1.683392639160156e+02 
1.953270874023438e+02 
1.948018951416016e+02 
1.696657562255859e+02 
1.954085388183594e+02 
2.008510589599609e+02 
1.979370422363281e+02 
1.699726409912109e+02 
1.695783843994141e+02 
2.024999542236328e+02 
1.996813659667969e+02 
1.704406738281250e+02 
1.683667755126953e+02 
2.037922363281250e+02 
2.006198272705078e+02 
1.705466003417969e+02 
1.673696289062500e+02 
2.043388671875000e+02 
2.006663970947266e+02 
1.700810546875000e+02 
1.653548889160156e+02 
2.045085144042969e+02 
2.002579803466797e+02 
1.690984191894531e+02 
1.636407318115234e+02 
2.050700073242188e+02 
1.998647613525391e+02 
1.683192749023438e+02 
1.627300262451172e+02 
2.059493408203125e+02 
1.996025085449219e+02 
1.680681915283203e+02 
1.625620422363281e+02 
2.065207366943359e+02 
1.993714599609375e+02 
1.683068847656250e+02 
1.628367614746094e+02 
2.067099304199219e+02 
1.990996856689453e+02 
1.686943817138672e+02 
1.630708618164062e+02 
2.066323699951172e+02 
1.988063964843750e+02 
1.686543731689453e+02 
1.626941680908203e+02 
2.064533996582031e+02 
1.985734100341797e+02 
1.674474639892578e+02 
1.606832580566406e+02 
2.062386932373047e+02 
1.980094299316406e+02 
1.646877441406250e+02 
1.575384521484375e+02 
2.061181640625000e+02 
1.975739440917969e+02 
1.603937988281250e+02 
1.548159637451172e+02 
2.061994628906250e+02 
1.977617950439453e+02 
1.593120117187500e+02 
1.543651428222656e+02 
1.535838775634766e+02 
2.062890625000000e+02 
1.979212036132812e+02 
1.560048828125000e+02 
1.516101226806641e+02 
2.062810058593750e+02 
1.979488220214844e+02 
1.537832031250000e+02 
1.502113952636719e+02 
2.061616210937500e+02 
1.979380950927734e+02 
1.526901855468750e+02 
1.496325683593750e+02 
2.061245117187500e+02 
1.982309570312500e+02 
1.525397949218750e+02 
1.497301940917969e+02 
2.065810546875000e+02 
1.992404785156250e+02 
1.529125976562500e+02 
1.503898773193359e+02 
2.079990234375000e+02 
2.011545410156250e+02 
1.534257812500000e+02 
1.509289550781250e+02 
2.076202239990234e+02 
2.031938171386719e+02 
1.481611633300781e+02 
1.484172363281250e+02 
2.050632781982422e+02 
2.006223449707031e+02 
1.448267822265625e+02 
1.457740325927734e+02 
2.029845886230469e+02 
2.098689727783203e+02 
2.058365325927734e+02 
1.453222198486328e+02 
1.447692871093750e+02 
2.100488891601562e+02 
2.056983947753906e+02 
1.454550628662109e+02 
1.509809417724609e+02 
1.475744171142578e+02 
2.100541534423828e+02 
2.050049591064453e+02 
1.522026214599609e+02 
1.503675842285156e+02 
2.099089508056641e+02 
2.047551574707031e+02 
1.535095520019531e+02 
1.519685668945312e+02 
2.096262359619141e+02 
2.042673797607422e+02 
1.539286193847656e+02 
1.525807800292969e+02 
2.088557281494141e+02 
2.033895416259766e+02 
1.542864532470703e+02 
1.528599395751953e+02 
2.082137756347656e+02 
2.027934722900391e+02 
1.554775085449219e+02 
1.542818603515625e+02 
2.083302917480469e+02 
2.029602203369141e+02 
1.578449707031250e+02 
1.567255706787109e+02 
2.099282226562500e+02 
2.076989288330078e+02 
1.607734985351562e+02 
1.586914825439453e+02 
2.116635131835938e+02 
2.083430328369141e+02 
1.606935424804688e+02 
1.665323181152344e+02 
1.641214294433594e+02 
2.117931365966797e+02 
2.079301452636719e+02 
1.694038696289062e+02 
1.674414520263672e+02 
2.100271911621094e+02 
2.056873168945312e+02 
1.720867004394531e+02 
1.690696258544922e+02 
2.051683959960938e+02 
2.011339263916016e+02 
1.744480285644531e+02 
1.692796478271484e+02 
1.838592834472656e+02 
1.984689025878906e+02 
1.965884094238281e+02 
1.923233795166016e+02 
1.769588470458984e+02 
1.754115447998047e+02 
1.680188446044922e+02 
1.838592834472656e+02 
1.958024749755859e+02 
1.913694610595703e+02 
1.658174743652344e+02 
1.960095367431641e+02 
1.945134124755859e+02 
1.922865905761719e+02 
1.619233398437500e+02 
1.969414062500000e+02 
1.998720703125000e+02 
1.631116943359375e+02 
1.996773376464844e+02 
1.626297302246094e+02 
1.995014648437500e+02 
1.615258026123047e+02 
1.993564910888672e+02 
1.594519500732422e+02 
1.999968261718750e+02 
1.563736572265625e+02 
2.014131774902344e+02 
1.607565155029297e+02 
1.525326538085938e+02 
1.553626861572266e+02 
2.025506439208984e+02 
1.621417388916016e+02 
1.560308685302734e+02 
2.154186553955078e+02 
2.061913452148438e+02 
1.644670257568359e+02 
1.620870971679688e+02 
2.133039550781250e+02 
2.046406402587891e+02 
1.736167449951172e+02 
1.838809204101562e+02 
2.169702911376953e+02 
2.067651367187500e+02 
2.095836944580078e+02 
1.868669586181641e+02 
2.144856262207031e+02 
2.052515411376953e+02 
1.941540527343750e+02 
1.886006011962891e+02 
2.031091613769531e+02 
2.150037841796875e+02 
2.058908538818359e+02 
2.086228790283203e+02 
1.934593353271484e+02 
1.845426330566406e+02 
2.107824859619141e+02 
1.982765808105469e+02 
2.276587219238281e+02 
2.189619903564453e+02 
1.919692535400391e+02 
1.869219207763672e+02 
2.305145263671875e+02 
2.212794952392578e+02 
1.923308868408203e+02 
1.873412933349609e+02 
2.325320892333984e+02 
2.231667175292969e+02 
1.924309082031250e+02 
1.893253021240234e+02 
2.337625885009766e+02 
2.239868164062500e+02 
1.979339447021484e+02 
2.051851043701172e+02 
2.345095214843750e+02 
2.250046081542969e+02 
2.076387786865234e+02 
2.339164123535156e+02 
2.242687835693359e+02 
2.084565429687500e+02 
2.335865783691406e+02 
2.240104064941406e+02 
2.086026458740234e+02 
2.335972290039062e+02 
2.241041564941406e+02 
2.082056274414062e+02 
2.337925720214844e+02 
2.244221191406250e+02 
2.063517150878906e+02 
2.338442382812500e+02 
2.242311096191406e+02 
2.031016693115234e+02 
2.323700714111328e+02 
2.223880004882812e+02 
1.992605133056641e+02 
2.301850280761719e+02 
2.217998046875000e+02 
1.972004547119141e+02 
1.929624786376953e+02 
1.901079101562500e+02 
2.282372436523438e+02 
2.218646087646484e+02 
1.936335906982422e+02 
1.869678649902344e+02 
2.202263793945312e+02 
1.913899993896484e+02 
1.856166687011719e+02 
2.149340667724609e+02 
1.914291992187500e+02 
1.857070007324219e+02 
2.019929199218750e+02 
2.137124023437500e+02 
2.085121459960938e+02 
2.052160339355469e+02 
1.966965179443359e+02 
1.927175292968750e+02 
1.860834808349609e+02 
2.019929199218750e+02 
2.118991699218750e+02 
2.045049896240234e+02 
1.931933593750000e+02 
1.860948791503906e+02 
2.019929199218750e+02 
2.115004882812500e+02 
2.067560882568359e+02 
1.916281738281250e+02 
1.869310302734375e+02 
2.118186035156250e+02 
1.966027832031250e+02 
2.172116699218750e+02 
1.941997070312500e+02 
1.992456054687500e+02 
2.165505371093750e+02 
2.005488281250000e+02 
2.160915527343750e+02 
2.007143554687500e+02 
2.162116699218750e+02 
2.004099121093750e+02 
2.167832031250000e+02 
1.996958007812500e+02 
2.174223632812500e+02 
1.983842773437500e+02 
2.175031738281250e+02 
1.954448242187500e+02 
2.166240234375000e+02 
1.929497070312500e+02 
1.913567962646484e+02 
1.891159362792969e+02 
2.137607421875000e+02 
1.928405761718750e+02 
1.877986907958984e+02 
2.019929199218750e+02 
2.133400878906250e+02 
2.085289916992188e+02 
2.053884582519531e+02 
1.958994140625000e+02 
1.936665039062500e+02 
1.871913452148438e+02 
2.019929199218750e+02 
2.117804870605469e+02 
2.039105224609375e+02 
1.935290527343750e+02 
1.863219604492188e+02 
1.996841888427734e+02 
2.044631042480469e+02 
2.029230957031250e+02 
1.897416076660156e+02 
1.813958740234375e+02 
1.936838073730469e+02 
1.999333801269531e+02 
1.991938476562500e+02 
1.831926574707031e+02 
1.750756378173828e+02 
1.892812805175781e+02 
1.987927703857422e+02 
1.940470275878906e+02 
1.698429412841797e+02 
1.986756896972656e+02 
1.940871734619141e+02 
1.949940948486328e+02 
1.678721466064453e+02 
1.971653442382812e+02 
1.926351776123047e+02 
1.679078216552734e+02 
1.949288787841797e+02 
1.910666961669922e+02 
1.681893157958984e+02 
1.889492187500000e+02 
1.683310546875000e+02 
1.883399963378906e+02 
1.683898773193359e+02 
1.890750274658203e+02 
1.682101287841797e+02 
1.900513916015625e+02 
1.676297149658203e+02 
1.916174926757812e+02 
1.671655578613281e+02 
1.930046081542969e+02 
1.671934509277344e+02 
1.932970733642578e+02 
1.672410736083984e+02 
1.926014251708984e+02 
1.666016693115234e+02 
1.911483764648438e+02 
1.643564453125000e+02 
1.896348419189453e+02 
1.614966583251953e+02 
1.885081176757812e+02 
1.605618286132812e+02 
1.875211639404297e+02 
1.622849884033203e+02 
1.865495452880859e+02 
1.659222412109375e+02 
1.859660949707031e+02 
1.689438476562500e+02 
1.873068237304688e+02 
1.690011444091797e+02 
1.901391906738281e+02 
1.683628845214844e+02 
1.919820709228516e+02 
1.689544830322266e+02 
1.956941986083984e+02 
1.932733612060547e+02 
1.755661163330078e+02 
1.716255645751953e+02 
1.829400177001953e+02 
1.883791656494141e+02 
1.923765869140625e+02 
1.923243713378906e+02 
1.731048736572266e+02 
1.672321014404297e+02 
1.774874267578125e+02 
1.813491516113281e+02 
1.849851226806641e+02 
1.692669219970703e+02 
1.637407531738281e+02 
1.736323699951172e+02 
1.773581390380859e+02 
1.783536376953125e+02 
1.678952026367188e+02 
1.715090942382812e+02 
1.778625640869141e+02 
1.669385986328125e+02 
1.675628967285156e+02 
1.817508239746094e+02 
1.664155578613281e+02 
1.829470825195312e+02 
1.666950683593750e+02 
1.878837280273438e+02 
1.677136383056641e+02 
1.888434753417969e+02 
1.682756805419922e+02 
1.905411529541016e+02 
1.671346740722656e+02 
1.925345916748047e+02 
1.589563598632812e+02 
1.892751770019531e+02 
1.874045410156250e+02 
1.536357879638672e+02 
1.855778503417969e+02 
1.825055389404297e+02 
1.510747375488281e+02 
1.814758148193359e+02 
1.784802398681641e+02 
1.501829528808594e+02 
1.779014739990234e+02 
1.746471252441406e+02 
1.487785339355469e+02 
1.710418853759766e+02 
1.483374633789062e+02 
1.677203826904297e+02 
1.507616577148438e+02 
1.659658508300781e+02 
1.522186126708984e+02 
1.643274078369141e+02 
1.524651489257812e+02 
1.633923492431641e+02 
1.519108123779297e+02 
1.634776458740234e+02 
1.497135162353516e+02 
1.648731994628906e+02 
1.473105316162109e+02 
1.675915527343750e+02 
1.477296752929688e+02 
1.689633331298828e+02 
1.479350433349609e+02 
1.704056243896484e+02 
1.493124237060547e+02 
1.724847869873047e+02 
1.529056243896484e+02 
1.762702026367188e+02 
1.729620208740234e+02 
1.666797790527344e+02 
1.981337127685547e+02 
1.653311614990234e+02 
1.948092956542969e+02 
1.618319854736328e+02 
1.923882141113281e+02 
1.632086181640625e+02 
1.911803741455078e+02 
1.905417175292969e+02 
1.638799896240234e+02 
1.873355712890625e+02 
1.860086212158203e+02 
1.649479522705078e+02 
1.827772216796875e+02 
1.654969787597656e+02 
1.809989929199219e+02 
1.650148620605469e+02 
1.801387634277344e+02 
1.641948394775391e+02 
1.799519042968750e+02 
1.639787597656250e+02 
1.804006347656250e+02 
1.648408508300781e+02 
1.816925201416016e+02 
1.649088592529297e+02 
1.825134277343750e+02 
1.649417266845703e+02 
1.837785949707031e+02 
1.648764953613281e+02 
1.852027587890625e+02 
1.656076507568359e+02 
1.867843475341797e+02 
1.670971984863281e+02 
1.880388336181641e+02 
1.665858612060547e+02 
1.852691802978516e+02 
1.643337402343750e+02 
1.830858459472656e+02 
1.597320556640625e+02 
1.617394104003906e+02 
1.574705200195312e+02 
1.801739044189453e+02 
1.593672332763672e+02 
1.558781127929688e+02 
1.675465087890625e+02 
1.773886260986328e+02 
1.765771484375000e+02 
1.737837371826172e+02 
1.612701568603516e+02 
1.600858612060547e+02 
1.551001892089844e+02 
1.675465087890625e+02 
1.758121643066406e+02 
1.726549224853516e+02 
1.600770874023438e+02 
1.549120635986328e+02 
1.675465087890625e+02 
1.752262420654297e+02 
1.720904541015625e+02 
1.599363403320312e+02 
1.547374572753906e+02 
1.675465087890625e+02 
1.748815460205078e+02 
1.719414825439453e+02 
1.591809539794922e+02 
1.536052551269531e+02 
1.675465087890625e+02 
1.754794464111328e+02 
1.727247924804688e+02 
1.515646820068359e+02 
1.758302001953125e+02 
1.751125488281250e+02 
1.738884582519531e+02 
1.502342529296875e+02 
1.739745330810547e+02 
1.500432586669922e+02 
1.733761138916016e+02 
1.512391357421875e+02 
1.735673217773438e+02 
1.546013793945312e+02 
1.757679748535156e+02 
1.598626098632812e+02 
1.800891418457031e+02 
1.669262847900391e+02 
1.866869354248047e+02 
1.749888000488281e+02 
1.940784454345703e+02 
1.703163452148438e+02 
1.983058013916016e+02 
1.962203063964844e+02 
1.678801879882812e+02 
1.965334167480469e+02 
1.930778808593750e+02 
1.657061920166016e+02 
1.958715057373047e+02 
1.916428833007812e+02 
1.641268920898438e+02 
1.961040496826172e+02 
1.911837768554688e+02 
1.621964111328125e+02 
1.959071502685547e+02 
1.909076538085938e+02 
1.606529693603516e+02 
1.956836395263672e+02 
1.907619323730469e+02 
1.599492950439453e+02 
1.955785522460938e+02 
1.907239379882812e+02 
1.603014678955078e+02 
1.955959320068359e+02 
1.907523803710938e+02 
1.626461486816406e+02 
1.956674346923828e+02 
1.907682647705078e+02 
1.658171234130859e+02 
1.957245635986328e+02 
1.907630920410156e+02 
1.675155639648438e+02 
1.957454376220703e+02 
1.907627716064453e+02 
1.683188476562500e+02 
1.957196960449219e+02 
1.907131805419922e+02 
1.678578796386719e+02 
1.956247100830078e+02 
1.905496673583984e+02 
1.657221374511719e+02 
1.954604187011719e+02 
1.903104400634766e+02 
1.639281311035156e+02 
1.952779693603516e+02 
1.900511779785156e+02 
1.627003326416016e+02 
1.951649932861328e+02 
1.896413879394531e+02 
1.631291809082031e+02 
1.952234039306641e+02 
1.884361267089844e+02 
1.690049285888672e+02 
1.969458160400391e+02 
1.916277465820312e+02 
1.752422027587891e+02 
2.006753845214844e+02 
1.935345611572266e+02 
1.815697631835938e+02 
2.053108978271484e+02 
1.984221191406250e+02 
1.853153076171875e+02 
2.105467376708984e+02 
2.043637084960938e+02 
1.854023132324219e+02 
2.124387207031250e+02 
2.042364349365234e+02 
1.856633148193359e+02 
2.099769134521484e+02 
2.030744781494141e+02 
1.859596099853516e+02 
2.010847473144531e+02 
1.860120086669922e+02 
1.981467895507812e+02 
1.854690704345703e+02 
1.975379943847656e+02 
1.833167877197266e+02 
1.985319671630859e+02 
1.803331604003906e+02 
2.018533782958984e+02 
1.792357482910156e+02 
2.029240264892578e+02 
1.825327606201172e+02 
2.033254852294922e+02 
1.836457977294922e+02 
2.031582489013672e+02 
1.842456970214844e+02 
2.029267272949219e+02 
1.837823486328125e+02 
2.028889007568359e+02 
1.831064147949219e+02 
2.036529541015625e+02 
1.824141845703125e+02 
2.056773681640625e+02 
1.809389953613281e+02 
2.052719268798828e+02 
1.781267547607422e+02 
1.992034149169922e+02 
1.749356689453125e+02 
1.914622497558594e+02 
1.722776031494141e+02 
1.859389190673828e+02 
1.708234710693359e+02 
1.821306610107422e+02 
1.707178497314453e+02 
1.809247131347656e+02 
1.707197418212891e+02 
1.808877563476562e+02 
1.709532012939453e+02 
1.809064941406250e+02 
1.728908233642578e+02 
1.818522644042969e+02 
1.766418914794922e+02 
1.846213684082031e+02 
1.818761138916016e+02 
1.892066497802734e+02 
1.845208435058594e+02 
1.955668945312500e+02 
1.820856475830078e+02 
1.987183532714844e+02 
1.798818054199219e+02 
1.772059936523438e+02 
1.743239746093750e+02 
2.012788085937500e+02 
1.761915893554688e+02 
1.711976165771484e+02 
2.023017425537109e+02 
1.742955322265625e+02 
1.692088165283203e+02 
2.027233581542969e+02 
1.737325744628906e+02 
1.688465576171875e+02 
2.023990173339844e+02 
1.743229827880859e+02 
1.702767333984375e+02 
2.010149688720703e+02 
1.753438873291016e+02 
1.724818420410156e+02 
1.978918762207031e+02 
1.771402740478516e+02 
1.741988525390625e+02 
1.856844635009766e+02 
1.945540618896484e+02 
1.923184356689453e+02 
1.886268157958984e+02 
1.810530853271484e+02 
1.788871765136719e+02 
1.751927490234375e+02 
1.856844635009766e+02 
1.937194976806641e+02 
1.868162384033203e+02 
1.794304351806641e+02 
1.755922851562500e+02 
1.856844635009766e+02 
1.949284057617188e+02 
1.859802398681641e+02 
1.789113769531250e+02 
1.731397094726562e+02 
1.846601562500000e+02 
1.947300567626953e+02 
1.848679199218750e+02 
1.771622161865234e+02 
1.716725006103516e+02 
1.838595275878906e+02 
1.941640930175781e+02 
1.840874481201172e+02 
1.766014099121094e+02 
1.709934234619141e+02 
1.838595275878906e+02 
1.930790252685547e+02 
1.850370483398438e+02 
1.759449157714844e+02 
1.699395904541016e+02 
1.838595275878906e+02 
1.917161254882812e+02 
1.861136169433594e+02 
1.680440673828125e+02 
1.898944244384766e+02 
1.874681549072266e+02 
1.878836059570312e+02 
1.658187408447266e+02 
1.862993469238281e+02 
1.646784820556641e+02 
1.856256256103516e+02 
1.641634368896484e+02 
1.850282592773438e+02 
1.640998382568359e+02 
1.847939758300781e+02 
1.643017578125000e+02 
1.893566131591797e+02 
1.854272155761719e+02 
1.645937042236328e+02 
1.873023834228516e+02 
1.855360412597656e+02 
1.648341522216797e+02 
1.859642028808594e+02 
1.650163574218750e+02 
1.856532592773438e+02 
1.652534332275391e+02 
1.856935119628906e+02 
1.656616668701172e+02 
1.858780059814453e+02 
1.663871765136719e+02 
1.860195465087891e+02 
1.670751037597656e+02 
1.862292327880859e+02 
1.671589355468750e+02 
1.866580047607422e+02 
1.667336273193359e+02 
1.871862182617188e+02 
1.656520538330078e+02 
1.872712402343750e+02 
1.647529296875000e+02 
1.867429046630859e+02 
1.642548828125000e+02 
1.869750213623047e+02 
1.632407226562500e+02 
1.868573303222656e+02 
1.610661163330078e+02 
1.853516845703125e+02 
1.607022247314453e+02 
1.818904418945312e+02 
1.627816009521484e+02 
1.772153625488281e+02 
1.585532989501953e+02 
1.572178497314453e+02 
1.524535827636719e+02 
1.655219421386719e+02 
1.662841186523438e+02 
1.744533843994141e+02 
1.718485260009766e+02 
1.699410400390625e+02 
1.630382385253906e+02 
1.478890686035156e+02 
1.727050628662109e+02 
1.719482421875000e+02 
1.708230438232422e+02 
1.427665863037109e+02 
1.706317749023438e+02 
1.372946472167969e+02 
1.692642211914062e+02 
1.367639160156250e+02 
1.335312500000000e+02 
1.327444458007812e+02 
1.685078125000000e+02 
1.345984191894531e+02 
1.328163757324219e+02 
1.711207427978516e+02 
1.684665832519531e+02 
1.342859802246094e+02 
1.334295349121094e+02 
1.691751861572266e+02 
1.682807617187500e+02 
1.353776092529297e+02 
1.352911682128906e+02 
1.645487976074219e+02 
1.382380981445312e+02 
1.376855621337891e+02 
1.471907043457031e+02 
1.580921173095703e+02 
1.541408386230469e+02 
1.495401000976562e+02 
1.401489257812500e+02 
1.409673309326172e+02 
1.394355468750000e+02 
1.471907043457031e+02 
1.562882537841797e+02 
1.483441772460938e+02 
1.417115478515625e+02 
1.397969818115234e+02 
1.471907043457031e+02 
1.567814788818359e+02 
1.483845367431641e+02 
1.408945312500000e+02 
1.383561248779297e+02 
1.471907043457031e+02 
1.604812469482422e+02 
1.498519592285156e+02 
1.373952484130859e+02 
1.357556915283203e+02 
1.580717926025391e+02 
1.414815368652344e+02 
1.701413879394531e+02 
1.675092773437500e+02 
1.346490020751953e+02 
1.337049865722656e+02 
1.723090667724609e+02 
1.710396423339844e+02 
1.335337219238281e+02 
1.329686737060547e+02 
1.732017669677734e+02 
1.714750213623047e+02 
1.334576873779297e+02 
1.330580291748047e+02 
1.736435241699219e+02 
1.715775451660156e+02 
1.337703399658203e+02 
1.335869750976562e+02 
1.745426025390625e+02 
1.721139221191406e+02 
1.340916290283203e+02 
1.346970672607422e+02 
1.761941375732422e+02 
1.725464324951172e+02 
1.369853515625000e+02 
1.419897460937500e+02 
1.743736114501953e+02 
1.876748199462891e+02 
1.797730560302734e+02 
1.455017852783203e+02 
1.900028533935547e+02 
1.813423614501953e+02 
1.473581542968750e+02 
1.903552551269531e+02 
1.815973663330078e+02 
1.541731567382812e+02 
1.492424621582031e+02 
1.887653045654297e+02 
1.808817749023438e+02 
1.529948883056641e+02 
1.496660003662109e+02 
1.863719787597656e+02 
1.802535095214844e+02 
1.520910797119141e+02 
1.506466979980469e+02 
1.797759552001953e+02 
1.544934082031250e+02 
1.550206298828125e+02 
1.554499664306641e+02 
1.560463867187500e+02 
1.779569854736328e+02 
1.547444458007812e+02 
1.544634399414062e+02 
1.818655700683594e+02 
1.537388763427734e+02 
1.526273803710938e+02 
1.824826507568359e+02 
1.520213012695312e+02 
1.507099304199219e+02 
1.822577209472656e+02 
1.484626007080078e+02 
1.487192077636719e+02 
1.792801208496094e+02 
1.560672149658203e+02 
1.487158203125000e+02 
1.655219421386719e+02 
1.759522094726562e+02 
1.736438598632812e+02 
1.718409576416016e+02 
1.565652160644531e+02 
1.476409149169922e+02 
1.655219421386719e+02 
1.743070526123047e+02 
1.724992218017578e+02 
1.553385314941406e+02 
1.487465209960938e+02 
1.749519958496094e+02 
1.612640380859375e+02 
1.799514160156250e+02 
1.586644134521484e+02 
1.650217285156250e+02 
1.931529846191406e+02 
1.844650726318359e+02 
1.662928924560547e+02 
1.943891448974609e+02 
1.848298034667969e+02 
1.654283905029297e+02 
1.938281555175781e+02 
1.832076873779297e+02 
1.730756072998047e+02 
1.658581542968750e+02 
1.838595275878906e+02 
1.939020233154297e+02 
1.844868774414062e+02 
1.880674133300781e+02 
1.739492950439453e+02 
1.654791412353516e+02 
1.838595275878906e+02 
1.947571563720703e+02 
1.835908660888672e+02 
1.750831604003906e+02 
1.703581542968750e+02 
1.838595275878906e+02 
1.917818145751953e+02 
1.833913116455078e+02 
1.763050842285156e+02 
1.711075592041016e+02 
1.801540832519531e+02 
1.857745666503906e+02 
1.833805236816406e+02 
1.718906707763672e+02 
1.663939361572266e+02 
1.754123077392578e+02 
1.814308776855469e+02 
1.804074554443359e+02 
1.675854949951172e+02 
1.622419891357422e+02 
1.725047912597656e+02 
1.794821014404297e+02 
1.782435150146484e+02 
1.645705261230469e+02 
1.603644714355469e+02 
1.715246582031250e+02 
1.801350250244141e+02 
1.801453399658203e+02 
1.624665222167969e+02 
1.623861236572266e+02 
1.823928375244141e+02 
1.650748748779297e+02 
1.881541900634766e+02 
1.660164489746094e+02 
1.689871978759766e+02 
1.893956909179688e+02 
1.712612152099609e+02 
1.891099090576172e+02 
1.711495208740234e+02 
1.893185424804688e+02 
1.707115478515625e+02 
1.911625213623047e+02 
1.715936431884766e+02 
1.922452087402344e+02 
1.722122039794922e+02 
1.929618530273438e+02 
1.719252929687500e+02 
1.935741424560547e+02 
1.710857086181641e+02 
1.935750885009766e+02 
1.715142211914062e+02 
1.938628082275391e+02 
1.739339904785156e+02 
1.962146606445312e+02 
1.785933074951172e+02 
2.002628021240234e+02 
1.802162322998047e+02 
2.038544006347656e+02 
1.829536132812500e+02 
2.034407501220703e+02 
1.840898895263672e+02 
2.006233825683594e+02 
1.848780670166016e+02 
1.966615753173828e+02 
1.819288024902344e+02 
1.806002349853516e+02 
1.776828765869141e+02 
1.858677215576172e+02 
1.873558044433594e+02 
1.931497955322266e+02 
1.918964233398438e+02 
1.886894073486328e+02 
1.844938964843750e+02 
1.777235870361328e+02 
1.727823638916016e+02 
1.800550079345703e+02 
1.836510314941406e+02 
1.868082275390625e+02 
1.718582305908203e+02 
1.665274658203125e+02 
1.753657989501953e+02 
1.779272613525391e+02 
1.811535949707031e+02 
1.668338928222656e+02 
1.614463348388672e+02 
1.718441772460938e+02 
1.742193145751953e+02 
1.759098205566406e+02 
1.570811004638672e+02 
1.738322296142578e+02 
1.717623596191406e+02 
1.542620086669922e+02 
1.741599578857422e+02 
1.532153472900391e+02 
1.738251190185547e+02 
1.536346435546875e+02 
1.733301696777344e+02 
1.546907501220703e+02 
1.733620300292969e+02 
1.558027038574219e+02 
1.736926727294922e+02 
1.567184906005859e+02 
1.740188140869141e+02 
1.573307800292969e+02 
1.741431579589844e+02 
1.568543395996094e+02 
1.732219543457031e+02 
1.537548675537109e+02 
1.714763946533203e+02 
1.530173797607422e+02 
1.734404296875000e+02 
1.539744110107422e+02 
1.748641967773438e+02 
1.518539733886719e+02 
1.746796417236328e+02 
1.784680328369141e+02 
1.805586853027344e+02 
1.538162384033203e+02 
1.771105957031250e+02 
1.817495269775391e+02 
1.491209259033203e+02 
1.772770843505859e+02 
1.699331054687500e+02 
1.490532379150391e+02 
1.671216430664062e+02 
1.489477539062500e+02 
1.656237487792969e+02 
1.488681945800781e+02 
1.649103393554688e+02 
1.488718872070312e+02 
1.649308776855469e+02 
1.489725494384766e+02 
1.655511169433594e+02 
1.491289215087891e+02 
1.665587768554688e+02 
1.492772064208984e+02 
1.678859863281250e+02 
1.493605499267578e+02 
1.692040557861328e+02 
1.505364685058594e+02 
1.711543579101562e+02 
1.537059020996094e+02 
1.744209442138672e+02 
1.538557434082031e+02 
1.756792907714844e+02 
1.536479339599609e+02 
1.765179748535156e+02 
1.532269287109375e+02 
1.764610900878906e+02 
1.506866149902344e+02 
1.734824218750000e+02 
1.504079742431641e+02 
1.717756347656250e+02 
1.520717468261719e+02 
1.717181243896484e+02 
1.490612335205078e+02 
1.691721038818359e+02 
1.476279449462891e+02 
1.679628295898438e+02 
1.474075469970703e+02 
1.696166839599609e+02 
1.476097259521484e+02 
1.708439178466797e+02 
1.481797180175781e+02 
1.742966003417969e+02 
1.493308105468750e+02 
1.781031646728516e+02 
1.817549438476562e+02 
1.526430664062500e+02 
1.520102539062500e+02 
1.840402984619141e+02 
1.557890625000000e+02 
1.555555572509766e+02 
1.844701843261719e+02 
1.580197753906250e+02 
1.578812255859375e+02 
1.839615478515625e+02 
1.596180572509766e+02 
1.618395996093750e+02 
1.837581787109375e+02 
1.645120849609375e+02 
1.853531341552734e+02 
1.655951995849609e+02 
1.867484436035156e+02 
1.660678558349609e+02 
1.854130249023438e+02 
1.661480407714844e+02 
1.870464477539062e+02 
1.660900573730469e+02 
1.886114501953125e+02 
1.661620788574219e+02 
1.901706542968750e+02 
1.674493103027344e+02 
1.925791473388672e+02 
1.704014739990234e+02 
1.957259674072266e+02 
1.713773651123047e+02 
1.971140289306641e+02 
1.717108001708984e+02 
1.965516815185547e+02 
1.972896881103516e+02 
1.710134277343750e+02 
1.979537353515625e+02 
1.983004760742188e+02 
1.687587585449219e+02 
1.984021911621094e+02 
1.984184112548828e+02 
1.644089508056641e+02 
1.638005828857422e+02 
1.616760864257812e+02 
1.980025024414062e+02 
1.979999542236328e+02 
1.614626312255859e+02 
1.606430816650391e+02 
1.972089843750000e+02 
1.973460083007812e+02 
1.600129547119141e+02 
1.603106231689453e+02 
1.964316864013672e+02 
1.968266143798828e+02 
1.595059051513672e+02 
1.604575653076172e+02 
1.958395233154297e+02 
1.964800109863281e+02 
1.595924682617188e+02 
1.607807617187500e+02 
1.953750915527344e+02 
1.961203002929688e+02 
1.598812561035156e+02 
1.610195007324219e+02 
1.949558410644531e+02 
1.957046051025391e+02 
1.599431457519531e+02 
1.609571228027344e+02 
1.945946807861328e+02 
1.953290252685547e+02 
1.594011688232422e+02 
1.604726562500000e+02 
1.943715057373047e+02 
1.951442108154297e+02 
1.567949981689453e+02 
1.573684234619141e+02 
1.932811737060547e+02 
1.934447174072266e+02 
1.542236175537109e+02 
1.555623779296875e+02 
1.926759643554688e+02 
1.929504852294922e+02 
1.533164215087891e+02 
1.550128326416016e+02 
1.929750213623047e+02 
1.932899780273438e+02 
1.538074340820312e+02 
1.931281585693359e+02 
1.931461334228516e+02 
1.528846435546875e+02 
1.930596008300781e+02 
1.926208343505859e+02 
1.522383575439453e+02 
1.930708160400391e+02 
1.925207977294922e+02 
1.518752593994141e+02 
1.936350555419922e+02 
1.932649993896484e+02 
1.519578399658203e+02 
1.949479064941406e+02 
1.944581756591797e+02 
1.535364837646484e+02 
1.966688537597656e+02 
1.948025817871094e+02 
1.527410736083984e+02 
1.578808593750000e+02 
1.617827758789062e+02 
1.981814727783203e+02 
1.925014343261719e+02 
1.536877593994141e+02 
1.605243682861328e+02 
1.968589630126953e+02 
1.918329620361328e+02 
1.494874725341797e+02 
1.554519805908203e+02 
1.940966491699219e+02 
2.014070434570312e+02 
1.974125366210938e+02 
1.475012817382812e+02 
1.510671997070312e+02 
2.004046630859375e+02 
1.968806304931641e+02 
1.514751586914062e+02 
1.997788391113281e+02 
1.952839050292969e+02 
1.526338348388672e+02 
1.991109008789062e+02 
1.935454254150391e+02 
1.537890777587891e+02 
1.983063812255859e+02 
1.923303680419922e+02 
1.550056304931641e+02 
1.973168487548828e+02 
1.912961883544922e+02 
1.540765838623047e+02 
1.571741027832031e+02 
1.580813140869141e+02 
1.966466979980469e+02 
1.907401580810547e+02 
1.557759704589844e+02 
1.590563964843750e+02 
1.960576934814453e+02 
1.922167968750000e+02 
1.577201385498047e+02 
1.598138427734375e+02 
1.986634674072266e+02 
2.036319122314453e+02 
1.594271545410156e+02 
1.611759033203125e+02 
2.039473571777344e+02 
1.636954498291016e+02 
2.035007934570312e+02 
1.658003845214844e+02 
2.019100036621094e+02 
1.655968475341797e+02 
1.999010620117188e+02 
1.647665252685547e+02 
1.962764587402344e+02 
1.978249511718750e+02 
1.620007324218750e+02 
1.955282135009766e+02 
1.957272949218750e+02 
1.589651031494141e+02 
1.950394287109375e+02 
1.937650299072266e+02 
1.562430419921875e+02 
1.941197814941406e+02 
1.947767181396484e+02 
1.904111480712891e+02 
1.892196807861328e+02 
1.575522613525391e+02 
1.540527343750000e+02 
1.541232757568359e+02 
1.931180572509766e+02 
1.879216613769531e+02 
1.574306945800781e+02 
1.536312255859375e+02 
1.928243255615234e+02 
1.866101531982422e+02 
1.564049530029297e+02 
1.530287322998047e+02 
1.930113372802734e+02 
1.874491424560547e+02 
1.536439361572266e+02 
1.499062347412109e+02 
1.933693542480469e+02 
1.874414062500000e+02 
1.511573944091797e+02 
1.478581542968750e+02 
1.946865539550781e+02 
1.886110076904297e+02 
1.491500854492188e+02 
1.972684020996094e+02 
1.906199951171875e+02 
1.518179626464844e+02 
1.985554351806641e+02 
1.920954742431641e+02 
1.564137420654297e+02 
1.975283508300781e+02 
1.909925384521484e+02 
1.733611755371094e+02 
1.657922973632812e+02 
1.856842346191406e+02 
1.988116760253906e+02 
1.906926727294922e+02 
1.883852386474609e+02 
1.763672790527344e+02 
1.729842376708984e+02 
1.865900421142578e+02 
1.976737976074219e+02 
1.875508728027344e+02 
1.805573730468750e+02 
1.772185516357422e+02 
1.891700134277344e+02 
2.014347839355469e+02 
1.928561248779297e+02 
1.793957214355469e+02 
1.765699615478516e+02 
1.972619476318359e+02 
1.839429016113281e+02 
2.105390777587891e+02 
2.042078399658203e+02 
1.810000000000000e+02 
1.851886749267578e+02 
2.131385955810547e+02 
2.056031036376953e+02 
1.867662048339844e+02 
2.143067932128906e+02 
2.058302307128906e+02 
1.869373474121094e+02 
2.141595611572266e+02 
2.056211090087891e+02 
1.954836120605469e+02 
1.889803619384766e+02 
2.071440124511719e+02 
2.152962951660156e+02 
2.082735290527344e+02 
2.103116455078125e+02 
1.977356262207031e+02 
1.912512512207031e+02 
2.071440124511719e+02 
2.153409729003906e+02 
2.091749877929688e+02 
1.991826477050781e+02 
1.956922607421875e+02 
2.071440124511719e+02 
2.153037872314453e+02 
2.090710601806641e+02 
2.006187438964844e+02 
1.972058715820312e+02 
2.071440124511719e+02 
2.154568939208984e+02 
2.086935424804688e+02 
2.013298492431641e+02 
1.981501617431641e+02 
2.071440124511719e+02 
2.157322540283203e+02 
2.082893676757812e+02 
2.006518249511719e+02 
1.939020843505859e+02 
2.055097198486328e+02 
2.137409515380859e+02 
2.062519683837891e+02 
1.970816192626953e+02 
1.906773529052734e+02 
2.030335693359375e+02 
2.127220458984375e+02 
2.033001708984375e+02 
1.946719665527344e+02 
1.884363250732422e+02 
2.022014923095703e+02 
2.140011444091797e+02 
2.037505340576172e+02 
1.862433319091797e+02 
2.147687225341797e+02 
2.079216461181641e+02 
2.088978118896484e+02 
1.837535247802734e+02 
2.131785888671875e+02 
2.077336273193359e+02 
1.830221252441406e+02 
2.106851806640625e+02 
2.064527282714844e+02 
1.829269866943359e+02 
2.050412445068359e+02 
1.828900299072266e+02 
2.054514617919922e+02 
1.831214599609375e+02 
2.071354370117188e+02 
1.837013397216797e+02 
2.117539978027344e+02 
2.084309844970703e+02 
1.918594360351562e+02 
1.865659790039062e+02 
2.022014923095703e+02 
2.099899291992188e+02 
2.073398895263672e+02 
2.083159179687500e+02 
1.935739288330078e+02 
1.881396026611328e+02 
2.022014923095703e+02 
2.098052215576172e+02 
2.061396789550781e+02 
1.942866516113281e+02 
1.887777709960938e+02 
2.022014923095703e+02 
2.098560485839844e+02 
2.061627044677734e+02 
1.945271911621094e+02 
1.889583587646484e+02 
2.022014923095703e+02 
2.100117034912109e+02 
2.063975830078125e+02 
1.945352935791016e+02 
1.888675079345703e+02 
2.022014923095703e+02 
2.100781097412109e+02 
2.064825897216797e+02 
1.943253173828125e+02 
1.884215240478516e+02 
2.022014923095703e+02 
2.099766387939453e+02 
2.063587951660156e+02 
1.936158142089844e+02 
1.873395080566406e+02 
2.022014923095703e+02 
2.102836151123047e+02 
2.065109558105469e+02 
1.859407348632812e+02 
2.100003051757812e+02 
2.078566741943359e+02 
2.077330627441406e+02 
1.845326843261719e+02 
2.059397583007812e+02 
1.834961547851562e+02 
2.038777465820312e+02 
1.809688568115234e+02 
2.022228698730469e+02 
1.762188873291016e+02 
1.971391448974609e+02 
1.735350799560547e+02 
1.926111907958984e+02 
1.711326599121094e+02 
1.897200164794922e+02 
1.708457946777344e+02 
1.880215606689453e+02 
1.709960937500000e+02 
1.871201934814453e+02 
1.705724639892578e+02 
1.872550964355469e+02 
1.703533172607422e+02 
1.897649078369141e+02 
1.708503875732422e+02 
1.913182678222656e+02 
1.712070159912109e+02 
1.931907196044922e+02 
1.716968231201172e+02 
1.947336730957031e+02 
1.723358001708984e+02 
1.953839111328125e+02 
1.728081665039062e+02 
1.949505462646484e+02 
1.728289031982422e+02 
1.931647186279297e+02 
1.722281646728516e+02 
1.898680877685547e+02 
1.691189880371094e+02 
1.877560272216797e+02 
1.620206756591797e+02 
1.673104553222656e+02 
1.612086334228516e+02 
1.865413970947266e+02 
1.595783233642578e+02 
1.602037506103516e+02 
1.860336151123047e+02 
1.603746490478516e+02 
1.624880523681641e+02 
1.857144622802734e+02 
1.652320098876953e+02 
1.686338043212891e+02 
1.857153472900391e+02 
1.722019653320312e+02 
1.891811981201172e+02 
1.705396575927734e+02 
1.919706878662109e+02 
1.699099731445312e+02 
1.940683135986328e+02 
1.703015747070312e+02 
1.954757080078125e+02 
1.700394897460938e+02 
1.939964599609375e+02 
1.652167663574219e+02 
1.873785552978516e+02 
1.626291809082031e+02 
1.826409606933594e+02 
1.648840026855469e+02 
1.621993560791016e+02 
1.710395202636719e+02 
1.759058074951172e+02 
1.793793334960938e+02 
1.760497589111328e+02 
1.662565765380859e+02 
1.647707977294922e+02 
1.720246582031250e+02 
1.769727478027344e+02 
1.776436767578125e+02 
1.698801116943359e+02 
1.739443206787109e+02 
1.801058807373047e+02 
1.713087463378906e+02 
1.694696960449219e+02 
1.849750976562500e+02 
1.712885437011719e+02 
1.873617553710938e+02 
1.708484344482422e+02 
1.914428710937500e+02 
1.674718475341797e+02 
1.907449340820312e+02 
1.589542236328125e+02 
1.836377563476562e+02 
1.564136505126953e+02 
1.787651214599609e+02 
1.540728607177734e+02 
1.741301422119141e+02 
1.530315399169922e+02 
1.709229431152344e+02 
1.502851104736328e+02 
1.691019744873047e+02 
1.463942871093750e+02 
1.486580963134766e+02 
1.447632904052734e+02 
1.673461914062500e+02 
1.462880859375000e+02 
1.442743225097656e+02 
1.539098052978516e+02 
1.626952972412109e+02 
1.648024902343750e+02 
1.619746246337891e+02 
1.480782928466797e+02 
1.474634094238281e+02 
1.444581451416016e+02 
1.539098052978516e+02 
1.600220336914062e+02 
1.605967712402344e+02 
1.476890106201172e+02 
1.443924102783203e+02 
1.539098052978516e+02 
1.594881286621094e+02 
1.601266326904297e+02 
1.475051116943359e+02 
1.440150146484375e+02 
1.539098052978516e+02 
1.599202575683594e+02 
1.605957489013672e+02 
1.468074798583984e+02 
1.436914825439453e+02 
1.539098052978516e+02 
1.611503295898438e+02 
1.630869750976562e+02 
1.449259796142578e+02 
1.455249328613281e+02 
1.635502624511719e+02 
1.474224700927734e+02 
1.675753936767578e+02 
1.485388031005859e+02 
1.510105285644531e+02 
1.689309997558594e+02 
1.530956420898438e+02 
1.695931701660156e+02 
1.547831115722656e+02 
1.725903625488281e+02 
1.604692535400391e+02 
1.576287841796875e+02 
1.943330688476562e+02 
1.925233001708984e+02 
1.588415374755859e+02 
1.572413024902344e+02 
1.919492950439453e+02 
1.903569488525391e+02 
1.582169342041016e+02 
1.582073059082031e+02 
1.901006164550781e+02 
1.883259277343750e+02 
1.599816589355469e+02 
1.625158538818359e+02 
1.882266998291016e+02 
1.862357788085938e+02 
1.646879882812500e+02 
1.832911987304688e+02 
1.657846221923828e+02 
1.806923675537109e+02 
1.660186462402344e+02 
1.799340209960938e+02 
1.657821960449219e+02 
1.802967834472656e+02 
1.654707641601562e+02 
1.810957031250000e+02 
1.661146850585938e+02 
1.828380279541016e+02 
1.671099548339844e+02 
1.846186218261719e+02 
1.693123168945312e+02 
1.877543487548828e+02 
1.692169036865234e+02 
1.889774475097656e+02 
1.690083160400391e+02 
1.894774017333984e+02 
1.697760314941406e+02 
1.891819305419922e+02 
1.730649261474609e+02 
1.886786956787109e+02 
1.729592590332031e+02 
1.840296630859375e+02 
1.671074523925781e+02 
1.691325225830078e+02 
1.625515441894531e+02 
1.715244293212891e+02 
1.743893737792969e+02 
1.804134674072266e+02 
1.791251983642578e+02 
1.779172210693359e+02 
1.696687622070312e+02 
1.575814056396484e+02 
1.792553405761719e+02 
1.799252777099609e+02 
1.779942474365234e+02 
1.546864166259766e+02 
1.783996429443359e+02 
1.536372528076172e+02 
1.773124237060547e+02 
1.539094238281250e+02 
1.760440368652344e+02 
1.543732910156250e+02 
1.754755859375000e+02 
1.537913360595703e+02 
1.757965850830078e+02 
1.529506072998047e+02 
1.759888916015625e+02 
1.525738067626953e+02 
1.756975708007812e+02 
1.526860656738281e+02 
1.755092163085938e+02 
1.545165252685547e+02 
1.763142395019531e+02 
1.583245849609375e+02 
1.790604705810547e+02 
1.638353881835938e+02 
1.836217803955078e+02 
1.712179565429688e+02 
1.896551513671875e+02 
1.738917846679688e+02 
1.974803161621094e+02 
1.725218353271484e+02 
1.925483398437500e+02 
1.702801513671875e+02 
1.889022521972656e+02 
1.673021087646484e+02 
1.873905334472656e+02 
1.622586975097656e+02 
1.658612518310547e+02 
1.607438049316406e+02 
1.872248229980469e+02 
1.590742645263672e+02 
1.593731536865234e+02 
1.871601257324219e+02 
1.577044067382812e+02 
1.586965484619141e+02 
1.869237213134766e+02 
1.574985046386719e+02 
1.589967956542969e+02 
1.866738281250000e+02 
1.586279602050781e+02 
1.608356628417969e+02 
1.864443206787109e+02 
1.609730072021484e+02 
1.645017089843750e+02 
1.862158966064453e+02 
1.658742065429688e+02 
1.685738372802734e+02 
1.861299133300781e+02 
1.708568420410156e+02 
1.861898651123047e+02 
1.711971740722656e+02 
1.861625061035156e+02 
1.703230743408203e+02 
1.860370941162109e+02 
1.675065002441406e+02 
1.860790405273438e+02 
1.626645812988281e+02 
1.663101959228516e+02 
1.614483947753906e+02 
1.863023834228516e+02 
1.604799804687500e+02 
1.603358154296875e+02 
1.860783538818359e+02 
1.607462768554688e+02 
1.605436248779297e+02 
1.843718261718750e+02 
1.633376617431641e+02 
1.619225616455078e+02 
1.725048065185547e+02 
1.830976867675781e+02 
1.818569641113281e+02 
1.796999053955078e+02 
1.646074218750000e+02 
1.670930938720703e+02 
1.649168090820312e+02 
1.754124145507812e+02 
1.864482116699219e+02 
1.800563659667969e+02 
1.712577667236328e+02 
1.697137298583984e+02 
1.801540832519531e+02 
1.921571655273438e+02 
1.830864257812500e+02 
1.770025482177734e+02 
1.740004577636719e+02 
1.856844635009766e+02 
1.955424652099609e+02 
1.880594329833984e+02 
1.788040008544922e+02 
1.742292327880859e+02 
1.856844635009766e+02 
1.951346435546875e+02 
1.892769165039062e+02 
1.788350677490234e+02 
1.743166351318359e+02 
1.856844635009766e+02 
1.943188018798828e+02 
1.891225280761719e+02 
1.788176574707031e+02 
1.742093200683594e+02 
1.856844635009766e+02 
1.931932678222656e+02 
1.891423492431641e+02 
1.786842498779297e+02 
1.737645721435547e+02 
1.856844635009766e+02 
1.924501953125000e+02 
1.895184631347656e+02 
1.783127288818359e+02 
1.728737030029297e+02 
1.856844635009766e+02 
1.926316375732422e+02 
1.907200317382812e+02 
1.775233154296875e+02 
1.716772766113281e+02 
1.856844635009766e+02 
1.936840972900391e+02 
1.941471710205078e+02 
1.749335632324219e+02 
1.714510955810547e+02 
1.959649505615234e+02 
1.794387817382812e+02 
2.009651641845703e+02 
1.743016815185547e+02 
1.740186004638672e+02 
2.023592529296875e+02 
1.787219238281250e+02 
1.827778015136719e+02 
2.020213165283203e+02 
1.847232055664062e+02 
2.011001892089844e+02 
1.849555969238281e+02 
2.007432403564453e+02 
1.843056793212891e+02 
2.009171600341797e+02 
1.824230804443359e+02 
2.027089233398438e+02 
1.800931091308594e+02 
1.797721405029297e+02 
1.780446777343750e+02 
2.059012145996094e+02 
1.776358032226562e+02 
1.767617034912109e+02 
2.057799072265625e+02 
1.769512023925781e+02 
1.769392852783203e+02 
2.009329986572266e+02 
1.742776947021484e+02 
1.719896240234375e+02 
1.801540832519531e+02 
1.880420227050781e+02 
1.945284423828125e+02 
1.887726440429688e+02 
1.756010437011719e+02 
1.717797698974609e+02 
1.675825500488281e+02 
1.754124145507812e+02 
1.799814453125000e+02 
1.848751373291016e+02 
1.682907867431641e+02 
1.639302215576172e+02 
1.725048065185547e+02 
1.772792663574219e+02 
1.810321807861328e+02 
1.660100402832031e+02 
1.619703521728516e+02 
1.715246582031250e+02 
1.769176635742188e+02 
1.787492675781250e+02 
1.655234527587891e+02 
1.617755126953125e+02 
1.715246582031250e+02 
1.769216308593750e+02 
1.781052398681641e+02 
1.655112457275391e+02 
1.619129943847656e+02 
1.715246582031250e+02 
1.771778411865234e+02 
1.776835174560547e+02 
1.656804809570312e+02 
1.626210479736328e+02 
1.725048065185547e+02 
1.790771331787109e+02 
1.773560028076172e+02 
1.674414825439453e+02 
1.650353698730469e+02 
1.754123535156250e+02 
1.828311004638672e+02 
1.785928039550781e+02 
1.710918731689453e+02 
1.693542480468750e+02 
1.801540832519531e+02 
1.884041290283203e+02 
1.818404541015625e+02 
1.765625457763672e+02 
1.725305328369141e+02 
1.856844635009766e+02 
1.928205413818359e+02 
1.874358367919922e+02 
1.776235809326172e+02 
1.727386474609375e+02 
1.865902557373047e+02 
1.961748046875000e+02 
1.898205413818359e+02 
1.733796844482422e+02 
2.001778869628906e+02 
1.968588867187500e+02 
1.943303070068359e+02 
1.694839172363281e+02 
2.014144592285156e+02 
1.993522644042969e+02 
1.669524688720703e+02 
2.017340698242188e+02 
1.992345886230469e+02 
1.672323455810547e+02 
2.008171539306641e+02 
1.968506011962891e+02 
1.713887329101562e+02 
1.989288330078125e+02 
1.953362884521484e+02 
1.734224243164062e+02 
1.961700744628906e+02 
1.914956512451172e+02 
1.743341674804688e+02 
1.878515777587891e+02 
1.749249877929688e+02 
1.853838958740234e+02 
1.730214385986328e+02 
1.843378448486328e+02 
1.705834045410156e+02 
1.829015197753906e+02 
1.691401977539062e+02 
1.853032531738281e+02 
1.685244445800781e+02 
1.871005401611328e+02 
1.683370361328125e+02 
1.882806396484375e+02 
1.684528656005859e+02 
1.881772613525391e+02 
1.688561553955078e+02 
1.873598785400391e+02 
1.692422790527344e+02 
1.867080078125000e+02 
1.693787994384766e+02 
1.864377288818359e+02 
1.692810058593750e+02 
1.865504455566406e+02 
1.690779876708984e+02 
1.867583618164062e+02 
1.688512115478516e+02 
1.868893737792969e+02 
1.686278076171875e+02 
1.870006103515625e+02 
1.684569549560547e+02 
1.872452545166016e+02 
1.683936462402344e+02 
1.877021026611328e+02 
1.684066772460938e+02 
1.882868652343750e+02 
1.683302001953125e+02 
1.888958740234375e+02 
1.679255523681641e+02 
1.894808654785156e+02 
1.671131744384766e+02 
1.899640960693359e+02 
1.661502532958984e+02 
1.902163696289062e+02 
1.633580322265625e+02 
1.879860382080078e+02 
1.628588409423828e+02 
1.868614807128906e+02 
1.630232696533203e+02 
1.859399719238281e+02 
1.626306762695312e+02 
1.832606964111328e+02 
1.609385375976562e+02 
1.817013702392578e+02 
1.582339935302734e+02 
1.578527374267578e+02 
1.551083526611328e+02 
1.786009979248047e+02 
1.583627624511719e+02 
1.544048004150391e+02 
1.675467376708984e+02 
1.748579406738281e+02 
1.762976989746094e+02 
1.742762451171875e+02 
1.609129486083984e+02 
1.505958557128906e+02 
1.757077331542969e+02 
1.706752777099609e+02 
1.472835083007812e+02 
1.751697692871094e+02 
1.438269500732422e+02 
1.744149322509766e+02 
1.429944763183594e+02 
1.703326416015625e+02 
1.330272369384766e+02 
1.391627044677734e+02 
1.692905426025391e+02 
1.343895263671875e+02 
1.403946990966797e+02 
1.693790130615234e+02 
1.372165527343750e+02 
1.452767028808594e+02 
1.719762725830078e+02 
1.398833465576172e+02 
1.483134460449219e+02 
1.712089691162109e+02 
1.412136840820312e+02 
1.494640350341797e+02 
1.577996673583984e+02 
1.516892242431641e+02 
1.450502166748047e+02 
1.696861572265625e+02 
1.428268737792969e+02 
1.494640350341797e+02 
1.600701751708984e+02 
1.535186614990234e+02 
1.722476806640625e+02 
1.427703399658203e+02 
1.494640350341797e+02 
1.612993927001953e+02 
1.533821716308594e+02 
1.733070373535156e+02 
1.417391357421875e+02 
1.494640350341797e+02 
1.627646942138672e+02 
1.509470520019531e+02 
1.720166320800781e+02 
1.385328369140625e+02 
1.465556488037109e+02 
1.445659637451172e+02 
1.745998382568359e+02 
1.375696258544922e+02 
1.460536499023438e+02 
1.747166748046875e+02 
1.372938995361328e+02 
1.462996673583984e+02 
1.741747894287109e+02 
1.375660552978516e+02 
1.467063293457031e+02 
1.739846038818359e+02 
1.378927459716797e+02 
1.454701232910156e+02 
1.743739624023438e+02 
1.382879638671875e+02 
1.436198883056641e+02 
1.754245300292969e+02 
1.467816314697266e+02 
1.746509399414062e+02 
1.727132110595703e+02 
1.490837860107422e+02 
1.752456665039062e+02 
1.730743865966797e+02 
1.503742675781250e+02 
1.754256439208984e+02 
1.734591064453125e+02 
1.507053375244141e+02 
1.752325439453125e+02 
1.737136383056641e+02 
1.497757873535156e+02 
1.748153991699219e+02 
1.739371185302734e+02 
1.481858978271484e+02 
1.735785217285156e+02 
1.741957092285156e+02 
1.543096466064453e+02 
1.486703643798828e+02 
1.637161865234375e+02 
1.713504638671875e+02 
1.749685974121094e+02 
1.707981719970703e+02 
1.520177917480469e+02 
1.473720855712891e+02 
1.736014404296875e+02 
1.562245788574219e+02 
1.786096649169922e+02 
1.497270812988281e+02 
1.460026550292969e+02 
1.804339294433594e+02 
1.480429534912109e+02 
1.447280120849609e+02 
1.813985748291016e+02 
1.439513397216797e+02 
1.819295959472656e+02 
1.423311309814453e+02 
1.757894134521484e+02 
1.805456237792969e+02 
1.418236694335938e+02 
1.773048248291016e+02 
1.807084655761719e+02 
1.419607849121094e+02 
1.773442840576172e+02 
1.780559997558594e+02 
1.803334350585938e+02 
1.768143768310547e+02 
1.556965332031250e+02 
1.489910278320312e+02 
1.675467376708984e+02 
1.761434020996094e+02 
1.735262298583984e+02 
1.743250274658203e+02 
1.578243560791016e+02 
1.512149353027344e+02 
1.675467376708984e+02 
1.761151275634766e+02 
1.712186584472656e+02 
1.590271453857422e+02 
1.527597808837891e+02 
1.675467376708984e+02 
1.763578796386719e+02 
1.733907775878906e+02 
1.584942321777344e+02 
1.539472808837891e+02 
1.773497924804688e+02 
1.625177154541016e+02 
1.821993408203125e+02 
1.582098083496094e+02 
1.568901519775391e+02 
1.822504730224609e+02 
1.626479339599609e+02 
1.679417419433594e+02 
1.820132446289062e+02 
1.693627319335938e+02 
1.820702819824219e+02 
1.645012969970703e+02 
1.811630554199219e+02 
1.602847747802734e+02 
1.818896789550781e+02 
1.608797302246094e+02 
1.840391082763672e+02 
1.631620941162109e+02 
1.855070648193359e+02 
1.848898162841797e+02 
1.675751800537109e+02 
1.662093505859375e+02 
1.773242950439453e+02 
1.844731140136719e+02 
1.838124847412109e+02 
1.838786468505859e+02 
1.706788787841797e+02 
1.689008636474609e+02 
1.773242950439453e+02 
1.844087066650391e+02 
1.827479553222656e+02 
1.711272125244141e+02 
1.691979980468750e+02 
1.773242950439453e+02 
1.853584594726562e+02 
1.856309814453125e+02 
1.695668945312500e+02 
1.705325469970703e+02 
1.875789794921875e+02 
1.709939575195312e+02 
1.918395080566406e+02 
1.730796813964844e+02 
1.751908264160156e+02 
1.930655517578125e+02 
1.767384185791016e+02 
1.931486206054688e+02 
1.768425445556641e+02 
1.929232788085938e+02 
1.768625488281250e+02 
1.924958953857422e+02 
1.784508361816406e+02 
1.932149505615234e+02 
1.814810791015625e+02 
1.957003326416016e+02 
1.834760131835938e+02 
1.995590667724609e+02 
1.812896575927734e+02 
1.842332000732422e+02 
1.808691406250000e+02 
2.012664794921875e+02 
1.820256500244141e+02 
1.801512603759766e+02 
1.892816009521484e+02 
1.976966552734375e+02 
1.990718536376953e+02 
1.963717803955078e+02 
1.825269622802734e+02 
1.827927703857422e+02 
1.793796539306641e+02 
1.886246948242188e+02 
1.941742248535156e+02 
1.948626556396484e+02 
1.820307464599609e+02 
1.780541534423828e+02 
1.879864349365234e+02 
1.918623199462891e+02 
1.930216827392578e+02 
1.758876800537109e+02 
1.924258728027344e+02 
1.896257324218750e+02 
1.725904998779297e+02 
1.904815063476562e+02 
1.666695556640625e+02 
1.848253021240234e+02 
1.624955902099609e+02 
1.810746765136719e+02 
1.603940887451172e+02 
1.798893432617188e+02 
1.598367004394531e+02 
1.797562408447266e+02 
1.601708526611328e+02 
1.795729827880859e+02 
1.611047363281250e+02 
1.795234832763672e+02 
1.621708526611328e+02 
1.796056671142578e+02 
1.630324096679688e+02 
1.796185150146484e+02 
1.635222778320312e+02 
1.794795989990234e+02 
1.636726684570312e+02 
1.794272003173828e+02 
1.612032775878906e+02 
1.774248199462891e+02 
1.583155670166016e+02 
1.767947082519531e+02 
1.587481231689453e+02 
1.800577239990234e+02 
1.628924713134766e+02 
1.787554016113281e+02 
1.838493499755859e+02 
1.837873687744141e+02 
1.589792327880859e+02 
1.633412322998047e+02 
1.642655029296875e+02 
1.858022460937500e+02 
1.636454772949219e+02 
1.673424987792969e+02 
1.851238555908203e+02 
1.639554748535156e+02 
1.556580657958984e+02 
1.720130310058594e+02 
1.815388946533203e+02 
1.735366821289062e+02 
1.748610534667969e+02 
1.558878173828125e+02 
1.724452972412109e+02 
1.555854797363281e+02 
1.712404174804688e+02 
1.552821502685547e+02 
1.703883972167969e+02 
1.550986633300781e+02 
1.701319122314453e+02 
1.550509185791016e+02 
1.704882965087891e+02 
1.550658874511719e+02 
1.713616027832031e+02 
1.550264892578125e+02 
1.725654602050781e+02 
1.548178100585938e+02 
1.738171844482422e+02 
1.555180969238281e+02 
1.758875274658203e+02 
1.582504730224609e+02 
1.794356842041016e+02 
1.605488433837891e+02 
1.826788024902344e+02 
1.603787689208984e+02 
1.830091094970703e+02 
1.574338531494141e+02 
1.802365570068359e+02 
1.542872009277344e+02 
1.771519317626953e+02 
1.534192047119141e+02 
1.757277832031250e+02 
1.522403106689453e+02 
1.745758209228516e+02 
1.491775054931641e+02 
1.717397766113281e+02 
1.483014373779297e+02 
1.718659820556641e+02 
1.488911590576172e+02 
1.747766876220703e+02 
1.505383605957031e+02 
1.742104187011719e+02 
1.779958038330078e+02 
1.786624145507812e+02 
1.507525634765625e+02 
1.767989501953125e+02 
1.796532287597656e+02 
1.500073394775391e+02 
1.505872192382812e+02 
1.517727203369141e+02 
1.823979644775391e+02 
1.531072235107422e+02 
1.542180786132812e+02 
1.840391387939453e+02 
1.562271728515625e+02 
1.576093139648438e+02 
1.843303070068359e+02 
1.585297088623047e+02 
1.600689239501953e+02 
1.847836914062500e+02 
1.619362182617188e+02 
1.871214752197266e+02 
1.644648742675781e+02 
1.894525146484375e+02 
1.674004516601562e+02 
1.942849578857422e+02 
1.678714752197266e+02 
1.918380126953125e+02 
1.981860046386719e+02 
1.987014312744141e+02 
1.680467224121094e+02 
1.934065246582031e+02 
1.994201202392578e+02 
1.681402282714844e+02 
1.945519561767578e+02 
1.998261871337891e+02 
1.683139953613281e+02 
1.954358062744141e+02 
1.999322967529297e+02 
1.695200653076172e+02 
1.970072784423828e+02 
2.007191925048828e+02 
1.726017608642578e+02 
1.998667449951172e+02 
2.028824920654297e+02 
1.742446746826172e+02 
2.003435668945312e+02 
2.036786041259766e+02 
1.742828826904297e+02 
2.004873199462891e+02 
2.037772979736328e+02 
1.744981689453125e+02 
2.008806152343750e+02 
2.048870849609375e+02 
1.767535095214844e+02 
2.014483947753906e+02 
2.078753509521484e+02 
1.641531677246094e+02 
1.713242950439453e+02 
2.015363922119141e+02 
2.070392456054688e+02 
1.648442993164062e+02 
1.734540710449219e+02 
2.014845428466797e+02 
2.091275177001953e+02 
1.656154022216797e+02 
1.747413177490234e+02 
2.018557891845703e+02 
2.104185333251953e+02 
1.662400207519531e+02 
1.755090789794922e+02 
2.020057678222656e+02 
2.109227905273438e+02 
1.666312103271484e+02 
1.757980957031250e+02 
2.018148345947266e+02 
2.108002471923828e+02 
1.667537078857422e+02 
1.757615814208984e+02 
2.014052429199219e+02 
2.103539733886719e+02 
1.666291961669922e+02 
1.755947418212891e+02 
2.010181732177734e+02 
2.099672393798828e+02 
1.658281402587891e+02 
1.741209716796875e+02 
2.007713165283203e+02 
2.091183776855469e+02 
1.626742095947266e+02 
1.712254791259766e+02 
1.986308746337891e+02 
2.071939849853516e+02 
1.613335723876953e+02 
1.702154083251953e+02 
1.983791351318359e+02 
2.072815856933594e+02 
1.607758026123047e+02 
1.701006622314453e+02 
1.986253967285156e+02 
2.079194641113281e+02 
1.602323608398438e+02 
1.702094726562500e+02 
1.973107604980469e+02 
2.015634155273438e+02 
1.599587860107422e+02 
1.706178283691406e+02 
1.957777099609375e+02 
2.010146331787109e+02 
1.597612304687500e+02 
1.712963104248047e+02 
1.957716522216797e+02 
2.010822906494141e+02 
1.585413055419922e+02 
1.645744018554688e+02 
1.965617980957031e+02 
2.017085418701172e+02 
1.578786010742188e+02 
1.651224822998047e+02 
1.974016876220703e+02 
2.021825408935547e+02 
1.595823211669922e+02 
1.678028411865234e+02 
1.972188110351562e+02 
2.019017791748047e+02 
1.708933563232422e+02 
1.733183135986328e+02 
1.856842346191406e+02 
1.947509765625000e+02 
1.789724273681641e+02 
1.927149963378906e+02 
2.019813385009766e+02 
1.705399322509766e+02 
1.829400024414062e+02 
1.969049224853516e+02 
1.794780731201172e+02 
2.006346130371094e+02 
1.621425933837891e+02 
1.684544982910156e+02 
1.727691802978516e+02 
1.979526519775391e+02 
1.580324707031250e+02 
1.620962677001953e+02 
1.948218994140625e+02 
1.560622863769531e+02 
1.587075958251953e+02 
1.913685607910156e+02 
1.559257049560547e+02 
1.586105194091797e+02 
1.875199432373047e+02 
1.573629760742188e+02 
1.630972442626953e+02 
1.871628265380859e+02 
1.588026885986328e+02 
1.630005645751953e+02 
1.852039031982422e+02 
1.638144073486328e+02 
1.848113861083984e+02 
1.625788879394531e+02 
1.851538696289062e+02 
1.606936035156250e+02 
1.985220489501953e+02 
1.928491210937500e+02 
1.609006958007812e+02 
1.989265747070312e+02 
1.936418914794922e+02 
1.631920776367188e+02 
1.986524200439453e+02 
1.922985382080078e+02 
1.666027984619141e+02 
1.978400115966797e+02 
1.929105377197266e+02 
1.650057678222656e+02 
1.964171142578125e+02 
1.900564880371094e+02 
1.614543762207031e+02 
1.618577880859375e+02 
1.579603881835938e+02 
1.950302734375000e+02 
1.921507873535156e+02 
1.577719879150391e+02 
1.553412628173828e+02 
1.936539001464844e+02 
1.900530700683594e+02 
1.553574523925781e+02 
1.538970031738281e+02 
1.916918334960938e+02 
1.887956542968750e+02 
1.540643615722656e+02 
1.534182891845703e+02 
1.853511810302734e+02 
1.529385528564453e+02 
1.830443115234375e+02 
1.803743896484375e+02 
1.784091644287109e+02 
1.531488494873047e+02 
1.811705169677734e+02 
1.765799255371094e+02 
1.544211730957031e+02 
1.825148162841797e+02 
1.771035461425781e+02 
1.488406524658203e+02 
1.528052062988281e+02 
1.480741729736328e+02 
1.819879455566406e+02 
1.775286712646484e+02 
1.451756134033203e+02 
1.448375091552734e+02 
1.827124176025391e+02 
1.770293884277344e+02 
1.455595245361328e+02 
1.458349609375000e+02 
1.841151275634766e+02 
1.785723419189453e+02 
1.498610687255859e+02 
1.509794311523438e+02 
1.858809967041016e+02 
1.813751678466797e+02 
1.552169342041016e+02 
1.542078857421875e+02 
1.872349090576172e+02 
1.856291046142578e+02 
1.592094268798828e+02 
1.605659942626953e+02 
1.870383453369141e+02 
1.666226043701172e+02 
1.728322753906250e+02 
1.875326995849609e+02 
1.770237731933594e+02 
1.906885986328125e+02 
1.764214630126953e+02 
1.977985839843750e+02 
1.932026977539062e+02 
1.800853271484375e+02 
1.774727020263672e+02 
1.892813568115234e+02 
1.973385772705078e+02 
1.921050415039062e+02 
1.941891326904297e+02 
1.820108032226562e+02 
1.786406097412109e+02 
1.892813568115234e+02 
1.978904724121094e+02 
1.925880737304688e+02 
1.825171813964844e+02 
1.790108337402344e+02 
1.901700439453125e+02 
1.990577545166016e+02 
1.973995056152344e+02 
1.834080505371094e+02 
1.813323364257812e+02 
2.013230590820312e+02 
1.852150878906250e+02 
2.074247283935547e+02 
1.860987701416016e+02 
1.865578308105469e+02 
2.102993621826172e+02 
1.907244873046875e+02 
1.954752197265625e+02 
2.098435058593750e+02 
1.978549957275391e+02 
2.086680297851562e+02 
1.940252838134766e+02 
2.065842285156250e+02 
1.902809753417969e+02 
2.022873535156250e+02 
1.878104095458984e+02 
2.004275207519531e+02 
1.864876708984375e+02 
2.012657012939453e+02 
1.852734527587891e+02 
2.023281555175781e+02 
1.845563049316406e+02 
2.021552581787109e+02 
1.843493804931641e+02 
2.015529479980469e+02 
1.837691192626953e+02 
2.015773620605469e+02 
1.833788604736328e+02 
2.054654846191406e+02 
1.837242126464844e+02 
2.068370819091797e+02 
1.845284576416016e+02 
2.082079925537109e+02 
1.856681518554688e+02 
2.090978851318359e+02 
1.864622955322266e+02 
2.097471923828125e+02 
1.868072052001953e+02 
2.105668792724609e+02 
1.869257202148438e+02 
2.109799957275391e+02 
1.868529968261719e+02 
2.106309814453125e+02 
1.864896240234375e+02 
2.094824829101562e+02 
1.858626708984375e+02 
2.079953460693359e+02 
1.854408874511719e+02 
2.050930328369141e+02 
1.853624725341797e+02 
2.036331787109375e+02 
1.837531738281250e+02 
2.012659912109375e+02 
1.790907592773438e+02 
1.980920867919922e+02 
1.756600952148438e+02 
1.748582611083984e+02 
1.714591369628906e+02 
1.951196594238281e+02 
1.748755187988281e+02 
1.700794677734375e+02 
1.810872650146484e+02 
1.886773681640625e+02 
1.914144592285156e+02 
1.886607666015625e+02 
1.754795379638672e+02 
1.733207397460938e+02 
1.703910369873047e+02 
1.778450927734375e+02 
1.835255889892578e+02 
1.872435150146484e+02 
1.716762390136719e+02 
1.693442077636719e+02 
1.769314422607422e+02 
1.826502227783203e+02 
1.850132598876953e+02 
1.719879302978516e+02 
1.704462890625000e+02 
1.774174499511719e+02 
1.827210845947266e+02 
1.845482940673828e+02 
1.735810089111328e+02 
1.732343902587891e+02 
1.786009826660156e+02 
1.830100250244141e+02 
1.844907836914062e+02 
1.768549957275391e+02 
1.805592193603516e+02 
1.858039398193359e+02 
1.767184143066406e+02 
1.744826812744141e+02 
1.896568145751953e+02 
1.770426940917969e+02 
1.930376281738281e+02 
1.777283782958984e+02 
1.959990539550781e+02 
1.791012573242188e+02 
1.975982818603516e+02 
1.800365142822266e+02 
1.981312408447266e+02 
1.804996643066406e+02 
1.971260528564453e+02 
1.810686645507812e+02 
1.938805084228516e+02 
1.803984222412109e+02 
1.892600860595703e+02 
1.743359069824219e+02 
1.782272338867188e+02 
1.705819854736328e+02 
1.773240814208984e+02 
1.816193237304688e+02 
1.856682586669922e+02 
1.850152587890625e+02 
1.851100769042969e+02 
1.759511871337891e+02 
1.649027252197266e+02 
1.857191925048828e+02 
1.877421112060547e+02 
1.841384582519531e+02 
1.633691864013672e+02 
1.861230926513672e+02 
1.888451080322266e+02 
1.646467742919922e+02 
1.855738067626953e+02 
1.882420806884766e+02 
1.679627990722656e+02 
1.670964050292969e+02 
1.773240814208984e+02 
1.834417266845703e+02 
1.864574432373047e+02 
1.839302215576172e+02 
1.729365386962891e+02 
1.724710235595703e+02 
1.800495147705078e+02 
1.850617065429688e+02 
1.857633514404297e+02 
1.787382202148438e+02 
1.837571868896484e+02 
1.889091491699219e+02 
1.756422882080078e+02 
1.766427001953125e+02 
1.927257232666016e+02 
1.740834655761719e+02 
1.962431793212891e+02 
1.732415924072266e+02 
1.978480834960938e+02 
1.717747650146484e+02 
1.956075439453125e+02 
1.672223205566406e+02 
1.900943908691406e+02 
1.642157745361328e+02 
1.866088256835938e+02 
1.633648071289062e+02 
1.851282958984375e+02 
1.648763732910156e+02 
1.855455474853516e+02 
1.697315979003906e+02 
1.683760375976562e+02 
1.761190338134766e+02 
1.807455596923828e+02 
1.859146423339844e+02 
1.798942260742188e+02 
1.732062377929688e+02 
1.731114959716797e+02 
1.783789520263672e+02 
1.829292297363281e+02 
1.855714569091797e+02 
1.771172180175781e+02 
1.805900115966797e+02 
1.860619506835938e+02 
1.765427856445312e+02 
1.752277832031250e+02 
1.900942382812500e+02 
1.715010375976562e+02 
1.887410888671875e+02 
1.640386047363281e+02 
1.695455932617188e+02 
1.633448181152344e+02 
1.837217712402344e+02 
1.605471191406250e+02 
1.591958465576172e+02 
1.644999389648438e+02 
1.739009857177734e+02 
1.795436553955078e+02 
1.745852508544922e+02 
1.601119079589844e+02 
1.581609497070312e+02 
1.552274627685547e+02 
1.613958435058594e+02 
1.676392974853516e+02 
1.712162322998047e+02 
1.554311981201172e+02 
1.521848754882812e+02 
1.603478240966797e+02 
1.663235473632812e+02 
1.685671234130859e+02 
1.533535003662109e+02 
1.492200622558594e+02 
1.603478240966797e+02 
1.671233825683594e+02 
1.680218353271484e+02 
1.461971282958984e+02 
1.680483245849609e+02 
1.690890350341797e+02 
1.672628631591797e+02 
1.459563903808594e+02 
1.665034179687500e+02 
1.459100646972656e+02 
1.652551116943359e+02 
1.457182464599609e+02 
1.649418640136719e+02 
1.455755004882812e+02 
1.659239196777344e+02 
1.459942169189453e+02 
1.679653472900391e+02 
1.475271453857422e+02 
1.671258087158203e+02 
1.688009948730469e+02 
1.506610870361328e+02 
1.499753570556641e+02 
1.603478240966797e+02 
1.664046630859375e+02 
1.691926879882812e+02 
1.670097045898438e+02 
1.550510864257812e+02 
1.544945983886719e+02 
1.619067840576172e+02 
1.670090637207031e+02 
1.689214630126953e+02 
1.585445404052734e+02 
1.590994110107422e+02 
1.638585205078125e+02 
1.685652160644531e+02 
1.698967590332031e+02 
1.632815704345703e+02 
1.670427093505859e+02 
1.610329589843750e+02 
1.589339447021484e+02 
1.631541442871094e+02 
1.926982269287109e+02 
1.944981384277344e+02 
1.593440399169922e+02 
1.635556640625000e+02 
1.919122772216797e+02 
1.936321563720703e+02 
1.604577178955078e+02 
1.638938903808594e+02 
1.922519683837891e+02 
1.884332733154297e+02 
1.661568450927734e+02 
1.860200958251953e+02 
1.676797332763672e+02 
1.836329650878906e+02 
1.682444915771484e+02 
1.824900207519531e+02 
1.681095428466797e+02 
1.826635894775391e+02 
1.676998748779297e+02 
1.835406188964844e+02 
1.673351440429688e+02 
1.846374969482422e+02 
1.678425750732422e+02 
1.864989013671875e+02 
1.704228820800781e+02 
1.900007019042969e+02 
1.733901672363281e+02 
1.935684356689453e+02 
1.747194824218750e+02 
1.948019104003906e+02 
1.744562683105469e+02 
1.930003967285156e+02 
1.755423278808594e+02 
1.899779510498047e+02 
1.774640502929688e+02 
1.874392547607422e+02 
1.743960266113281e+02 
1.755880126953125e+02 
1.702649078369141e+02 
1.776301574707031e+02 
1.804691772460938e+02 
1.832211303710938e+02 
1.843475189208984e+02 
1.835356445312500e+02 
1.771116333007812e+02 
1.640089263916016e+02 
1.844097900390625e+02 
1.795592803955078e+02 
1.596659088134766e+02 
1.853363494873047e+02 
1.580595855712891e+02 
1.837886810302734e+02 
1.559720916748047e+02 
1.805089721679688e+02 
1.590358276367188e+02 
1.774048919677734e+02 
1.596162719726562e+02 
1.762270355224609e+02 
1.594362945556641e+02 
1.756490631103516e+02 
1.591989440917969e+02 
1.754777832031250e+02 
1.591428070068359e+02 
1.753679809570312e+02 
1.596157836914062e+02 
1.753755950927734e+02 
1.619993591308594e+02 
1.768004150390625e+02 
1.661871948242188e+02 
1.800163574218750e+02 
1.715941772460938e+02 
1.847410125732422e+02 
1.751472778320312e+02 
1.904552459716797e+02 
1.773235473632812e+02 
1.770559234619141e+02 
1.750448760986328e+02 
1.957200012207031e+02 
1.752442321777344e+02 
1.739136810302734e+02 
1.810875854492188e+02 
1.883359832763672e+02 
1.926225433349609e+02 
1.884004669189453e+02 
1.751148223876953e+02 
1.736658325195312e+02 
1.706055450439453e+02 
1.782725677490234e+02 
1.834594421386719e+02 
1.858182678222656e+02 
1.707963104248047e+02 
1.674340820312500e+02 
1.773242950439453e+02 
1.835916137695312e+02 
1.836569976806641e+02 
1.645698699951172e+02 
1.846004180908203e+02 
1.843497161865234e+02 
1.825006713867188e+02 
1.649396209716797e+02 
1.842572937011719e+02 
1.809144592285156e+02 
1.626644134521484e+02 
1.832705230712891e+02 
1.790645294189453e+02 
1.642570800781250e+02 
1.824348297119141e+02 
1.770610504150391e+02 
1.661020050048828e+02 
1.817612609863281e+02 
1.766997375488281e+02 
1.700148162841797e+02 
1.813455200195312e+02 
1.779254913330078e+02 
1.685685882568359e+02 
1.686740875244141e+02 
1.773242950439453e+02 
1.814309692382812e+02 
1.801675109863281e+02 
1.796151580810547e+02 
1.716202850341797e+02 
1.706115722656250e+02 
1.773242950439453e+02 
1.817221221923828e+02 
1.821318359375000e+02 
1.724762573242188e+02 
1.707540435791016e+02 
1.773242950439453e+02 
1.817104644775391e+02 
1.841112976074219e+02 
1.723791198730469e+02 
1.700932464599609e+02 
1.773242950439453e+02 
1.818409271240234e+02 
1.851208648681641e+02 
1.711278533935547e+02 
1.679279022216797e+02 
1.773242950439453e+02 
1.831663818359375e+02 
1.855224304199219e+02 
1.641712799072266e+02 
1.851108551025391e+02 
1.880004119873047e+02 
1.836165924072266e+02 
1.628937530517578e+02 
1.858808593750000e+02 
1.890311279296875e+02 
1.624688262939453e+02 
1.854113006591797e+02 
1.876539916992188e+02 
1.631941070556641e+02 
1.851558685302734e+02 
1.662544403076172e+02 
1.867786712646484e+02 
1.721021728515625e+02 
1.900638580322266e+02 
1.732655944824219e+02 
1.924712371826172e+02 
1.736652221679688e+02 
1.919021148681641e+02 
1.737104797363281e+02 
1.916700592041016e+02 
1.733737182617188e+02 
1.919235839843750e+02 
1.724119110107422e+02 
1.930109863281250e+02 
1.711909790039062e+02 
1.954352569580078e+02 
1.707127532958984e+02 
1.982931671142578e+02 
1.719069671630859e+02 
1.996486358642578e+02 
1.997402648925781e+02 
1.741983947753906e+02 
2.004898986816406e+02 
2.001817626953125e+02 
1.794937286376953e+02 
1.770216369628906e+02 
1.892816009521484e+02 
1.970890502929688e+02 
1.975720825195312e+02 
1.974892883300781e+02 
1.823964080810547e+02 
1.792001800537109e+02 
1.892816009521484e+02 
1.960704498291016e+02 
1.953083038330078e+02 
1.833091125488281e+02 
1.793984527587891e+02 
1.892816009521484e+02 
1.959248504638672e+02 
1.950165710449219e+02 
1.831483459472656e+02 
1.785402221679688e+02 
1.892816009521484e+02 
1.967142333984375e+02 
1.953140411376953e+02 
1.820477752685547e+02 
1.772126617431641e+02 
1.901702423095703e+02 
2.003557434082031e+02 
1.969212188720703e+02 
1.775594787597656e+02 
2.049071197509766e+02 
2.036240539550781e+02 
1.994271545410156e+02 
1.790418701171875e+02 
2.065399932861328e+02 
2.077774505615234e+02 
1.783580169677734e+02 
2.048342895507812e+02 
2.043076477050781e+02 
1.721927185058594e+02 
1.951151275634766e+02 
1.670814666748047e+02 
1.899876098632812e+02 
1.633905792236328e+02 
1.865445251464844e+02 
1.617897338867188e+02 
1.846014862060547e+02 
1.620240173339844e+02 
1.836008911132812e+02 
1.627151336669922e+02 
1.824714355468750e+02 
1.640491180419922e+02 
1.820398559570312e+02 
1.667632293701172e+02 
1.835823211669922e+02 
1.701116485595703e+02 
1.876123046875000e+02 
1.722009124755859e+02 
1.887757568359375e+02 
1.741134643554688e+02 
1.901582031250000e+02 
1.761704864501953e+02 
1.944293060302734e+02 
1.729869842529297e+02 
1.962474212646484e+02 
1.675068664550781e+02 
1.725243682861328e+02 
1.673407287597656e+02 
1.962332763671875e+02 
1.664791259765625e+02 
1.668737487792969e+02 
1.940481109619141e+02 
1.687727050781250e+02 
1.679208374023438e+02 
1.773242950439453e+02 
1.886746215820312e+02 
1.900169219970703e+02 
1.858106994628906e+02 
1.692502288818359e+02 
1.712294464111328e+02 
1.697243804931641e+02 
1.770118103027344e+02 
1.843360290527344e+02 
1.832980194091797e+02 
1.721568603515625e+02 
1.709920043945312e+02 
1.769311981201172e+02 
1.824169616699219e+02 
1.809894561767578e+02 
1.727660217285156e+02 
1.717125854492188e+02 
1.772498016357422e+02 
1.818880615234375e+02 
1.801462860107422e+02 
1.728569641113281e+02 
1.684949798583984e+02 
1.763580169677734e+02 
1.796230316162109e+02 
1.799515380859375e+02 
1.700399780273438e+02 
1.660315551757812e+02 
1.746086425781250e+02 
1.786908416748047e+02 
1.790889587402344e+02 
1.696901702880859e+02 
1.744485778808594e+02 
1.822041168212891e+02 
1.693445129394531e+02 
1.706069641113281e+02 
1.870082702636719e+02 
1.694173889160156e+02 
1.905096740722656e+02 
1.712122039794922e+02 
1.916961517333984e+02 
1.735729980468750e+02 
1.919764862060547e+02 
1.755558776855469e+02 
1.918015747070312e+02 
1.765982208251953e+02 
1.916424560546875e+02 
1.766596527099609e+02 
1.918099517822266e+02 
1.761277008056641e+02 
1.919972686767578e+02 
1.754328155517578e+02 
1.918876953125000e+02 
1.747877502441406e+02 
1.917569732666016e+02 
1.742076721191406e+02 
1.918457794189453e+02 
1.737077331542969e+02 
1.921572418212891e+02 
1.732808990478516e+02 
1.926260681152344e+02 
1.727652740478516e+02 
1.931214599609375e+02 
1.719864501953125e+02 
1.935079650878906e+02 
1.709075927734375e+02 
1.936668548583984e+02 
1.695495300292969e+02 
1.934263153076172e+02 
1.664475860595703e+02 
1.909751434326172e+02 
1.634092407226562e+02 
1.865958862304688e+02 
1.652968597412109e+02 
1.851020660400391e+02 
1.656365509033203e+02 
1.823643798828125e+02 
1.658998260498047e+02 
1.785305633544922e+02 
1.619425506591797e+02 
1.619987487792969e+02 
1.571553192138672e+02 
1.675467376708984e+02 
1.684821472167969e+02 
1.772807617187500e+02 
1.735977783203125e+02 
1.731650390625000e+02 
1.647517242431641e+02 
1.536919097900391e+02 
1.771043548583984e+02 
1.777368011474609e+02 
1.747221374511719e+02 
1.542330932617188e+02 
1.798578338623047e+02 
1.539214019775391e+02 
1.833459930419922e+02 
1.535241851806641e+02 
1.817948303222656e+02 
1.867538757324219e+02 
1.865699157714844e+02 
1.521011810302734e+02 
1.816718444824219e+02 
1.842277832031250e+02 
1.524597015380859e+02 
1.789906768798828e+02 
1.738538818359375e+02 
1.472037353515625e+02 
1.711462402343750e+02 
1.501887817382812e+02 
1.723145751953125e+02 
1.553796844482422e+02 
1.774126892089844e+02 
1.584828338623047e+02 
1.789516143798828e+02 
1.846190185546875e+02 
1.923257293701172e+02 
1.601576843261719e+02 
1.825260620117188e+02 
1.931854248046875e+02 
1.605113525390625e+02 
1.846703491210938e+02 
1.966620330810547e+02 
1.597181243896484e+02 
1.853911132812500e+02 
1.979318695068359e+02 
1.583525085449219e+02 
1.840340423583984e+02 
1.904828491210938e+02 
1.575701751708984e+02 
1.821408233642578e+02 
1.886339263916016e+02 
1.579755706787109e+02 
1.807557525634766e+02 
1.868181915283203e+02 
1.589867095947266e+02 
1.798442382812500e+02 
1.861825561523438e+02 
1.608438262939453e+02 
1.798006591796875e+02 
1.870073242187500e+02 
1.527848358154297e+02 
1.806070861816406e+02 
1.883732299804688e+02 
1.539681091308594e+02 
1.821269378662109e+02 
1.890353851318359e+02 
1.557045898437500e+02 
1.799338989257812e+02 
1.751568756103516e+02 
1.567125549316406e+02 
1.761116027832031e+02 
1.568822631835938e+02 
1.769820404052734e+02 
1.562438354492188e+02 
1.777488861083984e+02 
1.547949829101562e+02 
1.787992095947266e+02 
1.476166381835938e+02 
1.486061401367188e+02 
1.464777832031250e+02 
1.802726135253906e+02 
1.457707214355469e+02 
1.465138549804688e+02 
1.825275421142578e+02 
1.449268798828125e+02 
1.465263671875000e+02 
1.782121429443359e+02 
1.825989532470703e+02 
1.439125976562500e+02 
1.459582366943359e+02 
1.818779907226562e+02 
1.858335113525391e+02 
1.426298065185547e+02 
1.452710723876953e+02 
1.839800109863281e+02 
1.876352691650391e+02 
1.414515838623047e+02 
1.452115783691406e+02 
1.847476654052734e+02 
1.884094238281250e+02 
1.408724670410156e+02 
1.466930389404297e+02 
1.846863250732422e+02 
1.879790649414062e+02 
1.402256622314453e+02 
1.421938476562500e+02 
1.840593872070312e+02 
1.850411987304688e+02 
1.397815704345703e+02 
1.427355041503906e+02 
1.783193511962891e+02 
1.409923706054688e+02 
1.450326843261719e+02 
1.744538879394531e+02 
1.500860900878906e+02 
1.726172790527344e+02 
1.518320770263672e+02 
1.746040802001953e+02 
1.542385711669922e+02 
1.791704559326172e+02 
1.767571105957031e+02 
1.568069152832031e+02 
1.796278533935547e+02 
1.775315246582031e+02 
1.620921325683594e+02 
1.591906738281250e+02 
1.715246582031250e+02 
1.779705200195312e+02 
1.762940979003906e+02 
1.771642303466797e+02 
1.642157592773438e+02 
1.599602661132812e+02 
1.715246582031250e+02 
1.781867065429688e+02 
1.760625152587891e+02 
1.641676177978516e+02 
1.586865234375000e+02 
1.715246582031250e+02 
1.791862487792969e+02 
1.792893829345703e+02 
1.606122741699219e+02 
1.577393035888672e+02 
1.812063140869141e+02 
1.639996490478516e+02 
1.837293701171875e+02 
1.602249603271484e+02 
1.593331604003906e+02 
1.857053680419922e+02 
1.651776733398438e+02 
1.680183868408203e+02 
1.856444396972656e+02 
1.710134582519531e+02 
1.846731262207031e+02 
1.718600463867188e+02 
1.853348999023438e+02 
1.712045898437500e+02 
1.882611694335938e+02 
1.723490295410156e+02 
1.910745544433594e+02 
1.909293975830078e+02 
1.751000366210938e+02 
1.740659332275391e+02 
1.847742004394531e+02 
1.904181976318359e+02 
1.913856353759766e+02 
1.906609039306641e+02 
1.784485015869141e+02 
1.773771057128906e+02 
1.847742004394531e+02 
1.898829956054688e+02 
1.907121276855469e+02 
1.799271392822266e+02 
1.788603363037109e+02 
1.847742004394531e+02 
1.895208587646484e+02 
1.910701141357422e+02 
1.805387573242188e+02 
1.794391784667969e+02 
1.847742004394531e+02 
1.894492034912109e+02 
1.918602905273438e+02 
1.809130096435547e+02 
1.802059020996094e+02 
1.856844635009766e+02 
1.910117797851562e+02 
1.930911254882812e+02 
1.823923645019531e+02 
1.819930725097656e+02 
1.883887329101562e+02 
1.943295745849609e+02 
1.956313018798828e+02 
1.846307067871094e+02 
1.843058319091797e+02 
1.928116760253906e+02 
1.990840301513672e+02 
1.999099578857422e+02 
1.821826782226562e+02 
2.017167358398438e+02 
2.044177703857422e+02 
2.005730590820312e+02 
1.810619659423828e+02 
2.024025878906250e+02 
1.801769866943359e+02 
2.012518005371094e+02 
1.790921783447266e+02 
1.998914031982422e+02 
1.780980682373047e+02 
1.989690399169922e+02 
1.775815429687500e+02 
1.971765441894531e+02 
1.733366699218750e+02 
1.921428070068359e+02 
1.704587097167969e+02 
1.891935119628906e+02 
1.696604156494141e+02 
1.883718414306641e+02 
1.700540008544922e+02 
1.884275817871094e+02 
1.707187652587891e+02 
1.885827484130859e+02 
1.714341278076172e+02 
1.887505035400391e+02 
1.719786376953125e+02 
1.887552795410156e+02 
1.721972808837891e+02 
1.884826812744141e+02 
1.719848327636719e+02 
1.880848846435547e+02 
1.715810546875000e+02 
1.880747375488281e+02 
1.672461395263672e+02 
1.849327392578125e+02 
1.649096374511719e+02 
1.849212036132812e+02 
1.660524291992188e+02 
1.888838653564453e+02 
1.679500732421875e+02 
1.878577575683594e+02 
1.886971740722656e+02 
1.662236175537109e+02 
1.694527435302734e+02 
1.902063598632812e+02 
1.683460998535156e+02 
1.696295776367188e+02 
1.899631652832031e+02 
1.652475433349609e+02 
1.887005767822266e+02 
1.812310180664062e+02 
1.797920989990234e+02 
1.645694427490234e+02 
1.809831542968750e+02 
1.641336822509766e+02 
1.798976593017578e+02 
1.637635650634766e+02 
1.790566711425781e+02 
1.635237884521484e+02 
1.787562408447266e+02 
1.634155883789062e+02 
1.790616607666016e+02 
1.633272552490234e+02 
1.798789978027344e+02 
1.630849609375000e+02 
1.809739990234375e+02 
1.625628356933594e+02 
1.820126037597656e+02 
1.628174133300781e+02 
1.836143493652344e+02 
1.653238525390625e+02 
1.864736785888672e+02 
1.698008270263672e+02 
1.904409179687500e+02 
1.694076995849609e+02 
1.890873870849609e+02 
1.637296752929688e+02 
1.839765472412109e+02 
1.601688690185547e+02 
1.809362945556641e+02 
1.591048889160156e+02 
1.800987854003906e+02 
1.551298980712891e+02 
1.775063323974609e+02 
1.527133331298828e+02 
1.761280364990234e+02 
1.528356018066406e+02 
1.777222290039062e+02 
1.545057067871094e+02 
1.817266540527344e+02 
1.562528228759766e+02 
1.810950927734375e+02 
1.808716888427734e+02 
1.564202880859375e+02 
1.819306945800781e+02 
1.524005889892578e+02 
1.556087493896484e+02 
1.836915435791016e+02 
1.555551300048828e+02 
1.589905853271484e+02 
1.844405670166016e+02 
1.580139617919922e+02 
1.611302185058594e+02 
1.851044921875000e+02 
1.593386077880859e+02 
1.603424987792969e+02 
1.869532775878906e+02 
1.620288543701172e+02 
1.915880889892578e+02 
1.641012268066406e+02 
1.940160217285156e+02 
1.964446258544922e+02 
1.986719360351562e+02 
1.676397247314453e+02 
1.984734954833984e+02 
2.012694702148438e+02 
1.690488433837891e+02 
2.023243865966797e+02 
1.693308715820312e+02 
2.024194488525391e+02 
1.695204772949219e+02 
2.021613311767578e+02 
1.696000366210938e+02 
2.016790618896484e+02 
1.705298309326172e+02 
2.019656982421875e+02 
1.732016143798828e+02 
2.037822875976562e+02 
1.759683074951172e+02 
2.054465637207031e+02 
1.763350524902344e+02 
2.060345916748047e+02 
1.783466186523438e+02 
2.086331787109375e+02 
1.834690399169922e+02 
2.149019012451172e+02 
1.815285797119141e+02 
1.874568481445312e+02 
1.882101287841797e+02 
2.151587219238281e+02 
2.201282806396484e+02 
2.216870422363281e+02 
1.832301635742188e+02 
1.903287811279297e+02 
2.179477539062500e+02 
2.240485992431641e+02 
1.846198425292969e+02 
1.919347534179688e+02 
2.195425415039062e+02 
2.258410034179688e+02 
1.853378753662109e+02 
1.924843139648438e+02 
2.201671447753906e+02 
2.264596099853516e+02 
1.854245605468750e+02 
1.923269348144531e+02 
2.200171661376953e+02 
2.262582855224609e+02 
1.852032928466797e+02 
1.919204559326172e+02 
2.195278167724609e+02 
2.257625427246094e+02 
1.849688110351562e+02 
1.915881958007812e+02 
2.191748352050781e+02 
2.254679565429688e+02 
1.827723236083984e+02 
1.886383209228516e+02 
2.176278686523438e+02 
2.231662292480469e+02 
1.800824737548828e+02 
1.860243225097656e+02 
2.160256347656250e+02 
2.216508789062500e+02 
1.793526153564453e+02 
1.854468688964844e+02 
2.164013671875000e+02 
2.215552825927734e+02 
1.796374359130859e+02 
1.859089202880859e+02 
2.178037414550781e+02 
2.207013092041016e+02 
1.802028808593750e+02 
1.864967803955078e+02 
2.150420989990234e+02 
2.073695831298828e+02 
1.810531005859375e+02 
1.868402252197266e+02 
2.061336364746094e+02 
1.824914245605469e+02 
1.857739257812500e+02 
2.059481201171875e+02 
1.795741729736328e+02 
1.714296569824219e+02 
2.062452697753906e+02 
1.713222351074219e+02 
2.063491210937500e+02 
1.737319946289062e+02 
2.055600128173828e+02 
1.758613281250000e+02 
1.758943176269531e+02 
2.058790740966797e+02 
1.759441223144531e+02 
1.740824890136719e+02 
2.030728149414062e+02 
1.685459899902344e+02 
1.665644073486328e+02 
1.975746459960938e+02 
1.625791625976562e+02 
1.608261413574219e+02 
1.925558624267578e+02 
1.584174957275391e+02 
1.560288696289062e+02 
1.877918090820312e+02 
1.572460174560547e+02 
1.542101287841797e+02 
1.830382843017578e+02 
1.593957824707031e+02 
1.545699310302734e+02 
1.715244293212891e+02 
1.802464141845703e+02 
1.778292236328125e+02 
1.751722259521484e+02 
1.617804412841797e+02 
1.614508514404297e+02 
1.547562713623047e+02 
1.715244293212891e+02 
1.785047912597656e+02 
1.742100372314453e+02 
1.617761077880859e+02 
1.544098205566406e+02 
1.715244293212891e+02 
1.783799591064453e+02 
1.747339782714844e+02 
1.615003509521484e+02 
1.540694732666016e+02 
1.715244293212891e+02 
1.791027832031250e+02 
1.777142944335938e+02 
1.586376342773438e+02 
1.557056884765625e+02 
1.810587158203125e+02 
1.626954193115234e+02 
1.878473815917969e+02 
1.595020294189453e+02 
1.594538726806641e+02 
1.886696014404297e+02 
1.619112243652344e+02 
1.612571716308594e+02 
1.863610992431641e+02 
1.641576385498047e+02 
1.614308013916016e+02 
1.715244293212891e+02 
1.840460357666016e+02 
1.814083862304688e+02 
1.791551361083984e+02 
1.653883819580078e+02 
1.647462310791016e+02 
1.596714782714844e+02 
1.715244293212891e+02 
1.827938232421875e+02 
1.804841308593750e+02 
1.567097015380859e+02 
1.835493316650391e+02 
1.885724792480469e+02 
1.545707550048828e+02 
1.871659545898438e+02 
1.542834625244141e+02 
1.859850769042969e+02 
1.852108154296875e+02 
1.831834564208984e+02 
1.549852447509766e+02 
1.827478637695312e+02 
1.801157073974609e+02 
1.556385498046875e+02 
1.760869293212891e+02 
1.574770507812500e+02 
1.722969818115234e+02 
1.593746795654297e+02 
1.718083496093750e+02 
1.574112701416016e+02 
1.495376281738281e+02 
1.634719238281250e+02 
1.722351226806641e+02 
1.693133850097656e+02 
1.705558471679688e+02 
1.572558135986328e+02 
1.483326416015625e+02 
1.730506286621094e+02 
1.731550750732422e+02 
1.501575164794922e+02 
1.753908691406250e+02 
1.759379119873047e+02 
1.544268951416016e+02 
1.792341766357422e+02 
1.802919158935547e+02 
1.568037261962891e+02 
1.822337951660156e+02 
1.818317565917969e+02 
1.610505218505859e+02 
1.840301055908203e+02 
1.835536804199219e+02 
1.689199371337891e+02 
1.678660888671875e+02 
1.782725982666016e+02 
1.846313018798828e+02 
1.851902923583984e+02 
1.835426788330078e+02 
1.748279113769531e+02 
1.725623779296875e+02 
1.819004669189453e+02 
1.869566192626953e+02 
1.866034088134766e+02 
1.795700225830078e+02 
1.829401550292969e+02 
1.876959228515625e+02 
1.793626708984375e+02 
1.788913116455078e+02 
1.905144195556641e+02 
1.800397644042969e+02 
1.915130767822266e+02 
1.798007965087891e+02 
1.950567474365234e+02 
1.804188537597656e+02 
2.002200317382812e+02 
1.834737091064453e+02 
2.060373077392578e+02 
2.052517700195312e+02 
1.823878326416016e+02 
2.105847015380859e+02 
2.067496643066406e+02 
1.914891815185547e+02 
1.856313934326172e+02 
2.013659057617188e+02 
2.073465118408203e+02 
2.051434020996094e+02 
2.083230133056641e+02 
1.932575073242188e+02 
1.869161071777344e+02 
2.013419189453125e+02 
2.057418060302734e+02 
2.035204772949219e+02 
1.938443908691406e+02 
1.872682342529297e+02 
1.969981079101562e+02 
2.001102905273438e+02 
2.032955169677734e+02 
1.889511871337891e+02 
1.835067901611328e+02 
1.925111846923828e+02 
1.966544494628906e+02 
2.006245422363281e+02 
1.852592010498047e+02 
1.804093017578125e+02 
1.897355499267578e+02 
1.953603668212891e+02 
1.974089202880859e+02 
1.831885681152344e+02 
1.790638732910156e+02 
1.888349304199219e+02 
1.956969451904297e+02 
1.956065673828125e+02 
1.828016204833984e+02 
1.790234985351562e+02 
1.887771759033203e+02 
1.958816070556641e+02 
1.951961364746094e+02 
1.828059234619141e+02 
1.791388854980469e+02 
1.888853149414062e+02 
1.957966156005859e+02 
1.950432586669922e+02 
1.831386108398438e+02 
1.797463531494141e+02 
1.892537536621094e+02 
1.957558746337891e+02 
1.950084838867188e+02 
1.842214965820312e+02 
1.816002349853516e+02 
1.899812164306641e+02 
1.954061126708984e+02 
1.948500213623047e+02 
1.869018859863281e+02 
1.911666717529297e+02 
1.980825805664062e+02 
1.876502838134766e+02 
1.863645019531250e+02 
2.030415954589844e+02 
1.874075775146484e+02 
2.051912078857422e+02 
1.876420288085938e+02 
2.091332397460938e+02 
1.883920593261719e+02 
2.109693603515625e+02 
1.887038574218750e+02 
2.130342102050781e+02 
1.889512176513672e+02 
2.144331054687500e+02 
1.892873535156250e+02 
2.142752838134766e+02 
1.894566192626953e+02 
2.126141662597656e+02 
1.895222625732422e+02 
2.089331970214844e+02 
1.890969238281250e+02 
2.058725891113281e+02 
1.885960083007812e+02 
2.012974090576172e+02 
1.859846649169922e+02 
1.856577453613281e+02 
1.819747314453125e+02 
1.904813537597656e+02 
1.915372772216797e+02 
1.983817901611328e+02 
1.960002136230469e+02 
1.945834350585938e+02 
1.875476989746094e+02 
1.840818786621094e+02 
1.791461791992188e+02 
1.891518249511719e+02 
1.952234497070312e+02 
1.953905181884766e+02 
1.801926116943359e+02 
1.732658996582031e+02 
1.865899963378906e+02 
1.935626068115234e+02 
1.929540100097656e+02 
1.691800079345703e+02 
1.932938995361328e+02 
1.932933959960938e+02 
1.920415649414062e+02 
1.677630615234375e+02 
1.919080352783203e+02 
1.685476531982422e+02 
1.917417449951172e+02 
1.717478179931641e+02 
1.933471374511719e+02 
1.730059509277344e+02 
1.931325073242188e+02 
1.751196289062500e+02 
1.936207580566406e+02 
1.773440093994141e+02 
1.775526885986328e+02 
1.832496643066406e+02 
1.872612152099609e+02 
1.938017883300781e+02 
1.868337402343750e+02 
1.814669952392578e+02 
1.830112304687500e+02 
1.864711761474609e+02 
1.905741729736328e+02 
1.941824188232422e+02 
1.865010833740234e+02 
1.898548583984375e+02 
1.941052856445312e+02 
1.866177673339844e+02 
1.834022216796875e+02 
1.970571441650391e+02 
1.877786254882812e+02 
1.990598754882812e+02 
1.883532257080078e+02 
1.996238403320312e+02 
1.882219696044922e+02 
1.982787017822266e+02 
1.881345825195312e+02 
1.954631652832031e+02 
1.844200744628906e+02 
1.877377624511719e+02 
1.810858306884766e+02 
1.860961761474609e+02 
1.902382812500000e+02 
1.897067871093750e+02 
1.921177062988281e+02 
1.932578277587891e+02 
1.854994812011719e+02 
1.742329711914062e+02 
1.933885345458984e+02 
1.878962860107422e+02 
1.699479522705078e+02 
1.947011260986328e+02 
1.689126129150391e+02 
1.944396820068359e+02 
1.694608917236328e+02 
1.933990631103516e+02 
1.705455780029297e+02 
1.927077636718750e+02 
1.729214324951172e+02 
1.941232299804688e+02 
1.773610076904297e+02 
1.756110992431641e+02 
1.856841888427734e+02 
1.892451019287109e+02 
1.967569274902344e+02 
1.899244689941406e+02 
1.757746734619141e+02 
1.786277923583984e+02 
1.935381774902344e+02 
1.768102111816406e+02 
1.970891723632812e+02 
1.803339080810547e+02 
1.794070281982422e+02 
1.988255615234375e+02 
1.769490661621094e+02 
1.953989257812500e+02 
1.723340301513672e+02 
1.923950805664062e+02 
1.698013153076172e+02 
1.903868255615234e+02 
1.666257629394531e+02 
1.913675842285156e+02 
1.691911773681641e+02 
1.927159423828125e+02 
1.721811981201172e+02 
1.938076324462891e+02 
1.746952209472656e+02 
1.946895141601562e+02 
1.767394256591797e+02 
1.759168243408203e+02 
1.827029266357422e+02 
1.868009948730469e+02 
1.942052154541016e+02 
1.879620208740234e+02 
1.761207733154297e+02 
1.715043334960938e+02 
1.810873565673828e+02 
1.867442474365234e+02 
1.902044982910156e+02 
1.650797119140625e+02 
1.867190399169922e+02 
1.886335754394531e+02 
1.873537597656250e+02 
1.604524230957031e+02 
1.814749908447266e+02 
1.567916259765625e+02 
1.768947143554688e+02 
1.541453247070312e+02 
1.745010070800781e+02 
1.506481781005859e+02 
1.732447967529297e+02 
1.524926300048828e+02 
1.703343200683594e+02 
1.523477325439453e+02 
1.683168792724609e+02 
1.521610260009766e+02 
1.668209533691406e+02 
1.521734161376953e+02 
1.667290802001953e+02 
1.524837646484375e+02 
1.678689727783203e+02 
1.522000579833984e+02 
1.702252807617188e+02 
1.528143463134766e+02 
1.721904449462891e+02 
1.551833496093750e+02 
1.741634216308594e+02 
1.569475250244141e+02 
1.763101806640625e+02 
1.582551574707031e+02 
1.781993408203125e+02 
1.785003509521484e+02 
1.736219177246094e+02 
1.683536682128906e+02 
1.971458587646484e+02 
2.005741424560547e+02 
1.684947052001953e+02 
1.958696289062500e+02 
1.987514495849609e+02 
1.694509582519531e+02 
1.914074707031250e+02 
1.707546081542969e+02 
1.892331237792969e+02 
1.716028289794922e+02 
1.875442657470703e+02 
1.717468566894531e+02 
1.874823455810547e+02 
1.713817291259766e+02 
1.882449951171875e+02 
1.708529357910156e+02 
1.893136596679688e+02 
1.703890380859375e+02 
1.904006500244141e+02 
1.707265472412109e+02 
1.919557495117188e+02 
1.731739501953125e+02 
1.946751708984375e+02 
1.779788360595703e+02 
1.980750885009766e+02 
1.815106048583984e+02 
1.977889556884766e+02 
1.804410552978516e+02 
1.933833770751953e+02 
1.799206542968750e+02 
1.896252899169922e+02 
1.773247680664062e+02 
1.777280426025391e+02 
1.744718780517578e+02 
1.808884582519531e+02 
1.819411315917969e+02 
1.858726196289062e+02 
1.855205688476562e+02 
1.867871398925781e+02 
1.790449218750000e+02 
1.728338775634766e+02 
1.915229797363281e+02 
1.849638519287109e+02 
1.686555633544922e+02 
1.934115142822266e+02 
1.674128417968750e+02 
1.921212310791016e+02 
1.685230712890625e+02 
1.882702484130859e+02 
1.608451995849609e+02 
1.676835021972656e+02 
1.648693542480469e+02 
1.827795410156250e+02 
1.622774200439453e+02 
1.633296508789062e+02 
1.685499725341797e+02 
1.762387542724609e+02 
1.806146240234375e+02 
1.777370758056641e+02 
1.601702423095703e+02 
1.638960418701172e+02 
1.632788543701172e+02 
1.685499725341797e+02 
1.733729095458984e+02 
1.768428955078125e+02 
1.642569274902344e+02 
1.634826965332031e+02 
1.685499725341797e+02 
1.728035430908203e+02 
1.766664581298828e+02 
1.644620513916016e+02 
1.638129425048828e+02 
1.685499725341797e+02 
1.726875152587891e+02 
1.766335601806641e+02 
1.646443786621094e+02 
1.641235656738281e+02 
1.685499725341797e+02 
1.726472320556641e+02 
1.767070159912109e+02 
1.647875061035156e+02 
1.643612213134766e+02 
1.685499725341797e+02 
1.729940643310547e+02 
1.768570556640625e+02 
1.650973052978516e+02 
1.651579132080078e+02 
1.695473327636719e+02 
1.751011352539062e+02 
1.772300567626953e+02 
1.670089111328125e+02 
1.676287384033203e+02 
1.725047760009766e+02 
1.789560852050781e+02 
1.791948394775391e+02 
1.704942779541016e+02 
1.712931213378906e+02 
1.773242950439453e+02 
1.842508087158203e+02 
1.830293884277344e+02 
1.747294616699219e+02 
1.754795837402344e+02 
1.838594970703125e+02 
1.901637115478516e+02 
1.890836334228516e+02 
1.748054504394531e+02 
1.947466735839844e+02 
1.961282196044922e+02 
1.911146545410156e+02 
1.733641510009766e+02 
1.946091003417969e+02 
1.727113952636719e+02 
1.927795715332031e+02 
1.717780151367188e+02 
1.908082885742188e+02 
1.737735595703125e+02 
1.873200225830078e+02 
1.728565673828125e+02 
1.791021270751953e+02 
1.721252899169922e+02 
1.758861541748047e+02 
1.709035339355469e+02 
1.720615539550781e+02 
1.738393859863281e+02 
1.776007537841797e+02 
1.744440002441406e+02 
1.845964508056641e+02 
1.734725646972656e+02 
1.904725646972656e+02 
1.730488739013672e+02 
1.931608123779297e+02 
1.722823181152344e+02 
1.941150207519531e+02 
1.707140045166016e+02 
1.945493164062500e+02 
1.691964416503906e+02 
1.947147521972656e+02 
1.682884521484375e+02 
1.939600677490234e+02 
1.672150726318359e+02 
1.921785888671875e+02 
1.683359985351562e+02 
1.911509552001953e+02 
1.712077941894531e+02 
1.923848266601562e+02 
1.764435272216797e+02 
1.942341308593750e+02 
1.773429260253906e+02 
1.928765563964844e+02 
1.775610351562500e+02 
1.919897460937500e+02 
1.774635314941406e+02 
1.918622894287109e+02 
1.768628845214844e+02 
1.925064392089844e+02 
1.747652130126953e+02 
1.946526336669922e+02 
1.740136718750000e+02 
1.981697845458984e+02 
1.733674468994141e+02 
1.999671783447266e+02 
1.758547363281250e+02 
2.008221740722656e+02 
1.780086669921875e+02 
2.005601348876953e+02 
1.790862731933594e+02 
1.998356018066406e+02 
1.788441162109375e+02 
1.997911529541016e+02 
1.779043426513672e+02 
2.002876586914062e+02 
1.771217956542969e+02 
2.007951507568359e+02 
1.779577484130859e+02 
2.024149169921875e+02 
1.813770294189453e+02 
2.055316467285156e+02 
1.846050720214844e+02 
2.088134002685547e+02 
1.820330505371094e+02 
2.046739044189453e+02 
1.757166290283203e+02 
1.979953765869141e+02 
1.707669067382812e+02 
1.934553985595703e+02 
1.675337371826172e+02 
1.904425048828125e+02 
1.651991424560547e+02 
1.884425964355469e+02 
1.681609649658203e+02 
1.858395843505859e+02 
1.689005126953125e+02 
1.842897186279297e+02 
1.704883575439453e+02 
1.841046752929688e+02 
1.711445159912109e+02 
1.863345336914062e+02 
1.698519897460938e+02 
1.732399597167969e+02 
1.698080139160156e+02 
1.897679901123047e+02 
1.703095703125000e+02 
1.697212219238281e+02 
1.773242950439453e+02 
1.859026794433594e+02 
1.889727630615234e+02 
1.866625213623047e+02 
1.708151702880859e+02 
1.719551391601562e+02 
1.701905975341797e+02 
1.782725677490234e+02 
1.863585815429688e+02 
1.859621276855469e+02 
1.735446472167969e+02 
1.714275360107422e+02 
1.810875854492188e+02 
1.904921264648438e+02 
1.872661743164062e+02 
1.756237030029297e+02 
1.732459869384766e+02 
1.847742004394531e+02 
1.930111694335938e+02 
1.916920776367188e+02 
1.704568939208984e+02 
1.950058746337891e+02 
1.967844085693359e+02 
1.929301452636719e+02 
1.692033691406250e+02 
1.948321533203125e+02 
1.960244903564453e+02 
1.704917755126953e+02 
1.914558563232422e+02 
1.740850219726562e+02 
1.869696807861328e+02 
1.735662231445312e+02 
1.825048217773438e+02 
1.735148773193359e+02 
1.827167968750000e+02 
1.666323547363281e+02 
1.828385162353516e+02 
1.651940765380859e+02 
1.877646026611328e+02 
1.680283813476562e+02 
1.665794219970703e+02 
1.877205200195312e+02 
1.821863555908203e+02 
1.938890380859375e+02 
1.688623809814453e+02 
1.727622680664062e+02 
1.952291717529297e+02 
1.765111083984375e+02 
1.976160888671875e+02 
1.805003051757812e+02 
1.992062988281250e+02 
1.832600860595703e+02 
1.995718536376953e+02 
1.843519287109375e+02 
1.997868652343750e+02 
1.841119384765625e+02 
2.005365600585938e+02 
1.832745819091797e+02 
1.999660186767578e+02 
1.823930206298828e+02 
1.988399963378906e+02 
1.815059661865234e+02 
1.984596862792969e+02 
1.803565216064453e+02 
1.983637237548828e+02 
1.793446350097656e+02 
1.984824218750000e+02 
1.785659179687500e+02 
1.986264648437500e+02 
1.775837554931641e+02 
1.985899658203125e+02 
1.765813903808594e+02 
1.981996459960938e+02 
1.758760070800781e+02 
1.973109893798828e+02 
1.735858306884766e+02 
1.957333221435547e+02 
1.715013275146484e+02 
1.899299926757812e+02 
1.655064086914062e+02 
1.705521087646484e+02 
1.653372802734375e+02 
1.859174652099609e+02 
1.653446960449219e+02 
1.641152648925781e+02 
1.715246582031250e+02 
1.802913513183594e+02 
1.822129516601562e+02 
1.789744415283203e+02 
1.653938903808594e+02 
1.658630676269531e+02 
1.631655731201172e+02 
1.705052642822266e+02 
1.763758239746094e+02 
1.775596771240234e+02 
1.646351623535156e+02 
1.610576019287109e+02 
1.694915008544922e+02 
1.737699737548828e+02 
1.765488891601562e+02 
1.570991821289062e+02 
1.787071228027344e+02 
1.731316375732422e+02 
1.559187927246094e+02 
1.836290893554688e+02 
1.620449523925781e+02 
1.838607788085938e+02 
1.852895812988281e+02 
1.872302398681641e+02 
1.622635345458984e+02 
1.874962921142578e+02 
1.888667297363281e+02 
1.641957092285156e+02 
1.873367614746094e+02 
1.646759185791016e+02 
1.859779510498047e+02 
1.682643127441406e+02 
1.796003417968750e+02 
1.835941467285156e+02 
1.604902038574219e+02 
1.752908630371094e+02 
1.715246582031250e+02 
1.784905395507812e+02 
1.775924987792969e+02 
1.752037200927734e+02 
1.831134490966797e+02 
1.617766723632812e+02 
1.725048065185547e+02 
1.799080505371094e+02 
1.786495819091797e+02 
1.849907073974609e+02 
1.673150787353516e+02 
1.754123535156250e+02 
1.836719970703125e+02 
1.811051330566406e+02 
1.909553985595703e+02 
1.696213531494141e+02 
1.841528625488281e+02 
1.765862579345703e+02 
2.019857330322266e+02 
1.699868164062500e+02 
1.771385803222656e+02 
2.033605041503906e+02 
2.086965637207031e+02 
2.106141510009766e+02 
1.688447723388672e+02 
1.775704345703125e+02 
2.070279693603516e+02 
2.125614013671875e+02 
1.690712280273438e+02 
1.811977233886719e+02 
2.088727111816406e+02 
2.118667755126953e+02 
1.694537658691406e+02 
1.801130828857422e+02 
2.046687622070312e+02 
1.958363342285156e+02 
1.700800628662109e+02 
1.823562622070312e+02 
1.920464782714844e+02 
1.712786102294922e+02 
1.826604003906250e+02 
1.903068847656250e+02 
1.726997528076172e+02 
1.833798522949219e+02 
1.906545104980469e+02 
1.753124542236328e+02 
1.829397277832031e+02 
1.945983734130859e+02 
1.728862457275391e+02 
1.641014709472656e+02 
1.957690887451172e+02 
1.660876617431641e+02 
1.992664489746094e+02 
1.665675506591797e+02 
1.825344085693359e+02 
1.957496643066406e+02 
1.663474884033203e+02 
1.847020874023438e+02 
1.969554290771484e+02 
1.656678771972656e+02 
1.857457275390625e+02 
1.977487335205078e+02 
1.650114593505859e+02 
1.867619018554688e+02 
1.986188659667969e+02 
1.661323242187500e+02 
1.879875183105469e+02 
1.989934692382812e+02 
1.507621154785156e+02 
1.628331909179688e+02 
1.888272247314453e+02 
1.965547790527344e+02 
1.528350677490234e+02 
1.640430908203125e+02 
1.883524627685547e+02 
1.908962402343750e+02 
1.532286834716797e+02 
1.635897674560547e+02 
1.881702728271484e+02 
1.894332427978516e+02 
1.530810394287109e+02 
1.638833312988281e+02 
1.892554016113281e+02 
1.892646789550781e+02 
1.532754058837891e+02 
1.645960540771484e+02 
1.903071594238281e+02 
1.899237670898438e+02 
1.544093170166016e+02 
1.659832611083984e+02 
1.908009033203125e+02 
1.904340057373047e+02 
1.572340698242188e+02 
1.671333618164062e+02 
1.902682800292969e+02 
1.903971252441406e+02 
1.566726837158203e+02 
1.509906158447266e+02 
1.893484344482422e+02 
1.890806732177734e+02 
1.471984100341797e+02 
1.858099822998047e+02 
1.802492370605469e+02 
1.438230285644531e+02 
1.470232391357422e+02 
1.762806396484375e+02 
1.487012176513672e+02 
1.503257904052734e+02 
1.597733306884766e+02 
1.708796081542969e+02 
1.736447448730469e+02 
1.717906341552734e+02 
1.482267608642578e+02 
1.505784149169922e+02 
1.548268127441406e+02 
1.702331848144531e+02 
1.509750671386719e+02 
1.740969085693359e+02 
1.560843048095703e+02 
1.584900512695312e+02 
1.755057678222656e+02 
1.611077270507812e+02 
1.759688720703125e+02 
1.603890686035156e+02 
1.772592163085938e+02 
1.578712615966797e+02 
1.797339019775391e+02 
1.558021392822266e+02 
1.823542633056641e+02 
1.550890045166016e+02 
1.850312957763672e+02 
1.844969177246094e+02 
1.556643676757812e+02 
1.861813201904297e+02 
1.852213592529297e+02 
1.656734619140625e+02 
1.600301513671875e+02 
1.773242950439453e+02 
1.835582122802734e+02 
1.831186065673828e+02 
1.834678039550781e+02 
1.686632080078125e+02 
1.643743133544922e+02 
1.773242950439453e+02 
1.827677764892578e+02 
1.812981262207031e+02 
1.704954071044922e+02 
1.679173583984375e+02 
1.773242950439453e+02 
1.836268157958984e+02 
1.815291748046875e+02 
1.711364440917969e+02 
1.688048248291016e+02 
1.773242950439453e+02 
1.853771057128906e+02 
1.846221771240234e+02 
1.701175994873047e+02 
1.707645416259766e+02 
1.874556121826172e+02 
1.717085571289062e+02 
1.920842285156250e+02 
1.743042449951172e+02 
1.790771789550781e+02 
1.937649841308594e+02 
1.817149963378906e+02 
1.956494445800781e+02 
1.822003021240234e+02 
1.963369903564453e+02 
1.828591918945312e+02 
1.987865295410156e+02 
1.839363250732422e+02 
2.017294006347656e+02 
1.862574615478516e+02 
2.055844726562500e+02 
1.866467742919922e+02 
2.106240692138672e+02 
1.849906311035156e+02 
2.102554931640625e+02 
1.844995422363281e+02 
2.094859466552734e+02 
1.825566253662109e+02 
2.060665435791016e+02 
1.815955200195312e+02 
2.044639587402344e+02 
1.817144012451172e+02 
2.040135345458984e+02 
1.819933013916016e+02 
2.039186248779297e+02 
1.823593444824219e+02 
2.027787322998047e+02 
1.827441406250000e+02 
2.003276977539062e+02 
1.822581176757812e+02 
1.997562255859375e+02 
1.826355590820312e+02 
2.000506439208984e+02 
1.828465423583984e+02 
2.002431945800781e+02 
1.827616729736328e+02 
2.001294860839844e+02 
1.824429321289062e+02 
1.995744781494141e+02 
1.818662414550781e+02 
1.987194213867188e+02 
1.805694732666016e+02 
1.980223083496094e+02 
1.783583068847656e+02 
1.968040008544922e+02 
1.726071777343750e+02 
1.934837799072266e+02 
1.684633789062500e+02 
1.910688629150391e+02 
1.672581176757812e+02 
1.909594116210938e+02 
1.677084655761719e+02 
1.917736968994141e+02 
1.925030059814453e+02 
1.685813598632812e+02 
1.945852203369141e+02 
1.935382385253906e+02 
1.682063293457031e+02 
1.938485107421875e+02 
1.922310791015625e+02 
1.671936798095703e+02 
1.887458648681641e+02 
1.672955017089844e+02 
1.873818359375000e+02 
1.698182373046875e+02 
1.887472381591797e+02 
1.737747192382812e+02 
1.902250518798828e+02 
1.735940399169922e+02 
1.901743316650391e+02 
1.734701690673828e+02 
1.905545349121094e+02 
1.732239074707031e+02 
1.911689453125000e+02 
1.726485748291016e+02 
1.917026977539062e+02 
1.716517639160156e+02 
1.917938995361328e+02 
1.713869323730469e+02 
1.919899139404297e+02 
1.740778656005859e+02 
1.931376953125000e+02 
1.806015777587891e+02 
1.959802856445312e+02 
1.773423919677734e+02 
1.903265838623047e+02 
1.708965301513672e+02 
1.859699707031250e+02 
1.671922607421875e+02 
1.840740814208984e+02 
1.654016418457031e+02 
1.828666992187500e+02 
1.590987091064453e+02 
1.815917663574219e+02 
1.591096343994141e+02 
1.820230865478516e+02 
1.601598205566406e+02 
1.846345367431641e+02 
1.628303222656250e+02 
1.879547576904297e+02 
1.644770660400391e+02 
1.824622039794922e+02 
1.842797698974609e+02 
1.616323394775391e+02 
1.824490356445312e+02 
1.801625366210938e+02 
1.631391906738281e+02 
1.815208587646484e+02 
1.827370300292969e+02 
1.650894775390625e+02 
1.832301788330078e+02 
1.676885375976562e+02 
1.848963317871094e+02 
1.609235076904297e+02 
1.623252258300781e+02 
1.872622833251953e+02 
1.618119354248047e+02 
1.615221099853516e+02 
1.892921295166016e+02 
1.630188751220703e+02 
1.616100616455078e+02 
1.976083221435547e+02 
1.932057342529297e+02 
1.661589813232422e+02 
1.644442901611328e+02 
2.001666564941406e+02 
1.967792205810547e+02 
1.691779479980469e+02 
1.688829040527344e+02 
2.021962432861328e+02 
1.996466827392578e+02 
1.695163116455078e+02 
1.691177215576172e+02 
2.017604522705078e+02 
1.988746643066406e+02 
1.695726165771484e+02 
1.686178894042969e+02 
2.010717620849609e+02 
1.980456085205078e+02 
1.691564025878906e+02 
1.668367156982422e+02 
2.003073425292969e+02 
1.972640838623047e+02 
1.697595672607422e+02 
1.678957366943359e+02 
2.004103088378906e+02 
1.973828125000000e+02 
1.720302581787109e+02 
1.686519622802734e+02 
2.021877288818359e+02 
1.992652893066406e+02 
1.756195068359375e+02 
1.684941406250000e+02 
2.050771636962891e+02 
2.032506866455078e+02 
1.761010284423828e+02 
1.686433868408203e+02 
2.061993713378906e+02 
2.045114746093750e+02 
1.784534149169922e+02 
1.704265136718750e+02 
2.094250183105469e+02 
2.066560363769531e+02 
1.835478057861328e+02 
1.737284851074219e+02 
2.144981231689453e+02 
2.095192565917969e+02 
1.836311645507812e+02 
1.896595458984375e+02 
1.888381347656250e+02 
2.150343170166016e+02 
2.218184509277344e+02 
2.200192565917969e+02 
1.930438537597656e+02 
1.908579254150391e+02 
2.255096588134766e+02 
2.224221191406250e+02 
1.944945831298828e+02 
1.920636901855469e+02 
2.272670898437500e+02 
2.239210357666016e+02 
1.948031005859375e+02 
1.922915802001953e+02 
2.278071136474609e+02 
2.244105682373047e+02 
1.944509429931641e+02 
1.918945159912109e+02 
2.275883636474609e+02 
2.242334442138672e+02 
1.939091949462891e+02 
1.905896148681641e+02 
2.271370086669922e+02 
2.238744812011719e+02 
1.934888153076172e+02 
1.892390136718750e+02 
2.269054107666016e+02 
2.233080444335938e+02 
1.897194213867188e+02 
1.862197265625000e+02 
2.237501678466797e+02 
2.197045745849609e+02 
1.870697937011719e+02 
1.835019836425781e+02 
2.219961090087891e+02 
2.177012786865234e+02 
1.865219879150391e+02 
1.829459381103516e+02 
2.210160980224609e+02 
2.163954162597656e+02 
1.869311370849609e+02 
1.832470550537109e+02 
2.190129547119141e+02 
2.142963409423828e+02 
1.871533508300781e+02 
1.831442871093750e+02 
2.104484863281250e+02 
1.864986267089844e+02 
1.820333862304688e+02 
2.085974121093750e+02 
1.841332550048828e+02 
1.793687591552734e+02 
2.084105834960938e+02 
1.751353302001953e+02 
2.081978149414062e+02 
1.747023010253906e+02 
2.072339630126953e+02 
1.787503967285156e+02 
2.069231109619141e+02 
2.051043243408203e+02 
2.046904602050781e+02 
1.798625793457031e+02 
2.061831970214844e+02 
2.022249908447266e+02 
1.756271514892578e+02 
2.016895141601562e+02 
1.964929199218750e+02 
1.664494323730469e+02 
1.719716796875000e+02 
1.634353179931641e+02 
1.948233337402344e+02 
1.889806213378906e+02 
1.585351257324219e+02 
1.582191772460938e+02 
1.888665161132812e+02 
1.825614471435547e+02 
1.543103179931641e+02 
1.566166381835938e+02 
1.840052947998047e+02 
1.783433227539062e+02 
1.528996276855469e+02 
1.562093200683594e+02 
1.805014495849609e+02 
1.762560882568359e+02 
1.528845367431641e+02 
1.567297515869141e+02 
1.754815063476562e+02 
1.517394714355469e+02 
1.510858459472656e+02 
1.755154113769531e+02 
1.504503326416016e+02 
1.503177795410156e+02 
1.771181945800781e+02 
1.509145050048828e+02 
1.513696899414062e+02 
1.793919677734375e+02 
1.527284088134766e+02 
1.546415100097656e+02 
1.839907073974609e+02 
1.815219573974609e+02 
1.577702484130859e+02 
1.612574768066406e+02 
1.848821563720703e+02 
1.818188629150391e+02 
1.618068389892578e+02 
1.836788482666016e+02 
1.810746002197266e+02 
1.595516052246094e+02 
1.820026550292969e+02 
1.573296508789062e+02 
1.839763641357422e+02 
1.558465576171875e+02 
1.855499877929688e+02 
1.854374084472656e+02 
1.556546630859375e+02 
1.861874389648438e+02 
1.859617767333984e+02 
1.573607940673828e+02 
1.823980255126953e+02 
1.605680236816406e+02 
1.775005340576172e+02 
1.610969543457031e+02 
1.732588806152344e+02 
1.622635803222656e+02 
1.698501892089844e+02 
1.612270202636719e+02 
1.624273376464844e+02 
1.593348846435547e+02 
1.639417724609375e+02 
1.648290710449219e+02 
1.680962677001953e+02 
1.672811431884766e+02 
1.704395904541016e+02 
1.616640014648438e+02 
1.571296691894531e+02 
1.760736846923828e+02 
1.691300201416016e+02 
1.557567138671875e+02 
1.781265716552734e+02 
1.582082672119141e+02 
1.806533050537109e+02 
1.604803771972656e+02 
1.841972198486328e+02 
1.623105926513672e+02 
1.852432098388672e+02 
1.662500305175781e+02 
1.876745910644531e+02 
1.692115478515625e+02 
1.904155426025391e+02 
1.703513641357422e+02 
1.904916992187500e+02 
1.770315704345703e+02 
1.728443298339844e+02 
1.832854919433594e+02 
1.870576477050781e+02 
1.902975006103516e+02 
1.872424774169922e+02 
1.786426239013672e+02 
1.749365234375000e+02 
1.847742004394531e+02 
1.897312927246094e+02 
1.900378875732422e+02 
1.803462829589844e+02 
1.757041931152344e+02 
1.864207458496094e+02 
1.914417572021484e+02 
1.901447601318359e+02 
1.815146942138672e+02 
1.856844635009766e+02 
1.945140838623047e+02 
1.828027648925781e+02 
1.833965301513672e+02 
1.999070892333984e+02 
1.805598297119141e+02 
1.996056823730469e+02 
1.787993469238281e+02 
2.033202972412109e+02 
1.818090362548828e+02 
2.025438232421875e+02 
1.821522827148438e+02 
2.020702667236328e+02 
1.819236907958984e+02 
2.028614654541016e+02 
1.817556915283203e+02 
2.039712219238281e+02 
1.792943725585938e+02 
2.026858978271484e+02 
1.788706359863281e+02 
2.015541076660156e+02 
1.789957733154297e+02 
2.013432464599609e+02 
1.790807189941406e+02 
2.012727050781250e+02 
1.796014556884766e+02 
2.014441070556641e+02 
1.808368530273438e+02 
2.019443206787109e+02 
1.858658752441406e+02 
1.838389434814453e+02 
1.928938598632812e+02 
1.980717620849609e+02 
2.017561645507812e+02 
1.964327697753906e+02 
1.892176055908203e+02 
1.887131042480469e+02 
1.951986694335938e+02 
2.002229766845703e+02 
2.015327148437500e+02 
1.939856872558594e+02 
1.980242614746094e+02 
2.038921813964844e+02 
1.944140319824219e+02 
1.918968353271484e+02 
2.084942932128906e+02 
1.943471679687500e+02 
2.121021575927734e+02 
1.942596435546875e+02 
2.155189666748047e+02 
1.948984375000000e+02 
2.163250732421875e+02 
1.960649108886719e+02 
2.145388336181641e+02 
1.960416259765625e+02 
2.115824890136719e+02 
1.949590911865234e+02 
2.069236907958984e+02 
1.920895843505859e+02 
1.936204833984375e+02 
1.884636840820312e+02 
1.952478942871094e+02 
1.979657745361328e+02 
2.017061157226562e+02 
2.015042114257812e+02 
2.007469177246094e+02 
1.927580871582031e+02 
1.889378509521484e+02 
1.847776184082031e+02 
1.930977172851562e+02 
1.969870147705078e+02 
1.998502502441406e+02 
1.809439544677734e+02 
2.002525939941406e+02 
1.957626342773438e+02 
1.763573150634766e+02 
1.996769714355469e+02 
1.717077026367188e+02 
1.972345581054688e+02 
1.697922363281250e+02 
1.960625305175781e+02 
1.695150604248047e+02 
1.954994506835938e+02 
1.708452148437500e+02 
1.958124389648438e+02 
1.744340362548828e+02 
1.980078582763672e+02 
1.793368377685547e+02 
2.019064636230469e+02 
1.806129455566406e+02 
2.024143981933594e+02 
1.827693176269531e+02 
2.033841400146484e+02 
1.834545440673828e+02 
2.044363250732422e+02 
1.871961822509766e+02 
1.847279510498047e+02 
1.929115295410156e+02 
1.961021270751953e+02 
2.035634155273438e+02 
1.978355102539062e+02 
1.895025634765625e+02 
1.872846527099609e+02 
1.951296997070312e+02 
1.985895538330078e+02 
2.034600067138672e+02 
1.912584991455078e+02 
1.891441192626953e+02 
1.960897216796875e+02 
1.987795410156250e+02 
2.042042083740234e+02 
1.931843261718750e+02 
1.913301391601562e+02 
1.955568542480469e+02 
1.972408142089844e+02 
2.056344757080078e+02 
1.921504821777344e+02 
1.906667022705078e+02 
1.935297546386719e+02 
1.947535552978516e+02 
2.045606689453125e+02 
1.847295989990234e+02 
2.033552093505859e+02 
1.974678039550781e+02 
1.802536773681641e+02 
2.036747589111328e+02 
1.780219421386719e+02 
2.030178680419922e+02 
1.774677581787109e+02 
2.014176330566406e+02 
1.773629455566406e+02 
1.995545959472656e+02 
1.742725219726562e+02 
1.989715423583984e+02 
1.787176971435547e+02 
2.008911590576172e+02 
1.782206726074219e+02 
2.036236114501953e+02 
1.814220733642578e+02 
1.986202850341797e+02 
2.025224761962891e+02 
1.843463287353516e+02 
1.832671356201172e+02 
1.928114624023438e+02 
1.958787689208984e+02 
2.028618927001953e+02 
1.998772430419922e+02 
1.844272766113281e+02 
1.817685852050781e+02 
1.883885040283203e+02 
1.922474365234375e+02 
1.986661529541016e+02 
1.810914916992188e+02 
1.803483123779297e+02 
1.856842346191406e+02 
1.922412414550781e+02 
1.977509765625000e+02 
1.778901977539062e+02 
1.812354583740234e+02 
1.946486663818359e+02 
1.771431884765625e+02 
1.946930541992188e+02 
1.782194213867188e+02 
1.745631103515625e+02 
1.978178558349609e+02 
1.772930450439453e+02 
1.985348052978516e+02 
1.759112701416016e+02 
2.004125671386719e+02 
1.776605529785156e+02 
1.998857727050781e+02 
1.752001495361328e+02 
1.973976440429688e+02 
1.708713836669922e+02 
1.945680541992188e+02 
1.668884124755859e+02 
1.906318206787109e+02 
1.669217071533203e+02 
1.837613983154297e+02 
1.638520202636719e+02 
1.799929504394531e+02 
1.604080810546875e+02 
1.780662994384766e+02 
1.536327667236328e+02 
1.604909973144531e+02 
1.540134429931641e+02 
1.752910461425781e+02 
1.534396667480469e+02 
1.531830749511719e+02 
1.603478240966797e+02 
1.691415863037109e+02 
1.730889434814453e+02 
1.702123107910156e+02 
1.528896636962891e+02 
1.548675384521484e+02 
1.532439117431641e+02 
1.598347625732422e+02 
1.658255157470703e+02 
1.689373016357422e+02 
1.549629669189453e+02 
1.532794799804688e+02 
1.595180664062500e+02 
1.649156188964844e+02 
1.681020965576172e+02 
1.550081787109375e+02 
1.536787872314453e+02 
1.595621185302734e+02 
1.650360412597656e+02 
1.674542083740234e+02 
1.555721282958984e+02 
1.549621124267578e+02 
1.601076965332031e+02 
1.657473449707031e+02 
1.671083679199219e+02 
1.571467590332031e+02 
1.579383087158203e+02 
1.612761535644531e+02 
1.661849517822266e+02 
1.669087066650391e+02 
1.601572113037109e+02 
1.631678771972656e+02 
1.690948486328125e+02 
1.593615264892578e+02 
1.569326782226562e+02 
1.733319244384766e+02 
1.597472686767578e+02 
1.768325347900391e+02 
1.599236297607422e+02 
1.804376525878906e+02 
1.603143157958984e+02 
1.829541625976562e+02 
1.728686676025391e+02 
2.049924621582031e+02 
2.085642700195312e+02 
1.730658111572266e+02 
2.053466949462891e+02 
2.079907531738281e+02 
1.741083831787109e+02 
2.037043151855469e+02 
1.980589904785156e+02 
1.752023468017578e+02 
1.932955169677734e+02 
1.759041442871094e+02 
1.934785308837891e+02 
1.759558258056641e+02 
1.941708679199219e+02 
1.754851684570312e+02 
1.950813903808594e+02 
1.748697509765625e+02 
1.959029541015625e+02 
1.743074188232422e+02 
1.964625396728516e+02 
1.745639038085938e+02 
1.970856018066406e+02 
1.769769744873047e+02 
1.981539154052734e+02 
1.824315185546875e+02 
1.989947814941406e+02 
1.883892517089844e+02 
1.984177703857422e+02 
1.845090026855469e+02 
1.872735748291016e+02 
1.819355773925781e+02 
1.864879150390625e+02 
1.900961456298828e+02 
1.918078918457031e+02 
1.937108917236328e+02 
1.932565155029297e+02 
1.852274322509766e+02 
1.810756683349609e+02 
1.788284301757812e+02 
1.837585296630859e+02 
1.869550933837891e+02 
1.927012786865234e+02 
1.760240631103516e+02 
1.952444763183594e+02 
1.878077850341797e+02 
1.772556457519531e+02 
2.012291107177734e+02 
1.772418518066406e+02 
2.018995208740234e+02 
1.805523223876953e+02 
1.975573730468750e+02 
1.802196197509766e+02 
1.917575225830078e+02 
1.765758666992188e+02 
1.684191741943359e+02 
1.836300354003906e+02 
1.865275421142578e+02 
1.893818359375000e+02 
1.871527404785156e+02 
1.744761199951172e+02 
1.677383270263672e+02 
1.856763458251953e+02 
1.675228576660156e+02 
1.862123107910156e+02 
1.678455963134766e+02 
1.862696990966797e+02 
1.683148651123047e+02 
1.863663482666016e+02 
1.687111968994141e+02 
1.865974578857422e+02 
1.690200805664062e+02 
1.869256134033203e+02 
1.701472625732422e+02 
1.878191223144531e+02 
1.728592071533203e+02 
1.903818969726562e+02 
1.767844085693359e+02 
1.946455078125000e+02 
1.801122741699219e+02 
2.006697235107422e+02 
1.779325408935547e+02 
2.015483551025391e+02 
1.774412231445312e+02 
2.010509796142578e+02 
1.776128692626953e+02 
2.004337158203125e+02 
1.793100280761719e+02 
1.989545135498047e+02 
1.850098876953125e+02 
1.964532318115234e+02 
1.823534240722656e+02 
1.887365112304688e+02 
1.892213134765625e+02 
1.802528991699219e+02 
1.972577209472656e+02 
1.797537841796875e+02 
2.013336334228516e+02 
1.794973297119141e+02 
2.028053131103516e+02 
1.791428070068359e+02 
2.028345489501953e+02 
1.780932922363281e+02 
2.021060791015625e+02 
1.773696441650391e+02 
2.006609649658203e+02 
1.770364227294922e+02 
1.988838806152344e+02 
1.738713531494141e+02 
1.969243927001953e+02 
1.765393829345703e+02 
1.947414855957031e+02 
1.743481750488281e+02 
1.801583557128906e+02 
1.782657165527344e+02 
1.955364685058594e+02 
1.780647583007812e+02 
1.785359191894531e+02 
1.847742004394531e+02 
1.925385284423828e+02 
1.961271057128906e+02 
1.932270507812500e+02 
1.768451995849609e+02 
1.799057464599609e+02 
1.787320861816406e+02 
1.847742004394531e+02 
1.898071594238281e+02 
1.920683746337891e+02 
1.802149963378906e+02 
1.786794891357422e+02 
1.847742004394531e+02 
1.892022857666016e+02 
1.915615081787109e+02 
1.801674041748047e+02 
1.784884796142578e+02 
1.847742004394531e+02 
1.893007049560547e+02 
1.914737701416016e+02 
1.798655700683594e+02 
1.781267852783203e+02 
1.847742004394531e+02 
1.900016784667969e+02 
1.920492706298828e+02 
1.787330627441406e+02 
1.779500122070312e+02 
1.847742004394531e+02 
1.912783813476562e+02 
1.943602752685547e+02 
1.764788360595703e+02 
1.792284088134766e+02 
1.937771759033203e+02 
1.766850128173828e+02 
1.980054473876953e+02 
1.804045715332031e+02 
1.810149993896484e+02 
1.996631622314453e+02 
1.836301116943359e+02 
2.000880126953125e+02 
1.843995361328125e+02 
2.003540954589844e+02 
1.827317504882812e+02 
2.018058319091797e+02 
1.801533660888672e+02 
2.031458892822266e+02 
1.790362854003906e+02 
2.043534088134766e+02 
1.801106719970703e+02 
2.043779449462891e+02 
1.853118286132812e+02 
2.041884460449219e+02 
1.899814605712891e+02 
2.055927734375000e+02 
1.898080749511719e+02 
2.076204986572266e+02 
1.881067199707031e+02 
2.040369110107422e+02 
1.827764434814453e+02 
1.983982543945312e+02 
1.787921447753906e+02 
1.946002655029297e+02 
1.761667022705078e+02 
1.925491180419922e+02 
1.708598785400391e+02 
1.795217132568359e+02 
1.747979736328125e+02 
1.918699493408203e+02 
1.732310180664062e+02 
1.758739624023438e+02 
1.782725219726562e+02 
1.856583709716797e+02 
1.919085235595703e+02 
1.897825775146484e+02 
1.701188659667969e+02 
1.754674530029297e+02 
1.764948120117188e+02 
1.782725219726562e+02 
1.825495147705078e+02 
1.891846771240234e+02 
1.756774291992188e+02 
1.762364501953125e+02 
1.792157745361328e+02 
1.837004241943359e+02 
1.895411682128906e+02 
1.756388092041016e+02 
1.759295043945312e+02 
1.820161590576172e+02 
1.875435333251953e+02 
1.915198211669922e+02 
1.734347991943359e+02 
1.916239776611328e+02 
1.960772705078125e+02 
1.900591430664062e+02 
1.727747192382812e+02 
1.943551788330078e+02 
1.727877655029297e+02 
1.944199066162109e+02 
1.737864990234375e+02 
1.957361907958984e+02 
1.755196228027344e+02 
1.995688171386719e+02 
1.737165374755859e+02 
2.004559020996094e+02 
1.717404174804688e+02 
1.987512664794922e+02 
1.754954986572266e+02 
1.955043640136719e+02 
1.810189666748047e+02 
1.905650024414062e+02 
1.814494628906250e+02 
1.846903076171875e+02 
1.798891601562500e+02 
1.804606628417969e+02 
1.693236846923828e+02 
1.881439819335938e+02 
1.667729187011719e+02 
1.947183837890625e+02 
1.677192993164062e+02 
1.936784210205078e+02 
1.981217041015625e+02 
1.708738098144531e+02 
1.724315490722656e+02 
2.011041870117188e+02 
2.024174346923828e+02 
1.759504089355469e+02 
1.822609863281250e+02 
2.066092071533203e+02 
1.867082824707031e+02 
2.102254333496094e+02 
1.897449798583984e+02 
2.076974334716797e+02 
1.908184051513672e+02 
2.099739990234375e+02 
1.893043365478516e+02 
2.116149444580078e+02 
1.879949645996094e+02 
2.059617614746094e+02 
1.875792236328125e+02 
2.053239746093750e+02 
1.862516632080078e+02 
2.045580291748047e+02 
1.845417175292969e+02 
2.039961242675781e+02 
1.834357147216797e+02 
2.039310607910156e+02 
1.821164550781250e+02 
2.038345642089844e+02 
1.795884857177734e+02 
2.016296691894531e+02 
1.780486145019531e+02 
1.993311309814453e+02 
1.789787445068359e+02 
1.988628387451172e+02 
1.769907684326172e+02 
1.759627075195312e+02 
1.737507629394531e+02 
1.959085845947266e+02 
1.761856079101562e+02 
1.713847198486328e+02 
1.818477325439453e+02 
1.900652160644531e+02 
1.919213409423828e+02 
1.898305358886719e+02 
1.761539306640625e+02 
1.677232666015625e+02 
1.869854125976562e+02 
1.887494201660156e+02 
1.876299591064453e+02 
1.653391723632812e+02 
1.850323791503906e+02 
1.640726776123047e+02 
1.844386901855469e+02 
1.619644775390625e+02 
1.847434234619141e+02 
1.603189239501953e+02 
1.864357452392578e+02 
1.631427154541016e+02 
1.889842681884766e+02 
1.756946716308594e+02 
1.856696777343750e+02 
1.894479064941406e+02 
1.767477111816406e+02 
1.838711090087891e+02 
1.856912078857422e+02 
1.760855407714844e+02 
1.838632812500000e+02 
1.767531738281250e+02 
1.833376464843750e+02 
1.784458618164062e+02 
1.824821472167969e+02 
1.820796203613281e+02 
1.856576690673828e+02 
1.927134552001953e+02 
2.006572265625000e+02 
1.921284179687500e+02 
1.825119628906250e+02 
2.101927185058594e+02 
2.060518188476562e+02 
1.804426269531250e+02 
2.134465637207031e+02 
2.104711914062500e+02 
1.873183593750000e+02 
2.092800292968750e+02 
2.072219238281250e+02 
1.940990905761719e+02 
2.006440429687500e+02 
1.898254394531250e+02 
1.892389984130859e+02 
1.899646301269531e+02 
1.897285156250000e+02 
1.785068817138672e+02 
1.976640319824219e+02 
1.849441070556641e+02 
2.037320251464844e+02 
1.766848297119141e+02 
1.804890899658203e+02 
2.079536437988281e+02 
1.748312683105469e+02 
1.783619537353516e+02 
2.085516204833984e+02 
1.744426116943359e+02 
1.780059967041016e+02 
2.096466827392578e+02 
1.745705566406250e+02 
1.783990020751953e+02 
2.102683410644531e+02 
1.741222381591797e+02 
1.790474853515625e+02 
2.107802886962891e+02 
1.748527069091797e+02 
1.821839447021484e+02 
2.100464630126953e+02 
1.803130645751953e+02 
1.919072113037109e+02 
2.061074371337891e+02 
1.745743865966797e+02 
1.889028625488281e+02 
1.956218719482422e+02 
1.755050354003906e+02 
1.847980804443359e+02 
1.754397125244141e+02 
1.846853637695312e+02 
1.762522277832031e+02 
1.855264739990234e+02 
1.775936279296875e+02 
1.865856475830078e+02 
1.802808837890625e+02 
1.876552886962891e+02 
1.666317901611328e+02 
1.852476654052734e+02 
1.755669250488281e+02 
1.856575927734375e+02 
1.865298156738281e+02 
1.636904754638672e+02 
1.547486877441406e+02 
1.757988739013672e+02 
1.809689178466797e+02 
1.834210205078125e+02 
1.804756927490234e+02 
1.542822113037109e+02 
1.784380493164062e+02 
1.808246612548828e+02 
1.567893524169922e+02 
1.804446868896484e+02 
1.600198211669922e+02 
1.733499603271484e+02 
1.760346984863281e+02 
1.597637176513672e+02 
1.611990966796875e+02 
1.685499725341797e+02 
1.728571929931641e+02 
1.768966217041016e+02 
1.734024963378906e+02 
1.631320648193359e+02 
1.630827941894531e+02 
1.685499725341797e+02 
1.732910766601562e+02 
1.775440979003906e+02 
1.622813568115234e+02 
1.605271759033203e+02 
1.685499725341797e+02 
1.745742034912109e+02 
1.802230377197266e+02 
1.569907989501953e+02 
1.553955078125000e+02 
1.777613830566406e+02 
1.605529785156250e+02 
1.812822875976562e+02 
1.540033569335938e+02 
1.535777740478516e+02 
1.844791259765625e+02 
1.533860473632812e+02 
1.535124664306641e+02 
1.862049102783203e+02 
1.549752044677734e+02 
1.564907684326172e+02 
1.861967163085938e+02 
1.582072448730469e+02 
1.595125579833984e+02 
1.851174468994141e+02 
1.615457916259766e+02 
1.644499969482422e+02 
1.842977447509766e+02 
1.670368652343750e+02 
1.697882843017578e+02 
1.845664520263672e+02 
1.706339263916016e+02 
1.866860351562500e+02 
1.713002624511719e+02 
1.905472564697266e+02 
1.893860626220703e+02 
1.766245422363281e+02 
1.755346374511719e+02 
1.856844024658203e+02 
1.921220550537109e+02 
1.907369384765625e+02 
1.901846923828125e+02 
1.826067352294922e+02 
1.839311828613281e+02 
1.896931152343750e+02 
1.951847839355469e+02 
1.930758209228516e+02 
1.900609436035156e+02 
1.947404327392578e+02 
1.981898193359375e+02 
1.907671813964844e+02 
1.876894226074219e+02 
2.001305847167969e+02 
1.906038970947266e+02 
2.055325927734375e+02 
1.918492431640625e+02 
2.089067687988281e+02 
1.913621063232422e+02 
2.136409149169922e+02 
1.889701843261719e+02 
2.129727325439453e+02 
1.882186737060547e+02 
2.122109069824219e+02 
1.841454010009766e+02 
2.080345153808594e+02 
1.816686706542969e+02 
2.052556152343750e+02 
1.812705230712891e+02 
2.041478118896484e+02 
1.818940277099609e+02 
2.039709320068359e+02 
1.831838531494141e+02 
2.047523040771484e+02 
1.860688018798828e+02 
2.072885437011719e+02 
1.871927337646484e+02 
2.082973327636719e+02 
1.874184265136719e+02 
2.086248168945312e+02 
1.872959899902344e+02 
2.084410552978516e+02 
1.838616180419922e+02 
2.053458251953125e+02 
1.821726989746094e+02 
2.034339752197266e+02 
1.817389678955078e+02 
2.023407135009766e+02 
1.817798461914062e+02 
2.021903533935547e+02 
1.819251098632812e+02 
2.035567016601562e+02 
1.786639862060547e+02 
1.999486236572266e+02 
1.716438446044922e+02 
1.946103363037109e+02 
1.683816528320312e+02 
1.915609588623047e+02 
1.677963104248047e+02 
1.910321960449219e+02 
1.684096679687500e+02 
1.922450561523438e+02 
1.694133453369141e+02 
1.929030914306641e+02 
1.697710266113281e+02 
1.921535491943359e+02 
1.697724304199219e+02 
1.910821075439453e+02 
1.704962158203125e+02 
1.911428375244141e+02 
1.731466827392578e+02 
1.932381439208984e+02 
1.776842193603516e+02 
1.973951110839844e+02 
1.839860076904297e+02 
2.032781219482422e+02 
1.847054443359375e+02 
2.034057617187500e+02 
1.841666107177734e+02 
2.030751800537109e+02 
1.831185455322266e+02 
2.020681152343750e+02 
1.816899566650391e+02 
2.001868286132812e+02 
1.794545593261719e+02 
1.983731384277344e+02 
1.839397277832031e+02 
1.965662384033203e+02 
1.877240142822266e+02 
1.969825744628906e+02 
1.863787689208984e+02 
1.877219543457031e+02 
1.806878356933594e+02 
1.881423645019531e+02 
1.945087738037109e+02 
1.912431488037109e+02 
1.961530456542969e+02 
1.928291778564453e+02 
1.874153289794922e+02 
1.820857391357422e+02 
1.752395629882812e+02 
1.829763946533203e+02 
1.845436706542969e+02 
1.898095092773438e+02 
1.768563537597656e+02 
1.712021789550781e+02 
1.792158050537109e+02 
1.838215484619141e+02 
1.879648284912109e+02 
1.722822418212891e+02 
1.704849548339844e+02 
1.863263549804688e+02 
1.718711547851562e+02 
1.861285858154297e+02 
1.723638458251953e+02 
1.675296020507812e+02 
1.878302612304688e+02 
1.684778442382812e+02 
1.885257568359375e+02 
1.676082153320312e+02 
1.920284881591797e+02 
1.716285552978516e+02 
1.940219116210938e+02 
1.751634674072266e+02 
1.888055725097656e+02 
1.737937316894531e+02 
1.801141357421875e+02 
1.701133880615234e+02 
1.780873260498047e+02 
1.731048431396484e+02 
1.804595031738281e+02 
1.781123199462891e+02 
1.834855804443359e+02 
1.741834564208984e+02 
1.646426849365234e+02 
1.851676940917969e+02 
1.843020324707031e+02 
1.614329986572266e+02 
1.883146057128906e+02 
1.890946807861328e+02 
1.608300018310547e+02 
1.910184478759766e+02 
1.910860748291016e+02 
1.637546691894531e+02 
1.938778076171875e+02 
1.934796447753906e+02 
1.661379241943359e+02 
1.973153839111328e+02 
1.963587341308594e+02 
1.691475372314453e+02 
1.964976196289062e+02 
1.972227172851562e+02 
1.680318603515625e+02 
1.957729034423828e+02 
1.967264556884766e+02 
1.648563842773438e+02 
1.951088867187500e+02 
1.961859130859375e+02 
1.638246765136719e+02 
1.601032562255859e+02 
1.583578643798828e+02 
1.952951965332031e+02 
1.963993530273438e+02 
1.619556884765625e+02 
1.551687011718750e+02 
1.972524108886719e+02 
1.977015228271484e+02 
1.600680847167969e+02 
1.527418823242188e+02 
1.989572906494141e+02 
1.974894714355469e+02 
1.596086730957031e+02 
1.519834136962891e+02 
1.995858459472656e+02 
1.978042449951172e+02 
1.606927642822266e+02 
1.529508819580078e+02 
2.008577575683594e+02 
1.986472625732422e+02 
1.643614501953125e+02 
1.563946380615234e+02 
2.034111022949219e+02 
2.005472259521484e+02 
1.633665771484375e+02 
1.819083251953125e+02 
1.730579986572266e+02 
2.026460571289062e+02 
2.142180938720703e+02 
2.092526245117188e+02 
1.853453521728516e+02 
1.779282836914062e+02 
2.166495819091797e+02 
2.117198333740234e+02 
1.868147888183594e+02 
1.799394378662109e+02 
2.180718994140625e+02 
2.131136474609375e+02 
1.872319793701172e+02 
1.804713745117188e+02 
2.185725402832031e+02 
2.136037445068359e+02 
1.853789520263672e+02 
1.776095581054688e+02 
2.184712829589844e+02 
2.121724700927734e+02 
1.820119171142578e+02 
1.741188049316406e+02 
2.176648864746094e+02 
2.097487487792969e+02 
1.806331024169922e+02 
1.720851898193359e+02 
2.167631683349609e+02 
2.082730560302734e+02 
1.778685607910156e+02 
1.691726074218750e+02 
2.134804534912109e+02 
2.061951446533203e+02 
1.772092285156250e+02 
1.686415557861328e+02 
2.114655761718750e+02 
2.057829589843750e+02 
1.772529907226562e+02 
1.692344207763672e+02 
2.104657440185547e+02 
2.058941497802734e+02 
1.768206634521484e+02 
1.675917510986328e+02 
2.093930664062500e+02 
2.044527435302734e+02 
1.760604858398438e+02 
1.668602447509766e+02 
2.084590911865234e+02 
2.040430908203125e+02 
1.752574005126953e+02 
1.664686737060547e+02 
2.082806396484375e+02 
2.042579956054688e+02 
1.737434387207031e+02 
1.656377410888672e+02 
2.081801605224609e+02 
2.037647247314453e+02 
1.719576263427734e+02 
1.646412811279297e+02 
2.072084960937500e+02 
2.019219665527344e+02 
1.707443084716797e+02 
1.639325256347656e+02 
2.040045776367188e+02 
1.988627624511719e+02 
1.718002319335938e+02 
1.644568481445312e+02 
1.847742004394531e+02 
1.978470001220703e+02 
1.950354003906250e+02 
1.907899169921875e+02 
1.772850036621094e+02 
1.746342926025391e+02 
1.669763488769531e+02 
1.847742004394531e+02 
1.942834777832031e+02 
1.906017150878906e+02 
1.752666625976562e+02 
1.680672149658203e+02 
1.838594970703125e+02 
1.887427978515625e+02 
1.903967742919922e+02 
1.687095031738281e+02 
1.801041564941406e+02 
1.849717712402344e+02 
1.858959045410156e+02 
1.657878265380859e+02 
1.737199249267578e+02 
1.731899261474609e+02 
1.632814331054688e+02 
1.709735717773438e+02 
1.640391845703125e+02 
1.718064727783203e+02 
1.686037139892578e+02 
1.737450561523438e+02 
1.651744995117188e+02 
1.546574096679688e+02 
1.750222320556641e+02 
1.751824951171875e+02 
1.541603546142578e+02 
1.781685791015625e+02 
1.800222625732422e+02 
1.554628906250000e+02 
1.804109497070312e+02 
1.812532806396484e+02 
1.569934387207031e+02 
1.802417907714844e+02 
1.809236755371094e+02 
1.593921813964844e+02 
1.586081237792969e+02 
1.685499725341797e+02 
1.766630401611328e+02 
1.793974151611328e+02 
1.773768615722656e+02 
1.616717071533203e+02 
1.605374450683594e+02 
1.685499725341797e+02 
1.768411712646484e+02 
1.803858947753906e+02 
1.590785217285156e+02 
1.608492736816406e+02 
1.795664062500000e+02 
1.616527252197266e+02 
1.834647827148438e+02 
1.578953552246094e+02 
1.615087585449219e+02 
1.862072296142578e+02 
1.578127441406250e+02 
1.622639312744141e+02 
1.877143096923828e+02 
1.586783599853516e+02 
1.633038940429688e+02 
1.871732025146484e+02 
1.608010253906250e+02 
1.647254486083984e+02 
1.847222442626953e+02 
1.638635559082031e+02 
1.658699493408203e+02 
1.685499725341797e+02 
1.758899383544922e+02 
1.822298583984375e+02 
1.791851196289062e+02 
1.617629852294922e+02 
1.654407043457031e+02 
1.656844940185547e+02 
1.672179107666016e+02 
1.701273651123047e+02 
1.775863189697266e+02 
1.644408264160156e+02 
1.640616912841797e+02 
1.658546142578125e+02 
1.680086212158203e+02 
1.760485382080078e+02 
1.619807739257812e+02 
1.786682586669922e+02 
1.712544403076172e+02 
1.642192687988281e+02 
1.842592620849609e+02 
1.659335632324219e+02 
1.865799560546875e+02 
1.688152923583984e+02 
1.884696960449219e+02 
1.690634918212891e+02 
1.901856231689453e+02 
1.704109344482422e+02 
1.913790740966797e+02 
1.718574371337891e+02 
1.943860015869141e+02 
1.712986755371094e+02 
1.942968139648438e+02 
1.718506164550781e+02 
1.947763366699219e+02 
1.728793029785156e+02 
1.951286468505859e+02 
1.742540893554688e+02 
1.954735870361328e+02 
1.719753417968750e+02 
1.925276794433594e+02 
1.766727142333984e+02 
1.712344665527344e+02 
1.842030944824219e+02 
1.914006652832031e+02 
1.897294769287109e+02 
1.880245513916016e+02 
1.758377990722656e+02 
1.702906494140625e+02 
1.838595275878906e+02 
1.924174194335938e+02 
1.901493377685547e+02 
1.741457366943359e+02 
1.715950775146484e+02 
1.935945434570312e+02 
1.778692474365234e+02 
1.992909698486328e+02 
1.768277893066406e+02 
1.805492095947266e+02 
1.989640350341797e+02 
1.803804168701172e+02 
1.991145477294922e+02 
1.788574371337891e+02 
2.027362518310547e+02 
1.800494995117188e+02 
2.034773712158203e+02 
1.807815704345703e+02 
2.036817321777344e+02 
1.812623291015625e+02 
2.036062011718750e+02 
1.812314147949219e+02 
2.035688171386719e+02 
1.807177734375000e+02 
2.038348693847656e+02 
1.801745605468750e+02 
2.047730560302734e+02 
1.810320587158203e+02 
2.055794830322266e+02 
1.830898132324219e+02 
2.055670471191406e+02 
1.847670898437500e+02 
2.054240875244141e+02 
1.937298889160156e+02 
1.884601593017578e+02 
2.011813659667969e+02 
2.056618957519531e+02 
2.050522766113281e+02 
2.037606353759766e+02 
1.954968261718750e+02 
1.907197875976562e+02 
2.026402130126953e+02 
2.088976593017578e+02 
2.048006591796875e+02 
1.982172698974609e+02 
2.031705780029297e+02 
2.117286682128906e+02 
2.007681884765625e+02 
2.003653411865234e+02 
2.153986053466797e+02 
2.006770019531250e+02 
2.153999023437500e+02 
2.009638671875000e+02 
2.120927734375000e+02 
1.962594451904297e+02 
1.931560363769531e+02 
1.909124603271484e+02 
2.020132904052734e+02 
2.020271911621094e+02 
2.090481414794922e+02 
2.072077636718750e+02 
2.029216461181641e+02 
2.009274902343750e+02 
1.953273162841797e+02 
1.886555633544922e+02 
2.010756835937500e+02 
2.038024444580078e+02 
2.034854583740234e+02 
1.857994232177734e+02 
2.043800964355469e+02 
2.032783660888672e+02 
1.819531555175781e+02 
2.043580474853516e+02 
1.805485382080078e+02 
2.044231719970703e+02 
1.784771423339844e+02 
2.027041931152344e+02 
1.757894897460938e+02 
1.999014434814453e+02 
1.752145538330078e+02 
1.986858673095703e+02 
1.753262023925781e+02 
1.982843627929688e+02 
1.770065917968750e+02 
1.989901123046875e+02 
1.806386108398438e+02 
2.015610351562500e+02 
1.859000549316406e+02 
2.060108032226562e+02 
1.871272583007812e+02 
2.103788604736328e+02 
1.870069427490234e+02 
2.113037261962891e+02 
1.858880920410156e+02 
2.105656738281250e+02 
1.868146362304688e+02 
2.106522216796875e+02 
1.885052032470703e+02 
2.112312011718750e+02 
1.906979980468750e+02 
2.118051452636719e+02 
1.920391693115234e+02 
2.134225311279297e+02 
1.908495025634766e+02 
2.133635101318359e+02 
1.898273468017578e+02 
2.138639068603516e+02 
1.899822540283203e+02 
2.130664520263672e+02 
1.887976989746094e+02 
2.111127319335938e+02 
1.896156616210938e+02 
2.077865447998047e+02 
1.890086975097656e+02 
2.035676879882812e+02 
1.809936523437500e+02 
1.912226257324219e+02 
1.860260314941406e+02 
2.038589019775391e+02 
1.825862274169922e+02 
1.865361480712891e+02 
2.060045166015625e+02 
1.866494445800781e+02 
1.843489227294922e+02 
2.071635589599609e+02 
1.851354522705078e+02 
2.065137634277344e+02 
1.836030731201172e+02 
2.055085296630859e+02 
1.825863647460938e+02 
2.029700775146484e+02 
1.819854125976562e+02 
2.026250152587891e+02 
1.825563659667969e+02 
1.993595123291016e+02 
2.033299560546875e+02 
1.821192321777344e+02 
1.808732299804688e+02 
1.902537994384766e+02 
1.986884765625000e+02 
2.023884277343750e+02 
2.006539764404297e+02 
1.809673461914062e+02 
1.799888610839844e+02 
2.009257202148438e+02 
1.804887237548828e+02 
2.025433349609375e+02 
1.827480316162109e+02 
1.823664703369141e+02 
2.016956024169922e+02 
1.821494598388672e+02 
2.005332031250000e+02 
1.782931976318359e+02 
1.962613983154297e+02 
1.747245330810547e+02 
1.938062438964844e+02 
1.700172729492188e+02 
1.745286712646484e+02 
1.705375061035156e+02 
1.919121704101562e+02 
1.707864379882812e+02 
1.702990417480469e+02 
1.773240814208984e+02 
1.856353912353516e+02 
1.891279754638672e+02 
1.861505126953125e+02 
1.704408569335938e+02 
1.718717651367188e+02 
1.695456695556641e+02 
1.763706665039062e+02 
1.792590942382812e+02 
1.849167938232422e+02 
1.699408416748047e+02 
1.659847412109375e+02 
1.725045776367188e+02 
1.775821380615234e+02 
1.830872039794922e+02 
1.582027130126953e+02 
1.776545410156250e+02 
1.811433258056641e+02 
1.787842712402344e+02 
1.560410308837891e+02 
1.778498992919922e+02 
1.557713012695312e+02 
1.776488494873047e+02 
1.553023223876953e+02 
1.769758605957031e+02 
1.560937805175781e+02 
1.763042602539062e+02 
1.575113220214844e+02 
1.759069213867188e+02 
1.594717407226562e+02 
1.761889038085938e+02 
1.613472900390625e+02 
1.622077178955078e+02 
1.658488769531250e+02 
1.702695770263672e+02 
1.763913574218750e+02 
1.691091308593750e+02 
1.654682922363281e+02 
1.661805419921875e+02 
1.693268280029297e+02 
1.736994781494141e+02 
1.771859130859375e+02 
1.703199157714844e+02 
1.735256805419922e+02 
1.779856414794922e+02 
1.661213073730469e+02 
1.649265289306641e+02 
1.835830688476562e+02 
1.633681182861328e+02 
1.761261138916016e+02 
2.095742492675781e+02 
1.774039611816406e+02 
2.093400115966797e+02 
1.779842071533203e+02 
2.052885284423828e+02 
2.081387939453125e+02 
1.796441345214844e+02 
2.047273101806641e+02 
1.991978302001953e+02 
1.806344146728516e+02 
1.999126281738281e+02 
1.808119201660156e+02 
2.006948852539062e+02 
1.801616363525391e+02 
2.012167358398438e+02 
1.796346588134766e+02 
2.012082977294922e+02 
1.792138977050781e+02 
2.006946105957031e+02 
1.795559539794922e+02 
2.001259460449219e+02 
1.811346893310547e+02 
1.994934844970703e+02 
1.862969665527344e+02 
1.979749755859375e+02 
1.884914398193359e+02 
1.856047515869141e+02 
1.849073944091797e+02 
1.926621856689453e+02 
1.921941375732422e+02 
1.968080291748047e+02 
1.954300994873047e+02 
1.974855346679688e+02 
1.878892669677734e+02 
1.829391784667969e+02 
2.011172180175781e+02 
1.961277923583984e+02 
1.801646423339844e+02 
2.030207824707031e+02 
1.812028350830078e+02 
2.058150177001953e+02 
1.847401733398438e+02 
2.088449249267578e+02 
1.881003723144531e+02 
2.052373504638672e+02 
1.904806976318359e+02 
2.011407165527344e+02 
1.877648010253906e+02 
1.887596893310547e+02 
1.839102478027344e+02 
1.896050415039062e+02 
1.940841827392578e+02 
1.935466003417969e+02 
1.975688171386719e+02 
1.972062377929688e+02 
1.876255950927734e+02 
1.782277526855469e+02 
1.965933532714844e+02 
1.907814483642578e+02 
1.765143280029297e+02 
1.974614410400391e+02 
1.768650054931641e+02 
1.977167358398438e+02 
1.773985290527344e+02 
1.977754058837891e+02 
1.779542236328125e+02 
1.979343872070312e+02 
1.783818969726562e+02 
1.982733612060547e+02 
1.787449798583984e+02 
1.987236633300781e+02 
1.799957580566406e+02 
1.999138336181641e+02 
1.828182830810547e+02 
2.026292266845703e+02 
1.830534820556641e+02 
2.068127899169922e+02 
1.816467895507812e+02 
2.062748718261719e+02 
1.812665100097656e+02 
2.063342437744141e+02 
1.811742706298828e+02 
2.062232818603516e+02 
1.817290496826172e+02 
2.058070373535156e+02 
1.832762145996094e+02 
2.048987426757812e+02 
1.849960479736328e+02 
2.046321563720703e+02 
1.934361419677734e+02 
1.883460693359375e+02 
2.014327545166016e+02 
1.953636169433594e+02 
1.904848937988281e+02 
2.018851623535156e+02 
1.965000915527344e+02 
1.918959045410156e+02 
2.024507293701172e+02 
1.979134826660156e+02 
1.936084136962891e+02 
2.040364227294922e+02 
1.970218963623047e+02 
1.904657897949219e+02 
2.028651123046875e+02 
1.853814544677734e+02 
2.060823211669922e+02 
1.828515777587891e+02 
2.074568939208984e+02 
1.825007934570312e+02 
2.073047790527344e+02 
1.819127502441406e+02 
2.060160675048828e+02 
1.827679443359375e+02 
2.049193420410156e+02 
1.877238922119141e+02 
2.039985809326172e+02 
1.876979064941406e+02 
2.027418823242188e+02 
1.818362274169922e+02 
1.891020965576172e+02 
1.859695587158203e+02 
2.018467407226562e+02 
1.827900085449219e+02 
1.847461395263672e+02 
1.893446197509766e+02 
1.970352172851562e+02 
2.020871887207031e+02 
2.001944122314453e+02 
1.801277923583984e+02 
1.828615112304688e+02 
1.979999847412109e+02 
2.021679687500000e+02 
1.976095581054688e+02 
1.822421569824219e+02 
2.001638031005859e+02 
1.819920654296875e+02 
1.995646514892578e+02 
1.811707763671875e+02 
1.980672454833984e+02 
1.806463165283203e+02 
1.969109039306641e+02 
1.806702117919922e+02 
1.972661895751953e+02 
1.769106597900391e+02 
1.966258697509766e+02 
1.728082275390625e+02 
1.977780151367188e+02 
1.940380554199219e+02 
1.811663513183594e+02 
1.731579895019531e+02 
1.901699981689453e+02 
1.975537719726562e+02 
1.895366210937500e+02 
1.942479553222656e+02 
1.803152160644531e+02 
1.721876983642578e+02 
1.892813568115234e+02 
1.976194458007812e+02 
1.873654632568359e+02 
1.803715362548828e+02 
1.724068145751953e+02 
1.892813568115234e+02 
1.981233367919922e+02 
1.877526092529297e+02 
1.809681091308594e+02 
1.721297760009766e+02 
1.892813568115234e+02 
1.979230499267578e+02 
1.905477142333984e+02 
1.801166229248047e+02 
1.713715972900391e+02 
1.975551605224609e+02 
1.849081878662109e+02 
2.040036163330078e+02 
1.783498840332031e+02 
1.708451232910156e+02 
2.022954711914062e+02 
1.777031250000000e+02 
1.710340576171875e+02 
1.986903381347656e+02 
1.785632934570312e+02 
1.716846771240234e+02 
1.892813568115234e+02 
1.995359497070312e+02 
1.925825958251953e+02 
1.895002746582031e+02 
1.840637664794922e+02 
1.798852233886719e+02 
1.721309509277344e+02 
1.892813568115234e+02 
1.991796569824219e+02 
1.881819763183594e+02 
1.801792449951172e+02 
1.721274108886719e+02 
1.892813568115234e+02 
1.992932434082031e+02 
1.875203094482422e+02 
1.803281402587891e+02 
1.724443511962891e+02 
1.901699981689453e+02 
2.001953582763672e+02 
1.874291076660156e+02 
1.819154052734375e+02 
1.745392913818359e+02 
1.928114013671875e+02 
1.963729248046875e+02 
1.890958099365234e+02 
1.852580871582031e+02 
1.783242187500000e+02 
1.928115539550781e+02 
1.935238189697266e+02 
1.930305480957031e+02 
1.877419738769531e+02 
1.834448394775391e+02 
1.901701812744141e+02 
1.937398986816406e+02 
2.005657653808594e+02 
1.810459442138672e+02 
1.954839019775391e+02 
2.011765747070312e+02 
1.966423187255859e+02 
1.806287078857422e+02 
1.993644256591797e+02 
1.806520843505859e+02 
2.004486236572266e+02 
1.802588958740234e+02 
2.016319732666016e+02 
1.792439575195312e+02 
2.040053100585938e+02 
1.783130035400391e+02 
2.039003143310547e+02 
1.787429809570312e+02 
2.030237121582031e+02 
1.806775512695312e+02 
2.019010772705078e+02 
1.801034240722656e+02 
2.022281646728516e+02 
1.816295623779297e+02 
2.020145721435547e+02 
1.791727905273438e+02 
2.008513031005859e+02 
1.749514007568359e+02 
1.766790771484375e+02 
1.732291870117188e+02 
1.995808410644531e+02 
1.752335205078125e+02 
1.746737518310547e+02 
1.977205505371094e+02 
1.807993927001953e+02 
1.843154449462891e+02 
1.960099487304688e+02 
1.853747253417969e+02 
1.851461944580078e+02 
1.926828918457031e+02 
1.816060791015625e+02 
1.827530059814453e+02 
1.765589141845703e+02 
1.857500457763672e+02 
1.953041687011719e+02 
1.742726745605469e+02 
1.719288177490234e+02 
1.970135345458984e+02 
1.677442016601562e+02 
1.693993682861328e+02 
2.019349822998047e+02 
1.690717315673828e+02 
1.714873352050781e+02 
2.081739349365234e+02 
1.752876434326172e+02 
1.747753295898438e+02 
2.087391052246094e+02 
2.138067169189453e+02 
1.787073364257812e+02 
1.807302551269531e+02 
1.844678344726562e+02 
2.160764770507812e+02 
1.874041900634766e+02 
1.905909271240234e+02 
2.233352661132812e+02 
1.940279388427734e+02 
2.180444183349609e+02 
2.246800537109375e+02 
2.245996398925781e+02 
1.923768005371094e+02 
2.197990722656250e+02 
2.252805328369141e+02 
1.895903930664062e+02 
2.202559967041016e+02 
2.218058471679688e+02 
1.905706634521484e+02 
2.150887908935547e+02 
2.091878051757812e+02 
1.902419281005859e+02 
2.057993621826172e+02 
1.882274322509766e+02 
2.041374359130859e+02 
1.846461639404297e+02 
1.857606353759766e+02 
1.825752105712891e+02 
2.039955749511719e+02 
1.822335205078125e+02 
1.801550140380859e+02 
2.041263732910156e+02 
1.803411102294922e+02 
1.765593872070312e+02 
2.032451019287109e+02 
1.764555664062500e+02 
1.730949401855469e+02 
1.997412719726562e+02 
1.753401336669922e+02 
1.721574401855469e+02 
1.970206604003906e+02 
1.764317474365234e+02 
1.721269989013672e+02 
1.855041656494141e+02 
1.947552337646484e+02 
1.944800109863281e+02 
1.924287719726562e+02 
1.789044342041016e+02 
1.709928741455078e+02 
1.938615264892578e+02 
1.935199279785156e+02 
1.921717987060547e+02 
1.687148895263672e+02 
1.922545318603516e+02 
1.672052154541016e+02 
1.911592407226562e+02 
1.661927795410156e+02 
1.898690185546875e+02 
1.650125732421875e+02 
1.893186798095703e+02 
1.647131500244141e+02 
1.904627838134766e+02 
1.664727020263672e+02 
1.930873565673828e+02 
1.709512023925781e+02 
1.946234893798828e+02 
1.783821868896484e+02 
1.997734680175781e+02 
1.938367919921875e+02 
1.863936462402344e+02 
2.019677734375000e+02 
2.039947662353516e+02 
2.033141479492188e+02 
1.918752593994141e+02 
1.997799377441406e+02 
1.959154357910156e+02 
2.009041748046875e+02 
1.979682617187500e+02 
1.953445739746094e+02 
1.982274780273438e+02 
1.966631011962891e+02 
1.932554321289062e+02 
1.967284240722656e+02 
1.946631774902344e+02 
1.907644958496094e+02 
1.946217041015625e+02 
1.889598846435547e+02 
1.865201416015625e+02 
1.920102081298828e+02 
1.818460540771484e+02 
1.789149322509766e+02 
1.744528350830078e+02 
1.876582794189453e+02 
1.926988677978516e+02 
1.799750671386719e+02 
1.696399993896484e+02 
1.885221099853516e+02 
1.973876190185547e+02 
1.788298950195312e+02 
1.659715576171875e+02 
2.041583709716797e+02 
1.750996093750000e+02 
1.649060058593750e+02 
2.108438262939453e+02 
1.779851074218750e+02 
1.662317352294922e+02 
2.105959472656250e+02 
2.140842285156250e+02 
2.140634765625000e+02 
1.743217773437500e+02 
1.977055664062500e+02 
1.843439941406250e+02 
2.087998046875000e+02 
2.140090332031250e+02 
1.985114746093750e+02 
1.864289550781250e+02 
2.090078125000000e+02 
2.141138916015625e+02 
2.000220947265625e+02 
1.891759033203125e+02 
2.100960693359375e+02 
2.151539306640625e+02 
2.011902465820312e+02 
1.902314910888672e+02 
2.104089965820312e+02 
2.152837219238281e+02 
2.008652801513672e+02 
1.891746826171875e+02 
2.100255889892578e+02 
2.154065399169922e+02 
1.843732452392578e+02 
2.106393890380859e+02 
2.160076599121094e+02 
1.799779815673828e+02 
2.143318176269531e+02 
2.173483886718750e+02 
1.798195190429688e+02 
2.156549835205078e+02 
2.193345794677734e+02 
1.791428527832031e+02 
2.168761749267578e+02 
2.206375274658203e+02 
1.806806945800781e+02 
1.788795166015625e+02 
1.808871612548828e+02 
2.198151092529297e+02 
2.236474609375000e+02 
1.809258117675781e+02 
1.795318603515625e+02 
2.201119689941406e+02 
2.246906585693359e+02 
1.807667694091797e+02 
1.787803649902344e+02 
2.187570495605469e+02 
2.232788391113281e+02 
1.823133239746094e+02 
1.877935485839844e+02 
2.162204589843750e+02 
2.207834472656250e+02 
2.044954376220703e+02 
1.974579772949219e+02 
2.164917144775391e+02 
2.116158447265625e+02 
2.025004119873047e+02 
2.003399353027344e+02 
2.078990325927734e+02 
1.962964172363281e+02 
1.959565124511719e+02 
1.910258941650391e+02 
2.012454986572266e+02 
2.061261901855469e+02 
1.938131561279297e+02 
1.872013397216797e+02 
1.998072967529297e+02 
2.055712432861328e+02 
1.916312408447266e+02 
1.842995605468750e+02 
1.986769561767578e+02 
2.049135131835938e+02 
1.894978942871094e+02 
1.814847717285156e+02 
1.970422973632812e+02 
2.036017913818359e+02 
1.760117340087891e+02 
1.949925994873047e+02 
2.025461120605469e+02 
1.688549804687500e+02 
1.624047088623047e+02 
1.856268005371094e+02 
1.712812957763672e+02 
1.991740417480469e+02 
1.931338500976562e+02 
1.615788574218750e+02 
1.865433044433594e+02 
1.918182067871094e+02 
1.613554687500000e+02 
1.873484039306641e+02 
1.900754394531250e+02 
1.622067871093750e+02 
1.874973144531250e+02 
1.829956207275391e+02 
1.628483886718750e+02 
1.851169433593750e+02 
1.617700195312500e+02 
1.864699707031250e+02 
1.580400390625000e+02 
1.892668457031250e+02 
1.576278686523438e+02 
1.554082031250000e+02 
1.547565917968750e+02 
1.833567657470703e+02 
1.883060150146484e+02 
1.549528656005859e+02 
1.536127929687500e+02 
1.871701049804688e+02 
1.916251220703125e+02 
1.555888366699219e+02 
1.527792968750000e+02 
1.887237091064453e+02 
1.928230133056641e+02 
1.548105468750000e+02 
1.526518554687500e+02 
1.888388824462891e+02 
1.920773925781250e+02 
1.551745605468750e+02 
1.599960937500000e+02 
1.877767181396484e+02 
1.899807128906250e+02 
1.622203063964844e+02 
1.861283416748047e+02 
1.874396820068359e+02 
1.689538421630859e+02 
1.664621582031250e+02 
1.782723236083984e+02 
1.834521026611328e+02 
1.846661529541016e+02 
1.848254089355469e+02 
1.696973571777344e+02 
1.656277160644531e+02 
1.773240814208984e+02 
1.841699523925781e+02 
1.852895507812500e+02 
1.678068847656250e+02 
1.654696044921875e+02 
1.861209411621094e+02 
1.709181671142578e+02 
1.904253082275391e+02 
1.709827423095703e+02 
1.761560516357422e+02 
1.934747009277344e+02 
1.797555541992188e+02 
1.981026458740234e+02 
1.930641632080078e+02 
1.871413726806641e+02 
1.994010925292969e+02 
2.014821777343750e+02 
2.001322174072266e+02 
1.983157806396484e+02 
1.946397094726562e+02 
1.889477539062500e+02 
2.019929199218750e+02 
2.059599609375000e+02 
2.008361358642578e+02 
1.969462890625000e+02 
2.019929199218750e+02 
2.101558685302734e+02 
1.998329010009766e+02 
1.987637634277344e+02 
2.134225616455078e+02 
1.960925140380859e+02 
2.132267608642578e+02 
1.941829071044922e+02 
2.138787841796875e+02 
1.888542480468750e+02 
2.101740570068359e+02 
1.847740631103516e+02 
2.071783447265625e+02 
1.828263092041016e+02 
2.055878448486328e+02 
1.830409088134766e+02 
2.049866638183594e+02 
1.840122680664062e+02 
2.053866729736328e+02 
1.853407592773438e+02 
2.066628417968750e+02 
1.880948333740234e+02 
2.094444885253906e+02 
1.924358367919922e+02 
2.135371704101562e+02 
1.927836456298828e+02 
2.144343414306641e+02 
1.880232849121094e+02 
2.096209869384766e+02 
1.830236968994141e+02 
2.051929931640625e+02 
1.810154113769531e+02 
2.016117706298828e+02 
1.818867340087891e+02 
2.004367370605469e+02 
1.808380737304688e+02 
1.997456359863281e+02 
1.803851776123047e+02 
1.771912994384766e+02 
1.772346496582031e+02 
2.016554718017578e+02 
1.784974975585938e+02 
1.788686676025391e+02 
2.007191619873047e+02 
1.740266723632812e+02 
1.740307464599609e+02 
1.951039123535156e+02 
1.729169616699219e+02 
1.708838195800781e+02 
1.909323730468750e+02 
1.700873565673828e+02 
1.912617492675781e+02 
1.709042816162109e+02 
1.922492218017578e+02 
1.727477569580078e+02 
1.932356414794922e+02 
1.737746887207031e+02 
1.939967041015625e+02 
1.743229370117188e+02 
1.947300415039062e+02 
1.755248870849609e+02 
1.960393218994141e+02 
1.783557739257812e+02 
1.991016998291016e+02 
1.828831329345703e+02 
2.037195739746094e+02 
1.891502380371094e+02 
2.094010620117188e+02 
1.926603698730469e+02 
2.141277770996094e+02 
1.927712402343750e+02 
2.126402587890625e+02 
1.944735717773438e+02 
2.092720489501953e+02 
1.922738189697266e+02 
2.046546325683594e+02 
1.859933624267578e+02 
1.935932159423828e+02 
1.893653717041016e+02 
2.037978057861328e+02 
1.878565826416016e+02 
1.882673797607422e+02 
1.928114624023438e+02 
1.975206604003906e+02 
2.044443664550781e+02 
2.031307067871094e+02 
1.853401641845703e+02 
1.898697814941406e+02 
1.868490600585938e+02 
1.930238342285156e+02 
1.956261901855469e+02 
2.026868438720703e+02 
1.779894256591797e+02 
1.952607116699219e+02 
1.965402526855469e+02 
1.707866058349609e+02 
1.908717956542969e+02 
1.676616516113281e+02 
1.891777038574219e+02 
1.673721771240234e+02 
1.900092926025391e+02 
1.886253814697266e+02 
1.748898162841797e+02 
1.702340698242188e+02 
1.817587738037109e+02 
1.885349426269531e+02 
1.895837554931641e+02 
1.883630065917969e+02 
1.741170654296875e+02 
1.722382354736328e+02 
1.938982696533203e+02 
1.730904693603516e+02 
1.976932373046875e+02 
1.749250640869141e+02 
1.740468750000000e+02 
1.991799774169922e+02 
1.774819335937500e+02 
2.014857635498047e+02 
1.782519989013672e+02 
2.001765747070312e+02 
1.831583404541016e+02 
1.788239288330078e+02 
1.936342773437500e+02 
1.841465148925781e+02 
1.789467468261719e+02 
1.917238922119141e+02 
1.825994415283203e+02 
1.769817199707031e+02 
1.892957458496094e+02 
1.767484283447266e+02 
1.728791503906250e+02 
1.871011962890625e+02 
1.664218750000000e+02 
1.692345886230469e+02 
1.649982147216797e+02 
1.914835052490234e+02 
1.617862854003906e+02 
1.642621459960938e+02 
1.933751831054688e+02 
1.619391937255859e+02 
1.647504119873047e+02 
1.945191192626953e+02 
1.635447235107422e+02 
1.657557983398438e+02 
1.968451538085938e+02 
1.650926818847656e+02 
1.671757049560547e+02 
1.977520599365234e+02 
1.674842376708984e+02 
1.691540374755859e+02 
2.000835571289062e+02 
1.673645324707031e+02 
1.702388305664062e+02 
2.019199676513672e+02 
1.623600158691406e+02 
1.669074096679688e+02 
2.014396667480469e+02 
1.556853485107422e+02 
1.588811035156250e+02 
1.543961334228516e+02 
2.012627410888672e+02 
1.513781280517578e+02 
1.528127441406250e+02 
2.007292633056641e+02 
1.492800598144531e+02 
1.515005340576172e+02 
2.004756164550781e+02 
1.488176116943359e+02 
1.515674285888672e+02 
2.007355804443359e+02 
1.504117584228516e+02 
1.534674987792969e+02 
2.015623321533203e+02 
1.565534820556641e+02 
1.569425201416016e+02 
2.034859924316406e+02 
1.621147003173828e+02 
1.658358917236328e+02 
1.702685089111328e+02 
2.051249694824219e+02 
2.056475524902344e+02 
1.749924774169922e+02 
1.760858612060547e+02 
2.096087646484375e+02 
2.117406158447266e+02 
1.771766357421875e+02 
1.778325195312500e+02 
2.107238769531250e+02 
2.127332305908203e+02 
1.775990142822266e+02 
1.776957702636719e+02 
2.110601959228516e+02 
2.128442687988281e+02 
1.736556243896484e+02 
1.748827972412109e+02 
2.079708099365234e+02 
2.088526611328125e+02 
1.700504913330078e+02 
1.712912292480469e+02 
2.054628753662109e+02 
2.060571899414062e+02 
1.671821594238281e+02 
1.676822814941406e+02 
2.031418914794922e+02 
2.024313812255859e+02 
1.644414367675781e+02 
1.651729888916016e+02 
2.007842254638672e+02 
1.994554748535156e+02 
1.640386047363281e+02 
1.646925354003906e+02 
2.002539215087891e+02 
1.985147552490234e+02 
1.645126342773438e+02 
1.639682159423828e+02 
2.005664520263672e+02 
1.981667633056641e+02 
1.619813079833984e+02 
1.608269195556641e+02 
1.987717437744141e+02 
1.960822296142578e+02 
1.612028808593750e+02 
1.596747436523438e+02 
1.986545410156250e+02 
1.958681640625000e+02 
1.610533142089844e+02 
1.593777770996094e+02 
1.990223083496094e+02 
1.963001251220703e+02 
1.605645904541016e+02 
1.588064117431641e+02 
1.986918640136719e+02 
1.963377532958984e+02 
1.598147735595703e+02 
1.580651397705078e+02 
1.975983886718750e+02 
1.960121002197266e+02 
1.590428771972656e+02 
1.574951324462891e+02 
1.961890716552734e+02 
1.952818603515625e+02 
1.597476806640625e+02 
1.589488220214844e+02 
1.939160308837891e+02 
1.629794616699219e+02 
1.633185577392578e+02 
1.958240051269531e+02 
1.648832397460938e+02 
1.650066070556641e+02 
1.964225769042969e+02 
1.683406219482422e+02 
1.667459411621094e+02 
1.970781250000000e+02 
1.691142120361328e+02 
1.738277435302734e+02 
1.727643280029297e+02 
1.828549346923828e+02 
1.742196350097656e+02 
1.704944610595703e+02 
1.806401977539062e+02 
1.729476623535156e+02 
1.684536590576172e+02 
1.790566101074219e+02 
1.707999877929688e+02 
1.650837554931641e+02 
1.781436004638672e+02 
1.607420959472656e+02 
1.823389129638672e+02 
1.629918212890625e+02 
1.819696197509766e+02 
1.619305877685547e+02 
1.830403747558594e+02 
1.613683471679688e+02 
1.832634124755859e+02 
1.652415313720703e+02 
1.849289855957031e+02 
1.646141815185547e+02 
1.875925750732422e+02 
1.669363861083984e+02 
1.849144134521484e+02 
1.884234924316406e+02 
1.683123016357422e+02 
1.886559753417969e+02 
1.911109619140625e+02 
1.691043395996094e+02 
1.900461273193359e+02 
1.918472290039062e+02 
1.697584381103516e+02 
1.896842498779297e+02 
1.913724822998047e+02 
1.702693634033203e+02 
1.883251800537109e+02 
1.893482513427734e+02 
1.700498199462891e+02 
1.862649230957031e+02 
1.686701354980469e+02 
1.860679321289062e+02 
1.673470001220703e+02 
1.867766723632812e+02 
1.682742462158203e+02 
1.895400238037109e+02 
1.727871856689453e+02 
1.934428253173828e+02 
1.759661407470703e+02 
1.959395904541016e+02 
1.782366485595703e+02 
1.969197845458984e+02 
1.791490478515625e+02 
1.966509704589844e+02 
1.795156097412109e+02 
1.978860626220703e+02 
1.768302764892578e+02 
1.979464263916016e+02 
1.758008728027344e+02 
1.981267089843750e+02 
1.755321807861328e+02 
1.992370147705078e+02 
1.757257995605469e+02 
2.001827697753906e+02 
1.738312988281250e+02 
1.982962646484375e+02 
1.707635192871094e+02 
1.946808013916016e+02 
1.689874114990234e+02 
1.930983734130859e+02 
1.689646453857422e+02 
1.936318664550781e+02 
1.700950012207031e+02 
1.946580810546875e+02 
1.937536010742188e+02 
1.758105621337891e+02 
1.698536987304688e+02 
1.847742309570312e+02 
1.924040985107422e+02 
1.897694854736328e+02 
1.912719726562500e+02 
1.754320068359375e+02 
1.686832580566406e+02 
1.838595275878906e+02 
1.923585662841797e+02 
1.889144592285156e+02 
1.736189727783203e+02 
1.694770507812500e+02 
1.930785675048828e+02 
1.782097778320312e+02 
1.991448669433594e+02 
1.759130554199219e+02 
1.804648132324219e+02 
1.990285491943359e+02 
1.833861236572266e+02 
2.000734405517578e+02 
1.836557312011719e+02 
2.007660675048828e+02 
1.832737121582031e+02 
2.009922485351562e+02 
1.815108947753906e+02 
2.020595550537109e+02 
1.804044494628906e+02 
2.052383117675781e+02 
1.814048309326172e+02 
2.059494018554688e+02 
1.834651947021484e+02 
2.061034698486328e+02 
1.856138610839844e+02 
2.060944519042969e+02 
1.870501098632812e+02 
2.063927764892578e+02 
1.871104125976562e+02 
2.073765869140625e+02 
1.941874237060547e+02 
1.873799133300781e+02 
2.025633697509766e+02 
2.089816589355469e+02 
2.059713592529297e+02 
2.054089660644531e+02 
1.935408477783203e+02 
1.857528991699219e+02 
2.022014465332031e+02 
2.084357299804688e+02 
2.042965087890625e+02 
1.932924499511719e+02 
1.855121154785156e+02 
2.021417236328125e+02 
2.068124694824219e+02 
2.036313323974609e+02 
1.853239593505859e+02 
2.035132141113281e+02 
2.030901336669922e+02 
1.842515258789062e+02 
2.040433807373047e+02 
1.820830688476562e+02 
2.049018554687500e+02 
1.801859893798828e+02 
2.034894256591797e+02 
1.825123748779297e+02 
2.031666564941406e+02 
1.836641693115234e+02 
2.018948669433594e+02 
1.837166900634766e+02 
2.001687316894531e+02 
1.836495056152344e+02 
1.992303009033203e+02 
1.840113067626953e+02 
1.990175323486328e+02 
1.860650329589844e+02 
2.002252044677734e+02 
1.898189849853516e+02 
2.033524932861328e+02 
1.926997222900391e+02 
2.086666107177734e+02 
1.907808380126953e+02 
2.118294067382812e+02 
1.889347839355469e+02 
2.144916076660156e+02 
1.907150421142578e+02 
2.161041412353516e+02 
1.912619934082031e+02 
2.166880493164062e+02 
1.935944061279297e+02 
2.169041595458984e+02 
1.947960052490234e+02 
2.168247222900391e+02 
1.949541473388672e+02 
2.165590972900391e+02 
1.944120788574219e+02 
2.163015747070312e+02 
1.947641754150391e+02 
2.166189727783203e+02 
1.969951782226562e+02 
2.177264251708984e+02 
1.978433990478516e+02 
2.180646514892578e+02 
2.005889892578125e+02 
2.123320159912109e+02 
1.979368743896484e+02 
1.981173400878906e+02 
1.932576751708984e+02 
2.013660583496094e+02 
2.053045043945312e+02 
2.069051513671875e+02 
2.091606445312500e+02 
2.084461822509766e+02 
1.977339324951172e+02 
1.892134399414062e+02 
2.077597198486328e+02 
2.114107055664062e+02 
2.082067718505859e+02 
1.874897155761719e+02 
2.099141998291016e+02 
2.113669433593750e+02 
1.892646179199219e+02 
1.887214660644531e+02 
1.976766357421875e+02 
2.067823944091797e+02 
2.107791442871094e+02 
2.076338500976562e+02 
1.884740295410156e+02 
1.907574615478516e+02 
2.069658508300781e+02 
1.879326934814453e+02 
2.077105102539062e+02 
1.910317382812500e+02 
1.885075531005859e+02 
2.057498626708984e+02 
1.872732849121094e+02 
2.031501007080078e+02 
1.865017089843750e+02 
2.024985809326172e+02 
1.842915496826172e+02 
2.033068542480469e+02 
1.804862823486328e+02 
2.034914703369141e+02 
1.794709167480469e+02 
2.031995086669922e+02 
2.027966003417969e+02 
1.844255065917969e+02 
1.810807800292969e+02 
1.945523529052734e+02 
1.994310302734375e+02 
2.010976715087891e+02 
2.010590057373047e+02 
1.867964172363281e+02 
1.802910461425781e+02 
1.928114013671875e+02 
1.955778350830078e+02 
1.984898223876953e+02 
1.838879394531250e+02 
1.775333862304688e+02 
1.883885040283203e+02 
1.922698516845703e+02 
1.952544250488281e+02 
1.806192016601562e+02 
1.761598663330078e+02 
1.856842346191406e+02 
1.920720214843750e+02 
1.933719635009766e+02 
1.734720611572266e+02 
1.925966949462891e+02 
1.932625274658203e+02 
1.920521240234375e+02 
1.728423461914062e+02 
1.909918365478516e+02 
1.715971069335938e+02 
1.905091094970703e+02 
1.686410064697266e+02 
1.897162017822266e+02 
1.643675231933594e+02 
1.874167327880859e+02 
1.616120910644531e+02 
1.865506744384766e+02 
1.588586425781250e+02 
1.846765136718750e+02 
1.590792388916016e+02 
1.834942016601562e+02 
1.602150726318359e+02 
1.832664642333984e+02 
1.616589660644531e+02 
1.832604370117188e+02 
1.635659332275391e+02 
1.835298309326172e+02 
1.659871520996094e+02 
1.842953033447266e+02 
1.681027832031250e+02 
1.862536010742188e+02 
1.689261932373047e+02 
1.680593872070312e+02 
1.773240814208984e+02 
1.804181823730469e+02 
1.891881866455078e+02 
1.806372985839844e+02 
1.663755187988281e+02 
1.682077178955078e+02 
1.868986358642578e+02 
1.684419708251953e+02 
1.775016174316406e+02 
2.084382171630859e+02 
2.061909027099609e+02 
1.772375030517578e+02 
1.768006591796875e+02 
2.082410125732422e+02 
2.059667053222656e+02 
1.787443847656250e+02 
1.823355255126953e+02 
2.075872039794922e+02 
2.067321319580078e+02 
1.844304504394531e+02 
2.047052154541016e+02 
1.855726776123047e+02 
2.049186401367188e+02 
1.848753967285156e+02 
2.050192871093750e+02 
1.839408111572266e+02 
2.042936248779297e+02 
1.852973480224609e+02 
2.031911163330078e+02 
1.856354827880859e+02 
2.017733917236328e+02 
1.849212341308594e+02 
2.010352935791016e+02 
1.824765014648438e+02 
1.842879028320312e+02 
1.820570220947266e+02 
2.012898559570312e+02 
1.843758544921875e+02 
1.814629516601562e+02 
1.928113708496094e+02 
1.973915863037109e+02 
2.013595733642578e+02 
1.998544006347656e+02 
1.848725585937500e+02 
1.825121002197266e+02 
2.025562286376953e+02 
1.969877624511719e+02 
1.851917724609375e+02 
2.090099639892578e+02 
1.850979461669922e+02 
2.101830139160156e+02 
1.883796997070312e+02 
2.111753540039062e+02 
1.910872650146484e+02 
2.085665740966797e+02 
1.938253631591797e+02 
2.056005249023438e+02 
1.926891632080078e+02 
1.927949981689453e+02 
1.890471954345703e+02 
1.959056549072266e+02 
1.976674957275391e+02 
2.016457214355469e+02 
2.019157409667969e+02 
2.009140014648438e+02 
1.938091583251953e+02 
1.846908721923828e+02 
2.028612976074219e+02 
1.979850616455078e+02 
1.837205505371094e+02 
2.078982696533203e+02 
1.830503997802734e+02 
2.082403564453125e+02 
1.846644897460938e+02 
2.089148254394531e+02 
1.875574798583984e+02 
2.102245941162109e+02 
1.893298034667969e+02 
2.102266540527344e+02 
1.910257720947266e+02 
2.105373382568359e+02 
1.913921508789062e+02 
2.109903869628906e+02 
1.898847961425781e+02 
2.121966400146484e+02 
1.884319915771484e+02 
2.116166381835938e+02 
1.857947540283203e+02 
2.093260040283203e+02 
1.847730102539062e+02 
2.085644989013672e+02 
1.846605682373047e+02 
2.087421264648438e+02 
1.846376342773438e+02 
2.089125976562500e+02 
1.848426818847656e+02 
2.089401702880859e+02 
1.852354431152344e+02 
2.087626953125000e+02 
1.858096008300781e+02 
2.078239593505859e+02 
1.866417999267578e+02 
2.066869659423828e+02 
1.878081054687500e+02 
2.061150665283203e+02 
1.897344360351562e+02 
2.063963165283203e+02 
1.913791961669922e+02 
2.081950836181641e+02 
1.882052307128906e+02 
2.083379669189453e+02 
1.854044494628906e+02 
2.081094512939453e+02 
1.871129913330078e+02 
2.073968048095703e+02 
1.870923309326172e+02 
2.056095733642578e+02 
1.854463958740234e+02 
2.036480865478516e+02 
1.828452911376953e+02 
1.847032318115234e+02 
1.824817810058594e+02 
2.020833892822266e+02 
1.849353485107422e+02 
1.831899871826172e+02 
1.928114013671875e+02 
2.019569091796875e+02 
2.001443481445312e+02 
1.990685272216797e+02 
1.855674743652344e+02 
1.878000183105469e+02 
1.852604827880859e+02 
1.971350860595703e+02 
2.047134094238281e+02 
2.010116271972656e+02 
1.858835449218750e+02 
2.057851562500000e+02 
2.067670288085938e+02 
2.038491058349609e+02 
1.833011322021484e+02 
2.058546905517578e+02 
1.818621063232422e+02 
2.045516204833984e+02 
1.802728576660156e+02 
1.997128448486328e+02 
1.757906341552734e+02 
1.946263580322266e+02 
1.735067291259766e+02 
1.918943939208984e+02 
1.730806579589844e+02 
1.913354187011719e+02 
1.730730133056641e+02 
1.916481628417969e+02 
1.727948760986328e+02 
1.922934722900391e+02 
1.691091308593750e+02 
1.894905242919922e+02 
1.671318664550781e+02 
1.867733764648438e+02 
1.664291076660156e+02 
1.859988708496094e+02 
1.663793640136719e+02 
1.871610107421875e+02 
1.659293670654297e+02 
1.884231719970703e+02 
1.654428710937500e+02 
1.969470825195312e+02 
1.909833679199219e+02 
1.653998260498047e+02 
1.957285308837891e+02 
1.910054321289062e+02 
1.658191375732422e+02 
1.937508697509766e+02 
1.899089508056641e+02 
1.662345123291016e+02 
1.881953582763672e+02 
1.662233428955078e+02 
1.864403533935547e+02 
1.656568145751953e+02 
1.858247070312500e+02 
1.661267852783203e+02 
1.862038574218750e+02 
1.682943572998047e+02 
1.886856689453125e+02 
1.720463714599609e+02 
1.934503784179688e+02 
1.786561279296875e+02 
2.003895874023438e+02 
1.801347656250000e+02 
2.052476654052734e+02 
1.806835937500000e+02 
2.049849243164062e+02 
1.810926971435547e+02 
2.051246032714844e+02 
1.819981994628906e+02 
2.064384918212891e+02 
1.819201049804688e+02 
2.069950256347656e+02 
1.829709167480469e+02 
2.064436187744141e+02 
1.841755371093750e+02 
2.047182312011719e+02 
1.830156555175781e+02 
2.033850250244141e+02 
1.807324066162109e+02 
1.813072662353516e+02 
1.792275238037109e+02 
2.017581939697266e+02 
1.805023040771484e+02 
1.778489837646484e+02 
1.892813568115234e+02 
1.986919555664062e+02 
1.990257873535156e+02 
1.965130767822266e+02 
1.816138610839844e+02 
1.805133361816406e+02 
1.757648315429688e+02 
1.892813568115234e+02 
1.980354766845703e+02 
1.960160064697266e+02 
1.735311279296875e+02 
1.984875335693359e+02 
1.984297485351562e+02 
1.961696319580078e+02 
1.744176330566406e+02 
1.978433380126953e+02 
1.985818786621094e+02 
1.813050994873047e+02 
1.782354736328125e+02 
1.928114013671875e+02 
1.964101715087891e+02 
1.980929107666016e+02 
1.967155761718750e+02 
1.859861907958984e+02 
1.814203033447266e+02 
1.928114013671875e+02 
1.963826904296875e+02 
1.995461425781250e+02 
1.757613372802734e+02 
1.977795867919922e+02 
2.000994567871094e+02 
1.971135864257812e+02 
1.735793304443359e+02 
2.009055938720703e+02 
2.029003448486328e+02 
1.751322174072266e+02 
2.093404846191406e+02 
1.746650695800781e+02 
2.126369018554688e+02 
1.780925598144531e+02 
2.135078277587891e+02 
2.152485961914062e+02 
1.827167663574219e+02 
1.873614349365234e+02 
2.182690734863281e+02 
2.217154693603516e+02 
1.913002624511719e+02 
1.901284179687500e+02 
2.265245361328125e+02 
1.939854278564453e+02 
1.908135986328125e+02 
2.275602569580078e+02 
2.282523498535156e+02 
1.910186920166016e+02 
1.890446014404297e+02 
2.251447601318359e+02 
2.234727783203125e+02 
1.885363922119141e+02 
1.861139068603516e+02 
2.170701599121094e+02 
2.167395477294922e+02 
1.882424468994141e+02 
1.848705444335938e+02 
1.945523834228516e+02 
2.061151733398438e+02 
2.084124755859375e+02 
2.046162719726562e+02 
1.901220703125000e+02 
1.887013397216797e+02 
1.845552368164062e+02 
1.945523834228516e+02 
2.015707702636719e+02 
2.046832122802734e+02 
1.881981048583984e+02 
1.835231018066406e+02 
1.945523834228516e+02 
2.018449707031250e+02 
2.011845092773438e+02 
1.813225097656250e+02 
2.035533294677734e+02 
2.048996734619141e+02 
2.012417144775391e+02 
1.786082000732422e+02 
2.044281158447266e+02 
2.068914031982422e+02 
1.733223571777344e+02 
2.024091033935547e+02 
2.036271514892578e+02 
1.708224029541016e+02 
1.993828430175781e+02 
2.013995056152344e+02 
1.710600891113281e+02 
1.976514892578125e+02 
1.994200439453125e+02 
1.710130310058594e+02 
1.968304748535156e+02 
1.707791290283203e+02 
1.961100769042969e+02 
1.698795623779297e+02 
1.945221557617188e+02 
1.694625244140625e+02 
1.928124847412109e+02 
1.691912231445312e+02 
1.915031127929688e+02 
1.676552886962891e+02 
1.909793548583984e+02 
1.661938781738281e+02 
1.921933593750000e+02 
1.691695404052734e+02 
1.954857482910156e+02 
1.771652832031250e+02 
2.005981445312500e+02 
1.826379394531250e+02 
2.036661071777344e+02 
1.845922851562500e+02 
2.033469085693359e+02 
2.042295379638672e+02 
1.888194427490234e+02 
1.859262847900391e+02 
1.954170684814453e+02 
1.992168121337891e+02 
2.001442413330078e+02 
2.009755554199219e+02 
1.881846008300781e+02 
1.821881561279297e+02 
1.928114013671875e+02 
1.960248260498047e+02 
1.962018585205078e+02 
1.836860504150391e+02 
1.758164215087891e+02 
1.901700134277344e+02 
1.936211853027344e+02 
1.925795440673828e+02 
1.798156280517578e+02 
1.707263183593750e+02 
1.891699676513672e+02 
1.920897979736328e+02 
1.914850006103516e+02 
1.727521972656250e+02 
1.639108428955078e+02 
1.865899963378906e+02 
1.920387573242188e+02 
1.900474700927734e+02 
1.655267181396484e+02 
1.591791534423828e+02 
1.567099609375000e+02 
1.946915588378906e+02 
1.932549438476562e+02 
1.915337829589844e+02 
1.598119812011719e+02 
1.539273376464844e+02 
1.980886688232422e+02 
1.957261199951172e+02 
1.567482299804688e+02 
1.522831878662109e+02 
1.991487121582031e+02 
1.951673889160156e+02 
1.568141479492188e+02 
1.529713134765625e+02 
2.008976898193359e+02 
2.053910217285156e+02 
1.591106567382812e+02 
1.545353240966797e+02 
2.140433349609375e+02 
2.083326721191406e+02 
1.573550567626953e+02 
1.718460388183594e+02 
1.634035339355469e+02 
2.134915924072266e+02 
2.083031616210938e+02 
1.751840972900391e+02 
1.672663574218750e+02 
2.134917297363281e+02 
2.084441375732422e+02 
1.786358947753906e+02 
1.704980926513672e+02 
2.145126342773438e+02 
2.093083343505859e+02 
1.803208312988281e+02 
1.741419830322266e+02 
2.151135406494141e+02 
2.107113647460938e+02 
1.800231628417969e+02 
1.757082977294922e+02 
2.151320190429688e+02 
2.104734191894531e+02 
1.786208648681641e+02 
1.761810607910156e+02 
2.151541900634766e+02 
2.101584167480469e+02 
1.780777587890625e+02 
1.770019683837891e+02 
2.158470001220703e+02 
2.106528930664062e+02 
1.792502288818359e+02 
1.785316619873047e+02 
2.183078155517578e+02 
2.132200317382812e+02 
1.787292175292969e+02 
1.775356597900391e+02 
2.201536407470703e+02 
2.158463745117188e+02 
1.783198699951172e+02 
2.230380096435547e+02 
2.184453887939453e+02 
1.771632080078125e+02 
2.244572753906250e+02 
2.198721008300781e+02 
1.756443634033203e+02 
2.219401702880859e+02 
2.165126953125000e+02 
1.834085388183594e+02 
1.785443267822266e+02 
2.158677673339844e+02 
2.115729675292969e+02 
1.869512481689453e+02 
1.850766143798828e+02 
1.979884643554688e+02 
2.097028350830078e+02 
2.065339660644531e+02 
2.025027160644531e+02 
1.904911041259766e+02 
1.903575897216797e+02 
1.843737030029297e+02 
2.022014923095703e+02 
2.085930938720703e+02 
2.036151123046875e+02 
1.857784729003906e+02 
1.792814941406250e+02 
1.757247009277344e+02 
2.087931213378906e+02 
2.067929534912109e+02 
2.081842346191406e+02 
1.794316406250000e+02 
1.707741851806641e+02 
2.089527893066406e+02 
2.063168029785156e+02 
1.756203613281250e+02 
1.678583374023438e+02 
2.082904968261719e+02 
2.043271484375000e+02 
1.725104980468750e+02 
1.660819091796875e+02 
2.063740234375000e+02 
2.011225585937500e+02 
1.692553710937500e+02 
1.647739257812500e+02 
2.015625000000000e+02 
1.977509765625000e+02 
1.627946777343750e+02 
1.969812011718750e+02 
1.955090332031250e+02 
1.928232421875000e+02 
1.612363281250000e+02 
1.916408691406250e+02 
1.892636718750000e+02 
1.612700195312500e+02 
1.883713378906250e+02 
1.865595703125000e+02 
1.616799316406250e+02 
1.853513183593750e+02 
1.616103515625000e+02 
1.861914062500000e+02 
1.605239257812500e+02 
1.880681152343750e+02 
1.592766113281250e+02 
1.906779785156250e+02 
1.541735839843750e+02 
1.564379882812500e+02 
1.920656738281250e+02 
1.922717285156250e+02 
1.932006835937500e+02 
1.529489746093750e+02 
1.542761230468750e+02 
1.935339355468750e+02 
1.937705078125000e+02 
1.520805664062500e+02 
1.524177246093750e+02 
1.934487304687500e+02 
1.932702636718750e+02 
1.524909667968750e+02 
1.539833984375000e+02 
1.922458496093750e+02 
1.918234863281250e+02 
1.568812103271484e+02 
1.887723236083984e+02 
1.855732727050781e+02 
1.626559448242188e+02 
1.831642456054688e+02 
1.628048248291016e+02 
1.816063079833984e+02 
1.607472991943359e+02 
1.856233520507812e+02 
1.603420867919922e+02 
1.894434967041016e+02 
1.903990783691406e+02 
1.711843566894531e+02 
1.662839355468750e+02 
1.824500427246094e+02 
1.898584442138672e+02 
1.949217071533203e+02 
1.897843170166016e+02 
1.721615753173828e+02 
1.666936035156250e+02 
1.938709564208984e+02 
1.759469451904297e+02 
1.979156646728516e+02 
1.752817535400391e+02 
1.825107269287109e+02 
1.975450592041016e+02 
1.843707885742188e+02 
2.008325195312500e+02 
1.937858886718750e+02 
1.881008300781250e+02 
2.019929199218750e+02 
2.086918945312500e+02 
2.024531250000000e+02 
2.016264648437500e+02 
1.951860351562500e+02 
1.902155761718750e+02 
2.019929199218750e+02 
2.083212890625000e+02 
2.030615234375000e+02 
1.973371582031250e+02 
2.019929199218750e+02 
2.102015991210938e+02 
1.959803771972656e+02 
2.005038146972656e+02 
2.110049591064453e+02 
1.901315917968750e+02 
2.071417999267578e+02 
1.865204467773438e+02 
2.068478546142578e+02 
1.850708312988281e+02 
2.060311279296875e+02 
1.863014221191406e+02 
2.060623931884766e+02 
1.875433654785156e+02 
2.075116882324219e+02 
1.889565887451172e+02 
2.096102142333984e+02 
1.917839813232422e+02 
2.125120239257812e+02 
1.961900787353516e+02 
2.163540191650391e+02 
1.957595825195312e+02 
2.162220458984375e+02 
1.901049194335938e+02 
2.082361907958984e+02 
1.850460968017578e+02 
2.033902740478516e+02 
1.798166656494141e+02 
1.811881561279297e+02 
1.767464141845703e+02 
1.994549865722656e+02 
1.784001770019531e+02 
1.744273986816406e+02 
1.856842346191406e+02 
1.954980621337891e+02 
1.953869934082031e+02 
1.924710540771484e+02 
1.808926696777344e+02 
1.780363922119141e+02 
1.727870025634766e+02 
1.865899963378906e+02 
1.960484466552734e+02 
1.923605957031250e+02 
1.735379028320312e+02 
1.994042663574219e+02 
1.976393432617188e+02 
1.942286071777344e+02 
1.770452728271484e+02 
2.020227813720703e+02 
2.025696563720703e+02 
1.769403686523438e+02 
1.953899230957031e+02 
1.991330566406250e+02 
1.728352661132812e+02 
1.727927093505859e+02 
1.810095977783203e+02 
1.892871856689453e+02 
1.935618743896484e+02 
1.913517913818359e+02 
1.710714111328125e+02 
1.729191131591797e+02 
1.891878509521484e+02 
1.723075866699219e+02 
1.909133911132812e+02 
1.741868438720703e+02 
1.762259063720703e+02 
1.921685638427734e+02 
1.785079345703125e+02 
1.939668731689453e+02 
1.793768005371094e+02 
1.963649902343750e+02 
1.804818572998047e+02 
1.981368713378906e+02 
1.822457427978516e+02 
2.009292144775391e+02 
1.853347625732422e+02 
2.052579650878906e+02 
1.900409545898438e+02 
2.100063018798828e+02 
1.965923156738281e+02 
2.147573547363281e+02 
1.993759765625000e+02 
2.159263610839844e+02 
1.988541717529297e+02 
2.129716949462891e+02 
1.990030364990234e+02 
2.104070129394531e+02 
1.962292175292969e+02 
1.936171264648438e+02 
1.907461547851562e+02 
2.013660583496094e+02 
2.022534179687500e+02 
2.079249420166016e+02 
2.066854400634766e+02 
2.054471588134766e+02 
1.983931579589844e+02 
1.871061553955078e+02 
2.080846252441406e+02 
2.078799285888672e+02 
2.082335662841797e+02 
1.839251556396484e+02 
2.066088714599609e+02 
1.825736389160156e+02 
2.042479705810547e+02 
1.750035247802734e+02 
1.972959899902344e+02 
1.695374603271484e+02 
1.929223785400391e+02 
1.672232360839844e+02 
1.906938476562500e+02 
1.679632263183594e+02 
1.910867919921875e+02 
1.706561431884766e+02 
1.961698608398438e+02 
1.740791168212891e+02 
2.009279632568359e+02 
2.075007934570312e+02 
1.763088836669922e+02 
1.778430175781250e+02 
2.067190093994141e+02 
2.111197052001953e+02 
2.120019683837891e+02 
1.784862060546875e+02 
2.085928649902344e+02 
2.137672576904297e+02 
1.792500152587891e+02 
2.055919799804688e+02 
2.115918579101562e+02 
1.791051788330078e+02 
2.021208496093750e+02 
2.091550750732422e+02 
1.765803985595703e+02 
1.998344116210938e+02 
2.074884338378906e+02 
1.751395263671875e+02 
1.982428741455078e+02 
2.067447509765625e+02 
1.738149566650391e+02 
1.982567901611328e+02 
2.072097167968750e+02 
1.680688323974609e+02 
1.725517883300781e+02 
1.996728363037109e+02 
2.091950683593750e+02 
1.681767578125000e+02 
1.738140106201172e+02 
2.000153808593750e+02 
2.062829589843750e+02 
1.693832855224609e+02 
1.754858703613281e+02 
2.008011016845703e+02 
2.078541564941406e+02 
1.706090240478516e+02 
1.766413879394531e+02 
2.020023040771484e+02 
2.089381408691406e+02 
1.718785552978516e+02 
1.778294982910156e+02 
2.030970916748047e+02 
2.104415588378906e+02 
1.739590301513672e+02 
1.792184600830078e+02 
2.056962127685547e+02 
2.131047973632812e+02 
1.746593017578125e+02 
1.794645080566406e+02 
2.088937530517578e+02 
2.155366058349609e+02 
1.734770812988281e+02 
1.822371215820312e+02 
2.085111541748047e+02 
2.167459106445312e+02 
1.616923370361328e+02 
1.756701812744141e+02 
1.686078643798828e+02 
2.079626922607422e+02 
2.162154541015625e+02 
1.589022216796875e+02 
1.671654357910156e+02 
2.074756927490234e+02 
2.159000549316406e+02 
1.575874481201172e+02 
1.668804779052734e+02 
2.073555908203125e+02 
2.161557006835938e+02 
1.589200744628906e+02 
1.684656066894531e+02 
2.078198089599609e+02 
2.171564331054688e+02 
1.610901641845703e+02 
1.722486267089844e+02 
2.087184600830078e+02 
2.178583831787109e+02 
1.634299774169922e+02 
1.737544097900391e+02 
2.101359252929688e+02 
2.192600708007812e+02 
1.803805236816406e+02 
1.836768646240234e+02 
1.920518951416016e+02 
2.132664947509766e+02 
2.224609069824219e+02 
1.831586608886719e+02 
1.934888610839844e+02 
2.171740417480469e+02 
2.240172576904297e+02 
1.840878143310547e+02 
1.951543426513672e+02 
2.174526977539062e+02 
2.240484161376953e+02 
1.822514190673828e+02 
1.861384277343750e+02 
2.172501678466797e+02 
2.226235046386719e+02 
1.776059112548828e+02 
1.834293365478516e+02 
2.142019958496094e+02 
2.193977203369141e+02 
1.762173767089844e+02 
1.822718048095703e+02 
2.108337402343750e+02 
2.166090545654297e+02 
1.731593322753906e+02 
1.814654693603516e+02 
2.051182861328125e+02 
2.080639953613281e+02 
1.706674804687500e+02 
1.786135559082031e+02 
2.014066619873047e+02 
2.058098907470703e+02 
1.696978912353516e+02 
1.769238128662109e+02 
2.002174072265625e+02 
2.043940887451172e+02 
1.666807556152344e+02 
1.692809906005859e+02 
1.988927459716797e+02 
2.020818176269531e+02 
1.628286895751953e+02 
1.663292846679688e+02 
1.965064544677734e+02 
1.995389556884766e+02 
1.611831207275391e+02 
1.638455352783203e+02 
1.961517639160156e+02 
1.990935668945312e+02 
1.604248504638672e+02 
1.626168975830078e+02 
1.966495056152344e+02 
1.995736694335938e+02 
1.596713409423828e+02 
1.620507202148438e+02 
1.969821929931641e+02 
1.999794464111328e+02 
1.592151947021484e+02 
1.625007934570312e+02 
1.970929107666016e+02 
2.003014373779297e+02 
1.594405059814453e+02 
1.641877746582031e+02 
1.969105377197266e+02 
2.007301025390625e+02 
1.620720977783203e+02 
1.691539001464844e+02 
1.979084320068359e+02 
2.026222076416016e+02 
1.667834014892578e+02 
1.715776062011719e+02 
2.013242645263672e+02 
2.064523925781250e+02 
1.680564117431641e+02 
1.735938262939453e+02 
2.034136047363281e+02 
2.090414886474609e+02 
1.693345031738281e+02 
1.738629913330078e+02 
2.051000366210938e+02 
2.088840789794922e+02 
1.761301727294922e+02 
2.039111633300781e+02 
1.924138031005859e+02 
1.719811096191406e+02 
1.752020416259766e+02 
1.716930999755859e+02 
1.865475006103516e+02 
1.680421905517578e+02 
1.690269317626953e+02 
1.871322021484375e+02 
1.655425109863281e+02 
1.698283081054688e+02 
1.886135864257812e+02 
1.660398101806641e+02 
1.683237915039062e+02 
1.902946777343750e+02 
1.695176086425781e+02 
1.674914703369141e+02 
1.754123229980469e+02 
1.827355041503906e+02 
1.907979278564453e+02 
1.882105865478516e+02 
1.658523559570312e+02 
1.706564483642578e+02 
1.678299865722656e+02 
1.754123229980469e+02 
1.817202148437500e+02 
1.890396423339844e+02 
1.675512542724609e+02 
1.677444458007812e+02 
1.852539367675781e+02 
1.663562011718750e+02 
1.868349914550781e+02 
1.704488220214844e+02 
1.688198394775391e+02 
1.904313201904297e+02 
1.734479064941406e+02 
1.743760223388672e+02 
1.916648406982422e+02 
1.768175964355469e+02 
1.916220550537109e+02 
1.776715545654297e+02 
1.920007781982422e+02 
1.780438537597656e+02 
1.920655212402344e+02 
1.782381134033203e+02 
1.916272888183594e+02 
1.780316314697266e+02 
1.911728668212891e+02 
1.761233520507812e+02 
1.931583709716797e+02 
1.738244476318359e+02 
1.930183715820312e+02 
1.730585021972656e+02 
1.958198699951172e+02 
1.753770751953125e+02 
1.990815277099609e+02 
1.798504180908203e+02 
2.029275970458984e+02 
1.836276245117188e+02 
1.998888092041016e+02 
1.848021392822266e+02 
1.997078704833984e+02 
1.843957366943359e+02 
1.995407104492188e+02 
1.827910614013672e+02 
1.983048095703125e+02 
1.820446014404297e+02 
1.982111053466797e+02 
1.802446899414062e+02 
1.989853820800781e+02 
1.784627990722656e+02 
2.024601287841797e+02 
1.788668823242188e+02 
2.029794311523438e+02 
1.754533691406250e+02 
1.996697082519531e+02 
1.722556152343750e+02 
1.968700256347656e+02 
1.704226531982422e+02 
1.960296630859375e+02 
1.706527862548828e+02 
1.960682067871094e+02 
1.685595550537109e+02 
1.926922912597656e+02 
1.663270111083984e+02 
1.903874511718750e+02 
1.656721496582031e+02 
1.904325714111328e+02 
1.662280273437500e+02 
1.935282287597656e+02 
1.908628082275391e+02 
1.741536712646484e+02 
1.690643005371094e+02 
1.838595275878906e+02 
1.920402221679688e+02 
1.893303527832031e+02 
1.900988159179688e+02 
1.758935394287109e+02 
1.709078521728516e+02 
1.847742767333984e+02 
1.940765075683594e+02 
1.878161010742188e+02 
1.780542602539062e+02 
1.736678466796875e+02 
1.874916839599609e+02 
1.957829589843750e+02 
1.891433563232422e+02 
1.817139434814453e+02 
1.779599456787109e+02 
1.892816009521484e+02 
1.962085418701172e+02 
1.932382812500000e+02 
1.824457244873047e+02 
1.792522430419922e+02 
1.892816009521484e+02 
1.972780151367188e+02 
1.990462799072266e+02 
1.800720672607422e+02 
1.805288848876953e+02 
1.995350494384766e+02 
1.818659362792969e+02 
2.040898284912109e+02 
1.832360229492188e+02 
1.853554229736328e+02 
2.047875518798828e+02 
1.877737884521484e+02 
2.046330413818359e+02 
1.886835021972656e+02 
2.049355316162109e+02 
1.875654296875000e+02 
2.065093231201172e+02 
1.850068359375000e+02 
2.077517242431641e+02 
1.815375671386719e+02 
2.065785522460938e+02 
1.800126953125000e+02 
2.053204193115234e+02 
1.804610900878906e+02 
2.036044921875000e+02 
1.837865753173828e+02 
2.026422729492188e+02 
1.853756103515625e+02 
2.023411560058594e+02 
1.844683837890625e+02 
2.035369567871094e+02 
1.805462036132812e+02 
1.832927093505859e+02 
1.798027496337891e+02 
2.021304016113281e+02 
1.812534027099609e+02 
1.792235412597656e+02 
1.892816009521484e+02 
1.985640716552734e+02 
1.999820098876953e+02 
1.973667602539062e+02 
1.818332061767578e+02 
1.826630706787109e+02 
1.789170074462891e+02 
1.892816009521484e+02 
1.966004791259766e+02 
1.961949920654297e+02 
1.829564208984375e+02 
1.791259307861328e+02 
1.901702728271484e+02 
1.976183319091797e+02 
1.956495361328125e+02 
1.846115570068359e+02 
1.815682830810547e+02 
1.928116455078125e+02 
1.972159271240234e+02 
1.966461029052734e+02 
1.882020874023438e+02 
1.862238616943359e+02 
1.936840362548828e+02 
1.974058380126953e+02 
1.995439758300781e+02 
1.903520507812500e+02 
1.901002044677734e+02 
1.945525512695312e+02 
1.992883758544922e+02 
2.028945465087891e+02 
1.920109710693359e+02 
1.917968750000000e+02 
1.971351623535156e+02 
2.030623931884766e+02 
2.050367126464844e+02 
1.950842590332031e+02 
1.912892913818359e+02 
2.013660583496094e+02 
2.069398345947266e+02 
2.088478698730469e+02 
1.949031677246094e+02 
1.904541778564453e+02 
2.013661346435547e+02 
2.086047210693359e+02 
2.121148223876953e+02 
1.910443267822266e+02 
1.902891082763672e+02 
2.121455383300781e+02 
1.926778869628906e+02 
2.159592742919922e+02 
1.923947753906250e+02 
1.923616027832031e+02 
2.184378356933594e+02 
1.967130432128906e+02 
1.980149688720703e+02 
2.184994354248047e+02 
2.004203186035156e+02 
2.174508514404297e+02 
2.011835632324219e+02 
2.169072723388672e+02 
2.012973175048828e+02 
2.167154846191406e+02 
2.013298797607422e+02 
2.165468444824219e+02 
2.020176086425781e+02 
2.170984954833984e+02 
2.007800750732422e+02 
2.183126983642578e+02 
1.995851135253906e+02 
1.986808013916016e+02 
1.978125610351562e+02 
2.175885009765625e+02 
1.996076965332031e+02 
1.963357849121094e+02 
2.071440124511719e+02 
2.136237335205078e+02 
2.160559692382812e+02 
2.126455841064453e+02 
2.011194610595703e+02 
1.924496002197266e+02 
2.127902832031250e+02 
2.090061492919922e+02 
1.894551696777344e+02 
2.138352966308594e+02 
1.889929656982422e+02 
2.139983825683594e+02 
1.902006988525391e+02 
2.147241973876953e+02 
1.920089263916016e+02 
2.094341583251953e+02 
2.143041381835938e+02 
1.934490051269531e+02 
1.916057281494141e+02 
2.013661956787109e+02 
2.035778808593750e+02 
2.109152832031250e+02 
2.088716583251953e+02 
1.939154510498047e+02 
1.905593261718750e+02 
1.971352539062500e+02 
2.000031738281250e+02 
2.074711151123047e+02 
1.912257385253906e+02 
1.879034271240234e+02 
1.945525970458984e+02 
1.995286407470703e+02 
2.047240447998047e+02 
1.881808013916016e+02 
1.840633392333984e+02 
1.928115386962891e+02 
2.001769866943359e+02 
2.031094970703125e+02 
1.830378723144531e+02 
1.818853912353516e+02 
2.017082061767578e+02 
1.852301635742188e+02 
2.032749938964844e+02 
1.833481750488281e+02 
1.817445526123047e+02 
2.033858489990234e+02 
1.808311614990234e+02 
2.029562988281250e+02 
1.771130065917969e+02 
2.003998107910156e+02 
1.752302856445312e+02 
1.975208282470703e+02 
1.777599945068359e+02 
1.956600341796875e+02 
1.781824340820312e+02 
1.944684295654297e+02 
1.777444610595703e+02 
1.931278533935547e+02 
1.767706756591797e+02 
1.930565948486328e+02 
1.746083526611328e+02 
1.946556243896484e+02 
1.732654876708984e+02 
1.930068969726562e+02 
1.659031982421875e+02 
1.915953674316406e+02 
1.659348754882812e+02 
1.900247344970703e+02 
1.670043640136719e+02 
1.898739166259766e+02 
1.679317474365234e+02 
1.903762664794922e+02 
1.688565979003906e+02 
1.910875701904297e+02 
1.704302062988281e+02 
1.918874206542969e+02 
1.718194427490234e+02 
1.931562347412109e+02 
1.725204925537109e+02 
1.950839996337891e+02 
1.728032989501953e+02 
1.976442413330078e+02 
1.731004486083984e+02 
1.929000244140625e+02 
1.974835052490234e+02 
2.019123229980469e+02 
2.009939880371094e+02 
1.775092620849609e+02 
2.022687072753906e+02 
2.025397644042969e+02 
1.796769256591797e+02 
1.803180847167969e+02 
2.033518524169922e+02 
2.051123657226562e+02 
1.842928009033203e+02 
1.873839569091797e+02 
2.040675506591797e+02 
1.886600341796875e+02 
2.035323944091797e+02 
1.870263366699219e+02 
2.035092926025391e+02 
1.839076080322266e+02 
1.854098663330078e+02 
1.823345642089844e+02 
2.025855865478516e+02 
1.835425109863281e+02 
1.810543060302734e+02 
1.892813568115234e+02 
1.992785186767578e+02 
2.002878417968750e+02 
1.976082000732422e+02 
1.848021240234375e+02 
1.838086853027344e+02 
1.803650054931641e+02 
1.901700134277344e+02 
1.987502288818359e+02 
1.969113922119141e+02 
1.843009338378906e+02 
1.807057189941406e+02 
1.928114013671875e+02 
2.010290222167969e+02 
1.990518341064453e+02 
1.821205444335938e+02 
2.033703765869141e+02 
2.046901550292969e+02 
2.007008361816406e+02 
1.823799438476562e+02 
2.057149505615234e+02 
1.852962341308594e+02 
2.094159393310547e+02 
1.882236022949219e+02 
2.115037231445312e+02 
1.909741973876953e+02 
2.104283905029297e+02 
1.948677673339844e+02 
2.102539367675781e+02 
1.964453125000000e+02 
2.073710632324219e+02 
1.947437744140625e+02 
1.948541870117188e+02 
1.915889282226562e+02 
1.982335510253906e+02 
1.993771514892578e+02 
2.036288146972656e+02 
2.030819702148438e+02 
2.035771484375000e+02 
1.956484985351562e+02 
1.895605926513672e+02 
2.071580810546875e+02 
2.016376190185547e+02 
1.875207977294922e+02 
2.113028717041016e+02 
1.863931579589844e+02 
2.122731475830078e+02 
1.872829742431641e+02 
2.125637664794922e+02 
1.912266693115234e+02 
2.144170989990234e+02 
1.942167510986328e+02 
2.156898345947266e+02 
1.960546417236328e+02 
2.162305297851562e+02 
1.992777557373047e+02 
2.185582122802734e+02 
1.979271087646484e+02 
2.183619842529297e+02 
1.959574890136719e+02 
2.163030700683594e+02 
1.926379852294922e+02 
2.132781677246094e+02 
1.904316253662109e+02 
2.110414123535156e+02 
1.897923583984375e+02 
2.103856506347656e+02 
1.896403656005859e+02 
2.106721038818359e+02 
1.893650207519531e+02 
2.109666137695312e+02 
1.889549255371094e+02 
2.110966186523438e+02 
1.883293457031250e+02 
2.108013153076172e+02 
1.872585601806641e+02 
2.099526977539062e+02 
1.865243530273438e+02 
2.082730865478516e+02 
1.892030639648438e+02 
2.070114898681641e+02 
1.918057861328125e+02 
2.067544555664062e+02 
1.940178222656250e+02 
2.087489471435547e+02 
1.915462646484375e+02 
2.091891784667969e+02 
1.873984375000000e+02 
1.911611480712891e+02 
1.874586639404297e+02 
2.083214874267578e+02 
1.879943389892578e+02 
1.870459136962891e+02 
1.945523834228516e+02 
2.037919464111328e+02 
2.063282012939453e+02 
2.034802246093750e+02 
1.877908172607422e+02 
1.890437622070312e+02 
1.865904541015625e+02 
1.945523834228516e+02 
2.009490661621094e+02 
2.022913513183594e+02 
1.882867736816406e+02 
1.850824584960938e+02 
1.945523834228516e+02 
2.007087860107422e+02 
2.017517242431641e+02 
1.831009521484375e+02 
2.013122863769531e+02 
2.029486083984375e+02 
2.002798004150391e+02 
1.843588104248047e+02 
2.033186798095703e+02 
1.842133789062500e+02 
2.055970611572266e+02 
1.847163848876953e+02 
2.068395233154297e+02 
1.838139495849609e+02 
2.058533172607422e+02 
1.813166809082031e+02 
2.002239532470703e+02 
1.750268402099609e+02 
1.938244171142578e+02 
1.707975006103516e+02 
1.895139770507812e+02 
1.684615936279297e+02 
1.873139648437500e+02 
1.678897857666016e+02 
1.870957489013672e+02 
1.678755798339844e+02 
1.876461944580078e+02 
1.679217987060547e+02 
1.881789093017578e+02 
1.673611145019531e+02 
1.886241455078125e+02 
1.646803894042969e+02 
1.864744720458984e+02 
1.636471099853516e+02 
1.860897521972656e+02 
1.632673187255859e+02 
1.868621063232422e+02 
1.625018615722656e+02 
1.876454010009766e+02 
1.619706115722656e+02 
1.877412109375000e+02 
1.623834075927734e+02 
1.871911621093750e+02 
1.631645812988281e+02 
1.860725097656250e+02 
1.634231872558594e+02 
1.846456756591797e+02 
1.628657989501953e+02 
1.837990722656250e+02 
1.610397949218750e+02 
1.835908355712891e+02 
1.620043334960938e+02 
1.847447509765625e+02 
1.628026733398438e+02 
1.877844696044922e+02 
1.666853942871094e+02 
1.925158691406250e+02 
1.756645660400391e+02 
1.987299957275391e+02 
1.792101898193359e+02 
2.036467132568359e+02 
1.806998138427734e+02 
2.035054168701172e+02 
1.818613891601562e+02 
2.038455047607422e+02 
1.840073089599609e+02 
2.052102508544922e+02 
1.852374877929688e+02 
2.059556427001953e+02 
1.874060821533203e+02 
2.038806762695312e+02 
1.899118347167969e+02 
2.025223693847656e+02 
1.856417846679688e+02 
1.871474761962891e+02 
1.816296386718750e+02 
1.901700134277344e+02 
1.924237518310547e+02 
1.996396331787109e+02 
1.974663696289062e+02 
1.959698486328125e+02 
1.876148223876953e+02 
1.790334777832031e+02 
1.995138397216797e+02 
1.998496093750000e+02 
1.970056610107422e+02 
1.793436279296875e+02 
2.028242645263672e+02 
1.776410980224609e+02 
2.015964202880859e+02 
1.771295166015625e+02 
2.038442687988281e+02 
1.790388336181641e+02 
2.010007324218750e+02 
1.825027465820312e+02 
2.029406433105469e+02 
1.826788024902344e+02 
2.038261108398438e+02 
1.796729736328125e+02 
2.054049072265625e+02 
1.793590698242188e+02 
2.057957763671875e+02 
2.095263671875000e+02 
1.818471221923828e+02 
2.153869934082031e+02 
1.789484863281250e+02 
1.812661590576172e+02 
1.821044158935547e+02 
2.163234100341797e+02 
2.188744659423828e+02 
2.203583068847656e+02 
1.818141479492188e+02 
1.855529785156250e+02 
2.192619476318359e+02 
2.224232330322266e+02 
1.875211486816406e+02 
2.262052307128906e+02 
1.871262054443359e+02 
2.271516571044922e+02 
1.867772369384766e+02 
2.267196044921875e+02 
1.865293579101562e+02 
2.231123962402344e+02 
1.845131530761719e+02 
2.197707061767578e+02 
1.833010864257812e+02 
2.104293365478516e+02 
2.160538787841797e+02 
1.831016082763672e+02 
2.119971008300781e+02 
2.156781158447266e+02 
1.824340972900391e+02 
2.134986267089844e+02 
2.083153991699219e+02 
1.813984222412109e+02 
2.109272003173828e+02 
1.794550476074219e+02 
2.116004638671875e+02 
1.733753051757812e+02 
1.761041107177734e+02 
1.740684356689453e+02 
2.067019348144531e+02 
1.709483337402344e+02 
1.733896331787109e+02 
2.075568847656250e+02 
1.719085235595703e+02 
1.745810394287109e+02 
2.026497192382812e+02 
1.749561767578125e+02 
1.751521453857422e+02 
2.014613189697266e+02 
1.759784088134766e+02 
1.991527709960938e+02 
1.738038635253906e+02 
1.960617675781250e+02 
1.759318084716797e+02 
1.932117004394531e+02 
1.754399414062500e+02 
1.917351684570312e+02 
1.731960906982422e+02 
1.913112792968750e+02 
1.685064086914062e+02 
1.735633544921875e+02 
1.700323028564453e+02 
1.930597991943359e+02 
1.704868316650391e+02 
1.695968017578125e+02 
1.964959869384766e+02 
1.721135711669922e+02 
1.706240692138672e+02 
1.997981567382812e+02 
1.761302642822266e+02 
1.811551208496094e+02 
1.994229888916016e+02 
1.838869628906250e+02 
1.985607910156250e+02 
1.845385742187500e+02 
1.973974609375000e+02 
1.809727172851562e+02 
1.941435241699219e+02 
1.754513549804688e+02 
1.921791992187500e+02 
1.668434448242188e+02 
1.717003021240234e+02 
1.621964416503906e+02 
1.902769927978516e+02 
1.598060760498047e+02 
1.578836364746094e+02 
1.908917846679688e+02 
1.556049804687500e+02 
1.920645141601562e+02 
1.553343811035156e+02 
1.922446899414062e+02 
1.518998718261719e+02 
1.535528106689453e+02 
1.557160491943359e+02 
1.901484375000000e+02 
1.533356933593750e+02 
1.567836303710938e+02 
2.002393646240234e+02 
1.922608337402344e+02 
1.554429168701172e+02 
1.595096740722656e+02 
2.005380554199219e+02 
1.932004241943359e+02 
1.616518249511719e+02 
2.009848175048828e+02 
1.938879852294922e+02 
1.626978149414062e+02 
2.011916351318359e+02 
1.939280853271484e+02 
1.655437164306641e+02 
2.017284240722656e+02 
1.932514953613281e+02 
1.733981018066406e+02 
2.040158233642578e+02 
1.975551300048828e+02 
1.754968109130859e+02 
2.035097808837891e+02 
1.953010559082031e+02 
1.762081451416016e+02 
2.027323760986328e+02 
1.942203063964844e+02 
1.776967926025391e+02 
2.032505187988281e+02 
1.951865844726562e+02 
1.797830352783203e+02 
2.060503540039062e+02 
1.984392089843750e+02 
1.781817474365234e+02 
2.090994110107422e+02 
2.018125152587891e+02 
1.755849609375000e+02 
1.760601806640625e+02 
1.740888519287109e+02 
2.115516510009766e+02 
2.047445373535156e+02 
1.755016479492188e+02 
1.727262725830078e+02 
2.133882293701172e+02 
2.082443542480469e+02 
1.748105773925781e+02 
1.718965454101562e+02 
2.105810089111328e+02 
2.061543884277344e+02 
1.752024688720703e+02 
1.724768676757812e+02 
2.059543457031250e+02 
2.041038970947266e+02 
1.766076049804688e+02 
1.734288482666016e+02 
1.856842346191406e+02 
1.996443634033203e+02 
1.984814300537109e+02 
1.944039001464844e+02 
1.802136077880859e+02 
1.781841735839844e+02 
1.735384063720703e+02 
1.856842346191406e+02 
1.990487976074219e+02 
1.942407226562500e+02 
1.717443542480469e+02 
2.015920257568359e+02 
1.990274658203125e+02 
1.957649078369141e+02 
1.669825897216797e+02 
2.009591674804688e+02 
1.981537322998047e+02 
1.652586975097656e+02 
1.988264770507812e+02 
1.962238006591797e+02 
1.639927062988281e+02 
1.965063629150391e+02 
1.947028198242188e+02 
1.627391204833984e+02 
1.949267578125000e+02 
1.939409179687500e+02 
1.621079101562500e+02 
1.922062988281250e+02 
1.621472167968750e+02 
1.879370117187500e+02 
1.625903320312500e+02 
1.860065917968750e+02 
1.630949707031250e+02 
1.853769531250000e+02 
1.634125976562500e+02 
1.870629882812500e+02 
1.630454101562500e+02 
1.890769042968750e+02 
1.893374023437500e+02 
1.905021972656250e+02 
1.618623046875000e+02 
1.911540527343750e+02 
1.912446289062500e+02 
1.601887207031250e+02 
1.923378906250000e+02 
1.934719238281250e+02 
1.908095703125000e+02 
1.921506347656250e+02 
1.582834472656250e+02 
1.932292480468750e+02 
1.910029296875000e+02 
1.532026367187500e+02 
1.538462982177734e+02 
1.525405273437500e+02 
1.920839843750000e+02 
1.893841400146484e+02 
1.529435882568359e+02 
1.526694030761719e+02 
1.902521972656250e+02 
1.867830505371094e+02 
1.541666412353516e+02 
1.539563140869141e+02 
1.816461486816406e+02 
1.565698547363281e+02 
1.554959259033203e+02 
1.665371551513672e+02 
1.770270996093750e+02 
1.719027862548828e+02 
1.689582519531250e+02 
1.584913787841797e+02 
1.588559265136719e+02 
1.544638214111328e+02 
1.675465087890625e+02 
1.760572967529297e+02 
1.719253997802734e+02 
1.557025451660156e+02 
1.543705749511719e+02 
1.785808715820312e+02 
1.597686309814453e+02 
1.869325561523438e+02 
1.580206451416016e+02 
1.586121368408203e+02 
1.947852020263672e+02 
1.621525268554688e+02 
1.609029693603516e+02 
1.995750885009766e+02 
1.624419860839844e+02 
1.599020080566406e+02 
1.937123260498047e+02 
1.938745422363281e+02 
1.633414611816406e+02 
1.713215637207031e+02 
1.708667602539062e+02 
1.847739868164062e+02 
1.909679718017578e+02 
1.912818145751953e+02 
1.904212799072266e+02 
1.773810424804688e+02 
1.846598968505859e+02 
1.965531921386719e+02 
1.829224395751953e+02 
1.832100830078125e+02 
2.024703369140625e+02 
1.855295410156250e+02 
2.053384246826172e+02 
1.859645996093750e+02 
2.054638671875000e+02 
1.942956542968750e+02 
1.887238769531250e+02 
2.002746887207031e+02 
2.050738220214844e+02 
2.051174316406250e+02 
2.032663574218750e+02 
1.935318908691406e+02 
1.891428222656250e+02 
1.971350250244141e+02 
2.039309082031250e+02 
2.065621948242188e+02 
1.885917816162109e+02 
1.876694183349609e+02 
2.045496978759766e+02 
1.907096405029297e+02 
2.062045745849609e+02 
1.886061706542969e+02 
1.892089996337891e+02 
2.054738006591797e+02 
1.909351959228516e+02 
2.063937683105469e+02 
1.919333953857422e+02 
2.096067810058594e+02 
1.937921447753906e+02 
2.117954101562500e+02 
1.970498962402344e+02 
2.147563781738281e+02 
2.017206726074219e+02 
2.181678466796875e+02 
1.992483215332031e+02 
2.142157897949219e+02 
1.952075195312500e+02 
2.063869476318359e+02 
1.865425415039062e+02 
1.893341979980469e+02 
1.820189971923828e+02 
1.901700439453125e+02 
1.940866394042969e+02 
2.007840423583984e+02 
1.997635345458984e+02 
1.973134613037109e+02 
1.906186828613281e+02 
1.765818328857422e+02 
1.986239013671875e+02 
1.988091888427734e+02 
1.973823852539062e+02 
1.732118377685547e+02 
1.970165710449219e+02 
1.721840972900391e+02 
1.973642730712891e+02 
1.741460876464844e+02 
1.997637634277344e+02 
1.787700042724609e+02 
2.034645385742188e+02 
1.794231719970703e+02 
2.034753265380859e+02 
1.760489044189453e+02 
2.009479522705078e+02 
1.757025146484375e+02 
1.916307525634766e+02 
1.967859191894531e+02 
1.768778686523438e+02 
1.766941070556641e+02 
1.847742004394531e+02 
1.904607086181641e+02 
1.952725067138672e+02 
1.917760467529297e+02 
1.812253875732422e+02 
1.815496063232422e+02 
1.869456329345703e+02 
1.911207122802734e+02 
1.941121063232422e+02 
1.855464935302734e+02 
1.893731842041016e+02 
1.938420715332031e+02 
1.866930084228516e+02 
1.839694519042969e+02 
1.970926513671875e+02 
1.883591613769531e+02 
2.000798034667969e+02 
1.903817138671875e+02 
2.055069732666016e+02 
1.935330810546875e+02 
2.103359375000000e+02 
1.986825866699219e+02 
2.142808227539062e+02 
2.021577148437500e+02 
2.177766113281250e+02 
2.020781250000000e+02 
2.145897216796875e+02 
1.964672851562500e+02 
1.943486328125000e+02 
1.912834472656250e+02 
2.020139923095703e+02 
2.019929199218750e+02 
2.104749298095703e+02 
2.085722656250000e+02 
2.031853027343750e+02 
2.020819091796875e+02 
1.949832458496094e+02 
1.880178222656250e+02 
2.023150634765625e+02 
2.067904052734375e+02 
2.038825683593750e+02 
1.850347290039062e+02 
2.055019531250000e+02 
2.039104309082031e+02 
1.814670257568359e+02 
2.060319824218750e+02 
1.800041503906250e+02 
2.050546875000000e+02 
1.795265960693359e+02 
2.038793945312500e+02 
1.763858337402344e+02 
2.002011718750000e+02 
1.712317504882812e+02 
1.956013946533203e+02 
1.694049530029297e+02 
1.934361419677734e+02 
1.708192291259766e+02 
1.944107818603516e+02 
1.735697631835938e+02 
1.976846618652344e+02 
1.762381591796875e+02 
2.055081939697266e+02 
2.031074981689453e+02 
1.769681396484375e+02 
1.771615905761719e+02 
2.072416381835938e+02 
2.122009582519531e+02 
2.106599426269531e+02 
1.758468017578125e+02 
1.746968536376953e+02 
2.139687805175781e+02 
2.137999725341797e+02 
1.754961853027344e+02 
1.737532043457031e+02 
2.156345214843750e+02 
2.150210723876953e+02 
1.756715698242188e+02 
1.739173278808594e+02 
2.154053649902344e+02 
2.158212280273438e+02 
1.755249938964844e+02 
1.745470428466797e+02 
2.135131225585938e+02 
2.157106323242188e+02 
1.755782318115234e+02 
1.760241699218750e+02 
2.124440155029297e+02 
2.155081787109375e+02 
1.764983215332031e+02 
1.759993896484375e+02 
2.130771179199219e+02 
2.158180541992188e+02 
1.764502868652344e+02 
2.148652496337891e+02 
2.143397064208984e+02 
1.763700103759766e+02 
2.147860717773438e+02 
2.122380218505859e+02 
1.776120758056641e+02 
2.143459472656250e+02 
1.793858337402344e+02 
2.158189544677734e+02 
1.816011505126953e+02 
2.173304595947266e+02 
1.819610443115234e+02 
2.183005065917969e+02 
1.835676879882812e+02 
2.189616851806641e+02 
1.883567199707031e+02 
2.210191650390625e+02 
1.765664367675781e+02 
1.851313171386719e+02 
2.211498260498047e+02 
1.772468719482422e+02 
1.864157104492188e+02 
2.211145172119141e+02 
1.777212219238281e+02 
1.869779357910156e+02 
2.217397766113281e+02 
1.793785552978516e+02 
1.885224761962891e+02 
2.249188537597656e+02 
1.831674499511719e+02 
1.925587615966797e+02 
2.253953552246094e+02 
1.876484527587891e+02 
1.983655242919922e+02 
2.279874572753906e+02 
2.008925170898438e+02 
2.024713745117188e+02 
2.065650787353516e+02 
2.303692474365234e+02 
2.034436187744141e+02 
2.093881988525391e+02 
2.307261962890625e+02 
2.062794494628906e+02 
2.101199493408203e+02 
2.305803680419922e+02 
2.048533325195312e+02 
1.936702880859375e+02 
2.279346008300781e+02 
1.899500274658203e+02 
2.247755889892578e+02 
1.884214477539062e+02 
2.238625640869141e+02 
1.877463836669922e+02 
2.149472503662109e+02 
2.205853576660156e+02 
2.173520050048828e+02 
1.840763397216797e+02 
2.111087951660156e+02 
2.162064361572266e+02 
1.815606842041016e+02 
2.098167419433594e+02 
2.154015350341797e+02 
1.749720001220703e+02 
1.798172454833984e+02 
1.753939666748047e+02 
2.066889190673828e+02 
2.115015563964844e+02 
1.692102508544922e+02 
1.702156829833984e+02 
2.041148529052734e+02 
2.088446502685547e+02 
1.659884033203125e+02 
1.671546630859375e+02 
2.035383148193359e+02 
2.080015716552734e+02 
1.647719116210938e+02 
1.667000885009766e+02 
2.038346099853516e+02 
2.079833068847656e+02 
1.651236877441406e+02 
1.690405426025391e+02 
2.040991516113281e+02 
2.080297241210938e+02 
1.669212493896484e+02 
1.710632781982422e+02 
2.044353027343750e+02 
2.083182830810547e+02 
1.697831573486328e+02 
1.741661529541016e+02 
2.050445404052734e+02 
2.089611206054688e+02 
1.734428558349609e+02 
1.764871520996094e+02 
2.070644683837891e+02 
2.108191375732422e+02 
1.759083862304688e+02 
1.764537506103516e+02 
2.105421447753906e+02 
2.136799621582031e+02 
1.798674926757812e+02 
2.127148590087891e+02 
2.152724609375000e+02 
1.803410186767578e+02 
2.102540588378906e+02 
2.073883514404297e+02 
1.829082641601562e+02 
1.999830780029297e+02 
1.785634460449219e+02 
1.731523742675781e+02 
1.874914093017578e+02 
1.941652069091797e+02 
1.963374176025391e+02 
1.953606872558594e+02 
1.804355621337891e+02 
1.722298126220703e+02 
1.954590606689453e+02 
1.988162078857422e+02 
1.676937255859375e+02 
1.973164062500000e+02 
1.943668670654297e+02 
1.643003692626953e+02 
1.939328918457031e+02 
1.904285888671875e+02 
1.634489288330078e+02 
1.879996032714844e+02 
1.638379821777344e+02 
1.877832794189453e+02 
1.643788909912109e+02 
1.925012512207031e+02 
1.895043945312500e+02 
1.649877624511719e+02 
1.935713043212891e+02 
1.887406921386719e+02 
1.738685913085938e+02 
1.679188842773438e+02 
1.838592834472656e+02 
1.912328186035156e+02 
1.864290771484375e+02 
1.890970611572266e+02 
1.752329254150391e+02 
1.688702239990234e+02 
1.838592834472656e+02 
1.904416656494141e+02 
1.848940429687500e+02 
1.758860168457031e+02 
1.695857543945312e+02 
1.847740325927734e+02 
1.904179534912109e+02 
1.849808502197266e+02 
1.777861328125000e+02 
1.720019226074219e+02 
1.847742004394531e+02 
1.903699340820312e+02 
1.868180236816406e+02 
1.810083770751953e+02 
1.765341949462891e+02 
1.847742004394531e+02 
1.902797241210938e+02 
1.904671325683594e+02 
1.809563446044922e+02 
1.794762115478516e+02 
1.847742004394531e+02 
1.906033325195312e+02 
1.945189514160156e+02 
1.797998199462891e+02 
1.788452758789062e+02 
1.847742004394531e+02 
1.919970397949219e+02 
1.974447631835938e+02 
1.757512817382812e+02 
1.782119140625000e+02 
1.954348754882812e+02 
1.776682128906250e+02 
1.987007751464844e+02 
1.753485717773438e+02 
1.786580657958984e+02 
2.021167144775391e+02 
1.783048553466797e+02 
1.788921966552734e+02 
2.051153259277344e+02 
1.795151062011719e+02 
1.792929992675781e+02 
2.040274353027344e+02 
1.816078643798828e+02 
1.796090240478516e+02 
1.892813568115234e+02 
1.981598510742188e+02 
2.009002075195312e+02 
1.975018768310547e+02 
1.825054779052734e+02 
1.830617370605469e+02 
1.795673522949219e+02 
1.892813568115234e+02 
1.955825195312500e+02 
1.960795288085938e+02 
1.831820678710938e+02 
1.790285034179688e+02 
1.891700134277344e+02 
1.941131134033203e+02 
1.955807495117188e+02 
1.812032623291016e+02 
1.754738616943359e+02 
1.865899963378906e+02 
1.926287078857422e+02 
1.929552917480469e+02 
1.789936218261719e+02 
1.739785461425781e+02 
1.856842346191406e+02 
1.928600921630859e+02 
1.916480865478516e+02 
1.783659057617188e+02 
1.740066680908203e+02 
1.856842346191406e+02 
1.936837310791016e+02 
1.938834381103516e+02 
1.764612121582031e+02 
1.755393676757812e+02 
1.953769836425781e+02 
1.791923370361328e+02 
2.002317810058594e+02 
1.793300933837891e+02 
1.816072082519531e+02 
2.007638092041016e+02 
1.799714355468750e+02 
2.000765991210938e+02 
1.770951995849609e+02 
1.983965454101562e+02 
1.738236236572266e+02 
1.981244049072266e+02 
1.722776184082031e+02 
1.955689086914062e+02 
1.685769348144531e+02 
1.920380859375000e+02 
1.660162200927734e+02 
1.910688629150391e+02 
1.654830169677734e+02 
1.915555114746094e+02 
1.665278167724609e+02 
1.917099304199219e+02 
1.679057769775391e+02 
1.911574401855469e+02 
1.696225280761719e+02 
1.911828918457031e+02 
1.727270965576172e+02 
1.935212402343750e+02 
1.774177856445312e+02 
1.984238586425781e+02 
1.804248046875000e+02 
2.043393249511719e+02 
1.814655151367188e+02 
2.026573028564453e+02 
2.048288726806641e+02 
1.850848846435547e+02 
1.832720642089844e+02 
1.945526275634766e+02 
2.009865264892578e+02 
2.040479431152344e+02 
2.018674774169922e+02 
1.879953002929688e+02 
1.854641113281250e+02 
1.945526275634766e+02 
2.005743408203125e+02 
2.025979003906250e+02 
1.888390960693359e+02 
1.860324096679688e+02 
1.945526275634766e+02 
2.010789489746094e+02 
2.030250091552734e+02 
1.879865112304688e+02 
1.851790008544922e+02 
1.945526275634766e+02 
2.024408721923828e+02 
2.058411102294922e+02 
1.829955291748047e+02 
1.809530334472656e+02 
2.054069061279297e+02 
1.872681732177734e+02 
2.074100952148438e+02 
1.780782623291016e+02 
1.775896453857422e+02 
2.067856140136719e+02 
1.769582366943359e+02 
1.769896392822266e+02 
2.057423706054688e+02 
1.779589385986328e+02 
1.781138000488281e+02 
2.036902160644531e+02 
1.805882263183594e+02 
1.793203735351562e+02 
1.892816009521484e+02 
1.985782623291016e+02 
2.008016815185547e+02 
1.977135314941406e+02 
1.815863800048828e+02 
1.827268829345703e+02 
1.797626647949219e+02 
1.901702728271484e+02 
1.981232604980469e+02 
1.970042572021484e+02 
1.836456298828125e+02 
1.802499542236328e+02 
1.928116455078125e+02 
2.011377258300781e+02 
1.990249786376953e+02 
1.811690521240234e+02 
2.025861358642578e+02 
2.046517944335938e+02 
2.005078125000000e+02 
1.796926574707031e+02 
2.031207885742188e+02 
1.786689605712891e+02 
2.021289672851562e+02 
1.790250244140625e+02 
2.013183135986328e+02 
1.825700225830078e+02 
2.023401031494141e+02 
1.884070129394531e+02 
2.054956054687500e+02 
1.903868560791016e+02 
2.100980987548828e+02 
1.897082366943359e+02 
2.113736724853516e+02 
1.891651763916016e+02 
2.136078338623047e+02 
1.893679656982422e+02 
2.159234619140625e+02 
1.905377044677734e+02 
2.176691894531250e+02 
2.172183227539062e+02 
1.921315765380859e+02 
2.182639007568359e+02 
2.174970245361328e+02 
1.973565673828125e+02 
1.944507751464844e+02 
2.071440124511719e+02 
2.150207366943359e+02 
2.149916992187500e+02 
2.150879211425781e+02 
1.998281707763672e+02 
1.962154998779297e+02 
2.071440124511719e+02 
2.141544036865234e+02 
2.129528198242188e+02 
2.006121063232422e+02 
1.967411041259766e+02 
2.071440124511719e+02 
2.139905853271484e+02 
2.128291778564453e+02 
2.008365478515625e+02 
1.969645080566406e+02 
2.071440124511719e+02 
2.139766693115234e+02 
2.130804595947266e+02 
2.009154052734375e+02 
1.971303100585938e+02 
2.071440124511719e+02 
2.138637084960938e+02 
2.133285369873047e+02 
2.008536071777344e+02 
1.969982604980469e+02 
2.071440124511719e+02 
2.138144683837891e+02 
2.136184082031250e+02 
2.002942047119141e+02 
1.962453613281250e+02 
2.079563293457031e+02 
2.152235260009766e+02 
2.143142700195312e+02 
1.961027984619141e+02 
2.165904388427734e+02 
2.176899719238281e+02 
2.145914154052734e+02 
1.967012176513672e+02 
2.192789459228516e+02 
1.945334320068359e+02 
2.191109161376953e+02 
1.934460449218750e+02 
2.188012084960938e+02 
1.935369720458984e+02 
2.184719238281250e+02 
1.942869110107422e+02 
2.181391143798828e+02 
1.932112121582031e+02 
2.160881958007812e+02 
1.911622467041016e+02 
2.133390045166016e+02 
1.905295715332031e+02 
2.126588592529297e+02 
1.882933197021484e+02 
2.116589508056641e+02 
1.846577453613281e+02 
2.102957000732422e+02 
1.836364288330078e+02 
2.039694061279297e+02 
2.072502593994141e+02 
1.840104217529297e+02 
1.827300262451172e+02 
1.936759490966797e+02 
2.020082550048828e+02 
2.073450317382812e+02 
2.028836822509766e+02 
1.816435089111328e+02 
1.807041473388672e+02 
2.044639892578125e+02 
1.834229431152344e+02 
2.047082977294922e+02 
1.774620513916016e+02 
1.781564636230469e+02 
2.034976806640625e+02 
1.763670806884766e+02 
1.770761566162109e+02 
2.015801696777344e+02 
1.781792297363281e+02 
1.750461730957031e+02 
1.847742004394531e+02 
1.937222747802734e+02 
1.980097503662109e+02 
1.935955200195312e+02 
1.773265380859375e+02 
1.786331024169922e+02 
1.741723022460938e+02 
1.847742004394531e+02 
1.905292816162109e+02 
1.914706115722656e+02 
1.787555236816406e+02 
1.742513275146484e+02 
1.847742004394531e+02 
1.898215484619141e+02 
1.908601989746094e+02 
1.788153991699219e+02 
1.742322998046875e+02 
1.847742004394531e+02 
1.902377166748047e+02 
1.913360290527344e+02 
1.784457702636719e+02 
1.741306457519531e+02 
1.847742004394531e+02 
1.916802673339844e+02 
1.936123809814453e+02 
1.764399414062500e+02 
1.754254150390625e+02 
1.949221649169922e+02 
1.774426116943359e+02 
1.969617919921875e+02 
1.793047790527344e+02 
1.768544158935547e+02 
1.954711608886719e+02 
1.761900177001953e+02 
1.956237640380859e+02 
1.762213134765625e+02 
1.956114044189453e+02 
1.743744506835938e+02 
1.973751220703125e+02 
1.756852416992188e+02 
1.987116088867188e+02 
1.760488281250000e+02 
1.997120056152344e+02 
1.762585449218750e+02 
2.007781372070312e+02 
1.767079467773438e+02 
2.016226654052734e+02 
1.776094207763672e+02 
2.018397979736328e+02 
1.809601287841797e+02 
2.053634796142578e+02 
1.829334259033203e+02 
2.027276306152344e+02 
2.045956115722656e+02 
1.857236480712891e+02 
1.845804138183594e+02 
1.945523834228516e+02 
2.002340850830078e+02 
2.037371520996094e+02 
2.010921020507812e+02 
1.884161529541016e+02 
1.861600189208984e+02 
1.945523834228516e+02 
2.000358886718750e+02 
2.026723022460938e+02 
1.884197998046875e+02 
1.849549713134766e+02 
1.945523834228516e+02 
2.014545135498047e+02 
2.029274291992188e+02 
1.822870483398438e+02 
2.028292999267578e+02 
2.049653320312500e+02 
2.018071746826172e+02 
1.807122344970703e+02 
2.034393920898438e+02 
1.805671691894531e+02 
2.038371429443359e+02 
1.820791778564453e+02 
2.062112274169922e+02 
1.855092163085938e+02 
2.097678070068359e+02 
1.873664245605469e+02 
2.118799743652344e+02 
1.899822082519531e+02 
2.103702850341797e+02 
1.944581756591797e+02 
2.107493438720703e+02 
1.966240692138672e+02 
2.083649139404297e+02 
1.965313262939453e+02 
1.955828399658203e+02 
1.931855010986328e+02 
2.004288330078125e+02 
2.005826416015625e+02 
2.063228759765625e+02 
2.045272674560547e+02 
2.049221801757812e+02 
1.963596343994141e+02 
1.959012451171875e+02 
1.916188354492188e+02 
2.008693542480469e+02 
2.044294281005859e+02 
2.070192260742188e+02 
1.909107666015625e+02 
2.104239501953125e+02 
2.048038482666016e+02 
1.886343078613281e+02 
2.127427978515625e+02 
1.901047058105469e+02 
2.147678985595703e+02 
1.923127899169922e+02 
2.158791046142578e+02 
1.929943847656250e+02 
2.151742553710938e+02 
1.988826904296875e+02 
2.161321868896484e+02 
2.008745117187500e+02 
2.171986083984375e+02 
2.014830322265625e+02 
2.169037017822266e+02 
2.017019653320312e+02 
2.169772949218750e+02 
2.013481750488281e+02 
2.166238403320312e+02 
2.004627380371094e+02 
2.158849945068359e+02 
1.972660675048828e+02 
2.123764495849609e+02 
1.956469573974609e+02 
2.103893280029297e+02 
1.953856048583984e+02 
2.100126495361328e+02 
1.951799774169922e+02 
2.102764739990234e+02 
1.948086242675781e+02 
2.104872436523438e+02 
1.942273864746094e+02 
2.104878540039062e+02 
1.932745208740234e+02 
2.101998748779297e+02 
1.911548309326172e+02 
2.096943054199219e+02 
1.872683105468750e+02 
1.910418395996094e+02 
1.872578277587891e+02 
2.085785522460938e+02 
1.879468383789062e+02 
1.868806610107422e+02 
1.945523834228516e+02 
2.038990478515625e+02 
2.067061614990234e+02 
2.039465789794922e+02 
1.881677246093750e+02 
1.893692016601562e+02 
1.871785583496094e+02 
1.954170532226562e+02 
2.032254943847656e+02 
2.029523315429688e+02 
1.907761077880859e+02 
1.868478698730469e+02 
1.979884338378906e+02 
2.061141052246094e+02 
2.040440368652344e+02 
1.929164276123047e+02 
1.865375671386719e+02 
2.013659057617188e+02 
2.080561981201172e+02 
2.054345092773438e+02 
1.858957061767578e+02 
2.094476776123047e+02 
2.087775878906250e+02 
2.082629699707031e+02 
1.842001342773438e+02 
2.073835906982422e+02 
1.835819091796875e+02 
2.063436279296875e+02 
1.839272155761719e+02 
2.065582580566406e+02 
1.853240966796875e+02 
2.082148437500000e+02 
1.848692169189453e+02 
2.071360473632812e+02 
1.855467071533203e+02 
2.069860687255859e+02 
1.882786102294922e+02 
2.087971801757812e+02 
1.872161560058594e+02 
2.045333404541016e+02 
1.793877716064453e+02 
1.967084655761719e+02 
1.733264923095703e+02 
1.908235168457031e+02 
1.689827575683594e+02 
1.869289703369141e+02 
1.663244628906250e+02 
1.850194549560547e+02 
1.653979949951172e+02 
1.850085601806641e+02 
1.652528228759766e+02 
1.857234344482422e+02 
1.651132965087891e+02 
1.862904968261719e+02 
1.660197753906250e+02 
1.874649505615234e+02 
1.653603057861328e+02 
1.877575683593750e+02 
1.639988861083984e+02 
1.865885925292969e+02 
1.632175445556641e+02 
1.863199157714844e+02 
1.608711242675781e+02 
1.852008666992188e+02 
1.603569335937500e+02 
1.827691802978516e+02 
1.625229492187500e+02 
1.830888671875000e+02 
1.635439453125000e+02 
1.810549316406250e+02 
1.634997558593750e+02 
1.799191894531250e+02 
1.625607910156250e+02 
1.795910644531250e+02 
1.596716156005859e+02 
1.800629730224609e+02 
1.576807708740234e+02 
1.551405181884766e+02 
1.536567993164062e+02 
1.820887145996094e+02 
1.581184539794922e+02 
1.538621673583984e+02 
1.853520050048828e+02 
1.617559509277344e+02 
1.577676391601562e+02 
1.898162689208984e+02 
1.664133758544922e+02 
1.658854370117188e+02 
1.956971740722656e+02 
1.759603271484375e+02 
1.818784484863281e+02 
2.003386230468750e+02 
1.843516082763672e+02 
2.008984375000000e+02 
1.857772674560547e+02 
2.012019805908203e+02 
1.883612670898438e+02 
2.026047973632812e+02 
1.902677154541016e+02 
2.034429931640625e+02 
1.915743103027344e+02 
2.011378326416016e+02 
1.891959686279297e+02 
1.880678710937500e+02 
1.855294647216797e+02 
1.936750793457031e+02 
1.940695495605469e+02 
1.991970825195312e+02 
1.979073638916016e+02 
1.999029235839844e+02 
1.913788452148438e+02 
1.830992431640625e+02 
2.008385925292969e+02 
1.970249786376953e+02 
1.824489746093750e+02 
2.054824523925781e+02 
1.825104980468750e+02 
2.110593261718750e+02 
1.818530731201172e+02 
2.095342712402344e+02 
2.139611206054688e+02 
2.154354095458984e+02 
1.837100372314453e+02 
2.117805175781250e+02 
2.169168853759766e+02 
1.848541412353516e+02 
2.093405761718750e+02 
2.044582214355469e+02 
1.853518066406250e+02 
2.033171386718750e+02 
1.853798828125000e+02 
2.042790527343750e+02 
1.849892578125000e+02 
2.066735839843750e+02 
1.812001953125000e+02 
2.107088165283203e+02 
2.113269042968750e+02 
1.811884765625000e+02 
2.168701171875000e+02 
2.137485351562500e+02 
1.843397064208984e+02 
1.827622070312500e+02 
2.155314941406250e+02 
2.211995544433594e+02 
2.196845703125000e+02 
1.873930664062500e+02 
1.842407226562500e+02 
2.254006347656250e+02 
2.228239746093750e+02 
1.873951873779297e+02 
1.850082702636719e+02 
2.258113250732422e+02 
2.224903411865234e+02 
1.855741271972656e+02 
1.790664825439453e+02 
2.247824249267578e+02 
2.177589263916016e+02 
1.815104522705078e+02 
1.747885131835938e+02 
2.221744232177734e+02 
2.142566528320312e+02 
1.798162384033203e+02 
1.750031738281250e+02 
2.197152099609375e+02 
2.155094146728516e+02 
1.800227813720703e+02 
1.750923309326172e+02 
2.184797210693359e+02 
2.148045043945312e+02 
1.806766815185547e+02 
1.762210693359375e+02 
2.170196380615234e+02 
2.143783569335938e+02 
1.812145690917969e+02 
1.771699371337891e+02 
2.156788635253906e+02 
2.139572143554688e+02 
1.812736511230469e+02 
1.776940155029297e+02 
2.139712371826172e+02 
1.805624847412109e+02 
1.778391418457031e+02 
2.140865173339844e+02 
1.795043640136719e+02 
1.779221954345703e+02 
2.148964233398438e+02 
1.797786865234375e+02 
1.772375335693359e+02 
1.777726745605469e+02 
1.787134399414062e+02 
2.144860839843750e+02 
2.155988616943359e+02 
2.161441345214844e+02 
1.779966430664062e+02 
1.801519470214844e+02 
2.161261596679688e+02 
2.157781372070312e+02 
1.784839324951172e+02 
1.824762878417969e+02 
2.138719177246094e+02 
2.091113128662109e+02 
1.836069335937500e+02 
2.047323455810547e+02 
1.836917724609375e+02 
2.005180969238281e+02 
1.786921234130859e+02 
1.793547821044922e+02 
1.793208160400391e+02 
1.981908874511719e+02 
1.792781219482422e+02 
1.759866943359375e+02 
1.847740020751953e+02 
1.920077819824219e+02 
1.952113800048828e+02 
1.911710968017578e+02 
1.778774719238281e+02 
1.786670989990234e+02 
1.736156005859375e+02 
1.847740020751953e+02 
1.893971252441406e+02 
1.893966369628906e+02 
1.775703125000000e+02 
1.720057067871094e+02 
1.847740020751953e+02 
1.904452972412109e+02 
1.896223144531250e+02 
1.698358764648438e+02 
1.935425109863281e+02 
1.926142730712891e+02 
1.909365081787109e+02 
1.687985687255859e+02 
1.957209167480469e+02 
1.930900115966797e+02 
1.693776397705078e+02 
1.946890106201172e+02 
1.917667083740234e+02 
1.748154449462891e+02 
1.701275482177734e+02 
1.846599121093750e+02 
1.917555236816406e+02 
1.877739410400391e+02 
1.900039825439453e+02 
1.756629791259766e+02 
1.701900634765625e+02 
1.838592834472656e+02 
1.913615417480469e+02 
1.849589843750000e+02 
1.760693817138672e+02 
1.705905151367188e+02 
1.838592834472656e+02 
1.909883880615234e+02 
1.844721832275391e+02 
1.760036926269531e+02 
1.700789642333984e+02 
1.838592834472656e+02 
1.908302917480469e+02 
1.847131347656250e+02 
1.750895080566406e+02 
1.683658599853516e+02 
1.838592834472656e+02 
1.902572174072266e+02 
1.860442504882812e+02 
1.655687866210938e+02 
1.900882263183594e+02 
1.897856903076172e+02 
1.886943969726562e+02 
1.608332824707031e+02 
1.899285430908203e+02 
1.901224212646484e+02 
1.609276275634766e+02 
1.905763397216797e+02 
1.617972412109375e+02 
1.889880371093750e+02 
1.565022583007812e+02 
1.615138702392578e+02 
1.870802001953125e+02 
1.626667175292969e+02 
1.640713195800781e+02 
1.868645629882812e+02 
1.647277832031250e+02 
1.876280670166016e+02 
1.610386657714844e+02 
1.655873718261719e+02 
1.610793457031250e+02 
1.886803131103516e+02 
1.603206024169922e+02 
1.602339172363281e+02 
1.887422027587891e+02 
1.614842681884766e+02 
1.610746917724609e+02 
1.868977050781250e+02 
1.652643127441406e+02 
1.643339080810547e+02 
1.754121856689453e+02 
1.874218139648438e+02 
1.836865844726562e+02 
1.818399810791016e+02 
1.672145538330078e+02 
1.705674743652344e+02 
1.694588317871094e+02 
1.773240814208984e+02 
1.862064819335938e+02 
1.828195648193359e+02 
1.720653076171875e+02 
1.699744415283203e+02 
1.773240814208984e+02 
1.857872314453125e+02 
1.837815399169922e+02 
1.724075012207031e+02 
1.706569519042969e+02 
1.782723236083984e+02 
1.876579742431641e+02 
1.836238555908203e+02 
1.739279174804688e+02 
1.725720825195312e+02 
1.810873565673828e+02 
1.916214599609375e+02 
1.851201171875000e+02 
1.764579162597656e+02 
1.723901367187500e+02 
1.856841735839844e+02 
1.959037322998047e+02 
1.896191558837891e+02 
1.708281097412109e+02 
2.000198822021484e+02 
1.946172332763672e+02 
1.929951324462891e+02 
1.719145050048828e+02 
2.019882354736328e+02 
1.991736907958984e+02 
1.723899993896484e+02 
2.032945251464844e+02 
2.034463653564453e+02 
1.731005401611328e+02 
2.056954803466797e+02 
2.073109588623047e+02 
1.736710052490234e+02 
1.996639709472656e+02 
2.066667327880859e+02 
1.734147796630859e+02 
2.012881317138672e+02 
2.080545806884766e+02 
1.714622497558594e+02 
2.022805023193359e+02 
2.070023040771484e+02 
1.682381286621094e+02 
1.993234100341797e+02 
2.039335327148438e+02 
1.673632659912109e+02 
1.977397308349609e+02 
2.027580871582031e+02 
1.651593627929688e+02 
1.963176574707031e+02 
2.008436279296875e+02 
1.640611572265625e+02 
1.957517395019531e+02 
2.008494720458984e+02 
1.639324645996094e+02 
1.963623657226562e+02 
2.003348693847656e+02 
1.651388397216797e+02 
1.942110748291016e+02 
1.895634765625000e+02 
1.653078613281250e+02 
1.857250976562500e+02 
1.671599121093750e+02 
1.849440917968750e+02 
1.682480468750000e+02 
1.852409667968750e+02 
1.681958007812500e+02 
1.895417480468750e+02 
1.868520507812500e+02 
1.674711914062500e+02 
1.897185058593750e+02 
1.875241699218750e+02 
1.665651855468750e+02 
1.884150390625000e+02 
1.665944824218750e+02 
1.873310546875000e+02 
1.550174865722656e+02 
1.626296386718750e+02 
1.862407073974609e+02 
1.559912109375000e+02 
1.633221282958984e+02 
1.847648773193359e+02 
1.571948394775391e+02 
1.643781433105469e+02 
1.849414215087891e+02 
1.587710266113281e+02 
1.657200622558594e+02 
1.749648132324219e+02 
1.658812866210938e+02 
1.611250000000000e+02 
1.841679077148438e+02 
1.599874420166016e+02 
1.569899139404297e+02 
1.780891418457031e+02 
1.714248199462891e+02 
1.890121002197266e+02 
1.590532226562500e+02 
1.964512176513672e+02 
1.639809570312500e+02 
2.028958587646484e+02 
1.663585815429688e+02 
2.075328521728516e+02 
1.628261871337891e+02 
1.690430603027344e+02 
1.710674743652344e+02 
2.004338684082031e+02 
2.106094360351562e+02 
2.109132080078125e+02 
1.753711853027344e+02 
1.979424743652344e+02 
2.072824707031250e+02 
1.786491546630859e+02 
1.779142303466797e+02 
2.100174255371094e+02 
1.811012268066406e+02 
1.830888366699219e+02 
2.107604064941406e+02 
1.842475585937500e+02 
2.075180664062500e+02 
1.848049316406250e+02 
2.079609375000000e+02 
1.848369140625000e+02 
2.090817871093750e+02 
1.847490234375000e+02 
2.053685607910156e+02 
2.093811035156250e+02 
1.893498687744141e+02 
1.876218261718750e+02 
1.954170532226562e+02 
2.022580566406250e+02 
2.071992187500000e+02 
2.040137786865234e+02 
1.916727294921875e+02 
1.889895019531250e+02 
1.968485870361328e+02 
2.022815704345703e+02 
2.038245086669922e+02 
1.953341827392578e+02 
1.990301818847656e+02 
2.052512817382812e+02 
1.973672943115234e+02 
1.952076568603516e+02 
2.092214660644531e+02 
1.998741760253906e+02 
2.117665710449219e+02 
2.022683105468750e+02 
2.150363464355469e+02 
2.021062011718750e+02 
2.153725585937500e+02 
2.019909667968750e+02 
2.116513671875000e+02 
1.957622070312500e+02 
1.929899902343750e+02 
1.899687500000000e+02 
1.987533569335938e+02 
2.019929199218750e+02 
2.053382110595703e+02 
2.068750000000000e+02 
2.039189453125000e+02 
2.001984405517578e+02 
1.835247955322266e+02 
2.039214019775391e+02 
1.998903961181641e+02 
1.784294738769531e+02 
2.030765991210938e+02 
1.765687255859375e+02 
2.013422851562500e+02 
1.768415527343750e+02 
2.003718566894531e+02 
1.796000366210938e+02 
2.015623168945312e+02 
1.806474609375000e+02 
2.024785156250000e+02 
1.809897460937500e+02 
2.023850097656250e+02 
1.809018554687500e+02 
2.028754882812500e+02 
1.801536560058594e+02 
2.022294006347656e+02 
1.810899963378906e+02 
2.020843200683594e+02 
1.826164550781250e+02 
2.032657165527344e+02 
1.860826568603516e+02 
1.861535644531250e+02 
1.921516418457031e+02 
1.957005462646484e+02 
2.037216796875000e+02 
1.966719512939453e+02 
1.899349365234375e+02 
1.873544921875000e+02 
1.952274017333984e+02 
2.000806732177734e+02 
2.036450195312500e+02 
1.943004150390625e+02 
1.884658203125000e+02 
1.988737487792969e+02 
2.036076965332031e+02 
2.035400390625000e+02 
1.966325683593750e+02 
2.019929199218750e+02 
2.078581848144531e+02 
2.020661621093750e+02 
1.975002593994141e+02 
2.118419036865234e+02 
2.020844726562500e+02 
2.152976074218750e+02 
2.020659179687500e+02 
2.116784667968750e+02 
1.958759765625000e+02 
1.930495605468750e+02 
1.902060546875000e+02 
2.019929199218750e+02 
2.019929199218750e+02 
2.097636718750000e+02 
2.068999023437500e+02 
2.033715820312500e+02 
2.020678710937500e+02 
1.865778808593750e+02 
2.042917480468750e+02 
2.031140136718750e+02 
1.824045410156250e+02 
2.052102050781250e+02 
1.801333007812500e+02 
2.055656738281250e+02 
1.789475097656250e+02 
2.050034179687500e+02 
1.786108398437500e+02 
2.036110839843750e+02 
1.786755371093750e+02 
2.022995605468750e+02 
1.778925781250000e+02 
2.013164062500000e+02 
1.737748870849609e+02 
1.983749847412109e+02 
1.749528503417969e+02 
1.963669586181641e+02 
1.753977813720703e+02 
1.972537994384766e+02 
1.785898742675781e+02 
2.006590423583984e+02 
1.805476837158203e+02 
2.057316894531250e+02 
1.788521118164062e+02 
2.083717956542969e+02 
2.078302917480469e+02 
1.760629882812500e+02 
2.097042694091797e+02 
2.120450134277344e+02 
1.749548950195312e+02 
2.138342742919922e+02 
1.752836303710938e+02 
2.147002716064453e+02 
1.763064727783203e+02 
2.146847534179688e+02 
1.778660125732422e+02 
2.146335296630859e+02 
1.772413330078125e+02 
1.786901245117188e+02 
2.145065917968750e+02 
1.766013641357422e+02 
1.766406860351562e+02 
2.124710693359375e+02 
1.766218261718750e+02 
1.760575408935547e+02 
2.149132232666016e+02 
2.126833190917969e+02 
1.775010375976562e+02 
1.759351043701172e+02 
2.154103240966797e+02 
2.132517700195312e+02 
1.788181457519531e+02 
1.765353851318359e+02 
2.166505126953125e+02 
2.141463775634766e+02 
1.818172302246094e+02 
1.789744567871094e+02 
2.191534423828125e+02 
2.162453765869141e+02 
1.825523986816406e+02 
1.807318572998047e+02 
2.192736816406250e+02 
2.171660614013672e+02 
1.845369262695312e+02 
1.826958618164062e+02 
2.197123718261719e+02 
2.174109802246094e+02 
1.875019531250000e+02 
1.869385986328125e+02 
2.216822814941406e+02 
2.193869628906250e+02 
1.914359893798828e+02 
1.912490234375000e+02 
2.229935913085938e+02 
2.219635314941406e+02 
1.919915008544922e+02 
2.232618408203125e+02 
2.224831695556641e+02 
1.922655792236328e+02 
2.242584075927734e+02 
2.235598144531250e+02 
1.935007019042969e+02 
2.260458984375000e+02 
2.257035827636719e+02 
1.970376739501953e+02 
2.284726257324219e+02 
2.305087432861328e+02 
2.001640625000000e+02 
2.340783081054688e+02 
2.072744598388672e+02 
2.052727203369141e+02 
2.348488616943359e+02 
2.102609405517578e+02 
2.062767333984375e+02 
2.350894775390625e+02 
2.096327362060547e+02 
2.046439056396484e+02 
2.348515319824219e+02 
1.991992492675781e+02 
2.312542114257812e+02 
1.939711761474609e+02 
2.284281311035156e+02 
1.923146820068359e+02 
2.273904418945312e+02 
1.898485107421875e+02 
2.218855438232422e+02 
2.247981719970703e+02 
1.852021331787109e+02 
2.203030548095703e+02 
2.212518157958984e+02 
1.809981384277344e+02 
2.188860626220703e+02 
2.195049438476562e+02 
1.774746398925781e+02 
1.733868103027344e+02 
2.153105468750000e+02 
2.173439483642578e+02 
1.683640441894531e+02 
2.124248809814453e+02 
2.141587066650391e+02 
1.652861480712891e+02 
2.112277679443359e+02 
2.127511596679688e+02 
1.657436523437500e+02 
2.109704437255859e+02 
2.126711120605469e+02 
1.693024444580078e+02 
2.110181579589844e+02 
2.132624359130859e+02 
1.740487823486328e+02 
1.732859191894531e+02 
1.756965637207031e+02 
2.115113525390625e+02 
2.143840637207031e+02 
1.771468353271484e+02 
1.775327453613281e+02 
2.123469238281250e+02 
2.156164855957031e+02 
1.783177337646484e+02 
1.785670928955078e+02 
2.140984344482422e+02 
2.172898559570312e+02 
1.795393524169922e+02 
2.164930877685547e+02 
2.178719940185547e+02 
1.815361175537109e+02 
2.174984283447266e+02 
2.169591522216797e+02 
1.813124389648438e+02 
1.826553192138672e+02 
1.808973083496094e+02 
2.152408599853516e+02 
2.087116394042969e+02 
1.815297393798828e+02 
1.785470733642578e+02 
1.892813568115234e+02 
1.995276794433594e+02 
2.008975067138672e+02 
1.952509002685547e+02 
1.829001159667969e+02 
1.744985961914062e+02 
1.959133758544922e+02 
1.925868988037109e+02 
1.723831939697266e+02 
1.955888824462891e+02 
1.664164123535156e+02 
1.904409179687500e+02 
1.635191802978516e+02 
1.868250732421875e+02 
1.630981140136719e+02 
1.855477294921875e+02 
1.635308227539062e+02 
1.860199127197266e+02 
1.640710601806641e+02 
1.863189849853516e+02 
1.648751678466797e+02 
1.858365631103516e+02 
1.652915496826172e+02 
1.851886749267578e+02 
1.647118682861328e+02 
1.854309997558594e+02 
1.649144439697266e+02 
1.867679595947266e+02 
1.675304718017578e+02 
1.893493957519531e+02 
1.731124877929688e+02 
1.937138824462891e+02 
1.794617614746094e+02 
2.003999176025391e+02 
1.801650848388672e+02 
2.045875701904297e+02 
1.808204193115234e+02 
2.014918975830078e+02 
2.058869934082031e+02 
1.811047515869141e+02 
2.060677337646484e+02 
2.083365631103516e+02 
1.809764251708984e+02 
2.073027648925781e+02 
2.084576416015625e+02 
1.805567932128906e+02 
2.061331939697266e+02 
2.063782348632812e+02 
1.800067901611328e+02 
2.026882171630859e+02 
1.795262908935547e+02 
2.016008453369141e+02 
1.765602264404297e+02 
1.996235961914062e+02 
1.738084716796875e+02 
1.970338897705078e+02 
1.731948242187500e+02 
1.971511993408203e+02 
1.740792999267578e+02 
1.992750396728516e+02 
1.755232696533203e+02 
1.977677307128906e+02 
1.992190246582031e+02 
1.800532836914062e+02 
1.776262969970703e+02 
1.892813568115234e+02 
1.963294067382812e+02 
1.989412078857422e+02 
1.965841369628906e+02 
1.821248779296875e+02 
1.790366821289062e+02 
1.891699829101562e+02 
1.968635559082031e+02 
1.985464324951172e+02 
1.787468109130859e+02 
1.770950012207031e+02 
1.973878784179688e+02 
1.816493072509766e+02 
1.998950347900391e+02 
1.799835357666016e+02 
1.803731994628906e+02 
1.989470977783203e+02 
1.753649444580078e+02 
1.933224792480469e+02 
1.709589996337891e+02 
1.906687622070312e+02 
1.685717926025391e+02 
1.917236022949219e+02 
1.676697692871094e+02 
1.924130401611328e+02 
1.692921752929688e+02 
1.926726226806641e+02 
1.704321746826172e+02 
1.925027770996094e+02 
1.723702239990234e+02 
1.933520050048828e+02 
1.758126831054688e+02 
1.963372192382812e+02 
1.807603302001953e+02 
2.012055053710938e+02 
1.808083496093750e+02 
2.037446289062500e+02 
1.807299804687500e+02 
2.043195800781250e+02 
1.815986328125000e+02 
2.044125976562500e+02 
1.826083984375000e+02 
2.043154296875000e+02 
1.830693359375000e+02 
2.050690917968750e+02 
1.830156250000000e+02 
2.061787109375000e+02 
1.827358398437500e+02 
2.074857635498047e+02 
2.092736816406250e+02 
1.806602325439453e+02 
2.075549774169922e+02 
2.096455230712891e+02 
1.802491302490234e+02 
2.067713317871094e+02 
2.089105224609375e+02 
1.809431762695312e+02 
2.056124572753906e+02 
2.072969055175781e+02 
1.811996307373047e+02 
2.042160491943359e+02 
1.812024688720703e+02 
2.045020751953125e+02 
1.825271911621094e+02 
2.065838165283203e+02 
1.856063690185547e+02 
2.097889251708984e+02 
1.844076385498047e+02 
2.083333129882812e+02 
1.828684997558594e+02 
2.062694549560547e+02 
1.825399627685547e+02 
2.050412445068359e+02 
1.891963348388672e+02 
2.056095275878906e+02 
1.939617919921875e+02 
2.089341583251953e+02 
1.922206726074219e+02 
2.112252502441406e+02 
1.913366546630859e+02 
2.140131378173828e+02 
1.906701202392578e+02 
2.159315032958984e+02 
1.923650665283203e+02 
2.172819366455078e+02 
1.939162139892578e+02 
2.178217468261719e+02 
1.952164916992188e+02 
2.175215148925781e+02 
1.961073303222656e+02 
2.169298400878906e+02 
1.964405822753906e+02 
2.172018432617188e+02 
1.966441650390625e+02 
2.180416870117188e+02 
1.970341491699219e+02 
2.187584838867188e+02 
1.974276123046875e+02 
2.194315490722656e+02 
1.974669342041016e+02 
2.201711273193359e+02 
1.974695739746094e+02 
2.213514404296875e+02 
1.987248992919922e+02 
2.232589721679688e+02 
1.991062011718750e+02 
2.243654785156250e+02 
1.983930664062500e+02 
2.233642578125000e+02 
1.984091796875000e+02 
2.222197265625000e+02 
1.990288085937500e+02 
2.214990234375000e+02 
1.996411132812500e+02 
2.210397949218750e+02 
1.962328643798828e+02 
2.176948089599609e+02 
1.935889892578125e+02 
2.157324676513672e+02 
1.927145385742188e+02 
2.164313507080078e+02 
1.897534484863281e+02 
2.153173217773438e+02 
1.872014007568359e+02 
2.130393829345703e+02 
1.859622955322266e+02 
2.115268096923828e+02 
1.858717803955078e+02 
2.118242492675781e+02 
1.832864837646484e+02 
2.069321136474609e+02 
2.103421173095703e+02 
1.807030334472656e+02 
2.069229125976562e+02 
2.087883300781250e+02 
1.772056884765625e+02 
2.048899536132812e+02 
2.039430084228516e+02 
1.744284210205078e+02 
1.980263214111328e+02 
1.733884429931641e+02 
1.957762908935547e+02 
1.733956298828125e+02 
1.956857452392578e+02 
1.734724578857422e+02 
1.965822601318359e+02 
1.738826599121094e+02 
1.981473541259766e+02 
1.747562561035156e+02 
1.976460266113281e+02 
1.982106628417969e+02 
1.800969543457031e+02 
1.771467590332031e+02 
1.892816009521484e+02 
1.963521575927734e+02 
1.980622406005859e+02 
1.962382507324219e+02 
1.825958251953125e+02 
1.798106689453125e+02 
1.883887329101562e+02 
1.952174530029297e+02 
1.992152252197266e+02 
1.817152709960938e+02 
1.830047912597656e+02 
1.974958953857422e+02 
1.810096893310547e+02 
1.988537445068359e+02 
1.843729248046875e+02 
1.820393524169922e+02 
2.025304107666016e+02 
1.810938262939453e+02 
2.031546783447266e+02 
1.804222259521484e+02 
2.048153076171875e+02 
1.803591613769531e+02 
2.057241363525391e+02 
1.818830261230469e+02 
2.050071868896484e+02 
1.847830657958984e+02 
2.026857299804688e+02 
1.833929595947266e+02 
2.060952758789062e+02 
1.861035003662109e+02 
2.083393554687500e+02 
1.866645507812500e+02 
2.086835784912109e+02 
1.860802764892578e+02 
2.089911193847656e+02 
1.845506134033203e+02 
2.097027893066406e+02 
1.841950225830078e+02 
2.102521972656250e+02 
1.842843780517578e+02 
2.091274261474609e+02 
1.856524963378906e+02 
2.091145019531250e+02 
1.878840179443359e+02 
2.108665924072266e+02 
1.901480865478516e+02 
2.129596557617188e+02 
1.933059997558594e+02 
2.116924285888672e+02 
1.951606292724609e+02 
2.080906524658203e+02 
1.959435577392578e+02 
1.947989501953125e+02 
1.933671875000000e+02 
1.999799346923828e+02 
1.995115661621094e+02 
2.063634185791016e+02 
2.039476470947266e+02 
2.038040771484375e+02 
1.953694305419922e+02 
1.958694305419922e+02 
1.917589569091797e+02 
2.012609405517578e+02 
2.051089782714844e+02 
2.063813476562500e+02 
1.889301910400391e+02 
2.077170257568359e+02 
2.053362274169922e+02 
1.884747314453125e+02 
2.102287139892578e+02 
1.907960510253906e+02 
2.139105834960938e+02 
1.917904510498047e+02 
2.157066192626953e+02 
1.970915222167969e+02 
2.164533843994141e+02 
1.963806152343750e+02 
2.169504394531250e+02 
1.946037597656250e+02 
1.922651367187500e+02 
1.904484863281250e+02 
2.138537597656250e+02 
1.941589355468750e+02 
1.885170898437500e+02 
2.019929199218750e+02 
2.121699218750000e+02 
2.087590332031250e+02 
2.055988769531250e+02 
1.974060058593750e+02 
1.943056640625000e+02 
1.874758300781250e+02 
2.019929199218750e+02 
2.106098632812500e+02 
2.041694335937500e+02 
1.940952148437500e+02 
1.870650939941406e+02 
2.019929199218750e+02 
2.103975067138672e+02 
2.035701141357422e+02 
1.941661071777344e+02 
1.874111328125000e+02 
2.028258666992188e+02 
2.110734100341797e+02 
2.033975372314453e+02 
1.957933044433594e+02 
1.895166931152344e+02 
2.029297790527344e+02 
2.101380462646484e+02 
2.048538208007812e+02 
1.949725189208984e+02 
1.883433074951172e+02 
2.022014923095703e+02 
2.099833374023438e+02 
2.046731262207031e+02 
1.947597503662109e+02 
1.880893707275391e+02 
2.020972290039062e+02 
2.082671203613281e+02 
2.045017395019531e+02 
1.943116912841797e+02 
1.876404876708984e+02 
2.019929199218750e+02 
2.067644958496094e+02 
2.035612182617188e+02 
1.943378906250000e+02 
1.879508056640625e+02 
2.013659057617188e+02 
2.067004547119141e+02 
2.035361480712891e+02 
1.944101562500000e+02 
1.881376800537109e+02 
2.013659057617188e+02 
2.068326873779297e+02 
2.037505493164062e+02 
1.944440917968750e+02 
1.881526184082031e+02 
2.013659057617188e+02 
2.068962707519531e+02 
2.039818115234375e+02 
1.944038085937500e+02 
1.879347534179688e+02 
2.013659057617188e+02 
2.068634033203125e+02 
2.042551116943359e+02 
1.941994628906250e+02 
1.873780822753906e+02 
2.013659057617188e+02 
2.069431610107422e+02 
2.046677703857422e+02 
1.937577362060547e+02 
1.868476715087891e+02 
2.013659057617188e+02 
2.083285522460938e+02 
2.060842437744141e+02 
1.858526916503906e+02 
2.098587951660156e+02 
2.095098876953125e+02 
2.088013916015625e+02 
1.839560546875000e+02 
2.078372039794922e+02 
1.834332885742188e+02 
2.064048156738281e+02 
1.831273803710938e+02 
2.059902954101562e+02 
1.836562805175781e+02 
2.068482666015625e+02 
1.843950805664062e+02 
2.090379943847656e+02 
1.840879211425781e+02 
2.085675811767578e+02 
1.841831665039062e+02 
2.083308868408203e+02 
1.853776092529297e+02 
2.086827697753906e+02 
1.883686981201172e+02 
2.103426208496094e+02 
1.896598052978516e+02 
2.107618103027344e+02 
1.909149017333984e+02 
2.106443023681641e+02 
1.939333801269531e+02 
2.124282073974609e+02 
1.883280487060547e+02 
2.040091857910156e+02 
1.806444396972656e+02 
1.964990844726562e+02 
1.744447631835938e+02 
1.908942108154297e+02 
1.697411956787109e+02 
1.872205963134766e+02 
1.666102600097656e+02 
1.854439697265625e+02 
1.652261657714844e+02 
1.854169158935547e+02 
1.648816223144531e+02 
1.860064849853516e+02 
1.645830535888672e+02 
1.860939025878906e+02 
1.653650207519531e+02 
1.863850555419922e+02 
1.683837432861328e+02 
1.882110595703125e+02 
1.674214477539062e+02 
1.854502868652344e+02 
1.661896362304688e+02 
1.845572662353516e+02 
1.613211669921875e+02 
1.811523590087891e+02 
1.575802307128906e+02 
1.575455627441406e+02 
1.538576507568359e+02 
1.778006744384766e+02 
1.570003051757812e+02 
1.521512603759766e+02 
1.655216979980469e+02 
1.756061706542969e+02 
1.736428527832031e+02 
1.705973205566406e+02 
1.600295867919922e+02 
1.575508270263672e+02 
1.516979217529297e+02 
1.655216979980469e+02 
1.737521209716797e+02 
1.691137542724609e+02 
1.576388702392578e+02 
1.519772644042969e+02 
1.655216979980469e+02 
1.732402648925781e+02 
1.682962341308594e+02 
1.576851959228516e+02 
1.521170501708984e+02 
1.655216979980469e+02 
1.734725646972656e+02 
1.681414947509766e+02 
1.572137298583984e+02 
1.512357482910156e+02 
1.655216979980469e+02 
1.754131164550781e+02 
1.695220947265625e+02 
1.502273559570312e+02 
1.784566802978516e+02 
1.745039215087891e+02 
1.726568756103516e+02 
1.518813934326172e+02 
1.816650390625000e+02 
1.785713500976562e+02 
1.569241333007812e+02 
1.860501403808594e+02 
1.826595153808594e+02 
1.631608581542969e+02 
1.914301605224609e+02 
1.863425292968750e+02 
1.761627960205078e+02 
1.725167999267578e+02 
1.865900115966797e+02 
1.951002197265625e+02 
1.895781860351562e+02 
1.909673156738281e+02 
1.801022491455078e+02 
1.769729614257812e+02 
1.897452850341797e+02 
1.962300262451172e+02 
1.918946990966797e+02 
1.835990905761719e+02 
1.799965515136719e+02 
1.900918579101562e+02 
1.968117828369141e+02 
1.952413940429688e+02 
1.843027191162109e+02 
1.808850555419922e+02 
1.912958679199219e+02 
1.984973754882812e+02 
1.959089050292969e+02 
1.859733581542969e+02 
1.828577880859375e+02 
1.934673767089844e+02 
1.995097045898438e+02 
1.982413177490234e+02 
1.883746795654297e+02 
1.856591644287109e+02 
1.944813385009766e+02 
1.981598968505859e+02 
2.035360870361328e+02 
1.847089843750000e+02 
2.055526580810547e+02 
1.993818054199219e+02 
1.829270019531250e+02 
2.085130615234375e+02 
2.104783782958984e+02 
2.134304504394531e+02 
1.837461700439453e+02 
2.121066894531250e+02 
2.168791961669922e+02 
1.874182739257812e+02 
2.147245483398438e+02 
2.195271301269531e+02 
1.867183227539062e+02 
1.923647918701172e+02 
1.945255889892578e+02 
2.222741088867188e+02 
1.913283081054688e+02 
1.985411376953125e+02 
2.249194488525391e+02 
1.916529388427734e+02 
2.029297790527344e+02 
2.111878814697266e+02 
2.011391448974609e+02 
1.977007598876953e+02 
2.227138061523438e+02 
1.924195404052734e+02 
2.020972290039062e+02 
2.118399353027344e+02 
2.006544799804688e+02 
2.216628570556641e+02 
1.926972656250000e+02 
2.019929199218750e+02 
2.118173828125000e+02 
1.989665222167969e+02 
2.202300872802734e+02 
1.938188476562500e+02 
2.019929199218750e+02 
2.122670898437500e+02 
1.965943298339844e+02 
2.171181945800781e+02 
1.906582336425781e+02 
1.834023437500000e+02 
2.129023437500000e+02 
2.088110351562500e+02 
2.144147949218750e+02 
1.827526855468750e+02 
2.139992675781250e+02 
2.148723144531250e+02 
1.830717773437500e+02 
2.162653808593750e+02 
1.836779785156250e+02 
2.175866699218750e+02 
1.828397369384766e+02 
2.149013824462891e+02 
1.770108947753906e+02 
2.101750183105469e+02 
1.728410491943359e+02 
2.076515655517578e+02 
1.720037078857422e+02 
1.711289367675781e+02 
1.712126464843750e+02 
2.115916900634766e+02 
2.091550445556641e+02 
2.101232452392578e+02 
1.727538146972656e+02 
1.720822601318359e+02 
2.122816467285156e+02 
2.104647674560547e+02 
1.742200775146484e+02 
1.734977874755859e+02 
2.125457611083984e+02 
2.114085693359375e+02 
1.754313354492188e+02 
1.745120697021484e+02 
2.126360931396484e+02 
2.120869293212891e+02 
1.762251892089844e+02 
1.750907440185547e+02 
2.129323120117188e+02 
2.127665100097656e+02 
1.766933746337891e+02 
1.754745330810547e+02 
2.137388000488281e+02 
2.136633148193359e+02 
1.769584960937500e+02 
1.762419433593750e+02 
2.147371215820312e+02 
2.147444458007812e+02 
1.785952911376953e+02 
2.147849578857422e+02 
1.801819458007812e+02 
2.130799407958984e+02 
1.820165252685547e+02 
2.077807159423828e+02 
2.022958679199219e+02 
1.832355804443359e+02 
1.978087921142578e+02 
1.795905609130859e+02 
1.765256195068359e+02 
1.744535980224609e+02 
1.865900115966797e+02 
1.847806701660156e+02 
1.965465545654297e+02 
1.917342071533203e+02 
1.869225311279297e+02 
1.839760742187500e+02 
1.735865020751953e+02 
1.951111602783203e+02 
1.905474853515625e+02 
1.910859527587891e+02 
1.750044097900391e+02 
1.936847686767578e+02 
1.728301544189453e+02 
1.930677337646484e+02 
1.718322296142578e+02 
1.932640686035156e+02 
1.711110229492188e+02 
1.937094573974609e+02 
1.710723114013672e+02 
1.934071807861328e+02 
1.708124542236328e+02 
1.914823760986328e+02 
1.689141082763672e+02 
1.879959259033203e+02 
1.687247924804688e+02 
1.864326324462891e+02 
1.687764282226562e+02 
1.863750762939453e+02 
1.680878143310547e+02 
1.868455505371094e+02 
1.667123413085938e+02 
1.880946502685547e+02 
1.654612731933594e+02 
1.894664306640625e+02 
1.652828063964844e+02 
1.899258422851562e+02 
1.907622680664062e+02 
1.662996826171875e+02 
1.906194915771484e+02 
1.917499084472656e+02 
1.679003906250000e+02 
1.877720947265625e+02 
1.902179870605469e+02 
1.677173614501953e+02 
1.850133209228516e+02 
1.881694030761719e+02 
1.668228607177734e+02 
1.668923645019531e+02 
1.773240814208984e+02 
1.824564666748047e+02 
1.860745239257812e+02 
1.831192474365234e+02 
1.696892089843750e+02 
1.672499694824219e+02 
1.773240814208984e+02 
1.840943298339844e+02 
1.848421630859375e+02 
1.642529907226562e+02 
1.863821563720703e+02 
1.869873809814453e+02 
1.839172515869141e+02 
1.632349243164062e+02 
1.869317474365234e+02 
1.870558471679688e+02 
1.639829864501953e+02 
1.860120239257812e+02 
1.856655426025391e+02 
1.672440490722656e+02 
1.848977203369141e+02 
1.719136047363281e+02 
1.878377532958984e+02 
1.722644958496094e+02 
1.887615356445312e+02 
1.735667114257812e+02 
1.888276062011719e+02 
1.730756683349609e+02 
1.904868621826172e+02 
1.718916931152344e+02 
1.914443206787109e+02 
1.718268585205078e+02 
1.948552703857422e+02 
1.743519134521484e+02 
2.019770660400391e+02 
1.762770538330078e+02 
2.066310882568359e+02 
1.769518432617188e+02 
2.098479309082031e+02 
2.125002899169922e+02 
1.777319488525391e+02 
2.142686309814453e+02 
1.780755157470703e+02 
2.154730224609375e+02 
1.753482208251953e+02 
2.130977783203125e+02 
1.727305908203125e+02 
2.103025970458984e+02 
1.711072540283203e+02 
2.085283050537109e+02 
1.685111389160156e+02 
2.067901763916016e+02 
1.681080169677734e+02 
2.068793029785156e+02 
1.675628814697266e+02 
2.065287475585938e+02 
1.706831359863281e+02 
1.946092071533203e+02 
2.018367156982422e+02 
1.710437774658203e+02 
1.750867156982422e+02 
1.838592834472656e+02 
1.929479064941406e+02 
1.778206634521484e+02 
1.892318878173828e+02 
2.009046936035156e+02 
1.746142578125000e+02 
1.838592834472656e+02 
1.928602905273438e+02 
1.794651184082031e+02 
1.986917266845703e+02 
1.754298248291016e+02 
1.838592834472656e+02 
1.917613220214844e+02 
1.829605255126953e+02 
1.951598968505859e+02 
1.753872985839844e+02 
1.838592834472656e+02 
1.906040496826172e+02 
1.842296600341797e+02 
1.935999145507812e+02 
1.750246429443359e+02 
1.838592834472656e+02 
1.899485778808594e+02 
1.844497375488281e+02 
1.927120666503906e+02 
1.746147003173828e+02 
1.838592834472656e+02 
1.898980560302734e+02 
1.843275756835938e+02 
1.932992401123047e+02 
1.736201171875000e+02 
1.838592834472656e+02 
1.907067565917969e+02 
1.833372955322266e+02 
1.964147186279297e+02 
1.725783996582031e+02 
1.838592834472656e+02 
1.919056854248047e+02 
1.817917327880859e+02 
1.983624572753906e+02 
1.730802001953125e+02 
1.847739868164062e+02 
1.939259490966797e+02 
1.820012817382812e+02 
2.014740447998047e+02 
1.743323974609375e+02 
1.865900421142578e+02 
1.971436309814453e+02 
1.857905273437500e+02 
2.055327148437500e+02 
1.769464263916016e+02 
1.892813720703125e+02 
2.001947631835938e+02 
1.874014739990234e+02 
2.112382049560547e+02 
1.660035095214844e+02 
1.837674102783203e+02 
1.778222808837891e+02 
2.023508300781250e+02 
1.932807159423828e+02 
2.135911407470703e+02 
1.690877380371094e+02 
1.825283355712891e+02 
2.076470184326172e+02 
2.186497955322266e+02 
1.730671844482422e+02 
1.787690429687500e+02 
2.125602111816406e+02 
2.224154510498047e+02 
1.733947143554688e+02 
1.793875427246094e+02 
2.162447967529297e+02 
2.219991760253906e+02 
1.779555206298828e+02 
1.790028991699219e+02 
1.827130432128906e+02 
2.173556518554688e+02 
2.238942413330078e+02 
2.252090759277344e+02 
1.803726196289062e+02 
1.834480133056641e+02 
2.174721679687500e+02 
2.243069610595703e+02 
1.817537536621094e+02 
1.831172943115234e+02 
2.175841827392578e+02 
2.224898376464844e+02 
1.821841583251953e+02 
2.174852142333984e+02 
2.190534973144531e+02 
1.821499938964844e+02 
2.146645812988281e+02 
2.106975402832031e+02 
1.805551757812500e+02 
2.110249023437500e+02 
1.818774414062500e+02 
2.114609375000000e+02 
1.818056640625000e+02 
2.112888183593750e+02 
1.824956054687500e+02 
2.096447753906250e+02 
1.833056640625000e+02 
2.064289550781250e+02 
1.934978027343750e+02 
1.871132812500000e+02 
2.011074371337891e+02 
2.059814910888672e+02 
2.046960449218750e+02 
2.042175292968750e+02 
1.941025390625000e+02 
1.878110351562500e+02 
2.019929199218750e+02 
2.098534240722656e+02 
2.032915039062500e+02 
1.942426757812500e+02 
1.878270416259766e+02 
2.019929199218750e+02 
2.098496093750000e+02 
2.032999572753906e+02 
1.940409698486328e+02 
1.871731872558594e+02 
2.019929199218750e+02 
2.085251464843750e+02 
2.036518096923828e+02 
1.936230468750000e+02 
1.862950286865234e+02 
2.019929199218750e+02 
2.066689453125000e+02 
2.039685974121094e+02 
1.848334960937500e+02 
2.047558135986328e+02 
2.036113281250000e+02 
1.817375488281250e+02 
2.044802703857422e+02 
1.804548339843750e+02 
2.029914855957031e+02 
1.805861816406250e+02 
2.001276855468750e+02 
1.813173828125000e+02 
2.000388183593750e+02 
1.815483398437500e+02 
1.983093261718750e+02 
1.816794433593750e+02 
1.976745605468750e+02 
1.814399414062500e+02 
1.977641601562500e+02 
1.798359375000000e+02 
1.981682128906250e+02 
1.778320312500000e+02 
2.021308593750000e+02 
1.799050292968750e+02 
2.023754882812500e+02 
1.812824707031250e+02 
2.024978637695312e+02 
1.826345214843750e+02 
2.033730010986328e+02 
1.833164062500000e+02 
2.042387695312500e+02 
1.835754394531250e+02 
2.043339843750000e+02 
1.928269042968750e+02 
1.864536132812500e+02 
2.019929199218750e+02 
2.089226074218750e+02 
2.038237304687500e+02 
2.035866699218750e+02 
1.934362792968750e+02 
1.869794921875000e+02 
2.019929199218750e+02 
2.083505859375000e+02 
2.032680664062500e+02 
1.935014648437500e+02 
1.866340332031250e+02 
2.019929199218750e+02 
2.066491699218750e+02 
2.033146972656250e+02 
1.850407714843750e+02 
2.040708007812500e+02 
2.032551269531250e+02 
1.812082519531250e+02 
2.046206054687500e+02 
1.790134277343750e+02 
2.045336914062500e+02 
1.784326171875000e+02 
2.039511718750000e+02 
1.780026855468750e+02 
2.025778808593750e+02 
1.781469726562500e+02 
1.997648925781250e+02 
1.796970214843750e+02 
1.993894042968750e+02 
1.777636718750000e+02 
1.977568359375000e+02 
1.751159667968750e+02 
1.735007324218750e+02 
1.711687011718750e+02 
1.970832519531250e+02 
1.734272460937500e+02 
1.701247558593750e+02 
1.967229003906250e+02 
1.761208496093750e+02 
1.804846191406250e+02 
1.966286621093750e+02 
1.821657714843750e+02 
1.975107421875000e+02 
1.825939941406250e+02 
2.051376953125000e+02 
1.826796875000000e+02 
2.090842590332031e+02 
2.099697418212891e+02 
2.106263427734375e+02 
1.800262756347656e+02 
2.117172851562500e+02 
1.792369537353516e+02 
2.125895690917969e+02 
1.796213989257812e+02 
2.131056060791016e+02 
1.805208587646484e+02 
2.129824829101562e+02 
1.815451965332031e+02 
2.128852233886719e+02 
1.794670257568359e+02 
2.115445861816406e+02 
1.770859069824219e+02 
2.093604431152344e+02 
1.748501434326172e+02 
2.087951354980469e+02 
1.735753784179688e+02 
2.089561767578125e+02 
1.729166259765625e+02 
2.093500213623047e+02 
1.748727111816406e+02 
2.110737915039062e+02 
1.777199707031250e+02 
2.129147796630859e+02 
1.797422180175781e+02 
2.130937652587891e+02 
1.826411437988281e+02 
2.151670989990234e+02 
1.927664337158203e+02 
1.871516113281250e+02 
2.188774414062500e+02 
1.930132904052734e+02 
1.866130371093750e+02 
2.190683593750000e+02 
1.930801391601562e+02 
1.858730468750000e+02 
2.193979492187500e+02 
1.934692382812500e+02 
1.853588867187500e+02 
2.191905670166016e+02 
1.937983398437500e+02 
1.854011230468750e+02 
2.308723602294922e+02 
2.239560546875000e+02 
1.952194366455078e+02 
1.865117797851562e+02 
2.324745635986328e+02 
2.249145202636719e+02 
1.970371704101562e+02 
1.873878173828125e+02 
2.331642456054688e+02 
2.259921112060547e+02 
1.972173919677734e+02 
1.864609375000000e+02 
2.331486358642578e+02 
2.263068389892578e+02 
1.962256011962891e+02 
1.899561004638672e+02 
2.321425170898438e+02 
2.248538818359375e+02 
1.957456054687500e+02 
1.884295806884766e+02 
2.314255371093750e+02 
2.240415802001953e+02 
1.944885253906250e+02 
1.865375976562500e+02 
2.287220611572266e+02 
2.237075195312500e+02 
1.933923645019531e+02 
1.880778808593750e+02 
2.269143066406250e+02 
2.231062011718750e+02 
1.889317932128906e+02 
1.848400878906250e+02 
2.235299682617188e+02 
2.208209686279297e+02 
1.831626892089844e+02 
1.806074371337891e+02 
2.200097503662109e+02 
2.175068817138672e+02 
1.774035949707031e+02 
1.766418457031250e+02 
2.181460876464844e+02 
2.157171630859375e+02 
1.716657409667969e+02 
1.745532989501953e+02 
1.680435638427734e+02 
2.161306762695312e+02 
2.129709014892578e+02 
1.650426788330078e+02 
1.644664306640625e+02 
2.128756713867188e+02 
2.098958282470703e+02 
1.628734283447266e+02 
1.626678314208984e+02 
2.116828765869141e+02 
2.093972625732422e+02 
1.641545257568359e+02 
1.644938201904297e+02 
2.123623962402344e+02 
2.117242431640625e+02 
1.679710388183594e+02 
1.670247497558594e+02 
2.142638397216797e+02 
2.152299041748047e+02 
1.704659271240234e+02 
1.734705047607422e+02 
1.745678710937500e+02 
2.165349884033203e+02 
2.176543884277344e+02 
1.771176300048828e+02 
1.789307250976562e+02 
2.180859527587891e+02 
2.190133819580078e+02 
1.790065917968750e+02 
1.802781982421875e+02 
2.182000732421875e+02 
2.180276641845703e+02 
1.801170806884766e+02 
1.807337493896484e+02 
2.169772949218750e+02 
2.152776336669922e+02 
1.811414489746094e+02 
1.816950988769531e+02 
2.144291229248047e+02 
2.132943572998047e+02 
1.825231933593750e+02 
2.099396514892578e+02 
2.101686096191406e+02 
2.048872985839844e+02 
1.800204162597656e+02 
1.976770782470703e+02 
1.794655456542969e+02 
1.957712249755859e+02 
1.725970611572266e+02 
1.909296569824219e+02 
1.680128326416016e+02 
1.854575347900391e+02 
1.659770202636719e+02 
1.825667419433594e+02 
1.659809112548828e+02 
1.820846252441406e+02 
1.662954254150391e+02 
1.824640655517578e+02 
1.665972290039062e+02 
1.826373443603516e+02 
1.665511779785156e+02 
1.827091217041016e+02 
1.647880859375000e+02 
1.834952545166016e+02 
1.620847778320312e+02 
1.862445831298828e+02 
1.615729522705078e+02 
1.881236572265625e+02 
1.647553863525391e+02 
1.912033233642578e+02 
1.731880340576172e+02 
1.957729797363281e+02 
1.805955963134766e+02 
2.019076843261719e+02 
1.817177734375000e+02 
2.035105895996094e+02 
1.823041992187500e+02 
2.045693359375000e+02 
1.823073730468750e+02 
2.049985351562500e+02 
1.820346679687500e+02 
2.047204589843750e+02 
1.816879882812500e+02 
2.039169921875000e+02 
1.813837890625000e+02 
2.029960937500000e+02 
1.811799316406250e+02 
2.024125976562500e+02 
1.788515014648438e+02 
2.015618743896484e+02 
1.768922271728516e+02 
2.001948394775391e+02 
1.767201538085938e+02 
2.012865295410156e+02 
1.775957336425781e+02 
2.027977752685547e+02 
1.787746276855469e+02 
2.035423431396484e+02 
1.798845977783203e+02 
2.043846282958984e+02 
1.783973541259766e+02 
2.041334381103516e+02 
1.767573699951172e+02 
1.980197448730469e+02 
2.004016571044922e+02 
1.803120117187500e+02 
1.773576965332031e+02 
1.892813568115234e+02 
1.949007415771484e+02 
1.982240447998047e+02 
1.963034210205078e+02 
1.823687133789062e+02 
1.787041168212891e+02 
1.856843872070312e+02 
1.888111572265625e+02 
1.971168823242188e+02 
1.774023132324219e+02 
1.751495666503906e+02 
1.810874938964844e+02 
1.878230133056641e+02 
1.934496612548828e+02 
1.720134735107422e+02 
1.729500885009766e+02 
1.896069183349609e+02 
1.730299530029297e+02 
1.916758880615234e+02 
1.735562133789062e+02 
1.739215698242188e+02 
1.923332977294922e+02 
1.757658538818359e+02 
1.921056976318359e+02 
1.766985321044922e+02 
1.919612121582031e+02 
1.789459381103516e+02 
1.934236145019531e+02 
1.818913574218750e+02 
1.968652343750000e+02 
1.814470214843750e+02 
1.985280761718750e+02 
1.798256835937500e+02 
1.985324707031250e+02 
1.779748535156250e+02 
2.022331542968750e+02 
1.799997558593750e+02 
2.022084960937500e+02 
1.809360351562500e+02 
2.022465820312500e+02 
1.815664062500000e+02 
2.027201232910156e+02 
1.816667480468750e+02 
2.038584899902344e+02 
1.815390625000000e+02 
2.057283935546875e+02 
1.814565429687500e+02 
2.069583435058594e+02 
1.823077697753906e+02 
2.074953002929688e+02 
1.833408966064453e+02 
2.082244567871094e+02 
1.851232452392578e+02 
2.097841491699219e+02 
1.858853149414062e+02 
2.099044647216797e+02 
1.886754455566406e+02 
2.112670135498047e+02 
1.932210540771484e+02 
2.131923522949219e+02 
1.941064758300781e+02 
2.102064514160156e+02 
1.905584259033203e+02 
2.081738281250000e+02 
1.859553222656250e+02 
1.916424865722656e+02 
1.889427795410156e+02 
2.070805664062500e+02 
1.895409240722656e+02 
1.883559875488281e+02 
1.971352691650391e+02 
2.048436737060547e+02 
2.070539855957031e+02 
2.057040710449219e+02 
1.875788116455078e+02 
1.938636322021484e+02 
1.879880981445312e+02 
2.013661956787109e+02 
2.075254821777344e+02 
2.050963134765625e+02 
1.937712402343750e+02 
1.877891387939453e+02 
2.013659057617188e+02 
2.079653625488281e+02 
2.069815979003906e+02 
1.917729797363281e+02 
1.888760681152344e+02 
2.103523254394531e+02 
1.935638885498047e+02 
2.142167663574219e+02 
1.945129852294922e+02 
1.974178466796875e+02 
2.158924865722656e+02 
1.996100311279297e+02 
2.163948669433594e+02 
2.006746826171875e+02 
2.166019897460938e+02 
2.011405792236328e+02 
2.168731231689453e+02 
2.005332641601562e+02 
2.166105041503906e+02 
2.000566406250000e+02 
2.201639251708984e+02 
1.998239746093750e+02 
2.208811035156250e+02 
1.997421875000000e+02 
2.210446777343750e+02 
1.997797851562500e+02 
2.214140625000000e+02 
1.997885742187500e+02 
2.226940917968750e+02 
1.996320800781250e+02 
2.239272460937500e+02 
1.991933593750000e+02 
2.239318847656250e+02 
1.985346679687500e+02 
2.231032714843750e+02 
1.982543945312500e+02 
2.213818359375000e+02 
1.991166992187500e+02 
2.186401367187500e+02 
2.003320312500000e+02 
2.185864257812500e+02 
2.004895019531250e+02 
2.169548339843750e+02 
2.000786132812500e+02 
2.161601562500000e+02 
1.982370605468750e+02 
2.159504394531250e+02 
1.960590820312500e+02 
2.178983764648438e+02 
1.909450378417969e+02 
2.155809631347656e+02 
1.896816253662109e+02 
2.130771484375000e+02 
1.887890014648438e+02 
2.118028564453125e+02 
1.875148162841797e+02 
2.109856109619141e+02 
1.852026062011719e+02 
2.092200775146484e+02 
1.844893798828125e+02 
2.083282928466797e+02 
1.800476074218750e+02 
2.034331054687500e+02 
1.774312286376953e+02 
1.997759246826172e+02 
1.767574005126953e+02 
1.984824676513672e+02 
1.767173614501953e+02 
1.987276153564453e+02 
1.767171020507812e+02 
1.994953765869141e+02 
1.765841064453125e+02 
2.004029693603516e+02 
1.767278747558594e+02 
2.013891906738281e+02 
1.782189941406250e+02 
2.027741546630859e+02 
1.807918243408203e+02 
2.048880157470703e+02 
1.832118988037109e+02 
2.027021331787109e+02 
2.057813110351562e+02 
1.874446105957031e+02 
1.851530609130859e+02 
1.961262512207031e+02 
2.031832580566406e+02 
2.077755584716797e+02 
2.043919982910156e+02 
1.851445007324219e+02 
1.856126403808594e+02 
2.058757324218750e+02 
1.867474975585938e+02 
2.070172729492188e+02 
1.843259582519531e+02 
1.853841705322266e+02 
2.096808166503906e+02 
1.843189086914062e+02 
1.855531158447266e+02 
2.105435791015625e+02 
1.855171356201172e+02 
1.864728240966797e+02 
2.095898284912109e+02 
1.874844818115234e+02 
1.852305297851562e+02 
1.928114624023438e+02 
2.015959777832031e+02 
2.058340454101562e+02 
2.007280273437500e+02 
1.867548980712891e+02 
1.860882720947266e+02 
1.979140167236328e+02 
1.844197387695312e+02 
1.860097656250000e+02 
2.059252319335938e+02 
1.888758850097656e+02 
2.087143707275391e+02 
1.883679656982422e+02 
2.101781158447266e+02 
1.865037078857422e+02 
2.106865234375000e+02 
1.839014739990234e+02 
2.108330230712891e+02 
1.852373962402344e+02 
2.106596679687500e+02 
1.918355712890625e+02 
2.117528991699219e+02 
1.929218292236328e+02 
2.115873260498047e+02 
1.922896118164062e+02 
2.116676025390625e+02 
1.905136108398438e+02 
1.924738464355469e+02 
1.913282775878906e+02 
2.118635711669922e+02 
1.940614471435547e+02 
1.926409606933594e+02 
2.013661193847656e+02 
2.091817016601562e+02 
2.106075134277344e+02 
2.087078857421875e+02 
1.940331573486328e+02 
1.957138977050781e+02 
1.916110992431641e+02 
1.999499969482422e+02 
2.044376983642578e+02 
2.065867462158203e+02 
1.899405364990234e+02 
2.065536651611328e+02 
2.039329681396484e+02 
1.885527648925781e+02 
2.086136016845703e+02 
1.870389404296875e+02 
2.095970153808594e+02 
1.913624572753906e+02 
2.114667358398438e+02 
1.933825988769531e+02 
2.134996490478516e+02 
1.934692382812500e+02 
1.911804199218750e+02 
1.892702636718750e+02 
2.142604980468750e+02 
1.931176757812500e+02 
1.877004394531250e+02 
2.019929199218750e+02 
2.124052734375000e+02 
2.089123535156250e+02 
2.059799804687500e+02 
1.961030273437500e+02 
1.934899902343750e+02 
1.868139648437500e+02 
2.019929199218750e+02 
2.112448730468750e+02 
2.054533691406250e+02 
1.857109375000000e+02 
2.105087890625000e+02 
2.072583007812500e+02 
2.078464355468750e+02 
1.831726074218750e+02 
2.057746582031250e+02 
1.818439941406250e+02 
2.041840362548828e+02 
1.817440338134766e+02 
2.040326690673828e+02 
1.822126312255859e+02 
2.049047393798828e+02 
1.844522857666016e+02 
2.069776916503906e+02 
1.841166992187500e+02 
2.069145050048828e+02 
1.832374725341797e+02 
2.054972229003906e+02 
1.836225891113281e+02 
2.046885528564453e+02 
1.842508544921875e+02 
2.050267944335938e+02 
1.844640197753906e+02 
2.054791412353516e+02 
1.842297058105469e+02 
2.060393676757812e+02 
1.836532897949219e+02 
2.066125946044922e+02 
1.828710327148438e+02 
2.070892028808594e+02 
1.829135589599609e+02 
2.080509643554688e+02 
1.831597595214844e+02 
2.094194946289062e+02 
1.829615783691406e+02 
2.078612976074219e+02 
1.833936920166016e+02 
2.066676788330078e+02 
1.836001434326172e+02 
2.059235382080078e+02 
1.851371154785156e+02 
2.065691375732422e+02 
1.873240203857422e+02 
2.092597045898438e+02 
1.876775665283203e+02 
2.103462524414062e+02 
1.884604492187500e+02 
2.111915130615234e+02 
1.904184265136719e+02 
2.122980499267578e+02 
1.938545227050781e+02 
2.143799743652344e+02 
1.974307250976562e+02 
2.168614959716797e+02 
1.987976531982422e+02 
2.169285430908203e+02 
1.995899353027344e+02 
2.157638092041016e+02 
1.916155853271484e+02 
2.066226806640625e+02 
1.837193145751953e+02 
1.992519836425781e+02 
1.771107788085938e+02 
1.937525024414062e+02 
1.718966674804688e+02 
1.901113739013672e+02 
1.682679901123047e+02 
1.881688690185547e+02 
1.665565490722656e+02 
1.875789031982422e+02 
1.661663055419922e+02 
1.870959777832031e+02 
1.659221496582031e+02 
1.856841583251953e+02 
1.670704193115234e+02 
1.839028625488281e+02 
1.704290771484375e+02 
1.855481262207031e+02 
1.718982238769531e+02 
1.828943939208984e+02 
1.678021240234375e+02 
1.688880767822266e+02 
1.627642517089844e+02 
1.714014282226562e+02 
1.742791290283203e+02 
1.796590118408203e+02 
1.782636413574219e+02 
1.765788879394531e+02 
1.703363952636719e+02 
1.631659851074219e+02 
1.568152008056641e+02 
1.685497894287109e+02 
1.765470886230469e+02 
1.749913482666016e+02 
1.514789428710938e+02 
1.760292358398438e+02 
1.753446197509766e+02 
1.746568450927734e+02 
1.490900268554688e+02 
1.731070709228516e+02 
1.492859344482422e+02 
1.712549743652344e+02 
1.503815917968750e+02 
1.701379547119141e+02 
1.506509246826172e+02 
1.698717803955078e+02 
1.499915924072266e+02 
1.709046630859375e+02 
1.506441040039062e+02 
1.730673370361328e+02 
1.540102233886719e+02 
1.762658081054688e+02 
1.597430877685547e+02 
1.802747192382812e+02 
1.676043243408203e+02 
1.851751556396484e+02 
1.740521697998047e+02 
1.919831848144531e+02 
1.777086486816406e+02 
1.959100494384766e+02 
1.800589294433594e+02 
2.001412353515625e+02 
1.813322296142578e+02 
2.018329772949219e+02 
1.822027740478516e+02 
2.051816558837891e+02 
1.819502716064453e+02 
2.082781829833984e+02 
1.824032440185547e+02 
2.093156738281250e+02 
2.115832672119141e+02 
2.136721801757812e+02
[truncated: 2,014,963 more chars]
