# Supplementary material for: The molecular architecture of engulfment during Bacillus subtilis sporulation
Source: eLife. 2019 Jul 8;8:e45257. doi: 10.7554/eLife.45257 (PMC6684271; doi:10.7554/eLife.45257)
Supplement: Source code 1. [file elife-45257-code1.zip › Source_code_1/Distance_across_entire_surface/test/01_Test_flat_surface/b_flat_surface_20151022_L5T2_forespore_middle.m]

% this is a matlab file which can be loaded by
%      load "/data/Projects/KK_01_B.Subtilis/Analysis/00_Amira/PY79/Stage1/Surfaces/three20151022_L5T2_forespore_middle.m"

surface = struct('vertices', [2694.47 1673.03 14.5009; ...
2716.71 1672.82 9.78583; ...
2706.82 1684.45 10.0995; ...
2692.99 1691.15 14.5718; ...
2715.77 1691 9.93052; ...
2719.74 1692.92 14.0835; ...
2704.22 1703.54 10.2033; ...
2689.13 1709.42 14.96; ...
2713.76 1710.27 9.85832; ...
2719.17 1711.23 13.9759; ...
2698.19 1727.32 9.99494; ...
2682.8 1723.96 16.4021; ...
2713.04 1729.74 9.10921; ...
2719.11 1729.45 13.6951; ...
2690.92 1746.54 8.79405; ...
2681.66 1739.36 14.3817; ...
2681.02 1753.58 11.7655; ...
2702.59 1747.07 6.87496; ...
2713.68 1748.22 8.18968; ...
2719.38 1747.63 13.4761; ...
2690.34 1760.08 7.61313; ...
2676.53 1766.36 12.8221; ...
2702.81 1764.43 5.89562; ...
2713.79 1766.46 7.79325; ...
2719.81 1766.13 13.3952; ...
2688.43 1776.13 7.51849; ...
2673.34 1782.96 13.4439; ...
2702.25 1782.36 5.61293; ...
2714.03 1785.17 7.64147; ...
2720.58 1785.09 13.3887; ...
2687.16 1793.89 7.53562; ...
2671.98 1800.68 13.7659; ...
2702.28 1801.08 5.46009; ...
2714.81 1804.24 7.61845; ...
2721.57 1804.16 13.5416; ...
2687.18 1812.51 7.39611; ...
2672.2 1819.14 13.6197; ...
2703.14 1820.08 5.40753; ...
2715.92 1823 7.92437; ...
2722.25 1822.45 14.1079; ...
2688.13 1831.44 7.21586; ...
2673.19 1837.9 13.2051; ...
2704.4 1838.91 5.79854; ...
2716.86 1840.31 8.96099; ...
2721.77 1838.5 15.2946; ...
2689.14 1850.41 7.30462; ...
2673.91 1856.64 12.8022; ...
2705.6 1858.29 7.27161; ...
2717.4 1852.39 11.1183; ...
2718.86 1851.23 16.7944; ...
2688.58 1869.38 7.48147; ...
2673.88 1875.1 12.5289; ...
2700.58 1878.69 7.53175; ...
2711.74 1867.01 13.1398; ...
2705.82 1885.19 11.1243; ...
2686.9 1887.73 7.53658; ...
2673.6 1893.25 12.3976; ...
2697.57 1896.06 7.62065; ...
2703.61 1899.15 12.6207; ...
2685.89 1905.39 7.65344; ...
2673.72 1911.39 12.3132; ...
2696.24 1912.92 8.09411; ...
2701.97 1916.47 13.1774; ...
2685.83 1923.3 7.74407; ...
2674.34 1929.87 12.1135; ...
2695.99 1930.75 8.31745; ...
2701.49 1934.37 13.2606; ...
2686.45 1941.77 7.71192; ...
2675.15 1948.67 11.8098; ...
2696.39 1948.93 8.47235; ...
2701.4 1951.79 13.4046; ...
2687.2 1960.48 7.87351; ...
2675.54 1967.54 11.746; ...
2696.79 1966.05 9.08965; ...
2700.81 1966.94 13.9647; ...
2687.61 1979.86 9.13358; ...
2674.47 1986.03 12.3209; ...
2697.02 1977.95 10.8811; ...
2698.75 1977.72 15.0251; ...
2683.05 1998.71 10.6034; ...
2672.73 2004.18 14.25; ...
2692.1 1989.81 14.8079; ...
2686.73 2007.06 13.7148; ...
2680.98 2016.26 12.4791; ...
2672.27 2025.37 19.3055; ...
2686.02 2021.32 16.5279; ...
2682.86 2034.87 13.9561; ...
2679.37 2045.22 16.1596; ...
2688.04 2040.12 18.7595; ...
2687.94 2058.14 12.823; ...
2679.86 2060.32 16.4681; ...
2693.46 2061.53 20.8134; ...
2685.69 2071.89 10.5012; ...
2679.12 2075.67 15.3631; ...
2692.66 2078.02 8.27668; ...
2695.85 2072.68 11.852; ...
2698.43 2084.77 9.18627; ...
2686.93 2086.24 8.96598; ...
2678.6 2091.92 14.9991; ...
2695.11 2093.87 7.21661; ...
2700.97 2097.49 10.7806; ...
2688.02 2103.43 8.92257; ...
2678.86 2110.49 16.0831; ...
2696.91 2110.96 8.12035; ...
2702.71 2114.62 13.1272; ...
2689.31 2122.29 9.9602; ...
2680.53 2130.81 17.7626; ...
2698.24 2129.35 9.64134; ...
2703.44 2132.62 14.9026; ...
2690.69 2141.77 11.4129; ...
2682.5 2151.49 18.9853; ...
2698.97 2146.83 11.2603; ...
2703.09 2148.32 15.9183; ...
2691.44 2161.73 13.1689; ...
2682.52 2171.03 19.7431; ...
2699.16 2159.03 13.1732; ...
2701.02 2159.44 16.9135; ...
2687.47 2180.87 14.6862; ...
2681.06 2188.73 20.201; ...
2694.24 2172.14 16.6702; ...
2688.65 2188.9 15.3776; ...
2684.61 2197.09 15.0163; ...
2679.85 2205.33 20.3916; ...
2686.06 2202.68 16.5564; ...
2683.14 2212.86 15.4719; ...
2679.34 2222.08 20.4915; ...
2684.67 2219.23 17.3509; ...
2682.84 2229.81 15.882; ...
2679.45 2239.85 20.4574; ...
2684.85 2236.92 18.4022; ...
2683.82 2248.88 16.2729; ...
2679.99 2259.09 20.0903; ...
2686.83 2256.38 20.3144; ...
2687.2 2273.42 15.7625; ...
2679.5 2277.76 19.2662; ...
2691.86 2276.9 24.3759; ...
2685.21 2290.17 13.8205; ...
2678.25 2295.57 19.6067; ...
2693.13 2295.07 12.7468; ...
2695.12 2287.16 16.7063; ...
2701.31 2301.72 16.8456; ...
2688.68 2311.38 13.8792; ...
2676.57 2315.09 23.3519; ...
2699.11 2310 12.5685; ...
2705.6 2315.56 15.4287; ...
2683.61 2322.93 16.6541; ...
2703.84 2329.08 13.483; ...
2690.75 2336.29 15.412; ...
2710.62 2325.55 18.7388; ...
2702.72 2346.67 12.3404; ...
2697.55 2354.52 14.2755; ...
2712.28 2350.55 13.5013; ...
2715.17 2339.74 18.5737; ...
2720.72 2356.22 18.119; ...
2707.13 2363.21 12.7809; ...
2698.32 2370.8 17.1027; ...
2717.45 2368.81 14.0699; ...
2724.31 2371.4 19.0416; ...
2711.05 2386.31 14.1102; ...
2697.83 2391.27 20.9828; ...
2721.35 2383.16 15.0958; ...
2725.71 2387.09 20.275; ...
2706.84 2400.21 15.4474; ...
2720.93 2398.79 15.0052; ...
2713.36 2407.79 13.8855; ...
2725.73 2404.76 20.8376; ...
2720.91 2417.37 15.233; ...
2712.72 2425.39 15.1278; ...
2725.64 2423.52 21.0583; ...
2720.74 2436.04 15.7176; ...
2712.16 2443.58 16.2724; ...
2726.27 2443.01 21.1463; ...
2721.19 2455.24 15.8543; ...
2712.12 2461.97 16.5921; ...
2728.82 2465.43 20.6134; ...
2721.87 2474.06 14.8627; ...
2712.29 2480.01 16.3281; ...
2729.27 2483.59 15.9483; ...
2722.63 2491.52 13.7911; ...
2712.54 2497.82 16.0926; ...
2731.65 2498.54 15.7183; ...
2723.56 2508.86 13.6845; ...
2712.77 2515.92 16.1432; ...
2733.17 2516.06 15.9202; ...
2724.14 2527.16 14.0475; ...
2712.89 2534.59 16.3861; ...
2733.85 2534.71 16.8309; ...
2724.29 2546.38 14.7376; ...
2712.82 2553.77 16.6596; ...
2733.82 2554.5 18.2959; ...
2723.84 2566.53 15.509; ...
2712.45 2573.13 16.6463; ...
2732.93 2577.1 20.8027; ...
2722.33 2586.54 15.163; ...
2712 2592.07 16.3002; ...
2727.71 2596.81 17.0606; ...
2720.89 2604.86 14.4571; ...
2711.99 2610.31 16.0522; ...
2726.59 2611.83 17.9645; ...
2720.64 2622.16 14.6667; ...
2712.59 2628.11 16.0684; ...
2725.87 2628.77 18.9778; ...
2721.07 2639.47 15.0644; ...
2713.4 2645.71 16.199; ...
2726.02 2646.06 19.6429; ...
2721.61 2656.84 15.4253; ...
2713.66 2663.35 16.4068; ...
2726.24 2663.52 20.1194; ...
2721.3 2674.82 15.6815; ...
2712.62 2681.64 16.69; ...
2725.35 2682.25 20.3592; ...
2719.37 2694.94 15.4243; ...
2710.14 2701.77 16.9755; ...
2722.88 2705.2 19.6385; ...
2715.59 2719.3 13.1148; ...
2710.77 2716.9 16.2819; ...
2720.75 2726.28 14.2387; ...
2710.52 2736.81 10.1052; ...
2706.38 2728.26 15.7703; ...
2703.44 2743.02 11.9819; ...
2716.43 2739.03 10.0688; ...
2720.74 2740.87 14.1987; ...
2709.1 2750.58 9.21347; ...
2698.86 2756.39 12.9845; ...
2716.12 2754.42 10.614; ...
2720.26 2754.96 15.6776; ...
2707.66 2767.57 11.4418; ...
2694.88 2773.68 14.2065; ...
2716.26 2765.47 13.4741; ...
2718.59 2765.18 18.1829; ...
2702.86 2785.98 13.5605; ...
2691.94 2791.24 15.2827; ...
2712.39 2777.45 18.7278; ...
2706.99 2795.08 17.7333; ...
2700.14 2803.37 14.7411; ...
2690.36 2808.93 16.3836; ...
2705.14 2810.31 20.3794; ...
2698.61 2821.92 16.2006; ...
2689.22 2828.56 18.3777; ...
2702.62 2831.89 21.7096; ...
2697.43 2842.76 16.3107; ...
2691.68 2850.27 19.9101; ...
2700.2 2853.2 17.0067; ...
2694.79 2865.61 14.8438; ...
2690.59 2863.15 19.7304; ...
2699.8 2870.51 15.2875; ...
2690.15 2882.14 12.5447; ...
2683.84 2869.99 21.0306; ...
2683.04 2887.17 15.621; ...
2696.43 2885.76 10.4594; ...
2700.56 2888.95 13.3297; ...
2689.6 2896.78 10.0407; ...
2679.69 2900.88 15.7716; ...
2696.56 2903.42 8.67011; ...
2701.15 2906.13 13.095; ...
2688.39 2913.47 9.21515; ...
2677.89 2918.57 15.6726; ...
2696.33 2921.09 8.18096; ...
2701.43 2923.77 13.3235; ...
2687.68 2931.34 9.01558; ...
2677.25 2936.77 15.82; ...
2696.31 2939.17 8.13567; ...
2701.71 2941.9 13.3901; ...
2687.68 2949.67 9.30987; ...
2677.33 2955.12 16.6372; ...
2696.75 2957.5 8.49393; ...
2702.15 2959.96 13.6489; ...
2688.42 2968.83 10.5869; ...
2677.61 2974.01 18.8871; ...
2697.85 2975.9 9.65328; ...
2702.65 2977.33 14.5126; ...
2690.53 2992.34 13.7008; ...
2676.55 2992.68 23.5547; ...
2699.82 2990.75 11.131; ...
2702.47 2994.79 16.0756; ...
2686.45 3004.71 20.3684; ...
2699.34 3006.97 13.2159; ...
2693.86 3016.13 17.9674; ...
2701.95 3014.25 17.4316; ...
2700.46 3026.9 14.9921; ...
2695.86 3035.35 17.4461; ...
2702.93 3036.66 19.0666; ...
2701.64 3045.82 14.8065; ...
2695.14 3050.32 16.1737; ...
2705.51 3055.45 16.3429; ...
2702.22 3062.97 14.3477; ...
2693.76 3066.81 15.9841; ...
2706.83 3070.26 17.7479; ...
2702.35 3080.32 14.7729; ...
2693.27 3085.51 15.8124; ...
2707.52 3087.56 19.3609; ...
2702.47 3098.64 15.1427; ...
2693.28 3104.32 15.6015; ...
2707.85 3105.78 20.2169; ...
2702.71 3117.18 15.1359; ...
2693.65 3122.91 15.2979; ...
2708.1 3124.11 20.3135; ...
2703.08 3135.55 14.8733; ...
2694.12 3141.21 15.0148; ...
2708.32 3142.24 20.0663; ...
2703.26 3153.66 14.6116; ...
2694.08 3159.25 14.8716; ...
2708.24 3160.19 19.8182; ...
2702.64 3171.74 14.4366; ...
2692.7 3177.16 14.8506; ...
2707.5 3178.39 19.5834; ...
2700.52 3190.66 14.0694; ...
2689.3 3195 14.815; ...
2706.12 3197.59 19.0629; ...
2696.06 3214.03 12.4665; ...
2683.95 3208.96 15.2292; ...
2706.03 3217 18.3206; ...
2691.22 3232.86 8.95191; ...
2683.32 3224.49 12.8479; ...
2683.44 3238.68 10.1088; ...
2699.84 3234.08 10.9356; ...
2707.03 3235.09 18.1013; ...
2691.08 3246.02 8.33614; ...
2679.68 3250.52 11.5886; ...
2700.24 3250.64 11.1109; ...
2706.74 3252.22 19.0026; ...
2689.21 3261.43 9.59383; ...
2675.84 3266.85 13.863; ...
2698.98 3267.07 12.5638; ...
2703.98 3270.25 21.0348; ...
2686.18 3281.07 11.8821; ...
2670.43 3286.21 16.7641; ...
2697.62 3280.29 14.0711; ...
2699.27 3283.78 18.0882; ...
2675.85 3305.39 12.9668; ...
2669.37 3301.54 17.49; ...
2690.44 3294.9 15.4996; ...
2682.33 3313.21 13.3295; ...
2667.76 3322.76 11.855; ...
2664.43 3313.66 17.4206; ...
2660.16 3328.93 14.1088; ...
2674.63 3325.58 10.6409; ...
2680.91 3327.98 13.6138; ...
2665.5 3336.88 10.5644; ...
2655.77 3342.39 14.3302; ...
2673.4 3342.65 10.0575; ...
2680.46 3345.52 13.8343; ...
2663.68 3353.52 10.1087; ...
2653.47 3359.8 14.0253; ...
2673.06 3360.69 9.80187; ...
2681.12 3364.09 14.1967; ...
2663.39 3371.79 9.57109; ...
2653.44 3378.23 13.4895; ...
2673.89 3379.51 9.49886; ...
2682.34 3383.23 14.4415; ...
2664.55 3390.6 9.11759; ...
2654.77 3397.2 13.4197; ...
2675.5 3398.15 9.4673; ...
2683.56 3401.49 14.7339; ...
2666.41 3409.52 9.63869; ...
2655.97 3417.03 15.1675; ...
2677.28 3415.33 10.4222; ...
2684.12 3416.78 15.4701; ...
2668.31 3429.94 12.1902; ...
2654.61 3440.21 20.0482; ...
2678.97 3427.37 12.7231; ...
2682.83 3427.65 17.1485; ...
2664.6 3451.06 13.8944; ...
2657.22 3458.79 16.9916; ...
2675.32 3440.97 17.4358; ...
2668.63 3459.99 15.1287; ...
2659.79 3472.07 13.2483; ...
2653.93 3468.99 18.8395; ...
2666.91 3475.05 15.9667; ...
2653.44 3488.33 11.7535; ...
2650.49 3480.4 17.5512; ...
2645.51 3494.41 16.0379; ...
2660.25 3489.98 11.1852; ...
2666.35 3492.17 16.2507; ...
2651.8 3502.02 10.4166; ...
2642.04 3509.62 14.679; ...
2659.91 3506.9 10.5655; ...
2666.51 3509.69 16.3996; ...
2650.55 3518.56 9.77558; ...
2639.96 3526.08 14.7678; ...
2659.87 3524.63 10.2431; ...
2666.9 3527.66 16.4541; ...
2650.19 3536.33 9.57227; ...
2639.44 3544 15.2734; ...
2660.22 3542.97 9.96721; ...
2667.21 3546.08 16.3766; ...
2650.66 3554.87 9.58821; ...
2640.02 3563.05 16.1941; ...
2660.78 3561.73 9.8055; ...
2667.27 3564.99 16.4823; ...
2651.67 3573.91 9.7928; ...
2641.79 3582.57 16.3645; ...
2661.34 3581.06 9.94674; ...
2667.07 3585.93 17.0763; ...
2652.82 3593.59 10.6159; ...
2643.16 3601.38 17.9499; ...
2661.79 3600.44 9.89931; ...
2666.03 3605.21 12.6363; ...
2653.96 3616.78 13.334; ...
2642.17 3619.25 24.0142; ...
2662.57 3615.31 9.95564; ...
2664.85 3619.6 13.9144; ...
2650.01 3629.05 20.6022; ...
2660.1 3631.06 11.5665; ...
2654.79 3639.26 17.5502; ...
2662.05 3638.57 14.2109; ...
2656.6 3653.24 12.6517; ...
2653.38 3651.92 18.447; ...
2660.61 3658.37 12.8769; ...
2652.04 3669.72 11.6181; ...
2647.95 3659.52 20.763; ...
2646.48 3675.56 15.9976; ...
2657.26 3672.8 8.95924; ...
2661.32 3676.26 11.8545; ...
2651.42 3684.07 9.89853; ...
2643.93 3689.55 17.6402; ...
2657.7 3690.3 8.18741; ...
2662.52 3693.02 12.7627; ...
2651.13 3701.87 10.5529; ...
2642.82 3708.49 19.7422; ...
2658.76 3708.36 9.19221; ...
2663.69 3710 14.5883; ...
2652.87 3725.85 12.1828; ...
2642.09 3729.08 23.04; ...
2660.86 3723.55 10.6417; ...
2664.41 3728.23 16.3387; ...
2650.86 3740.17 16.3976; ...
2660.93 3740.51 11.6087; ...
2656.29 3748.73 12.7997; ...
2665.4 3750.62 17.758; ...
2662.05 3759.95 11.7161; ...
2656.26 3765.67 12.5736; ...
2666.44 3769.69 14.4229; ...
2662.81 3777.32 12.0813; ...
2655.58 3782.14 14.0588; ...
2668.01 3784.42 16.4761; ...
2663.55 3794.18 13.6374; ...
2655.81 3800.32 15.2608; ...
2669.16 3801.21 18.8567; ...
2664.14 3811.82 14.8932; ...
2656.14 3818.74 15.8311; ...
2669.67 3818.84 20.2295; ...
2664.32 3829.85 15.3863; ...
2656.06 3837.14 15.8622; ...
2669.58 3836.79 20.6233; ...
2664.13 3847.98 15.3589; ...
2655.72 3855.3 15.5734; ...
2669.24 3854.81 20.6028; ...
2663.95 3866.06 15.2821; ...
2655.54 3873.19 15.391; ...
2669.16 3872.87 20.6785; ...
2664.31 3884.43 15.4519; ...
2655.9 3891.44 15.6524; ...
2669.91 3891.45 20.9821; ...
2665.93 3904.47 15.5311; ...
2657.06 3911.22 15.7935; ...
2672.19 3911.64 21.2304; ...
2670.31 3930.63 13.8492; ...
2657.62 3930.56 15.2587; ...
2676.66 3933.44 21.7774; ...
2667.35 3945.86 11.0102; ...
2657.87 3948.34 14.5972; ...
2676.27 3953.65 9.4012; ...
2679.43 3947.6 12.9487; ...
2682.28 3960.8 10.3915; ...
2669.51 3961.58 9.71272; ...
2658.79 3966.46 14.3804; ...
2679.01 3970.08 8.5314; ...
2684.21 3972.97 12.1745; ...
2670.91 3979.04 9.68175; ...
2659.35 3985.15 14.4906; ...
2680.34 3986.75 9.65066; ...
2685.23 3989.61 15.0351; ...
2671.45 3997.37 10.2673; ...
2659.33 4004.02 14.5666; ...
2680.87 4005.34 11.1863; ...
2686.18 4010.69 18.4825; ...
2671.35 4016.23 10.6044; ...
2658.87 4022.7 14.4253; ...
2680.88 4024.83 11.3259; ...
2686.18 4031.64 14.6453; ...
2670.94 4034.88 10.5297; ...
2658.31 4041.01 14.332; ...
2680.75 4043.03 11.0112; ...
2686.65 4046.06 16.1203; ...
2670.68 4053.08 10.7192; ...
2658.1 4059.31 14.7339; ...
2681.01 4060.27 11.9141; ...
2687.16 4062.48 18.1171; ...
2671.2 4071.95 11.5309; ...
2658.54 4078.37 15.7708; ...
2682.34 4078.02 13.3049; ...
2688.66 4078.92 19.9686; ...
2673.77 4095.3 12.4677; ...
2658.68 4096.69 17.1156; ...
2685.83 4092.89 14.8457; ...
2690.93 4095.13 21.2556; ...
2667.4 4107 13.3021; ...
2688.03 4112.6 14.2528; ...
2675.41 4116.24 11.9596; ...
2694.15 4108.75 22.5546; ...
2684.65 4128.6 10.8083; ...
2675.25 4132.23 12.7825; ...
2694.21 4133.78 12.4403; ...
2697.51 4123.81 19.086; ...
2702.21 4139.6 16.7299; ...
2687.46 4143.53 10.7973; ...
2677.34 4149.46 14.4513; ...
2698.49 4150.58 12.1736; ...
2705.89 4154.1 17.2101; ...
2690.78 4161.49 11.8623; ...
2679.66 4168.22 16.5378; ...
2702.33 4167.77 13.2872; ...
2708.94 4169.36 19.2859; ...
2694.31 4185.21 13.2261; ...
2679.84 4186.45 18.7046; ...
2706.46 4183.42 14.8899; ...
2711.12 4187.04 21.4352; ...
2687.34 4196.56 14.877; ...
2706.95 4206.24 14.1724; ...
2692.92 4207.13 13.2141; ...
2713.16 4206.84 24.5237; ...
2697.95 4226.69 10.7444; ...
2686.2 4220.08 15.0994; ...
2711.15 4229.82 10.5567; ...
2715.15 4221.74 15.8191; ...
2717.47 4234.55 13.3201; ...
2693.33 4242.27 9.70934; ...
2684.8 4235.03 14.3597; ...
2684.72 4248.47 12.6719; ...
2703.83 4243.68 8.33103; ...
2714.22 4245.05 9.67209; ...
2718.95 4245.15 14.1047; ...
2693.47 4255.35 9.36471; ...
2680.47 4261.42 14.3215; ...
2705.66 4260.78 8.82665; ...
2715.8 4255.43 10.8581; ...
2718.01 4256.15 14.3576; ...
2691.07 4272.26 10.1639; ...
2676.95 4278.85 15.32; ...
2700.84 4281.05 9.66401; ...
2711.36 4269.1 12.7892; ...
2705.3 4287.13 12.699; ...
2688.28 4291.26 10.6621; ...
2675.13 4297.53 15.3901; ...
2697.88 4299.95 10.1715; ...
2703.09 4302.47 14.5827; ...
2687.36 4310.57 10.5962; ...
2675.31 4316.6 14.6727; ...
2697.25 4318.57 10.6198; ...
2701.92 4321.31 15.4314; ...
2688.23 4329.76 10.4359; ...
2676.46 4335.62 13.9999; ...
2698.05 4336.27 11.1999; ...
2702.03 4337.38 16.0376; ...
2689.94 4349.45 11.4075; ...
2676.51 4354.23 14.291; ...
2699.27 4348.45 12.9383; ...
2701.12 4348.3 17.1296; ...
2686.44 4368.1 12.9513; ...
2675.23 4372.73 16.2707; ...
2695.39 4359.98 17.0731; ...
2690.44 4376.99 16.2069; ...
2684.07 4385.58 14.8405; ...
2674.2 4394.31 20.5706; ...
2688.7 4391.1 19.154; ...
2683.94 4403.08 16.4382; ...
2679.56 4412.42 17.7785; ...
2687.98 4408.95 21.4145; ...
2684.75 4420.5 16.8869; ...
2679.34 4427.25 18.5891; ...
2688.63 4427.69 21.6162; ...
2685.08 4438.05 17.1686; ...
2678.76 4444.48 18.9496; ...
2689.71 4445.75 21.2049; ...
2685.39 4456.14 17.267; ...
2678.34 4462.64 19.0777; ...
2690.48 4463.42 21.7473; ...
2685.69 4474.53 17.1899; ...
2678.27 4481.16 18.7838; ...
2690.98 4481.65 21.9508; ...
2685.89 4492.98 16.743; ...
2678.34 4499.52 18.3929; ...
2690.96 4500.07 21.5704; ...
2685.83 4511.29 16.1269; ...
2678.5 4517.89 18.5642; ...
2690.19 4518.75 20.6981; ...
2685.63 4529.49 15.4619; ...
2679.35 4536.69 19.2665; ...
2689.17 4537.35 18.5532; ...
2685.51 4547.42 14.8637; ...
2680.54 4555.65 19.6948; ...
2688.2 4554.77 16.7443; ...
2685.35 4564.93 14.7172; ...
2681.07 4573.99 19.919; ...
2687.29 4571.71 16.5919; ...
2685.1 4582.3 15.082; ...
2681.13 4591.86 20.3367; ...
2686.74 4589.17 16.9189; ...
2684.91 4599.94 15.6369; ...
2681.02 4609.87 20.7366; ...
2686.55 4607.07 17.4251; ...
2684.76 4618.09 16.0608; ...
2680.68 4628.3 20.8593; ...
2686.53 4625.49 17.7702; ...
2684.46 4636.81 16.0817; ...
2679.74 4647.23 20.4399; ...
2686.61 4644.26 17.8069; ...
2683.86 4655.94 15.5163; ...
2677.4 4667.57 19.1103; ...
2686.87 4662.86 17.6694; ...
2683.53 4674.44 14.2641; ...
2678.13 4683.98 14.5927; ...
2687.2 4680.83 17.9378; ...
2683.02 4691.99 13.7738; ...
2675.56 4699.14 15.219; ...
2686.93 4698.99 19.1838; ...
2681.78 4710.6 14.8765; ...
2673.4 4718.99 17.4091; ...
2685.34 4720.44 20.8487; ...
2681.27 4730.57 15.6761; ...
2675.66 4740.84 19.6597; ...
2683.81 4739.97 17.1452; ...
2681.73 4749.97 15.8452; ...
2677.57 4761.78 20.0896; ...
2683.04 4756.64 17.0582; ...
2682.15 4768.53 16.0623; ...
2678.09 4780.39 20.3698; ...
2682.57 4775.55 16.4879; ...
2682.28 4786.7 16.2444; ...
2678.25 4798.51 20.5961; ...
2682.41 4793.75 16.4754; ...
2682.32 4804.61 16.5125; ...
2678.3 4816.57 20.7958; ...
2682.36 4811.69 16.6839; ...
2682.35 4822.52 16.7744; ...
2678.33 4834.68 20.9453; ...
2682.39 4829.68 16.8944; ...
2682.42 4840.57 16.9628; ...
2678.39 4852.89 21.0397; ...
2682.48 4847.8 17.0402; ...
2682.52 4858.75 17.0814; ...
2678.44 4871.19 21.0988; ...
2682.58 4866.06 17.1385; ...
2682.56 4877.1 17.1635; ...
2678.41 4889.61 21.1372; ...
2682.55 4884.52 17.2138; ...
2682.37 4895.71 17.2062; ...
2678.12 4908.25 21.1226; ...
2682.22 4903.33 17.2288; ...
2681.67 4914.81 17.1007; ...
2677.37 4927.11 20.9361; ...
2681.43 4922.73 17.0297; ...
2680.13 4934.75 16.5518; ...
2675.85 4945.51 20.3697; ...
2680.31 4942.83 16.3293; ...
2676.79 4957.43 14.8633; ...
2673.44 4956.8 19.5138; ...
2680.28 4962.23 14.9241; ...
2672.03 4974.25 11.944; ...
2667.78 4966.04 18.9027; ...
2665.16 4980.76 13.6311; ...
2677.65 4976.39 10.8856; ...
2681.63 4979.73 13.8265; ...
2670.93 4988.11 9.51507; ...
2660.95 4994.27 13.0906; ...
2678.04 4993.59 9.44347; ...
2682.93 4996.61 13.8764; ...
2669.54 5004.56 8.71245; ...
2657.98 5011.58 12.8437; ...
2678.17 5011.19 9.25755; ...
2683.64 5014.19 14.4432; ...
2668.23 5022.49 8.85635; ...
2655.67 5029.61 13.6339; ...
2677.65 5029.66 9.61172; ...
2683.57 5032.63 15.0032; ...
2665.92 5041.93 9.5725; ...
2652.17 5048.17 15.1281; ...
2676.14 5049.57 9.99039; ...
2683.17 5051.68 15.386; ...
2660.4 5066.43 10.1822; ...
2646.4 5063.38 17.3057; ...
2675.69 5069.93 9.62595; ...
2683.35 5070.87 15.4169; ...
2652.98 5086.07 9.36888; ...
2644.84 5079.02 15.1254; ...
2643.74 5093.36 12.5479; ...
2664.48 5087.16 7.27046; ...
2676.45 5089.25 8.95726; ...
2684.01 5089.7 15.3134; ...
2652.28 5100.2 8.40827; ...
2639.63 5106.61 13.7494; ...
2664.67 5105.26 6.59241; ...
2676.59 5107.92 8.85414; ...
2684.46 5108.12 15.5264; ...
2650.48 5116.89 8.64629; ...
2636.85 5123.76 14.5523; ...
2664.01 5123.57 6.64301; ...
2676.51 5126.56 8.98708; ...
2684.67 5126.53 15.8547; ...
2649.2 5135.11 8.90377; ...
2635.69 5142.22 14.8247; ...
2663.62 5142.31 6.64323; ...
2676.55 5145.26 8.95533; ...
2684.81 5145.04 15.8568; ...
2648.85 5153.99 8.72396; ...
2635.66 5161.32 14.4626; ...
2663.68 5161.13 6.32155; ...
2676.71 5163.85 8.65119; ...
2684.8 5163.53 15.5402; ...
2649.07 5172.93 8.16164; ...
2635.93 5180.43 13.8872; ...
2663.98 5179.73 5.82897; ...
2676.88 5182.24 8.28205; ...
2684.58 5181.98 15.1487; ...
2649.43 5191.59 7.59639; ...
2636.03 5199.24 13.4727; ...
2664.39 5198.08 5.51454; ...
2677.14 5200.5 8.11357; ...
2684.45 5200.44 14.7925; ...
2649.93 5210.1 7.44445; ...
2636.16 5217.76 13.5943; ...
2665.21 5216.46 5.65364; ...
2677.81 5218.67 8.27875; ...
2684.58 5218.61 14.6223; ...
2651.12 5229.25 7.96506; ...
2636.78 5236.54 14.7456; ...
2667.04 5234.93 6.23561; ...
2678.98 5236.17 8.74502; ...
2684.57 5236.49 14.8812; ...
2654.06 5252.27 8.93816; ...
2636.94 5254.7 16.6985; ...
2670.72 5249.65 6.82373; ...
2679.47 5253.34 9.42681; ...
2684.3 5254.69 15.37; ...
2646.36 5264.65 11.9691; ...
2669.07 5265.31 7.71482; ...
2656.04 5273.11 9.8376; ...
2679.37 5271.36 10.1603; ...
2684.21 5273.5 15.6634; ...
2669.4 5283.64 8.78436; ...
2656.24 5290.6 11.7611; ...
2679.73 5290.08 10.6743; ...
2684.49 5292.53 15.5813; ...
2670.03 5302.04 9.67834; ...
2657.25 5308.96 12.9993; ...
2680.24 5308.77 10.7998; ...
2684.82 5311.33 15.2262; ...
2670.67 5320.4 10.0891; ...
2657.98 5327.13 13.7523; ...
2680.53 5327.17 10.6308; ...
2684.92 5329.76 14.9193; ...
2670.9 5338.53 10.1766; ...
2658.15 5345.29 14.2229; ...
2680.44 5345.26 10.4249; ...
2684.81 5347.95 14.9202; ...
2670.71 5356.51 10.1252; ...
2658.07 5363.55 14.3172; ...
2680.15 5363.22 10.2988; ...
2684.89 5366.21 15.0182; ...
2670.37 5374.49 9.95527; ...
2658.01 5381.69 13.9807; ...
2679.9 5381.29 10.1466; ...
2685.2 5384.58 14.947; ...
2670.03 5392.58 9.61096; ...
2657.87 5399.6 13.5267; ...
2679.7 5399.61 9.83547; ...
2685.28 5403.07 14.8208; ...
2669.73 5410.82 9.06336; ...
2657.67 5417.57 13.028; ...
2679.47 5418.1 9.35707; ...
2685.06 5421.6 14.5283; ...
2669.47 5429.09 8.48851; ...
2657.52 5435.65 12.623; ...
2679.2 5436.17 9.04222; ...
2684.63 5439.05 14.2765; ...
2669.31 5447.08 8.63872; ...
2657.25 5453.78 13.1779; ...
2678.96 5452.6 9.7751; ...
2683.66 5453.42 14.9591; ...
2669.67 5465.88 11.0969; ...
2656.24 5472.63 15.6286; ...
2679.23 5463.79 12.3405; ...
2681.59 5463.39 16.9261; ...
2666.98 5486.52 14.7269; ...
2655.22 5495.49 20.9527; ...
2675.54 5475.62 18.3121; ...
2673.04 5494.99 18.857; ...
2670.54 5510.95 15.6222; ...
2662.35 5517.06 18.0553; ...
2676.08 5510.54 23.2287; ...
2670.85 5531.27 13.0921; ...
2661.5 5532.53 19.7251; ...
2677.68 5528.75 13.3491; ...
2678.96 5522.56 16.901; ...
2683.66 5536.8 17.0324; ...
2668.14 5540.07 13.4157; ...
2680.07 5542.29 12.3329; ...
2674.17 5547.49 11.8408; ...
2685.83 5550.67 15.2915; ...
2682.23 5557.69 12.8584; ...
2674.88 5563.1 13.5863; ...
2687.95 5564.28 17.8471; ...
2683.55 5574.66 14.8094; ...
2675.09 5581.05 15.5973; ...
2689.26 5581.76 20.3943; ...
2684.28 5593.39 16.2234; ...
2675.29 5600.29 16.4969; ...
2689.84 5600.71 21.4595; ...
2684.61 5612.69 16.3737; ...
2675.52 5619.63 16.2617; ...
2689.87 5619.83 21.1133; ...
2684.71 5631.74 15.6458; ...
2675.7 5638.55 15.5302; ...
2689.64 5638.64 20.1447; ...
2684.64 5650.33 14.791; ...
2675.77 5657.06 14.9536; ...
2689.32 5657.07 19.3062; ...
2684.42 5668.55 14.3268; ...
2675.66 5675.27 14.8065; ...
2688.88 5675.17 18.9703; ...
2684.02 5686.51 14.3593; ...
2675.4 5693.25 15.0204; ...
2688.32 5693.02 19.1171; ...
2683.62 5704.33 14.7265; ...
2675.15 5711.15 15.3895; ...
2687.91 5710.79 19.5393; ...
2683.63 5722.44 15.1617; ...
2675.27 5729.5 15.635; ...
2688.26 5729.03 20.0142; ...
2684.86 5742.09 15.2237; ...
2676.03 5749.13 15.3399; ...
2690.26 5748.75 20.3369; ...
2688.94 5767.57 13.6392; ...
2676.01 5768.1 14.363; ...
2694.7 5770.02 21.0782; ...
2685.69 5782.68 10.6967; ...
2675.66 5785.5 13.4458; ...
2695 5789.95 9.72756; ...
2698.23 5783.81 13.1923; ...
2701.29 5796.76 10.8808; ...
2687.68 5798.11 9.49092; ...
2676.14 5803.31 13.1816; ...
2697.76 5806.16 8.85138; ...
2703.19 5808.83 12.1862; ...
2688.97 5815.42 9.38347; ...
2676.51 5821.83 13.3358; ...
2699.05 5822.66 9.47098; ...
2703.92 5825.06 13.8313; ...
2689.51 5833.63 9.76224; ...
2676.54 5840.67 13.5182; ...
2699.34 5840.58 10.238; ...
2703.79 5843.05 14.9033; ...
2689.45 5852.37 10.0161; ...
2676.3 5859.5 13.4776; ...
2699.01 5859.19 10.5838; ...
2703.17 5861.53 15.301; ...
2689.06 5871.17 9.92666; ...
2675.96 5878.17 13.2307; ...
2698.41 5877.88 10.4782; ...
2702.42 5880.03 15.2171; ...
2688.59 5889.81 9.60568; ...
2675.69 5896.72 12.991; ...
2697.78 5896.41 10.1375; ...
2701.74 5898.41 14.8993; ...
2688.18 5908.3 9.28876; ...
2675.61 5915.3 13.0144; ...
2697.24 5914.79 9.77542; ...
2701.17 5916.77 14.511; ...
2687.9 5926.74 9.12854; ...
2675.76 5933.95 13.4046; ...
2696.78 5933.15 9.46079; ...
2700.63 5935.23 14.1022; ...
2687.75 5945.21 9.06072; ...
2676.17 5952.67 13.7689; ...
2696.34 5951.57 9.13699; ...
2700.11 5953.94 13.6896; ...
2687.66 5963.64 8.90745; ...
2676.69 5971.17 13.7827; ...
2695.94 5970.06 8.76477; ...
2699.71 5972.86 13.3739; ...
2687.55 5981.94 8.64053; ...
2676.97 5989.19 13.7509; ...
2695.64 5988.58 8.3975; ...
2699.62 5991.85 13.2889; ...
2687.38 6000.11 8.34738; ...
2676.95 6007.04 13.766; ...
2695.54 6007.07 8.06779; ...
2700.07 6010.68 13.2107; ...
2687.2 6018.3 8.04474; ...
2676.78 6025.11 13.6455; ...
2695.65 6025.46 7.75069; ...
2700.91 6029.05 12.9863; ...
2687.02 6036.57 7.73312; ...
2676.57 6043.4 13.4135; ...
2695.8 6043.7 7.49589; ...
2701.59 6046.88 12.9654; ...
2686.83 6054.92 7.46066; ...
2676.4 6061.8 13.1695; ...
2695.83 6061.89 7.36039; ...
2701.84 6064.67 13.1428; ...
2686.64 6073.32 7.26371; ...
2676.33 6080.17 13.0001; ...
2695.71 6080.15 7.28496; ...
2701.81 6082.76 13.2145; ...
2686.51 6091.71 7.15094; ...
2676.36 6098.46 12.9565; ...
2695.57 6098.53 7.21252; ...
2701.67 6101.11 13.1516; ...
2686.47 6110.06 7.13643; ...
2676.41 6116.67 13.0486; ...
2695.5 6116.95 7.1756; ...
2701.58 6119.58 13.0649; ...
2686.5 6128.38 7.23541; ...
2676.41 6134.9 13.2197; ...
2695.52 6135.37 7.22828; ...
2701.58 6138.06 13.052; ...
2686.55 6146.69 7.42758; ...
2676.33 6153.16 13.3893; ...
2695.58 6153.79 7.3637; ...
2701.63 6156.54 13.1059; ...
2686.57 6165.05 7.63606; ...
2676.18 6171.46 13.5133; ...
2695.63 6172.22 7.48052; ...
2701.64 6175 13.1139; ...
2686.55 6183.45 7.72625; ...
2676.02 6189.81 13.4981; ...
2695.63 6190.65 7.42837; ...
2701.57 6193.38 12.9476; ...
2686.54 6201.86 7.56996; ...
2676 6208.21 13.2404; ...
2695.6 6208.97 7.14389; ...
2701.44 6211.57 12.6087; ...
2686.66 6220.16 7.23363; ...
2676.28 6226.53 12.9464; ...
2695.7 6227.04 6.82423; ...
2701.38 6229.41 12.3404; ...
2687.09 6238.29 7.18289; ...
2676.96 6244.76 13.3306; ...
2696.11 6244.82 6.98769; ...
2701.52 6246.76 12.5603; ...
2688.08 6256.78 8.30916; ...
2677.89 6263.2 15.4469; ...
2697.11 6262.29 8.2035; ...
2701.79 6263.33 13.4979; ...
2690.3 6278.96 11.8863; ...
2677.92 6280.15 20.0196; ...
2698.87 6276.2 9.89636; ...
2701.46 6280.1 15.0346; ...
2686.29 6291.37 19.3014; ...
2698.25 6291.9 12.2384; ...
2693.33 6302.19 17.7234; ...
2700.45 6298.79 16.1898; ...
2698.87 6311.4 14.7704; ...
2695.35 6323.39 19.6376; ...
2699.89 6318.92 16.6994; ...
2699.57 6331.13 16.105; ...
2696.03 6342.27 20.1192; ...
2700.25 6339.01 17.4686; ...
2700.29 6350.33 16.5984; ...
2696.37 6358.75 18.8608; ...
2701.7 6360.22 19.3324; ...
2700.96 6368.43 15.9101; ...
2695.53 6373.59 17.443; ...
2703.82 6378.01 16.9277; ...
2701.12 6385.62 15.1366; ...
2694.11 6390.69 16.9056; ...
2704.67 6393.14 18.0736; ...
2700.82 6403.47 15.2139; ...
2693.35 6409.88 16.3029; ...
2704.88 6411 19.4227; ...
2700.45 6422.2 15.3091; ...
2692.84 6428.85 15.7601; ...
2704.71 6429.52 20.0564; ...
2700.09 6440.81 15.0557; ...
2692.4 6447.29 15.1546; ...
2704.45 6447.82 19.8256; ...
2699.73 6458.97 14.4357; ...
2691.89 6465.33 14.5521; ...
2704.22 6465.7 19.0346; ...
2699.32 6476.81 13.7579; ...
2691.27 6483.3 14.3598; ...
2704.06 6483.4 18.2238; ...
2698.93 6494.75 13.5793; ...
2690.71 6501.87 15.4367; ...
2704 6501.28 17.9344; ...
2698.95 6513.49 14.3782; ...
2690.61 6523.96 19.5328; ...
2704.23 6519.57 18.2265; ...
2700.5 6532.47 14.8504; ...
2697.23 6543.15 16.8423; ...
2704.76 6538.15 18.8438; ...
2702.38 6550.55 15.0255; ...
2698.04 6558.82 17.9358; ...
2705.37 6557.08 19.7843; ...
2703.08 6568.36 15.5384; ...
2697.82 6576.03 17.9105; ...
2706.33 6575.98 19.7298; ...
2703.14 6586.3 15.7511; ...
2696.68 6593.24 17.9506; ...
2707.01 6593.75 19.5719; ...
2702.66 6604.15 16.1407; ...
2695.53 6611.03 18.3598; ...
2706.85 6611 20.6489; ...
2702.09 6622.18 16.7211; ...
2694.96 6629.31 18.7744; ...
2706.69 6628.82 21.6962; ...
2702.19 6640.62 17.1148; ...
2695.21 6647.93 18.9618; ...
2707.84 6647.34 22.3957; ...
2703.88 6660.04 16.925; ...
2696.17 6667.09 18.6088; ...
2712.25 6667.81 22.3264; ...
2707.94 6682.47 14.8905; ...
2696.01 6685.49 17.827; ...
2715.58 6680.93 17.6999; ...
2703.72 6698.2 12.808; ...
2695.25 6702.43 17.216; ...
2713.98 6702.2 12.2791; ...
2719.59 6691.08 17.0476; ...
2726.87 6706.1 16.9811; ...
2705.32 6712.94 11.8517; ...
2695.33 6719.54 17.1139; ...
2717.35 6718.82 11.4471; ...
2729.07 6722.39 14.9708; ...
2706.38 6730.17 11.6204; ...
2695.66 6738.21 17.5365; ...
2718.6 6736.21 10.922; ...
2729.89 6738.72 14.8799; ...
2706.92 6749.16 11.4373; ...
2696.75 6760.74 18.1737; ...
2718.87 6754.66 10.4299; ...
2729.82 6756.98 14.7744; ...
2707.69 6768.68 10.2025; ...
2700.84 6779.56 13.1037; ...
2718.79 6773.76 9.73455; ...
2729.57 6776.39 14.4709; ...
2708.3 6787.24 9.08362; ...
2700.93 6795.29 13.5491; ...
2718.71 6792.82 9.64065; ...
2729.4 6795.69 14.8648; ...
2708.45 6805.7 9.75121; ...
2701.19 6813.5 14.4549; ...
2718.75 6811.28 11.0763; ...
2728.94 6813.7 17.0041; ...
2708.46 6826.44 12.356; ...
2700.54 6832.24 16.1006; ...
2719.22 6826 14.2963; ...
2726.43 6830.89 21.3925; ...
2703.75 6846.43 15.0682; ...
2699.72 6850.53 16.8792; ...
2713.09 6841.85 18.4168; ...
2705.91 6858.01 19.8726; ...
2701.29 6864.08 16.1128; ...
2700.06 6868.03 16.6661; ...
2704.41 6875.41 20.4497; ...
2701.67 6881.9 16.3706; ...
2701.37 6886 16.4257; ...
2705.37 6892.34 20.6827; ...
2705.06 6902.31 16.4032; ...
2701.9 6904.44 15.8154; ...
2708.13 6902.17 21.1559; ...
2703.33 6917.86 13.3147; ...
2700.64 6922.99 15.1851; ...
2710.38 6921.85 15.2381; ...
2715.28 6908.9 23.6512; ...
2724.52 6925.26 21.5885; ...
2703.08 6935.03 12.1747; ...
2697.48 6942.83 15.4348; ...
2712.65 6941.03 13.0291; ...
2726.36 6943.52 16.5521; ...
2698.29 6960.24 10.3546; ...
2691.68 6962.4 16.9232; ...
2712.92 6960.56 10.5508; ...
2727.65 6960.73 15.0991; ...
2689.58 6979.95 7.70575; ...
2688.05 6975.59 11.3332; ...
2684.29 6987.21 9.86282; ...
2698.85 6978.83 6.98793; ...
2713.32 6979.24 9.11713; ...
2728.39 6979.41 15.0221; ...
2687.87 6992.83 6.82716; ...
2681.83 6999.21 11.507; ...
2698.5 6996.41 5.96206; ...
2713.59 6998.69 8.78812; ...
2728.93 6999.67 15.8987; ...
2686.81 7008.98 6.98125; ...
2680.11 7015.95 12.7641; ...
2698.51 7015.27 5.69976; ...
2713.99 7019.35 9.02847; ...
2729.82 7022.56 18.6847; ...
2686.73 7027.19 7.10798; ...
2679.86 7034.16 13.2431; ...
2699.08 7034.94 5.42554; ...
2713.53 7040.19 8.40114; ...
2723.2 7045.23 13.5685; ...
2687.79 7046.11 7.05882; ...
2680.86 7052.75 13.2644; ...
2700.38 7054.22 5.35417; ...
2713.53 7058.65 8.26683; ...
2723.37 7059.19 15.9191; ...
2689.85 7065.04 7.57922; ...
2682.32 7070.35 13.5494; ...
2702.91 7072.23 6.64005; ...
2715.22 7073.9 10.4456; ...
2722.37 7074.31 19.3788; ...
2692.39 7085.9 10.3735; ...
2682.52 7082.07 14.933; ...
2707.48 7087.32 9.6685; ...
2716.63 7084.77 13.1929; ...
2719.36 7085.99 17.4938; ...
2685.05 7091.22 16.6882; ...
2702.43 7102.47 11.8467; ...
2692.33 7105.55 17.2181; ...
2712.81 7096.82 16.9268; ...
2706.89 7112.62 14.618; ...
2701.18 7119.29 13.9485; ...
2695.96 7126.46 20.0091; ...
2705.55 7126.44 16.4934; ...
2701.85 7136.24 15.5309; ...
2697.94 7144.99 20.9258; ...
2704.8 7142.89 17.6268; ...
2702.52 7153.42 16.2941; ...
2698.84 7162.88 21.2595; ...
2704.68 7160.27 18.0066; ...
2702.86 7171.11 16.5448; ...
2698.92 7181.11 21.2369; ...
2704.73 7178.33 18.1114; ...
2702.68 7189.67 16.4122; ...
2698.02 7200.13 20.771; ...
2704.66 7197.16 17.993; ...
2701.9 7209.17 15.7449; ...
2695.47 7220.96 19.4271; ...
2704.62 7216.32 17.6371; ...
2701.28 7228.51 14.166; ...
2695.97 7238.31 14.3812; ...
2704.73 7235.13 17.3217; ...
2700.67 7246.81 12.7977; ...
2693.48 7253.68 13.8591; ...
2704.8 7253.54 17.3893; ...
2699.74 7265.03 12.4041; ...
2691.78 7271.79 13.4133; ...
2704.72 7272.05 17.6385; ...
2699.17 7283.71 12.2748; ...
2691.08 7290.19 13.4247; ...
2704.67 7290.77 17.7081; ...
2699.1 7302.4 12.2324; ...
2691.15 7308.63 13.5513; ...
2704.73 7309.43 17.6063; ...
2699.34 7320.91 12.2406; ...
2691.56 7327.01 13.7129; ...
2704.86 7327.84 17.5397; ...
2699.67 7339.23 12.3579; ...
2691.98 7345.32 13.9274; ...
2705.01 7346.06 17.6438; ...
2699.96 7357.47 12.583; ...
2692.25 7363.66 14.1483; ...
2705.21 7364.25 17.8686; ...
2700.24 7375.74 12.805; ...
2692.45 7382.06 14.2372; ...
2705.54 7382.54 18.0561; ...
2700.63 7394.1 12.8962; ...
2692.72 7400.48 14.121; ...
2706.05 7400.93 18.1057; ...
2701.11 7412.49 12.8473; ...
2693.04 7418.87 13.9461; ...
2706.61 7419.37 18.0581; ...
2701.47 7430.85 12.7916; ...
2693.14 7437.23 13.9202; ...
2706.86 7437.82 18.0532; ...
2701.21 7449.19 12.9139; ...
2692.5 7455.52 14.1231; ...
2706.33 7456.27 18.2935; ...
2699.62 7467.98 13.362; ...
2690.43 7473.28 14.6421; ...
2704.7 7474.98 18.9974; ...
2695.59 7490.27 14.1101; ...
2686.63 7486.49 16.0108; ...
2703.27 7493.31 20.1677; ...
2691.06 7510.74 13.6907; ...
2683.66 7501.75 18.0416; ...
2682.55 7518.42 15.8534; ...
2698.61 7504.58 14.864; ...
2701.35 7505.88 17.8363; ...
2687.25 7526.68 13.879; ...
2678.41 7532.19 16.4561; ...
2696.25 7517.29 18.3643; ...
2690.87 7534.64 17.185; ...
2684.06 7542.77 14.2102; ...
2675.52 7548.23 16.1832; ...
2690.79 7552.48 19.3098; ...
2682.58 7559.55 13.9377; ...
2674.09 7564.81 16.5128; ...
2689.28 7569.45 15.1739; ...
2682.7 7576.63 13.4334; ...
2674.25 7582.55 16.7782; ...
2691.64 7584.77 15.5016; ...
2684.13 7594.62 13.9027; ...
2675.28 7601.14 17.1109; ...
2693.6 7603 16.8652; ...
2685.54 7614.14 14.9211; ...
2676.32 7620.39 17.2511; ...
2694.95 7624.32 20.8893; ...
2686.26 7634.99 14.6798; ...
2677.12 7640.32 17.0598; ...
2692.88 7645.72 17.1933; ...
2687.96 7659.31 12.1531; ...
2677.06 7659.43 17.14; ...
2695.47 7662.8 19.2816; ...
2684.17 7672.84 10.0176; ...
2677.74 7677.03 15.9817; ...
2691.23 7679.34 7.02028; ...
2695.04 7674.3 10.4156; ...
2696.55 7685.8 7.81009; ...
2685.7 7687.16 8.20123; ...
2679.31 7694.02 14.7193; ...
2693.18 7694.21 6.03094; ...
2698.6 7697.27 10.0891; ...
2686.94 7703.37 7.98596; ...
2679.85 7711.28 15.1846; ...
2694.59 7710.03 7.37316; ...
2700.26 7713.48 13.7363; ...
2687.5 7720.9 8.78727; ...
2679.6 7729.42 15.8144; ...
2695.57 7728.28 9.26999; ...
2702.43 7734.64 17.8416; ...
2687.56 7739.62 9.58612; ...
2678.88 7748.06 16.6913; ...
2696.11 7747.74 9.64224; ...
2702.14 7754.41 13.0204; ...
2687.74 7759.38 10.4627; ...
2678.31 7767.48 18.481; ...
2697.11 7766.17 9.8006; ...
2703.85 7768.02 14.7343; ...
2689.34 7783.28 12.4429; ...
2677.36 7786.98 22.6514; ...
2699.84 7780.21 11.3567; ...
2705.19 7783.75 17.2425; ...
2684.23 7795.68 16.1705; ...
2700.25 7797.25 12.7732; ...
2691.58 7809.31 16.0702; ...
2707.1 7802.63 19.5063; ...
2705.08 7822.42 11.9929; ...
2698.09 7828.36 13.2672; ...
2710.94 7824.35 22.2562; ...
2703.75 7837.55 8.64751; ...
2697.97 7842.23 14.1065; ...
2710.24 7842.61 7.33503; ...
2712.95 7836.67 11.9846; ...
2715.66 7848.97 9.50042; ...
2705.27 7851.47 7.96163; ...
2697.76 7858.37 15.0073; ...
2713.02 7858.44 7.23424; ...
2718.72 7862.1 12.6624; ...
2706.49 7868.73 9.2225; ...
2697.39 7877.08 17.4696; ...
2715.52 7876.46 9.57655; ...
2722.78 7882.68 17.6528; ...
2707.81 7889.15 11.0454; ...
2698.12 7898.77 19.0169; ...
2717.75 7896.75 10.9009; ...
2723.9 7902.52 14.2569; ...
2709.47 7914.53 11.8255; ...
2697.73 7920.03 20.0188; ...
2720.04 7912.62 11.3303; ...
2724.56 7917.13 16.0227; ...
2704.16 7927.82 13.164; ...
2717.93 7928.71 11.9813; ...
2708.95 7935.69 11.539; ...
2723.37 7935 18.0859; ...
2714.46 7951.05 13.4012; ...
2704.9 7947.87 13.6664; ...
2722.77 7952 20.0251; ...
2710.61 7971.54 13.8472; ...
2702.04 7961.38 16.7903; ...
2702.09 7978.16 15.5277; ...
2718.39 7964.72 15.9086; ...
2722.01 7964.11 21.9215; ...
2707.26 7987.23 14.4426; ...
2698.31 7991.13 17.2177; ...
2716.2 7977.17 19.666; ...
2711.03 7994.06 19.5863; ...
2703.7 8002.53 14.6433; ...
2696.06 8007.55 17.9536; ...
2707.73 8009.5 18.7291; ...
2701.59 8018.33 14.6369; ...
2695.38 8024.85 18.142; ...
2706.01 8024.88 18.7043; ...
2700.76 8034.68 14.7827; ...
2695.48 8042.48 18.1588; ...
2705.28 8041.08 18.984; ...
2700.63 8051.48 15.1892; ...
2695.71 8060.03 18.3797; ...
2705.14 8057.76 19.7564; ...
2700.84 8068.56 15.9357; ...
2696.05 8077.59 18.9182; ...
2705.48 8074.88 20.876; ...
2701.52 8086.25 16.8433; ...
2696.72 8095.8 19.4459; ...
2706.6 8092.87 22.099; ...
2703.12 8105.89 17.2005; ...
2697.79 8115.54 19.2227; ...
2709.06 8112.83 22.8887; ...
2706.45 8131.61 14.8228; ...
2697.88 8134.84 18.016; ...
2713.61 8134.87 23.4807; ...
2703.22 8147.38 11.2215; ...
2697.34 8152.69 16.743; ...
2710.09 8153.92 8.57489; ...
2713.94 8147.73 13.0418; ...
2715.82 8160.99 9.33996; ...
2704.4 8163.22 9.00971; ...
2697.1 8171.16 16.0807; ...
2712.23 8170.78 6.59599; ...
2718.03 8173.86 10.3428; ...
2705.31 8181.2 8.08087; ...
2696.77 8190.19 15.0819; ...
2713.51 8188.01 6.5928; ...
2719.05 8190.92 11.5673; ...
2705.53 8199.87 7.80338; ...
2696.05 8208.98 14.9781; ...
2713.7 8206.42 6.844; ...
2718.8 8209.48 12.2291; ...
2705.19 8218.74 7.70971; ...
2695.83 8227.72 14.844; ...
2713.17 8225.23 7.04261; ...
2681 1675.43 22.2557; ...
2679.21 1693.34 22.3349; ...
2669.05 1692.89 32.0849; ...
2718.22 1692 21.9946; ...
2712.57 1690.48 32.6428; ...
2675.52 1710.41 23.1203; ...
2666.39 1709.39 33.1129; ...
2718.24 1709.91 21.9897; ...
2712.68 1708.34 32.6612; ...
2670.42 1728.32 25.0115; ...
2663.16 1721.54 36.06; ...
2718.45 1727.76 21.9671; ...
2712.93 1726.01 32.6886; ...
2669.17 1750.8 21.1524; ...
2661.25 1737.7 36.6765; ...
2659.13 1756.29 31.4075; ...
2718.91 1745.82 21.9837; ...
2713.45 1743.95 32.7592; ...
2663.8 1769.24 22.039; ...
2655.19 1769.83 34.4929; ...
2719.65 1764.37 22.0104; ...
2714.16 1762.61 32.752; ...
2660.79 1785.89 23.3857; ...
2652.8 1786.05 36.8512; ...
2720.58 1783.45 22.0393; ...
2714.75 1781.94 32.6121; ...
2659.83 1803.39 24.0578; ...
2652.27 1803.4 37.8205; ...
2721.26 1802.58 22.203; ...
2714.8 1801.3 32.4472; ...
2660.31 1821.62 23.9029; ...
2652.9 1821.43 37.6497; ...
2720.95 1820.83 22.725; ...
2713.62 1819.64 32.5961; ...
2661.29 1840.17 23.2814; ...
2653.81 1839.81 36.9421; ...
2718.55 1837.64 23.7284; ...
2710.45 1836.05 33.5208; ...
2662.03 1858.72 22.6242; ...
2654.44 1858.31 36.2245; ...
2712.49 1855.37 25.0993; ...
2705.82 1847.59 35.9566; ...
2662.37 1877.13 22.1696; ...
2654.8 1876.82 35.7398; ...
2707.34 1879.67 20.7851; ...
2701.83 1863.06 35.8836; ...
2700.94 1883.45 31.4237; ...
2662.65 1895.48 21.9057; ...
2655.1 1895.36 35.4294; ...
2703.4 1899.75 21.6378; ...
2696.14 1899.84 34.6019; ...
2663.15 1913.97 21.6438; ...
2655.51 1913.98 35.0631; ...
2701.77 1917.93 21.5578; ...
2697.71 1920.22 29.7676; ...
2663.84 1932.67 21.2027; ...
2655.97 1932.62 34.461; ...
2701.28 1935.55 21.0106; ...
2695.79 1934.41 30.9496; ...
2664.4 1951.4 20.6243; ...
2656.27 1951.1 33.7191; ...
2700.3 1951.97 21.164; ...
2694.21 1951.17 30.8216; ...
2664.37 1969.82 20.2839; ...
2656.27 1969.14 33.3517; ...
2698.65 1966.83 21.0649; ...
2692.35 1967.14 29.8266; ...
2663.74 1987.6 20.9492; ...
2656.11 1986.43 34.239; ...
2695.83 1978.38 20.5433; ...
2690.07 1982.98 27.2803; ...
2663.05 2004.52 23.7379; ...
2656.1 2002.5 37.2094; ...
2687.39 2002.78 24.1697; ...
2662.09 2016.87 29.2961; ...
2657.11 2019.27 42.4658; ...
2686.02 2022.45 27.4948; ...
2665.9 2030.35 33.2828; ...
2673.31 2045.94 27.8017; ...
2687.15 2041.55 30.4203; ...
2673.48 2063.73 26.4834; ...
2689.03 2059.53 36.0075; ...
2671.12 2077.63 24.987; ...
2699.89 2081.9 15.6059; ...
2697.73 2078.68 27.5957; ...
2669.35 2094.2 26.2043; ...
2702.6 2097.56 19.8713; ...
2699.46 2096.71 33.2166; ...
2669.28 2114.91 29.5257; ...
2703.48 2116.05 23.1466; ...
2697.73 2117.99 37.1448; ...
2673.76 2137.53 31.5695; ...
2703.31 2134.67 23.6874; ...
2698.66 2138.59 31.3785; ...
2676.29 2159.51 31.1428; ...
2701.78 2150.15 22.7396; ...
2694.98 2152.74 30.41; ...
2676.41 2178.33 31.2652; ...
2698.3 2161.65 21.9066; ...
2691.31 2169.12 26.8485; ...
2675.92 2196.02 31.3673; ...
2687.45 2188.26 22.9817; ...
2675.56 2213.43 31.3841; ...
2684.11 2207.84 23.872; ...
2675.45 2231.09 31.3108; ...
2683.23 2225.57 24.7961; ...
2675.46 2249.25 31.0794; ...
2683.78 2243.5 26.5856; ...
2675.04 2267.3 30.5348; ...
2685.52 2261.47 30.3292; ...
2673.11 2283.14 29.2393; ...
2687.33 2277.77 38.3298; ...
2669.76 2297.7 31.0448; ...
2698.65 2291.85 22.577; ...
2696.99 2294.22 34.6123; ...
2666.32 2314.96 39.9752; ...
2703.21 2302.5 25.6627; ...
2707.99 2314.45 22.5934; ...
2680.66 2329.96 20.9508; ...
2673.82 2334.19 32.7175; ...
2714.07 2331.66 28.4577; ...
2682.04 2341.94 23.2151; ...
2688.86 2355.06 20.3742; ...
2720.59 2347.54 24.5715; ...
2724.12 2359.69 24.517; ...
2687.67 2371.77 26.2598; ...
2725.42 2371.74 27.9019; ...
2686.27 2386.36 31.4744; ...
2725.96 2388.82 30.0255; ...
2704.11 2411.09 18.2004; ...
2691.18 2406.75 29.5532; ...
2725.9 2407.25 30.7163; ...
2702.14 2428.08 21.2258; ...
2690.85 2428.05 31.7864; ...
2726.11 2426.19 30.8209; ...
2701.6 2446.65 22.5292; ...
2690.79 2446.91 32.4147; ...
2727.5 2445.83 31.0497; ...
2701.47 2464.89 22.8345; ...
2690.71 2465.12 32.3727; ...
2731.16 2466.94 32.1937; ...
2701.39 2482.92 22.7454; ...
2690.55 2483.23 32.17; ...
2735.11 2484.53 22.2301; ...
2736.32 2481.63 29.2862; ...
2738.39 2491.39 27.3376; ...
2701.32 2501.02 22.651; ...
2690.37 2501.44 32.0279; ...
2738.06 2502.72 21.195; ...
2739.44 2504.52 29.2728; ...
2701.27 2519.37 22.6607; ...
2690.25 2519.79 31.9652; ...
2739.39 2520.28 22.128; ...
2740.45 2522.96 30.865; ...
2701.26 2538.01 22.7145; ...
2690.25 2538.25 31.9195; ...
2739.9 2539.03 23.6169; ...
2740.7 2541.5 32.3685; ...
2701.26 2556.82 22.6924; ...
2690.36 2556.75 31.8363; ...
2739.69 2557.24 25.6246; ...
2740.17 2557.6 33.7228; ...
2701.29 2575.6 22.5241; ...
2690.64 2575.24 31.7125; ...
2739.19 2569.14 28.5997; ...
2738.55 2569.12 34.3363; ...
2701.54 2594.14 22.2964; ...
2691.14 2593.69 31.5751; ...
2735.2 2580.15 30.5158; ...
2730.67 2596.01 24.4512; ...
2702.16 2612.41 22.1333; ...
2691.86 2612.04 31.4282; ...
2727.55 2612.82 27.1465; ...
2703.02 2630.44 22.0503; ...
2692.58 2630.25 31.2739; ...
2726.29 2631.04 28.1784; ...
2703.65 2648.27 22.0572; ...
2692.84 2648.22 31.2103; ...
2726.4 2648.57 28.7966; ...
2703.4 2666 22.2805; ...
2692.16 2665.84 31.5097; ...
2726.34 2666.07 29.3657; ...
2701.84 2683.66 22.9777; ...
2690.46 2682.93 32.6445; ...
2724.83 2684.38 30.0536; ...
2699.3 2700.05 24.6413; ...
2688.4 2700.16 35.2758; ...
2721.45 2702.24 31.314; ...
2697.48 2717.83 25.8576; ...
2689.59 2713.84 36.7993; ...
2712.49 2721.42 22.507; ...
2720.94 2723.33 21.6352; ...
2716.88 2715.91 31.7367; ...
2715.98 2725.7 30.1211; ...
2706.41 2711.87 20.0895; ...
2693.71 2739.83 21.0279; ...
2685.16 2726.22 37.8158; ...
2682.75 2746.16 31.0652; ...
2721.08 2741.24 21.1073; ...
2716.65 2738.79 30.7728; ...
2718.79 2730.35 24.8581; ...
2687.41 2759.35 20.9368; ...
2677.82 2761.83 33.0253; ...
2719.54 2754.62 23.3657; ...
2714.51 2755.31 32.5967; ...
2683.36 2776.96 21.8452; ...
2673.29 2780.6 34.3824; ...
2716.82 2766 24.4279; ...
2711.75 2771.4 31.4559; ...
2681.21 2794.29 21.8865; ...
2673.03 2797.19 29.6551; ...
2708.37 2791.62 28.657; ...
2679.9 2810.49 22.5544; ...
2670.37 2809.45 32.0401; ...
2705.18 2811.22 31.5901; ...
2678.21 2824.56 25.2476; ...
2668.86 2824.25 33.9885; ...
2701.75 2826.98 34.6922; ...
2678.07 2837.53 28.0724; ...
2668.88 2840.39 34.6361; ...
2690.18 2846.26 27.5445; ...
2698.71 2850.86 24.8563; ...
2696.03 2836.31 40.3124; ...
2693.35 2845.54 39.7696; ...
2685.51 2837.62 22.8686; ...
2679.81 2852.93 27.9998; ...
2670.28 2858.83 32.1956; ...
2690.18 2864.63 27.5445; ...
2699.21 2873.33 20.8905; ...
2693.55 2858.82 37.9308; ...
2671.86 2881.38 26.8355; ...
2701.08 2888.43 21.6094; ...
2697.52 2880.94 36.1844; ...
2697.31 2873.38 28.519; ...
2668.81 2901.94 26.8138; ...
2701.87 2904.39 23.3788; ...
2698.63 2901.06 37.5163; ...
2667.63 2920.64 26.8288; ...
2702.37 2922.56 23.8731; ...
2699.03 2919.78 37.5976; ...
2667.36 2938.84 27.1574; ...
2702.62 2940.83 23.8377; ...
2699.07 2938.15 37.3846; ...
2667.37 2956.73 28.2244; ...
2702.66 2958.86 24.0139; ...
2698.68 2956.36 37.5949; ...
2667.02 2973.76 30.4779; ...
2702.13 2976.91 24.9608; ...
2697.55 2974.27 38.7099; ...
2665.93 2987.39 33.6037; ...
2700.34 2996.54 26.7026; ...
2695.41 2989.91 40.8878; ...
2680.76 3008 25.0185; ...
2670.38 3005.78 31.7449; ...
2690.18 3011.53 27.5445; ...
2698.12 3018.24 24.1105; ...
2692.99 3004.26 41.9188; ...
2696.21 3004.24 31.8715; ...
2681.88 3024.03 26.1288; ...
2670.92 3027.24 32.4365; ...
2690.18 3029.89 27.5445; ...
2698.77 3031.4 23.9758; ...
2694.1 3025.8 40.792; ...
2683.39 3046.52 22.4458; ...
2671.05 3047.79 31.6531; ...
2700.07 3038.78 27.7839; ...
2689.51 3037.84 20.9473; ...
2705.76 3054.95 22.8829; ...
2682.19 3067.5 21.8083; ...
2670.77 3067.33 31.2195; ...
2707.27 3071.33 26.7027; ...
2681.87 3086.81 21.4105; ...
2670.79 3086.12 30.9349; ...
2707.96 3089.13 29.1618; ...
2682.07 3105.56 21.0824; ...
2671.2 3104.58 30.6929; ...
2708.23 3107.43 30.0915; ...
2682.62 3124.01 20.7919; ...
2671.85 3122.91 30.4774; ...
2708.35 3125.57 30.1212; ...
2683.09 3142.21 20.6039; ...
2672.26 3141.07 30.3511; ...
2708.41 3143.47 29.8673; ...
2682.76 3160.1 20.5984; ...
2671.75 3158.85 30.4562; ...
2708.33 3161.3 29.6557; ...
2680.87 3177.53 20.8551; ...
2669.85 3176.01 31.0496; ...
2708.07 3179.38 29.4691; ...
2677.2 3194.18 21.5352; ...
2666.72 3192.61 32.5645; ...
2708.08 3197.76 29.2055; ...
2672.64 3212.31 22.4677; ...
2662.98 3207.81 36.3125; ...
2708.68 3216.01 29.0298; ...
2672.84 3234.19 18.028; ...
2665.34 3222.76 29.1357; ...
2663.23 3237.18 29.3884; ...
2709.09 3233.74 29.383; ...
2668.23 3251.47 19.8841; ...
2660.72 3252.69 30.5678; ...
2708.05 3250.75 30.8171; ...
2664.37 3267.93 22.4662; ...
2658.44 3268.56 33.2617; ...
2704.43 3265.83 34.4228; ...
2660.63 3284.11 25.4807; ...
2656.06 3285.86 35.8313; ...
2696.61 3287.02 27.5322; ...
2698.34 3276.36 41.7056; ...
2691.7 3292.87 41.0707; ...
2657.65 3303.55 26.4341; ...
2651.92 3303.47 38.0262; ...
2673.52 3306.17 23.8698; ...
2685.36 3309.43 20.7623; ...
2684.35 3301.76 33.3197; ...
2680.37 3310.25 32.9608; ...
2665.36 3296.04 21.3045; ...
2652.32 3325.96 21.3643; ...
2648.42 3316.99 30.663; ...
2644.77 3330.88 28.4654; ...
2684.1 3328.22 20.2865; ...
2684.83 3324.97 30.5702; ...
2682.29 3315.48 25.3148; ...
2646.92 3344.62 21.2105; ...
2641.68 3344.27 30.2049; ...
2685.05 3345.44 21.8161; ...
2687.53 3343.78 32.8201; ...
2645.06 3362.15 21.208; ...
2640.17 3361.98 30.6414; ...
2686.35 3364.68 22.9931; ...
2688.43 3363.84 35.0542; ...
2645.35 3380.66 20.9906; ...
2640.56 3380.57 31.0046; ...
2687.07 3384.47 24.105; ...
2686.96 3385.44 39.0099; ...
2646.49 3399.74 21.8; ...
2641.39 3399.69 33.2579; ...
2687.08 3403.16 23.8068; ...
2686.15 3406.74 32.2403; ...
2646.62 3419.1 25.1812; ...
2640.18 3420.05 40.3598; ...
2685.7 3418.24 23.3376; ...
2682.32 3419.87 33.4352; ...
2644.98 3434.06 30.0865; ...
2639.19 3441.17 39.4478; ...
2681.9 3429.65 23.9059; ...
2675.4 3437.64 32.8755; ...
2647.25 3447.03 33.0037; ...
2652.7 3458.99 28.3963; ...
2671.31 3458.03 23.3872; ...
2650.22 3472.74 26.6951; ...
2668.57 3475.7 25.5265; ...
2642.45 3483.29 28.9314; ...
2637.15 3499.34 22.8682; ...
2668.54 3493.29 26.0579; ...
2632.36 3512.62 24.1467; ...
2669.16 3510.42 26.9425; ...
2629.89 3529.67 25.1778; ...
2669.53 3528.28 27.5305; ...
2629.35 3547.88 26.8511; ...
2669.45 3546.52 27.811; ...
2629.13 3569.34 30.3124; ...
2668.79 3564.37 28.6196; ...
2634.67 3589.29 24.5793; ...
2667.39 3579.69 31.6962; ...
2634.07 3603.15 29.0792; ...
2666.61 3601.56 23.2451; ...
2664.15 3589.47 39.2248; ...
2663.63 3605.84 34.2774; ...
2633.12 3616.49 35.5137; ...
2663.58 3622.58 23.7866; ...
2660.37 3617.01 38.1847; ...
2645.43 3632.53 26.0187; ...
2637.41 3632.99 33.9767; ...
2653.45 3635.87 27.5445; ...
2659.86 3643.41 21.1417; ...
2657.15 3629.95 39.9815; ...
2659.61 3629.89 29.6455; ...
2645.68 3644.61 27.575; ...
2638.78 3651.84 33.0371; ...
2653.45 3654.24 27.5445; ...
2660.59 3662.27 19.1856; ...
2656.85 3648.34 37.9273; ...
2639.3 3672.36 29.1333; ...
2662.73 3676.53 20.6932; ...
2660.76 3670.67 36.0324; ...
2659.75 3662.51 27.7983; ...
2636.78 3692.44 31.4016; ...
2664.08 3692.16 23.6595; ...
2662.26 3690.72 38.532; ...
2635.47 3710.61 33.7751; ...
2664.78 3710.26 25.852; ...
2662.44 3709.2 40.3001; ...
2634.52 3725.58 36.8114; ...
2664.58 3729.94 27.3117; ...
2661.75 3726.26 41.6878; ...
2647.4 3747.23 20.1444; ...
2637.84 3745.2 32.2618; ...
2657.65 3747.43 22.1671; ...
2663.77 3744.78 23.8708; ...
2661.39 3746.17 40.4652; ...
2662.54 3738.93 30.6207; ...
2647.23 3764.46 19.8204; ...
2638.13 3767.81 33.0166; ...
2664.69 3755.04 26.0116; ...
2652.72 3755.35 15.8752; ...
2668.09 3770.04 21.5969; ...
2646.68 3784.92 21.4421; ...
2639.07 3788.12 33.3642; ...
2669.8 3786.67 26.0062; ...
2647.15 3804.26 22.1402; ...
2640.09 3807.77 33.8064; ...
2670.74 3804.23 28.7144; ...
2647.37 3823.2 22.3416; ...
2639.9 3827.04 33.7778; ...
2670.83 3822.15 29.7582; ...
2646.76 3841.82 22.1549; ...
2637.44 3846.3 33.9237; ...
2670.36 3840.09 29.9647; ...
2646.13 3859.78 21.0796; ...
2638.02 3863.5 28.337; ...
2669.85 3857.93 29.9766; ...
2645.63 3876.7 20.5241; ...
2635.46 3876.98 29.9603; ...
2669.74 3875.7 30.2221; ...
2645.15 3893.93 21.293; ...
2633.94 3894.03 30.9649; ...
2670.35 3893.69 30.7586; ...
2645.14 3912.31 21.9213; ...
2633.39 3912.06 31.6469; ...
2671.76 3911.63 31.6241; ...
2645.35 3930.96 22.2081; ...
2633.39 3930.62 32.1352; ...
2672.7 3926.17 33.4578; ...
2645.79 3949.74 22.3524; ...
2633.66 3949.63 32.4732; ...
2682.44 3955.9 16.7956; ...
2676.72 3947.02 29.6966; ...
2646.29 3968.83 22.4493; ...
2633.93 3968.85 32.5233; ...
2683.63 3970.36 20.9628; ...
2677.63 3966.95 32.6474; ...
2646.45 3987.95 22.3988; ...
2633.95 3987.84 32.2649; ...
2684.26 3987.23 24.525; ...
2678.05 3983.99 35.1883; ...
2646.18 4006.75 22.1324; ...
2633.69 4006.34 31.8149; ...
2684.21 3999.48 28.172; ...
2678.95 4000.88 36.4489; ...
2645.65 4025.09 21.8089; ...
2633.33 4024.39 31.4785; ...
2685.32 4012.87 27.7714; ...
2687.32 4028.71 22.294; ...
2645.2 4043.12 21.8169; ...
2633.14 4042.23 31.6739; ...
2687.06 4044.64 25.7881; ...
2645.15 4061.21 22.5425; ...
2633.37 4060.12 32.7404; ...
2687.77 4061.87 28.2817; ...
2645.52 4079.52 24.138; ...
2634.07 4078.08 34.7711; ...
2689.22 4078.69 30.1756; ...
2646.48 4098.92 26.6194; ...
2634.95 4094.93 37.4958; ...
2691.56 4095.39 31.4414; ...
2642.48 4106.63 32.0929; ...
2662.25 4115.58 17.3076; ...
2650.76 4117.74 26.9056; ...
2695.81 4114.84 30.9925; ...
2663.78 4134.29 19.8365; ...
2652.58 4134.35 29.9091; ...
2701.92 4131.11 23.9114; ...
2705.33 4142.57 22.7288; ...
2665.91 4152.11 22.5141; ...
2654.91 4152.37 32.8532; ...
2707.2 4153.59 26.0966; ...
2667.6 4170.38 25.3532; ...
2656.71 4170.38 35.9082; ...
2709.19 4169.51 29.2371; ...
2667.73 4189.51 28.7306; ...
2657.08 4186.72 39.3423; ...
2710.31 4186.27 32.2845; ...
2663 4197.16 34.6893; ...
2679.74 4204.96 19.651; ...
2667.76 4206.83 30.0549; ...
2709.45 4199.4 35.9686; ...
2673.67 4224.15 23.4423; ...
2662.84 4218.56 34.6351; ...
2716.16 4231.11 22.3466; ...
2709.23 4215.74 34.8326; ...
2672.7 4245.93 21.1219; ...
2661.71 4234.64 33.2555; ...
2660.47 4251.05 30.9054; ...
2713.61 4243.33 26.8101; ...
2707.74 4233.63 34.5648; ...
2707.08 4247.57 32.8515; ...
2717.65 4248.91 19.7119; ...
2667.2 4264.28 22.7853; ...
2655.17 4264.68 33.4832; ...
2711.74 4256.78 25.297; ...
2701.89 4261.65 33.5841; ...
2715.01 4261.89 18.202; ...
2663.69 4281.58 23.6653; ...
2651.88 4281.62 33.8181; ...
2707.05 4278.19 21.3273; ...
2696.88 4281.35 33.5673; ...
2662.42 4299.73 23.1547; ...
2650.73 4298.99 32.6612; ...
2701.59 4301.87 23.2525; ...
2694.01 4301.37 33.808; ...
2662.83 4318.17 21.8303; ...
2650.85 4316.76 31.0031; ...
2700.23 4321.1 23.5927; ...
2693.47 4319.83 33.2571; ...
2663.6 4336.55 20.8494; ...
2651.31 4334.95 30.3473; ...
2699.93 4336.9 23.3424; ...
2693.52 4336.47 31.8771; ...
2663.72 4354.86 21.6396; ...
2651.68 4353.8 32.6311; ...
2698.45 4348.57 22.7572; ...
2692.71 4352.58 29.2387; ...
2663.39 4373.4 25.3118; ...
2652.31 4375.11 40.0541; ...
2690.5 4372.64 26.4148; ...
2663.35 4388.05 30.1976; ...
2659.56 4396 39.2456; ...
2687.97 4392.57 30.0057; ...
2668.37 4401.6 31.5096; ...
2674.07 4413.37 25.5878; ...
2687.45 4413.72 33.5501; ...
2672.6 4429.91 25.3887; ...
2690.47 4434.08 28.4151; ...
2670.61 4446.61 26.2294; ...
2691.59 4448.8 30.4495; ...
2669.63 4465.05 26.4078; ...
2692.49 4466.17 32.2142; ...
2669.34 4483.46 26.2244; ...
2692.9 4484.39 32.9028; ...
2669.37 4501.73 26.55; ...
2692.21 4503.02 32.8252; ...
2669.66 4521.15 29.1502; ...
2689.6 4523.93 32.3903; ...
2673.8 4542.75 31.469; ...
2688.5 4543.87 24.5878; ...
2676 4563.9 31.0866; ...
2686.54 4559.28 24.4829; ...
2676.45 4582.5 31.208; ...
2685.38 4577.52 23.8769; ...
2676.49 4600.69 31.4328; ...
2684.92 4595.6 24.0269; ...
2676.34 4618.97 31.5734; ...
2684.88 4613.84 24.3834; ...
2675.87 4637.39 31.4659; ...
2685.11 4632.36 24.6547; ...
2674.58 4655.44 30.9354; ...
2685.66 4650.79 24.9093; ...
2671.18 4669.09 29.9271; ...
2686.76 4668.41 25.5918; ...
2670.15 4683.91 22.3531; ...
2663.69 4673.29 38.2552; ...
2661.96 4689.86 31.0808; ...
2687.87 4685.01 27.3401; ...
2666.48 4702.36 22.2427; ...
2658.37 4703.6 33.8669; ...
2687.64 4701.65 30.2331; ...
2663.51 4717.67 25.5353; ...
2655.93 4720.05 37.2089; ...
2684.93 4717.75 34.2805; ...
2662.28 4731.5 29.7299; ...
2654.96 4737.2 39.5243; ...
2671.82 4737.65 27.5445; ...
2680.9 4740.47 25.0019; ...
2678.8 4729.44 40.9538; ...
2674.49 4739.01 41.0289; ...
2669.09 4729.43 22.6522; ...
2662.49 4747.32 32.3113; ...
2654.96 4755.61 40.5461; ...
2671.82 4756.02 27.5445; ...
2678.99 4764.48 21.4728; ...
2672.37 4749.41 40.1726; ...
2662.38 4765.9 32.8733; ...
2653.79 4776.5 40.6829; ...
2671.82 4774.38 27.5445; ...
2678.5 4783.69 20.8098; ...
2671.04 4766.03 39.2953; ...
2662.29 4784.57 32.0199; ...
2654.78 4793.68 35.9986; ...
2671.82 4792.74 27.5445; ...
2678.37 4801.96 20.7952; ...
2670.24 4783.66 39.2534; ...
2661.92 4802.25 31.0028; ...
2652.54 4808.73 35.9831; ...
2671.82 4811.11 27.5445; ...
2678.35 4820.08 20.9128; ...
2669.95 4801.71 39.3668; ...
2661.16 4819.86 30.7094; ...
2651.09 4826.34 35.6074; ...
2671.82 4829.47 27.5445; ...
2678.38 4838.26 21.0188; ...
2669.91 4819.79 39.5512; ...
2660.7 4837.91 30.5639; ...
2650.49 4844.21 35.524; ...
2671.82 4847.83 27.5445; ...
2678.45 4856.51 21.091; ...
2669.97 4837.96 39.6505; ...
2660.59 4856.08 30.577; ...
2650.48 4862.3 35.7119; ...
2671.82 4866.19 27.5445; ...
2678.49 4874.86 21.1462; ...
2670 4856.21 39.7732; ...
2660.73 4874.42 30.8237; ...
2650.81 4880.85 36.4387; ...
2671.82 4884.56 27.5445; ...
2678.42 4893.37 21.1879; ...
2669.71 4874.97 40.1197; ...
2661.08 4893.3 31.4419; ...
2651.31 4901.5 38.2597; ...
2671.82 4902.92 27.5445; ...
2678.15 4912.15 21.1708; ...
2668.36 4896.88 40.6352; ...
2662 4912.94 32.079; ...
2655.05 4923.85 38.8235; ...
2671.82 4921.28 27.5445; ...
2677.77 4931.2 20.9926; ...
2668.83 4914.85 35.1311; ...
2662.56 4933.03 31.9535; ...
2656.08 4944.34 38.0595; ...
2671.82 4939.65 27.5445; ...
2677.84 4949.97 20.5632; ...
2668.5 4932.48 34.8903; ...
2660.29 4955.05 30.0129; ...
2653.67 4955.57 38.03; ...
2671.82 4958.01 27.5445; ...
2679.68 4966.38 19.9996; ...
2671.36 4954.32 32.817; ...
2655.44 4977.97 22.9137; ...
2647.04 4964.5 40.0376; ...
2643.73 4984.53 32.5642; ...
2681.89 4980.65 20.679; ...
2676.77 4976.26 31.3262; ...
2677.33 4967.14 26.2708; ...
2649.41 4997.86 21.3062; ...
2639.13 5000.37 33.5707; ...
2683.17 4996.5 22.3171; ...
2678.54 4995.42 33.5026; ...
2646.28 5015.63 21.7626; ...
2637.38 5018.58 34.4291; ...
2683.92 5014.35 23.4743; ...
2678.74 5013.57 34.9865; ...
2644.06 5033.47 23.1963; ...
2636.26 5036.55 36.175; ...
2683.8 5032.69 24.405; ...
2678.05 5032.04 36.4168; ...
2640.69 5051.08 25.1299; ...
2633.26 5054.29 37.8561; ...
2683.5 5051.67 25.3968; ...
2676.77 5052.57 39.5862; ...
2635.43 5070.69 26.3275; ...
2627.55 5072.07 40.7079; ...
2684.6 5071.01 25.1916; ...
2682.52 5073.39 34.1407; ...
2633.68 5091.67 20.8705; ...
2627.73 5084.36 30.7057; ...
2625.51 5097.26 28.4189; ...
2686.09 5089.22 24.8409; ...
2682.62 5087.68 36.1699; ...
2628.95 5109.58 21.7783; ...
2622.73 5109.91 30.7873; ...
2686.51 5106.74 25.6823; ...
2682.62 5104.93 37.8292; ...
2626.75 5126.85 22.8156; ...
2621.66 5127.24 32.1077; ...
2686.7 5124.9 26.2518; ...
2682.66 5123.23 38.4411; ...
2626.29 5145.59 23.0273; ...
2621.83 5146.46 32.3431; ...
2686.67 5143.38 26.1985; ...
2682.2 5141.84 38.189; ...
2626.53 5164.97 22.7732; ...
2621.97 5165.8 32.9546; ...
2686.17 5162.01 25.7558; ...
2680.73 5160.85 37.679; ...
2626.39 5184.33 22.9672; ...
2620.46 5185.78 36.964; ...
2685.2 5181.04 25.1941; ...
2678.12 5181.93 37.4843; ...
2625.76 5203.5 22.6363; ...
2619.65 5207.15 31.8611; ...
2684.93 5200.11 23.9378; ...
2680.87 5202.11 31.9082; ...
2625.16 5221.32 22.9556; ...
2618.04 5220.69 35.4628; ...
2684.72 5218.01 23.0933; ...
2678.71 5216.43 32.8212; ...
2624.94 5238.35 25.4412; ...
2617.35 5236.91 39.6261; ...
2683.7 5235.54 23.3937; ...
2676.87 5233.98 33.0901; ...
2625.56 5257.53 28.3247; ...
2617.2 5254.48 43.9188; ...
2682.87 5254.02 23.6088; ...
2675.63 5252.44 33.0604; ...
2622.16 5265.86 33.6887; ...
2641.11 5273.91 16.8244; ...
2629.64 5276.84 26.7255; ...
2682.6 5273.05 23.4573; ...
2675.22 5271.42 32.6222; ...
2642.72 5293.48 18.7315; ...
2631.36 5293.45 28.678; ...
2682.78 5292.15 22.9845; ...
2675.38 5290.44 32.0479; ...
2644.04 5311.57 20.232; ...
2632.46 5311.09 30.721; ...
2683.03 5310.97 22.5469; ...
2675.65 5309.2 31.9079; ...
2644.68 5329.76 21.4849; ...
2632.68 5329.7 32.7033; ...
2683.11 5329.5 22.6258; ...
2675.73 5327.87 32.9082; ...
2644.67 5348.57 22.5837; ...
2631.36 5350.95 35.8107; ...
2683.21 5348.22 23.4161; ...
2675.4 5348.54 36.1671; ...
2645.31 5367.71 22.1589; ...
2636.6 5372.01 29.6652; ...
2684.51 5367.38 23.399; ...
2681.68 5370.13 31.5216; ...
2646.03 5385.61 21.2632; ...
2635.91 5386.27 31.1701; ...
2685.75 5385.8 23.184; ...
2681.06 5385.11 33.8806; ...
2645.93 5402.78 21.4031; ...
2635.97 5403.44 32.8536; ...
2685.49 5404.16 23.8204; ...
2679.32 5405.39 36.3714; ...
2646.04 5420.67 21.4154; ...
2637.12 5422.25 33.7814; ...
2685.38 5423.02 23.2161; ...
2682.02 5425.53 31.5201; ...
2646.25 5438.9 21.3121; ...
2638.2 5441.33 33.7557; ...
2684.77 5439.61 22.4706; ...
2679.75 5438.83 32.5554; ...
2645.88 5456.87 21.9951; ...
2637.77 5459.02 34.3002; ...
2682.59 5453.12 22.9235; ...
2676.89 5453.76 32.5474; ...
2644.78 5474.19 24.7782; ...
2636.58 5474.97 37.3723; ...
2679.43 5463.97 23.4177; ...
2673.98 5469.24 31.3539; ...
2643.12 5486.95 30.115; ...
2637.5 5491.73 42.105; ...
2672.49 5489.26 29.9558; ...
2647.09 5500.35 34.1084; ...
2654.92 5515.82 29.7185; ...
2672.01 5505.86 34.2236; ...
2654.68 5530.52 31.1985; ...
2681.41 5526.04 21.9882; ...
2677.3 5524.16 31.7813; ...
2666.42 5548.99 15.9817; ...
2656.08 5545.12 26.9725; ...
2684.18 5536.65 24.9536; ...
2687.41 5550.36 22.1303; ...
2664.89 5564.73 19.3253; ...
2653.92 5564.14 29.7084; ...
2689.04 5566 27.0213; ...
2664.23 5583.53 21.2055; ...
2652.99 5583.99 30.7671; ...
2690.09 5584.46 29.8749; ...
2664.11 5603 21.6444; ...
2652.64 5603.44 30.5644; ...
2690.22 5603.47 30.6162; ...
2664.25 5622.21 21.1743; ...
2652.6 5622.3 29.8625; ...
2689.79 5622.56 30.0659; ...
2664.46 5641 20.5761; ...
2652.68 5640.82 29.63; ...
2689.36 5641.52 29.043; ...
2664.62 5659.51 20.3313; ...
2652.95 5659.4 29.8386; ...
2689.05 5660.08 28.1653; ...
2664.68 5677.82 20.429; ...
2653.39 5677.83 30.0649; ...
2688.56 5678.14 27.8161; ...
2664.6 5695.86 20.705; ...
2653.59 5695.81 30.4094; ...
2687.88 5695.83 27.877; ...
2664.4 5713.78 21.0021; ...
2653.41 5713.64 30.7506; ...
2687.33 5713.33 28.2287; ...
2664.21 5731.99 21.1045; ...
2652.97 5731.69 30.8123; ...
2687.47 5731.02 28.7947; ...
2663.91 5750.45 20.8861; ...
2652.38 5749.97 30.6629; ...
2688.66 5748.67 29.6879; ...
2663.42 5768.79 20.525; ...
2651.8 5768.5 30.5083; ...
2689.47 5763.04 31.6421; ...
2663.12 5787.18 20.3392; ...
2651.37 5787.27 30.462; ...
2701.14 5791.99 16.7053; ...
2694.12 5783.73 28.6046; ...
2663.05 5805.91 20.4028; ...
2651.06 5806.14 30.4774; ...
2702.13 5806.62 20.0382; ...
2695.05 5804.31 31.179; ...
2662.95 5824.8 20.5314; ...
2650.75 5824.85 30.4479; ...
2702.4 5824.3 22.0407; ...
2695.36 5822.82 32.6737; ...
2662.73 5843.58 20.5353; ...
2650.48 5843.33 30.3417; ...
2702.03 5842.49 23.1157; ...
2695.12 5840.71 33.6059; ...
2662.46 5862.17 20.3837; ...
2650.39 5861.79 30.2602; ...
2701.34 5860.74 23.5334; ...
2694.72 5858.66 34.156; ...
2662.3 5880.72 20.2312; ...
2650.65 5880.58 30.387; ...
2700.7 5879.02 23.4999; ...
2694.7 5876.92 34.0989; ...
2662.4 5899.41 20.3461; ...
2651.3 5899.57 30.918; ...
2700.26 5897.35 23.171; ...
2694.95 5895.29 33.551; ...
2662.79 5918.18 21.0799; ...
2652.1 5918.06 32.6683; ...
2699.9 5915.81 22.7143; ...
2695.08 5913.87 32.9858; ...
2663.42 5937.02 22.6793; ...
2652.16 5936.59 38.1667; ...
2699.5 5934.63 22.2634; ...
2695.01 5933.1 32.6316; ...
2664.87 5956.34 23.1568; ...
2657.48 5959.06 33.481; ...
2699.12 5953.89 21.9677; ...
2694.9 5952.92 32.7351; ...
2666.24 5974.67 23.0263; ...
2657.58 5973.56 36.1934; ...
2698.95 5973.4 22.1545; ...
2694.84 5972.65 34.1346; ...
2666.62 5991.93 23.7697; ...
2657.96 5991.13 37.6249; ...
2699.22 5992.89 23.1397; ...
2694.51 5992.59 39.0968; ...
2666.73 6009.67 24.1969; ...
2658.15 6009.13 38.2249; ...
2700.71 6012.22 23.0679; ...
2699.16 6014.32 33.6156; ...
2666.7 6027.78 24.2466; ...
2658.25 6027.39 38.3062; ...
2702.48 6030.08 22.6632; ...
2699.98 6028.25 36.1515; ...
2666.65 6046.1 24.079; ...
2658.44 6045.75 38.1319; ...
2703.35 6046.93 23.4167; ...
2700.84 6045.13 37.5428; ...
2666.71 6064.44 23.8699; ...
2658.73 6064.04 37.9142; ...
2703.71 6064.4 23.9541; ...
2701.19 6062.66 38.1838; ...
2666.86 6082.69 23.7464; ...
2658.97 6082.23 37.804; ...
2703.71 6082.4 24.1107; ...
2701.16 6080.69 38.3086; ...
2666.97 6100.85 23.77; ...
2658.85 6100.5 37.877; ...
2703.58 6100.75 24.0252; ...
2701.03 6099.05 38.1913; ...
2666.89 6119.08 23.8938; ...
2658.26 6119.27 37.9811; ...
2703.48 6119.23 23.8987; ...
2700.95 6117.54 38.066; ...
2666.65 6137.44 23.8676; ...
2657.9 6138.21 36.9445; ...
2703.47 6137.75 23.8493; ...
2700.94 6136.04 38.03; ...
2666.33 6155.7 23.6756; ...
2657.45 6155.99 35.9919; ...
2703.48 6156.24 23.8563; ...
2700.92 6154.5 38.0352; ...
2665.9 6173.76 23.6062; ...
2656.48 6173.27 36.136; ...
2703.43 6174.68 23.8027; ...
2700.8 6172.91 37.9604; ...
2665.51 6191.94 23.5171; ...
2655.77 6191.29 36.012; ...
2703.25 6193.01 23.5869; ...
2700.52 6191.16 37.727; ...
2665.44 6210.33 23.1824; ...
2655.57 6209.7 35.5889; ...
2702.98 6211.08 23.2517; ...
2700.13 6209.18 37.4109; ...
2665.82 6228.71 22.9558; ...
2655.92 6228.17 35.3498; ...
2702.69 6228.81 23.0457; ...
2699.73 6227.02 37.2897; ...
2666.5 6246.94 23.6632; ...
2656.46 6246.53 36.103; ...
2702.42 6246.22 23.3258; ...
2699.43 6244.99 37.7453; ...
2667 6264.94 26.1715; ...
2656.62 6264.96 38.5501; ...
2701.91 6263.85 24.314; ...
2699.14 6263.45 38.9384; ...
2667.04 6283.58 30.624; ...
2655.72 6284.24 43.0555; ...
2700.34 6283.36 25.7357; ...
2698.46 6279.66 40.0409; ...
2663.62 6293.03 35.7525; ...
2678.6 6294.2 25.5745; ...
2670.25 6300.06 31.9949; ...
2690.18 6298.51 27.5445; ...
2697.08 6305.1 22.8343; ...
2696.64 6292.41 40.4285; ...
2697.12 6291.77 30.8157; ...
2680.13 6308.9 29.2095; ...
2671.07 6315.69 34.7211; ...
2690.18 6316.87 27.5445; ...
2696.43 6326.83 21.5695; ...
2695.33 6306.96 40.7372; ...
2681.09 6326.76 30.2517; ...
2672.16 6334.2 35.6318; ...
2690.18 6335.23 27.5445; ...
2696.81 6345.26 22.1562; ...
2695.94 6325.79 41.0207; ...
2683.28 6348.51 28.4155; ...
2673.33 6354.35 34.5808; ...
2690.18 6353.6 27.5445; ...
2697.93 6355.73 23.5979; ...
2698.71 6350.79 40.194; ...
2685.22 6371.62 24.0647; ...
2673.52 6374.54 33.1866; ...
2700.19 6362.88 27.6494; ...
2690.53 6361.69 22.369; ...
2704.42 6378.4 22.9966; ...
2684.07 6393.15 22.8344; ...
2672.95 6393.87 32.2869; ...
2705.9 6395.49 26.497; ...
2683.39 6412.61 21.9475; ...
2672.36 6412.35 31.5478; ...
2706.34 6413.87 28.6612; ...
2682.88 6431.23 21.2337; ...
2671.93 6430.54 30.8804; ...
2706.23 6432.33 29.2688; ...
2682.4 6449.44 20.603; ...
2671.68 6448.89 30.2726; ...
2706.07 6450.36 28.7806; ...
2681.88 6467.53 20.1826; ...
2671.62 6467.41 29.8219; ...
2706.06 6468.1 27.8169; ...
2681.3 6485.58 20.5176; ...
2671.7 6485.35 30.2138; ...
2706.11 6485.86 27.0777; ...
2680.75 6503.11 22.6622; ...
2671.99 6501.57 32.5878; ...
2705.95 6503.99 27.1111; ...
2679.66 6515.6 27.441; ...
2673.6 6516.66 37.2314; ...
2705.34 6522.8 27.8731; ...
2683.55 6529.09 32.4656; ...
2691.92 6545.22 27.9689; ...
2704.48 6542.28 28.7799; ...
2692.67 6564.2 26.9832; ...
2704.51 6563.48 31.2845; ...
2690.5 6579.34 25.4455; ...
2707.71 6582.67 26.2887; ...
2688.15 6595.76 25.7839; ...
2708.24 6596.98 28.6153; ...
2686.94 6613.97 26.1902; ...
2708.12 6613.7 31.0066; ...
2686.63 6632.28 26.6541; ...
2708.35 6631.27 32.7823; ...
2686.86 6650.69 26.9328; ...
2710.47 6649.52 34.5153; ...
2686.96 6669.03 26.9179; ...
2716.36 6669.5 38.1228; ...
2686.57 6686.92 26.7121; ...
2720.08 6680.79 24.0899; ...
2723.52 6682.46 31.3581; ...
2727.84 6693.36 26.197; ...
2686.04 6704.47 26.5874; ...
2735.44 6712.79 20.3514; ...
2734.73 6704.77 24.5151; ...
2738.57 6712.33 26.2673; ...
2685.86 6722.31 26.9767; ...
2737.14 6723.63 21.3201; ...
2739.11 6722.44 30.6173; ...
2686.61 6741.32 28.6236; ...
2737.55 6739.22 22.6221; ...
2739.64 6740.16 32.9462; ...
2689.56 6761.9 33.2271; ...
2737.61 6758.11 22.8653; ...
2740.55 6760.45 32.4324; ...
2696.44 6780.4 22.7896; ...
2697.17 6776.21 34.7241; ...
2698.89 6786.49 32.0141; ...
2737.71 6777.99 22.5724; ...
2741.28 6780.1 31.7094; ...
2697.78 6799.13 21.7868; ...
2696.98 6799.66 31.2268; ...
2737.64 6797.18 23.2823; ...
2741.37 6797.89 32.7493; ...
2697.92 6816.29 22.4865; ...
2696.73 6814.84 32.7247; ...
2736.7 6815.16 26.2743; ...
2740.58 6813.81 36.2256; ...
2698.86 6834.79 23.9769; ...
2698.4 6829.85 34.8617; ...
2734.47 6832.75 32.6159; ...
2739.65 6824.6 40.7383; ...
2701.18 6852.89 21.5695; ...
2708.54 6849.4 27.5445; ...
2720.67 6849.74 27.4708; ...
2701.29 6842.81 36.3013; ...
2701.57 6842.43 28.5426; ...
2735.51 6836.15 43.5439; ...
2729.01 6851.86 37.4072; ...
2703.09 6868.92 20.9094; ...
2708.54 6867.76 27.5445; ...
2719.36 6868.88 32.0111; ...
2703.31 6857.94 36.3783; ...
2725.93 6869.07 40.7916; ...
2703.74 6887.08 20.7547; ...
2708.54 6886.12 27.5445; ...
2718.73 6885.86 33.2771; ...
2703.57 6876.54 35.7961; ...
2725.5 6886.24 41.0668; ...
2703.2 6906.82 21.3549; ...
2708.54 6904.49 27.5445; ...
2720.11 6898.71 32.2186; ...
2702.81 6898.84 33.7471; ...
2728.73 6907.9 37.458; ...
2699.52 6926.22 21.5598; ...
2698.89 6922.27 32.1193; ...
2702.66 6912.42 26.7668; ...
2735.05 6933.12 22.7653; ...
2735.71 6924.36 28.7404; ...
2740.66 6933.3 27.758; ...
2695.7 6944.07 24.1565; ...
2695.66 6941.37 35.0034; ...
2737.6 6944.64 22.0671; ...
2743.03 6943.22 30.4002; ...
2690.94 6962.16 28.6879; ...
2693.66 6952.01 38.8221; ...
2739.08 6960.33 22.7921; ...
2744.26 6959.35 32.8338; ...
2684.62 6982.42 17.823; ...
2689.76 6963.43 40.5743; ...
2684.67 6981.5 31.2458; ...
2739.76 6978.82 24.0087; ...
2744.42 6977.73 34.6013; ...
2680.12 7000.49 21.0736; ...
2680.25 6999.34 34.193; ...
2740.02 6997.46 25.9095; ...
2743.58 6994.58 36.2915; ...
2677.86 7018.48 22.7374; ...
2678.13 7018.65 35.6678; ...
2740.42 7009.57 29.5344; ...
2741.11 7007.77 37.6938; ...
2677.42 7037.29 23.2106; ...
2678.2 7038.8 36.0464; ...
2736.41 7022.68 31.9265; ...
2730.19 7041.25 23.6671; ...
2678.03 7056.13 22.8112; ...
2678.54 7059.9 35.2249; ...
2727.67 7056.64 28.0513; ...
2678.8 7072.59 21.3889; ...
2678.73 7077.29 28.4563; ...
2723.97 7069.63 32.6312; ...
2680.36 7084.15 20.6256; ...
2682.61 7092.75 28.6044; ...
2719.69 7084.34 25.5389; ...
2717.77 7079.19 39.2867; ...
2712.63 7096.03 31.7396; ...
2689.44 7113.62 31.5388; ...
2708.53 7113.02 22.7833; ...
2692.94 7134.76 31.6128; ...
2704.88 7130.13 24.9184; ...
2694.17 7153.4 31.8067; ...
2703.47 7148.51 24.8; ...
2694.53 7171.64 31.8488; ...
2703.17 7166.63 24.7738; ...
2694.22 7190.03 31.6937; ...
2703.24 7185.04 24.8261; ...
2692.88 7208.17 31.232; ...
2703.55 7203.69 24.93; ...
2689.32 7221.71 30.5413; ...
2704.37 7221.87 25.3189; ...
2688.13 7237.26 22.5791; ...
2681.56 7224.34 39.7776; ...
2679.79 7241.95 31.7037; ...
2705.56 7239.12 26.3594; ...
2684.71 7256.43 20.7626; ...
2676.43 7256.2 33.0932; ...
2706.4 7256.34 27.7589; ...
2682.82 7274.11 20.8569; ...
2674.81 7274.1 33.7328; ...
2706.69 7274.43 28.6335; ...
2682.29 7292.29 21.1619; ...
2674.71 7292.54 34.0179; ...
2706.67 7293.07 28.729; ...
2682.6 7310.66 21.411; ...
2675.44 7311.19 34.2169; ...
2706.56 7311.6 28.4667; ...
2683.17 7329.1 21.632; ...
2676.11 7329.95 34.3967; ...
2706.46 7329.88 28.2788; ...
2683.53 7347.57 21.8439; ...
2676.19 7348.64 34.5286; ...
2706.42 7348.04 28.3362; ...
2683.57 7366.06 21.9473; ...
2675.59 7367.26 34.451; ...
2706.56 7366.26 28.5178; ...
2683.46 7384.54 21.681; ...
2674.96 7385.62 33.1179; ...
2706.95 7384.63 28.6495; ...
2683.45 7402.87 21.165; ...
2674.58 7403.22 32.0959; ...
2707.51 7403.15 28.6771; ...
2683.57 7421.18 20.9774; ...
2674.53 7421.34 32.8015; ...
2707.98 7421.86 28.6271; ...
2683.71 7439.77 21.1652; ...
2675.53 7441.04 33.488; ...
2708.11 7440.66 28.4758; ...
2683.44 7458.21 21.3627; ...
2676.62 7460.78 33.3037; ...
2707.56 7459.03 28.5094; ...
2682.24 7474.85 21.5839; ...
2676.6 7478.75 32.5665; ...
2706.17 7476.1 29.3557; ...
2680.75 7488.08 22.0535; ...
2676.17 7495.98 30.8674; ...
2703.9 7490.11 31.6478; ...
2673.81 7517.42 27.6957; ...
2701.81 7504.28 24.5415; ...
2699.58 7500.82 36.0617; ...
2697.95 7513.85 29.3431; ...
2670.96 7536.54 22.8122; ...
2694.13 7531.57 28.6263; ...
2667.53 7550.48 24.4517; ...
2695.08 7555.68 34.0758; ...
2665.99 7567.55 25.0867; ...
2696.25 7571.87 21.8405; ...
2699.33 7570.48 28.5147; ...
2700.77 7579.6 26.2864; ...
2666.08 7585.42 25.4241; ...
2698.85 7589.62 21.2007; ...
2701.72 7590.49 28.9958; ...
2666.87 7603.77 25.5024; ...
2700.09 7605.2 23.9089; ...
2701.57 7603.15 32.5616; ...
2667.62 7622.41 25.7033; ...
2700.25 7615.25 28.7177; ...
2700.17 7612.86 35.5409; ...
2668 7641.44 27.0392; ...
2696.94 7624.67 34.7779; ...
2695.42 7642.8 27.1013; ...
2668.34 7663.31 32.0149; ...
2694.81 7655.95 32.6639; ...
2673.39 7683.82 25.0637; ...
2698.43 7682.24 14.9635; ...
2696.48 7675.59 30.1668; ...
2674.15 7699.66 27.0216; ...
2700.3 7696.17 20.6268; ...
2697.57 7695.24 35.0168; ...
2674.19 7717.87 27.894; ...
2701.77 7712.97 25.5575; ...
2698.49 7712.91 39.0071; ...
2673.12 7735.81 28.4461; ...
2702.81 7726.15 30.4044; ...
2699.79 7732.19 41.7615; ...
2671.48 7753.57 29.9289; ...
2704.45 7739.29 28.7886; ...
2705.41 7752.81 21.357; ...
2670.52 7771.16 31.6241; ...
2706.42 7768.06 25.119; ...
2670.42 7785.19 35.1; ...
2706.98 7784.86 28.711; ...
2681.53 7801.94 22.3397; ...
2674.64 7802.54 36.4375; ...
2707.54 7803.22 32.0538; ...
2684.29 7814.25 29.8995; ...
2691.73 7829.41 25.9555; ...
2707.51 7819.61 35.4278; ...
2691.66 7847.15 26.0422; ...
2716.4 7845.61 17.8385; ...
2711.24 7841.97 34.6442; ...
2689.23 7862.2 27.1998; ...
2719.96 7861.15 23.5632; ...
2718.51 7862.42 34.3506; ...
2687.22 7883.25 34.3484; ...
2722.69 7873.98 28.4455; ...
2719.57 7878.17 39.6526; ...
2691.54 7905.21 29.1451; ...
2724.63 7887.06 28.2419; ...
2726.05 7901.48 22.0817; ...
2690.77 7917.51 32.5657; ...
2725.91 7918.51 26.025; ...
2700.78 7936.65 16.0815; ...
2692.67 7933.79 28.0838; ...
2725.08 7936.5 28.799; ...
2698.06 7947.49 19.1726; ...
2692.05 7951.47 28.1991; ...
2724.07 7952.81 30.2533; ...
2692.69 7972.16 25.8762; ...
2721.23 7966.93 30.8587; ...
2690.06 7991.68 28.1386; ...
2715.9 7981.73 33.6128; ...
2711.67 7999.04 28.3418; ...
2690.03 8010.75 29.1502; ...
2709.46 8012.43 29.0513; ...
2691.11 8030.23 29.0604; ...
2707.99 8028.77 28.3191; ...
2691.8 8049.11 28.6707; ...
2707.2 8045.31 28.8023; ...
2692.11 8067.17 28.7261; ...
2707.03 8062.45 29.6451; ...
2692.35 8085.05 29.0822; ...
2707.46 8079.78 30.9237; ...
2692.7 8103.29 29.3961; ...
2708.68 8097.57 32.4427; ...
2692.91 8121.87 29.3751; ...
2710.81 8115.62 34.0791; ...
2692.67 8140.35 29.1344; ...
2712.63 8130.85 36.2879; ...
2691.84 8158.96 29.1263; ...
2717.8 8156.88 16.9511; ...
2715.8 8151.07 31.5925; ...
2689.37 8179.02 29.9411; ...
2719.81 8172.76 20.2212; ...
2717.12 8172.46 33.3874; ...
2689.24 8197.58 24.814; ...
2720.25 8191.31 21.7359; ...
2716.98 8191.39 34.7011; ...
2685.97 8215.16 30.9326; ...
2719.58 8210.1 22.6887; ...
2716.14 8209.86 36.3291; ...
2664.05 1691.77 42.704; ...
2663.48 1691.49 53.7279; ...
2705.38 1689.99 45.0466; ...
2662.53 1707.97 43.6454; ...
2662.35 1709.32 54.6576; ...
2705.12 1707.81 44.9036; ...
2697.85 1708.74 57.7141; ...
2660.92 1721.74 45.0131; ...
2659.55 1729.85 56.7466; ...
2705.05 1725.2 44.9446; ...
2697.04 1725.64 58.4432; ...
2655.32 1752.13 45.2497; ...
2705.21 1743.15 45.1296; ...
2696.29 1744.19 58.9852; ...
2651.24 1768.2 50.2865; ...
2705.38 1762.16 44.9193; ...
2695.48 1763.96 57.9323; ...
2649.23 1784.96 53.1763; ...
2705.13 1782.02 44.2981; ...
2693.4 1784.95 57.0338; ...
2649.03 1802.33 54.1611; ...
2704.83 1801.62 43.0801; ...
2695.74 1804.53 51.5447; ...
2649.72 1820.18 53.971; ...
2703.52 1819.14 42.5205; ...
2692.86 1818.53 52.6351; ...
2650.43 1838.43 53.3102; ...
2700.74 1834.1 43.246; ...
2690.93 1834.6 52.5656; ...
2650.82 1856.92 52.6707; ...
2698.38 1846.66 43.4228; ...
2690.68 1851.73 50.4585; ...
2650.95 1875.5 52.2562; ...
2690.76 1873.67 46.6073; ...
2651.06 1894.1 51.974; ...
2684.73 1890.54 51.3254; ...
2651.27 1912.66 51.5822; ...
2688.78 1913.54 42.8439; ...
2678.72 1900.53 59.1484; ...
2680.79 1917.45 53.7788; ...
2651.51 1931.14 50.9291; ...
2687.33 1933.04 42.4507; ...
2678.94 1931.39 55.7452; ...
2651.71 1949.42 50.1771; ...
2685.83 1950.21 42.2526; ...
2678.05 1948.92 55.9934; ...
2651.83 1967.31 49.879; ...
2684.57 1967.52 41.094; ...
2677.86 1966.78 55.5471; ...
2651.97 1984.55 50.7667; ...
2683.46 1985.38 39.6607; ...
2678.01 1984.58 55.6179; ...
2652.25 2000.97 53.2729; ...
2682.52 2003.77 40.1159; ...
2677.97 2002.09 57.1607; ...
2652.33 2014.67 57.1428; ...
2681.44 2023.08 43.1011; ...
2676.98 2017.54 60.1775; ...
2661.98 2034.55 43.161; ...
2655.11 2033.26 53.8603; ...
2671.82 2038.29 45.9075; ...
2680.42 2043.39 41.7426; ...
2675.47 2031.91 61.9388; ...
2677.34 2030.73 50.1985; ...
2663.12 2050.89 44.8631; ...
2655.39 2055.2 54.6264; ...
2671.82 2056.66 45.9075; ...
2681.72 2055.13 42.8913; ...
2677.21 2052.39 61.6672; ...
2662.31 2073.29 39.2598; ...
2655.07 2075.71 54.2499; ...
2683.6 2062.11 47.949; ...
2667.76 2064.62 35.4982; ...
2692.52 2077.08 42.1726; ...
2660.82 2093.89 40.5813; ...
2654.84 2094.44 55.5094; ...
2692.64 2094.06 48.8901; ...
2660.33 2110.27 44.3749; ...
2655 2111.46 57.6041; ...
2688.39 2110.17 54.6946; ...
2661.22 2123.61 48.9962; ...
2655.27 2128.33 59.4802; ...
2671.82 2130.11 45.9075; ...
2686.88 2134.82 43.3251; ...
2679.81 2120.85 61.199; ...
2674.96 2130 60.8628; ...
2666.62 2123.48 39.2468; ...
2662.66 2138.81 51.4405; ...
2655.71 2146.31 59.8866; ...
2671.82 2148.47 45.9075; ...
2683.89 2158.54 37.8232; ...
2672.66 2140.81 60.5968; ...
2663.29 2156.74 51.9323; ...
2656.74 2164.94 59.898; ...
2671.82 2166.83 45.9075; ...
2681.67 2177.62 35.2379; ...
2671.45 2158.29 59.5362; ...
2663.88 2175.31 52.1306; ...
2657.97 2184.02 60.2977; ...
2671.82 2185.2 45.9075; ...
2679.83 2196.29 34.2006; ...
2670.79 2176.12 58.2186; ...
2664.37 2194.03 52.3007; ...
2658.75 2203.21 60.3998; ...
2671.82 2203.56 45.9075; ...
2678.76 2214.57 34.4297; ...
2670.17 2194.25 57.7741; ...
2664.63 2212.71 52.3366; ...
2659.01 2222.03 60.3178; ...
2671.82 2221.92 45.9075; ...
2678.59 2232.52 35.229; ...
2669.8 2212.85 57.552; ...
2664.67 2231.4 52.1076; ...
2658.91 2240.88 59.7843; ...
2671.82 2240.29 45.9075; ...
2679.05 2250.26 36.9179; ...
2669.73 2231.61 57.7587; ...
2664.48 2250.54 51.2005; ...
2658.33 2260.09 58.4348; ...
2671.82 2258.65 45.9075; ...
2679.81 2266.53 39.9916; ...
2670.38 2251.16 58.6031; ...
2664.07 2271.92 48.1171; ...
2656.8 2278.95 56.7468; ...
2671.82 2277.01 45.9075; ...
2680.62 2275.47 43.5; ...
2673.99 2274.72 60.3776; ...
2661.71 2293.32 44.9842; ...
2654.62 2295.86 57.4767; ...
2681.72 2281.53 49.3457; ...
2667.46 2284.6 38.7159; ...
2689.87 2291.15 46.815; ...
2658.89 2308.28 50.8158; ...
2653.92 2313.12 61.5665; ...
2705.58 2313.58 34.79; ...
2695.97 2309.71 50.564; ...
2662.16 2322.46 54.469; ...
2667.34 2332.56 49.198; ...
2708.35 2332.43 45.8749; ...
2697.43 2330.19 59.8542; ...
2679.39 2354.12 30.9392; ...
2669.84 2350.02 45.9621; ...
2705.65 2340.8 55.9203; ...
2719.72 2351.98 34.8698; ...
2712.59 2352.25 49.9305; ...
2677.96 2370.44 38.3288; ...
2669.03 2369.38 51.2981; ...
2721.19 2370.54 40.2671; ...
2712.82 2369.77 53.3954; ...
2678.64 2388.72 41.7791; ...
2669.57 2388.52 53.8228; ...
2721.38 2388.89 42.2858; ...
2712.87 2388.4 54.5796; ...
2679.94 2408.19 42.939; ...
2670.31 2407.3 54.5838; ...
2721.33 2407.56 42.6549; ...
2712.84 2406.89 54.4914; ...
2680.4 2427.29 43.5272; ...
2670.76 2425.68 54.4158; ...
2721.69 2426.24 42.6233; ...
2712.97 2425.16 54.2299; ...
2680.57 2445.66 43.3952; ...
2670.92 2443.82 53.8726; ...
2722.77 2444.8 43.1868; ...
2713.17 2442.92 54.5546; ...
2680.52 2463.79 43.0193; ...
2670.83 2461.91 53.3679; ...
2723.72 2461.96 45.2155; ...
2713.07 2459.62 55.5438; ...
2680.33 2481.92 42.7081; ...
2670.61 2480 53.0668; ...
2722.62 2474.42 48.5264; ...
2713.36 2476.44 56.1667; ...
2733.12 2484.46 37.2324; ...
2680.12 2500.11 42.5416; ...
2670.37 2498.09 52.9582; ...
2725.16 2490.93 47.7886; ...
2714.13 2494.79 56.3475; ...
2735.11 2506.31 39.0355; ...
2679.98 2518.35 42.4775; ...
2670.18 2516.18 52.9754; ...
2726.33 2510.27 48.4107; ...
2714.54 2513.99 56.7072; ...
2735.91 2525.88 40.2637; ...
2679.96 2536.64 42.4553; ...
2670.1 2534.35 53.0593; ...
2726.68 2529.6 48.9463; ...
2714.6 2533.18 56.8336; ...
2735.87 2544.29 41.0082; ...
2680.08 2554.98 42.4401; ...
2670.14 2552.67 53.1579; ...
2726.5 2548.3 48.6688; ...
2714.48 2552.22 56.09; ...
2735.12 2560.65 40.6507; ...
2680.37 2573.41 42.4116; ...
2670.33 2571.14 53.2106; ...
2726.12 2566.77 46.368; ...
2714.35 2571.9 53.8788; ...
2733.81 2574.02 38.2591; ...
2680.84 2591.89 42.3371; ...
2670.66 2589.71 53.1491; ...
2726.51 2589.2 38.9235; ...
2713.66 2592.13 52.1593; ...
2681.42 2610.36 42.1745; ...
2671.04 2608.27 52.9229; ...
2722.4 2612.12 39.5549; ...
2713.12 2611.39 52.0269; ...
2681.86 2628.69 41.9335; ...
2671.24 2626.68 52.5533; ...
2721.79 2630.82 40.0092; ...
2713.73 2629.31 52.2078; ...
2681.79 2646.74 41.7644; ...
2670.98 2644.79 52.2083; ...
2722.2 2648.29 40.4833; ...
2714.47 2646.67 52.6028; ...
2680.93 2664.31 42.0133; ...
2670.17 2662.48 52.2399; ...
2721.89 2665.58 41.2263; ...
2713.92 2663.8 53.4727; ...
2679.5 2681.24 43.1591; ...
2669.23 2679.83 53.0696; ...
2719.41 2682.92 42.5904; ...
2710.77 2680.39 55.079; ...
2678.4 2696.49 45.4571; ...
2669.2 2698.61 54.8534; ...
2713.23 2701.01 44.8355; ...
2704.89 2693.75 57.5236; ...
2680.47 2711.05 46.1851; ...
2673.92 2720.26 53.3675; ...
2693.47 2717.66 44.7948; ...
2709.19 2722.08 40.9672; ...
2700.41 2710.93 53.1333; ...
2696.37 2723.38 52.3204; ...
2685.66 2707.76 41.6028; ...
2675.69 2744.11 47.05; ...
2708.47 2740.14 41.6608; ...
2697.74 2739.43 51.7602; ...
2701.44 2728.2 47.0901; ...
2672.23 2765.07 48.3359; ...
2706.37 2757.21 42.6158; ...
2696.15 2760.15 52.17; ...
2668.19 2778.45 49.4605; ...
2704.48 2775.64 42.1338; ...
2695.42 2777.94 52.721; ...
2665.87 2793.23 42.6109; ...
2662.61 2783.14 59.5264; ...
2659.71 2798.8 53.6008; ...
2702.76 2793.44 42.6167; ...
2694.84 2793.39 54.2383; ...
2662.56 2810.09 43.3128; ...
2657.16 2813.23 55.6716; ...
2700.75 2808.95 44.6339; ...
2693.63 2807.54 55.8657; ...
2661.15 2826.54 44.3949; ...
2656.05 2831.2 56.4148; ...
2698.11 2820.45 46.6447; ...
2692.07 2822.9 55.1081; ...
2661.03 2844.62 44.0861; ...
2655.81 2850.05 56.1415; ...
2691.08 2841.58 51.5974; ...
2661.44 2864.35 42.2785; ...
2655.72 2869.28 55.4649; ...
2690.69 2860.81 52.0678; ...
2661.06 2884.48 40.8239; ...
2655.47 2888.31 55.0287; ...
2691.64 2880.29 51.993; ...
2660.17 2903.69 40.517; ...
2655.29 2906.87 54.8892; ...
2692.13 2899.17 52.0073; ...
2659.82 2922.12 40.5245; ...
2655.31 2925.07 54.8824; ...
2692.27 2917.69 51.6732; ...
2659.82 2940.09 40.8365; ...
2655.41 2943 55.0511; ...
2692.14 2936.12 51.3871; ...
2659.82 2957.57 41.6677; ...
2655.47 2960.67 55.4457; ...
2691.62 2954.38 51.6398; ...
2659.72 2974.29 42.9209; ...
2655.65 2978.34 55.8565; ...
2690.59 2972 52.6588; ...
2660.51 2991.5 43.4762; ...
2656.03 2996.46 56.0784; ...
2689.33 2988.86 53.9739; ...
2661.62 3010.36 43.4723; ...
2656.31 3015.04 56.1859; ...
2688.83 3006.19 54.9787; ...
2661.93 3029.84 43.4841; ...
2656.35 3033.66 56.2369; ...
2689.05 3021.73 56.907; ...
2661.9 3048.95 43.2885; ...
2656.3 3052.07 56.2414; ...
2702.04 3050.95 34.9634; ...
2693.91 3043.54 51.9635; ...
2661.85 3067.58 43.1393; ...
2656.35 3070.32 56.2238; ...
2703.05 3068.43 40.0274; ...
2695.14 3065.81 54.2987; ...
2662.05 3085.95 43.0056; ...
2656.61 3088.56 56.1533; ...
2703.56 3087.24 42.0834; ...
2695.35 3084.87 55.1947; ...
2662.57 3104.27 42.8387; ...
2657.09 3106.9 56.0072; ...
2703.63 3105.58 42.6254; ...
2695.23 3103.01 55.2664; ...
2663.2 3122.6 42.6468; ...
2657.59 3125.29 55.8229; ...
2703.61 3123.53 42.499; ...
2695.15 3120.84 55.0434; ...
2663.51 3140.78 42.5328; ...
2657.79 3143.54 55.7365; ...
2703.65 3141.3 42.2617; ...
2695.28 3138.62 54.8706; ...
2663.02 3158.57 42.7248; ...
2657.46 3161.46 55.9926; ...
2703.79 3159.08 42.13; ...
2695.68 3156.53 54.8219; ...
2661.58 3175.77 43.5843; ...
2656.73 3179.03 56.8918; ...
2704.13 3177.06 42.0556; ...
2696.33 3174.75 54.7878; ...
2659.67 3192.15 45.5727; ...
2656.33 3196.7 58.6099; ...
2704.77 3195.29 41.9617; ...
2696.98 3193.42 54.6465; ...
2658.57 3206.74 48.6121; ...
2657.87 3217.64 61.0238; ...
2705.42 3213.63 41.9284; ...
2697.06 3212.66 54.3399; ...
2660.65 3224.44 43.6748; ...
2660.1 3241.02 39.2473; ...
2662.6 3228.49 56.9196; ...
2663.55 3240.82 51.9523; ...
2705.39 3231.73 42.1774; ...
2696.49 3232.06 53.5545; ...
2659.59 3254.76 42.1424; ...
2664.26 3259.92 53.8027; ...
2704.05 3248.53 43.1112; ...
2695.49 3250.4 52.6288; ...
2658.89 3271.66 44.6696; ...
2664.44 3277.52 55.2689; ...
2701.32 3261.48 44.8365; ...
2693.71 3267.59 51.5285; ...
2658.24 3289.68 47.2934; ...
2665.45 3292.33 56.4996; ...
2690.57 3284.93 50.5273; ...
2655.73 3306.6 47.9717; ...
2672.13 3304.5 45.5543; ...
2684.85 3305.58 42.2634; ...
2666.18 3300.81 55.6655; ...
2662.95 3297.74 50.9602; ...
2687.13 3304.43 50.0661; ...
2645.26 3323.78 38.7403; ...
2659.98 3308.04 59.6396; ...
2646.75 3326.37 52.9273; ...
2686.67 3321.98 42.2111; ...
2682.34 3312.63 39.043; ...
2686.14 3324.21 53.1081; ...
2640.47 3343.21 40.819; ...
2640.48 3345.66 50.1216; ...
2688.11 3342.52 44.8247; ...
2686.17 3341.99 56.032; ...
2638.72 3361.36 41.087; ...
2639.63 3360.67 52.3244; ...
2687.95 3360.7 47.9034; ...
2685.27 3357.58 58.9482; ...
2639.39 3379.64 42.4211; ...
2641.07 3380.09 54.8758; ...
2686.08 3372.05 52.4147; ...
2682.79 3370.01 60.8464; ...
2640.82 3398 45.3885; ...
2645.33 3399.83 56.2026; ...
2681.4 3384.98 54.345; ...
2681.34 3403.42 44.2005; ...
2641.53 3409.67 50.3196; ...
2644.58 3411.07 56.4761; ...
2674.58 3420.01 46.4277; ...
2639.35 3419.11 57.5547; ...
2633.55 3436.82 51.2948; ...
2667.76 3435.45 49.1009; ...
2641.19 3452.9 41.2192; ...
2632.71 3453.04 47.6558; ...
2653.45 3452.24 45.9075; ...
2665.2 3456.65 39.2973; ...
2659.37 3444.92 55.6504; ...
2655.68 3453.7 56.5187; ...
2636.77 3469 43.8998; ...
2626.34 3463.93 53.5997; ...
2653.45 3470.61 45.9075; ...
2664.99 3478.03 36.8111; ...
2655.82 3466.59 55.5432; ...
2629.34 3493.93 36.8142; ...
2622.36 3478.93 55.1942; ...
2620.2 3497.97 50.058; ...
2666.48 3493.08 38.5578; ...
2660 3488.84 54.7205; ...
2660.95 3479.24 46.4877; ...
2623.66 3513.14 37.5529; ...
2617.33 3511.84 53.5879; ...
2667.06 3509.66 40.8192; ...
2661.3 3510.38 56.0798; ...
2621.76 3530.11 39.4736; ...
2616.57 3528.68 55.8374; ...
2667.37 3528.1 41.5502; ...
2661.7 3529.08 56.006; ...
2621.44 3547.19 41.9721; ...
2616.89 3545.34 57.8588; ...
2666.94 3545.85 41.9044; ...
2661.13 3546.16 55.9123; ...
2620.84 3560.04 45.9724; ...
2617.99 3563.88 59.5062; ...
2665.81 3561.83 42.799; ...
2660.19 3561.67 55.5389; ...
2622.73 3573.36 43.8817; ...
2627.55 3587.46 36.1174; ...
2664.18 3573.96 44.504; ...
2659.01 3577.55 54.2125; ...
2627.03 3602.91 43.1001; ...
2658.27 3597.77 50.3988; ...
2628.31 3622.99 51.668; ...
2655.28 3615.6 52.967; ...
2633.12 3642.17 45.0634; ...
2654.2 3633.27 53.3864; ...
2633.96 3658.83 46.3127; ...
2655.27 3652.73 52.5385; ...
2633.71 3677.92 46.7327; ...
2656.98 3672.52 52.4805; ...
2632.71 3696.31 48.0748; ...
2657.72 3691.31 53.5437; ...
2632.03 3713.74 49.4805; ...
2657.57 3709.23 54.7529; ...
2632.14 3731.75 49.7241; ...
2657.11 3726.87 55.7849; ...
2631.58 3752.22 50.6867; ...
2656.43 3742.41 58.2855; ...
2632.51 3773.05 47.0742; ...
2666.21 3768.66 34.4427; ...
2658.67 3765.89 53.9596; ...
2634.87 3791.6 49.2771; ...
2667.23 3786.91 39.2232; ...
2661.7 3789.93 50.2232; ...
2636.24 3812.8 48.4413; ...
2667.71 3805.59 40.4144; ...
2659.84 3806.64 51.461; ...
2635.38 3830.95 48.4432; ...
2667.04 3823.57 40.9231; ...
2658.83 3825.56 51.112; ...
2631.66 3843.8 49.0049; ...
2666.29 3841.48 40.9413; ...
2658.33 3842.98 51.2744; ...
2629.6 3859.11 41.6415; ...
2624.4 3847.04 59.1699; ...
2621.57 3863.7 53.2724; ...
2665.75 3858.84 41.1555; ...
2658.07 3859.18 52.1004; ...
2625.76 3877.07 42.0265; ...
2616.85 3879.21 56.0304; ...
2665.47 3875.91 41.7208; ...
2657.52 3875.36 53.223; ...
2623.84 3894.36 42.3695; ...
2616.38 3896.7 51.7866; ...
2665.46 3893.08 42.4799; ...
2656.71 3892.41 54.1302; ...
2623.05 3911.74 42.4571; ...
2614.14 3910.6 53.4819; ...
2665.7 3910.12 43.1907; ...
2656.27 3910.33 54.3647; ...
2622.59 3929.55 43.1123; ...
2613.03 3928.15 54.1185; ...
2666.59 3928.06 42.9401; ...
2656.26 3928.68 54.1105; ...
2622.57 3948.32 43.4253; ...
2612.75 3946.61 54.3936; ...
2667.53 3947.03 42.9377; ...
2656.25 3946.9 54.1403; ...
2622.71 3967.29 43.359; ...
2612.95 3965.39 54.3094; ...
2667.85 3965.37 44.247; ...
2656.28 3964.78 54.6758; ...
2622.8 3986 42.9771; ...
2613.31 3984.1 53.936; ...
2668.29 3983.26 45.6278; ...
2656.63 3982.74 55.729; ...
2622.74 4004.3 42.4811; ...
2613.61 4002.55 53.4797; ...
2669.32 4002.22 46.822; ...
2657.36 4001.19 57.6228; ...
2622.66 4022.29 42.2165; ...
2613.76 4020.74 53.277; ...
2670.35 4022.91 49.3639; ...
2658.16 4018.63 60.3696; ...
2681.37 4022.44 35.1514; ...
2622.74 4040.18 42.5685; ...
2613.86 4038.78 53.6491; ...
2666.52 4030.51 55.5124; ...
2681.88 4042.77 38.147; ...
2673.88 4042.42 49.7641; ...
2623.18 4058.11 43.778; ...
2614.12 4056.79 54.7223; ...
2683.2 4060.66 40.2425; ...
2674.56 4059.01 52.079; ...
2624.04 4076.16 45.7949; ...
2614.65 4074.95 56.3723; ...
2684.56 4077.84 42.0979; ...
2675.64 4076.9 53.9506; ...
2625.52 4095.68 48.3205; ...
2615.08 4092.31 58.4171; ...
2686.54 4095.7 43.4624; ...
2676.79 4095.05 55.6604; ...
2622.05 4103.99 53.5957; ...
2639.48 4114.07 37.7585; ...
2629.87 4115.52 48.4378; ...
2688.94 4114.36 45.3291; ...
2677.92 4113.36 57.8036; ...
2642.23 4133.56 40.61; ...
2632.47 4133.55 50.3568; ...
2690.87 4133.81 49.0004; ...
2678.9 4130.49 60.4231; ...
2700.4 4134.46 33.5513; ...
2644.82 4151.85 43.1888; ...
2635.31 4151.87 52.1287; ...
2687.42 4141.35 55.4099; ...
2702.49 4151.95 38.1236; ...
2694.75 4152.28 49.7731; ...
2646.82 4169.71 45.9687; ...
2637.07 4169.33 54.6744; ...
2704.07 4169.02 40.9882; ...
2695.14 4168.73 52.3249; ...
2647.7 4187.89 49.4132; ...
2637.86 4185.34 57.7911; ...
2704.03 4185.46 43.6925; ...
2694.59 4186.31 54.4482; ...
2644.19 4194.97 54.7156; ...
2657.59 4203.68 40.8599; ...
2648.4 4204.34 51.2888; ...
2702.3 4202.14 45.5386; ...
2691.77 4203.38 56.4039; ...
2652.55 4221.81 45.6838; ...
2644.4 4214.87 55.8186; ...
2697.62 4221.32 47.2391; ...
2686.47 4217.1 58.9297; ...
2649.96 4245.23 43.6617; ...
2640.91 4230.38 58.0719; ...
2638.13 4250.75 56.2391; ...
2696.18 4243.93 43.2845; ...
2685 4232.98 55.8099; ...
2683.44 4249.14 52.6023; ...
2644.52 4264.4 44.7432; ...
2636.21 4266.15 53.3425; ...
2689.76 4263.08 44.0954; ...
2677.38 4263.01 54.3744; ...
2641.62 4280.55 44.0435; ...
2632.55 4278.42 53.7754; ...
2685.41 4281.3 44.5964; ...
2673.65 4280.22 54.8473; ...
2640.11 4296.81 42.6424; ...
2630.36 4294.68 52.3102; ...
2683.7 4299.9 44.3825; ...
2672.7 4298.04 54.5174; ...
2639.74 4314.36 41.0692; ...
2629.64 4312.68 51.2633; ...
2683.93 4318.11 43.3392; ...
2673.5 4316.13 53.5726; ...
2640.04 4332.91 41.2722; ...
2630.04 4332.26 52.8844; ...
2684.61 4335.93 41.6654; ...
2674.63 4334.39 52.6201; ...
2640.78 4352.1 45.0655; ...
2631.56 4354.59 59.7102; ...
2684.57 4354.19 40.2066; ...
2675.08 4352.9 52.643; ...
2641.71 4366.83 50.8161; ...
2638.92 4374.49 60.3254; ...
2683.56 4373.02 40.8671; ...
2674.51 4371.57 54.0385; ...
2647.02 4380.35 54.141; ...
2653.49 4392.68 51.2689; ...
2682.07 4392.11 43.5929; ...
2673.71 4388.79 55.2908; ...
2665.24 4409.94 37.7338; ...
2656.77 4410.23 47.755; ...
2674.78 4408.38 39.6846; ...
2681.92 4405.61 42.2717; ...
2675.65 4405.94 53.5627; ...
2678.36 4399.79 47.6127; ...
2663.96 4426.91 36.2372; ...
2654.14 4427.04 48.3134; ...
2682.6 4415.03 44.4607; ...
2669.9 4417.73 32.6237; ...
2688.52 4431.18 39.3942; ...
2661.3 4446.06 37.1184; ...
2651.53 4444.26 49.4892; ...
2689.6 4447.69 44.1384; ...
2660.14 4464.49 37.3962; ...
2650.66 4463.02 49.8477; ...
2690.77 4465.75 46.7515; ...
2659.86 4482.69 37.468; ...
2650.81 4481.14 49.9548; ...
2690.93 4483.83 47.8214; ...
2659.86 4500.22 38.5194; ...
2651.03 4498.15 50.9929; ...
2689.42 4501.56 48.4756; ...
2659.55 4515.33 42.083; ...
2651.27 4514.69 53.4698; ...
2685.12 4517.02 51.1702; ...
2660.29 4528.8 47.2451; ...
2651.88 4533.62 56.8731; ...
2671.82 4535.66 45.9075; ...
2682.33 4540.92 39.0694; ...
2676.8 4526.73 58.2704; ...
2670.29 4539.56 59.0338; ...
2666.9 4528.96 38.2565; ...
2662.28 4545.29 50.4507; ...
2655.69 4555.72 57.7129; ...
2671.82 4554.02 45.9075; ...
2680.37 4564.76 34.9128; ...
2669.22 4549.86 54.0939; ...
2663.68 4564.47 51.0681; ...
2657.62 4576.47 57.0998; ...
2671.82 4572.39 45.9075; ...
2679.7 4583.86 34.2368; ...
2667.6 4565.75 55.0544; ...
2663.92 4582.85 50.8166; ...
2656.7 4592.37 56.1616; ...
2671.82 4590.75 45.9075; ...
2679.53 4602.23 34.3147; ...
2666.91 4587.19 57.872; ...
2663.08 4600.17 50.5707; ...
2654.08 4606.98 56.3964; ...
2671.82 4609.11 45.9075; ...
2679.62 4620.62 34.5076; ...
2669.93 4602.35 54.6837; ...
2662.04 4618.26 50.8999; ...
2651.73 4628.16 59.6915; ...
2671.82 4627.48 45.9075; ...
2679.96 4639.01 34.7171; ...
2670.41 4617.75 57.0005; ...
2662.35 4637.09 50.1594; ...
2656.5 4647.27 54.419; ...
2671.82 4645.84 45.9075; ...
2680.82 4656.85 35.1652; ...
2671.33 4636.48 58.0812; ...
2663.24 4655.33 47.2581; ...
2656.71 4664.41 52.3086; ...
2671.82 4664.2 45.9075; ...
2683.35 4672.26 36.5454; ...
2674.14 4658.74 56.425; ...
2656.1 4686.16 46.856; ...
2685.44 4685.64 40.0098; ...
2679.42 4681.46 55.1021; ...
2679.9 4672.49 47.0648; ...
2652.96 4706.31 49.3595; ...
2684.89 4700.14 44.1398; ...
2679.37 4700.74 57.1919; ...
2650.05 4725.21 52.8155; ...
2682.52 4713.27 46.9858; ...
2676.97 4718.33 56.6926; ...
2649.78 4744.17 50.6177; ...
2672.34 4739.09 54.4448; ...
2651.17 4762.07 52.4507; ...
2670.07 4757.55 49.6834; ...
2649.04 4777.74 51.9293; ...
2668.03 4773.24 50.4621; ...
2647.28 4793.22 45.1393; ...
2643.01 4781.11 60.7059; ...
2640.39 4798.48 54.0857; ...
2667.47 4791.01 50.6879; ...
2644.17 4812.27 43.8184; ...
2637.52 4812.64 55.4106; ...
2667.54 4808.37 51.6004; ...
2642.59 4829.68 43.7658; ...
2636.3 4830.41 55.7215; ...
2667.71 4826.16 52.237; ...
2642.15 4847.52 43.8575; ...
2636.24 4848.61 55.829; ...
2667.88 4844.27 52.4586; ...
2642.34 4865.6 44.2421; ...
2636.67 4866.85 56.3026; ...
2667.84 4862.38 52.7816; ...
2642.71 4883.72 45.3764; ...
2637.14 4884.73 57.4615; ...
2667.06 4880.63 53.6648; ...
2642.75 4899.97 47.7076; ...
2637.61 4901.79 58.9583; ...
2664.5 4898.04 55.9527; ...
2643.57 4913.99 50.2951; ...
2638.11 4918.58 59.9401; ...
2653.45 4921.28 45.9075; ...
2662.74 4919.97 45.0748; ...
2659.36 4910.87 60.8377; ...
2656 4920.84 60.0948; ...
2648.72 4912.41 43.3336; ...
2644.72 4929.46 51.2895; ...
2638.24 4936.35 59.635; ...
2653.45 4939.65 45.9075; ...
2662.98 4944.49 40.9803; ...
2654.46 4932.39 59.6155; ...
2645.08 4947.26 49.4104; ...
2637.78 4956.04 56.584; ...
2653.45 4958.01 45.9075; ...
2666.58 4962.48 40.7845; ...
2655.63 4952.96 57.4305; ...
2634.86 4981.09 50.7723; ...
2669.82 4977.85 43.2422; ...
2660.31 4974.99 56.6627; ...
2661.6 4964.95 49.2069; ...
2632.15 5004.06 47.4514; ...
2670.02 4995.1 46.0429; ...
2658.15 4997.94 59.1749; ...
2633.37 5021.75 50.2018; ...
2669.61 5013.83 46.9086; ...
2660.38 5017.26 55.438; ...
2633.43 5041.41 50.3254; ...
2668.48 5030.85 48.0183; ...
2657.79 5031.29 56.9048; ...
2630.13 5056.17 50.7524; ...
2665.98 5042.59 51.0558; ...
2658.33 5047.3 57.6006; ...
2625.91 5066.08 52.7027; ...
2668.05 5054.85 50.6499; ...
2675.25 5069.36 44.8653; ...
2623.23 5092.07 37.1191; ...
2622.76 5084.38 49.8453; ...
2674.22 5085.73 48.4534; ...
2620.97 5107.37 40.7633; ...
2621.15 5105.91 51.523; ...
2674.25 5103.95 50.2795; ...
2620.67 5126.5 41.7778; ...
2621.48 5126 51.7535; ...
2674.1 5122.48 50.634; ...
2621.17 5145.81 42.0528; ...
2622.02 5144.46 51.9464; ...
2672.94 5141.04 50.1619; ...
2621.21 5163.04 43.4955; ...
2621.89 5159.31 53.1668; ...
2670.13 5159.56 49.9525; ...
2620.64 5172.72 47.8647; ...
2620.96 5169.2 55.3801; ...
2665.09 5176.56 51.6179; ...
2618.79 5182.06 54.5558; ...
2616.74 5201.82 45.5232; ...
2670.79 5196.98 43.1596; ...
2659.76 5189.28 54.2178; ...
2661.09 5202.17 50.9703; ...
2614.58 5217.33 51.8276; ...
2668.61 5215.49 42.7585; ...
2657.28 5215.29 52.5471; ...
2613.57 5233.59 56.1613; ...
2666.16 5232.75 43.0665; ...
2654.38 5232.38 53.1407; ...
2613.46 5247.11 59.975; ...
2664.66 5251.02 42.9415; ...
2652.84 5250.44 53.0646; ...
2621.99 5274.73 37.7594; ...
2616.14 5267.48 54.7813; ...
2664.24 5269.82 42.4243; ...
2652.5 5268.96 52.6381; ...
2622.86 5290.69 41.5483; ...
2617.48 5288.53 56.829; ...
2664.47 5288.64 41.9749; ...
2652.88 5287.52 52.394; ...
2623.67 5309.06 43.7113; ...
2618.11 5307.37 58.2461; ...
2664.85 5307.1 42.262; ...
2653.57 5305.66 52.8992; ...
2623.54 5326.92 46.0502; ...
2618.18 5324.8 60.0287; ...
2664.95 5324.57 43.9385; ...
2654.42 5322.67 54.3662; ...
2622.22 5339.81 49.697; ...
2618.56 5343.62 61.634; ...
2663.8 5336.78 47.2235; ...
2656.45 5339.77 55.7061; ...
2623.68 5353.4 47.796; ...
2628.63 5368.57 40.0862; ...
2666.6 5349.86 47.1152; ...
2673.85 5365.55 41.7928; ...
2627.89 5384.57 43.9734; ...
2671.17 5382.22 46.5274; ...
2628.67 5403.55 48.4163; ...
2667.13 5399.55 51.2587; ...
2633.21 5425.13 49.722; ...
2673.1 5420.7 43.5226; ...
2661.98 5413.09 55.0317; ...
2663.58 5426.75 51.9134; ...
2634.71 5445.97 48.3989; ...
2670.91 5439.23 43.2456; ...
2659.4 5441.13 53.4471; ...
2633.05 5462.03 48.503; ...
2667.76 5456.18 43.6261; ...
2655.32 5460.43 56.6902; ...
2630.62 5478.14 54.1254; ...
2666.15 5474.25 43.4716; ...
2659.14 5478.34 53.8351; ...
2633.25 5492.85 52.4452; ...
2664.86 5492.95 44.7862; ...
2656.53 5490.21 57.4961; ...
2643.18 5505.42 43.278; ...
2636.9 5507.04 52.3775; ...
2653.45 5508.9 45.9075; ...
2665 5513.03 42.4462; ...
2654.02 5503.92 59.3972; ...
2659.06 5501.48 50.4529; ...
2645.21 5521.43 45.6388; ...
2638.58 5528.37 54.969; ...
2653.45 5527.26 45.9075; ...
2670.87 5532.05 42.6524; ...
2655.94 5524.74 59.9234; ...
2645.71 5543.15 41.513; ...
2638.51 5548.84 55.3967; ...
2665.16 5535.27 51.686; ...
2650.31 5533.13 37.7915; ...
2682.98 5546.11 33.8154; ...
2675.84 5548.06 47.1724; ...
2644.21 5565.01 42.4305; ...
2637.33 5568.65 55.8498; ...
2685.14 5565.75 39.0983; ...
2677.33 5565.05 51.5502; ...
2643.05 5584.98 42.6154; ...
2634.76 5588.5 56.2043; ...
2685.74 5584.45 41.6394; ...
2677.13 5583.73 53.7953; ...
2642.39 5603.98 41.3979; ...
2634.93 5606.36 50.8255; ...
2685.23 5603.59 42.2379; ...
2675.9 5603.38 54.969; ...
2641.97 5621.79 40.6322; ...
2632.73 5620.41 53.24; ...
2684.3 5623.3 42.0672; ...
2673.73 5625.25 57.4073; ...
2641.53 5639.78 41.7477; ...
2630.77 5639.3 58.0312; ...
2684.39 5643.05 40.6342; ...
2678.45 5646.46 50.5703; ...
2642.41 5658.89 42.056; ...
2635.73 5660.94 53.1671; ...
2684.5 5661.59 39.454; ...
2676.04 5662.43 53.252; ...
2643.68 5677.2 42.0791; ...
2636.27 5675.89 56.1076; ...
2683.95 5679.37 38.9459; ...
2677.78 5681.42 48.779; ...
2644.1 5694.68 43.0373; ...
2637.29 5693.83 57.8875; ...
2683.17 5696.48 38.5935; ...
2675.24 5695.06 50.4845; ...
2644.13 5712.56 43.5528; ...
2637.84 5711.94 58.402; ...
2681.95 5713.16 39.1066; ...
2673.29 5711.86 50.9654; ...
2643.83 5730.65 43.5677; ...
2637.91 5729.91 58.3774; ...
2681.34 5730.29 39.6438; ...
2672.03 5729.13 51.3185; ...
2643.35 5748.95 43.3902; ...
2637.7 5748.04 58.2613; ...
2681.39 5747.21 40.4456; ...
2671.4 5746.94 51.9656; ...
2642.84 5767.53 43.2061; ...
2637.37 5766.46 58.0035; ...
2682.29 5765.14 41.0195; ...
2670.85 5765.73 53.5731; ...
2642.4 5786.27 43.0355; ...
2636.97 5784.96 57.6404; ...
2683.17 5784.84 42.2686; ...
2669.22 5787.17 57.4556; ...
2641.99 5804.9 42.8533; ...
2636.58 5803.29 57.2627; ...
2684.42 5804.35 43.3096; ...
2675.74 5807.29 52.6335; ...
2641.66 5823.28 42.6692; ...
2636.37 5821.49 57.0198; ...
2685.5 5822.03 43.8676; ...
2675.17 5821.19 55.1209; ...
2641.54 5841.6 42.58; ...
2636.6 5839.96 57.1162; ...
2685.41 5839.05 45.2183; ...
2675.48 5838.35 57.5871; ...
2641.88 5860.36 42.7378; ...
2637.53 5859.52 57.7208; ...
2685.8 5857.28 46.118; ...
2677.13 5859.28 59.3731; ...
2642.78 5879.99 43.142; ...
2639.11 5881.87 58.5729; ...
2687.23 5876.01 45.4044; ...
2682.12 5878.42 54.0749; ...
2644.05 5899.15 43.0711; ...
2641.1 5900.61 52.4129; ...
2688.58 5893.99 44.2689; ...
2682.89 5893.13 54.6856; ...
2645.07 5914.83 44.5729; ...
2641.93 5910.75 54.512; ...
2689.14 5912.27 43.9434; ...
2683.95 5911.63 54.5932; ...
2644.89 5922.51 49.2386; ...
2642.98 5918.9 56.2835; ...
2689.46 5931.89 43.8249; ...
2684.61 5931.43 54.7273; ...
2645.67 5929.88 53.6356; ...
2649.86 5950.07 49.6149; ...
2689.58 5951.74 44.4047; ...
2684.92 5950.73 55.4344; ...
2650.7 5970.34 52.1647; ...
2689.41 5969.65 46.5793; ...
2684.93 5966.6 56.9072; ...
2650.98 5988.73 53.3669; ...
2688.25 5979.67 50.9869; ...
2685.08 5976.92 58.362; ...
2651.08 6007.03 53.8211; ...
2687.81 5987.77 54.9476; ...
2692.45 6006.41 50.0592; ...
2651.26 6025.49 53.797; ...
2693.92 6025.56 52.2022; ...
2651.62 6043.97 53.5382; ...
2694.68 6043.11 53.3291; ...
2652.01 6062.31 53.2597; ...
2694.87 6060.83 53.7898; ...
2652.04 6080.63 53.1661; ...
2694.78 6078.96 53.8193; ...
2651.24 6099.36 53.4712; ...
2694.66 6097.34 53.695; ...
2649.26 6120.24 54.3483; ...
2694.62 6115.79 53.6124; ...
2651.25 6140.36 47.8521; ...
2694.62 6134.24 53.6161; ...
2649.3 6154.44 49.1833; ...
2694.58 6152.65 53.6257; ...
2647.74 6171.59 49.4369; ...
2694.41 6170.97 53.5176; ...
2646.64 6189.54 49.2336; ...
2694.08 6189.15 53.2369; ...
2646.27 6207.97 48.6777; ...
2693.72 6207.18 52.9082; ...
2646.51 6226.57 48.3037; ...
2693.59 6225.33 52.8868; ...
2646.87 6245.13 48.8457; ...
2694.05 6244.22 53.6655; ...
2646.69 6263.25 50.8762; ...
2695.62 6265.41 55.581; ...
2645.37 6278.43 54.5525; ...
2697.85 6282.68 50.5723; ...
2661.79 6302.71 40.1551; ...
2648.9 6301.51 54.7255; ...
2698.21 6295.68 52.5135; ...
2661.81 6319.77 43.3769; ...
2654.72 6324.34 51.9562; ...
2698.99 6312.52 53.5274; ...
2663.06 6338.35 44.0984; ...
2654.23 6339.27 54.7508; ...
2700.41 6331.52 54.2565; ...
2663.2 6356.48 44.5827; ...
2653.81 6356.11 56.7043; ...
2702.12 6348.35 55.89; ...
2662.8 6374.67 44.5875; ...
2653.36 6373.34 57.4272; ...
2703.79 6376.03 34.4445; ...
2703.49 6370.26 50.6949; ...
2662.2 6392.59 44.238; ...
2652.9 6390.69 57.2503; ...
2705.61 6394.45 39.0359; ...
2704.59 6392.92 52.4472; ...
2661.72 6410.44 43.6661; ...
2652.82 6408.6 56.6449; ...
2705.94 6413.62 40.675; ...
2704.51 6411.99 52.8469; ...
2661.66 6428.78 43.0233; ...
2653.58 6427.88 56.0783; ...
2705.81 6431.97 40.7387; ...
2704.41 6430.06 52.391; ...
2662.2 6448.15 42.3296; ...
2655.51 6450.46 55.7518; ...
2705.82 6449.86 39.9605; ...
2704.68 6448 51.6001; ...
2663.38 6467.58 41.0243; ...
2659.22 6470.58 49.743; ...
2706.02 6467.69 39.0861; ...
2705.01 6466.09 51.2324; ...
2664.62 6485.07 40.8478; ...
2660.45 6484.52 51.2692; ...
2705.98 6485.82 38.9531; ...
2704.47 6484.58 52.4029; ...
2665.95 6501.02 43.5547; ...
2662.31 6499.53 53.7497; ...
2704.88 6504.83 40.2381; ...
2701.21 6505.08 57.2662; ...
2667.61 6517.27 49.4799; ...
2663.56 6509.84 57.3072; ...
2702.15 6525.42 41.7098; ...
2698.42 6524.14 53.7324; ...
2665.76 6520.26 59.0043; ...
2677.06 6532.23 43.6547; ...
2669.91 6538.1 55.9828; ...
2690.18 6537.23 45.9075; ...
2698.83 6544.97 39.8613; ...
2694.47 6535.11 57.0694; ...
2697.2 6533.32 47.6028; ...
2680.76 6552.48 44.5052; ...
2673.19 6560.28 50.0048; ...
2690.18 6555.59 45.9075; ...
2699.02 6557.28 40.1612; ...
2694.08 6555.24 58.3771; ...
2680.97 6575.71 37.6348; ...
2671.54 6576.79 50.174; ...
2699.88 6565.04 44.2871; ...
2686.81 6565.97 35.2573; ...
2705.81 6580.64 37.2445; ...
2678.9 6595.68 37.4146; ...
2670.28 6594.85 50.6449; ...
2706.22 6596.5 42.1203; ...
2678.15 6614.02 37.9275; ...
2669.98 6612.6 51.3008; ...
2706.09 6613.47 45.5117; ...
2678.18 6632.11 38.4857; ...
2670.25 6630.44 51.7627; ...
2706.45 6630.78 47.7409; ...
2678.42 6650.26 38.8249; ...
2670.48 6648.5 51.9046; ...
2708.21 6647.78 50.2103; ...
2678.37 6668.39 38.8498; ...
2670.28 6666.74 51.607; ...
2709.84 6661.16 54.5434; ...
2677.93 6686.34 38.6006; ...
2669.75 6684.95 50.8762; ...
2725.26 6688.15 40.1471; ...
2715.41 6679.05 53.9838; ...
2677.42 6704.11 38.4281; ...
2669.29 6702.85 50.3753; ...
2722.59 6691 50.4538; ...
2734.38 6705.16 34.4453; ...
2727.65 6701.77 47.7662; ...
2677.41 6721.95 39.174; ...
2669.37 6720.55 51.3835; ...
2733.56 6722.47 44.6759; ...
2724.11 6712.21 55.449; ...
2678.72 6740.17 42.0937; ...
2670.68 6738.22 54.6291; ...
2730.16 6736.61 51.4207; ...
2723.35 6726.81 57.3377; ...
2722.75 6740.86 57.6237; ...
2736.83 6745.34 42.8518; ...
2681.88 6758.58 48.5417; ...
2673.02 6754.43 59.6247; ...
2728.8 6754.08 51.0269; ...
2717.18 6754.1 59.4711; ...
2737.98 6765.84 41.1335; ...
2681.82 6766.32 57.7498; ...
2693.92 6775.6 42.0012; ...
2687.92 6777.21 52.4437; ...
2709.38 6777.39 45.0718; ...
2729.78 6777.15 47.2801; ...
2713.94 6772.13 58.3756; ...
2720.24 6766.2 52.8226; ...
2739.91 6783.16 39.1271; ...
2694.07 6794.18 41.8321; ...
2688.9 6794.19 52.0951; ...
2721.55 6782.65 52.7622; ...
2698.55 6786.38 38.451; ...
2739.04 6796.64 41.9642; ...
2731.55 6795.48 50.535; ...
2694.35 6812.39 43.3836; ...
2688.97 6811.07 53.1519; ...
2738.8 6811.61 45.1654; ...
2731.7 6811.4 53.6301; ...
2695.73 6828.91 44.6906; ...
2689.6 6829.19 53.8816; ...
2737.52 6823.49 47.4179; ...
2731.33 6828.4 53.8096; ...
2697.1 6845.48 45.299; ...
2690.07 6847.63 54.2643; ...
2729 6848.95 50.6595; ...
2697.76 6863.35 45.1197; ...
2690.52 6866.73 54.128; ...
2726.2 6868.58 52.0452; ...
2697.73 6882.97 44.2439; ...
2691.05 6886.15 53.6102; ...
2726.15 6885.72 52.1637; ...
2696.92 6903.55 43.2725; ...
2691.37 6905.02 53.4762; ...
2727.29 6899.18 53.8799; ...
2695.63 6922.85 43.5653; ...
2691.29 6922.48 53.9855; ...
2739.28 6927.09 36.0127; ...
2732.58 6918.61 50.4112; ...
2694.35 6938.49 45.0792; ...
2690.51 6938.37 54.2686; ...
2741.61 6940.34 41.4532; ...
2734.81 6938.72 53.8525; ...
2692.49 6949.93 46.0939; ...
2688.36 6954.73 52.4725; ...
2742.45 6958.49 44.0884; ...
2735.05 6958.22 55.3405; ...
2684.1 6976.44 47.3486; ...
2741.85 6977.2 45.4492; ...
2733.87 6977.21 56.0244; ...
2679.95 6997.97 48.7488; ...
2739.57 6994.9 46.2525; ...
2730.88 6995.08 56.627; ...
2679.16 7018.61 50.9848; ...
2734.42 7013.92 46.1075; ...
2725.96 7009.16 58.3032; ...
2682.42 7040.63 51.1772; ...
2730.42 7037.33 39.0248; ...
2724.02 7026.11 53.8629; ...
2722.54 7042.49 49.7386; ...
2681.02 7057.28 49.8651; ...
2725.41 7054.78 40.9988; ...
2717.32 7054.88 51.8578; ...
2678.39 7073.85 41.7717; ...
2677.63 7060.38 58.9961; ...
2675.99 7077.86 53.1443; ...
2721 7065.85 43.6966; ...
2713.33 7069.65 51.6688; ...
2678.88 7090.02 43.5889; ...
2675.44 7091.29 56.1193; ...
2707.49 7087.64 49.6229; ...
2680.49 7102.17 48.2691; ...
2675.48 7107.28 58.2148; ...
2690.18 7106.48 45.9075; ...
2701.93 7111.94 39.0349; ...
2696.45 7099.63 57.9664; ...
2691.88 7108.64 59.5769; ...
2683.86 7101.26 38.7719; ...
2681.76 7116.41 51.0907; ...
2674.79 7123.84 59.7937; ...
2690.18 7124.84 45.9075; ...
2698.8 7135.67 35.4042; ...
2690.61 7118.46 59.5902; ...
2681.76 7133.58 51.8469; ...
2674.56 7141.41 59.9153; ...
2690.18 7143.21 45.9075; ...
2698 7154.76 34.7354; ...
2690.63 7134.23 59.9133; ...
2681.75 7151.34 51.9927; ...
2674.96 7158.76 59.6628; ...
2690.18 7161.57 45.9075; ...
2697.91 7173.17 34.6619; ...
2690.62 7151.17 60.9034; ...
2681.79 7169.08 52.0988; ...
2675.07 7175.94 60.143; ...
2690.18 7179.93 45.9075; ...
2698.1 7191.58 34.7595; ...
2690.72 7169.09 61.4192; ...
2681.72 7186.95 51.7703; ...
2674.9 7193.8 59.3231; ...
2690.18 7198.3 45.9075; ...
2698.77 7209.63 35.1091; ...
2691.33 7187.94 61.1202; ...
2681.52 7205.28 49.3495; ...
2674.35 7212.84 55.5735; ...
2690.18 7216.66 45.9075; ...
2701.21 7225.31 36.3722; ...
2693.79 7209.79 58.8243; ...
2673.22 7235.33 48.7638; ...
2703.81 7239.04 39.543; ...
2699.2 7232.72 57.2416; ...
2698.44 7224.6 47.8443; ...
2670.09 7255.86 49.8005; ...
2704.79 7255.09 42.5415; ...
2700.42 7253.33 59.1993; ...
2669.09 7274.94 49.8487; ...
2705.02 7273.7 43.4369; ...
2700.04 7272.88 59.4534; ...
2669.87 7293.85 49.7237; ...
2704.76 7292.52 43.1427; ...
2699.59 7292.23 57.955; ...
2671.21 7313.11 49.9326; ...
2704.4 7311.03 42.4192; ...
2699.08 7310.54 56.3292; ...
2671.79 7332.36 49.8784; ...
2704.03 7329.19 41.9966; ...
2698.29 7328.52 55.8792; ...
2671.22 7351.02 50.0245; ...
2703.81 7347.36 41.9796; ...
2697.99 7346.88 55.7746; ...
2668.89 7370.09 50.4265; ...
2703.94 7365.66 42.1191; ...
2698.22 7365.08 56.0416; ...
2668.64 7387.83 43.8284; ...
2704.37 7384.07 42.3045; ...
2698.68 7383.12 56.6318; ...
2666.97 7402.01 45.8674; ...
2704.82 7402.75 42.4827; ...
2698.66 7401.73 57.392; ...
2666.78 7421.45 48.8406; ...
2704.87 7422.15 42.4527; ...
2696.81 7423.37 57.9066; ...
2671.12 7444.29 49.6502; ...
2704.97 7441.83 41.2487; ...
2699.02 7445.01 51.087; ...
2673.2 7466.35 47.9406; ...
2704.39 7459.8 40.2925; ...
2696.45 7460.43 51.1416; ...
2673.24 7485.06 47.0016; ...
2702.51 7475.43 40.8017; ...
2694.59 7477.65 50.0008; ...
2672 7503 45.9927; ...
2700.19 7487.72 41.4812; ...
2693.28 7494.12 47.5458; ...
2667.98 7516.26 46.1623; ...
2692.52 7513.15 42.6718; ...
2664.64 7532.22 37.4136; ...
2661.3 7517.46 59.0361; ...
2658.07 7534.97 51.2685; ...
2690.44 7532.23 45.3887; ...
2660.62 7550.54 37.4975; ...
2655.44 7548.31 53.8995; ...
2690.05 7545.92 50.4901; ...
2659.32 7567.55 38.3077; ...
2654.71 7565.61 54.8333; ...
2699.61 7575.05 33.9313; ...
2693.27 7565.96 48.3032; ...
2659.47 7585.33 38.5206; ...
2654.9 7583.75 54.7155; ...
2699.21 7587.49 39.3426; ...
2693.1 7585.14 51.9022; ...
2660.03 7603.49 38.4209; ...
2655.1 7602.26 54.2284; ...
2698.33 7601.68 41.986; ...
2692.39 7601.87 52.3318; ...
2660.4 7621.75 38.8716; ...
2654.96 7620.67 54.2337; ...
2696.86 7613.09 42.3857; ...
2691.88 7617.96 49.7014; ...
2660.46 7639.63 41.2754; ...
2654.78 7638.04 56.0635; ...
2691.84 7637.95 44.4275; ...
2660.07 7652.78 47.0559; ...
2655.81 7656.07 60.8367; ...
2690.66 7658.09 46.2176; ...
2664.11 7667.21 50.766; ...
2670.28 7684.26 43.1315; ...
2690.55 7677.92 47.0883; ...
2671.74 7705.48 44.4981; ...
2690.84 7697.53 48.7177; ...
2671.31 7723.9 44.8902; ...
2691.14 7716.1 51.4578; ...
2668.97 7740.19 44.7972; ...
2690.13 7733.12 57.3669; ...
2665.91 7757.19 49.7542; ...
2704.57 7751.33 34.0756; ...
2698.97 7749.77 48.7175; ...
2667.39 7775.66 44.2392; ...
2704.35 7767.36 38.9782; ...
2698.33 7767.31 53.6815; ...
2668.82 7789.31 48.4558; ...
2703.71 7785.07 42.9847; ...
2696.85 7785.74 57.3642; ...
2670.3 7803.23 52.6849; ...
2701.86 7804.8 46.343; ...
2694.35 7803.15 60.6135; ...
2679.94 7819.02 40.6786; ...
2673.44 7819.87 50.8555; ...
2690.18 7822.64 45.9075; ...
2700.53 7825.77 43.3289; ...
2692.54 7818.4 61.2971; ...
2696.41 7814.54 51.7185; ...
2681.19 7835.64 44.668; ...
2673.93 7840.55 54.7717; ...
2690.18 7841 45.9075; ...
2701.85 7838.18 43.1847; ...
2694.94 7837.34 61.1926; ...
2680.26 7857.38 42.7097; ...
2673.63 7858.42 58.5039; ...
2703.01 7845.32 48.5621; ...
2685.77 7848.77 36.3736; ...
2712.27 7859.07 45.3485; ...
2678.44 7872.4 49.8442; ...
2674.64 7875.84 64.4082; ...
2711.57 7872.62 53.0564; ...
2682.17 7887.11 53.2649; ...
2687.9 7903.87 45.4604; ...
2723.7 7899.72 34.5791; ...
2714.55 7894.9 51.1408; ...
2688 7921.62 44.3662; ...
2722.12 7918.21 40.0133; ...
2712.85 7920.47 56.5528; ...
2686.13 7935.7 42.7325; ...
2722.05 7937.58 41.8638; ...
2718.14 7940.66 52.4947; ...
2684.58 7952.44 42.6321; ...
2721.64 7953.54 42.1264; ...
2717.02 7953.37 54.395; ...
2683.67 7971.8 42.8536; ...
2719.26 7965.73 42.6635; ...
2714.53 7969.65 52.9126; ...
2683.68 7992.07 45.8222; ...
2710.08 7993.49 47.6419; ...
2687.86 8014.46 46.8603; ...
2708 8015.6 40.2859; ...
2689.81 8036.39 45.2279; ...
2705.92 8031.02 41.2787; ...
2690.3 8055.32 44.8571; ...
2705.03 8049.3 41.1067; ...
2690.45 8073.52 44.9074; ...
2704.89 8067.07 41.7491; ...
2690.54 8091.61 45.1198; ...
2705.27 8084.58 42.9281; ...
2690.61 8109.83 45.3153; ...
2706.17 8102.05 44.3471; ...
2690.56 8128.16 45.4282; ...
2707.41 8119.27 45.6431; ...
2690.17 8146.51 45.5689; ...
2708.89 8137.23 45.5719; ...
2688.91 8164.36 45.9932; ...
2710.16 8156.34 45.3084; ...
2685.16 8177.36 47.2069; ...
2710.7 8174.74 46.4117; ...
2682.22 8192.75 40.7701; ...
2679.02 8179.28 58.9447; ...
2675.96 8194.7 54.6528; ...
2710.51 8191.93 48.4609; ...
2678.46 8205.7 46.4611; ...
2674.13 8207.62 61.0587; ...
2709.5 8209.61 51.7159; ...
2663.89 1710.01 66.711; ...
2664.25 1710.42 78.9195; ...
2692.02 1709.58 71.5128; ...
2662.57 1721.82 70.3946; ...
2662.7 1722.34 76.7145; ...
2690.13 1727.04 73.5719; ...
2658.82 1732.37 74.831; ...
2653.91 1749.61 63.4966; ...
2687.45 1748.17 75.3981; ...
2649.96 1766.72 68.8449; ...
2687.39 1767.34 68.8201; ...
2648.51 1784.13 71.2562; ...
2682.8 1779.87 72.0326; ...
2648.77 1801.36 72.0165; ...
2685.26 1799.96 63.7696; ...
2677.29 1790.43 78.0474; ...
2677.61 1805.39 73.6105; ...
2649.51 1818.95 71.936; ...
2683.07 1818.93 63.4091; ...
2675.52 1819.23 75.9128; ...
2649.98 1837.1 71.4356; ...
2681.77 1836.12 63.3403; ...
2674.28 1836.78 76.7895; ...
2650.07 1855.58 70.9462; ...
2681.03 1854.32 62.4135; ...
2673.38 1854.53 76.7476; ...
2649.97 1874.15 70.6475; ...
2679.17 1871.61 62.5623; ...
2672.41 1871.27 76.4577; ...
2649.92 1892.66 70.4345; ...
2676.65 1884.49 64.3731; ...
2672.34 1888.33 74.6756; ...
2650 1911.08 70.0787; ...
2673.62 1909.61 70.1664; ...
2650.16 1929.39 69.4696; ...
2672.81 1929.17 71.7962; ...
2650.33 1947.58 68.8; ...
2673.03 1947.36 72.2727; ...
2650.48 1965.56 68.5505; ...
2673.89 1965.24 72.6245; ...
2650.56 1983.22 69.1868; ...
2674.79 1982.99 73.5026; ...
2650.51 2000.51 70.6052; ...
2675.08 2000.49 75.0653; ...
2650.62 2018.88 71.0987; ...
2674.64 2017.77 76.62; ...
2650.84 2039.2 70.0365; ...
2674.33 2035.77 77.7284; ...
2651.24 2059.55 69.4874; ...
2674.71 2051.72 79.3372; ...
2651.81 2079.17 69.8064; ...
2685.57 2074.02 57.3352; ...
2678.05 2070.54 74.4481; ...
2652.06 2098.01 70.3527; ...
2684.87 2090.29 64.5274; ...
2677.66 2090.93 77.5341; ...
2651.8 2116.12 71.2527; ...
2682.12 2104.02 68.0375; ...
2676.08 2109.16 76.7397; ...
2650.31 2135.3 72.7156; ...
2673.53 2128.36 73.4593; ...
2650.85 2154.49 69.53; ...
2669.62 2149.44 75.2203; ...
2653.16 2172.81 71.1787; ...
2669.19 2167.53 69.1398; ...
2654.9 2193.6 70.7564; ...
2667.51 2184.02 69.0179; ...
2655.4 2212.62 70.7264; ...
2666.55 2203.26 68.0179; ...
2655.47 2231.28 70.5628; ...
2666.13 2222.19 67.8477; ...
2655.23 2249.89 70.0595; ...
2666.16 2241.14 68.5353; ...
2654.43 2268.09 69.1678; ...
2666.88 2260.54 70.7256; ...
2652.16 2283.47 67.8085; ...
2667.29 2279.21 77.3622; ...
2649.15 2296.13 68.6418; ...
2684.07 2294.38 58.6242; ...
2675.77 2295.48 72.1762; ...
2647.17 2307.95 72.0378; ...
2684.69 2314.74 67.3128; ...
2674.8 2312.91 79.3515; ...
2659.94 2330.9 61.5987; ...
2650.58 2327.39 70.1663; ...
2671.01 2332.6 65.74; ...
2685.94 2335.26 69.1109; ...
2673.67 2331.41 82.1747; ...
2677.81 2325.57 73.671; ...
2660.37 2348.07 60.5993; ...
2651.14 2348.75 72.5138; ...
2679.94 2340.9 74.8269; ...
2665.13 2339.22 56.9144; ...
2701.34 2349.87 62.131; ...
2690.02 2352.78 72.0802; ...
2660.12 2368.55 63.3553; ...
2651.55 2368.06 73.9285; ...
2701.98 2369.58 64.7731; ...
2690.89 2369.56 74.3557; ...
2660.65 2387.49 64.6307; ...
2651.92 2386.44 74.2217; ...
2702.13 2387.91 65.4037; ...
2690.9 2387.38 74.8243; ...
2661.18 2405.85 64.6684; ...
2652.14 2404.52 73.8232; ...
2702.02 2406.17 64.9761; ...
2690.67 2405.76 74.1644; ...
2661.46 2423.99 64.111; ...
2652.16 2422.6 73.2415; ...
2701.85 2424.39 64.3737; ...
2690.36 2424.26 73.2838; ...
2661.49 2442.07 63.4831; ...
2652.06 2440.72 72.8072; ...
2701.61 2442.39 64.0906; ...
2690.07 2442.79 72.6217; ...
2661.34 2460.14 63.0546; ...
2651.92 2458.82 72.5985; ...
2701.46 2460.34 64.0658; ...
2689.89 2461.38 72.2663; ...
2661.1 2478.15 62.8686; ...
2651.84 2476.79 72.5458; ...
2701.54 2478.71 64.1069; ...
2689.83 2480.07 72.2168; ...
2660.86 2496.09 62.8758; ...
2651.77 2494.64 72.6557; ...
2701.7 2497.56 64.28; ...
2689.79 2498.75 72.4592; ...
2660.66 2514.06 63.0238; ...
2651.66 2512.56 72.9405; ...
2701.77 2516.54 64.5785; ...
2689.76 2517.25 72.8794; ...
2660.52 2532.19 63.2413; ...
2651.5 2530.78 73.2503; ...
2701.74 2535.38 64.7117; ...
2689.74 2535.54 73.2706; ...
2660.47 2550.58 63.4233; ...
2651.32 2549.31 73.3795; ...
2701.71 2554.15 64.3639; ...
2689.8 2553.7 73.5021; ...
2660.54 2569.16 63.4724; ...
2651.22 2567.98 73.2541; ...
2701.67 2572.96 63.7521; ...
2690.04 2571.78 73.613; ...
2660.72 2587.81 63.3365; ...
2651.24 2586.64 72.9646; ...
2701.81 2591.55 63.4287; ...
2690.69 2589.78 73.6531; ...
2660.93 2606.41 63.0042; ...
2651.38 2605.29 72.5858; ...
2702.56 2609.64 63.4072; ...
2691.91 2607.74 73.613; ...
2660.99 2624.88 62.5066; ...
2651.51 2623.92 72.0834; ...
2703.82 2627.36 63.4918; ...
2693.41 2625.73 73.6047; ...
2660.71 2643.12 61.9953; ...
2651.41 2642.42 71.5372; ...
2704.74 2644.9 63.8288; ...
2694.41 2643.65 73.9097; ...
2660.09 2661.08 61.8303; ...
2651.06 2660.71 71.354; ...
2704.09 2662.19 64.6801; ...
2693.8 2661.25 74.7454; ...
2659.51 2678.91 62.5533; ...
2650.77 2678.89 72.2148; ...
2700.71 2679.01 66.0178; ...
2690.51 2678.27 75.9883; ...
2659.22 2695.59 64.9326; ...
2651.17 2698.41 74.7693; ...
2693.4 2697.97 66.7128; ...
2684.5 2692.03 77.7665; ...
2660.94 2711.42 67.8881; ...
2655.36 2720.15 75.8316; ...
2671.82 2717.72 64.2705; ...
2687.34 2722.47 61.1025; ...
2678.98 2709.39 72.9938; ...
2671.69 2719.41 72.5233; ...
2666.65 2708.63 60.7231; ...
2663.55 2728.92 69.3219; ...
2657.95 2741.08 75.6268; ...
2671.82 2736.09 64.2705; ...
2685.12 2746.11 59.4151; ...
2668.67 2730.64 71.8655; ...
2664.46 2747.59 69.2196; ...
2658.34 2759.85 74.9403; ...
2671.82 2754.45 64.2705; ...
2684.56 2765.13 59.5686; ...
2667.69 2749.01 71.2542; ...
2664.17 2765.79 67.399; ...
2657.67 2778.25 72.4684; ...
2671.82 2772.81 64.2705; ...
2685.41 2780.35 61.0259; ...
2669.75 2770.04 70.9339; ...
2656.23 2798.53 67.9067; ...
2685.61 2793.31 63.5931; ...
2674.3 2791.85 71.8009; ...
2677.62 2781.3 67.0561; ...
2654.33 2819.23 69.1158; ...
2684.51 2808.31 65.3189; ...
2674.27 2812.05 73.3078; ...
2653.77 2838.1 69.4146; ...
2683.67 2825.88 65.179; ...
2673.92 2830.51 73.6518; ...
2653.62 2856.84 69.3106; ...
2683.1 2844.21 64.7189; ...
2673.63 2848.74 73.676; ...
2653.55 2875.52 69.1263; ...
2683.03 2862.73 64.6814; ...
2673.53 2866.92 73.6097; ...
2653.51 2894.04 69.0145; ...
2683.24 2881.22 64.5346; ...
2673.54 2885.13 73.3965; ...
2653.54 2912.38 68.9579; ...
2683.37 2899.62 64.2122; ...
2673.58 2903.44 73.0469; ...
2653.62 2930.59 68.9376; ...
2683.4 2918.07 63.7726; ...
2673.6 2921.92 72.6883; ...
2653.69 2948.7 68.9889; ...
2683.27 2936.58 63.5206; ...
2673.56 2940.51 72.5247; ...
2653.75 2966.77 69.1079; ...
2682.9 2954.97 63.7438; ...
2673.4 2959.05 72.6915; ...
2653.84 2984.94 69.2321; ...
2682.34 2973.03 64.4527; ...
2673.21 2977.41 73.1505; ...
2653.94 3003.25 69.328; ...
2681.91 2990.86 65.3673; ...
2673.17 2995.6 73.7059; ...
2653.97 3021.63 69.4028; ...
2682.03 3008.5 66.2176; ...
2673.49 3013.85 74.0128; ...
2653.94 3039.95 69.4585; ...
2683.3 3027.09 65.8984; ...
2674.03 3032.43 74.0241; ...
2653.93 3058.2 69.492; ...
2684.71 3046.87 65.5133; ...
2674.33 3051.05 74.0721; ...
2654 3076.44 69.4916; ...
2685.11 3066.11 66.0176; ...
2674.25 3069.36 74.1306; ...
2654.2 3094.75 69.4378; ...
2684.98 3084.43 66.157; ...
2674.01 3087.41 74.0226; ...
2654.5 3113.14 69.3299; ...
2684.77 3102.36 65.9897; ...
2673.85 3105.39 73.8435; ...
2654.76 3131.53 69.2139; ...
2684.73 3120.23 65.7865; ...
2673.9 3123.43 73.7267; ...
2654.84 3149.82 69.1982; ...
2684.97 3138.19 65.6984; ...
2674.18 3141.63 73.6979; ...
2654.69 3167.96 69.44; ...
2685.48 3156.39 65.6835; ...
2674.59 3160.08 73.6654; ...
2654.52 3186.05 70.0962; ...
2686.05 3175.01 65.5918; ...
2674.81 3178.9 73.5037; ...
2654.76 3204.34 71.3371; ...
2686.09 3194.34 65.3014; ...
2674.11 3197.85 73.1985; ...
2655.16 3220.18 73.9146; ...
2684.27 3215.32 64.8623; ...
2671.49 3214.69 73.1492; ...
2662.49 3231.05 64.4741; ...
2657.68 3235.48 72.4884; ...
2671.82 3231.89 64.2705; ...
2683.63 3237.1 61.3494; ...
2668.2 3228.97 72.4089; ...
2676.22 3224.97 67.7481; ...
2664.44 3244.15 68.2858; ...
2658.73 3255.58 75.1499; ...
2671.82 3250.25 64.2705; ...
2684.09 3258.11 59.0366; ...
2666.57 3244.66 71.2523; ...
2665.03 3261.94 69.4761; ...
2658.94 3273.97 75.7145; ...
2671.82 3268.61 64.2705; ...
2683.06 3276.51 58.2725; ...
2666.4 3262.7 70.8707; ...
2664.91 3279.77 69.4128; ...
2658.42 3291.5 75.1479; ...
2671.82 3286.98 64.2705; ...
2681.64 3294.54 58.1791; ...
2667.1 3281.63 70.7358; ...
2663.77 3296.28 67.6458; ...
2656.39 3307.57 72.7628; ...
2671.82 3305.34 64.2705; ...
2681.53 3311.01 59.5312; ...
2669.83 3302.72 70.3971; ...
2650.21 3322.58 68.3495; ...
2681.89 3325.94 62.5721; ...
2674.26 3324.34 71.3812; ...
2676.45 3313.7 66.0489; ...
2642.66 3341.52 62.7717; ...
2644.38 3332.35 78.5769; ...
2640.86 3348.7 73.2291; ...
2681.51 3341.81 65.8388; ...
2674.79 3343.03 74.553; ...
2640.36 3361.06 63.7988; ...
2639.17 3363.81 75.3149; ...
2679.99 3358.03 68.1227; ...
2673 3358.67 76.7767; ...
2640.73 3377.12 66.1509; ...
2638.14 3381.35 76.512; ...
2675.02 3375.96 68.4001; ...
2668.64 3370.62 78.8001; ...
2642.29 3391.63 68.0442; ...
2635.5 3400.07 76.7204; ...
2653.45 3397.15 64.2705; ...
2669.07 3400.84 59.8452; ...
2662.01 3386.86 76.2814; ...
2655.34 3399.32 75.6728; ...
2644.4 3388.75 61.4461; ...
2642.6 3406.88 66.3407; ...
2633.45 3417.11 70.4689; ...
2653.45 3415.52 64.2705; ...
2664.77 3421.21 58.0397; ...
2652.56 3414.66 74.6052; ...
2630.07 3433.13 67.3902; ...
2661.67 3431.69 59.9827; ...
2655.35 3433.47 67.946; ...
2657.97 3423.35 65.58; ...
2625.36 3450.75 61.1881; ...
2623.05 3441.82 77.9674; ...
2619.31 3456.34 72.398; ...
2652.94 3451.26 67.1729; ...
2620.72 3464.59 62.6445; ...
2616.96 3469.26 72.9109; ...
2651.83 3470.99 69.6996; ...
2615.77 3490.05 68.9628; ...
2651.06 3493.66 73.8842; ...
2614.2 3509.42 71.7765; ...
2655.39 3514.9 67.8544; ...
2614.32 3527.1 73.058; ...
2653.29 3531.28 71.0648; ...
2615.07 3544.29 74.1774; ...
2655.05 3549.13 66.6205; ...
2615.69 3558.81 76.5424; ...
2653.05 3562.79 67.8774; ...
2621.74 3584.87 51.4873; ...
2617.59 3579.11 71.2721; ...
2651.69 3580.31 67.2231; ...
2621.82 3600.98 59.4611; ...
2618.47 3599.46 76.3869; ...
2650.32 3598.71 67.1278; ...
2622.31 3614.38 67.3068; ...
2620.31 3617.78 81.9803; ...
2649.15 3617.34 67.7276; ...
2626.5 3628.25 70.9315; ...
2631.53 3643.96 63.0159; ...
2649.04 3636.85 67.0296; ...
2633.08 3665.1 64.1233; ...
2649.95 3656.88 65.7457; ...
2633.01 3683.87 64.742; ...
2650.89 3676.21 65.4892; ...
2632.63 3701.96 65.4026; ...
2651.16 3694.57 66.0745; ...
2632.39 3719.89 65.854; ...
2651.01 3712.43 66.9289; ...
2631.86 3737.51 66.3295; ...
2650.83 3729.76 68.0733; ...
2629.26 3750.01 67.9861; ...
2650.98 3747.13 69.0283; ...
2627.16 3763.77 62.9264; ...
2624.58 3752.36 79.4262; ...
2622.29 3767.22 74.7516; ...
2648.94 3763 72.1789; ...
2626.23 3776.95 67.2905; ...
2620.29 3780.25 77.8676; ...
2635.09 3782.78 64.2705; ...
2649.37 3786.33 62.5121; ...
2642.57 3773 79.4808; ...
2638.27 3782.39 79.539; ...
2630.41 3777.3 57.6502; ...
2626.43 3791.47 69.9204; ...
2619.01 3798.11 79.1089; ...
2635.09 3801.14 64.2705; ...
2648.16 3811.16 59.2874; ...
2635.86 3793.57 79.1791; ...
2625.81 3809.67 70.106; ...
2616.83 3819.05 78.8097; ...
2635.09 3819.5 64.2705; ...
2647.76 3830.03 58.8658; ...
2634.15 3812.26 77.7571; ...
2625.15 3828.64 67.6485; ...
2616.77 3839.36 72.2816; ...
2635.09 3837.87 64.2705; ...
2648.56 3845.53 59.8782; ...
2633.84 3835.93 75.9228; ...
2616.5 3860.13 69.0351; ...
2648.88 3859.39 61.9577; ...
2639.12 3858.01 71.3948; ...
2641.19 3846.91 67.185; ...
2611.99 3876.73 70.2126; ...
2647.44 3875.13 63.9209; ...
2636.25 3876 74.1092; ...
2609.27 3892.02 64.1695; ...
2604.43 3880.83 79.7066; ...
2601.81 3896.2 73.5646; ...
2645.73 3893.16 65.2156; ...
2633.11 3896.27 77.395; ...
2605.99 3909.8 64.2967; ...
2598.45 3909.51 75.0238; ...
2645.25 3911.91 64.968; ...
2636.66 3915.86 73.0314; ...
2604.47 3927.05 64.941; ...
2596.81 3926.72 76.0046; ...
2645.13 3929.96 64.3379; ...
2634.03 3931.78 75.31; ...
2604.16 3945.47 65.3483; ...
2596.93 3945.87 76.823; ...
2644.9 3947.56 63.9804; ...
2636.28 3950.29 71.6782; ...
2604.76 3964.6 65.4265; ...
2598.69 3966.28 77.2472; ...
2644.95 3964.76 63.9639; ...
2634.68 3964.53 73.1174; ...
2605.76 3983.88 65.1458; ...
2600.74 3986.78 76.8517; ...
2644.95 3982 65.2138; ...
2634.4 3982.06 74.1367; ...
2606.46 4002.82 64.6962; ...
2601.48 4006.11 76.212; ...
2645.62 4000.16 67.2319; ...
2634.93 4000.21 75.9577; ...
2606.52 4021.17 64.4478; ...
2600.83 4023.89 75.7324; ...
2646.94 4019.99 69.8619; ...
2635.6 4017.6 78.4373; ...
2606.13 4039.03 64.652; ...
2599.3 4040.62 75.54; ...
2642.97 4028.22 74.5935; ...
2662.3 4038.19 60.5913; ...
2651.05 4039.56 70.2208; ...
2605.68 4056.75 65.3585; ...
2597.78 4057.55 75.821; ...
2663.49 4057.79 62.8146; ...
2651.68 4057.22 72.2068; ...
2605.51 4074.63 66.3893; ...
2596.97 4075.6 76.2577; ...
2664.23 4076.19 64.5529; ...
2652.13 4075.96 73.6854; ...
2605.94 4093.03 67.3746; ...
2596.91 4094.21 76.73; ...
2664.8 4094.6 66.0792; ...
2652.49 4094.56 74.8616; ...
2605.7 4109.26 69.0977; ...
2598.23 4114.01 77.2994; ...
2618.22 4114.12 58.9427; ...
2665.59 4113.06 67.7313; ...
2653.35 4113.1 76.1328; ...
2611.58 4132.16 67.2188; ...
2599.79 4135.55 79.632; ...
2624.51 4136.34 57.6927; ...
2667.26 4132.86 69.5833; ...
2654.77 4130.54 77.8065; ...
2608.06 4144.06 71.6291; ...
2625.24 4151.96 60.0515; ...
2615.71 4153.94 67.3397; ...
2663.54 4141.42 73.767; ...
2683.28 4149.56 60.3706; ...
2672.26 4152.21 69.5191; ...
2626.97 4169.92 62.4463; ...
2616.53 4171.66 70.8614; ...
2684.43 4169.17 62.4807; ...
2673.37 4169.67 71.5564; ...
2627.88 4187.98 65.855; ...
2615.49 4191.74 77.118; ...
2683.88 4187.16 64.4236; ...
2673.19 4187.74 73.5586; ...
2628.59 4207.09 69.2432; ...
2619.74 4210.87 77.546; ...
2639.21 4201.61 59.7138; ...
2680.85 4204.19 66.2989; ...
2670.31 4204.65 75.4538; ...
2625.87 4216.62 73.3771; ...
2637.46 4215.67 62.7189; ...
2630.98 4224.06 69.7285; ...
2674.84 4222.34 67.6524; ...
2664.82 4217.84 77.7171; ...
2631.67 4241.17 69.3967; ...
2672.04 4244.39 63.2669; ...
2662.23 4233.32 74.7339; ...
2659.96 4248.9 71.5272; ...
2628.82 4260.28 63.8255; ...
2624 4250.23 75.3238; ...
2620.68 4263.83 71.0289; ...
2665.71 4262.43 63.9644; ...
2654.94 4261.78 73.1542; ...
2624.06 4276.99 62.7052; ...
2616.58 4276.79 71.023; ...
2662.65 4278.95 64.4605; ...
2652.9 4277.89 73.9735; ...
2621.59 4293.77 61.4738; ...
2614.39 4294.53 70.5718; ...
2662.28 4296.26 64.3538; ...
2653.02 4295.01 74.4008; ...
2620.88 4312.59 61.4371; ...
2613.93 4314.44 72.1465; ...
2663.37 4314.2 63.9382; ...
2654.14 4313.1 74.5519; ...
2621.41 4332.65 64.5508; ...
2614.44 4337.29 78.4437; ...
2664.58 4332.66 63.8298; ...
2654.9 4332.11 74.9493; ...
2622.36 4348.21 69.583; ...
2620.07 4357.02 78.7065; ...
2664.81 4351.75 64.5513; ...
2654.28 4351.89 75.6748; ...
2627.58 4361.66 72.6992; ...
2633.98 4372.79 70.6182; ...
2663.34 4372.29 65.9231; ...
2652 4370.05 76.6334; ...
2644.1 4386.41 62.0222; ...
2637.45 4388.72 69.2943; ...
2653.45 4388.76 64.2705; ...
2664.1 4393.55 63.0297; ...
2649.84 4387.56 78.8096; ...
2656.82 4382.04 70.0402; ...
2645.16 4401.44 64.0598; ...
2635.78 4405.53 70.7359; ...
2653.45 4407.12 64.2705; ...
2669.54 4412.49 63.7263; ...
2656.37 4406.74 77.2421; ...
2644.04 4422.34 60.8648; ...
2633.55 4424.25 72.6243; ...
2664.44 4415.79 71.8182; ...
2650.3 4413.36 57.2377; ...
2681.7 4426.44 54.4437; ...
2674.61 4428.19 68.6166; ...
2641.83 4443.54 62.2478; ...
2632.63 4447.42 77.319; ...
2684.34 4445.99 59.5289; ...
2676.87 4444.46 73.5346; ...
2642.27 4463.4 62.314; ...
2637.61 4468.12 72.2852; ...
2685.62 4463.91 62.3108; ...
2677.8 4461.91 76.2976; ...
2643.46 4481.44 61.9243; ...
2638.45 4484 74.026; ...
2685.53 4481.43 63.4625; ...
2677.6 4479.4 76.9619; ...
2643.93 4498.67 62.8818; ...
2639.02 4502.2 74.9075; ...
2683.75 4497.57 64.1846; ...
2676.07 4495.89 76.3786; ...
2644.14 4516.3 64.4687; ...
2639.13 4520.09 75.7494; ...
2680.3 4509.91 65.3097; ...
2673.08 4512.53 74.1306; ...
2643.95 4532.69 66.7011; ...
2639.2 4537.36 76.5791; ...
2667.54 4531.49 71.8291; ...
2644.46 4547.56 68.6048; ...
2639.29 4554.67 76.8689; ...
2653.45 4554.02 64.2705; ...
2663.08 4554.26 63.7002; ...
2658.48 4544.82 77.1929; ...
2654.97 4555.03 77.3071; ...
2649.38 4544.43 62.2926; ...
2645.31 4564.21 68.9284; ...
2638.8 4572.79 76.2393; ...
2653.45 4572.39 64.2705; ...
2661.2 4576.4 61.6582; ...
2654.06 4566.81 78.3686; ...
2645.57 4584.81 67.1535; ...
2637.48 4591.65 75.8094; ...
2653.45 4590.75 64.2705; ...
2661.19 4587.5 63.4369; ...
2656.84 4588.59 79.904; ...
2644.54 4605.75 65.3027; ...
2636.73 4610.08 76.4397; ...
2661.96 4594.98 68.5957; ...
2650.29 4596.24 61.0423; ...
2667.29 4606.06 64.9234; ...
2642.39 4621.72 69.37; ...
2637.99 4628.05 79.926; ...
2668.07 4623.93 69.5154; ...
2646.08 4636.17 72.3107; ...
2652.43 4651.35 66.4469; ...
2669.02 4644.45 70.2968; ...
2653.52 4673.55 65.4698; ...
2670.9 4666.16 68.6194; ...
2652.76 4693.27 65.029; ...
2672.33 4686.68 67.8882; ...
2651.06 4711.16 66.3451; ...
2671.77 4705.26 68.0739; ...
2647.74 4723.09 68.6289; ...
2669.66 4722.49 68.6803; ...
2645.2 4736.11 64.213; ...
2642.79 4724.74 79.7366; ...
2640.42 4738.83 75.2636; ...
2665.88 4737.2 72.1457; ...
2644.21 4748.9 67.6548; ...
2638.45 4751.09 77.4301; ...
2653.45 4756.02 64.2705; ...
2663.81 4758.16 62.2591; ...
2660.42 4746.13 79.6831; ...
2657.68 4755.79 79.6935; ...
2648.03 4749.37 59.2694; ...
2644.3 4763.22 68.025; ...
2637.03 4768.76 75.6615; ...
2653.45 4774.38 64.2705; ...
2663.14 4779.52 60.0999; ...
2657.56 4769.09 78.4251; ...
2635.36 4791.29 70.0891; ...
2664.23 4794.63 62.7026; ...
2660.86 4790.77 78.6785; ...
2660.07 4782.12 69.063; ...
2632.88 4811.81 70.778; ...
2664.76 4811.03 65.3375; ...
2661.72 4811.52 80.7489; ...
2632.41 4830.74 70.6617; ...
2665.13 4829.44 66.1106; ...
2661.9 4830.77 80.7472; ...
2632.92 4849.46 70.6329; ...
2665.28 4847.7 66.2127; ...
2661.72 4849.33 80.2335; ...
2633.69 4868.33 71.32; ...
2665 4865.54 66.5008; ...
2660.85 4867.48 79.9778; ...
2634.36 4887.46 72.3774; ...
2663.91 4882.32 67.2251; ...
2659.68 4884.64 78.9676; ...
2634.78 4906.26 72.6134; ...
2661.88 4895.49 68.1042; ...
2657.81 4900.95 76.1992; ...
2634.86 4924.35 72.1733; ...
2654.78 4919.32 72.3031; ...
2634.46 4943.34 72.5416; ...
2651.17 4941.48 73.2389; ...
2633.65 4964.45 70.9891; ...
2652.83 4961.34 68.005; ...
2629.88 4980.28 68.6963; ...
2651.04 4978.02 69.6521; ...
2626.92 4995.08 62.8006; ...
2624.29 4984.57 79.1032; ...
2621.59 4999.01 74.1266; ...
2646.7 4994.33 72.2219; ...
2625.63 5008.4 66.9155; ...
2620.17 5011.47 77.1409; ...
2635.09 5013.1 64.2705; ...
2647.42 5015.66 64.2983; ...
2639.88 5004.32 77.7053; ...
2636.52 5013.55 77.6949; ...
2629.6 5008.36 57.7703; ...
2626.53 5022.86 69.213; ...
2620.23 5028.71 78.1006; ...
2635.09 5031.46 64.2705; ...
2646.98 5038.01 62.2381; ...
2635.64 5024.58 78.3651; ...
2626.54 5043.01 67.5909; ...
2620.11 5047.75 77.3173; ...
2635.09 5049.82 64.2705; ...
2649.5 5054.61 63.8541; ...
2637.24 5046.91 79.9627; ...
2623.2 5064.19 63.3605; ...
2619.79 5067.41 76.3848; ...
2643.24 5058.12 71.0466; ...
2627.93 5055.65 59.5144; ...
2663 5066.24 56.9854; ...
2652.36 5069.95 67.53; ...
2621.3 5085.83 62.9125; ...
2620.1 5087.17 76.0365; ...
2663.5 5085.79 60.2222; ...
2653.21 5086.78 70.9503; ...
2621.35 5106.33 62.8755; ...
2620.84 5106.59 75.7323; ...
2663.76 5104.23 61.7747; ...
2653.31 5104.96 72.325; ...
2622.02 5125.75 62.6398; ...
2621.38 5125.26 75.4408; ...
2663.29 5122.67 61.7744; ...
2652.56 5123.29 71.9921; ...
2622.29 5143.3 62.649; ...
2621.26 5142.64 75.2837; ...
2661.47 5140.88 61.1732; ...
2650.7 5141.05 71.3188; ...
2621.66 5157.97 63.0509; ...
2620.31 5158.7 74.8237; ...
2657.87 5158.46 61.3776; ...
2647.82 5157.55 71.6039; ...
2620.28 5169.39 63.0443; ...
2618.57 5175.02 72.1163; ...
2652.36 5176.12 63.8418; ...
2644.76 5169.7 73.849; ...
2615.96 5196 66.6521; ...
2651.16 5197.62 61.6356; ...
2644.07 5185.16 75.2184; ...
2643.35 5202.82 72.7518; ...
2613.76 5215.62 70.5079; ...
2647.04 5215.88 63.0393; ...
2640.09 5217.44 75.0482; ...
2612.84 5232.42 72.9695; ...
2644.24 5233.04 63.7775; ...
2637.42 5234.56 75.4545; ...
2613.18 5249.88 73.2185; ...
2642.78 5250.82 63.8313; ...
2636.02 5251.74 76.0862; ...
2614.17 5269.09 72.7765; ...
2642.51 5269 63.6464; ...
2635.69 5269.69 76.1902; ...
2614.93 5288.44 73.1784; ...
2643.05 5287.41 63.5735; ...
2636.24 5288.13 76.2007; ...
2615.36 5306.96 73.8188; ...
2644.15 5305.79 64.0768; ...
2637.46 5306.99 76.6696; ...
2615.63 5324.56 74.9517; ...
2645.83 5324.49 65.298; ...
2638.99 5326.42 78.0512; ...
2615.78 5339.19 77.2815; ...
2647.89 5345.4 67.149; ...
2639.84 5346.09 81.0122; ...
2622.14 5364.98 53.7506; ...
2617.53 5359.27 71.8958; ...
2645.19 5355.4 72.2376; ...
2661.12 5360.75 54.8719; ...
2650.91 5364.46 66.4746; ...
2621.96 5381.6 59.0761; ...
2618.09 5380.09 74.8317; ...
2659.17 5380.6 59.1496; ...
2649.15 5379.85 70.2351; ...
2622.61 5397.6 63.7758; ...
2618.86 5397.71 76.9675; ...
2653.75 5398.87 64.2235; ...
2645.52 5391.28 74.7561; ...
2624.55 5411.1 67.8696; ...
2619.71 5414.78 78.026; ...
2635.09 5417.08 64.2705; ...
2649.89 5422.59 61.5645; ...
2642.16 5406.42 75.9716; ...
2637.61 5417.03 77.0813; ...
2628.2 5410.9 58.4429; ...
2626.34 5426.83 69.2875; ...
2620.02 5432.93 77.8878; ...
2635.09 5435.45 64.2705; ...
2646.8 5444.39 60.8242; ...
2636.52 5428.27 78.2854; ...
2626.5 5447.22 67.6441; ...
2619.68 5451.6 77.9605; ...
2635.09 5453.81 64.2705; ...
2645.52 5454.78 62.7362; ...
2638.24 5450.29 80.0028; ...
2624.58 5465.53 67.1455; ...
2620.21 5470.7 81.0518; ...
2644.77 5461.51 67.8581; ...
2629.14 5461.45 59.2823; ...
2651.46 5475.76 64.2062; ...
2627.17 5481.46 70.9569; ...
2632.55 5496.34 65.4263; ...
2649.38 5491.33 68.4824; ...
2635.04 5517.04 67.531; ...
2648.89 5509.33 70.062; ...
2635.69 5536.67 68.6869; ...
2649.25 5525.71 71.8689; ...
2635.36 5555.72 69.1436; ...
2666.64 5546.46 58.3394; ...
2654.88 5544.95 69.6456; ...
2634.06 5573.71 69.436; ...
2666.8 5564.57 62.852; ...
2655.48 5567.47 72.2223; ...
2630.63 5586.29 70.3428; ...
2666.1 5584.09 65.0218; ...
2654.8 5586.28 74.7915; ...
2628.28 5601.14 64.2727; ...
2625.09 5588.42 80.403; ...
2622.52 5604.63 75.5923; ...
2664.54 5602.71 67.6447; ...
2653.33 5603.29 81.5092; ...
2625.18 5618.07 66.129; ...
2620.52 5618.38 78.5266; ...
2662.95 5616.06 71.3359; ...
2658.37 5621.85 81.0005; ...
2623.15 5627.77 69.6114; ...
2620.94 5628.07 74.982; ...
2665.45 5628.16 69.7211; ...
2670.42 5641.81 62.8365; ...
2623.69 5636.91 71.9705; ...
2629.02 5655.21 68.2376; ...
2666.06 5653.9 69.7062; ...
2631.65 5675.33 72.6101; ...
2668.72 5674.94 62.8664; ...
2660.83 5662.15 79.7724; ...
2661.31 5678.36 74.9935; ...
2633.6 5694.3 74.2768; ...
2666.2 5693.54 63.1885; ...
2658.76 5691.94 77.3439; ...
2634.69 5712.23 74.2342; ...
2664.02 5710.58 63.6268; ...
2656.83 5709.65 77.7698; ...
2635.13 5729.53 74.7927; ...
2662.52 5728.4 63.8545; ...
2655.65 5728.21 77.726; ...
2635.24 5747.45 74.8844; ...
2661.45 5746.66 64.6323; ...
2654.85 5746.71 78.1738; ...
2635.08 5765.69 74.5585; ...
2660.24 5764.6 66.7311; ...
2654.3 5764.1 79.6198; ...
2634.76 5783.98 74.0206; ...
2658.38 5777.73 70.5054; ...
2655.15 5782.39 81.5972; ...
2634.48 5802.16 73.5238; ...
2660.28 5790.62 69.3565; ...
2666.51 5804.33 62.9057; ...
2634.52 5820.34 73.3503; ...
2666.12 5820 67.2428; ...
2635.16 5838.97 73.8083; ...
2667.37 5838.19 70.85; ...
2636.52 5858.76 75.2809; ...
2669.42 5858.58 74.4478; ...
2638.27 5880.59 78.8296; ...
2676.39 5875.27 64.7982; ...
2672.42 5871.41 72.6649; ...
2674.61 5880.8 71.0356; ...
2639.83 5896.98 63.6036; ...
2639.5 5894.22 71.9124; ...
2640.37 5902.15 68.8726; ...
2678.77 5893.43 64.1431; ...
2675.58 5893.9 72.5828; ...
2641.39 5910.16 62.4025; ...
2641.43 5911.94 69.8351; ...
2680.09 5911.9 64.4236; ...
2676.87 5912.55 73.5794; ...
2642.9 5920.14 61.8482; ...
2643.54 5929.19 66.6874; ...
2680.93 5931.67 64.79; ...
2677.68 5932.27 74.1031; ...
2644.76 5949.38 67.0649; ...
2681.38 5950.51 65.2058; ...
2678.16 5951.06 74.1076; ...
2644.86 5968.01 68.1065; ...
2681.93 5966.4 65.2918; ...
2679.16 5968.31 72.8442; ...
2644.61 5986.24 68.8171; ...
2683.29 5978.41 63.9062; ...
2682.63 5987.12 67.6354; ...
2644.49 6004.77 69.0157; ...
2684.68 6006.33 67.1209; ...
2644.7 6023.52 68.8232; ...
2685.65 6024.15 67.9983; ...
2645.14 6042.21 68.4326; ...
2685.97 6041.75 68.6599; ...
2645.41 6060.75 68.0795; ...
2685.94 6059.67 68.8864; ...
2644.92 6079.21 68.094; ...
2685.81 6077.9 68.8389; ...
2643.08 6097.64 69.0167; ...
2685.73 6096.26 68.7372; ...
2639.42 6114.49 72.0512; ...
2685.73 6114.65 68.7021; ...
2643.18 6135.02 62.2413; ...
2635.53 6126.96 75.6107; ...
2636.27 6139.81 71.9074; ...
2685.77 6133.02 68.7207; ...
2641.26 6153.24 61.9511; ...
2633.22 6152.58 73.5885; ...
2685.73 6151.33 68.6864; ...
2639.14 6170.1 62.2279; ...
2630.69 6169.29 74.0035; ...
2685.55 6169.55 68.4783; ...
2637.72 6187.94 61.9295; ...
2629.23 6187.08 73.6091; ...
2685.28 6187.64 68.0737; ...
2637.24 6206.4 61.2071; ...
2628.83 6205.62 72.7381; ...
2685.21 6205.75 67.6725; ...
2637.4 6225.17 60.6082; ...
2629.03 6224.68 71.9275; ...
2685.8 6224.27 67.76; ...
2637.66 6243.94 60.7462; ...
2629.36 6243.92 71.5893; ...
2687.55 6243.88 69.0616; ...
2637.62 6262.1 61.9611; ...
2629.72 6262.69 72.0727; ...
2691.02 6265.03 72.6722; ...
2637.94 6279.97 63.7711; ...
2630.36 6280.01 73.8157; ...
2697.32 6281.68 63.0804; ...
2695.84 6278.75 71.781; ...
2698.05 6287.99 70.6728; ...
2637.48 6293.35 67.0507; ...
2632.42 6296.47 76.1307; ...
2699.6 6298.85 63.7174; ...
2699.11 6300.22 72.9683; ...
2640.13 6306.33 67.4847; ...
2646.57 6321.28 62.4049; ...
2700.97 6315.89 64.9257; ...
2700.42 6317.39 74.4716; ...
2645.89 6337.54 67.3855; ...
2702.14 6334.01 65.6823; ...
2701.21 6335.74 74.8124; ...
2646.14 6354.76 69.8668; ...
2702.89 6353 64.9519; ...
2701.26 6354.31 74.354; ...
2646.13 6371.99 70.5253; ...
2703.1 6372.8 64.0026; ...
2700.74 6372.57 73.8563; ...
2646.04 6389.57 70.0347; ...
2702.83 6391.88 63.9703; ...
2700.09 6390.43 73.6136; ...
2646.58 6407.9 69.2407; ...
2702.49 6410 63.7142; ...
2699.89 6408.39 73.4957; ...
2648.36 6427.49 69.2508; ...
2702.64 6427.99 63.1906; ...
2700.54 6426.78 73.2725; ...
2651.3 6448.45 71.3767; ...
2703.27 6446.14 62.7158; ...
2701.67 6445.15 73.1078; ...
2656.01 6467.27 60.6923; ...
2654.14 6462.89 68.9936; ...
2656.1 6472.48 67.3336; ...
2703.71 6464.2 63.0168; ...
2702.2 6462.69 73.8142; ...
2658.71 6484.39 60.7482; ...
2658.19 6484.1 70.081; ...
2702.93 6481.24 65.0781; ...
2701.3 6478.34 75.6437; ...
2661.1 6498.71 62.7456; ...
2661.74 6501.5 72.9644; ...
2700.88 6492.46 69.2974; ...
2698.83 6491.36 77.3751; ...
2663.51 6511.05 64.0582; ...
2666.8 6522.57 70.5656; ...
2696.49 6505.69 72.065; ...
2694.92 6521.96 64.978; ...
2666.89 6540.01 70.2864; ...
2690.54 6538.92 70.2329; ...
2666.08 6556.85 63.3178; ...
2662.16 6544.53 79.7992; ...
2659.93 6561.44 74.4344; ...
2688.75 6556.58 78.4084; ...
2663.88 6576.34 63.2966; ...
2657.14 6575.6 76.6485; ...
2701.2 6577.95 52.077; ...
2695.06 6575.51 68.9911; ...
2662.77 6593.61 64.0714; ...
2656.19 6593.29 76.7807; ...
2701.42 6594.85 58.1489; ...
2694.84 6593.71 74.3845; ...
2662.69 6611.09 64.4419; ...
2656.25 6610.52 76.2901; ...
2701.16 6612.16 61.4961; ...
2694.42 6611.3 76.4181; ...
2662.94 6628.75 64.5597; ...
2655.97 6627.76 76.3556; ...
2701.36 6629.33 63.307; ...
2694.45 6628.52 77.2057; ...
2662.84 6646.88 64.3771; ...
2655.03 6646.21 75.9853; ...
2702.44 6646.06 65.0032; ...
2695.38 6646.33 77.8084; ...
2662.16 6665.69 63.6164; ...
2652.88 6667.02 75.3186; ...
2704.64 6663.67 66.5944; ...
2696.58 6665.26 79.0826; ...
2661.7 6684.6 61.921; ...
2654.88 6687.25 69.8745; ...
2706.35 6683.93 69.4637; ...
2696.07 6684.78 81.8833; ...
2661.33 6702.49 61.1251; ...
2652.9 6702.58 71.6208; ...
2702.83 6693.83 75.16; ...
2717.56 6697.68 59.2806; ...
2707.59 6701.76 70.6035; ...
2661.07 6720.55 63.056; ...
2651.85 6724.43 76.9304; ...
2713.23 6716.76 65.6458; ...
2703.21 6714.19 74.7067; ...
2662.79 6739.29 65.9534; ...
2657.71 6744.86 75.5214; ...
2711.85 6737.99 65.5809; ...
2701.77 6728.97 74.4058; ...
2699.92 6744.41 73.6206; ...
2665.83 6758.24 69.9485; ...
2658.32 6760.9 80.8734; ...
2704.81 6758.15 67.8298; ...
2693.45 6757 76.477; ...
2664.87 6767.88 76.687; ...
2677.85 6770.75 63.3685; ...
2670.76 6775.75 71.3455; ...
2689.84 6773.83 65.2364; ...
2704.15 6777.08 66.8806; ...
2690.81 6772.43 76.82; ...
2696.04 6767.37 71.1018; ...
2680.67 6790.5 61.6075; ...
2671.73 6792.93 70.1366; ...
2697.7 6781.92 72.17; ...
2685.08 6780.85 59.0656; ...
2719.68 6792.49 59.8365; ...
2708.63 6795.01 69.6698; ...
2680.7 6810.61 62.0861; ...
2670.99 6811.07 71.0633; ...
2721.73 6812.61 62.8063; ...
2710.79 6812.81 72.9121; ...
2680.74 6829.75 62.8683; ...
2670.8 6830.94 72.7365; ...
2722.3 6831.56 63.5434; ...
2712.31 6831.38 74.6897; ...
2681.04 6849.56 63.954; ...
2671.08 6853.76 77.2086; ...
2721.72 6850.23 63.7256; ...
2712.73 6849.2 75.4792; ...
2682.63 6869.62 63.9245; ...
2677.62 6874.93 72.7536; ...
2721.03 6867.66 64.1592; ...
2712.55 6866.34 75.6925; ...
2684.55 6888.41 63.5128; ...
2678.94 6890.98 74.7099; ...
2721.08 6883.83 64.5238; ...
2712.42 6883.46 75.4972; ...
2685.5 6906.15 64.1031; ...
2680.07 6909.14 75.6799; ...
2722.36 6900.68 64.3195; ...
2712.64 6901.35 75.1978; ...
2685.84 6923.54 64.5537; ...
2680.41 6927.11 76.0112; ...
2723.99 6919.35 64.4499; ...
2712.98 6920.15 75.1238; ...
2685.17 6940.85 64.2324; ...
2679.86 6945.2 75.7881; ...
2724.69 6938.8 65.3465; ...
2713.17 6939.45 75.1635; ...
2683.13 6959.36 62.8436; ...
2678.4 6963.63 75.3913; ...
2724.48 6958.26 65.8046; ...
2712.97 6958.69 75.2118; ...
2680.22 6978.83 62.0591; ...
2676.22 6982.02 75.3913; ...
2723.14 6977.1 66.1581; ...
2711.88 6977.17 75.5393; ...
2677.76 6997.71 62.8326; ...
2673.11 7000.28 76.057; ...
2720.07 6994.68 66.91; ...
2709.23 6994.05 76.4056; ...
2677.16 7013.14 64.3756; ...
2673.06 7015.3 72.0711; ...
2714 7013.16 67.7218; ...
2704.68 7006.06 78.4412; ...
2678.54 7025.54 66.2753; ...
2671.17 7028.4 73.0454; ...
2690.18 7033.03 64.2705; ...
2708.68 7037.77 61.4693; ...
2699.3 7021.69 77.0889; ...
2692.94 7033.69 77.194; ...
2681.46 7025.78 59.2602; ...
2679.22 7040.87 66.2176; ...
2669.45 7048.38 72.3551; ...
2690.18 7051.39 64.2705; ...
2705.86 7057.73 60.2887; ...
2690.86 7049.72 76.7102; ...
2672.24 7073.91 68.6803; ...
2703.88 7071.77 61.387; ...
2694.97 7070.93 71.3343; ...
2697.6 7060.36 67.4303; ...
2672.6 7096.67 69.1343; ...
2699.52 7083.8 63.2396; ...
2691.33 7088.43 71.9682; ...
2670.98 7113.14 69.6029; ...
2688.55 7109.38 72.7886; ...
2668.17 7130.62 73.5766; ...
2689.96 7126.17 70.4083; ...
2670.66 7149.45 68.4436; ...
2689.75 7140.38 73.4353; ...
2671.02 7164.9 70.5704; ...
2689.59 7157.62 75.1776; ...
2671.27 7182.68 71.323; ...
2689.75 7175.99 75.5517; ...
2670.98 7200.9 70.5362; ...
2690.7 7195.16 74.9691; ...
2670.13 7220.06 68.4236; ...
2692.64 7215.04 74.1253; ...
2668.48 7239.58 67.4191; ...
2694.14 7234.73 74.1152; ...
2666.08 7259.21 69.1882; ...
2693.94 7254 74.7193; ...
2666.06 7278.87 65.4933; ...
2691.88 7275.12 75.2364; ...
2668.9 7297.39 67.4694; ...
2693.36 7295.38 68.5613; ...
2670.46 7318.68 66.3691; ...
2691.24 7311.41 68.4932; ...
2670.55 7337.59 66.27; ...
2690.32 7330.5 67.6154; ...
2669.46 7355.17 66.5158; ...
2690.22 7348.9 67.5927; ...
2666 7367.54 67.3305; ...
2690.78 7366.24 68.4016; ...
2663.09 7382.51 59.48; ...
2660.6 7370.42 77.7541; ...
2657.67 7386.52 71.5057; ...
2691.37 7382.73 70.0212; ...
2660.48 7400.5 60.4378; ...
2655.58 7400.65 74.073; ...
2690.62 7399.56 72.0486; ...
2659.72 7415.8 64.0664; ...
2655.29 7417.69 76.151; ...
2686.6 7415.54 74.8561; ...
2661.06 7429.59 68.1499; ...
2655.99 7434.64 77.8004; ...
2671.82 7437.01 64.2705; ...
2686.39 7440.74 63.2051; ...
2678.88 7426.75 79.6923; ...
2674.75 7435.97 79.0706; ...
2665.39 7429.19 58.7056; ...
2662.87 7445.15 70.2881; ...
2656.61 7451.7 78.8642; ...
2671.82 7455.38 64.2705; ...
2684.73 7465.11 58.7528; ...
2673.24 7446.25 79.1311; ...
2663.36 7462.61 70.9484; ...
2656.73 7468.72 79.5755; ...
2671.82 7473.74 64.2705; ...
2683.78 7483.95 57.1299; ...
2672.92 7462.77 79.7623; ...
2663.33 7480.33 70.9149; ...
2656.43 7485.79 79.4836; ...
2671.82 7492.1 64.2705; ...
2683.23 7501.77 55.6217; ...
2673.22 7480.78 80.0808; ...
2662.82 7498.38 68.9021; ...
2655.6 7503.92 76.829; ...
2671.82 7510.47 64.2705; ...
2683.74 7517.3 56.2681; ...
2674.79 7501.96 78.6855; ...
2654.16 7525.85 70.9937; ...
2684.57 7530.17 60.6229; ...
2679.12 7523.84 78.4876; ...
2678.71 7516.61 67.9072; ...
2652.33 7545.17 72.942; ...
2685.5 7545.92 64.0945; ...
2680.33 7544.5 81.0381; ...
2652.13 7563.73 73.3122; ...
2686.32 7565.33 65.2558; ...
2680.42 7564.48 81.4174; ...
2652.16 7582.79 72.6583; ...
2686.12 7584.51 65.7081; ...
2679.94 7584.18 80.6656; ...
2651.67 7602.4 71.3749; ...
2685.64 7602.84 64.6229; ...
2679.32 7603.36 79.0414; ...
2650.83 7621.52 69.4845; ...
2685.22 7621.18 62.5358; ...
2678.69 7621.82 77.5317; ...
2650.25 7638.89 69.8381; ...
2684.49 7639.98 61.6989; ...
2677.68 7639.53 77.336; ...
2650 7653.52 74.1769; ...
2682.62 7660.03 62.8832; ...
2675.64 7654.94 78.7261; ...
2661.35 7671.05 62.4613; ...
2654.35 7671.37 72.4926; ...
2671.82 7675.73 64.2705; ...
2681.17 7682.2 59.4429; ...
2673.1 7668.49 79.2994; ...
2676.97 7668.17 69.048; ...
2662.86 7684.57 67.4046; ...
2656.39 7691.37 75.3861; ...
2671.82 7694.1 64.2705; ...
2681.73 7703.5 58.4083; ...
2671.96 7684.36 79.134; ...
2663.5 7702.92 68.7443; ...
2656.94 7710.02 76.8222; ...
2671.82 7712.46 64.2705; ...
2681.69 7720.62 60.2571; ...
2672.79 7703.39 79.9876; ...
2663.36 7723.98 67.3714; ...
2656.56 7728.71 77.7081; ...
2671.82 7730.82 64.2705; ...
2681.8 7729.91 63.1039; ...
2676.11 7726.67 81.1426; ...
2661.09 7742.77 66.3234; ...
2656.89 7747.77 80.9992; ...
2682.54 7736.61 68.4142; ...
2665.48 7739.09 57.7198; ...
2690.98 7750.53 63.0425; ...
2663.42 7758.98 69.9539; ...
2667.6 7775.23 62.9467; ...
2690.11 7768.83 67.5087; ...
2669.44 7793.66 66.4195; ...
2688.47 7788.61 70.2182; ...
2670.34 7810.22 66.3951; ...
2686.6 7809.84 74.5706; ...
2670.78 7827.34 66.6845; ...
2690.52 7825.59 71.7533; ...
2670.72 7844.44 69.905; ...
2690.91 7837.65 77.0849; ...
2670.73 7860.36 73.6683; ...
2704.01 7857.03 59.1403; ...
2695.54 7854.98 76.0374; ...
2671.05 7873.04 78.2845; ...
2703.42 7876.52 66.1626; ...
2695.73 7873.37 81.5955; ...
2679.72 7891.13 64.5629; ...
2673.84 7889.88 75.9567; ...
2690.18 7896.09 64.2705; ...
2701.92 7900.19 63.3348; ...
2693.98 7888.54 83.3953; ...
2697.29 7886.47 72.5196; ...
2681.22 7907.62 65.9437; ...
2674.25 7910.97 77.0315; ...
2690.18 7914.45 64.2705; ...
2702.42 7913.98 64.03; ...
2695.93 7909.73 83.0115; ...
2679.59 7930.04 59.8941; ...
2673.55 7931.26 76.0408; ...
2703.31 7921.17 69.3531; ...
2684.44 7922.01 55.3987; ...
2711.77 7936.71 64.3076; ...
2677.95 7950.83 59.367; ...
2673.13 7950.7 75.5594; ...
2710.73 7951.88 68.3175; ...
2677.59 7969.73 60.1014; ...
2673.37 7969 75.9424; ...
2708.41 7969.58 69.2858; ...
2677.99 7985.59 63.448; ...
2673.94 7986.28 77.2197; ...
2703.95 7986.3 71.7912; ...
2679.71 7999.04 67.8735; ...
2674.31 8003.72 78.4553; ...
2690.18 8006.27 64.2705; ...
2701.31 8011.21 57.8432; ...
2697.08 7996.9 78.8337; ...
2693.11 8005.96 78.8826; ...
2683.39 7999.4 57.0407; ...
2681.4 8014.62 70.0714; ...
2674.6 8022.14 78.463; ...
2690.18 8024.63 64.2705; ...
2699.3 8035.57 53.6645; ...
2691.08 8016.79 78.8006; ...
2681.93 8032.8 70.3765; ...
2675.42 8041.06 78.2735; ...
2690.18 8042.99 64.2705; ...
2698.79 8054.71 53.1663; ...
2689.91 8034.35 77.8272; ...
2682.4 8051.54 70.4617; ...
2676.49 8060.34 78.5456; ...
2690.18 8061.36 64.2705; ...
2698.76 8072.77 53.5902; ...
2689.24 8052.29 76.6142; ...
2682.79 8070.35 70.5472; ...
2677.08 8079.57 78.5397; ...
2690.18 8079.72 64.2705; ...
2698.99 8090.57 54.3302; ...
2688.64 8070.53 76.3735; ...
2682.89 8088.97 70.5417; ...
2676.96 8098.07 78.4321; ...
2690.18 8098.08 64.2705; ...
2699.45 8108.31 55.1023; ...
2688.41 8089.23 76.5942; ...
2682.63 8107.25 70.4422; ...
2676.04 8115.82 78.1787; ...
2690.18 8116.45 64.2705; ...
2700.06 8126.23 55.5411; ...
2688.6 8108.08 77.5482; ...
2682.05 8125.29 70.2329; ...
2674.55 8133.36 78.0684; ...
2690.18 8134.81 64.2705; ...
2700.69 8144.5 55.6474; ...
2689.53 8126.44 77.7263; ...
2681.4 8143.3 69.5232; ...
2673.69 8151.24 76.441; ...
2690.18 8153.17 64.2705; ...
2701.26 8162.5 56.0874; ...
2690.71 8144.29 77.4281; ...
2680.69 8161.31 67.2141; ...
2673.15 8169.02 73.1789; ...
2690.18 8171.53 64.2705; ...
2702.56 8177.83 58.0523; ...
2692.55 8164.72 76.9893; ...
2671.98 8188.41 70.3928; ...
2703.06 8191.45 62.4044; ...
2696.18 8186.2 78.5076; ...
2697.13 8178.01 68.389; ...
2670.39 8202.96 76.0894; ...
2695.26 8204.52 82.911; ...
2661.57 1706.85 91.0346; ...
2687.53 1709.43 87.2859; ...
2661.15 1720.9 84.0276; ...
2657.31 1717.31 95.5196; ...
2656.65 1730 88.4641; ...
2684.86 1728.1 90.3431; ...
2652.52 1746.61 85.3701; ...
2680.86 1747.22 96.2317; ...
2649.39 1766.76 88.5495; ...
2680.93 1763.63 83.2161; ...
2678.5 1759.69 93.7042; ...
2675.99 1769.98 94.7952; ...
2649.28 1784.05 89.5902; ...
2677.43 1776.94 83.182; ...
2674.25 1783.64 89.1541; ...
2650.12 1800.6 90.6862; ...
2672.78 1799.79 88.165; ...
2650.86 1818.06 90.8509; ...
2670.58 1818.52 91.6052; ...
2651.09 1836.18 90.527; ...
2669.62 1836.84 92.5936; ...
2650.94 1854.62 90.1821; ...
2669.24 1854.78 92.3119; ...
2650.73 1873.09 89.9887; ...
2669.16 1872.5 91.2983; ...
2650.64 1891.45 89.8428; ...
2669.47 1890.91 89.7823; ...
2650.69 1909.69 89.5461; ...
2669.82 1909.71 89.2431; ...
2650.83 1927.9 89.0293; ...
2670.33 1927.97 89.9358; ...
2650.94 1946.16 88.4825; ...
2671.47 1945.9 90.7104; ...
2650.93 1964.51 88.2794; ...
2672.81 1963.92 91.551; ...
2650.69 1983.02 88.6822; ...
2673.54 1982.37 92.463; ...
2650.11 2002.24 89.47; ...
2673.17 2001.48 93.1075; ...
2648.74 2023.85 90.2436; ...
2672.17 2020.88 92.7402; ...
2648.51 2045.59 84.7972; ...
2670.42 2041.31 93.0173; ...
2650.69 2064.33 86.3492; ...
2671.95 2059.8 87.2868; ...
2651.78 2085.37 85.4285; ...
2671.1 2076.73 87.6408; ...
2651.82 2104.11 85.5007; ...
2670.26 2096.49 87.3927; ...
2650.97 2121.72 85.9431; ...
2669.14 2115.34 86.6706; ...
2647.94 2134.08 87.1163; ...
2667.53 2133.12 87.2904; ...
2645.59 2147.43 82.2301; ...
2642.75 2136.38 97.1956; ...
2640.49 2150.97 92.5875; ...
2664.79 2148.13 90.9345; ...
2644.5 2160.61 85.734; ...
2638.7 2163.27 95.7223; ...
2653.45 2166.83 82.6335; ...
2663.03 2169.03 81.0432; ...
2660.17 2157 98.0305; ...
2657.34 2165.42 98.6061; ...
2648.79 2160.45 77.4506; ...
2644.91 2174.59 88.4033; ...
2638.17 2179.68 97.5288; ...
2653.45 2185.2 82.6335; ...
2661.25 2193.04 76.9273; ...
2656.07 2175.28 99.0132; ...
2644.98 2191.72 89.3911; ...
2638.18 2197.3 98.3111; ...
2653.45 2203.56 82.6335; ...
2660.64 2212.61 76.0529; ...
2655.55 2191.92 99.5947; ...
2645.11 2209.72 89.7063; ...
2638.39 2215.46 98.4795; ...
2653.45 2221.92 82.6335; ...
2660.44 2231.36 76.1435; ...
2655.4 2209.9 99.7744; ...
2645.25 2228.16 89.5996; ...
2638.52 2234.16 98.1255; ...
2653.45 2240.29 82.6335; ...
2660.49 2249.85 76.9987; ...
2655.45 2228.45 99.8247; ...
2645.29 2247.39 88.8156; ...
2638.36 2253.86 96.9811; ...
2653.45 2258.65 82.6335; ...
2660.68 2267.02 79.1252; ...
2655.8 2248.1 99.9593; ...
2645.19 2269.37 85.7468; ...
2637.67 2274.24 95.0963; ...
2653.45 2277.01 82.6335; ...
2661.09 2276.61 82.1428; ...
2657.62 2272.46 100.162; ...
2643.17 2290.96 81.2579; ...
2637.05 2294.22 94.0625; ...
2662.1 2282.91 87.8286; ...
2648.11 2283.55 76.5785; ...
2668.72 2296.52 84.7912; ...
2642.38 2310.75 81.8695; ...
2637.05 2313.65 94.4909; ...
2668.49 2312.61 90.7784; ...
2643.06 2330.38 82.6735; ...
2636.96 2332.88 95.147; ...
2667.78 2326.68 94.8405; ...
2643.38 2349.63 83.6487; ...
2636.57 2351.33 94.5243; ...
2680.71 2351.66 80.5929; ...
2671.23 2346.49 92.1581; ...
2643.46 2367.93 83.8119; ...
2635.94 2368.39 93.6169; ...
2680.54 2368.27 83.598; ...
2671.31 2367.52 93.4466; ...
2643.34 2385.71 83.512; ...
2635.03 2385.29 93.5619; ...
2680.37 2386.85 83.7718; ...
2671.14 2386.53 93.1077; ...
2643.1 2403.55 83.1376; ...
2634.32 2402.99 93.6342; ...
2680.12 2405.54 82.9564; ...
2670.98 2405.17 92.3663; ...
2642.87 2421.66 82.8919; ...
2634.03 2421.34 94.1103; ...
2679.87 2424.23 82.0503; ...
2670.9 2423.7 91.7392; ...
2642.79 2440.01 82.928; ...
2634.39 2440.62 95.1537; ...
2679.69 2442.89 81.4175; ...
2670.88 2442.12 91.4049; ...
2643.03 2458.44 82.9575; ...
2635.81 2460.07 94.7877; ...
2679.59 2461.48 81.151; ...
2670.89 2460.39 91.3673; ...
2643.5 2476.55 82.8325; ...
2637.3 2478.26 94.0042; ...
2679.53 2479.92 81.2375; ...
2670.87 2478.52 91.5612; ...
2643.83 2494.37 82.9853; ...
2637.91 2495.96 94.5842; ...
2679.47 2498.17 81.6092; ...
2670.82 2496.52 91.9103; ...
2643.83 2512.37 83.4184; ...
2637.83 2514.29 95.0948; ...
2679.41 2516.21 82.141; ...
2670.75 2514.44 92.3308; ...
2643.53 2530.81 83.6802; ...
2637.05 2533.08 95.109; ...
2679.4 2534.11 82.6756; ...
2670.67 2532.35 92.7116; ...
2643.09 2549.49 83.4622; ...
2636.16 2551.67 93.8377; ...
2679.48 2551.99 83.0809; ...
2670.66 2550.37 92.9339; ...
2642.75 2568.06 82.9265; ...
2635.54 2569.44 92.7863; ...
2679.81 2569.94 83.2783; ...
2670.85 2568.65 92.9295; ...
2642.66 2586.6 82.5963; ...
2635.43 2587.76 93.2466; ...
2680.56 2588.07 83.2462; ...
2671.4 2587.33 92.6991; ...
2642.98 2605.46 82.4672; ...
2636.57 2607.65 93.758; ...
2681.82 2606.43 83.057; ...
2672.5 2606.31 92.264; ...
2643.54 2624.61 82.1547; ...
2638.1 2627.99 93.5484; ...
2683.33 2624.88 82.9495; ...
2673.89 2625.15 91.9442; ...
2643.85 2643.6 81.6844; ...
2638.78 2647.55 93.0524; ...
2684.34 2643.12 83.278; ...
2674.8 2643.44 92.2874; ...
2643.79 2662.19 81.5812; ...
2638.85 2666.17 93.0265; ...
2683.83 2660.84 84.2201; ...
2674.36 2661.03 93.3434; ...
2643.68 2680.4 82.4785; ...
2638.82 2684.03 93.7287; ...
2680.79 2677.72 85.5692; ...
2671.82 2677.47 94.6968; ...
2643.56 2696.73 84.7243; ...
2639.11 2701.15 94.9771; ...
2673.85 2696.1 86.3732; ...
2667.35 2689.73 96.5716; ...
2644.44 2711.26 87.1985; ...
2639.76 2718.28 96.1166; ...
2653.45 2717.72 82.6335; ...
2665.84 2719.7 80.3522; ...
2661.18 2706.1 94.4228; ...
2655.5 2717.53 93.9637; ...
2649.04 2708.52 80.4127; ...
2645.73 2727.31 88.4763; ...
2640.25 2736.1 96.6357; ...
2653.45 2736.09 82.6335; ...
2661.93 2741.86 77.8156; ...
2653.04 2728.67 93.9793; ...
2646.05 2745.29 88.7333; ...
2640.17 2754.27 96.4653; ...
2653.45 2754.45 82.6335; ...
2661.58 2761.43 77.3754; ...
2651.97 2746.15 94.7062; ...
2645.88 2763.52 88.5142; ...
2639.35 2771.95 95.7085; ...
2653.45 2772.81 82.6335; ...
2662.79 2781.05 77.7042; ...
2651.93 2764.9 95.9837; ...
2645.38 2781.58 88.1485; ...
2637.95 2789.06 95.105; ...
2653.45 2791.18 82.6335; ...
2663.77 2800.45 78.424; ...
2652.84 2783.34 96.4444; ...
2644.84 2799.66 88.0279; ...
2636.87 2807.02 95.7028; ...
2653.45 2809.54 82.6335; ...
2663.84 2819.23 78.9664; ...
2653.84 2800.7 96.6011; ...
2644.67 2818 88.0921; ...
2637.26 2826.01 95.6855; ...
2653.45 2827.9 82.6335; ...
2663.69 2837.56 79.1542; ...
2654.23 2818.1 97.4979; ...
2644.96 2836.38 88.1193; ...
2638.34 2844.32 95.3853; ...
2653.45 2846.26 82.6335; ...
2663.56 2855.77 79.1788; ...
2654.31 2836.16 97.9764; ...
2645.31 2854.56 88.3299; ...
2638.87 2862.19 96.1988; ...
2653.45 2864.63 82.6335; ...
2663.5 2873.96 79.1077; ...
2654.26 2854.55 97.9608; ...
2645.44 2872.76 88.6761; ...
2638.84 2880.53 96.7631; ...
2653.45 2882.99 82.6335; ...
2663.5 2892.22 78.9463; ...
2654.24 2873 97.7461; ...
2645.29 2891.16 88.7972; ...
2638.12 2899.25 96.6938; ...
2653.45 2901.35 82.6335; ...
2663.52 2910.58 78.7314; ...
2654.27 2891.39 97.5583; ...
2644.93 2909.63 88.4933; ...
2637.25 2917.67 95.3667; ...
2653.45 2919.72 82.6335; ...
2663.56 2929.07 78.5488; ...
2654.27 2909.76 97.4813; ...
2644.57 2927.93 88.0103; ...
2636.55 2935.19 94.4051; ...
2653.45 2938.08 82.6335; ...
2663.56 2947.61 78.4932; ...
2654.08 2928.28 97.5065; ...
2644.39 2946.16 87.936; ...
2636.33 2953.12 95.2023; ...
2653.45 2956.44 82.6335; ...
2663.52 2966.11 78.6056; ...
2653.5 2947.36 97.4007; ...
2644.64 2964.68 88.327; ...
2637.52 2972.45 96.3769; ...
2653.45 2974.81 82.6335; ...
2663.49 2984.52 78.8394; ...
2652.89 2966.41 96.0623; ...
2645.3 2983.53 88.7562; ...
2639.3 2992.31 96.9727; ...
2653.45 2993.17 82.6335; ...
2663.53 3002.84 79.071; ...
2652.37 2984.58 94.6433; ...
2645.93 3002.36 88.9851; ...
2640.3 3011.62 97.0853; ...
2653.45 3011.53 82.6335; ...
2663.67 3021.18 79.1998; ...
2651.86 3002.66 94.2882; ...
2646.24 3020.94 89.0624; ...
2640.62 3030.2 97.13; ...
2653.45 3029.89 82.6335; ...
2663.77 3039.53 79.2484; ...
2651.6 3021.04 94.1555; ...
2646.31 3039.29 89.0882; ...
2640.66 3048.5 97.1501; ...
2653.45 3048.26 82.6335; ...
2663.74 3057.81 79.2597; ...
2651.52 3039.34 94.2228; ...
2646.3 3057.58 89.1009; ...
2640.64 3066.77 97.1674; ...
2653.45 3066.62 82.6335; ...
2663.6 3075.99 79.2113; ...
2651.51 3057.62 94.3391; ...
2646.28 3075.88 89.1146; ...
2640.6 3085.09 97.1876; ...
2653.45 3084.98 82.6335; ...
2663.46 3094.13 79.1111; ...
2651.51 3075.95 94.4141; ...
2646.25 3094.26 89.1262; ...
2640.51 3103.52 97.1919; ...
2653.45 3103.35 82.6335; ...
2663.41 3112.3 79.0225; ...
2651.49 3094.34 94.4295; ...
2646.13 3112.72 89.1094; ...
2640.16 3122.08 97.1226; ...
2653.45 3121.71 82.6335; ...
2663.49 3130.54 78.9853; ...
2651.47 3112.79 94.4184; ...
2645.76 3131.3 88.9968; ...
2639.16 3140.85 96.8591; ...
2653.45 3140.07 82.6335; ...
2663.68 3148.9 78.976; ...
2651.51 3131.19 94.459; ...
2644.97 3150.06 88.6268; ...
2636.53 3160.85 96.1955; ...
2653.45 3158.44 82.6335; ...
2663.86 3167.41 78.9256; ...
2651.71 3149.4 94.6684; ...
2644.31 3168.23 87.4978; ...
2636.8 3176.86 91.5696; ...
2653.45 3176.8 82.6335; ...
2663.77 3186.01 78.779; ...
2652.08 3167.31 95.1219; ...
2643.68 3185.41 86.4969; ...
2634.31 3191.38 91.6039; ...
2653.45 3195.16 82.6335; ...
2663.05 3204.22 78.5568; ...
2652.49 3185.04 95.7092; ...
2642.84 3202.73 86.2909; ...
2632.7 3208.71 91.3472; ...
2653.45 3213.52 82.6335; ...
2661.78 3221.59 78.165; ...
2652.74 3202.96 96.1744; ...
2642.38 3220.71 86.2827; ...
2632.06 3226.71 91.4712; ...
2653.45 3231.89 82.6335; ...
2660.66 3238.75 77.5723; ...
2652.69 3221.3 96.3675; ...
2642.37 3239.13 86.5212; ...
2632.27 3245.57 92.1336; ...
2653.45 3250.25 82.6335; ...
2660.22 3256.55 77.1056; ...
2652.12 3240.45 96.3273; ...
2642.84 3258.25 87.0904; ...
2633.17 3266.81 93.8069; ...
2653.45 3268.61 82.6335; ...
2660.44 3275.03 76.9261; ...
2650.33 3262.87 96.084; ...
2644.15 3278.01 87.6642; ...
2637.48 3289.13 94.3336; ...
2653.45 3286.98 82.6335; ...
2661.49 3294.13 76.9426; ...
2650.52 3280.78 90.416; ...
2645.64 3297.62 87.55; ...
2639.79 3310.05 93.3031; ...
2653.45 3305.34 82.6335; ...
2663.51 3313.38 77.4682; ...
2649.83 3298.68 90.3013; ...
2646.04 3316.13 85.8465; ...
2639.81 3328.65 90.9708; ...
2653.45 3323.7 82.6335; ...
2666.2 3330.29 79.3175; ...
2652.07 3321.07 89.1186; ...
2638.7 3348.97 86.6753; ...
2666.94 3344.56 82.2269; ...
2656.57 3343.47 89.509; ...
2659.7 3332.65 84.9788; ...
2636.84 3369.89 87.8358; ...
2664.99 3358.78 84.4397; ...
2655.8 3362.75 90.4212; ...
2635.18 3387.91 88.2749; ...
2662.2 3371.88 84.4585; ...
2654.36 3379.73 88.5732; ...
2631.45 3400.82 89.0368; ...
2651.6 3398.09 85.6312; ...
2628.14 3414.23 83.256; ...
2625.46 3403.88 98.767; ...
2622.42 3419.11 93.0184; ...
2645.78 3414.76 89.0603; ...
2624.9 3428.79 83.7188; ...
2619.37 3431.97 93.4629; ...
2632.99 3434.76 82.2331; ...
2645.5 3434.43 80.6667; ...
2639.51 3425.76 95.1497; ...
2637.28 3438.38 93.2828; ...
2629.06 3426.35 76.6099; ...
2616.75 3451.29 89.4616; ...
2645.51 3454.25 80.6268; ...
2639.37 3452.2 94.6869; ...
2639.74 3443.4 86.2165; ...
2614.5 3470.72 90.398; ...
2644.62 3471.23 84.3696; ...
2638.73 3470.08 98.7757; ...
2613.71 3489.71 90.318; ...
2642.83 3484.45 88.9213; ...
2638.11 3488.27 101.27; ...
2613.66 3508.11 90.6471; ...
2643.75 3497.31 87.6391; ...
2647.89 3511.54 80.5121; ...
2614.18 3526.05 90.7383; ...
2644.12 3524.74 87.4368; ...
2614.81 3543.59 90.9165; ...
2647.05 3545.11 80.7874; ...
2639.82 3534.09 97.2073; ...
2641.04 3550.18 92.8163; ...
2615.51 3561.9 90.2942; ...
2645.65 3563.97 81.0783; ...
2639.69 3564.04 95.4506; ...
2616.16 3581.29 90.5212; ...
2644.46 3581.49 81.5552; ...
2639.01 3581.78 96.4158; ...
2616.82 3599.7 93.0302; ...
2643.56 3599.97 81.9543; ...
2638.58 3599.99 96.8135; ...
2617.47 3613.99 96.5509; ...
2642.4 3620.21 82.34; ...
2637.69 3615.99 97.684; ...
2625.29 3632.22 82.5277; ...
2620.25 3631.23 93.7201; ...
2635.09 3635.87 82.6335; ...
2641.92 3642.22 77.8477; ...
2636.49 3629.44 97.7033; ...
2638.52 3628.89 87.4554; ...
2627.03 3644.98 87.0544; ...
2621.38 3650.48 96.4579; ...
2635.09 3654.24 82.6335; ...
2642.94 3663.75 75.3759; ...
2636.02 3644.5 97.0069; ...
2627.57 3662.45 88.4868; ...
2621.55 3668.77 97.3456; ...
2635.09 3672.6 82.6335; ...
2643.35 3682.64 75.1625; ...
2636.24 3662.03 97.1958; ...
2627.63 3680.48 88.9835; ...
2621.32 3686.88 97.7267; ...
2635.09 3690.96 82.6335; ...
2643.4 3700.88 75.4949; ...
2636.56 3680.19 97.6931; ...
2627.5 3698.55 89.1652; ...
2620.94 3704.94 97.8192; ...
2635.09 3709.33 82.6335; ...
2643.37 3718.79 76.0396; ...
2636.91 3698.67 98.2188; ...
2627.19 3716.63 88.8928; ...
2620.35 3723.14 97.1354; ...
2635.09 3727.69 82.6335; ...
2643.53 3736.04 76.9088; ...
2637.36 3717.7 98.3814; ...
2626.48 3734.74 87.0872; ...
2619.2 3741.94 94.5417; ...
2635.09 3746.05 82.6335; ...
2644.34 3749.8 79.4796; ...
2638.45 3738.76 97.0356; ...
2617.55 3763.5 89.9842; ...
2644.06 3758.7 83.8416; ...
2640.56 3758.79 96.1892; ...
2640.97 3750.28 88.354; ...
2615.02 3784.25 91.2299; ...
2637.71 3780.28 93.6867; ...
2614 3803.44 92.1708; ...
2632.65 3802.28 93.8876; ...
2612.41 3819.23 91.7965; ...
2631.01 3820.99 87.7011; ...
2609.91 3834.61 84.9351; ...
2606.62 3827.04 99.0995; ...
2603.19 3839.98 94.3542; ...
2627.42 3835.4 90.4428; ...
2607.16 3849.29 86.6441; ...
2599.41 3852.71 97.0373; ...
2616.73 3856.23 82.6335; ...
2627.24 3857.52 82.1621; ...
2622.56 3846.7 96.1247; ...
2619.77 3856.56 96.0949; ...
2612.7 3847.81 78.4497; ...
2605.95 3864.29 87.1128; ...
2595.37 3873.05 96.584; ...
2616.73 3874.59 82.6335; ...
2626.18 3878.46 82.2884; ...
2619.3 3868.84 96.0039; ...
2595.6 3892.83 85.0147; ...
2624.76 3887.92 87.3016; ...
2621.02 3888.07 99.2231; ...
2621.15 3879.55 89.4451; ...
2591.51 3909.21 86.7102; ...
2625.33 3898.03 88.2875; ...
2628.69 3911.88 82.9227; ...
2590.32 3927.52 87.6144; ...
2624.69 3924.81 89.0836; ...
2591.32 3948.41 89.9717; ...
2626.92 3946.39 83.0941; ...
2620.02 3936.34 98.5482; ...
2618.61 3956.39 93.8779; ...
2596.33 3971.7 90.1945; ...
2625.62 3966.56 82.2965; ...
2618.5 3972.13 89.318; ...
2598.67 3993.75 88.7567; ...
2625.23 3984.01 82.426; ...
2616.64 3987.22 90.3863; ...
2598.67 4012.31 88.1114; ...
2625.38 4001.87 84.1484; ...
2616.58 4005.53 91.6501; ...
2596.57 4027.79 86.7771; ...
2626.43 4021.46 86.669; ...
2617.56 4021.55 94.4059; ...
2593.34 4041.57 86.0963; ...
2623.42 4029.98 91.3295; ...
2639.42 4037.07 78.8455; ...
2629.86 4040.02 87.3939; ...
2590.91 4058.09 86.4319; ...
2640.36 4057.24 80.7971; ...
2630.54 4057.42 89.5858; ...
2589.72 4077.19 86.3872; ...
2640.68 4076.03 82.1201; ...
2631.02 4075.99 91.0106; ...
2589.69 4096.64 86.6407; ...
2641.05 4094.61 83.1016; ...
2631.5 4094.46 91.9279; ...
2590.22 4115.88 88.5551; ...
2642.12 4113.09 84.281; ...
2632.59 4112.85 93.1772; ...
2590.13 4133.18 95.727; ...
2644.45 4132.89 86.0198; ...
2634.1 4130.37 95.0711; ...
2607.03 4154.97 75.5053; ...
2598.43 4152.91 87.897; ...
2641.41 4141.34 90.2643; ...
2660.21 4149.96 77.8557; ...
2649.93 4152.4 86.2116; ...
2606.54 4171.06 81.1889; ...
2599.12 4169.58 94.6983; ...
2662.5 4169.91 80.1233; ...
2651.78 4169.95 88.7672; ...
2605.38 4183.38 86.9847; ...
2600.65 4187.14 99.5195; ...
2662.62 4187.95 82.331; ...
2652 4187.86 91.1447; ...
2607.46 4194.84 87.4077; ...
2612.05 4204.76 83.8522; ...
2659.82 4204.63 84.3722; ...
2649.48 4204.07 93.2463; ...
2622.7 4224 77.6595; ...
2612.85 4219.84 86.7807; ...
2653.28 4221.89 86.0068; ...
2644.61 4215.67 95.6636; ...
2618.83 4238.87 82.753; ...
2608.65 4235.39 93.9899; ...
2632.88 4241.43 82.6564; ...
2648.23 4243.63 81.5489; ...
2639.35 4230.81 94.6309; ...
2635.65 4244.42 92.9541; ...
2627.39 4233.73 76.597; ...
2614.79 4259.42 79.8404; ...
2610.59 4249.43 89.1931; ...
2608.45 4264.16 88.8959; ...
2645.51 4261.24 82.3783; ...
2636.89 4259.09 94.2103; ...
2639.5 4249.83 86.7843; ...
2610.75 4277.98 79.6276; ...
2607.24 4281.09 88.4535; ...
2644.43 4277.24 84.3536; ...
2637.21 4278.45 96.059; ...
2609.35 4296.69 80.1263; ...
2606.4 4298.97 90.5064; ...
2645.04 4294.96 85.1518; ...
2638.49 4296.51 96.4077; ...
2608.74 4316.2 83.3761; ...
2604.11 4318.61 96.9338; ...
2645.92 4313.59 85.6742; ...
2638.58 4315.56 97.7163; ...
2608 4331.36 88.2709; ...
2604.43 4338.51 97.0896; ...
2645.62 4333.81 86.2811; ...
2636.15 4338.55 98.8097; ...
2610.68 4344.42 91.2347; ...
2615.79 4355.48 89.0555; ...
2643.61 4355.25 85.9921; ...
2635.51 4356.63 94.3436; ...
2625.12 4368.91 80.424; ...
2618.54 4372.09 88.4434; ...
2635.09 4370.39 82.6335; ...
2642.48 4374.37 82.6393; ...
2631.92 4370.16 97.0955; ...
2637.88 4365.09 88.4484; ...
2626.45 4384.42 83.3518; ...
2616.29 4392.91 94.2104; ...
2635.09 4388.76 82.6335; ...
2642.8 4385.67 83.0356; ...
2636.67 4388.52 94.3943; ...
2626.27 4405.14 81.3932; ...
2619.9 4412.56 91.1149; ...
2643.31 4392.94 87.2013; ...
2631.74 4394.17 77.1574; ...
2650.11 4402.56 86.4798; ...
2625.19 4425.39 83.8748; ...
2619.63 4427.69 95.0526; ...
2666.35 4426.11 79.2878; ...
2655.59 4421.34 89.9035; ...
2624.25 4439.03 88.8102; ...
2620.08 4444.69 99.158; ...
2667.46 4442.6 85.294; ...
2656.8 4443.09 95.5184; ...
2627.82 4452.87 91.6568; ...
2634.22 4468.73 86.2071; ...
2668.1 4461.27 87.5992; ...
2657.1 4463.47 96.0868; ...
2635.98 4490.01 87.2657; ...
2667.92 4479.74 87.1624; ...
2657.15 4483.19 94.1013; ...
2636.36 4508.8 87.6544; ...
2666.73 4497.64 85.4274; ...
2656.5 4501.91 92.1389; ...
2636.41 4527.01 87.9102; ...
2664.17 4514.93 83.6218; ...
2654.97 4519.25 90.7569; ...
2636.35 4545.01 88.0067; ...
2660.55 4529.02 83.142; ...
2653.29 4536.32 88.9863; ...
2635.9 4562.89 87.7102; ...
2652.07 4555.03 87.527; ...
2633.93 4579.4 86.9657; ...
2651.07 4576.21 93.9238; ...
2631.04 4597.27 90.6052; ...
2655.22 4591.35 93.4304; ...
2633.41 4615.85 86.6455; ...
2663.25 4608.49 77.5841; ...
2657.89 4607.01 92.9435; ...
2634.05 4627.67 91.4705; ...
2663.1 4628.88 83.6613; ...
2657.04 4626.3 98.1329; ...
2643.12 4641.6 81.5758; ...
2637 4642.97 90.9934; ...
2653.45 4645.84 82.6335; ...
2662.22 4651.82 79.9147; ...
2654.65 4641.19 99.2838; ...
2658.71 4638.9 89.5813; ...
2644.39 4654.8 86.3494; ...
2637.41 4661.82 95.4655; ...
2653.45 4664.2 82.6335; ...
2663.14 4674.05 76.9354; ...
2653.71 4656.47 97.959; ...
2644.76 4672.23 88.2464; ...
2637.65 4679.82 96.5885; ...
2653.45 4682.56 82.6335; ...
2663.39 4693.28 76.3807; ...
2654.23 4673.1 97.527; ...
2644.84 4690.08 88.4443; ...
2637.97 4697.28 95.793; ...
2653.45 4700.93 82.6335; ...
2662.95 4710.86 76.8422; ...
2654.69 4690.82 97.8765; ...
2644.47 4707.77 86.873; ...
2637.43 4714.84 93.7881; ...
2653.45 4719.29 82.6335; ...
2662.77 4724.34 79.4893; ...
2656 4711.39 96.8348; ...
2636.26 4734.84 89.5521; ...
2662 4732.5 84.0863; ...
2658.57 4731.12 96.2916; ...
2659.09 4723.7 88.603; ...
2634.04 4754.26 90.4811; ...
2657.9 4752.07 94.1135; ...
2632.58 4773.78 89.3111; ...
2657.64 4772.17 95.7346; ...
2631.09 4793.96 88.4073; ...
2658.04 4792.42 96.23; ...
2630.24 4813.66 87.7156; ...
2657.84 4812.56 96.2281; ...
2630.84 4832.68 86.951; ...
2657.55 4832.29 94.6639; ...
2632.11 4851.71 87.0067; ...
2656.64 4851.09 93.101; ...
2633.19 4871.7 89.0208; ...
2653.91 4871.64 92.82; ...
2634 4893.41 89.9511; ...
2654.48 4890.38 87.1832; ...
2634.22 4913.16 86.9583; ...
2651.43 4905.97 86.4; ...
2634.18 4929.49 85.2071; ...
2648.33 4924.5 84.9618; ...
2634.17 4941.61 85.1727; ...
2644.48 4940.97 85.5285; ...
2628.71 4958.59 91.9536; ...
2625.88 4947.39 99.4108; ...
2622.95 4962.39 95.3942; ...
2635.09 4962.57 87.1902; ...
2635.09 4948.67 91.6517; ...
2644.28 4961.26 79.6; ...
2639.88 4950.71 87.4469; ...
2635.13 4957.49 96.7691; ...
2634.03 4952.08 81.3165; ...
2626.97 4970.24 87.8387; ...
2619.69 4975.08 93.4925; ...
2635.09 4976.37 82.6335; ...
2642.79 4980.42 78.9585; ...
2635.79 4972.06 94.8567; ...
2617.51 4994.42 88.8488; ...
2640.94 4990.6 81.6728; ...
2637.2 4990.75 92.72; ...
2638.34 4982.29 86.2055; ...
2616.13 5013.35 90.6796; ...
2636.03 5010.84 90.9758; ...
2616.5 5031.55 91.3148; ...
2635.04 5029.41 94.0412; ...
2617.24 5049.95 91.371; ...
2635.12 5045 97.315; ...
2618.06 5068.56 91.2953; ...
2644.13 5069.12 77.7912; ...
2637.67 5065.01 93.1901; ...
2618.93 5087.29 91.1667; ...
2644.52 5086.67 82.2247; ...
2638.29 5086.79 95.4118; ...
2619.61 5105.96 90.9542; ...
2644.47 5105.55 83.0716; ...
2638.31 5105.86 95.3661; ...
2619.89 5124.33 90.7809; ...
2643.86 5123.88 82.4361; ...
2638.43 5124.27 94.6694; ...
2619.68 5142.4 90.6757; ...
2642.9 5141.5 81.7308; ...
2639.12 5142.78 94.1519; ...
2619.02 5160.93 90.1512; ...
2641.98 5157.81 81.5723; ...
2640.43 5162.52 93.2748; ...
2617.75 5180.33 87.8748; ...
2641.64 5171.16 81.1875; ...
2641.15 5179.39 87.2091; ...
2616.26 5199.19 87.7054; ...
2640.56 5199.16 90.7577; ...
2614.74 5216.97 89.0818; ...
2636.66 5220.8 86.5638; ...
2613.69 5234.02 89.3951; ...
2634.32 5235.48 89.4956; ...
2613.61 5251.42 90.1876; ...
2632.68 5252.68 90.6169; ...
2613.89 5270.07 90.4105; ...
2632.14 5270.56 90.8444; ...
2614.22 5288.94 90.3682; ...
2632.5 5289.02 90.8181; ...
2614.49 5307.32 90.4594; ...
2633.45 5307.9 91.1817; ...
2614.75 5324.9 90.856; ...
2634.51 5326.37 92.4978; ...
2615.22 5342.91 90.3396; ...
2635.09 5341.21 95.2258; ...
2615.72 5362.06 89.9536; ...
2643.82 5364.49 76.5141; ...
2637.81 5360.21 91.2226; ...
2616.03 5380.97 90.6857; ...
2642.23 5378.3 81.114; ...
2638 5379.11 93.7352; ...
2616.26 5399.17 91.0591; ...
2640.93 5390.96 83.2829; ...
2638.15 5395.99 93.2272; ...
2616.31 5417.29 90.9069; ...
2637.44 5414.44 90.9012; ...
2616.12 5435.49 90.7799; ...
2636.84 5432.56 94.7709; ...
2616.06 5453.14 91.8111; ...
2637.27 5447.43 98.7846; ...
2616.26 5467.33 94.8471; ...
2643.23 5474.73 77.4767; ...
2638.38 5465.78 95.1616; ...
2624.97 5485.88 81.7945; ...
2619.22 5484.75 92.614; ...
2635.09 5490.54 82.6335; ...
2641.86 5496.11 78.2952; ...
2637.1 5482.44 98.0427; ...
2639.06 5482.13 86.3945; ...
2626.51 5499.06 86.6599; ...
2620.4 5504.3 96.1246; ...
2635.09 5508.9 82.6335; ...
2642.34 5516.83 77.7014; ...
2636.04 5498.49 97.8727; ...
2627.08 5516.7 88.4561; ...
2620.75 5522.58 97.4692; ...
2635.09 5527.26 82.6335; ...
2643.64 5535.48 77.612; ...
2635.69 5516.46 97.6465; ...
2627.17 5534.72 89.0068; ...
2620.64 5540.34 97.7842; ...
2635.09 5545.63 82.6335; ...
2644.87 5554.82 77.7698; ...
2635.65 5535.17 97.326; ...
2626.96 5552.6 88.7952; ...
2620.24 5557.93 97.2402; ...
2635.09 5563.99 82.6335; ...
2644.98 5573.63 78.915; ...
2636.17 5554.79 96.6748; ...
2626.44 5570.48 87.2168; ...
2619.67 5576.44 95.2085; ...
2635.09 5582.35 82.6335; ...
2645.25 5588.04 82.0412; ...
2637.78 5575.37 94.1352; ...
2619.2 5599.15 91.517; ...
2644.96 5594.47 87.7428; ...
2641.74 5589.67 95.2223; ...
2640.51 5586.67 87.851; ...
2619.54 5622.78 94.0004; ...
2646.75 5600.77 94.9921; ...
2652.01 5614.02 94.7024; ...
2620.54 5630.29 80.9821; ...
2620.73 5634.13 86.8501; ...
2623.17 5642.45 80.802; ...
2662.4 5637.23 76.5373; ...
2656.1 5631.94 93.4376; ...
2626.6 5657.52 84.6356; ...
2659.89 5646.85 83.0086; ...
2656.47 5649.65 95.7787; ...
2629.88 5676.16 93.5082; ...
2656.36 5670.58 92.4982; ...
2632.64 5697.25 88.3459; ...
2654.43 5690.33 94.1486; ...
2633.67 5711.82 91.368; ...
2653.47 5709.61 93.7472; ...
2634.46 5729.26 92.6136; ...
2653.26 5729.07 93.0059; ...
2634.8 5747.19 92.8219; ...
2653.11 5747.93 92.0894; ...
2634.8 5765.36 92.3999; ...
2653.43 5764.94 92.4514; ...
2634.62 5783.58 91.732; ...
2654.68 5778.67 95.1516; ...
2634.53 5801.72 91.2043; ...
2659.31 5802.21 75.4194; ...
2656.65 5798 91.2831; ...
2634.82 5819.86 91.1724; ...
2660.36 5819.04 80.6651; ...
2658.95 5819.33 94.6195; ...
2635.66 5838.16 91.98; ...
2662.43 5838.29 84.4485; ...
2660.99 5838.71 97.4632; ...
2636.89 5856.27 94.0765; ...
2664.59 5858.55 88.2354; ...
2662.72 5857.69 100.611; ...
2637.68 5870.49 98.1357; ...
2664.21 5867.26 93.3833; ...
2670.61 5875.5 78.6538; ...
2667.21 5877.29 88.1396; ...
2639.75 5898.37 77.4327; ...
2638.11 5891.04 94.3294; ...
2672.17 5893.99 81.1901; ...
2668.82 5894.48 90.0249; ...
2640.07 5912.28 81.5172; ...
2636.37 5914.53 98.1518; ...
2673.41 5913.16 82.4827; ...
2669.63 5913.24 91.5078; ...
2640.17 5930.86 81.6569; ...
2636.13 5933.84 92.322; ...
2673.93 5932.66 83.1133; ...
2669.61 5932.37 92.2609; ...
2639.71 5948.8 81.4673; ...
2633.96 5947.98 93.4904; ...
2674.11 5951.49 83.0025; ...
2669.18 5951 92.4302; ...
2638.7 5966.19 82.1511; ...
2632.19 5965.09 93.8476; ...
2674.72 5969.74 81.8684; ...
2668.79 5969.08 92.3893; ...
2637.9 5984.39 82.5269; ...
2631.24 5983.48 94.0462; ...
2675.64 5987.81 80.9585; ...
2668.5 5986.89 92.6132; ...
2637.65 6003.25 82.5045; ...
2631.09 6002.69 93.8933; ...
2676.2 6005.58 81.2482; ...
2668.22 6004.71 93.0883; ...
2637.91 6022.34 82.1442; ...
2631.43 6022.14 93.4015; ...
2676.36 6023.23 81.8489; ...
2667.91 6022.75 93.4674; ...
2638.32 6041.33 81.6189; ...
2631.74 6041.42 92.778; ...
2676.27 6041.11 82.2022; ...
2667.61 6041 93.589; ...
2638.3 6060.09 81.2209; ...
2631.41 6060.3 92.3739; ...
2676.09 6059.26 82.2553; ...
2667.38 6059.33 93.514; ...
2637.18 6078.49 81.4049; ...
2629.95 6078.4 92.6372; ...
2675.96 6077.55 82.1644; ...
2667.3 6077.62 93.3733; ...
2634.51 6096.12 82.8337; ...
2627.34 6094.8 93.9826; ...
2675.94 6095.86 82.0786; ...
2667.39 6095.87 93.2576; ...
2630.22 6113.36 86.1908; ...
2624.56 6106.22 96.6567; ...
2676.02 6114.16 82.0482; ...
2667.58 6114.13 93.1805; ...
2629.13 6134.51 83.5494; ...
2624.11 6120.53 96.8364; ...
2623.4 6138.2 93.3531; ...
2676.11 6132.44 82.0195; ...
2667.74 6132.39 93.0659; ...
2625.83 6152.23 84.5494; ...
2621.39 6151.96 95.2354; ...
2676.1 6150.66 81.8699; ...
2667.77 6150.56 92.7695; ...
2623.61 6169.09 84.9476; ...
2619.99 6169.34 95.5858; ...
2675.98 6168.77 81.4849; ...
2667.76 6168.59 92.1915; ...
2622.51 6187.01 84.4815; ...
2619.42 6187.59 95.1801; ...
2675.95 6186.81 80.8904; ...
2668.05 6186.6 91.4391; ...
2622.36 6205.78 83.6064; ...
2619.53 6206.65 94.6872; ...
2676.4 6205.02 80.3862; ...
2669.06 6204.91 90.9203; ...
2622.74 6225.46 82.8044; ...
2620.18 6228.09 94.868; ...
2677.82 6223.78 80.5791; ...
2670.98 6223.74 91.2755; ...
2623.25 6245.42 81.7351; ...
2620.75 6248.94 89.89; ...
2680.43 6243.32 82.2495; ...
2673.51 6242.7 93.0384; ...
2623.96 6263.9 81.7337; ...
2621.86 6263.78 91.698; ...
2683.7 6263.29 85.9932; ...
2676.01 6259.56 96.1502; ...
2625.5 6280.96 83.8954; ...
2623.82 6279.97 93.707; ...
2682.37 6270.49 91.7665; ...
2693.87 6282.1 78.1089; ...
2688.39 6281.88 87.7017; ...
2628.55 6297.78 88.2142; ...
2625.73 6290.32 96.5387; ...
2695.85 6299.66 81.5151; ...
2690.6 6298.67 90.5272; ...
2629.02 6299.3 97.363; ...
2637.59 6316.33 76.8496; ...
2634.34 6314.89 93.3843; ...
2697.32 6317.66 82.9811; ...
2692.39 6317.1 91.9278; ...
2640.03 6335.77 81.3727; ...
2638.52 6335.29 95.0283; ...
2697.92 6335.98 83.2379; ...
2692.94 6335.34 92.1438; ...
2641.45 6353.83 83.0698; ...
2640.1 6353.74 95.7272; ...
2697.62 6353.95 82.9102; ...
2692.45 6353.04 91.9428; ...
2641.87 6371.8 83.1505; ...
2640.71 6374.04 95.8619; ...
2696.84 6371.53 82.6445; ...
2691.58 6370.58 92.0599; ...
2642.14 6390.19 81.7196; ...
2641.04 6393.46 90.3352; ...
2696.21 6389.26 82.846; ...
2690.97 6388.81 93.19; ...
2643.26 6408.23 80.6917; ...
2642.47 6407.96 91.4797; ...
2696.35 6407.98 83.5188; ...
2691.1 6410.22 96.2004; ...
2645.72 6426.15 81.942; ...
2644.91 6423.92 92.9528; ...
2697.94 6427.32 83.1843; ...
2695.88 6430.95 90.9813; ...
2648.87 6443.16 86.5127; ...
2646.83 6434.13 95.5426; ...
2699.66 6445.41 82.8512; ...
2696.53 6445.51 92.8756; ...
2648.82 6443.76 96.2501; ...
2654.03 6464.79 76.7431; ...
2652.31 6460.9 92.5853; ...
2699.84 6462.31 84.1072; ...
2696.09 6462.75 95.094; ...
2657.29 6482.2 81.7073; ...
2655.6 6482.15 95.0897; ...
2698.12 6479.49 85.5538; ...
2693.81 6481.66 96.9664; ...
2660.14 6498.54 85.1109; ...
2657.18 6500.37 96.751; ...
2693.25 6499.88 85.37; ...
2689.17 6502.23 99.4551; ...
2662.58 6512.41 87.4167; ...
2657.42 6517.3 95.9451; ...
2671.82 6518.86 82.6335; ...
2686.21 6522.5 78.5651; ...
2684.75 6514.69 88.5202; ...
2680.49 6522.03 89.4294; ...
2664.71 6511.03 79.3952; ...
2663.52 6527.45 86.6985; ...
2656.2 6534.14 92.9685; ...
2671.82 6537.23 82.6335; ...
2683.7 6541.45 81.1978; ...
2679.55 6532.19 90.6979; ...
2653.98 6554.8 89.0641; ...
2684.14 6549.72 87.1639; ...
2682.67 6547.26 95.1759; ...
2680.43 6542.04 87.649; ...
2650.11 6576.27 91.6796; ...
2685.13 6558.77 90.6707; ...
2688.06 6574.92 86.8607; ...
2651.26 6595.76 86.5123; ...
2687.85 6594.51 88.3845; ...
2650.18 6610.04 87.772; ...
2687.07 6611.25 89.0829; ...
2649.07 6627.55 87.8365; ...
2686.93 6628.38 89.1118; ...
2647.02 6645.41 87.5098; ...
2687.56 6646.56 89.2571; ...
2643.25 6661.08 88.3028; ...
2688.14 6664.99 90.0778; ...
2646.05 6682.32 80.5561; ...
2637.53 6671.75 92.646; ...
2638.35 6687.62 88.4233; ...
2687.25 6679.97 91.9312; ...
2644 6701.93 81.6296; ...
2635.67 6701.34 91.5252; ...
2699.04 6702.72 79.1407; ...
2688.75 6698.82 89.6796; ...
2641.84 6715.39 86.3364; ...
2635.03 6720.18 96.8905; ...
2692.67 6719.38 83.5238; ...
2683.14 6714.97 93.1701; ...
2645.58 6729.96 90.4522; ...
2653.06 6745.3 87.6011; ...
2689.79 6741.22 82.2841; ...
2680.8 6731.5 91.5666; ...
2678.59 6747.15 90.1689; ...
2654.29 6763.06 91.4339; ...
2682.99 6760.03 84.9088; ...
2673.19 6759.34 92.5914; ...
2662.31 6774.77 80.4563; ...
2655.4 6777.51 88.7118; ...
2671.03 6774.21 82.8333; ...
2682.74 6776.95 84.9875; ...
2672.11 6773.77 93.4666; ...
2675.88 6768.29 88.1926; ...
2662.34 6791.99 79.7074; ...
2652.69 6798.38 93.7; ...
2677.87 6781.44 90.1119; ...
2666.93 6781.13 76.585; ...
2696.72 6792.01 79.1332; ...
2687.44 6793.75 88.7742; ...
2661.64 6813.02 81.1046; ...
2655.97 6818.29 90.4498; ...
2700.13 6811.83 83.157; ...
2690.24 6810.98 92.8469; ...
2661.91 6831.56 83.1901; ...
2655.99 6833.04 94.34; ...
2702.05 6830.08 85.3588; ...
2691.94 6829.48 95.1202; ...
2661.21 6844.71 88.063; ...
2656.51 6849.97 98.5905; ...
2702.62 6848.04 86.147; ...
2692.02 6848.52 95.6235; ...
2665.03 6858.59 91.1792; ...
2672.64 6874.98 86.1861; ...
2702.3 6866.04 85.8731; ...
2691.38 6868.12 94.3325; ...
2674.9 6896.29 87.6317; ...
2701.82 6884.38 85.0044; ...
2690.98 6887.9 92.3162; ...
2675.64 6915.01 88.1774; ...
2701.59 6903.13 84.1756; ...
2690.92 6907.39 91.0703; ...
2675.76 6933.29 88.3186; ...
2701.66 6922.2 83.6849; ...
2691.11 6926.52 90.5197; ...
2675.37 6951.56 88.2533; ...
2701.89 6941.41 83.4406; ...
2691.46 6945.53 90.3159; ...
2674.43 6969.74 88.1833; ...
2701.94 6960.37 83.4389; ...
2691.73 6964.15 90.4003; ...
2672.68 6987.06 88.2827; ...
2701.36 6978.33 83.8227; ...
2691.72 6981.63 90.8149; ...
2669.06 6999.45 88.7109; ...
2699.88 6993.95 84.6064; ...
2691.62 6997.18 91.3507; ...
2666.8 7013.11 82.385; ...
2662.71 7003.51 97.195; ...
2659.93 7019.02 91.1374; ...
2697.95 7006.32 84.8392; ...
2691.68 7012.03 90.6996; ...
2663.2 7030.93 81.8489; ...
2656.79 7033.27 92.6873; ...
2690.03 7029.88 89.0665; ...
2661.03 7047.05 83.4815; ...
2655.43 7050.32 94.0044; ...
2684.75 7047.1 93.3661; ...
2661.25 7061.98 86.1815; ...
2655.5 7067.57 95.1117; ...
2671.82 7069.75 82.6335; ...
2683.54 7071.08 82.6263; ...
2678.22 7059.44 98.6706; ...
2674.94 7069.19 98.1204; ...
2666.49 7059.95 78.1496; ...
2662.54 7078.63 87.5243; ...
2655.87 7085.65 95.5426; ...
2671.82 7088.12 82.6335; ...
2681.72 7095.03 79.4077; ...
2674.22 7080.44 98.4234; ...
2663.02 7099.18 86.4604; ...
2655.86 7104.05 96.3123; ...
2671.82 7106.48 82.6335; ...
2681.32 7106.14 80.8896; ...
2676.43 7102.4 99.7756; ...
2661.45 7117.52 86.5084; ...
2656.58 7122.88 99.8719; ...
2681.64 7113.18 86.5563; ...
2666.43 7113.5 78.9449; ...
2687.03 7127 82.0693; ...
2664.02 7133.98 90.0366; ...
2669.07 7150.85 83.56; ...
2686.37 7144.39 86.369; ...
2670.37 7171.62 85.0602; ...
2685.91 7163.62 87.1431; ...
2670.54 7190.11 85.4286; ...
2686.03 7182.74 86.8719; ...
2670.23 7208.48 85.0544; ...
2686.61 7201.45 86.4837; ...
2669.52 7226.94 84.591; ...
2687.25 7220 86.2852; ...
2668.21 7244.61 84.9216; ...
2687.33 7238.18 86.5995; ...
2665.27 7256.63 86.6325; ...
2686.45 7255.42 87.8366; ...
2662.77 7269.83 81.6012; ...
2661.1 7258.59 97.4792; ...
2658.94 7273.1 92.7716; ...
2683.58 7270.02 91.1622; ...
2662.66 7283.1 85.707; ...
2657.58 7286.1 95.614; ...
2671.82 7290.11 82.6335; ...
2683.16 7292.64 81.045; ...
2678.27 7279.32 97.5203; ...
2675.14 7288.52 97.3553; ...
2665.72 7283.29 76.3859; ...
2663.49 7297.85 88.1366; ...
2656.95 7303.89 96.8351; ...
2671.82 7308.47 82.6335; ...
2681.67 7317.02 76.995; ...
2673.66 7299.07 97.174; ...
2663.35 7315.73 88.679; ...
2656.07 7323.04 96.9397; ...
2671.82 7326.84 82.6335; ...
2681.26 7336.42 76.2375; ...
2672.67 7316.57 97.1931; ...
2662.95 7334.25 88.2305; ...
2655.27 7342.29 95.3736; ...
2671.82 7345.2 82.6335; ...
2681.55 7354.22 76.5978; ...
2672.11 7336.24 96.8837; ...
2662.34 7352.66 86.0684; ...
2654.87 7361.45 91.9477; ...
2671.82 7363.56 82.6335; ...
2683.1 7369.03 78.5348; ...
2673.41 7358.1 94.6559; ...
2654.2 7383.31 86.6911; ...
2684.17 7382.03 82.0566; ...
2677.09 7379.04 94.2362; ...
2678.12 7369.86 87.0651; ...
2652.86 7404.66 87.7054; ...
2683.02 7396.67 85.1215; ...
2676.5 7398.03 95.6197; ...
2652.73 7423.24 88.5328; ...
2680.54 7410.02 86.6735; ...
2675.2 7415.92 94.2449; ...
2652.87 7440.66 89.231; ...
2673.55 7434.75 91.7012; ...
2652.86 7457.29 89.9917; ...
2672.5 7452.5 93.8113; ...
2652.66 7473.37 91.193; ...
2673.01 7468.93 94.9491; ...
2652.29 7489.68 92.0436; ...
2673.71 7486.3 96.3283; ...
2651.75 7507.28 91.7724; ...
2675.15 7505.07 97.0495; ...
2651.23 7525.79 91.9613; ...
2676.38 7524.36 97.9286; ...
2651.08 7544.52 92.7495; ...
2676.53 7544.03 98.5666; ...
2651.16 7563.84 92.6332; ...
2675.92 7564.24 98.1136; ...
2650.73 7584.07 91.6455; ...
2674.8 7584.8 96.4862; ...
2648.88 7606.13 89.6124; ...
2673.89 7604.53 93.4864; ...
2647.59 7625.41 80.9771; ...
2673.17 7622.23 91.3657; ...
2646.17 7640.15 83.7186; ...
2672.17 7638.76 91.362; ...
2646.78 7661.1 89.4991; ...
2671.06 7655.24 91.9195; ...
2651.43 7680.76 84.354; ...
2670.3 7672.49 92.7236; ...
2652.62 7696.86 87.5933; ...
2670.62 7691.51 94.4743; ...
2652.91 7714.58 89.1934; ...
2672.77 7710.95 96.172; ...
2652.66 7731.65 91.0758; ...
2674.99 7726.06 99.1221; ...
2652.53 7745.72 94.3047; ...
2682.52 7750.74 78.0829; ...
2677.08 7742.97 95.9991; ...
2661.68 7762.64 81.957; ...
2655.71 7762.38 92.3893; ...
2671.82 7767.55 82.6335; ...
2680.56 7772.91 78.9592; ...
2675.48 7759.46 99.0052; ...
2677.78 7758.62 87.3639; ...
2663.43 7775.43 87.5783; ...
2657.33 7781.91 96.7995; ...
2671.82 7783.59 84.9582; ...
2679.78 7793.5 80.0003; ...
2673.84 7775.56 99.266; ...
2664.62 7792.42 91.1918; ...
2658.69 7801.82 101.233; ...
2671.82 7799.04 87.8668; ...
2678.24 7806.87 83.6084; ...
2673.16 7795.4 99.4873; ...
2666.74 7809.3 94.0983; ...
2671.82 7813.5 91.7731; ...
2680.33 7817.65 84.9474; ...
2670.67 7831.23 84.0249; ...
2670.65 7816.66 78.6626; ...
2685.73 7827.49 82.3553; ...
2670.14 7848.6 85.6429; ...
2685.94 7846.14 90.9902; ...
2669.93 7863 88.1517; ...
2691.15 7862.02 90.0515; ...
2670.46 7878.02 90.5782; ...
2691.05 7876.3 95.3313; ...
2670.86 7895.51 91.4069; ...
2692.12 7893.04 98.3351; ...
2670.41 7914.44 92.0699; ...
2693.76 7907.71 101.238; ...
2669.9 7933.87 91.4868; ...
2704.33 7932.52 78.9104; ...
2697.29 7927.71 97.3165; ...
2670.25 7953.08 90.6869; ...
2704.09 7949.47 84.3919; ...
2697.84 7949.94 99.3756; ...
2670.93 7972.15 90.5075; ...
2702.48 7966.97 86.1691; ...
2696.83 7967.86 98.6429; ...
2670.86 7991.17 90.5003; ...
2699.73 7980.36 87.2021; ...
2694.7 7985.04 95.9038; ...
2669.21 8011.01 91.324; ...
2691.98 8004.16 91.7249; ...
2669.58 8030.5 87.8941; ...
2688.19 8025.39 93.4264; ...
2671.7 8048.99 89.4814; ...
2687.69 8043.63 87.4514; ...
2673.31 8069.9 88.9901; ...
2686.01 8060.25 87.5245; ...
2673.58 8088.82 88.8836; ...
2685.16 8079.61 87.0137; ...
2673.06 8106.84 88.6865; ...
2685.04 8098.65 88.0082; ...
2670.92 8122.93 88.2121; ...
2685.58 8118.99 92.0728; ...
2667.71 8140.49 91.2627; ...
2689.2 8135.54 88.216; ...
2669.61 8159.11 84.8699; ...
2690.11 8150.9 90.581; ...
2669.47 8174.38 86.389; ...
2691.1 8169.75 92.7788; ...
2669.2 8191.16 88.0902; ...
2691.61 8189.15 95.7339; ...
2669.4 8207.63 89.7378; ...
2692.25 8206.86 97.7814; ...
2657.35 1703.72 100.276; ...
2652.47 1708.13 106.879; ...
2684.01 1709.73 103.247; ...
2651.53 1728.08 103.006; ...
2681.71 1727.6 106.214; ...
2648.95 1748.74 109.987; ...
2679.72 1740.07 110.436; ...
2649.64 1769.26 104.687; ...
2677.4 1758.97 101.179; ...
2677.82 1752.08 109.92; ...
2650.83 1782.92 108.474; ...
2674.75 1765.97 111.59; ...
2672.37 1783.09 102.554; ...
2652.09 1799.69 110; ...
2669.74 1799.92 107.443; ...
2652.67 1817.3 110.257; ...
2668.21 1818.43 109.821; ...
2652.65 1835.44 110.021; ...
2667.88 1836.76 110.22; ...
2652.38 1853.83 109.758; ...
2668.14 1854.91 109.548; ...
2652.16 1872.18 109.612; ...
2668.59 1872.99 108.618; ...
2652.11 1890.39 109.485; ...
2669.14 1891.07 108.174; ...
2652.17 1908.54 109.225; ...
2669.93 1909.01 108.597; ...
2652.25 1926.82 108.806; ...
2671.11 1926.84 109.562; ...
2652.22 1945.41 108.411; ...
2672.44 1944.94 110.55; ...
2651.99 1964.41 108.359; ...
2673.15 1963.74 111.261; ...
2651.47 1983.89 108.949; ...
2672.36 1983.73 111.394; ...
2650.64 2004.03 110.329; ...
2669.71 2005.68 110.524; ...
2648.63 2020.79 108.978; ...
2668.61 2024.92 104.562; ...
2645.56 2037.34 100.824; ...
2644.12 2028.62 116.389; ...
2641.11 2041.67 111.031; ...
2664.99 2037.64 108.139; ...
2644.61 2050.86 103.922; ...
2638.8 2053.75 113.614; ...
2653.45 2056.66 100.997; ...
2663.74 2059.73 98.9037; ...
2659.85 2047.18 114.811; ...
2656.85 2055.89 115.335; ...
2648.02 2050.8 94.9267; ...
2644.88 2064.93 106.253; ...
2637.66 2070.45 114.864; ...
2653.45 2075.02 100.997; ...
2662.6 2084.08 95.6071; ...
2655.55 2066.12 115.852; ...
2644.74 2082.28 106.873; ...
2637.43 2088.71 114.97; ...
2653.45 2093.38 100.997; ...
2662.09 2103.71 94.9727; ...
2654.9 2083.38 116.147; ...
2644.65 2100.46 106.593; ...
2637.5 2107.34 114.048; ...
2653.45 2111.74 100.997; ...
2661.7 2121.59 95.2609; ...
2654.86 2102.13 115.672; ...
2644.27 2118.75 104.682; ...
2637.08 2126.3 111.196; ...
2653.45 2130.11 100.997; ...
2661.98 2135.42 97.7397; ...
2656.04 2122.96 114.197; ...
2636.08 2147.18 106.604; ...
2661.67 2143.81 102.094; ...
2658.59 2142.63 113.794; ...
2658.94 2135.09 106.341; ...
2634.28 2166.56 108.485; ...
2657.7 2162.16 112.612; ...
2633.85 2184.61 109.424; ...
2656.48 2179.73 115.125; ...
2633.95 2202.67 109.802; ...
2656.07 2197.5 115.742; ...
2634.13 2220.99 109.805; ...
2656.01 2215.76 115.839; ...
2634.05 2239.79 109.515; ...
2656.08 2234.58 115.932; ...
2633.48 2259.28 109.042; ...
2656.25 2254.17 116.44; ...
2632.94 2279.03 108.072; ...
2656.04 2271.52 118.603; ...
2633.18 2298.29 107.809; ...
2663.17 2294.91 97.0674; ...
2657.86 2292.22 112.888; ...
2633.36 2317.53 108.505; ...
2663.1 2311.87 102.746; ...
2657.71 2314.01 114.085; ...
2631.64 2337.53 109.121; ...
2663.29 2330.14 103.998; ...
2657.06 2332.59 114.33; ...
2631.18 2354.72 103.463; ...
2663.56 2349.13 103.807; ...
2656.6 2350.67 114.247; ...
2628.99 2368.35 104.63; ...
2663.38 2367.93 103.686; ...
2656.29 2368.33 114.382; ...
2627.34 2385.2 105.056; ...
2663.21 2386.26 103.337; ...
2656.09 2385.94 114.598; ...
2626.47 2402.94 105.782; ...
2663.16 2404.46 103.002; ...
2656.02 2403.66 114.757; ...
2626.46 2421.82 107.51; ...
2663.2 2422.6 102.815; ...
2656.03 2421.5 114.866; ...
2627.78 2444.55 112.205; ...
2663.28 2440.7 102.785; ...
2656.03 2439.63 114.91; ...
2632.56 2465.53 105.283; ...
2663.33 2458.83 102.826; ...
2656.08 2458.23 114.676; ...
2633.94 2481.65 107.027; ...
2663.35 2477.03 102.848; ...
2656.21 2477.14 114.082; ...
2634.58 2500.13 107.878; ...
2663.32 2495.26 102.858; ...
2656.29 2496.01 113.458; ...
2634.02 2518.81 108.301; ...
2663.22 2513.45 102.904; ...
2656.21 2514.61 113.078; ...
2631.8 2538.42 108.497; ...
2663.04 2531.65 102.949; ...
2655.99 2532.94 112.925; ...
2631.14 2555.79 102.574; ...
2662.86 2549.98 102.922; ...
2655.72 2551.19 112.986; ...
2629.61 2570.43 104.084; ...
2662.77 2568.69 102.801; ...
2655.23 2570.05 113.293; ...
2629.57 2590.16 106.495; ...
2662.87 2588.26 102.501; ...
2653.9 2591.96 113.646; ...
2633.69 2613.02 107.261; ...
2663.86 2608.13 101.325; ...
2656.76 2612.96 108.266; ...
2635.76 2635.11 106.075; ...
2665.07 2626.91 100.422; ...
2655.86 2629.44 108.454; ...
2636.21 2654.3 105.739; ...
2665.51 2644.93 100.834; ...
2655.94 2648.48 108.323; ...
2636.25 2672.73 105.784; ...
2665.18 2662.45 101.716; ...
2655.78 2666.27 108.698; ...
2636.31 2690.81 106.161; ...
2663.62 2678.12 102.595; ...
2655.01 2682.83 108.554; ...
2636.53 2708.78 106.685; ...
2661.17 2691.1 102.303; ...
2654.01 2699.36 106.407; ...
2636.79 2726.89 107.062; ...
2652.22 2717.7 103.174; ...
2636.84 2745.14 107.072; ...
2649.2 2736.83 104.483; ...
2636.34 2763.02 106.526; ...
2648.47 2755.6 106.231; ...
2634.32 2778.65 104.767; ...
2649.08 2776.15 110.834; ...
2631.33 2793.22 104.713; ...
2652.71 2792.74 107.398; ...
2629.81 2813.79 109.657; ...
2653.54 2807.35 110.298; ...
2633.58 2834.44 104.114; ...
2653.77 2824.81 112.091; ...
2634.54 2850.74 106.274; ...
2653.58 2843.41 112.3; ...
2635.04 2869.23 107.445; ...
2653.4 2862.24 111.751; ...
2634.47 2887.89 107.927; ...
2653.41 2880.84 111.264; ...
2632.17 2907.74 107.9; ...
2653.55 2899.12 111.106; ...
2631.6 2924.77 102.178; ...
2653.61 2917.21 111.36; ...
2629.86 2939.38 103.681; ...
2653.09 2935.73 111.952; ...
2629.63 2958.5 106.492; ...
2651.13 2957.16 112.457; ...
2633.99 2980.29 107.976; ...
2650.73 2976.07 105.573; ...
2636.36 3001.81 107.473; ...
2649.17 2992.65 105.42; ...
2636.99 3020.84 107.443; ...
2648.36 3011.73 104.532; ...
2637.12 3039.27 107.453; ...
2648.09 3030.27 104.368; ...
2637.12 3057.57 107.464; ...
2648.03 3048.56 104.492; ...
2637.1 3075.88 107.478; ...
2648.02 3066.84 104.631; ...
2637.06 3094.25 107.49; ...
2648.01 3085.2 104.693; ...
2636.92 3112.69 107.475; ...
2647.98 3103.65 104.689; ...
2636.46 3131.13 107.382; ...
2647.99 3122.1 104.706; ...
2635.12 3149.07 107.145; ...
2648.21 3140.34 104.926; ...
2631.52 3162.57 106.925; ...
2648.89 3157.88 105.654; ...
2629.32 3177.04 100.315; ...
2625.08 3166.95 114.969; ...
2622.23 3183.72 108.466; ...
2649.92 3174.6 107.021; ...
2625.79 3195.61 99.001; ...
2618.82 3198.51 109.502; ...
2650.7 3191.42 108.503; ...
2623.89 3213.04 98.867; ...
2616.9 3216.46 108.958; ...
2650.97 3209.19 109.402; ...
2623.29 3231.11 99.0614; ...
2616.51 3234.24 109.04; ...
2650.6 3227.78 109.623; ...
2623.73 3249.7 100.116; ...
2617.62 3252.62 110.673; ...
2649.22 3246.96 109.454; ...
2624.43 3267.04 102.235; ...
2619.6 3271.54 111.921; ...
2645.95 3265.3 110.012; ...
2625.86 3282.14 104.495; ...
2621.17 3289.72 112.74; ...
2635.09 3286.98 100.997; ...
2644.21 3286.38 99.8836; ...
2639.75 3278.93 112.61; ...
2636.23 3288.63 111.403; ...
2630.77 3278.56 98.4881; ...
2627.4 3298.03 105.802; ...
2622 3307.31 113.557; ...
2635.09 3305.34 100.997; ...
2643.82 3311.27 96.3263; ...
2634.42 3299.05 111.196; ...
2627.84 3315.61 106.407; ...
2622.2 3324.63 114.454; ...
2635.09 3323.7 100.997; ...
2645.11 3332.26 95.7262; ...
2633.4 3316.04 111.99; ...
2627.87 3333.33 106.875; ...
2621.98 3341.69 115.208; ...
2635.09 3342.07 100.997; ...
2645.98 3351.9 95.9143; ...
2633.18 3334.35 113.798; ...
2627.7 3350.99 107.233; ...
2621.45 3358.67 115.704; ...
2635.09 3360.43 100.997; ...
2645.58 3370.28 95.7231; ...
2633.96 3352.46 114.597; ...
2627.39 3368.65 107.242; ...
2620.78 3375.81 115.691; ...
2635.09 3378.79 100.997; ...
2644.51 3387.8 95.0739; ...
2635.11 3370.12 114.39; ...
2626.85 3386.43 105.831; ...
2619.97 3393.6 113.787; ...
2635.09 3397.15 100.997; ...
2643.13 3402.17 96.1974; ...
2636.34 3390.19 113.213; ...
2618.61 3414.09 109.144; ...
2641.19 3411.46 99.6098; ...
2637.88 3410.44 111.607; ...
2638.91 3402.48 104.555; ...
2616.24 3433.34 110.333; ...
2636.96 3432.61 109.078; ...
2615.06 3451.82 110.594; ...
2635.98 3451.86 112.042; ...
2614.53 3470.24 110.758; ...
2635.14 3469.49 114.128; ...
2614.51 3488.67 110.323; ...
2634.55 3483.58 116.848; ...
2614.79 3507.03 109.651; ...
2640.8 3507.39 94.5638; ...
2635.81 3502.06 111.768; ...
2615.15 3525.35 109.014; ...
2638.56 3518.35 100.455; ...
2635.81 3521.6 112.794; ...
2615.45 3543.85 108.49; ...
2636.56 3543.19 109.749; ...
2615.66 3562.77 108.241; ...
2636.01 3562.88 112.015; ...
2615.85 3581.65 108.68; ...
2636 3581.39 112.478; ...
2616.17 3599.58 109.572; ...
2636.19 3599.27 112.475; ...
2616.9 3617.25 109.496; ...
2636.34 3616.18 112.351; ...
2617.63 3635.77 109.164; ...
2636.57 3632.81 112.156; ...
2617.69 3654.58 109.443; ...
2636.99 3650.18 112.278; ...
2617.24 3673.2 109.606; ...
2637.45 3668.27 112.898; ...
2616.67 3691.72 109.726; ...
2637.82 3686.79 113.754; ...
2616.21 3710.15 109.649; ...
2638.12 3705.73 114.372; ...
2615.71 3728.74 109.114; ...
2638.39 3725.23 114.35; ...
2614.7 3748.22 108.268; ...
2638.28 3745.22 113.885; ...
2612.44 3769.67 108.932; ...
2636.8 3765.47 112.265; ...
2611.65 3789.59 104.609; ...
2632.32 3786.12 111.132; ...
2613.61 3801.77 106.123; ...
2628.12 3803.21 105.847; ...
2609.26 3817.65 107.292; ...
2606.55 3809.11 117.579; ...
2602.69 3821.54 111.116; ...
2616.73 3819.5 100.997; ...
2616.73 3810.32 110.178; ...
2625.76 3818.73 99.0811; ...
2622.66 3810.07 106.714; ...
2620.14 3820.27 112.49; ...
2614.31 3810.96 99.7262; ...
2598.33 3835.63 109.116; ...
2623.95 3832.2 100.407; ...
2622.34 3834.25 110.925; ...
2621.78 3825.12 104.857; ...
2593.29 3854.39 113.01; ...
2621.5 3853.98 109.699; ...
2588.58 3876.8 117.016; ...
2620.69 3872.35 112.757; ...
2588.22 3892.54 99.7089; ...
2584.99 3890.51 109.648; ...
2584.04 3899.57 106.198; ...
2619.9 3886.96 115.003; ...
2585.92 3910.74 97.8427; ...
2583.24 3911.67 108.376; ...
2622.55 3907.29 95.067; ...
2619.55 3904.11 111.02; ...
2585.53 3928.07 99.336; ...
2583.52 3928.17 110.852; ...
2620.38 3918.99 101.114; ...
2618.38 3925.13 113.188; ...
2586.43 3944.49 102.372; ...
2585.16 3945.79 112.524; ...
2614.67 3951.03 112.761; ...
2589.05 3959.05 105.137; ...
2587.6 3963.39 112.383; ...
2598.36 3966.41 100.997; ...
2609.38 3971.54 99.2541; ...
2604.48 3965.96 110.394; ...
2599.62 3973.79 112.091; ...
2591.49 3957.9 97.5629; ...
2591.72 3975.02 105.877; ...
2589.57 3981.06 110.969; ...
2598.36 3984.77 100.997; ...
2607.67 3993.46 96.769; ...
2598.63 3985.8 110.462; ...
2592.54 3993.48 105.173; ...
2590.13 3999.86 109.552; ...
2598.36 4003.13 100.997; ...
2608.13 4011.39 97.831; ...
2598.73 4002.05 109.999; ...
2591.94 4015.16 102.551; ...
2588.85 4020.16 108.144; ...
2598.36 4021.5 100.997; ...
2611.61 4024.98 102.183; ...
2600.34 4013.93 108.822; ...
2588.73 4037.78 97.6052; ...
2586.3 4040.67 107.578; ...
2608.14 4021.38 112.753; ...
2592.91 4028.73 94.8269; ...
2621.54 4038.12 96.4985; ...
2617.93 4036.56 110.474; ...
2586.01 4059.08 97.096; ...
2584.19 4060.44 107.949; ...
2623.58 4056.89 99.9702; ...
2621.29 4056.75 112.145; ...
2584.89 4078.88 96.9726; ...
2583.39 4079.63 108.364; ...
2624.41 4075.7 101.201; ...
2621.65 4075.23 112.803; ...
2584.79 4097.91 97.5314; ...
2583.39 4097.74 109.065; ...
2624.8 4094.03 102.047; ...
2621.64 4093.38 113.685; ...
2584.98 4114.67 99.9788; ...
2583.73 4112.73 110.532; ...
2625.61 4112.57 103.462; ...
2621.94 4112.47 115.498; ...
2584.94 4124.46 104.608; ...
2584.59 4122.71 112.325; ...
2627.12 4133.38 105.513; ...
2621.94 4133.45 118.43; ...
2587.24 4132.6 109.976; ...
2592.66 4149.89 106.768; ...
2624.88 4143.16 110.062; ...
2639.1 4150.06 95.1735; ...
2630.78 4153.35 104.555; ...
2595.61 4169.16 111.571; ...
2641.37 4170.08 97.7418; ...
2632.17 4170.54 106.984; ...
2596.84 4182.96 115.874; ...
2641.63 4187.64 100.13; ...
2632.2 4187.59 109.428; ...
2605.61 4204.89 94.2421; ...
2599.36 4201.1 111.81; ...
2639.95 4203 101.966; ...
2631.36 4203.85 110.622; ...
2604.19 4219.5 100.802; ...
2599.16 4221.33 115.964; ...
2637.53 4215.39 102.449; ...
2630.86 4220.48 109.284; ...
2602.94 4234.14 105.381; ...
2599.96 4243.6 117.146; ...
2630.65 4240.82 106.352; ...
2605.68 4252.03 100.933; ...
2606.42 4269.01 96.2207; ...
2605.59 4256.62 112.027; ...
2606.82 4267.36 106.418; ...
2628.43 4263.22 110.483; ...
2606.09 4282.74 97.8062; ...
2605.16 4282.15 107.178; ...
2632.79 4282.79 105.697; ...
2604.94 4298.34 100.716; ...
2603.01 4295.5 109.891; ...
2633.19 4297.73 108.34; ...
2602.85 4308.56 105.67; ...
2600.75 4306.18 112.486; ...
2632.68 4316.86 111.243; ...
2598.62 4318.14 111.467; ...
2599.53 4332.48 105.685; ...
2629.26 4338.69 114.802; ...
2607.36 4350.3 99.1028; ...
2599.35 4349.33 107.492; ...
2616.73 4352.03 100.997; ...
2627.11 4355.59 102.05; ...
2624.32 4351.33 108.271; ...
2622.48 4355.53 108.624; ...
2607.65 4364.55 102.613; ...
2597.68 4368.77 112.248; ...
2616.73 4370.39 100.997; ...
2625.49 4367.22 101.551; ...
2622.96 4363.73 110.337; ...
2606.28 4381.89 104.508; ...
2598.1 4389.07 116.776; ...
2625.82 4372.61 106.185; ...
2612.62 4376.45 97.4858; ...
2630.76 4385.51 107.146; ...
2609.22 4398.14 108.761; ...
2616 4413.72 104.453; ...
2644.58 4405.91 95.1745; ...
2635.32 4406.48 106.751; ...
2617.04 4433.35 107.169; ...
2645.61 4425.21 101.545; ...
2635.28 4429.02 111.088; ...
2616.01 4445.75 108.882; ...
2644.85 4447.4 104.864; ...
2633.16 4447.6 115.301; ...
2624.33 4457.86 100.161; ...
2616.54 4458.44 107.824; ...
2635.09 4462.21 100.997; ...
2645.15 4468.85 100.913; ...
2634.84 4459.82 111.946; ...
2638.88 4456.96 107.363; ...
2624.95 4471.87 104.471; ...
2615.35 4481.39 114.696; ...
2635.09 4480.57 100.997; ...
2646.12 4490.11 98.0834; ...
2633.87 4471.59 112.627; ...
2625.97 4490.51 105.91; ...
2620.64 4500.73 111.812; ...
2635.09 4498.94 100.997; ...
2645.86 4508.8 96.8756; ...
2633.54 4488.71 113.682; ...
2627.19 4508.74 106.026; ...
2621.2 4517.19 113.403; ...
2635.09 4517.3 100.997; ...
2645.19 4526.81 96.0759; ...
2633.46 4507.69 114.304; ...
2627.44 4526.74 106.284; ...
2621.11 4535.21 113.546; ...
2635.09 4535.66 100.997; ...
2644.51 4544.87 95.6466; ...
2633.85 4527.46 115.28; ...
2627.18 4545.26 105.948; ...
2620.08 4553.05 113.158; ...
2635.09 4554.02 100.997; ...
2644.06 4562.43 96.9772; ...
2635.45 4547.32 115.989; ...
2626.74 4565.93 104.275; ...
2618.92 4571.64 114.126; ...
2635.09 4572.39 100.997; ...
2644.26 4572.66 100.032; ...
2638.89 4570.05 117.234; ...
2624.81 4584.56 103.803; ...
2619.91 4591.55 117.082; ...
2644.99 4579.82 105.91; ...
2629.65 4579.91 96.3684; ...
2651.87 4593.33 102.65; ...
2627.37 4600.73 107.432; ...
2632.23 4616.19 101.795; ...
2651.94 4611.15 107.096; ...
2633.96 4635.26 103.974; ...
2650.95 4629.95 109.454; ...
2633.49 4651.41 105.14; ...
2650.11 4649.31 112.87; ...
2631.41 4669.56 110.146; ...
2653.24 4664.99 108.95; ...
2633.9 4688 105.311; ...
2653.7 4679.47 111.182; ...
2634.1 4703.67 106.763; ...
2654.15 4697.52 112.175; ...
2633.94 4722.1 106.324; ...
2654.83 4716.8 112.046; ...
2633.15 4740.89 105.924; ...
2655.04 4736.2 111.345; ...
2632.13 4759.66 105.985; ...
2654.61 4755.55 110.906; ...
2630.98 4778.69 106.044; ...
2654.21 4774.8 110.977; ...
2629.29 4798.64 107.503; ...
2653.59 4794.27 111.035; ...
2629.19 4818.38 103.259; ...
2651.8 4815.64 111.137; ...
2631.83 4836.08 104.094; ...
2652.53 4836.05 104.432; ...
2633.3 4855.27 102.145; ...
2649.71 4851.72 104.244; ...
2633.96 4868.45 103.023; ...
2645.68 4868.43 104.317; ...
2629.27 4886.41 111.955; ...
2626.34 4873.96 118.526; ...
2624 4890 115.887; ...
2635.09 4890.91 107.345; ...
2635.09 4875.83 110.63; ...
2645.41 4890.21 98.4282; ...
2640.5 4878.33 106.451; ...
2635.07 4883.85 116.921; ...
2634.05 4879.91 99.8963; ...
2628.15 4898.69 109.871; ...
2621.54 4902.39 116.262; ...
2635.09 4905.73 103.804; ...
2643.2 4912.39 94.9288; ...
2634.98 4896.58 117.113; ...
2627.18 4913.12 107.616; ...
2620.17 4918.82 115.018; ...
2635.09 4920.29 99.9995; ...
2641.27 4928.76 92.6204; ...
2634.85 4913.49 115.102; ...
2626.53 4929.1 104.5; ...
2619.25 4936.85 112.438; ...
2635.09 4934.59 95.9393; ...
2639.4 4940.65 91.089; ...
2634.8 4933.55 111.023; ...
2617.87 4957.87 107.596; ...
2634.91 4955.73 109.495; ...
2634.95 4946.44 100.914; ...
2615.1 4977.61 106.967; ...
2635.2 4976.11 109.689; ...
2614.12 4996.29 106.601; ...
2635.08 4995.28 108.991; ...
2614.32 5014.4 107.295; ...
2634.46 5013.83 109.3; ...
2615.22 5032.22 107.895; ...
2634.06 5031.39 110.582; ...
2616.26 5050.05 108.292; ...
2634.35 5049.17 110.777; ...
2617.16 5068.05 108.485; ...
2634.78 5068.11 110.519; ...
2617.82 5086.26 108.472; ...
2634.89 5087.09 110.584; ...
2618.2 5104.63 108.372; ...
2635.23 5105.62 110.177; ...
2618.41 5123.23 108.439; ...
2636.48 5124.36 109.942; ...
2618.67 5142.64 108.935; ...
2639.26 5144.78 110.516; ...
2619.36 5165.15 110.154; ...
2641.66 5162.26 105.839; ...
2618.78 5185.44 102.983; ...
2642.41 5177.63 100.435; ...
2644.13 5168.9 111.768; ...
2645.79 5179.24 113.909; ...
2619.19 5201.77 110.159; ...
2643.78 5189.54 106.727; ...
2646.14 5188.75 117.574; ...
2615.89 5220.67 103.5; ...
2642.38 5200.18 114.067; ...
2636.96 5217.44 104.134; ...
2615.1 5234.58 106.781; ...
2633.66 5235.94 106.42; ...
2614.56 5251.93 108.608; ...
2631.91 5253.33 107.486; ...
2614.41 5270.58 108.881; ...
2631.14 5271.06 107.682; ...
2614.51 5289.34 108.515; ...
2631.21 5289.44 107.477; ...
2614.69 5307.73 108.167; ...
2631.83 5308.08 107.535; ...
2614.92 5325.92 107.898; ...
2632.73 5326.15 108.147; ...
2615.13 5344.3 107.659; ...
2634.07 5344.26 108.228; ...
2615.22 5362.87 107.616; ...
2635.36 5362.9 108.473; ...
2615.16 5381.3 107.575; ...
2636.09 5381.06 109.321; ...
2614.98 5399.57 107.255; ...
2636.42 5398.9 109.582; ...
2614.71 5417.79 106.844; ...
2636.51 5416.74 110.587; ...
2614.5 5435.87 106.815; ...
2636.75 5434 112.476; ...
2614.56 5453.38 107.429; ...
2637.24 5451.26 113.059; ...
2615.27 5471.06 107.691; ...
2637.29 5468.84 113.192; ...
2616.17 5489.69 108.162; ...
2636.78 5486.26 113.64; ...
2616.54 5508.36 109.265; ...
2636.27 5504.03 113.466; ...
2616.52 5526.31 109.871; ...
2636.04 5522.46 113.147; ...
2616.3 5543.7 110.092; ...
2636.41 5541.8 112.928; ...
2616.1 5561.3 110.055; ...
2638.15 5563.82 112.673; ...
2616.3 5580.81 110.043; ...
2640.17 5581.5 104.872; ...
2617.55 5604.04 111.551; ...
2643.53 5593.02 106.192; ...
2619.15 5620.56 107.159; ...
2647.71 5604.79 108.259; ...
2651.57 5618.42 110.929; ...
2622.47 5641.22 91.9723; ...
2621.83 5635.57 105.915; ...
2653.85 5634.64 112.52; ...
2625.61 5654.55 99.3638; ...
2625.37 5651.31 111.775; ...
2654.27 5652.18 113.023; ...
2627.84 5663.86 106.856; ...
2627.61 5661.62 115.522; ...
2653.76 5671.02 112.917; ...
2629.43 5672.99 112.062; ...
2631.66 5691.67 106.958; ...
2653.56 5690.91 112.657; ...
2633.34 5711.23 109.852; ...
2654.23 5711.21 110.697; ...
2634.29 5729.14 111.101; ...
2655.71 5731.84 109.686; ...
2634.75 5747.13 111.247; ...
2654.87 5751.02 103.396; ...
2634.89 5765.36 110.706; ...
2656.35 5764.76 105.695; ...
2634.92 5783.61 109.962; ...
2657.89 5782.26 106.153; ...
2635.05 5801.74 109.452; ...
2659.43 5801.44 106.453; ...
2635.47 5819.71 109.489; ...
2660.9 5820.56 107.87; ...
2636.19 5837.4 110.26; ...
2662.19 5838.4 109.553; ...
2636.87 5854.42 111.72; ...
2663.19 5852.66 111.677; ...
2637.03 5872.18 112.523; ...
2665 5876.87 96.6146; ...
2664.02 5872.07 108.253; ...
2636 5892.35 113.827; ...
2666.05 5893.68 99.5188; ...
2664.73 5893.05 109.972; ...
2632.8 5915.45 117.255; ...
2666.31 5912.7 100.97; ...
2664.67 5912.17 110.925; ...
2631.34 5930.98 104.127; ...
2629 5927.82 112.075; ...
2627.4 5936.43 109.625; ...
2665.8 5931.51 101.704; ...
2664.17 5930.76 111.333; ...
2628.54 5947.93 103.1; ...
2626.01 5948 111.008; ...
2664.95 5949.83 102.064; ...
2663.48 5948.89 111.418; ...
2626.99 5964.73 103.508; ...
2625.38 5964.61 112.194; ...
2664.11 5967.82 102.368; ...
2662.92 5966.81 111.606; ...
2626.42 5983.32 103.781; ...
2625.43 5983.58 112.596; ...
2663.46 5985.82 102.762; ...
2662.5 5985.04 111.911; ...
2626.55 6002.87 103.575; ...
2625.83 6003.38 112.331; ...
2662.93 6004.08 103.115; ...
2662.1 6003.72 112.076; ...
2626.95 6022.59 102.996; ...
2626.23 6023.2 111.71; ...
2662.49 6022.58 103.262; ...
2661.69 6022.54 112.004; ...
2627.14 6042.04 102.336; ...
2626.32 6042.67 111.087; ...
2662.13 6041.11 103.186; ...
2661.36 6041.21 111.729; ...
2626.66 6060.91 101.953; ...
2625.9 6061.42 110.746; ...
2661.94 6059.52 102.979; ...
2661.25 6059.68 111.357; ...
2625.34 6078.59 102.127; ...
2625.06 6078.98 110.719; ...
2661.96 6077.81 102.748; ...
2661.43 6078.11 111.032; ...
2623.63 6093.95 102.813; ...
2624.25 6095.13 110.516; ...
2662.2 6096.11 102.577; ...
2661.83 6096.67 110.906; ...
2622.72 6106.08 103.112; ...
2623.91 6111.46 108.712; ...
2662.5 6114.48 102.483; ...
2662.16 6115.37 111.023; ...
2623.05 6132.04 105.147; ...
2662.66 6132.84 102.342; ...
2662.01 6133.99 111.005; ...
2622.03 6151.73 106.237; ...
2662.62 6151.01 101.949; ...
2661.53 6152.08 110.563; ...
2621.35 6170.18 106.469; ...
2662.66 6168.93 101.276; ...
2661.48 6169.67 110.042; ...
2621 6188.56 106.387; ...
2663.26 6186.88 100.576; ...
2662.25 6187.44 109.801; ...
2621.05 6206.6 106.678; ...
2664.58 6205.31 100.327; ...
2663.41 6206.07 110.2; ...
2622.37 6222.15 109.245; ...
2666.27 6224.41 101.133; ...
2663.57 6226.51 112.043; ...
2622.23 6243.49 101.916; ...
2625.99 6231.94 114.989; ...
2630.1 6247.13 113.83; ...
2667.68 6243.36 103.135; ...
2661.18 6247.05 112.737; ...
2624.5 6263.4 101.784; ...
2631.42 6264.98 109.608; ...
2669.6 6260.39 107.256; ...
2662.27 6257.68 113.751; ...
2626.34 6279.03 101.907; ...
2632.7 6280.5 108.713; ...
2665.78 6261.18 117.304; ...
2681.11 6277.74 97.9855; ...
2675.16 6275.65 113.292; ...
2628.33 6290.41 102.144; ...
2633.91 6298.11 106.225; ...
2684.71 6297.17 101.476; ...
2679.83 6296.42 114.759; ...
2637.8 6316.78 106.675; ...
2686.76 6316.2 102.594; ...
2681.02 6315.41 115.42; ...
2640.02 6335.14 107.399; ...
2687 6334.5 102.723; ...
2680.29 6334.3 115.406; ...
2641.13 6353.16 107.87; ...
2686.2 6352.43 102.496; ...
2679.21 6353.25 114.219; ...
2642.18 6369.33 109.492; ...
2685.2 6370.18 102.762; ...
2678.21 6371.14 113.839; ...
2641.92 6389.48 102.038; ...
2643.86 6380.19 113.453; ...
2644.86 6395.04 112.843; ...
2684.42 6387.64 104.592; ...
2677.41 6388.27 115.814; ...
2643.63 6408.59 101.929; ...
2645.96 6411.85 112.009; ...
2683.55 6400.99 108.249; ...
2678.58 6407.92 118.209; ...
2645.57 6423.62 102.073; ...
2646.9 6426.96 110.504; ...
2686.26 6414.31 107.117; ...
2691.63 6428.36 100.593; ...
2647.3 6434.9 101.806; ...
2648.67 6444.22 106.748; ...
2691.75 6444.95 104.263; ...
2651.11 6464.61 107.665; ...
2691.1 6463.21 107.264; ...
2653.06 6485 109.361; ...
2689.32 6482.12 109.514; ...
2652.77 6505.76 110.135; ...
2687.08 6497.76 111.816; ...
2652.52 6523.11 103.796; ...
2684.41 6520.81 96.1634; ...
2685.3 6516.85 108.522; ...
2649.73 6537.64 103.991; ...
2683.5 6533.86 101.023; ...
2682.95 6535.25 111.245; ...
2646.62 6555.07 104.735; ...
2682.8 6546.63 104.627; ...
2680.79 6549.96 113.017; ...
2643.52 6570.41 108.597; ...
2682.01 6563.15 102.505; ...
2682.85 6581.69 98.4101; ...
2676.88 6562.25 117.336; ...
2676.42 6580.5 111.145; ...
2645.52 6591.3 100.054; ...
2640.26 6581.15 116.412; ...
2641 6597.23 111.219; ...
2681.11 6595.8 99.8307; ...
2675.26 6597.76 108.8; ...
2644.34 6610.67 99.8357; ...
2638.97 6612.01 113.71; ...
2679.88 6611.52 99.8516; ...
2672.91 6611.05 110.491; ...
2642.31 6628.36 100.053; ...
2635.59 6631.91 114.568; ...
2679.38 6628.31 99.8913; ...
2671.92 6628.59 110.575; ...
2639.74 6645.05 98.7034; ...
2634.36 6648.44 106.669; ...
2679.75 6646.65 99.7784; ...
2672.03 6647.5 110; ...
2637.06 6657.32 97.6535; ...
2631.93 6661.93 104.89; ...
2680.27 6665.06 99.8132; ...
2672.39 6666.62 109.116; ...
2630.75 6681.95 100.444; ...
2680.37 6683.4 99.5827; ...
2671.7 6685.08 108.639; ...
2627.88 6701.32 102.737; ...
2678.25 6701.5 100.062; ...
2668.93 6702.05 109.076; ...
2626.62 6716.92 106.905; ...
2672.24 6720.2 101.78; ...
2664.35 6714.05 110.884; ...
2641.23 6735.96 99.4263; ...
2631.44 6738.97 110.406; ...
2653.45 6739.22 100.997; ...
2667.01 6743.74 98.4319; ...
2659.34 6728.86 110.655; ...
2654.32 6739.47 111.518; ...
2643.27 6750.41 103.395; ...
2637.74 6759.66 109.626; ...
2653.45 6757.58 100.997; ...
2664.24 6764.91 98.263; ...
2652.8 6751.02 112.893; ...
2645.2 6769.72 103.696; ...
2638.63 6775.7 113.213; ...
2653.45 6775.95 100.997; ...
2666.73 6780.61 101.423; ...
2654.73 6774.1 115.721; ...
2644.55 6786.94 104.955; ...
2639.76 6794.27 117.708; ...
2661.84 6784.32 108.627; ...
2649.53 6781.43 97.741; ...
2677.98 6791.9 97.2714; ...
2670.61 6795.89 106.666; ...
2647.03 6803.07 109.05; ...
2652.46 6818.9 104.112; ...
2681.05 6811.46 101.91; ...
2672.09 6813.92 110.338; ...
2653.43 6838.57 106.799; ...
2681.94 6830.84 104; ...
2671.98 6833.76 112.054; ...
2652.34 6850.96 108.602; ...
2680.67 6852.09 104.539; ...
2670.03 6852.21 115.271; ...
2660.83 6863.21 99.8004; ...
2652.82 6863.6 107.577; ...
2671.82 6867.76 100.997; ...
2680.41 6873.65 99.8872; ...
2671.73 6864.75 111.83; ...
2675.18 6861.73 106.88; ...
2661.33 6877.2 104.344; ...
2651.55 6886.52 114.689; ...
2671.82 6886.12 100.997; ...
2681.01 6895.15 97.1558; ...
2670.9 6876.78 112.719; ...
2662.39 6895.84 105.992; ...
2657.01 6905.94 112.165; ...
2671.82 6904.49 100.997; ...
2681.14 6914.39 96.3522; ...
2670.5 6893.9 113.726; ...
2663.76 6914.06 106.426; ...
2657.92 6922.48 114.329; ...
2671.82 6922.85 100.997; ...
2681.34 6933.21 96.0796; ...
2670.09 6912.55 113.784; ...
2664.3 6932.01 107.183; ...
2658.61 6940.91 115.381; ...
2671.82 6941.21 100.997; ...
2681.64 6951.88 96.0264; ...
2669.8 6931.47 113.357; ...
2664.47 6950.18 107.494; ...
2658.68 6959.23 115.385; ...
2671.82 6959.58 100.997; ...
2681.91 6970.16 96.178; ...
2669.77 6950.34 112.969; ...
2664.32 6968.36 107.013; ...
2658.27 6977.59 114.035; ...
2671.82 6977.94 100.997; ...
2682.3 6987.4 96.6505; ...
2670.29 6969.61 112.584; ...
2663.81 6986.43 104.836; ...
2657.33 6996.28 110.508; ...
2671.82 6996.3 100.997; ...
2683.73 7001.8 98.063; ...
2672.54 6991.11 111.625; ...
2655.61 7017.28 104.826; ...
2684.41 7014.82 100.543; ...
2676.73 7012.58 112.289; ...
2678.28 7003.21 105.326; ...
2653.07 7037.86 105.501; ...
2682.69 7029.73 103.347; ...
2676.35 7031.69 114.181; ...
2652.28 7056.04 106.146; ...
2680.07 7043.19 105.414; ...
2675.15 7049.12 113.309; ...
2652.16 7073.63 106.511; ...
2673.96 7068 111.032; ...
2652.09 7090.96 106.938; ...
2674.08 7086.52 113.9; ...
2652.16 7107.57 108.79; ...
2675.37 7100.79 117.435; ...
2652.36 7121 112.505; ...
2681.51 7127.01 97.013; ...
2676.96 7118.02 114.97; ...
2661.47 7137.8 100.81; ...
2655.37 7137.05 111.263; ...
2671.82 7143.21 100.997; ...
2679.75 7149.4 97.0055; ...
2675.49 7134.27 118.079; ...
2677.64 7134.31 106.26; ...
2662.91 7150.91 105.555; ...
2656.5 7156.06 115.207; ...
2671.82 7161.57 100.997; ...
2679.6 7171.2 95.3528; ...
2674.28 7149.92 118.105; ...
2663.48 7168.53 107.396; ...
2656.93 7174.32 116.883; ...
2671.82 7179.93 100.997; ...
2679.66 7190.14 94.9569; ...
2674.25 7167.47 118.505; ...
2663.67 7186.78 108.037; ...
2657.04 7192.63 117.439; ...
2671.82 7198.3 100.997; ...
2679.81 7208.46 94.8005; ...
2674.45 7185.72 118.774; ...
2663.68 7205.1 108.056; ...
2656.98 7210.94 117.158; ...
2671.82 7216.66 100.997; ...
2679.88 7226.5 94.8691; ...
2674.55 7204.43 118.705; ...
2663.52 7223.33 107.408; ...
2656.72 7229.23 115.707; ...
2671.82 7235.02 100.997; ...
2679.77 7243.69 95.5259; ...
2674.52 7223.81 117.926; ...
2662.97 7241.38 105.207; ...
2656.05 7247.86 112.223; ...
2671.82 7253.38 100.997; ...
2680.01 7256.9 98.0748; ...
2674.99 7245.2 115.36; ...
2655.13 7269.11 107.105; ...
2679.57 7265.22 102.154; ...
2676.54 7265.26 113.556; ...
2677.03 7256.92 106.606; ...
2653.59 7290.18 108.585; ...
2674.95 7286.21 110.053; ...
2652.52 7310.59 108.893; ...
2672.84 7304.91 110.56; ...
2650.27 7331.51 109.162; ...
2671.15 7324.04 110.851; ...
2650.07 7351.31 104.562; ...
2669.5 7346.81 111.03; ...
2651.79 7370.37 104.623; ...
2671.26 7367.07 104.882; ...
2652.48 7392.5 102.349; ...
2670.52 7384.6 105.109; ...
2652.35 7411.86 102.39; ...
2669.68 7404.35 104.191; ...
2652.27 7429.29 103.216; ...
2668.73 7423.36 104.252; ...
2651.91 7445.86 102.923; ...
2667.66 7444.03 108.519; ...
2651.49 7461.46 103.6; ...
2671.08 7459.71 105.697; ...
2651.2 7476.64 106.241; ...
2671.43 7473.65 110.098; ...
2650.92 7492.54 108.277; ...
2672.55 7490.2 112.825; ...
2650.84 7509.38 110.083; ...
2673.8 7507.15 113.996; ...
2651 7527.48 111.593; ...
2674.04 7525.07 115.356; ...
2651.25 7546.57 112.284; ...
2673.45 7544.67 115.778; ...
2651.28 7566.41 112.265; ...
2671.86 7565.77 114.898; ...
2650.71 7586.83 112.086; ...
2669.29 7588.64 112.112; ...
2648.61 7603.81 108.622; ...
2669.53 7607.99 103.748; ...
2644.73 7622.01 96.875; ...
2644.15 7612.22 115.645; ...
2640.37 7627.03 108.26; ...
2668.18 7622.3 104.068; ...
2641.97 7640.5 97.6917; ...
2637.98 7639.29 111.889; ...
2667.55 7639.35 104.455; ...
2641.08 7652.86 103.484; ...
2638.21 7655.59 117.505; ...
2666.94 7657.47 105.452; ...
2644.89 7666.45 107.49; ...
2650.13 7681.62 101.732; ...
2666.49 7677.17 106.995; ...
2651.54 7700.86 103.447; ...
2666.96 7699.92 112.048; ...
2651.07 7717.65 103.873; ...
2672.03 7717.83 108.818; ...
2650.3 7734.09 105.977; ...
2674.03 7731.98 110.991; ...
2650.73 7751.62 105.916; ...
2675.16 7747.79 112.118; ...
2652.16 7769.51 106.086; ...
2674.67 7764.1 113.88; ...
2653.1 7786.98 108.961; ...
2674.05 7781.94 114.812; ...
2653.32 7801.4 112.863; ...
2673.83 7799.89 115.792; ...
2663.23 7818.19 101.109; ...
2656.62 7817.99 112.17; ...
2671.82 7826.83 96.8075; ...
2678.06 7830.67 92.7715; ...
2673.64 7816.82 115.703; ...
2673.12 7811.03 103.57; ...
2664.37 7831.63 106.529; ...
2658.26 7838.15 119.312; ...
2671.82 7839.2 102.797; ...
2677.72 7843.93 100.031; ...
2673.23 7834.42 116.178; ...
2666.62 7846.29 111.989; ...
2671.82 7851.02 109.343; ...
2680.07 7853.69 103.339; ...
2670.64 7866.33 104.282; ...
2670.53 7853.53 97.8551; ...
2685.64 7863.66 101.368; ...
2670.24 7883.47 105.536; ...
2685.45 7882.51 110.74; ...
2669.49 7900.23 106.449; ...
2690.11 7898.41 109.465; ...
2667.82 7919.19 108.953; ...
2691.03 7913.4 111.974; ...
2667.65 7939.14 105.236; ...
2690.65 7934.92 113.801; ...
2669.66 7957.88 106.194; ...
2692.26 7955.27 108.823; ...
2670.48 7979.01 104.773; ...
2690 7971.61 108.014; ...
2669.7 7997.37 104.627; ...
2688.16 7990.75 105.716; ...
2666.51 8010.13 105.436; ...
2686.28 8008.9 105.639; ...
2664.14 8023.65 100.34; ...
2660.9 8013.12 115.141; ...
2658.78 8027.91 110.185; ...
2683.36 8024.34 108.933; ...
2662.94 8037.19 103.561; ...
2657.11 8040.97 112.872; ...
2671.82 8042.99 100.997; ...
2681.5 8045.24 99.2512; ...
2678.32 8033.93 115.296; ...
2675.25 8042.51 115.371; ...
2667.33 8036.61 95.6493; ...
2663.32 8051.61 105.967; ...
2656.78 8058.4 114.074; ...
2671.82 8061.36 100.997; ...
2679.74 8069.27 95.5176; ...
2673.74 8052.55 115.422; ...
2663.34 8069.35 106.556; ...
2656.69 8077.17 114.123; ...
2671.82 8079.72 100.997; ...
2679.28 8088.73 95.1878; ...
2673.08 8069.58 115.798; ...
2663.27 8088.35 106.219; ...
2656.5 8096.57 113.607; ...
2671.82 8098.08 100.997; ...
2679.39 8106.3 96.4581; ...
2673.38 8088.8 116.314; ...
2663.17 8109.6 104.465; ...
2656.12 8115.76 113.676; ...
2671.82 8116.45 100.997; ...
2679.96 8116.27 99.0316; ...
2675.69 8112.83 117.236; ...
2661.32 8128.24 104.05; ...
2656.68 8134.95 116.848; ...
2680.79 8123.07 104.58; ...
2666.26 8123.64 96.9609; ...
2686.41 8136.72 99.8171; ...
2663.8 8144.38 107.745; ...
2668.5 8159.77 101.848; ...
2686.54 8154.43 104.21; ...
2669.55 8178.46 104.798; ...
2686.31 8174 107.123; ...
2669.45 8195.27 105.11; ...
2686.09 8195.31 112.035; ...
2647.51 1711.08 116.739; ...
2645.12 1711.32 128.219; ...
2681.56 1710.54 117.119; ...
2680.12 1711.07 129.117; ...
2646.71 1728.12 118.532; ...
2645.42 1725.67 130.435; ...
2679.92 1727.96 119.476; ...
2678.47 1731.14 133.733; ...
2646.34 1737.63 124.124; ...
2646.33 1734.97 132.91; ...
2678.11 1743.21 120.294; ...
2676.51 1748.76 128.538; ...
2648.16 1744.93 129.878; ...
2650.67 1762.43 125.343; ...
2676.21 1754.88 119.78; ...
2674.42 1761.32 128.273; ...
2652.87 1781.17 128.551; ...
2671.43 1780.03 124.271; ...
2653.97 1798.62 129.636; ...
2668.88 1799.98 127.949; ...
2654.2 1816.36 129.761; ...
2668.12 1818.19 129.366; ...
2653.97 1834.53 129.521; ...
2668.48 1836.25 129.244; ...
2653.66 1852.88 129.254; ...
2669.28 1854.34 128.469; ...
2653.48 1871.18 129.061; ...
2670.17 1872.36 127.919; ...
2653.44 1889.4 128.872; ...
2671.13 1890.21 128.101; ...
2653.45 1907.7 128.602; ...
2672.23 1908.05 128.942; ...
2653.43 1926.38 128.282; ...
2673.28 1926.26 129.914; ...
2653.27 1945.64 128.045; ...
2673.69 1945.21 130.394; ...
2652.93 1965.35 128.251; ...
2672.5 1965.17 130.158; ...
2652.57 1985.29 129.536; ...
2668.75 1986.71 128.938; ...
2652.47 2001.34 127.541; ...
2665.28 2004.17 123.485; ...
2646.94 2019.24 125.611; ...
2645.16 2012.18 136.415; ...
2641.14 2023.63 128.487; ...
2653.45 2019.93 119.36; ...
2653.45 2011.32 129.116; ...
2663.27 2020.1 116.982; ...
2659.78 2010.78 124.842; ...
2656.24 2020.25 131.873; ...
2651.63 2011.48 119.004; ...
2637.11 2037.64 124.957; ...
2661.54 2032.91 119.057; ...
2658.69 2033.71 130.924; ...
2658.93 2025.49 123.733; ...
2633.37 2056.31 126.831; ...
2657.52 2053 129.604; ...
2632.27 2075.75 126.792; ...
2655.62 2071.95 131.808; ...
2632.81 2095.05 126.113; ...
2654.65 2091.1 130.748; ...
2633.58 2114.28 125.333; ...
2654.56 2109.91 129.236; ...
2633.56 2133.95 123.623; ...
2655.03 2128.89 128.841; ...
2632.93 2153.29 122.874; ...
2655.29 2148.02 128.665; ...
2632.39 2171.94 123.281; ...
2654.86 2166.61 129.031; ...
2632.31 2190.19 123.608; ...
2654.46 2184.74 129.633; ...
2632.44 2208.4 123.734; ...
2654.33 2202.91 129.755; ...
2632.43 2226.77 123.754; ...
2654.3 2221.31 129.716; ...
2631.91 2245.51 123.924; ...
2654.12 2239.99 129.84; ...
2630.3 2265.47 125.186; ...
2653.45 2258.83 130.335; ...
2630.2 2285.15 121.535; ...
2651.78 2280.35 130.132; ...
2632.28 2302.97 123.667; ...
2652.96 2300.5 123.81; ...
2632.4 2322.99 123.25; ...
2651.15 2317.22 124.284; ...
2629.26 2336.18 124.133; ...
2650.28 2335.44 123.94; ...
2626.1 2350.95 117.095; ...
2623.95 2338.97 134.733; ...
2620.76 2355.33 128.725; ...
2649.93 2352.18 124.575; ...
2622.8 2368.72 117.081; ...
2618.53 2369.45 130.763; ...
2649.53 2368.7 125.727; ...
2621.15 2385.66 117.858; ...
2617.8 2387.07 130.775; ...
2649.07 2385.9 126.462; ...
2620.61 2403.29 118.943; ...
2617.96 2404.32 131.203; ...
2648.76 2403.47 126.633; ...
2620.97 2421.14 121.582; ...
2618.85 2421.45 133.946; ...
2648.5 2421.37 126.699; ...
2621.68 2435.01 126.855; ...
2620.88 2440.62 138.585; ...
2648.26 2440.31 126.695; ...
2626.12 2450.06 128.998; ...
2631.48 2466.61 121.243; ...
2648.47 2460.25 125.688; ...
2633.61 2488.12 122.094; ...
2649.04 2480.41 123.927; ...
2633.83 2506.98 122.54; ...
2649.34 2499.93 122.757; ...
2632.83 2524.79 122.824; ...
2649.33 2518.52 122.307; ...
2629.66 2537.41 123.544; ...
2649.33 2536.17 122.452; ...
2626.77 2552.1 116.194; ...
2624.64 2539.49 134.205; ...
2621.9 2555.81 127.648; ...
2649.3 2553.02 123.405; ...
2624.37 2570.25 116.7; ...
2619.78 2569.13 130.188; ...
2648.57 2570.1 125.161; ...
2623.73 2585.47 119.84; ...
2619.28 2585.7 132.084; ...
2645.89 2586.31 128.175; ...
2625.01 2599.33 123.398; ...
2619.63 2602.98 133.337; ...
2635.09 2607.55 119.36; ...
2646.08 2610.62 118.16; ...
2641.07 2597.36 134.109; ...
2638.18 2606.68 133.8; ...
2628.87 2598.97 114.74; ...
2626.58 2615.16 125.148; ...
2619.96 2621.3 133.663; ...
2635.09 2625.91 119.36; ...
2645.7 2635.31 114.722; ...
2637.05 2617.12 134.064; ...
2626.94 2633.24 125.451; ...
2620.15 2640.15 133.511; ...
2635.09 2644.27 119.36; ...
2645.77 2654.73 114.319; ...
2636.49 2634.32 134.312; ...
2627.02 2651.74 125.464; ...
2620.4 2658.95 133.487; ...
2635.09 2662.63 119.36; ...
2645.7 2672.82 114.311; ...
2636.2 2652.45 134.132; ...
2627.06 2670.22 125.504; ...
2620.6 2677.57 133.604; ...
2635.09 2681 119.36; ...
2645.35 2690.54 113.816; ...
2635.97 2670.56 134.036; ...
2627.08 2688.6 125.574; ...
2620.68 2695.96 133.677; ...
2635.09 2699.36 119.36; ...
2644.64 2708.57 112.793; ...
2635.77 2688.73 134.188; ...
2627.06 2706.9 125.577; ...
2620.59 2714.19 133.574; ...
2635.09 2717.72 119.36; ...
2643.55 2727.07 112.429; ...
2635.71 2707.07 134.566; ...
2626.97 2725.31 125.349; ...
2620.26 2732.6 133.057; ...
2635.09 2736.09 119.36; ...
2642.72 2745.58 113.17; ...
2635.93 2725.72 135.248; ...
2626.75 2744.38 124.505; ...
2619.62 2751.77 131.918; ...
2635.09 2754.45 119.36; ...
2642.71 2763.11 114.855; ...
2636.96 2745.32 136.114; ...
2626.47 2766.24 121.555; ...
2618.7 2771.51 130.578; ...
2635.09 2772.81 119.36; ...
2643.41 2773.23 117.668; ...
2640.28 2769.35 136.978; ...
2624.44 2788.55 117.897; ...
2618.24 2790.02 131.575; ...
2644.83 2779.95 123.594; ...
2629.68 2780.1 112.708; ...
2650.55 2793.76 119.189; ...
2622.92 2803.99 123.17; ...
2619.68 2808.19 136.354; ...
2651.2 2810.67 124.295; ...
2626.79 2818.87 126.468; ...
2632.11 2835.78 119.633; ...
2650.66 2829.88 125.449; ...
2633.84 2857.22 121.148; ...
2649.97 2849.95 124.001; ...
2633.97 2876.04 121.799; ...
2649.8 2869.4 122.795; ...
2632.94 2893.92 122.061; ...
2649.98 2887.87 122.388; ...
2629.67 2907.05 122.502; ...
2650.52 2905.45 122.818; ...
2626.71 2922.31 114.947; ...
2624.45 2909.35 133.018; ...
2621.47 2926.19 126.328; ...
2650.99 2922.2 124.265; ...
2624.01 2940.18 115.638; ...
2619.18 2938.96 129.256; ...
2650.29 2938.91 126.472; ...
2623.2 2954.48 119.276; ...
2618.73 2954.24 131.855; ...
2647.4 2954.64 129.817; ...
2624.54 2967.11 123.39; ...
2619.36 2970.05 133.754; ...
2635.09 2974.81 119.36; ...
2644.78 2977.22 117.906; ...
2642.26 2964.94 135.798; ...
2639.02 2973.49 135.289; ...
2628.62 2967.22 114.551; ...
2626.33 2981.95 125.559; ...
2619.95 2987.26 134.51; ...
2635.09 2993.17 119.36; ...
2642.97 3001.42 113.493; ...
2637.69 2983.37 135.379; ...
2626.81 2999.62 125.989; ...
2620.06 3005.74 134.439; ...
2635.09 3011.53 119.36; ...
2642.47 3020.83 112.662; ...
2637.16 3000.19 135.803; ...
2626.9 3018.12 125.865; ...
2619.97 3024.8 133.982; ...
2635.09 3029.89 119.36; ...
2642.35 3039.31 112.61; ...
2636.94 3018.63 135.862; ...
2626.91 3036.85 125.611; ...
2620.03 3043.9 133.522; ...
2635.09 3048.26 119.36; ...
2642.33 3057.61 112.706; ...
2636.78 3037.52 135.463; ...
2626.96 3055.58 125.445; ...
2620.23 3062.89 133.385; ...
2635.09 3066.62 119.36; ...
2642.33 3075.94 112.778; ...
2636.59 3056.25 134.783; ...
2626.96 3074.26 125.421; ...
2620.19 3081.89 133.476; ...
2635.09 3084.98 119.36; ...
2642.31 3094.34 112.795; ...
2636.22 3074.74 134.286; ...
2626.8 3092.93 125.446; ...
2619.62 3101 133.571; ...
2635.09 3103.35 119.36; ...
2642.3 3112.77 112.794; ...
2635.67 3093.38 134.076; ...
2626.56 3111.56 125.29; ...
2619.16 3119.98 132.872; ...
2635.09 3121.71 119.36; ...
2642.4 3131.12 112.884; ...
2635.03 3112.71 133.864; ...
2626.42 3130.1 124.663; ...
2619.35 3138.65 131.567; ...
2635.09 3140.07 119.36; ...
2642.87 3148.94 113.344; ...
2635.03 3132.56 132.522; ...
2626.18 3148.66 122.63; ...
2619.25 3158.04 128.701; ...
2635.09 3158.44 119.36; ...
2644.71 3164.55 115.08; ...
2636.79 3154.21 130.354; ...
2617.59 3180.37 123.072; ...
2646.55 3178.62 118.287; ...
2640.93 3176.75 130.663; ...
2641.36 3166.75 123.31; ...
2613.18 3202.12 124.15; ...
2647.2 3194.99 120.916; ...
2641.8 3197.67 132.7; ...
2612.14 3220.35 118.797; ...
2647.29 3213.56 121.914; ...
2641.42 3216.64 133.54; ...
2611.31 3235.8 122.594; ...
2646.34 3232.48 121.931; ...
2638.9 3237.09 133.597; ...
2615.15 3257.46 124.244; ...
2644.7 3250.63 120.701; ...
2639.22 3255.64 127.343; ...
2617.52 3279.39 123.452; ...
2642.17 3264.45 119.43; ...
2635.98 3270.41 124.678; ...
2618.38 3298.09 123.756; ...
2633.4 3288.97 120.194; ...
2618.67 3315.44 124.836; ...
2630.62 3307.45 121.093; ...
2618.59 3331.94 126.341; ...
2629.64 3325.43 123.632; ...
2618.02 3348.41 126.609; ...
2629.64 3345.61 130.35; ...
2616.84 3364.92 127.273; ...
2633.47 3361.69 126.593; ...
2616.04 3381.77 128.05; ...
2634.78 3376.86 129.214; ...
2615.91 3399.11 127.787; ...
2635.9 3395.03 129.629; ...
2615.79 3416.39 128.865; ...
2635.93 3413.99 128.985; ...
2615.83 3433.72 130.461; ...
2635.13 3433.05 128.836; ...
2616.04 3451.27 131.249; ...
2634.33 3451.41 129.471; ...
2616.24 3469.26 131.013; ...
2633.89 3468.87 130.269; ...
2616.37 3487.63 130.047; ...
2634.03 3486.51 130.168; ...
2616.42 3506.2 128.916; ...
2634.31 3505.17 129.8; ...
2616.38 3524.88 128.025; ...
2634.47 3524.39 129.708; ...
2616.27 3543.7 127.477; ...
2634.57 3543.58 129.784; ...
2616.15 3562.55 127.224; ...
2634.74 3562.32 130.15; ...
2616.11 3581.2 127.131; ...
2635.25 3580.84 129.921; ...
2616.19 3599.72 126.825; ...
2635.96 3599.19 129.404; ...
2616.25 3618.5 126.163; ...
2636.67 3617.38 128.924; ...
2615.97 3637.7 125.515; ...
2637.31 3635.67 128.743; ...
2615.23 3657.09 125.073; ...
2637.74 3654.24 129.033; ...
2614.26 3676.54 124.997; ...
2637.87 3673.13 129.67; ...
2613.63 3695.89 124.582; ...
2637.6 3692.45 130.339; ...
2613.71 3714.54 124.191; ...
2637.28 3711.92 129.922; ...
2613.88 3732.84 124.157; ...
2636.42 3730.91 129.215; ...
2613.37 3751.12 125.501; ...
2633.72 3751.32 129.347; ...
2611.52 3766.54 126.845; ...
2632.53 3770.28 124.107; ...
2608.35 3782.62 119.752; ...
2606.96 3773.28 135.82; ...
2603.63 3786.82 130.169; ...
2628.38 3782.15 127.023; ...
2607.03 3795.74 121.426; ...
2600.9 3798.81 130.637; ...
2616.73 3801.14 119.36; ...
2624.58 3798.12 116.387; ...
2624.05 3793.09 131.842; ...
2621.93 3805.81 128.048; ...
2610.87 3794.38 113.759; ...
2598.05 3817.3 126.305; ...
2623.38 3820.46 128.124; ...
2619.84 3811.61 119.68; ...
2594.12 3835.83 128.427; ...
2623.56 3840.18 124.445; ...
2592.06 3853.7 132.12; ...
2623.78 3858.17 131.509; ...
2591.82 3868.84 136.868; ...
2621.11 3877.65 125.446; ...
2584.34 3895.92 115.71; ...
2588.95 3889.79 131.698; ...
2619.9 3892.71 127.154; ...
2584.28 3910.63 120.567; ...
2588.8 3910.77 133.24; ...
2618.9 3911.59 127.679; ...
2585.23 3929.11 122.388; ...
2590.53 3929.48 133.815; ...
2619.3 3932.27 129.298; ...
2587.89 3948.93 122.722; ...
2593.53 3945.83 134.394; ...
2619.06 3947 126.773; ...
2590.28 3967.48 117.705; ...
2598.36 3966.41 119.36; ...
2606.99 3968.61 118.497; ...
2597.16 3959.57 134.034; ...
2592.49 3958.09 125.707; ...
2617.49 3962.47 126.83; ...
2592.34 3984.07 115.294; ...
2598.36 3984.77 119.36; ...
2608.48 3983.2 122.907; ...
2599.32 3974.86 133.121; ...
2619.4 3981.76 130.11; ...
2592.38 4002.74 114.703; ...
2598.36 4003.13 119.36; ...
2609.54 4000.09 123.872; ...
2599.25 3993.12 132.866; ...
2620.55 3999.42 129.832; ...
2591.13 4022.81 115.944; ...
2598.36 4021.5 119.36; ...
2611.37 4012.23 122.172; ...
2597.09 4014.77 131.539; ...
2620.19 4018.72 125.283; ...
2587.51 4041.92 117.935; ...
2592.51 4037.71 131.59; ...
2592.51 4027.94 123.49; ...
2622.93 4038.36 124.707; ...
2586.1 4060.04 120.068; ...
2591.39 4059 133.665; ...
2623.01 4056.81 124.942; ...
2585.63 4079.16 120.934; ...
2591.36 4078.17 134.62; ...
2622.35 4074.52 125.463; ...
2585.79 4097.01 121.462; ...
2591.63 4096.8 135.131; ...
2621.92 4092.57 126.656; ...
2586.14 4112.52 121.413; ...
2591.07 4114.97 132.695; ...
2621.78 4111.49 129.188; ...
2586.88 4124.46 119.842; ...
2591 4133.54 125.805; ...
2621.65 4131 134.332; ...
2594 4152.01 126.848; ...
2624.78 4153.55 113.339; ...
2621.06 4151.45 124.454; ...
2595.81 4168.87 129.091; ...
2624.89 4170.24 116.963; ...
2620.66 4169.88 128.214; ...
2596.97 4185.61 129.745; ...
2624.68 4187.85 119.552; ...
2620.45 4188.09 130.932; ...
2597.14 4204.14 130.425; ...
2624.3 4205.46 120.694; ...
2620.34 4206.19 132.518; ...
2595.58 4226.1 132.584; ...
2623.86 4223.66 120.784; ...
2620.29 4223.97 133.655; ...
2595.04 4242.22 128.455; ...
2622.41 4242.98 121.89; ...
2620.2 4240.05 135.057; ...
2603.65 4260.91 117.324; ...
2596.12 4257.98 126.094; ...
2612.9 4260.72 119.01; ...
2620.47 4256.82 120.064; ...
2621.15 4257.86 134.478; ...
2618.75 4251.66 126.232; ...
2601.38 4277.43 116.987; ...
2594.46 4278.23 127.444; ...
2622.42 4266.02 121.964; ...
2606.21 4269.74 113.243; ...
2628.35 4280.5 116.564; ...
2598.75 4294.5 118.702; ...
2593.02 4295.77 127.553; ...
2629.44 4297.03 121.488; ...
2597.02 4306.89 118.792; ...
2592.35 4312.2 124.931; ...
2629.7 4315.16 125.521; ...
2592.67 4331.86 119.757; ...
2629.44 4329.51 129.508; ...
2590.55 4352.49 122.011; ...
2625.71 4353.59 115.03; ...
2628.45 4347.31 127.477; ...
2589.24 4371.72 125.428; ...
2626.38 4361.78 120.785; ...
2627.8 4363.3 131.291; ...
2587.86 4390.84 131.154; ...
2626.57 4377.26 119.884; ...
2627.67 4396.91 117.392; ...
2626.18 4377.08 136.477; ...
2624.31 4392.33 129.067; ...
2605.04 4403.78 117.369; ...
2596.88 4406.35 124.249; ...
2616.73 4407.12 119.36; ...
2625.84 4414.66 116.683; ...
2619.96 4404.46 133.283; ...
2622.91 4403.38 123.341; ...
2606.56 4417.61 121.002; ...
2598.26 4424.74 128.1; ...
2616.73 4425.48 119.36; ...
2625.73 4433.97 117.266; ...
2617.27 4420.35 134.517; ...
2607.78 4437.74 121.013; ...
2599.31 4444.42 130.219; ...
2616.73 4443.85 119.36; ...
2625.63 4443.76 119.503; ...
2619.44 4442.41 134.803; ...
2607.5 4458.66 119.57; ...
2600.09 4463.56 131.916; ...
2625.81 4450.06 124.296; ...
2612.38 4448.92 114.517; ...
2631.32 4461.27 120.895; ...
2606.2 4475.22 124.767; ...
2602.09 4481.84 135.689; ...
2630.72 4476.91 124.691; ...
2610.04 4489.73 127.959; ...
2616.43 4504.59 123.251; ...
2630.21 4496.07 126.113; ...
2617.69 4525.51 124.213; ...
2630.18 4516.74 126.59; ...
2616.43 4541.89 123.187; ...
2631.08 4538.87 130.532; ...
2613.86 4556.81 123.66; ...
2635.69 4556.6 128.046; ...
2612.42 4576.77 129.572; ...
2636.51 4568.68 133.006; ...
2616.1 4593.29 127.379; ...
2645.05 4594.08 115.987; ...
2638.21 4586.11 131.434; ...
2625.19 4605.7 117.877; ...
2619.57 4607.51 127.213; ...
2635.09 4609.11 119.36; ...
2643.7 4615.66 116.714; ...
2635.95 4603.21 133.755; ...
2640.23 4601.74 124.179; ...
2626.72 4619.57 122.269; ...
2620.86 4627.91 130.682; ...
2635.09 4627.48 119.36; ...
2643.63 4635.74 116.718; ...
2634.93 4620.64 133.434; ...
2627.1 4639.8 122.529; ...
2620.43 4646.82 132.197; ...
2635.09 4645.84 119.36; ...
2643.85 4646.07 118.906; ...
2637.56 4644.41 134.608; ...
2625.29 4658.24 122.796; ...
2620.18 4666.04 135.546; ...
2644.29 4653.34 123.979; ...
2629.86 4652.96 115.317; ...
2650.31 4666.49 120.098; ...
2627.54 4674.34 126.378; ...
2632.4 4689.93 120.365; ...
2650.32 4683.92 123.62; ...
2633.58 4710.76 121.578; ...
2650.2 4703.28 124.166; ...
2633.6 4729.52 121.796; ...
2650.13 4722.65 123.712; ...
2633.25 4747.97 121.903; ...
2649.82 4741.47 123.205; ...
2632.71 4766.35 122.085; ...
2649.36 4760.05 122.881; ...
2631.72 4784.1 122.678; ...
2648.82 4778.39 122.899; ...
2629.08 4796.45 124.682; ...
2647.91 4795.86 123.784; ...
2626.7 4809.94 119.887; ...
2624.76 4798.46 135.976; ...
2622.73 4813.24 131.588; ...
2645.47 4810.32 127.006; ...
2626.44 4823.2 123.593; ...
2621.09 4825.75 134.122; ...
2635.09 4829.47 119.36; ...
2644.42 4832.25 116.449; ...
2641.04 4818.85 134.181; ...
2638.2 4827.91 134.193; ...
2629.44 4823.11 113.921; ...
2626.94 4837.11 124.644; ...
2620.31 4842.8 134.004; ...
2635.09 4845.04 116.571; ...
2641.93 4853.89 111.199; ...
2636.9 4838.44 133.32; ...
2626.7 4854.11 122.69; ...
2619.7 4862.06 131.754; ...
2635.09 4860.52 113.687; ...
2639.88 4867.2 109.61; ...
2635.93 4858.42 130.273; ...
2618.8 4884.33 127.62; ...
2635.38 4880.92 130.016; ...
2635.24 4872.41 120.176; ...
2616.52 4903.87 128.134; ...
2635.02 4900.84 130.749; ...
2615.6 4922.1 127.47; ...
2634.77 4920.03 129.315; ...
2614.95 4940.79 126.118; ...
2634.66 4939.83 127.8; ...
2614.13 4959.72 125.109; ...
2634.65 4959.58 127.136; ...
2613.56 4978.15 124.998; ...
2634.63 4978.55 126.868; ...
2613.76 4996.1 125.344; ...
2634.43 4996.84 126.848; ...
2614.5 5013.75 125.954; ...
2634.17 5014.62 127.319; ...
2615.41 5031.31 126.532; ...
2634.02 5032.19 127.866; ...
2616.17 5048.97 126.941; ...
2633.95 5050.03 128.073; ...
2616.64 5066.85 127.081; ...
2633.82 5068.17 128.014; ...
2616.86 5084.96 126.981; ...
2633.87 5086.39 127.78; ...
2617 5103.38 126.941; ...
2634.69 5104.75 127.653; ...
2617.4 5122.36 127.426; ...
2636.91 5123.48 128.312; ...
2618.49 5142.38 129.13; ...
2640.54 5141.06 130.699; ...
2621 5163.9 134.11; ...
2642.83 5156.52 118.404; ...
2644.14 5154.22 131.882; ...
2646.38 5167.55 124.497; ...
2621.88 5181.45 119.841; ...
2623.4 5177.11 129.09; ...
2624.79 5184.26 127.921; ...
2647.95 5180.21 126.312; ...
2625.12 5193.49 125.058; ...
2626.93 5189.88 131.067; ...
2646.44 5191.09 128.922; ...
2623.19 5200.87 131.413; ...
2618.08 5217 120.882; ...
2632.4 5202.13 129.645; ...
2641.67 5201.71 131.971; ...
2636.08 5219.19 123.184; ...
2638.23 5208.81 120.52; ...
2616.4 5233.05 126.509; ...
2634.38 5236.34 125.006; ...
2615.47 5251.56 128.158; ...
2632.7 5253.12 126.322; ...
2615.19 5270.41 128.056; ...
2631.79 5270.78 126.354; ...
2615.24 5289.09 127.403; ...
2631.68 5289.13 125.876; ...
2615.4 5307.51 126.825; ...
2632.14 5307.71 125.598; ...
2615.54 5325.77 126.484; ...
2633.03 5326.28 125.693; ...
2615.56 5344.04 126.316; ...
2634.15 5344.84 126.14; ...
2615.39 5362.34 126.157; ...
2635.19 5363.24 126.965; ...
2615.07 5380.65 125.812; ...
2635.96 5381.35 127.87; ...
2614.71 5398.97 125.272; ...
2636.41 5399.32 128.693; ...
2614.44 5417.36 124.809; ...
2636.66 5417.26 129.5; ...
2614.35 5435.95 124.61; ...
2636.85 5435.23 129.875; ...
2614.43 5454.83 124.425; ...
2636.92 5453.27 129.786; ...
2614.57 5473.88 124.21; ...
2636.66 5471.36 129.842; ...
2614.52 5492.69 124.402; ...
2636.26 5489.61 129.838; ...
2614.33 5510.91 124.82; ...
2636.03 5507.88 129.574; ...
2614.19 5528.35 125.182; ...
2636.2 5526.16 129.695; ...
2614.16 5545.31 125.876; ...
2637.23 5544.91 130.696; ...
2614.47 5562.9 127.096; ...
2639.53 5562.97 133.585; ...
2615.63 5582.36 129.276; ...
2641.76 5580.65 119.84; ...
2642.19 5575.89 136.208; ...
2644.73 5588.23 130.86; ...
2617.99 5604.52 133.885; ...
2645.14 5594.68 118.048; ...
2648.02 5603.46 126.857; ...
2619.6 5620.77 118.477; ...
2619.36 5618.26 127.941; ...
2620.79 5627.27 125.831; ...
2651.21 5619.83 129.388; ...
2622.67 5637.65 119.056; ...
2622.77 5638.69 129.937; ...
2652.75 5635.97 130.371; ...
2625.56 5652.21 122.522; ...
2625.48 5657.16 134.913; ...
2652.91 5652.81 131.575; ...
2627.89 5664.67 122.305; ...
2629.29 5676.58 124.082; ...
2653.29 5671.81 132.183; ...
2631 5693.72 125.742; ...
2655.61 5694.31 132.404; ...
2632.25 5711.26 127.951; ...
2657.53 5714.07 124.101; ...
2633.02 5728.97 129.075; ...
2660.8 5725.79 127.505; ...
2633.5 5747.07 129.086; ...
2659.76 5745.59 118.77; ...
2663.74 5733.76 132.724; ...
2664.33 5747.7 132.432; ...
2633.83 5765.44 128.438; ...
2661.27 5765.19 119.307; ...
2665.06 5765.99 132.451; ...
2634.1 5783.78 127.667; ...
2662.4 5784.06 119.48; ...
2665.53 5784.92 132.18; ...
2634.38 5801.9 127.163; ...
2663.26 5802.96 119.675; ...
2665.7 5803.61 131.857; ...
2634.76 5819.73 127.079; ...
2663.9 5821.27 120.115; ...
2665.63 5821.7 131.639; ...
2635.16 5837.19 127.385; ...
2664.34 5838.5 120.635; ...
2665.39 5839.38 131.422; ...
2635.34 5854.58 127.913; ...
2664.59 5855.9 120.381; ...
2665.13 5857.13 131.244; ...
2635.07 5872.7 128.844; ...
2664.79 5874.5 120.174; ...
2665.17 5875.2 131.443; ...
2634.6 5892.02 130.892; ...
2665.04 5893.4 120.834; ...
2666.13 5893.96 132.107; ...
2635.62 5911.02 134.717; ...
2665.49 5912.43 121.369; ...
2669 5915.34 132.942; ...
2628.32 5932.94 116.168; ...
2632.85 5929.45 126.111; ...
2665.71 5931.23 120.824; ...
2669.52 5934.34 128.113; ...
2628.11 5946.89 119.479; ...
2634.11 5946.58 129.104; ...
2665.81 5948.79 120.207; ...
2671.45 5948.57 128.941; ...
2628.48 5964.67 120.944; ...
2635.19 5965.26 129.912; ...
2666.13 5966.21 120.471; ...
2672.69 5965.97 129.331; ...
2629.05 5984.05 121.231; ...
2635.97 5984.59 130.005; ...
2666.22 5984.62 120.711; ...
2673.13 5984.49 129.606; ...
2629.56 6003.88 120.885; ...
2636.4 6004.22 129.649; ...
2666.02 6003.56 120.722; ...
2673.03 6003.53 129.521; ...
2629.86 6023.62 120.285; ...
2636.53 6023.72 129.141; ...
2665.67 6022.52 120.444; ...
2672.7 6022.57 129.052; ...
2629.89 6042.95 119.764; ...
2636.48 6042.82 128.753; ...
2665.39 6041.28 119.952; ...
2672.48 6041.47 128.36; ...
2629.64 6061.6 119.49; ...
2636.36 6061.39 128.559; ...
2665.39 6059.92 119.421; ...
2672.64 6060.42 127.763; ...
2629.24 6079.43 119.317; ...
2636.23 6079.55 128.383; ...
2665.76 6078.68 119.122; ...
2673.17 6079.58 127.749; ...
2628.89 6096.86 118.767; ...
2636.15 6097.71 128.006; ...
2666.28 6097.7 119.388; ...
2673.73 6098.93 129.059; ...
2628.51 6115.05 117.618; ...
2636.12 6116.28 127.586; ...
2666.39 6117.03 120.359; ...
2673.54 6119.67 133.388; ...
2628.06 6134.02 117.002; ...
2636.22 6135.16 127.633; ...
2665.08 6136.13 120.237; ...
2668.04 6140.17 128.403; ...
2627.73 6152.91 117.368; ...
2636.37 6154.09 128.841; ...
2663.62 6153.64 119.581; ...
2667.11 6154.04 130.347; ...
2627.38 6171.71 118.244; ...
2636.05 6174.24 133.167; ...
2663.57 6170.33 119.917; ...
2666.87 6170.47 131.886; ...
2626.14 6190.08 118.251; ...
2630.37 6193.86 128.015; ...
2664.29 6187.87 120.443; ...
2667.29 6188.15 132.961; ...
2625.41 6206.25 118.602; ...
2630.35 6207.85 130.519; ...
2664.99 6206.18 121.406; ...
2667.58 6206.52 133.882; ...
2626.79 6219.14 120.584; ...
2633.07 6229.98 130.67; ...
2664.55 6223.23 123.071; ...
2667.38 6224.65 133.476; ...
2638.96 6252.96 116.262; ...
2640.34 6244.39 122.828; ...
2653.45 6243.42 119.36; ...
2661.93 6240.33 123.774; ...
2645.68 6247.85 125.061; ...
2660.8 6236.06 117.656; ...
2667.75 6241.06 132.104; ...
2641.75 6265.06 115.865; ...
2653.45 6261.78 119.36; ...
2664.09 6252.57 123.909; ...
2646.6 6258.06 125.913; ...
2669.96 6258.57 128.357; ...
2639.28 6281.73 116.248; ...
2642.72 6277.92 126.637; ...
2645 6268.87 121.031; ...
2673.9 6277.31 128.43; ...
2639.7 6298.34 117.442; ...
2641.61 6297.75 128.314; ...
2675.31 6296.05 129.282; ...
2640.85 6316.57 118.279; ...
2641.31 6316.26 128.975; ...
2674.61 6314.91 129.96; ...
2641.76 6334.91 118.793; ...
2642.1 6335.96 130.122; ...
2671.73 6336.53 130.24; ...
2643.17 6353.02 119.058; ...
2646.97 6358.08 129.09; ...
2672.64 6357.43 123.543; ...
2644.64 6367.97 119.046; ...
2647.82 6380.44 124.754; ...
2670.46 6373.52 124.6; ...
2648.73 6400.37 124.374; ...
2669.75 6392.38 126.293; ...
2647.88 6415.82 122.297; ...
2669.01 6410 131.61; ...
2646.31 6429.59 120.444; ...
2685.66 6427.27 112.224; ...
2678.19 6426.65 124.834; ...
2646.44 6446.78 120.89; ...
2685.54 6444.87 116.802; ...
2678.07 6445.61 129.797; ...
2648.22 6467.57 123.78; ...
2684.83 6464.29 119.993; ...
2675.96 6467.86 133.283; ...
2651.45 6488.8 125.02; ...
2683.86 6483.98 120.988; ...
2677.4 6489.6 129.381; ...
2649.85 6504.7 124.836; ...
2682.49 6503.09 120.536; ...
2673.94 6507.78 132.024; ...
2647.59 6520.32 117.444; ...
2644.28 6507.67 134.619; ...
2641.76 6524.2 128.765; ...
2681.14 6521.83 120.2; ...
2676.78 6527.1 128.6; ...
2643.88 6538.12 117.311; ...
2638.5 6537.11 130.997; ...
2679.64 6538.26 120.945; ...
2673.98 6541.5 131.814; ...
2641.15 6553.39 118.98; ...
2636.68 6553.06 132.222; ...
2677.49 6550.24 121.958; ...
2673.55 6556.35 127.663; ...
2639.41 6565.77 121.266; ...
2636.4 6570.45 131.417; ...
2669.98 6571.1 127.932; ...
2636.85 6592.21 127.704; ...
2668.82 6592.73 121.419; ...
2662.87 6582.69 136.769; ...
2661.84 6598.16 132.306; ...
2634.87 6613.06 130.66; ...
2665.81 6611.55 121.867; ...
2658.32 6613.15 134.267; ...
2631.65 6630.56 134.256; ...
2664.21 6630.12 121.768; ...
2655.13 6633.91 133.838; ...
2629.5 6647.49 120.176; ...
2627.71 6641.52 135.755; ...
2624.07 6653.27 131.993; ...
2664.1 6649.67 120.004; ...
2657.09 6653.33 127.779; ...
2625.71 6666.13 116.019; ...
2620.22 6668.79 129.014; ...
2664.1 6668.21 118.237; ...
2655.35 6668.24 127.859; ...
2622.99 6684.32 114.126; ...
2617.86 6685.37 128.329; ...
2662.78 6685.61 117.664; ...
2654.13 6685.73 127.121; ...
2621.39 6702.11 114.964; ...
2617.14 6702.93 128.975; ...
2660.53 6701.33 117.526; ...
2652.85 6702.17 126.219; ...
2621.91 6719.73 117.583; ...
2617.81 6720.1 131.45; ...
2658.1 6713.8 117.366; ...
2652.11 6718.53 124.399; ...
2622.84 6733.6 122.887; ...
2619.96 6737.69 136.569; ...
2651.01 6737.32 122.49; ...
2627.44 6747.64 126.823; ...
2633.86 6761.98 122.885; ...
2648.84 6757.4 126.273; ...
2635.75 6780.88 126.332; ...
2647.92 6777.97 132.089; ...
2636.16 6794.69 129.412; ...
2662.41 6797.27 115.866; ...
2654.64 6792.67 126.088; ...
2644.07 6808.54 118.751; ...
2638.58 6810.24 128.323; ...
2653.45 6812.67 119.36; ...
2662.27 6818.5 117.119; ...
2653.18 6807.24 130.497; ...
2657.63 6805.26 122.277; ...
2645.1 6822.68 122.484; ...
2639.06 6830.51 130.632; ...
2653.45 6831.04 119.36; ...
2662.61 6838.6 117.476; ...
2652.96 6824.37 133.053; ...
2645.46 6843.05 121.634; ...
2638.5 6849.65 130.43; ...
2653.45 6849.4 119.36; ...
2662.68 6848.54 119.551; ...
2656.68 6847.19 135.023; ...
2644.31 6863.65 119.576; ...
2637.55 6867.81 131.743; ...
2663.1 6854.92 124.477; ...
2648.95 6854.12 114.512; ...
2668.63 6866.17 121.075; ...
2642.41 6880 124.706; ...
2637.87 6886.18 136.103; ...
2668.15 6882.01 125.029; ...
2646.07 6894.76 127.989; ...
2652.9 6909.89 123.607; ...
2667.32 6901.04 126.003; ...
2654.8 6931.32 125.295; ...
2666.51 6921.04 124.771; ...
2655.24 6950.25 125.677; ...
2666.19 6940.62 123.691; ...
2655.15 6968.91 125.119; ...
2666.33 6959.85 123.061; ...
2654.73 6987.75 123.573; ...
2667.18 6979.58 122.512; ...
2653.97 7007.07 121.277; ...
2668.77 6999.74 122.279; ...
2652.95 7026.5 119.961; ...
2669.8 7019.32 122.592; ...
2652.17 7044.97 120.26; ...
2669.58 7037.89 122.842; ...
2651.85 7062.23 120.993; ...
2668.9 7056.35 123.338; ...
2651.38 7079.08 120.258; ...
2668.22 7077.19 127.473; ...
2650.96 7095.23 120.422; ...
2672.51 7092.68 125.461; ...
2650.91 7110.6 122.859; ...
2673.26 7106.57 129.189; ...
2651.43 7126.29 124.54; ...
2674.21 7122.86 131.512; ...
2652.24 7143.06 126.425; ...
2674.79 7138.71 133.155; ...
2652.62 7160.82 128.601; ...
2675.12 7155.18 134.806; ...
2652.73 7178.9 129.809; ...
2675.74 7172.86 135.809; ...
2652.75 7197.19 130.249; ...
2676.08 7191.28 136.204; ...
2652.78 7215.65 129.788; ...
2675.84 7210.56 135.679; ...
2652.74 7234.35 128.131; ...
2675.07 7230.91 133.707; ...
2652.62 7253.82 125.454; ...
2674.21 7251.68 130.407; ...
2652.31 7274.73 124.778; ...
2671.75 7274.05 127.71; ...
2652.18 7297.33 125.081; ...
2671.27 7293.72 121.574; ...
2651.06 7317.89 123.273; ...
2668.72 7310.42 122.571; ...
2647.82 7330.74 123.703; ...
2666.84 7329.33 123.27; ...
2645.29 7344.47 118.347; ...
2642.61 7332.67 133.925; ...
2640.25 7347.9 128.947; ...
2664.27 7345.3 126.38; ...
2644.32 7358.18 121.725; ...
2638.53 7360.66 131.756; ...
2653.45 7363.56 119.36; ...
2663.46 7367.28 116.629; ...
2659.8 7354.35 133.586; ...
2656.97 7363.07 134.035; ...
2648.27 7357.71 113.008; ...
2644.89 7372.87 123.887; ...
2638.14 7378.05 132.881; ...
2653.45 7382.76 118.401; ...
2662.38 7392.32 112.327; ...
2655.81 7373.42 134.087; ...
2645.07 7390.88 124.176; ...
2638.33 7396.56 133.323; ...
2653.45 7401.07 118.268; ...
2661.81 7411.8 111.805; ...
2655.29 7390.86 133.939; ...
2645.4 7408.96 124.839; ...
2638.95 7414.95 134.595; ...
2653.45 7417.85 119.617; ...
2661.19 7428.96 113.875; ...
2655.02 7409.17 133.976; ...
2646.17 7426.18 127.012; ...
2640.17 7434.13 138.221; ...
2653.45 7432.86 122.803; ...
2659.91 7441.03 118.356; ...
2654.7 7428.79 134.515; ...
2648.27 7442.14 130.269; ...
2653.45 7446.32 127.811; ...
2662.09 7451.14 120.511; ...
2652.09 7463.63 121.167; ...
2652.13 7450.49 114.796; ...
2667.21 7461.34 117.706; ...
2651.55 7480.38 123.328; ...
2667.03 7479.17 127.742; ...
2651.32 7496.04 125.622; ...
2671.08 7495.05 125.55; ...
2651.49 7513.32 128.629; ...
2671.39 7509.15 129.118; ...
2651.79 7532.08 130.241; ...
2671.07 7527.19 131.31; ...
2652.05 7551.13 130.787; ...
2669.76 7547.29 131.839; ...
2652.22 7570.08 131.757; ...
2666.51 7569.28 131.177; ...
2652.41 7584.9 129.747; ...
2664.03 7587.31 125.083; ...
2647.2 7602.4 126.55; ...
2645.57 7595.06 138.73; ...
2641.67 7606.8 129.536; ...
2653.45 7602.28 119.36; ...
2653.45 7594.11 130.405; ...
2663.39 7604.26 116.543; ...
2659.08 7593.98 125.982; ...
2656.12 7604.33 132.954; ...
2651.65 7594.45 120.181; ...
2637.62 7620.87 124.829; ...
2663.49 7622.73 116.396; ...
2659.43 7620.07 132.037; ...
2659.17 7610.79 123.446; ...
2634.6 7637.64 127.552; ...
2663.22 7639.92 118.364; ...
2659.77 7639.21 133.964; ...
2634.04 7651.43 131.481; ...
2661.99 7659.92 120.116; ...
2658.43 7655.24 135.417; ...
2643.36 7670.08 119.371; ...
2637.29 7669.09 130.508; ...
2653.45 7675.73 119.36; ...
2660.2 7680.69 118.634; ...
2656.23 7668.81 135.875; ...
2658.13 7668.26 125.436; ...
2645.49 7682.05 126.655; ...
2639.16 7690.87 137.079; ...
2653.45 7687.98 125.479; ...
2659.48 7694.9 122.451; ...
2654.8 7684.94 136.721; ...
2648.04 7697.3 132.097; ...
2653.45 7700.22 131.6; ...
2662.05 7705.42 124.451; ...
2650.45 7718.49 121.174; ...
2651.72 7705.14 116.728; ...
2668.04 7720.15 123.508; ...
2647.91 7738.55 124.318; ...
2672.58 7737.35 122.244; ...
2649.66 7758.49 117.843; ...
2672.89 7751.08 125.988; ...
2650.5 7773.95 120.795; ...
2672.65 7768.28 128.458; ...
2650.8 7790.68 123.084; ...
2672.55 7786.82 130.228; ...
2651.03 7806.88 125.277; ...
2673.22 7804.9 130.843; ...
2651.99 7823.74 127.463; ...
2673.96 7821.4 131.659; ...
2652.71 7837.62 131.314; ...
2674.16 7836.57 134.548; ...
2663.12 7853.57 120.627; ...
2656.48 7853.28 131.712; ...
2671.82 7862.77 115.956; ...
2677.97 7866.32 112.403; ...
2673.99 7851.91 135.887; ...
2673.29 7847.36 122.604; ...
2664.35 7866.63 126.49; ...
2658.24 7873.6 138.495; ...
2671.82 7874.87 122.215; ...
2677.67 7879.59 119.757; ...
2673.44 7869.48 136.23; ...
2666.56 7882.06 131.021; ...
2671.82 7887.56 127.888; ...
2680.13 7889.87 122.075; ...
2669.75 7903.65 122.413; ...
2670.41 7889.4 117.166; ...
2685.61 7899.84 118.905; ...
2666.65 7917.19 124.696; ...
2685.46 7916.27 123.771; ...
2664.24 7930.73 120.109; ...
2661.56 7920.2 134.747; ...
2659.52 7934.59 130.722; ...
2683.6 7931.51 128.518; ...
2663.41 7944.26 123.557; ...
2657.58 7947.64 133.326; ...
2671.82 7951.18 119.36; ...
2682.98 7953.94 119.136; ...
2678.66 7941.08 135.121; ...
2675.55 7950.16 134.858; ...
2666.95 7944.2 114.677; ...
2663.59 7958.99 125.429; ...
2656.6 7965.19 134.062; ...
2671.82 7969.54 119.36; ...
2681.29 7978.38 114.727; ...
2674.11 7960.7 134.561; ...
2663.14 7976.82 125.298; ...
2655.53 7984.24 133.094; ...
2671.82 7987.9 119.36; ...
2680.49 7997.26 113.907; ...
2673.45 7978.61 134.238; ...
2662.37 7995.33 123.073; ...
2654.4 8003.9 129.246; ...
2671.82 8006.27 119.36; ...
2680.58 8011.59 115.907; ...
2674.01 8000.2 132.56; ...
2653.97 8025.29 123.779; ...
2680.02 8020.6 119.752; ...
2676.22 8020.85 130.564; ...
2677.21 8011.96 124.234; ...
2653.06 8046.18 124.963; ...
2674.84 8040.53 127.513; ...
2653.03 8065.89 124.911; ...
2672.79 8058.51 128.845; ...
2652.97 8085.04 124.625; ...
2672.2 8077.09 129.323; ...
2652.79 8103.61 124.659; ...
2672.65 8096.37 130.609; ...
2652.71 8121.1 125.68; ...
2673.1 8113.15 134.169; ...
2652.84 8135.02 128.568; ...
2681.11 8137.23 114.536; ...
2675.62 8130.89 131.116; ...
2661.54 8148.89 118.589; ...
2655.81 8149.94 128.282; ...
2671.82 8153.17 119.36; ...
2679.68 8158.43 116.213; ...
2674.57 8146.85 134.016; ...
2677.23 8145.13 123.585; ...
2663.28 8161.03 125.045; ...
2657.42 8168.23 134.526; ...
2671.82 8167.74 123.156; ...
2679.34 8177.96 118.344; ...
2673.24 8161.39 135.918; ...
2664.53 8176.86 130.021; ...
2658.67 8187.08 139.821; ...
2671.82 8182.4 126.858; ...
2678.22 8190.79 122.472; ...
2673.03 8179.51 137.932; ...
2666.67 8193.29 133.142; ...
2671.82 8197.31 130.309; ...
2670.36 8200.49 117.854; ...
2645.96 1710.64 139.819; ...
2648.84 1710.22 152.155; ...
2679.83 1709.15 139.413; ...
2680.68 1706.25 148.041; ...
2647.03 1724.85 141.063; ...
2650.04 1726.09 152.079; ...
2679.4 1720.34 143.845; ...
2680.37 1717.91 150.668; ...
2648.2 1735.94 140.431; ...
2651.05 1744.08 146.862; ...
2679.19 1732.16 150.401; ...
2676.23 1749.07 140.579; ...
2653.28 1762.72 147.294; ...
2673.57 1765.75 143.908; ...
2654.68 1780.15 148.446; ...
2670.96 1783.1 146.285; ...
2655.18 1797.43 148.981; ...
2669.57 1800.28 148.56; ...
2655.05 1815.19 148.979; ...
2669.65 1817.49 149.457; ...
2654.67 1833.44 148.687; ...
2670.57 1835.19 149.15; ...
2654.35 1851.9 148.324; ...
2671.74 1853.19 148.479; ...
2654.16 1870.36 147.989; ...
2672.9 1871.2 148.226; ...
2654.04 1888.85 147.672; ...
2673.93 1889.24 148.641; ...
2653.96 1907.63 147.394; ...
2674.55 1907.72 149.321; ...
2653.87 1927.12 147.259; ...
2674.27 1927.23 149.438; ...
2653.71 1947.3 146.904; ...
2672.81 1947.33 148.046; ...
2653.49 1967.13 147.146; ...
2668.82 1967.73 146.683; ...
2653.35 1982.67 145.708; ...
2664.81 1984.57 141.676; ...
2647.24 2001.59 144.973; ...
2645.19 1993.24 155.003; ...
2641.42 2005.78 147.686; ...
2653.45 2002.41 138.562; ...
2653.45 1992.95 147.464; ...
2661.3 1998.71 133.451; ...
2659.37 1991.61 143.222; ...
2655.09 2003.33 149.805; ...
2653.11 1993.08 138.022; ...
2636.93 2019.96 142.556; ...
2656.86 2018.27 147.992; ...
2655.1 2011.43 139.634; ...
2631.96 2038.97 142.887; ...
2657.44 2037.25 148.957; ...
2629.12 2060.65 145.011; ...
2655.66 2057.3 149.155; ...
2629.33 2082.6 139.826; ...
2652.39 2079.74 148.417; ...
2632.03 2101.04 141.29; ...
2652.17 2098.92 141.13; ...
2633.3 2122.01 139.921; ...
2650.84 2115.37 141.264; ...
2633.37 2141.18 139.34; ...
2650.45 2134.69 140.716; ...
2633.16 2159.86 139.226; ...
2650.27 2153.57 140.699; ...
2633.05 2178.26 139.34; ...
2650.07 2172.04 140.875; ...
2633.08 2196.55 139.428; ...
2649.97 2190.33 140.943; ...
2633.12 2214.84 139.474; ...
2649.95 2208.63 140.851; ...
2632.92 2233.12 139.579; ...
2649.83 2226.96 140.788; ...
2632.05 2250.87 140.047; ...
2649.34 2245.18 140.972; ...
2629.26 2263.51 141.582; ...
2648.15 2262.84 141.685; ...
2626.8 2277.25 136.606; ...
2624.63 2265.57 152.646; ...
2622.36 2280.54 148.03; ...
2645.25 2278 144.339; ...
2626.14 2290.25 140.724; ...
2620.45 2292.64 151.258; ...
2635.09 2295.37 137.723; ...
2644.63 2299.29 135.386; ...
2640.33 2286.9 150.824; ...
2637.53 2295.58 151.127; ...
2629.58 2290.08 131.549; ...
2626.41 2304.07 143.121; ...
2619.4 2309.08 152.217; ...
2635.09 2313.74 137.723; ...
2643.38 2322.64 132.145; ...
2636.53 2306.22 151.342; ...
2625.79 2321.19 142.209; ...
2618.54 2327.49 150.242; ...
2635.09 2332.1 137.723; ...
2643.6 2339 132.679; ...
2636.58 2326.66 150.223; ...
2617.87 2349.7 145.32; ...
2643.68 2352.85 135.497; ...
2637.57 2349.39 149.918; ...
2639.26 2340 141.254; ...
2618.15 2371.77 145.595; ...
2642.48 2369.02 137.795; ...
2633.88 2371.72 149.718; ...
2618.28 2390.5 139.936; ...
2641.53 2387.07 137.532; ...
2634.31 2390.53 144.222; ...
2619.49 2406.04 141.136; ...
2640.9 2404.58 136.811; ...
2632.25 2406.38 143.944; ...
2620.38 2425.36 143.609; ...
2640.11 2422.99 137.015; ...
2631.43 2426.33 144.917; ...
2621.26 2443.36 150.731; ...
2639.28 2444.19 138.023; ...
2630.11 2444.84 150.691; ...
2625.16 2455.21 138.917; ...
2621.45 2456.84 147.348; ...
2635.09 2460.64 137.723; ...
2640.78 2466.08 134.19; ...
2633.11 2457.08 149.602; ...
2635.66 2454.07 142.449; ...
2626.77 2468.59 142.884; ...
2621.15 2473.58 152.236; ...
2635.09 2479 137.723; ...
2642.06 2487.79 131.394; ...
2634.23 2469.06 151.817; ...
2626.92 2485.72 144.644; ...
2620.39 2491.04 153.986; ...
2635.09 2497.37 137.723; ...
2642.31 2506.91 130.609; ...
2635.83 2485.95 153.059; ...
2626.73 2503.56 144.825; ...
2619.84 2508.73 153.612; ...
2635.09 2515.73 137.723; ...
2642.46 2524.85 130.563; ...
2636.92 2504.69 153.132; ...
2626.27 2521.57 142.796; ...
2619.13 2527.3 150.308; ...
2635.09 2534.09 137.723; ...
2643.46 2540 131.753; ...
2638.25 2526.45 151.245; ...
2617.97 2549.14 144.186; ...
2644.39 2553.1 135.029; ...
2641.18 2548.15 150.795; ...
2640.47 2540.35 141.248; ...
2616.05 2569.22 145.238; ...
2643.92 2567.63 138.581; ...
2641.35 2567.21 152.884; ...
2615.37 2588.24 145.641; ...
2642.56 2580.8 140.83; ...
2640.43 2585 151.602; ...
2614.99 2607.7 145.671; ...
2638.7 2604.23 147.868; ...
2614.96 2627.5 144.911; ...
2637.02 2623.25 149.411; ...
2615.62 2646.8 144.463; ...
2636.2 2642.04 148.605; ...
2616.45 2665.84 144.714; ...
2635.67 2659.98 147.598; ...
2616.87 2684.75 144.722; ...
2635.07 2677.83 147.6; ...
2616.92 2703.11 144.713; ...
2634.73 2696.11 147.928; ...
2616.64 2721.19 144.483; ...
2634.71 2714.59 148.857; ...
2615.81 2739.14 143.934; ...
2635.29 2733.63 150.622; ...
2614.56 2757.35 143.814; ...
2637.35 2752.84 152.145; ...
2614.13 2775.69 143.604; ...
2639.45 2768.42 154.909; ...
2614.93 2792.7 145.001; ...
2646.72 2792.66 133.456; ...
2642.08 2787.86 151.492; ...
2615.92 2806.34 149.245; ...
2646.17 2812.32 139.619; ...
2641.2 2807.13 155.63; ...
2625.01 2822.84 137.626; ...
2619.3 2822.79 148.083; ...
2635.09 2827.9 137.723; ...
2643.73 2835.15 135.134; ...
2638.38 2821.3 155.817; ...
2641.53 2820.86 145.452; ...
2626.67 2836.12 142.497; ...
2620.38 2842.21 151.641; ...
2635.09 2846.26 137.723; ...
2643.39 2857.16 131.887; ...
2636.51 2836.71 154.269; ...
2627.14 2853.84 144.153; ...
2620.25 2860.32 152.59; ...
2635.09 2864.63 137.723; ...
2643.41 2876.24 131.064; ...
2636.39 2854.51 153.726; ...
2626.98 2872.05 144.122; ...
2619.61 2878.47 151.825; ...
2635.09 2882.99 137.723; ...
2643.87 2894.16 131.199; ...
2636.84 2873.48 153.324; ...
2626.32 2890.49 141.919; ...
2618.7 2897.59 148.563; ...
2635.09 2901.35 137.723; ...
2645.71 2909.67 133.037; ...
2638.61 2895.58 151.781; ...
2617.53 2919.7 142.804; ...
2647.26 2923.05 137.038; ...
2642.75 2918.02 152.17; ...
2642.42 2909.76 142.706; ...
2615.82 2939.11 144.447; ...
2646.65 2937.16 140.966; ...
2642.8 2936.36 154.457; ...
2615.6 2956.63 145.512; ...
2644.8 2949.5 143.269; ...
2641.44 2952.83 153.133; ...
2615.75 2974.31 146.012; ...
2639.48 2970.53 149.355; ...
2615.69 2992.79 145.981; ...
2638.06 2987.97 151.121; ...
2615.26 3012.06 145.744; ...
2637.56 3006.37 151.618; ...
2614.99 3031.62 144.876; ...
2637.08 3025.9 151.476; ...
2615.5 3050.76 144.376; ...
2636.73 3045.46 149.955; ...
2616.11 3069.95 144.613; ...
2636.22 3063.97 148.326; ...
2615.79 3089.36 144.783; ...
2635.25 3082.31 147.796; ...
2613.9 3109.43 145.703; ...
2634.07 3101.47 147.69; ...
2613.97 3128.65 142.082; ...
2632.35 3123.34 148.063; ...
2615.73 3146.59 143.061; ...
2633.44 3143.05 141.932; ...
2616.26 3167.71 140.731; ...
2633.59 3161.36 142.152; ...
2614.69 3186.77 139.731; ...
2634.5 3182.08 142.159; ...
2610.96 3199.75 140.427; ...
2634.92 3200.66 143.135; ...
2607.89 3214.83 133.36; ...
2605.57 3201.53 151.006; ...
2602.69 3217.25 145.086; ...
2634.27 3217.17 144.773; ...
2605.69 3230.19 136.124; ...
2600.72 3230.02 148.081; ...
2630.82 3231.4 147.51; ...
2606.42 3243.02 140.323; ...
2600.89 3247.19 150.065; ...
2616.73 3250.25 137.723; ...
2629.28 3254.37 136.535; ...
2624.15 3240.76 152.729; ...
2619.94 3249.96 151.809; ...
2610.41 3243.07 131.601; ...
2608.22 3259.17 142.333; ...
2602.44 3266.64 150.981; ...
2616.73 3269.48 136.855; ...
2626.72 3278.56 130.57; ...
2617.52 3261.39 151.046; ...
2609.23 3278.28 142.354; ...
2604.21 3286.7 150.3; ...
2616.73 3288.07 136.63; ...
2625.16 3297.83 129.164; ...
2615.79 3280.03 149.297; ...
2609.83 3297.24 142.496; ...
2604.93 3305.71 150.463; ...
2616.73 3305.55 137.517; ...
2624.14 3315.47 130.586; ...
2615.04 3298.69 148.911; ...
2609.92 3315.03 143.852; ...
2604.37 3323.72 152.328; ...
2616.73 3321.74 139.689; ...
2623.63 3331.83 134.305; ...
2615.79 3316.44 150.488; ...
2609.81 3331.27 146.486; ...
2603.44 3341.56 155.946; ...
2616.73 3336.81 142.975; ...
2622.7 3343.54 140.002; ...
2617.98 3334.72 152.498; ...
2610.47 3343.99 148.729; ...
2616.73 3351.25 146.904; ...
2625.17 3351.01 145.98; ...
2612.5 3369.28 144.206; ...
2615.82 3354.36 137.146; ...
2631.15 3362.99 143.609; ...
2613.46 3387.75 141.384; ...
2633.97 3381.14 146.449; ...
2614.12 3401.92 145.252; ...
2635.07 3397.97 146.891; ...
2615.7 3417.76 147.956; ...
2635.21 3415.18 147.398; ...
2617.02 3433.79 150.205; ...
2635.08 3433.23 147.25; ...
2617.86 3450.76 150.961; ...
2634.98 3451.3 147.013; ...
2618.1 3468.6 150.476; ...
2635.07 3469.36 147.294; ...
2617.94 3487.11 149.305; ...
2635.11 3487.86 147.795; ...
2617.61 3505.93 148.128; ...
2634.89 3506.55 148.144; ...
2617.2 3524.85 147.307; ...
2634.63 3524.96 148.57; ...
2616.8 3543.65 146.684; ...
2634.59 3543.23 148.973; ...
2616.48 3562.14 146.076; ...
2634.94 3561.65 148.917; ...
2616.21 3580.5 145.512; ...
2635.61 3580.32 148.333; ...
2615.9 3599.25 144.799; ...
2636.37 3599.23 147.524; ...
2615.36 3618.68 143.937; ...
2636.98 3618.38 146.833; ...
2614.43 3638.84 143.301; ...
2637.27 3637.77 146.428; ...
2613.25 3659.37 142.528; ...
2637 3657.39 146.488; ...
2611.92 3680.26 143.547; ...
2636.22 3677.22 146.302; ...
2611.98 3700.83 139.556; ...
2634.1 3698.12 146.739; ...
2613.93 3717.5 140.616; ...
2633.99 3717.71 140.908; ...
2614.71 3735.26 138.206; ...
2631.16 3732.79 141.263; ...
2615.01 3746.68 138; ...
2627.29 3747.62 141.126; ...
2609.87 3761.63 143.82; ...
2607.44 3750.73 153.907; ...
2603.86 3766.37 148.49; ...
2616.73 3764.41 137.723; ...
2616.73 3751.26 142.935; ...
2626.84 3765.33 136.06; ...
2622.25 3755.08 141.254; ...
2620 3763.71 149.929; ...
2614.43 3756.29 134.323; ...
2600.07 3781.77 145.304; ...
2625.71 3778.95 138.324; ...
2623.62 3782.17 150.617; ...
2622.94 3771.11 143.007; ...
2597.11 3800.46 145.862; ...
2624.58 3802.77 140.588; ...
2595.87 3818.88 145.079; ...
2626.45 3815.22 146.544; ...
2595.63 3835.98 146.21; ...
2626.33 3834.05 141.51; ...
2627.74 3823 153.471; ...
2627.93 3835.42 156.335; ...
2596.83 3852.89 149.311; ...
2627.16 3848.09 148.036; ...
2627.56 3853.23 159.883; ...
2598.49 3873.71 150.495; ...
2625.98 3861.7 147.784; ...
2622.62 3878.08 140.647; ...
2594.75 3894.92 143.849; ...
2619.29 3898.65 143.231; ...
2596.6 3911.07 144.287; ...
2618.68 3918.85 142.711; ...
2598.64 3929.45 144.052; ...
2621.31 3931.54 143.922; ...
2600.86 3946.79 144.695; ...
2624.18 3945.39 138.644; ...
2626.32 3934.38 152.498; ...
2634.17 3951 151.878; ...
2602.37 3963.4 145.459; ...
2627.8 3964.76 138.946; ...
2636.49 3969.15 147.338; ...
2602.57 3980.72 145.938; ...
2630 3983 139.01; ...
2639.56 3983.89 149.194; ...
2601.7 3999.56 146.011; ...
2630.74 4001.49 139.036; ...
2639.77 4003.62 152.772; ...
2600.28 4019.54 145.916; ...
2629.62 4021.11 137.927; ...
2633.65 4024.88 147.407; ...
2599.32 4039.4 146.275; ...
2627.85 4039.47 137.215; ...
2631.24 4039.42 148.937; ...
2599.41 4058.36 147.202; ...
2626.28 4056.5 137.748; ...
2628.97 4056.64 150.057; ...
2599.93 4077.16 148.674; ...
2625.1 4073.99 138.629; ...
2627.84 4074.96 151.425; ...
2600.84 4098.41 151.452; ...
2624.6 4092.19 140.287; ...
2627.87 4093.98 153.882; ...
2595.61 4119.94 142.449; ...
2624.65 4110.23 143.031; ...
2628.66 4112.19 155.712; ...
2596.6 4134.73 143.202; ...
2625.17 4123.92 146.547; ...
2629.09 4130.74 156.493; ...
2597.87 4151.5 144.793; ...
2623.5 4137.37 144.54; ...
2620.74 4151.56 136.814; ...
2598.59 4168.5 145.774; ...
2620.69 4169.58 140.572; ...
2598.62 4185.98 146.191; ...
2620.76 4187.94 143.397; ...
2597.49 4204.84 147.391; ...
2621.04 4206.09 145.068; ...
2594.43 4226.56 151.157; ...
2621.78 4223.38 146.235; ...
2591.6 4242.9 138.21; ...
2589.55 4240.27 146.715; ...
2588.17 4249.66 144.411; ...
2623 4239.88 147.248; ...
2590.05 4261.43 136.998; ...
2587.44 4261.78 146.368; ...
2624.71 4253.85 149.277; ...
2588.95 4279.12 137.646; ...
2586.84 4278.36 147.861; ...
2625.61 4278.12 129.64; ...
2626.04 4273.27 145.344; ...
2588.01 4296.98 137.251; ...
2586.19 4296.38 147.951; ...
2628.04 4295.13 135.374; ...
2628.48 4294.33 148.364; ...
2587.24 4315.33 135.481; ...
2585.61 4314.79 147.568; ...
2629.4 4313.27 138.581; ...
2629.89 4313.38 149.849; ...
2586.23 4334.4 134.774; ...
2585.17 4333.8 148.455; ...
2629.88 4331.1 139.757; ...
2630.51 4331.98 150.467; ...
2585.02 4353.85 136.61; ...
2584.77 4355.76 153.026; ...
2629.59 4348.44 140.598; ...
2629.8 4350.08 151.244; ...
2583.56 4372.61 138.86; ...
2581.46 4376.58 149.425; ...
2628.4 4362.71 142.498; ...
2626.23 4370.74 152.611; ...
2582.02 4385.97 141.756; ...
2580.73 4391.88 152.332; ...
2622.21 4391.53 143.222; ...
2583.56 4397.71 141.095; ...
2589.48 4411.29 136.359; ...
2616.26 4410.01 149.04; ...
2593.17 4430.47 141.25; ...
2614.18 4432.01 149.43; ...
2593.28 4450.61 146.03; ...
2616.88 4445.6 147.7; ...
2597.09 4469.57 142.608; ...
2625.97 4462.04 132.427; ...
2619.41 4460.43 146.923; ...
2598.13 4481.45 147.281; ...
2624.99 4481.5 138.215; ...
2618.46 4479.31 152.064; ...
2607.17 4495.42 136.855; ...
2601.22 4496.83 145.787; ...
2616.73 4498.94 137.723; ...
2623.99 4503.99 135.493; ...
2616.52 4494.54 153.745; ...
2620.73 4491.65 144.111; ...
2608.31 4509.17 140.437; ...
2601.37 4515.88 147.617; ...
2616.73 4517.3 137.723; ...
2624.45 4524.94 134.551; ...
2616.48 4511.32 153.184; ...
2608.59 4529.96 139.363; ...
2600.13 4534.66 147.307; ...
2616.73 4535.66 137.723; ...
2625.06 4535.88 136.794; ...
2619.71 4533.62 153.755; ...
2606.8 4552.13 136.476; ...
2598.72 4553.09 148.34; ...
2625.89 4543.02 142.36; ...
2612.08 4543.55 131.416; ...
2632.34 4556.33 139.266; ...
2604.72 4567.6 141.42; ...
2598.85 4571.82 152.329; ...
2632.83 4572.51 144.062; ...
2608.5 4582.11 144.823; ...
2614.97 4596.84 139.729; ...
2632.16 4590.89 145.143; ...
2617.35 4617.54 141.576; ...
2631.28 4610 144.725; ...
2617.57 4636.36 142.879; ...
2631.55 4629.46 145.602; ...
2616.06 4652.71 144.109; ...
2631.69 4647.86 151.214; ...
2613.55 4667.86 150.266; ...
2644.37 4667.98 132.816; ...
2638.05 4662.93 145.394; ...
2625.05 4679.66 136.107; ...
2619.37 4682.34 144.16; ...
2635.09 4682.56 137.723; ...
2643.31 4689.23 133.58; ...
2636.12 4676.9 149.818; ...
2640.17 4675.86 140.719; ...
2626.44 4692.64 140.612; ...
2620.31 4699.65 148.989; ...
2635.09 4700.93 137.723; ...
2643.33 4710.66 132.235; ...
2634.45 4693 151.365; ...
2626.97 4709.85 142.724; ...
2620.81 4717.52 150.977; ...
2635.09 4719.29 137.723; ...
2643.14 4729.66 131.765; ...
2634.67 4711.07 151.7; ...
2627.11 4727.76 143.725; ...
2620.76 4735.06 152.125; ...
2635.09 4737.65 137.723; ...
2642.87 4748.1 131.476; ...
2635.48 4728.29 151.877; ...
2627.03 4745.62 144.268; ...
2620.47 4752.36 152.884; ...
2635.09 4756.02 137.723; ...
2642.59 4766.27 131.375; ...
2636.07 4745.66 152.972; ...
2626.81 4763.38 144.304; ...
2620.02 4769.64 152.755; ...
2635.09 4774.38 137.723; ...
2642.33 4783.64 131.83; ...
2636.86 4763.81 153.503; ...
2626.32 4781.13 142.875; ...
2619.3 4787.47 150.717; ...
2635.09 4792.74 137.723; ...
2642.6 4796.95 134.256; ...
2638.17 4784.14 152.361; ...
2618.37 4808.11 146.458; ...
2642.36 4804.97 138.633; ...
2640.33 4803.45 151.652; ...
2640.1 4796.31 143.377; ...
2616.56 4827.55 147.785; ...
2639.13 4824.06 149.261; ...
2615.84 4846.44 147.218; ...
2637.56 4843.59 150.049; ...
2615.36 4866.08 145.644; ...
2636.53 4864.08 148.992; ...
2614.71 4885.65 144.636; ...
2635.83 4884.42 148.257; ...
2614.18 4904.31 144.571; ...
2635.37 4903.86 147.501; ...
2614.01 4922.55 144.514; ...
2635.09 4922.86 146.574; ...
2613.97 4940.77 144.42; ...
2634.98 4941.7 145.931; ...
2614.02 4958.89 144.478; ...
2634.99 4960.21 145.672; ...
2614.33 4976.8 144.738; ...
2635.04 4978.31 145.688; ...
2614.87 4994.57 145.122; ...
2635.07 4996.12 145.96; ...
2615.46 5012.32 145.522; ...
2635.02 5013.79 146.399; ...
2615.92 5030.18 145.82; ...
2634.83 5031.52 146.739; ...
2616.11 5048.19 145.926; ...
2634.5 5049.38 146.787; ...
2616.02 5066.35 145.664; ...
2634.15 5067.32 146.596; ...
2615.81 5084.55 145.238; ...
2634.23 5085.41 146.434; ...
2615.8 5103.05 145.373; ...
2635.35 5103.86 146.763; ...
2616.45 5122.07 146.339; ...
2637.97 5122.96 148.112; ...
2617.92 5140.67 148.549; ...
2642.37 5145.21 150.301; ...
2619.23 5154.69 152.676; ...
2646.36 5160.86 137.686; ...
2648.19 5171.2 135.026; ...
2624.3 5179.46 134.829; ...
2621.48 5172.73 149.039; ...
2648.12 5179.94 139.694; ...
2625.39 5189.34 137.779; ...
2621.32 5190.44 149.749; ...
2646.01 5190.99 144.467; ...
2618.92 5211.28 144.713; ...
2642.24 5203.08 150.126; ...
2638 5219.94 140.998; ...
2638.6 5209.94 135.406; ...
2616.82 5231.74 147.436; ...
2635.87 5234.65 145.45; ...
2616.07 5250.77 147.956; ...
2634.18 5251.76 146.588; ...
2615.93 5269.51 147.426; ...
2633.4 5269.63 146.284; ...
2616.04 5288.02 146.664; ...
2633.35 5288.03 145.642; ...
2616.2 5306.35 146.1; ...
2633.83 5306.66 145.313; ...
2616.26 5324.61 145.793; ...
2634.63 5325.31 145.518; ...
2616.08 5342.93 145.593; ...
2635.54 5343.86 146.182; ...
2615.65 5361.43 145.293; ...
2636.3 5362.26 147.03; ...
2615.11 5380.09 144.676; ...
2636.71 5380.61 147.716; ...
2614.79 5398.81 143.889; ...
2636.71 5399.07 147.927; ...
2614.79 5417.83 143.495; ...
2636.3 5417.98 147.578; ...
2614.89 5437.74 143.21; ...
2635.93 5437.04 146.248; ...
2614.78 5458.01 142.275; ...
2635.48 5455.46 145.376; ...
2614.24 5477.2 141.413; ...
2634.76 5474 145.99; ...
2613.39 5495.31 141.867; ...
2634.77 5492.79 145.728; ...
2613.01 5513.07 141.84; ...
2635.26 5510.42 145.676; ...
2613.14 5529.8 142.116; ...
2636 5527.62 147.341; ...
2613.44 5546.15 144.082; ...
2637.78 5545.48 149.905; ...
2614.41 5563.6 146.272; ...
2640.6 5566.17 153.95; ...
2616.46 5581.81 149.228; ...
2643.82 5581.34 143.438; ...
2646.03 5592.4 141.057; ...
2618.67 5596.4 152.594; ...
2647.23 5604.89 147.909; ...
2620.23 5622.75 134.725; ...
2620.38 5615.12 149.297; ...
2650.48 5622.73 143.424; ...
2622.03 5635.74 142.287; ...
2622.26 5633.95 155.367; ...
2650.62 5636.13 146.638; ...
2623.15 5648.68 148.389; ...
2623.25 5654.94 159.408; ...
2650.86 5653.32 148.77; ...
2624.72 5662.59 147.529; ...
2627.61 5676.7 138.662; ...
2652.39 5672.63 150.426; ...
2628.67 5693.45 142.115; ...
2656.33 5694.35 153.974; ...
2629.25 5710.73 144.559; ...
2660.84 5709.89 139.366; ...
2661.83 5707.48 148.921; ...
2663.93 5715.7 145.605; ...
2629.67 5728.59 145.556; ...
2664 5722.31 138.488; ...
2664.81 5729.21 143.986; ...
2630.15 5746.92 145.401; ...
2665.09 5747.19 144.768; ...
2630.69 5765.44 144.681; ...
2665.26 5766.15 144.536; ...
2631.14 5783.88 143.924; ...
2665.16 5785.15 143.905; ...
2631.39 5802.1 143.386; ...
2664.82 5803.74 143.27; ...
2631.57 5820.05 142.968; ...
2664.32 5821.84 142.773; ...
2631.69 5837.55 142.648; ...
2663.73 5839.63 142.431; ...
2631.56 5854.88 142.77; ...
2663.37 5857.33 142.355; ...
2631.58 5872.79 143.667; ...
2663.84 5875.28 142.781; ...
2632.93 5891.77 145.592; ...
2666.16 5894.13 144.019; ...
2637.31 5912.88 148.346; ...
2671.84 5914.31 146.733; ...
2639.28 5929.33 138.548; ...
2642.52 5926.53 146.366; ...
2643.99 5936.04 144.783; ...
2675.16 5931.35 137.711; ...
2677.97 5927.32 145.092; ...
2680.07 5936.5 143.752; ...
2641.21 5948.1 138.254; ...
2645.57 5948.88 146.524; ...
2678.15 5948.79 137.506; ...
2681.87 5948.66 145.806; ...
2642.49 5966.06 138.804; ...
2646.85 5966.61 147.626; ...
2679.58 5965.96 138.273; ...
2683.23 5966.01 147.35; ...
2643.2 5985.07 138.953; ...
2647.29 5985.47 147.981; ...
2680.09 5984.56 138.731; ...
2683.67 5984.81 147.987; ...
2643.39 6004.39 138.697; ...
2647.17 6004.49 147.871; ...
2679.98 6003.66 138.594; ...
2683.52 6003.95 147.801; ...
2643.29 6023.57 138.319; ...
2646.84 6023.32 147.611; ...
2679.66 6022.76 137.964; ...
2683.25 6023.15 147.07; ...
2643.15 6042.4 138.045; ...
2646.57 6041.9 147.398; ...
2679.54 6041.88 137.146; ...
2683.22 6042.48 146.235; ...
2643.07 6060.9 137.902; ...
2646.48 6060.37 147.238; ...
2679.83 6061.14 136.622; ...
2683.56 6061.86 145.859; ...
2643.1 6079.3 137.748; ...
2646.6 6079.01 147.034; ...
2680.44 6080.27 137.04; ...
2684.02 6080.38 146.49; ...
2643.26 6097.91 137.498; ...
2646.94 6098.02 146.782; ...
2680.97 6097.9 139.199; ...
2684.05 6095.84 148.33; ...
2643.6 6116.85 137.341; ...
2647.44 6117.21 146.722; ...
2681.35 6108.56 143.713; ...
2682.56 6106.28 150.556; ...
2644.06 6135.68 137.804; ...
2647.87 6135.57 147.316; ...
2677.13 6118.46 148.971; ...
2671.47 6136.64 140.181; ...
2644.41 6152.99 139.776; ...
2647.73 6150.89 148.905; ...
2669.25 6152.85 143.959; ...
2644.66 6163.48 144.127; ...
2645.95 6161.26 150.895; ...
2668.59 6170.44 145.728; ...
2639.97 6173.37 149.246; ...
2634.16 6191.14 140.617; ...
2668.56 6188.8 146.957; ...
2632.56 6208.3 145.373; ...
2668.35 6209.63 148.086; ...
2633.6 6224.14 149.769; ...
2669.14 6228.48 142.089; ...
2641.14 6247.1 131.519; ...
2636.98 6243.97 146.556; ...
2669.4 6242.74 142.357; ...
2641.58 6261.75 136.839; ...
2636.97 6266.39 150.37; ...
2669.98 6259.99 142.102; ...
2640.72 6280.53 138.157; ...
2637.02 6284.32 146.586; ...
2670.18 6277.7 142.851; ...
2639.54 6298.31 138.296; ...
2634.44 6298.4 147.655; ...
2669.26 6295.55 143.912; ...
2638.14 6315.4 138.898; ...
2632.35 6314.76 147.883; ...
2666.97 6313.56 145.044; ...
2637.67 6330.83 140.401; ...
2631.55 6330.86 148.448; ...
2662.56 6330.29 147.251; ...
2639.43 6344.64 142.13; ...
2631.8 6347.76 148.96; ...
2653.45 6353.6 137.723; ...
2662.97 6355.29 135.853; ...
2655.73 6342.42 151.414; ...
2653.16 6352.03 150.699; ...
2643.88 6344.53 135.772; ...
2641.43 6360.67 142.637; ...
2632.12 6366.33 148.667; ...
2653.45 6371.96 137.723; ...
2661.93 6379.89 132.773; ...
2652.22 6362.58 150.487; ...
2642 6379.66 141.931; ...
2632.22 6386.32 147.466; ...
2653.45 6390.32 137.723; ...
2661.52 6397.81 133.958; ...
2652.56 6380.25 151.094; ...
2642.61 6402.18 139.081; ...
2632.18 6407.49 146.62; ...
2653.45 6408.69 137.723; ...
2661.64 6407.27 136.46; ...
2655.38 6403.48 152.043; ...
2641.06 6426.03 134.181; ...
2632.55 6431.45 150.143; ...
2662.37 6413.55 141.249; ...
2646.23 6416.56 130.427; ...
2670.44 6427.41 137.303; ...
2641.72 6447.93 135.037; ...
2638.16 6452 145.966; ...
2669.81 6445.12 142.901; ...
2643.43 6464.04 137.789; ...
2638.96 6465.35 149.01; ...
2665.99 6462.49 147.652; ...
2644.66 6476.19 141.451; ...
2638.75 6479.75 150.047; ...
2653.45 6482.14 137.723; ...
2666.13 6485.74 138.809; ...
2659.08 6475.2 152.675; ...
2657.07 6485.56 151.612; ...
2648.37 6475.71 132.984; ...
2645.21 6490.4 141.649; ...
2637.54 6495.85 148.276; ...
2653.45 6500.5 137.723; ...
2665.12 6500.78 137.716; ...
2658.2 6499.32 152.388; ...
2636.01 6516.71 143.835; ...
2664.82 6508.83 141.705; ...
2670.88 6523.9 138.523; ...
2633.17 6535.9 145.411; ...
2667.37 6536.47 145.879; ...
2632.57 6554.71 146.195; ...
2667.79 6554.64 140.104; ...
2662.13 6546.02 155.432; ...
2661.55 6560.31 150.978; ...
2633.43 6575.24 145.902; ...
2664.11 6568.51 141.304; ...
2658.44 6573.72 150.603; ...
2634.09 6596.25 145.862; ...
2655.6 6593.77 146.368; ...
2633.52 6615.04 148.03; ...
2649.53 6614.95 147.872; ...
2633.07 6628.5 147.478; ...
2647.02 6631.42 144.341; ...
2626.38 6640.5 149.783; ...
2620.2 6655.89 143.172; ...
2635.09 6638.22 146.904; ...
2647.25 6647.5 139.507; ...
2642.59 6635.7 146.074; ...
2640.36 6651.69 150.345; ...
2630.34 6635.96 142.961; ...
2616.73 6668.38 144.438; ...
2647.1 6668.08 138.77; ...
2641.11 6667.92 152.032; ...
2614.94 6685.17 144.549; ...
2646.59 6685.96 138.125; ...
2641.04 6685.68 151.705; ...
2614.76 6702.81 145.102; ...
2646.06 6703.42 137.186; ...
2640.89 6703.43 151.21; ...
2615.54 6719.98 147.022; ...
2645.43 6721.36 136.72; ...
2640.49 6721.05 151.736; ...
2616.38 6733.81 150.777; ...
2643.66 6741.14 138.245; ...
2639.28 6736.53 153.605; ...
2625.37 6752.33 138.008; ...
2619.75 6751.08 149.614; ...
2635.09 6757.58 137.723; ...
2641.67 6761.82 137.067; ...
2637.48 6750.1 154.416; ...
2639.4 6749.71 143.802; ...
2627.41 6764.55 144.796; ...
2621.76 6771.81 156.383; ...
2635.09 6771.36 142.313; ...
2640.81 6776.71 139.949; ...
2636.26 6766.96 154.393; ...
2629.84 6780.42 149.206; ...
2635.09 6785.13 146.904; ...
2643.17 6787.49 140.869; ...
2635.45 6801.17 141.333; ...
2635.07 6786.68 136.851; ...
2648.72 6796.56 136.949; ...
2635.96 6819.77 142.824; ...
2648.61 6814.01 142.101; ...
2635.62 6837.49 142.716; ...
2649.62 6835.62 148.944; ...
2634.79 6854.8 142.538; ...
2654.51 6850.49 148.279; ...
2633.92 6871.51 144.851; ...
2663.73 6867.12 133.012; ...
2657.7 6866.18 148.241; ...
2633.1 6885.61 148.737; ...
2663.02 6886.87 138.869; ...
2657.87 6885.39 153.351; ...
2642.89 6900.3 137.037; ...
2636.19 6901.55 146.549; ...
2653.45 6904.49 137.723; ...
2661.07 6909.22 135.188; ...
2656.29 6899.05 153.938; ...
2659.03 6897.03 144.571; ...
2644.3 6913.55 141.269; ...
2637.69 6920.37 149.266; ...
2653.45 6922.91 137.664; ...
2660.65 6930.9 132.253; ...
2654.64 6913.66 153.541; ...
2644.98 6930.92 142.998; ...
2638.21 6937.84 151.293; ...
2653.45 6941.48 137.458; ...
2660.54 6950.32 131.284; ...
2654.43 6931.23 153.844; ...
2645.23 6948.99 143.728; ...
2638.32 6955.78 152.153; ...
2653.45 6960.3 137.029; ...
2660.74 6969.55 130.65; ...
2654.79 6949.47 153.827; ...
2645.31 6967.46 143.706; ...
2638.43 6974.02 152.004; ...
2653.45 6979.29 136.427; ...
2661.26 6988.98 130.091; ...
2655.14 6967.81 153.598; ...
2645.36 6986.17 143.225; ...
2638.58 6992.42 151.551; ...
2653.45 6998.25 135.846; ...
2661.81 7008.31 129.743; ...
2655.27 6986.37 153.226; ...
2645.41 7004.94 142.68; ...
2638.7 7010.97 151.214; ...
2653.45 7016.83 135.597; ...
2662 7027.07 129.737; ...
2655.27 7005.1 152.743; ...
2645.47 7023.53 142.47; ...
2638.82 7029.53 151.243; ...
2653.45 7034.62 136.061; ...
2661.79 7045.02 130.36; ...
2655.2 7023.75 152.452; ...
2645.64 7041.62 143.072; ...
2639.09 7047.94 152.296; ...
2653.45 7051.25 137.609; ...
2661.3 7061.98 132.503; ...
2655.12 7042.29 152.587; ...
2646.21 7059.13 144.953; ...
2639.9 7067.51 155.46; ...
2653.45 7066.51 140.528; ...
2660.05 7074.39 136.505; ...
2654.9 7062.35 152.746; ...
2648.21 7075.71 147.593; ...
2653.45 7080.35 144.964; ...
2662.37 7084.79 138.316; ...
2651.83 7097.87 137.484; ...
2651.83 7084.22 131.869; ...
2668.02 7094.89 135.884; ...
2651.29 7115.04 138.609; ...
2667.93 7113.39 145.271; ...
2651.1 7130.63 140.263; ...
2672.4 7129.17 143.756; ...
2651.11 7147.08 143.072; ...
2673.04 7143.39 148.492; ...
2650.97 7164.65 144.688; ...
2674.43 7160.51 151.157; ...
2650.9 7182.54 145.781; ...
2675.63 7178 152.022; ...
2651.03 7200.91 146.531; ...
2675.28 7196.59 152.638; ...
2651.33 7219.67 146.124; ...
2674.07 7216.6 150.864; ...
2651.73 7238.91 144.992; ...
2671.15 7238.16 147.666; ...
2652.25 7258.19 141.611; ...
2669.98 7257.73 139.971; ...
2652.48 7272.55 138.784; ...
2665.23 7271.76 140.171; ...
2647.55 7288.3 146.606; ...
2644.86 7277.19 153.713; ...
2642.05 7290.59 150.579; ...
2653.45 7295.35 142.443; ...
2653.45 7280.89 146.281; ...
2663.74 7294.05 133.678; ...
2659.43 7282.01 141.469; ...
2654.66 7286.69 152.625; ...
2652.44 7283.7 134.515; ...
2646.19 7300.15 144.563; ...
2639.1 7302.94 150.847; ...
2653.45 7310.8 139.76; ...
2661.78 7317.14 132.032; ...
2655.24 7299.59 153.433; ...
2644.69 7315.47 141.91; ...
2637.04 7320.69 148.388; ...
2653.45 7326.84 137.723; ...
2661.51 7331.99 133.599; ...
2656.46 7319.21 151.675; ...
2635.63 7342.29 143.659; ...
2661.1 7340.75 137.662; ...
2658.77 7339 150.451; ...
2658.65 7331.72 142.49; ...
2633.89 7362.38 145.187; ...
2657.83 7359.34 148.66; ...
2633.64 7381.42 145.573; ...
2656.72 7377.72 150.58; ...
2633.95 7400.18 145.921; ...
2656.24 7396.17 150.602; ...
2634.56 7418.1 147.316; ...
2655.98 7414.53 150.728; ...
2635 7432.43 150.55; ...
2655.77 7431.68 152.071; ...
2644.79 7450.05 138.303; ...
2638.43 7449.23 149.71; ...
2653.45 7458.84 134.255; ...
2659.83 7463.08 129.944; ...
2655.36 7447.89 153.128; ...
2654.72 7443.24 139.78; ...
2646.02 7463.12 144.635; ...
2639.95 7469.66 157.361; ...
2653.45 7471.26 141.451; ...
2659.53 7475.98 138.505; ...
2654.82 7465.74 154.78; ...
2648.23 7478.71 150.842; ...
2653.45 7484.35 148.533; ...
2662 7486.07 141.482; ...
2652.5 7500.94 143.56; ...
2652.32 7485.77 136.921; ...
2667.2 7495.79 137.469; ...
2652.54 7520.83 145.903; ...
2666.98 7512.83 142.606; ...
2652.72 7539.02 146.772; ...
2666.47 7531.84 144.882; ...
2652.87 7556.05 146.229; ...
2664.8 7550.94 145.213; ...
2653.04 7568.19 145.749; ...
2661.57 7566.69 145.325; ...
2647.4 7583.56 148.149; ...
2644.78 7572.32 158.648; ...
2641.77 7587.53 151.02; ...
2653.45 7584.89 140.638; ...
2653.45 7573.88 149.309; ...
2659.82 7581.86 135.892; ...
2657.56 7575.49 145.767; ...
2654.9 7585.74 152.838; ...
2652.95 7577.03 140.307; ...
2637.74 7602.2 144.479; ...
2656.64 7601.61 150.082; ...
2654.88 7594.86 141.8; ...
2633.51 7620.08 143.204; ...
2657.93 7620.38 150.458; ...
2631.91 7637.63 143.826; ...
2657.64 7638.49 150.439; ...
2632.11 7656.03 144.553; ...
2656.55 7655.53 150.262; ...
2632.89 7675.4 145.349; ...
2655.56 7672.21 150.596; ...
2632.81 7691.62 148.539; ...
2655.49 7689.45 152.589; ...
2644.26 7709.45 136.572; ...
2636.4 7709.46 146.822; ...
2653.45 7712.46 137.723; ...
2660.24 7711.82 131.577; ...
2657.17 7710.81 153.862; ...
2655.08 7699.63 142.533; ...
2642.87 7725.07 138.374; ...
2638.02 7730.67 152.331; ...
2662.28 7721.03 139.068; ...
2647.49 7720.85 131.14; ...
2668.66 7736.21 134.287; ...
2645.56 7741.12 143.15; ...
2649.86 7758.24 136.122; ...
2668.6 7753.18 139.556; ...
2650.94 7778.56 137.96; ...
2668.37 7772.36 141.98; ...
2649.79 7794.48 138.863; ...
2668.63 7792.62 146.762; ...
2647.91 7810.77 144.169; ...
2672.46 7810.41 143.317; ...
2649.69 7828.72 139.495; ...
2673.06 7823.98 147.854; ...
2650.62 7842.56 143.79; ...
2673.86 7839.92 150.715; ...
2652.19 7859.49 146.938; ...
2674.41 7855.91 151.953; ...
2653.09 7873.85 150.182; ...
2674.32 7871.67 153.869; ...
2662.7 7890 137.879; ...
2655.99 7890.11 147.905; ...
2671.82 7900.83 132.981; ...
2678.41 7903.39 128.902; ...
2674.02 7888.61 153.414; ...
2673.45 7883.37 141.537; ...
2662.81 7904.18 139.718; ...
2655.47 7910.58 148.208; ...
2671.82 7914.45 137.723; ...
2679.96 7918.2 134.395; ...
2674.61 7907.92 151.31; ...
2654.38 7931.85 144.33; ...
2679.98 7927.03 139.429; ...
2676.7 7927.12 151.242; ...
2677.24 7918.71 143.54; ...
2652.6 7952.28 145.482; ...
2675.43 7947.97 148.261; ...
2651.83 7971.82 145.729; ...
2673.6 7966.81 148.569; ...
2649.77 7992.7 145.479; ...
2672.39 7986.33 148.35; ...
2649.47 8013.13 139.82; ...
2671.07 8009.07 148.103; ...
2651.25 8032.45 140.484; ...
2672.05 8029.13 140.897; ...
2652.15 8054.52 138.873; ...
2669.87 8046.09 140.63; ...
2652.3 8074.11 138.31; ...
2668.59 8065.63 139.858; ...
2652.25 8092.52 138.401; ...
2668.27 8084.61 140.22; ...
2652.12 8109.8 139.161; ...
2668.4 8103.12 142.215; ...
2651.87 8126 139.04; ...
2668.64 8123.87 146.295; ...
2652.25 8141.42 139.574; ...
2672.8 8139.07 143.278; ...
2653.16 8157.55 142.676; ...
2672.41 8153.02 147.708; ...
2653.66 8174.13 146.495; ...
2672.82 8169.23 151.054; ...
2653.57 8187.57 150.372; ...
2673.81 8185.02 153.285; ...
2673.97 8200.79 153.723; ...
2673.27 8194.8 142.23; ...
2651.62 1710.31 165.729; ...
2682.3 1706.03 156.545; ...
2684.34 1708.5 166.521; ...
2652.47 1727.55 165.98; ...
2681.69 1719.78 158.204; ...
2682.58 1729.58 169.925; ...
2653.47 1745.22 165.872; ...
2677.24 1750.14 158.469; ...
2654.68 1762.51 166.457; ...
2674.21 1767.95 163.261; ...
2655.39 1779.33 167.135; ...
2671.95 1784.11 165.996; ...
2655.44 1796.46 167.571; ...
2671.35 1799.71 168.533; ...
2655.07 1814.35 167.556; ...
2671.92 1816.41 169.482; ...
2654.61 1832.85 167.172; ...
2673.09 1834.07 169.181; ...
2654.26 1851.64 166.641; ...
2674.33 1852.18 168.552; ...
2653.96 1870.51 166.147; ...
2675.31 1870.44 168.313; ...
2653.7 1889.5 165.708; ...
2675.58 1889.11 168.482; ...
2653.6 1908.9 165.613; ...
2674.47 1909 168.279; ...
2653.67 1929.78 166.378; ...
2671.3 1931.46 166.581; ...
2653.69 1951.13 163.553; ...
2669.31 1951.02 159.41; ...
2653.61 1965.1 160.077; ...
2664.38 1963.28 159.875; ...
2647.06 1981.23 162.481; ...
2644.61 1971.18 172.495; ...
2641.14 1985.59 166.083; ...
2653.45 1982.85 155.728; ...
2653.45 1972.18 163.429; ...
2661.15 1979.23 151.469; ...
2658.85 1972.15 159.867; ...
2655 1983.31 167.359; ...
2653.55 1974.07 154.672; ...
2636.94 2000.95 161.454; ...
2656.36 1999.96 166.23; ...
2654.74 1992.82 157.582; ...
2632.17 2020.02 161.275; ...
2657.13 2019.8 167.604; ...
2629.69 2039.28 162.919; ...
2655.59 2039.93 167.727; ...
2628.05 2056.9 167.469; ...
2651.36 2060.81 167.369; ...
2626.17 2074.75 156.106; ...
2625.36 2067.9 169.899; ...
2622.81 2078.75 168.624; ...
2647.44 2078.98 163.162; ...
2625.9 2088.47 159.288; ...
2620.72 2092.48 168.908; ...
2635.09 2093.38 156.085; ...
2645.19 2098.29 153.507; ...
2641.18 2085.97 169.448; ...
2637.71 2093.72 169.548; ...
2629.02 2088.08 149.751; ...
2626.5 2102.64 161.384; ...
2619.77 2108.12 170.125; ...
2635.09 2111.74 156.085; ...
2643.75 2121.84 149.995; ...
2636.35 2103.39 169.995; ...
2626.49 2119.92 162.071; ...
2619.56 2125.94 170.749; ...
2635.09 2130.11 156.085; ...
2643.4 2141.3 149.418; ...
2635.76 2120.16 170.575; ...
2626.6 2138.23 162.28; ...
2619.84 2144.54 170.93; ...
2635.09 2148.47 156.085; ...
2643.28 2159.93 149.391; ...
2635.57 2138.35 170.796; ...
2626.8 2156.79 162.3; ...
2620.21 2163.18 170.951; ...
2635.09 2166.83 156.085; ...
2643.23 2178.33 149.402; ...
2635.59 2156.76 170.91; ...
2626.97 2175.26 162.298; ...
2620.45 2181.57 171.025; ...
2635.09 2185.2 156.085; ...
2643.22 2196.66 149.343; ...
2635.68 2175.12 171.046; ...
2627.05 2193.57 162.352; ...
2620.52 2199.66 171.203; ...
2635.09 2203.56 156.085; ...
2643.19 2214.97 149.258; ...
2635.79 2193.42 171.212; ...
2627.03 2211.71 162.39; ...
2620.43 2217.54 171.254; ...
2635.09 2221.92 156.085; ...
2643.03 2233.16 149.269; ...
2635.93 2211.78 171.312; ...
2626.87 2229.75 162.052; ...
2620.08 2235.41 170.533; ...
2635.09 2240.29 156.085; ...
2642.64 2250.7 149.622; ...
2636.23 2230.63 171.009; ...
2626.33 2247.78 160.223; ...
2619.23 2253.76 167.889; ...
2635.09 2258.65 156.085; ...
2642.37 2264.77 151.28; ...
2637.17 2251.79 168.956; ...
2617.97 2274.68 163.336; ...
2641.52 2273.55 154.738; ...
2639.05 2272.06 167.211; ...
2639.2 2264.52 159.633; ...
2615.81 2293.61 165.343; ...
2638.11 2292.29 165.273; ...
2615.03 2311.97 165.607; ...
2636.99 2311.43 167.215; ...
2615.33 2331.54 164.748; ...
2635.88 2331.72 167.436; ...
2617.77 2352.44 164.601; ...
2631.95 2352.7 167.287; ...
2620.6 2368.27 157.977; ...
2626.94 2368.34 159.419; ...
2624.36 2385.46 149.253; ...
2623.24 2370.72 159.478; ...
2624.55 2412.83 146.025; ...
2624.52 2431.74 148.782; ...
2624.34 2441.9 153.109; ...
2624.56 2449.85 160.616; ...
2620.2 2460.12 161.863; ...
2630.65 2458.12 164.058; ...
2617.35 2478 164.707; ...
2635.08 2473.76 168.169; ...
2615.95 2494.98 166.156; ...
2637.45 2491.33 169.44; ...
2615.3 2512.93 165.736; ...
2638.62 2510.6 169.304; ...
2614.8 2532.17 163.595; ...
2639.45 2530.86 168.712; ...
2614.07 2552.14 161.882; ...
2639.81 2550.87 168.422; ...
2613.17 2572.13 161.61; ...
2639.28 2570.13 167.821; ...
2612.24 2592.37 161.021; ...
2637.92 2589.55 166.59; ...
2611.19 2613.65 161.506; ...
2636.24 2609.6 165.253; ...
2611.95 2634.56 157.432; ...
2633.76 2630.97 165.044; ...
2614.39 2652.55 159.526; ...
2633.74 2649.81 158.901; ...
2615.67 2673.23 158.794; ...
2632.13 2665.85 159.338; ...
2615.94 2692 158.709; ...
2631.31 2684.72 158.988; ...
2615.86 2710.24 158.635; ...
2630.99 2703.26 159.493; ...
2615.33 2728.09 158.355; ...
2631.03 2721.8 161.186; ...
2613.33 2744.53 157.693; ...
2631.5 2741.86 165.805; ...
2610.89 2762.38 161.556; ...
2636.26 2758.97 163.366; ...
2612.62 2781.39 155.711; ...
2637.3 2773.5 165.647; ...
2613.82 2795.86 159.377; ...
2637.58 2791.39 167.229; ...
2615.35 2812.79 161.296; ...
2636.72 2809.13 168.639; ...
2616.15 2830.43 162.166; ...
2635.7 2826.43 169.216; ...
2615.59 2847.74 162.86; ...
2635.85 2844.1 168.73; ...
2614.48 2864.84 163.048; ...
2636.58 2861.89 168.282; ...
2613.76 2883.09 162.739; ...
2637.01 2881.14 168.549; ...
2613.99 2903.17 161.431; ...
2638.17 2901.84 167.692; ...
2614.39 2923.7 160.316; ...
2638.9 2921.09 167.035; ...
2614.39 2942.97 160.25; ...
2638.25 2938.82 166.791; ...
2614.36 2961.35 160.313; ...
2637.26 2956.65 165.594; ...
2614.2 2979.85 160.206; ...
2636.43 2974.71 165.09; ...
2613.6 2998.8 160.181; ...
2635.94 2993.16 165.535; ...
2612.08 3018.95 161.259; ...
2635.39 3012.44 165.933; ...
2612.11 3038.76 157.379; ...
2633.79 3034.25 166.332; ...
2614.31 3056.55 159.485; ...
2634.31 3053.56 159.945; ...
2615.19 3077.28 158.779; ...
2632.56 3069.97 159.871; ...
2614.42 3095.57 159.012; ...
2631.22 3088.98 159.163; ...
2611.4 3108.2 160.16; ...
2629.91 3106.97 159.856; ...
2609.07 3121.77 155.118; ...
2606.44 3109.67 170.89; ...
2604.25 3124.8 165.902; ...
2627.57 3122.18 163.115; ...
2608.09 3134.75 158.691; ...
2602.55 3136.82 169.131; ...
2616.73 3140.07 156.085; ...
2626.66 3143.53 153.896; ...
2623.32 3130.81 170.4; ...
2620.49 3139.16 171.013; ...
2611.99 3134.57 150.183; ...
2608.51 3148.39 161.342; ...
2601.79 3153.27 170.507; ...
2616.73 3158.44 156.085; ...
2626.08 3168.29 150.473; ...
2619.25 3149.24 171.46; ...
2608.3 3165.42 161.64; ...
2600.99 3171.28 169.625; ...
2616.73 3176.8 156.085; ...
2626.4 3187.58 150.353; ...
2618.79 3166.94 171.489; ...
2607.58 3183.4 159.578; ...
2599.73 3190.32 166.016; ...
2616.73 3195.16 156.085; ...
2627.67 3202.74 152.217; ...
2619.86 3188.3 169.662; ...
2598.03 3212.23 160.472; ...
2628.11 3214.38 156.056; ...
2623.24 3209.02 169.456; ...
2623.41 3201.86 160.941; ...
2595.97 3232.99 161.463; ...
2626.34 3224.55 159.338; ...
2622.52 3227.51 169.179; ...
2596.56 3252.84 162.972; ...
2619.45 3247.38 165.3; ...
2599.94 3275.2 164.333; ...
2614.01 3270.39 165.832; ...
2602.94 3294.41 158.189; ...
2612.73 3289.86 158.892; ...
2602.47 3312.53 162.579; ...
2611.1 3308.79 164.149; ...
2600.16 3330.48 160.795; ...
2616.03 3325.6 163.459; ...
2597.7 3341.14 166.182; ...
2620.74 3341.59 170.835; ...
2607.62 3356.09 153.684; ...
2599.29 3357.67 168.543; ...
2626.45 3354.85 159.549; ...
2621.75 3346.89 155.138; ...
2630.78 3369.59 165.562; ...
2606.15 3369.53 159.528; ...
2609.96 3387.36 160.541; ...
2633.75 3385.58 161.703; ...
2613.85 3405.47 160.989; ...
2634.91 3399.05 165.279; ...
2616.09 3418.8 165.816; ...
2636.24 3416.39 166.237; ...
2618.15 3434.33 167.958; ...
2637.14 3434.46 164.962; ...
2618.89 3450.78 168.977; ...
2637.7 3451.97 164.121; ...
2618.79 3468.74 168.621; ...
2637.95 3470.06 165.544; ...
2618.33 3487.67 167.613; ...
2637.2 3489.26 165.901; ...
2617.8 3506.97 166.641; ...
2636.01 3507.55 165.837; ...
2617.12 3526.22 165.979; ...
2635.18 3525.02 166.879; ...
2616.48 3544.76 164.593; ...
2634.82 3542.92 167.485; ...
2615.91 3562.18 163.379; ...
2635 3561.24 167.376; ...
2615.22 3579.83 163.007; ...
2635.43 3580.02 166.688; ...
2614.44 3598.79 162.327; ...
2635.77 3599.36 165.761; ...
2613.5 3618.93 161.986; ...
2635.68 3619.4 164.942; ...
2612.32 3640.9 162.929; ...
2635.2 3639.83 163.735; ...
2611.67 3662.29 158.622; ...
2633.35 3660.64 164.109; ...
2611.31 3675.2 162.108; ...
2632.65 3680.4 159.251; ...
2609.42 3691.41 156.22; ...
2607.68 3679.8 171.917; ...
2605.55 3694.32 168.2; ...
2628.71 3692.18 163.585; ...
2608.86 3704.01 160.519; ...
2603.63 3706.08 171.57; ...
2616.73 3709.33 156.085; ...
2626.59 3713.72 153.013; ...
2623.12 3700.43 170.625; ...
2619.79 3708.6 170.979; ...
2611.82 3704.74 150.403; ...
2609.01 3716.68 162.018; ...
2602.37 3722.06 172.225; ...
2616.73 3723.72 152.116; ...
2623.83 3733.83 147.531; ...
2618.55 3718.31 170.235; ...
2608.45 3732.39 159.776; ...
2601.09 3740.16 169.774; ...
2616.73 3737.75 147.783; ...
2621.73 3745.45 144.898; ...
2618.53 3737.31 167.255; ...
2599.13 3761.81 163.785; ...
2620.6 3761.02 167.872; ...
2618.55 3750.63 155.512; ...
2596.66 3782.35 164.071; ...
2622.51 3785.54 173.543; ...
2598.77 3803.24 165.423; ...
2625.51 3800.43 157.241; ...
2624.23 3799.54 167.164; ...
2625.57 3807.37 163.998; ...
2599.42 3821.59 158.424; ...
2627.16 3812.72 157.262; ...
2626.08 3820.51 163.781; ...
2602.66 3835.58 160.929; ...
2626.16 3837.55 166.766; ...
2606 3853.12 162.859; ...
2626.25 3851.87 169.506; ...
2610.55 3869.76 164.777; ...
2625.26 3872.75 155.427; ...
2626.05 3870.05 166.779; ...
2605.56 3890.66 155.012; ...
2617.63 3883.44 165.976; ...
2616.73 3892.96 156.085; ...
2622.81 3889.99 160.141; ...
2620.57 3894.08 164.407; ...
2621.7 3886.24 151.59; ...
2625.53 3891.2 167.024; ...
2606.72 3911.09 151.846; ...
2616.73 3911.32 156.085; ...
2623.12 3908.53 161.713; ...
2621.62 3905.96 163.032; ...
2627.18 3910.18 165.387; ...
2608.74 3930.93 152.804; ...
2616.73 3929.68 156.085; ...
2625.75 3922.06 160.296; ...
2621.4 3927 162.726; ...
2631.28 3931.16 161.857; ...
2608.87 3949.74 155.006; ...
2619.41 3951.98 167.351; ...
2615.06 3937.73 159.304; ...
2639.95 3951.88 164.407; ...
2608.46 3967.19 156.98; ...
2612.24 3971.89 166.159; ...
2643.94 3966.6 157.442; ...
2647.05 3962.87 164.601; ...
2649.23 3970.73 164.25; ...
2606.88 3985 157.795; ...
2611.5 3986.73 168.743; ...
2647.19 3982.23 159.279; ...
2649.95 3979.82 167.872; ...
2606.85 4003.25 158.452; ...
2615.08 4006.24 169.666; ...
2647.66 3991.71 163.473; ...
2648.1 3990.66 170.673; ...
2607.46 4022.14 157.977; ...
2616.05 4025.17 164.967; ...
2642.28 4003.88 165.824; ...
2635.76 4021.41 158.033; ...
2608.3 4040.1 157.596; ...
2618.54 4040.48 164.882; ...
2631.1 4039.67 159.728; ...
2609.2 4057.71 158.55; ...
2618.6 4059.3 165.498; ...
2628.98 4059.42 160.395; ...
2609.82 4075.26 160.712; ...
2618.35 4076.49 167.809; ...
2628.42 4078.86 162.759; ...
2611.07 4087.83 164.337; ...
2616.73 4092.8 170.244; ...
2630.1 4100.1 168.99; ...
2608.58 4100.85 163.946; ...
2602.39 4116.32 156.237; ...
2632.84 4117.05 165.469; ...
2603.23 4132.62 159.285; ...
2635.3 4128.17 168.689; ...
2603.02 4150.01 160.904; ...
2624.6 4150.78 149.61; ...
2632.94 4146.9 165.185; ...
2602.59 4167.48 161.314; ...
2625.38 4168.7 154.008; ...
2633.17 4168.47 167.788; ...
2601.85 4185.3 161.298; ...
2625.63 4187.66 156.365; ...
2633.47 4187.59 169.117; ...
2600.68 4203.15 162.261; ...
2626.25 4205.86 157.599; ...
2634.16 4205.84 169.732; ...
2600.46 4217.68 165.295; ...
2627.24 4223.36 158.441; ...
2634.34 4224 170.267; ...
2589.76 4245.17 151.841; ...
2597.66 4238.23 163.502; ...
2627.83 4240.53 159.258; ...
2631.45 4244.26 170.795; ...
2590.06 4259.21 156.217; ...
2597.82 4258.75 165.903; ...
2627.59 4258.28 158.562; ...
2627.31 4262.95 166.109; ...
2589.74 4276.82 157.824; ...
2597.32 4276.51 165.884; ...
2627.61 4276.66 157.996; ...
2625.58 4278.77 166.429; ...
2589.46 4294.78 158.071; ...
2597.68 4294.18 165.827; ...
2628.44 4295.4 158.853; ...
2625.52 4298.32 166.147; ...
2589.56 4312.93 158.316; ...
2598.33 4312.52 166.127; ...
2629.42 4314.52 159.244; ...
2626.27 4317.79 166.065; ...
2590.06 4330.99 159.87; ...
2599.18 4330.56 167.497; ...
2629.85 4333.35 159.508; ...
2626.69 4336.57 166.388; ...
2591.47 4344.3 163.366; ...
2599.09 4348.88 170.163; ...
2628.95 4350.99 160.37; ...
2626.23 4352.55 167.348; ...
2589.96 4358.39 165.052; ...
2584.04 4376.67 164.072; ...
2626.91 4362.93 163.03; ...
2624.26 4364.31 168.57; ...
2579.98 4391.65 163.571; ...
2622.29 4375.44 164.901; ...
2619.18 4391.07 157.842; ...
2583.72 4408.34 148.315; ...
2580.13 4405.9 162.941; ...
2612.31 4406.36 163.947; ...
2585.91 4422.79 155.336; ...
2580.72 4424.34 168.564; ...
2597.46 4427.36 156.718; ...
2608.69 4421.91 158.745; ...
2606.14 4418.77 170.72; ...
2603.7 4434.02 171.402; ...
2589.1 4420.12 146.822; ...
2586.32 4438.23 158.797; ...
2582.41 4442.33 174.427; ...
2607.12 4435.65 160.736; ...
2590.45 4434.04 150.771; ...
2613.09 4448.06 156.5; ...
2590.08 4453.63 163.563; ...
2595.68 4469.65 157.537; ...
2612.93 4465.02 160.581; ...
2597.82 4488.72 159.146; ...
2612.2 4483.28 163.433; ...
2597.45 4504.45 158.24; ...
2611.72 4502.89 167.556; ...
2594.93 4519.2 157.689; ...
2615.72 4520.14 164.783; ...
2592.5 4536.03 158.01; ...
2616.6 4532.36 169.152; ...
2591.21 4553.93 159.069; ...
2626.75 4555.73 151.7; ...
2619.85 4551.31 167.21; ...
2590.38 4568.57 162.054; ...
2625.7 4574.9 157.419; ...
2618.95 4570.26 170.905; ...
2604.93 4587.02 154.222; ...
2595.14 4587.11 162.28; ...
2616.73 4590.75 156.085; ...
2624.46 4596.98 153.99; ...
2616.69 4584.27 170.747; ...
2620.81 4583.75 162.393; ...
2606.16 4601.43 159.02; ...
2596.54 4612.16 169.092; ...
2616.73 4609.11 156.085; ...
2624.72 4618.16 152.097; ...
2615.35 4599.82 169.328; ...
2607.67 4620.61 160.134; ...
2602.25 4631.39 165.695; ...
2616.73 4627.48 156.085; ...
2624.97 4635.69 153.31; ...
2615.57 4619.04 169.418; ...
2608.88 4640.84 158.937; ...
2602.19 4647.78 167.814; ...
2616.73 4645.84 156.085; ...
2625.41 4645.43 155.886; ...
2618.38 4643.75 170.7; ...
2607.43 4658.62 159.728; ...
2602.23 4667.06 171.945; ...
2625.79 4652.47 160.731; ...
2611.94 4653.24 152.891; ...
2632.45 4664.9 157.301; ...
2609.87 4674.09 163.85; ...
2615.64 4687.21 159.517; ...
2631.49 4682.27 161.903; ...
2617.19 4706.58 161.399; ...
2630.6 4704.29 166.574; ...
2617.26 4723.84 162.139; ...
2634.06 4720.66 162.666; ...
2616.91 4740.73 163.683; ...
2634.72 4735.79 166.105; ...
2616.39 4757.68 164.399; ...
2636.1 4753.08 168.268; ...
2615.88 4774.51 164.635; ...
2637.71 4770.55 169.086; ...
2615.35 4792.25 164.115; ...
2638.85 4788.67 169.932; ...
2614.68 4810.73 163.87; ...
2639.24 4807.63 169.771; ...
2614.14 4829.22 164.111; ...
2638.58 4826.94 169.289; ...
2613.94 4847.84 163.825; ...
2637.67 4846.44 168.758; ...
2613.94 4866.54 163.392; ...
2636.95 4866.04 167.833; ...
2614.06 4884.92 163.368; ...
2636.43 4885.27 166.969; ...
2614.31 4902.93 163.753; ...
2636.1 4904 166.251; ...
2614.63 4920.84 164.209; ...
2635.96 4922.37 165.751; ...
2614.99 4938.79 164.556; ...
2636.02 4940.49 165.551; ...
2615.37 4956.8 164.785; ...
2636.22 4958.47 165.611; ...
2615.73 4974.91 164.937; ...
2636.43 4976.43 165.824; ...
2615.95 4993.23 165.001; ...
2636.5 4994.47 166.07; ...
2615.96 5011.79 164.839; ...
2636.28 5012.66 166.196; ...
2615.82 5030.46 164.498; ...
2635.76 5030.91 165.968; ...
2615.39 5049.28 164.112; ...
2635.09 5048.98 165.433; ...
2614.77 5067.81 162.769; ...
2634.52 5066.87 165.033; ...
2614.17 5085.63 161.985; ...
2634.51 5084.95 165.079; ...
2613.98 5104.22 163.288; ...
2635.53 5103.49 165.845; ...
2615.02 5123.44 163.972; ...
2637.63 5122.38 167.713; ...
2616.62 5140.8 164.99; ...
2639.51 5137.81 171.597; ...
2618.02 5157.57 166.301; ...
2646.65 5165.57 147.672; ...
2642.87 5157.7 167.273; ...
2618.88 5175.33 166.626; ...
2646.32 5176.91 155.369; ...
2643.4 5175.78 171.69; ...
2618.52 5193.66 166.528; ...
2644.93 5188.46 159.075; ...
2642.19 5192.49 170.915; ...
2617.48 5212.54 166.69; ...
2639.35 5213.17 164.839; ...
2616.71 5231.28 167.366; ...
2636.97 5232.14 167.046; ...
2616.45 5249.77 167.224; ...
2635.85 5249.86 167.338; ...
2616.52 5268.16 166.608; ...
2635.53 5267.9 166.869; ...
2616.7 5286.51 165.984; ...
2635.76 5286.34 166.36; ...
2616.82 5304.88 165.553; ...
2636.28 5305.03 166.213; ...
2616.72 5323.41 165.249; ...
2636.85 5323.81 166.45; ...
2616.25 5342.29 164.921; ...
2637.24 5342.65 166.84; ...
2615.38 5361.71 164.434; ...
2637.24 5361.53 167.031; ...
2614.67 5381.38 162.993; ...
2636.58 5380.66 166.744; ...
2614.8 5400.56 161.764; ...
2635.41 5400.23 165.212; ...
2615.47 5420.54 162.771; ...
2633.15 5421.53 163.933; ...
2615.77 5443.22 162.392; ...
2633.23 5441.59 157.861; ...
2615.31 5464.23 159.159; ...
2631.48 5457.97 159.416; ...
2613.71 5480.92 158.052; ...
2630.21 5478.45 162.964; ...
2611.49 5497.82 162.544; ...
2633.16 5497.19 158.258; ...
2612.39 5516.79 156.286; ...
2633.6 5511.38 162.374; ...
2612.47 5530.57 160.666; ...
2635.35 5528.29 165.513; ...
2613.18 5547.46 163.223; ...
2637.88 5544.91 168.266; ...
2615.2 5564.98 165.157; ...
2639.21 5558.33 173.28; ...
2619.51 5583.64 168.4; ...
2643.79 5585.64 153.894; ...
2639.14 5579.21 171.02; ...
2621.84 5600.83 161.974; ...
2642.98 5593.87 161.838; ...
2638.89 5597.94 168.736; ...
2623.97 5616.35 163.521; ...
2643.29 5606.14 162.058; ...
2646.62 5620 156.388; ...
2624.98 5635.91 166.566; ...
2645.98 5636.73 160.608; ...
2625.06 5656.27 173.592; ...
2647.05 5655.1 162.872; ...
2625.01 5675.59 152.763; ...
2622.14 5674.04 166.302; ...
2648.79 5672.13 165.307; ...
2624.73 5692.44 156.958; ...
2619.75 5691.93 170.265; ...
2649.82 5685.71 168.757; ...
2624.27 5710.06 159.303; ...
2618.11 5709.78 172.078; ...
2661.62 5712.82 153.192; ...
2654.41 5705.77 165.695; ...
2624.26 5728.2 160.02; ...
2617.83 5728.04 172.436; ...
2661.49 5727.83 155.825; ...
2655.01 5726.89 167.157; ...
2624.79 5746.73 159.693; ...
2618.45 5746.6 172.002; ...
2661.49 5746.78 156.224; ...
2654.8 5746.68 166.936; ...
2625.47 5765.36 158.959; ...
2619.07 5765.24 171.346; ...
2661.21 5766.07 155.661; ...
2654.25 5765.93 166.231; ...
2625.83 5783.94 158.278; ...
2618.73 5784.1 170.924; ...
2660.75 5785.03 154.878; ...
2653.65 5784.72 165.508; ...
2625.61 5802.66 157.722; ...
2616.69 5804.88 170.942; ...
2660.17 5803.53 154.192; ...
2653.05 5803.15 164.9; ...
2625.7 5821.12 156.473; ...
2619.08 5824.2 165.635; ...
2659.51 5821.63 153.672; ...
2652.43 5821.28 164.403; ...
2625.65 5838.24 155.451; ...
2616.93 5838.12 166.307; ...
2658.89 5839.44 153.34; ...
2651.91 5839.18 164.061; ...
2625.05 5855.02 155.596; ...
2615.64 5855.17 166.426; ...
2658.7 5857.16 153.351; ...
2651.86 5857 164.108; ...
2625.35 5873.01 156.34; ...
2615.66 5873.49 166.981; ...
2659.62 5875.1 154.05; ...
2652.73 5874.95 164.947; ...
2627.47 5892.36 157.946; ...
2617.2 5892.74 168.244; ...
2662.32 5893.62 155.942; ...
2654.52 5893.05 166.915; ...
2631.23 5912.91 160.849; ...
2619.34 5910.87 170.144; ...
2666.27 5912.78 159.586; ...
2656.31 5910.11 169.664; ...
2629.25 5921.32 165.863; ...
2642.31 5930.62 152.309; ...
2636.81 5931.92 161.624; ...
2664.3 5920.35 165.212; ...
2677.56 5930.52 151.238; ...
2671.66 5931 161.035; ...
2644.75 5948.74 155.09; ...
2637.98 5949.16 163.72; ...
2680.2 5947.96 154.677; ...
2673.1 5948.09 163.739; ...
2645.74 5967.11 156.411; ...
2638.65 5967.69 165.019; ...
2681.38 5966.27 156.478; ...
2674.01 5966.89 165.366; ...
2645.84 5985.86 156.913; ...
2638.58 5986.12 165.632; ...
2681.7 5985.26 157.133; ...
2674.28 5985.81 165.954; ...
2645.44 6004.53 156.937; ...
2638.06 6004.42 165.756; ...
2681.56 6004.39 156.899; ...
2674.2 6004.81 165.704; ...
2644.92 6023.03 156.764; ...
2637.46 6022.69 165.632; ...
2681.37 6023.63 156.153; ...
2674.11 6024.03 165.033; ...
2644.55 6041.44 156.559; ...
2637.07 6041.07 165.419; ...
2681.41 6043.09 155.406; ...
2674.2 6043.44 164.466; ...
2644.45 6059.98 156.338; ...
2637 6059.75 165.157; ...
2681.68 6062.38 155.17; ...
2674.4 6062.57 164.376; ...
2644.63 6078.88 156.062; ...
2637.23 6078.88 164.871; ...
2681.82 6080.38 155.688; ...
2674.34 6080.52 164.689; ...
2645.03 6098.2 155.796; ...
2637.64 6098.32 164.659; ...
2681.14 6095.61 156.554; ...
2673.6 6096.69 164.624; ...
2645.47 6117.44 155.768; ...
2637.97 6117.52 164.657; ...
2679.06 6107.06 156.529; ...
2672.18 6112.32 162.339; ...
2645.56 6135.42 156.178; ...
2637.8 6135.55 164.8; ...
2669.89 6132.35 157.103; ...
2644.64 6150.63 156.793; ...
2636.71 6151.8 164.519; ...
2667.37 6152.35 158.806; ...
2642.17 6162.09 156.622; ...
2634.76 6167.52 162.31; ...
2666.74 6170.57 160.065; ...
2632.01 6187.74 157.913; ...
2666.02 6188.9 161.491; ...
2629.66 6209.3 162.342; ...
2664.01 6206.34 164.18; ...
2633.75 6230.62 163.083; ...
2666.97 6225.94 154.664; ...
2660.74 6220.02 166.775; ...
2661.75 6232.96 162.957; ...
2635.36 6251.62 162.155; ...
2666.41 6244.44 153.995; ...
2658.72 6246.92 164.025; ...
2632.76 6265.69 163.274; ...
2665.01 6261.34 154.669; ...
2656.15 6264.14 164.903; ...
2631.22 6281.17 157.574; ...
2625.56 6269.39 171.605; ...
2625.5 6288.09 166.87; ...
2663.25 6278.56 155.82; ...
2653.21 6281.18 166.369; ...
2628.5 6299.68 156.471; ...
2625.77 6303.08 163.023; ...
2661.01 6295.79 156.967; ...
2650.62 6298.6 166.668; ...
2627.19 6315.85 155.951; ...
2626.15 6316.86 163.626; ...
2658.41 6312.38 157.854; ...
2649.33 6315.85 165.732; ...
2626.78 6332.82 156.343; ...
2626.57 6335.93 164.271; ...
2655.69 6325.88 158.415; ...
2649.14 6333.04 163.608; ...
2626.49 6351.96 156.969; ...
2624.94 6358.51 168.387; ...
2649.71 6350.79 160.388; ...
2625.54 6371.77 156.294; ...
2621.06 6377.58 163.723; ...
2649.07 6367.86 161.968; ...
2624.5 6390.57 155.478; ...
2618.94 6392.1 165.967; ...
2649.89 6385.5 164.087; ...
2624.12 6408.62 157.374; ...
2618.29 6408.47 169.185; ...
2650.91 6401.56 167.323; ...
2623.73 6422.11 162.197; ...
2619.4 6426.08 173.649; ...
2662.88 6425.69 149.555; ...
2654.55 6422.3 164.425; ...
2627.91 6436.3 165.085; ...
2634.49 6451.79 159.625; ...
2661.66 6443.15 155.744; ...
2653.63 6445.08 167.223; ...
2634.85 6468.76 160.163; ...
2659.15 6458.53 158.972; ...
2652.19 6466.52 168.566; ...
2632.53 6481.9 159.792; ...
2656.12 6484.81 161.983; ...
2630.26 6498.14 159.395; ...
2655.7 6496.74 167.888; ...
2628.72 6517.08 159.18; ...
2664.11 6519.34 150.797; ...
2657.92 6514.29 166.496; ...
2628.01 6536.2 160.216; ...
2662.22 6530.55 157.988; ...
2657.16 6534.05 169.462; ...
2628.75 6557.09 162.563; ...
2654.51 6557.65 166.684; ...
2632.66 6579.98 161.876; ...
2652.13 6579.65 159.855; ...
2634.03 6600.2 159.778; ...
2647.5 6596.07 159.823; ...
2634.28 6612.31 159.538; ...
2642.71 6611.46 159.672; ...
2628.82 6627.9 162.168; ...
2626.31 6617.38 173.528; ...
2622.97 6633.04 166.402; ...
2635.09 6628.13 155.17; ...
2635.09 6616.98 162.382; ...
2641.47 6625.82 152.129; ...
2638.59 6619.37 159.857; ...
2635.86 6630.19 168.026; ...
2634.1 6620.93 155.273; ...
2618.28 6648.74 161.558; ...
2637.35 6647.67 167.229; ...
2636.53 6639.58 157.887; ...
2614.56 6666.71 162.437; ...
2637.73 6666.8 168.269; ...
2613.66 6684.64 162.334; ...
2637.74 6684.8 167.634; ...
2613.93 6702.71 162.443; ...
2637.84 6702.42 167.296; ...
2614.53 6720.17 163.178; ...
2637.85 6719.51 167.915; ...
2615.5 6737.55 163.839; ...
2637.58 6735.92 169.018; ...
2616.56 6755.41 165.556; ...
2637.23 6752.54 170.036; ...
2616.9 6770.37 169.154; ...
2637.08 6769.38 171.361; ...
2626.31 6788.85 156.272; ...
2619.92 6787.9 167.219; ...
2635.09 6798.9 151.495; ...
2641.47 6801.97 147.018; ...
2636.88 6786.26 171.334; ...
2636.21 6781.49 159.006; ...
2627.19 6802.89 160.676; ...
2621 6807.65 171.647; ...
2635.09 6812.67 156.086; ...
2642.29 6820.41 152.526; ...
2636.62 6803.22 171.34; ...
2628.08 6819.07 164.989; ...
2622.12 6827.33 175.828; ...
2635.09 6826.45 160.676; ...
2641.65 6833.1 157.843; ...
2636.36 6821.97 172.887; ...
2630.06 6835.5 168.146; ...
2635.09 6840.22 165.267; ...
2644.42 6843.83 159.725; ...
2633.87 6858.23 157.912; ...
2634.44 6843.48 153.338; ...
2650.73 6854.16 157.024; ...
2631.91 6875.31 158.9; ...
2651.07 6873.24 164.971; ...
2630.25 6892.17 163.304; ...
2654.77 6890.18 163.543; ...
2633.12 6910.76 157.857; ...
2654 6903.45 166.378; ...
2633.56 6926.19 161.053; ...
2653.5 6920.57 168.483; ...
2633.37 6943.75 163.214; ...
2654.29 6938.97 169.011; ...
2633.36 6961.93 163.282; ...
2655.4 6956.61 168.88; ...
2633.81 6979.93 162.436; ...
2655.81 6974.16 169.273; ...
2634.12 6997.85 162.53; ...
2655.88 6992.46 169.222; ...
2634.26 7016.26 162.515; ...
2655.81 7011.13 168.933; ...
2634.23 7034.54 162.806; ...
2655.76 7029.88 168.863; ...
2634.19 7052.12 164.214; ...
2655.87 7048.53 169.063; ...
2634.14 7066.51 167.332; ...
2656.05 7065.9 169.922; ...
2644.57 7083.85 155.141; ...
2637.85 7083.33 166.405; ...
2653.45 7093 150.875; ...
2660.09 7097.27 146.85; ...
2655.73 7082.05 170.208; ...
2655 7077.25 157.359; ...
2645.84 7097.07 161.239; ...
2639.94 7103.77 174.541; ...
2653.45 7104.83 158.016; ...
2659.78 7110.09 155.116; ...
2654.95 7099.38 171.459; ...
2648.22 7111.63 168.01; ...
2653.45 7116.33 165.934; ...
2662.37 7120.04 158.876; ...
2652 7133.06 159.693; ...
2651.98 7119.88 152.173; ...
2668.12 7130.64 156.233; ...
2651.39 7151.2 161.116; ...
2668.33 7149.71 166.516; ...
2651 7168.22 161.907; ...
2673.01 7166.92 163.661; ...
2651.01 7185.82 163.619; ...
2672.79 7182.12 166.66; ...
2651.39 7204.43 165.796; ...
2670.38 7202.64 167.984; ...
2652.02 7223.25 164.182; ...
2669.68 7222.1 161.259; ...
2652.39 7236.73 160.223; ...
2664.88 7235.27 160.894; ...
2647.65 7251.52 164.459; ...
2645.05 7242.47 174.172; ...
2642.14 7255.2 168.144; ...
2653.45 7255.18 158.161; ...
2653.45 7243.36 165.778; ...
2662.71 7254.7 150.802; ...
2659.17 7244.4 160.748; ...
2654.51 7250.64 170.497; ...
2652.41 7246.36 153.613; ...
2646.23 7262.06 159.479; ...
2638.96 7267.57 166.221; ...
2653.45 7267.56 151.538; ...
2659.26 7270.82 145.816; ...
2654.84 7264.37 167.37; ...
2636.56 7286.68 162.086; ...
2655.54 7283.87 166.714; ...
2654.61 7276.21 156.444; ...
2633.65 7306.23 162.564; ...
2656.28 7303.7 168.347; ...
2632.52 7325.9 161.555; ...
2657.03 7323.27 168.272; ...
2631.87 7345.89 160.885; ...
2657.2 7342.87 167.832; ...
2631.55 7365.36 160.947; ...
2656.68 7362.14 167.646; ...
2631.65 7384.44 160.816; ...
2656.21 7380.94 167.613; ...
2631.98 7403.05 160.891; ...
2655.96 7399.47 167.36; ...
2632.46 7420.56 161.611; ...
2655.82 7417.45 167.631; ...
2633.4 7437.39 162.491; ...
2655.7 7434.7 168.711; ...
2634.33 7454.22 164.84; ...
2655.68 7451.62 170.456; ...
2634.41 7468.39 169.31; ...
2655.82 7467.86 173.137; ...
2644.49 7486.7 158.923; ...
2637.58 7485.66 168.883; ...
2653.45 7498.59 154.596; ...
2660.07 7500.67 149.488; ...
2655.63 7484.19 174.581; ...
2654.88 7479.73 161.641; ...
2645.14 7501.42 163.758; ...
2638.46 7505.76 173.289; ...
2653.45 7513.98 158.831; ...
2660.68 7520.51 153.486; ...
2655.27 7501.19 175.517; ...
2645.48 7518.56 167.047; ...
2638.95 7523.94 175.413; ...
2653.45 7530.04 160.626; ...
2660.25 7538.71 154.621; ...
2655.14 7518.54 177.199; ...
2645.57 7535.92 167.874; ...
2639.02 7541.85 175.453; ...
2653.45 7545.96 159.633; ...
2659.05 7555.21 153.63; ...
2655.11 7536.9 176.986; ...
2645.38 7553.41 165.597; ...
2638.5 7560.56 172.388; ...
2653.45 7560.81 155.79; ...
2657.45 7567.03 151.422; ...
2655.22 7558.25 173.178; ...
2636.84 7582.16 164.76; ...
2656.08 7581.26 169.824; ...
2654.72 7572.84 161.196; ...
2633.16 7601.98 162.202; ...
2656.93 7601.45 169.141; ...
2631.16 7620.74 161.154; ...
2656.8 7620.46 168.158; ...
2630.45 7640.09 161.181; ...
2655.72 7639.57 166.901; ...
2629.7 7661.86 162.01; ...
2654.68 7658.24 165.091; ...
2629.53 7681.5 156.871; ...
2654.15 7675.6 164.838; ...
2628.85 7699.62 162.717; ...
2654.06 7692.94 167.107; ...
2632.38 7717.76 159.008; ...
2653.96 7708.52 171.204; ...
2632.53 7730.01 164.988; ...
2662.61 7735.2 150.102; ...
2656.48 7727.11 167.688; ...
2643.33 7745.05 154.663; ...
2636.65 7745.94 164.531; ...
2653.45 7749.19 156.085; ...
2661.5 7756.57 151.277; ...
2655.67 7743.17 170.251; ...
2658.51 7742.18 159.691; ...
2644.79 7758.55 159.471; ...
2638.52 7765.43 167.95; ...
2653.45 7767.55 156.085; ...
2661.75 7776.97 151.491; ...
2655.06 7759.1 171.329; ...
2645.38 7778.71 159.658; ...
2639 7783.99 170.245; ...
2653.45 7785.91 156.085; ...
2662.25 7787.2 154.18; ...
2657.41 7782.1 173.331; ...
2643.64 7797.17 159.639; ...
2639.51 7803.9 173.83; ...
2663.1 7793.63 160.606; ...
2647.58 7793.35 151.102; ...
2669.3 7808.78 156.973; ...
2645.86 7813.48 162.785; ...
2648.58 7827.84 155.722; ...
2669.62 7826.78 166.159; ...
2647.92 7847.51 162.551; ...
2673.12 7844.86 163.123; ...
2650.46 7865.68 158.658; ...
2673.26 7858.64 166.319; ...
2651.69 7880.48 161.317; ...
2673.05 7875.49 167.802; ...
2652.06 7898.89 162.051; ...
2673.01 7893.92 167.569; ...
2650.15 7919.56 162.985; ...
2673.17 7913.29 167.25; ...
2649.49 7939.8 158.834; ...
2671.74 7935.32 167.268; ...
2650.8 7958.29 160.627; ...
2671.83 7955.25 160.533; ...
2650.61 7978.64 159.784; ...
2669.54 7971.99 161.045; ...
2647.66 7991.8 160.67; ...
2667.89 7990.93 161.225; ...
2645.18 8005.59 155.241; ...
2642.75 7994.26 171.08; ...
2640.5 8009.16 166.234; ...
2665.18 8006.64 164.193; ...
2644.45 8019.08 158.873; ...
2638.88 8021.87 168.923; ...
2653.45 8024.63 156.085; ...
2664.01 8028.75 153.57; ...
2660.14 8015.48 171.093; ...
2657.08 8024.03 171.264; ...
2648.03 8019 149.5; ...
2645.14 8033.75 160.935; ...
2638.51 8039.18 169.718; ...
2653.45 8044.29 154.795; ...
2662.32 8053.83 148.688; ...
2655.77 8034.46 171.013; ...
2645.31 8052.04 160.799; ...
2638.65 8057.89 169.565; ...
2653.45 8063.46 153.986; ...
2661.72 8073.77 147.654; ...
2655.12 8052.15 170.451; ...
2645.5 8070.92 160.521; ...
2639.03 8076.86 169.703; ...
2653.45 8081.71 154.099; ...
2661.58 8092.11 148.399; ...
2654.75 8070.93 169.78; ...
2645.83 8089.41 161.12; ...
2639.7 8095.73 171.08; ...
2653.45 8098.68 155.484; ...
2661.44 8109.25 150.804; ...
2654.47 8089.76 169.559; ...
2646.57 8107.25 163.154; ...
2640.97 8115.64 174.739; ...
2653.45 8114.16 158.368; ...
2660.35 8121.89 154.752; ...
2654.18 8110.1 169.69; ...
2648.57 8123.92 165.844; ...
2653.45 8128.06 162.829; ...
2662.73 8132.37 156.623; ...
2652.46 8145.41 155.891; ...
2652.25 8131.65 150.113; ...
2668.24 8142.24 154.274; ...
2652.16 8162.85 157.526; ...
2667.82 8161.03 164.345; ...
2651.59 8177.73 159.183; ...
2672.11 8176.82 163.556; ...
2651.25 8192.36 160.82; ...
2673.38 8190.44 166.921; ...
2652.24 1710.26 180.66; ...
2686.49 1709.68 177.809; ...
2687.09 1709.2 188.965; ...
2652.5 1728.21 182.891; ...
2686.15 1722.67 183.009; ...
2685.64 1725.56 193.893; ...
2653.39 1746.36 183.519; ...
2684.03 1734.89 184.579; ...
2679.03 1751.84 181.504; ...
2654.52 1763.18 183.584; ...
2674.74 1770.9 179.127; ...
2654.94 1779.42 184.547; ...
2673.42 1783.38 184.421; ...
2654.77 1796.62 185.196; ...
2673.11 1798.71 187.739; ...
2654.26 1814.9 185.232; ...
2673.74 1815.76 188.746; ...
2653.8 1833.87 184.666; ...
2674.77 1833.86 188.24; ...
2653.43 1853.15 184.007; ...
2675.66 1852.29 187.292; ...
2652.88 1872.58 183.574; ...
2675.77 1870.88 186.771; ...
2652.45 1891.9 182.867; ...
2674.29 1890.36 186.468; ...
2652.73 1911.06 183.537; ...
2670.24 1911.87 184.943; ...
2653.38 1927.41 182.595; ...
2666.41 1930.2 179.025; ...
2647.74 1946.27 184.469; ...
2645.65 1937.46 193.19; ...
2642.49 1948.81 188.181; ...
2653.45 1950.16 178.134; ...
2653.45 1939.41 185.748; ...
2663.04 1948.17 170.641; ...
2660.27 1938.05 180.766; ...
2654.69 1945.22 189.917; ...
2653.6 1939.19 175.158; ...
2646.23 1956.31 179.64; ...
2639.29 1960.57 186.406; ...
2653.45 1961.19 170.794; ...
2659.19 1963.26 165.499; ...
2655.34 1958.63 186.916; ...
2636.29 1980.64 180.6; ...
2656.53 1979.63 184.99; ...
2654.85 1971.06 174.832; ...
2632.52 2001.02 180.517; ...
2657.18 2000.91 186.53; ...
2630.92 2020.47 181.624; ...
2655.68 2021.51 186.488; ...
2630.88 2039.58 184.081; ...
2651.27 2042.27 184.952; ...
2631.5 2054.77 182.724; ...
2647.47 2057.36 180.224; ...
2625.4 2067.13 184.584; ...
2619.46 2081.5 178.956; ...
2635.09 2065.84 183.63; ...
2644.02 2069.51 175.963; ...
2643.1 2061.39 182.388; ...
2638.86 2075.6 184.462; ...
2628.54 2062.39 177.095; ...
2616.54 2093.74 181.442; ...
2637.98 2090.86 183.161; ...
2615.19 2110.78 182.692; ...
2636.72 2108.05 185.752; ...
2615.18 2129.26 183.203; ...
2636.27 2126.2 186.448; ...
2615.67 2148.01 183.345; ...
2636.2 2144.67 186.694; ...
2616.12 2166.54 183.431; ...
2636.32 2163.06 186.917; ...
2616.34 2184.72 183.654; ...
2636.49 2181.29 187.233; ...
2616.36 2202.59 183.992; ...
2636.67 2199.44 187.58; ...
2616.22 2220.33 184.142; ...
2636.91 2217.76 187.754; ...
2615.87 2238.21 183.633; ...
2637.37 2236.67 187.39; ...
2615.21 2256.75 182.41; ...
2638.07 2255.98 186.557; ...
2614.26 2275.56 181.979; ...
2638.34 2275.26 185.643; ...
2613.52 2294.12 182.44; ...
2637.92 2294.43 185.369; ...
2613.65 2312.96 182.578; ...
2637.15 2313.69 185.637; ...
2615.25 2332.29 183.143; ...
2635.33 2333.05 186.169; ...
2619.68 2351.07 187.178; ...
2631.31 2351.33 189.211; ...
2624.04 2359.61 170.764; ...
2625.09 2356.79 184.174; ...
2624.5 2452.66 182.439; ...
2617.79 2466.84 176.392; ...
2633.15 2460.88 184.063; ...
2614.81 2480.56 179.709; ...
2636.97 2477.13 185.692; ...
2613.46 2498.14 181.1; ...
2638.45 2495.34 186.117; ...
2612.93 2516.89 181.215; ...
2638.63 2514.46 185.904; ...
2612.56 2536.4 179.958; ...
2638.03 2534.4 185.49; ...
2612.32 2556.04 179.069; ...
2637.3 2554.43 183.977; ...
2611.13 2576.84 180.102; ...
2636.05 2573.63 182.639; ...
2610.03 2596.92 175.992; ...
2633.24 2594.37 183.217; ...
2609.73 2610.25 179.043; ...
2632.4 2614.37 177.657; ...
2608.25 2626.45 172.684; ...
2606.02 2615.69 188.363; ...
2604.12 2630.51 183.872; ...
2628.44 2627.27 181.27; ...
2607.92 2639.92 176.821; ...
2602.47 2643.1 187.062; ...
2616.73 2644.27 174.449; ...
2626.75 2648.93 171.467; ...
2622.67 2636.55 187.489; ...
2619.17 2644.84 187.785; ...
2611.31 2639.68 167.468; ...
2608.46 2653.91 179.654; ...
2601.8 2660.01 188.479; ...
2616.73 2662.63 174.449; ...
2625.26 2672.61 168.105; ...
2617.64 2654.75 188.111; ...
2608.43 2671.37 180.341; ...
2601.61 2678.24 188.672; ...
2616.73 2681 174.449; ...
2624.78 2691.91 167.699; ...
2616.84 2671.68 188.477; ...
2608.42 2689.77 180.271; ...
2601.62 2696.98 188.305; ...
2616.73 2699.36 174.449; ...
2624.63 2710.24 168.28; ...
2616.65 2690.06 188.63; ...
2608.39 2708.83 179.7; ...
2601.58 2716.21 187.696; ...
2616.73 2717.72 174.449; ...
2624.69 2727.48 169.858; ...
2617.14 2709.53 188.942; ...
2608.23 2730.11 177.658; ...
2601.3 2735.33 187.803; ...
2616.73 2736.09 174.449; ...
2624.96 2737.44 172.343; ...
2619.45 2733.51 189.568; ...
2606.16 2749.09 176.735; ...
2601.92 2754.43 191.047; ...
2625.28 2744.48 177.464; ...
2610.49 2744.58 168.797; ...
2631.83 2758.89 173.501; ...
2608.63 2765.15 180.377; ...
2613 2781.42 173.484; ...
2631.87 2776.24 177.356; ...
2614.82 2801.69 175.685; ...
2631.67 2795.29 178.753; ...
2615.31 2819.77 176.411; ...
2631.39 2814.11 179.943; ...
2613.97 2835.74 175.377; ...
2631.24 2833.77 183.495; ...
2611.32 2849.89 174.874; ...
2634.72 2851.36 179.465; ...
2609.5 2866.12 175.939; ...
2634.77 2866.44 182.145; ...
2609.54 2886.01 178.079; ...
2633.57 2887.25 184.485; ...
2613.39 2908.31 178.299; ...
2634.68 2907.84 178.456; ...
2614.78 2930.13 176.65; ...
2633.23 2924.08 178.654; ...
2614.99 2949.17 176.327; ...
2632.33 2942.99 177.546; ...
2614.93 2967.7 176.173; ...
2631.82 2961.51 176.943; ...
2614.63 2986.21 176.071; ...
2631.58 2979.99 176.92; ...
2613.74 3004.15 176.368; ...
2631.36 2998.55 177.335; ...
2611.09 3016.75 177.878; ...
2630.67 3016.57 178.449; ...
2608.83 3030.53 172.803; ...
2606.58 3018.32 189.17; ...
2604.68 3033.22 184.667; ...
2628.25 3031.74 181.685; ...
2608.41 3043.04 177.39; ...
2603.1 3044.99 188.21; ...
2616.73 3048.26 174.449; ...
2627.08 3052.85 172.14; ...
2623.32 3040.07 188.633; ...
2620.28 3048.07 189.123; ...
2611.52 3043.55 167.592; ...
2608.92 3056.4 180.407; ...
2602.49 3060.99 189.851; ...
2616.73 3066.62 174.449; ...
2625.43 3076.6 168.379; ...
2619.15 3057.75 189.604; ...
2608.71 3073.32 180.815; ...
2601.96 3078.52 189.459; ...
2616.73 3084.98 174.449; ...
2624.68 3095.19 168.05; ...
2619.11 3074.84 189.951; ...
2608.09 3091.37 178.896; ...
2601.07 3097.34 186.51; ...
2616.73 3103.35 174.449; ...
2624.82 3109.25 170.056; ...
2620.23 3095.6 188.422; ...
2599.92 3118.94 181.474; ...
2624.63 3117.63 174.204; ...
2622.65 3115.64 187.415; ...
2622.19 3108.58 179.026; ...
2597.94 3138.52 183.434; ...
2621.51 3135.65 185.927; ...
2596.76 3157.56 183.67; ...
2619.86 3154.3 187.928; ...
2595.64 3177.17 181.476; ...
2618.98 3174.1 187.172; ...
2594.67 3197.26 178.735; ...
2619.38 3194.22 185.083; ...
2592.68 3218.99 178.818; ...
2619.69 3212.84 183.431; ...
2592.38 3238.89 174.397; ...
2618.23 3231.1 182.49; ...
2592.72 3257.21 183.117; ...
2614.73 3250.92 182.514; ...
2598.71 3278.27 183.245; ...
2607.87 3273.04 186.135; ...
2605.89 3289.43 168.709; ...
2603.11 3282.16 182.337; ...
2605.55 3307.02 167.73; ...
2603.25 3315.18 178.293; ...
2597.27 3328.27 171.656; ...
2613.14 3324.15 180.931; ...
2593.18 3342.41 177.856; ...
2618.31 3337.53 189.551; ...
2591.95 3356.13 183.318; ...
2626.28 3356.37 175.074; ...
2623.22 3350.47 190.052; ...
2603.17 3375.13 170.443; ...
2596.94 3372.53 184.375; ...
2628.3 3365.09 187.576; ...
2632.71 3382.28 181.941; ...
2604.8 3386.15 178.093; ...
2611.22 3404.01 179.545; ...
2635.99 3400.6 184.748; ...
2616.35 3421.57 179.398; ...
2639.47 3420.25 185.869; ...
2617.64 3434.65 183.392; ...
2640.3 3437.92 178.286; ...
2617.9 3451.29 185.137; ...
2641.63 3452.19 180.841; ...
2617.49 3470 185.32; ...
2641.09 3472.06 185.733; ...
2617.26 3489.99 184.677; ...
2637.92 3493.18 179.302; ...
2617 3510.24 183.841; ...
2636.03 3508.2 181.767; ...
2615.6 3530.51 184.071; ...
2634.37 3525.63 183.413; ...
2615.05 3547.87 177.727; ...
2633.65 3543.45 184.21; ...
2613.67 3561.89 179.164; ...
2633.57 3561.49 184.32; ...
2612.36 3579.7 179.008; ...
2633.56 3580.16 183.817; ...
2611.24 3598.84 178.7; ...
2633.15 3599.77 183.121; ...
2610.51 3619.02 180.251; ...
2631.62 3621.46 183.142; ...
2611.34 3635.87 181.482; ...
2631.62 3642.15 176.885; ...
2609.86 3652.83 174.24; ...
2607.31 3642.15 190.034; ...
2605.79 3656.91 184.376; ...
2628.35 3653.83 181.225; ...
2608.97 3666.18 176.288; ...
2603.33 3669.77 185.13; ...
2616.88 3671.96 175.811; ...
2626.98 3673.38 173.634; ...
2623.66 3663.04 188.077; ...
2621.71 3673.95 186.76; ...
2611.65 3665.64 169.011; ...
2601.32 3689.12 182.729; ...
2625.22 3686.26 175.284; ...
2622.4 3686.3 186.827; ...
2622.91 3678.43 179.869; ...
2598.77 3707.89 185.242; ...
2620.39 3705.2 185.556; ...
2597.36 3726.05 185.24; ...
2619.05 3723.49 187.198; ...
2596 3744.91 183.249; ...
2619.37 3743 187.23; ...
2594.94 3763.98 181.705; ...
2620.52 3762.45 188.772; ...
2596.24 3782.89 183.078; ...
2621.05 3777.23 192.579; ...
2603.72 3802.18 189.29; ...
2620.81 3806.72 173.461; ...
2620.28 3796.18 190.062; ...
2608.91 3816.75 172.12; ...
2614.33 3806.77 184.25; ...
2620.15 3826.16 170.843; ...
2612.83 3837.31 169.968; ...
2621.77 3843.48 172.092; ...
2616.1 3854.26 171.178; ...
2623.22 3859.79 172.566; ...
2618.95 3867.95 171.371; ...
2623.61 3877.18 170.698; ...
2624.19 3896.21 167.686; ...
2626.93 3917.25 165.77; ...
2630.06 3938.1 166.774; ...
2634.67 3954.2 173.655; ...
2625.23 3955.98 183.571; ...
2615.61 3968.74 176.265; ...
2646.02 3965.83 171.37; ...
2639.14 3965.65 185.791; ...
2613.54 3985.16 179.875; ...
2646.99 3980.95 177.404; ...
2643.57 3987.98 190.059; ...
2620.42 4002.86 182.673; ...
2642.38 3998.61 177.787; ...
2640.32 4002.47 187.01; ...
2629.18 4018.83 169.862; ...
2633.74 4007.16 181.847; ...
2626.3 4046.35 165.742; ...
2625.24 4066.28 166.725; ...
2624.58 4084.76 170.015; ...
2622.83 4100.52 175.977; ...
2611.83 4112.15 170.218; ...
2630.73 4102.62 187.265; ...
2618.04 4114.27 182.72; ...
2636.82 4115.19 176.799; ...
2609.58 4131.06 173.625; ...
2612.78 4130.08 186.696; ...
2640.61 4130.84 178.817; ...
2607.65 4148.68 175.071; ...
2610.03 4148.03 187.796; ...
2641.16 4149.72 179.574; ...
2606.45 4166.87 174.993; ...
2608.69 4168.58 187.801; ...
2641.34 4168.89 180.682; ...
2605.57 4185.34 173.905; ...
2607.91 4188.52 182.485; ...
2641.81 4187.45 181.135; ...
2605.12 4202.75 173.837; ...
2608.22 4204.14 184.181; ...
2642.32 4205.71 181.27; ...
2605.64 4221.56 175.208; ...
2610.49 4226.08 188.316; ...
2641.23 4224.08 181.859; ...
2610.68 4244.54 176.441; ...
2618.96 4246.1 188.997; ...
2635.69 4242.08 184.225; ...
2606.9 4262.48 171.284; ...
2621.64 4259.92 173.8; ...
2624.52 4248.96 183.012; ...
2608.31 4277.91 170.546; ...
2618.68 4284.86 170.482; ...
2608.55 4297.05 169.926; ...
2618.84 4305.12 169.861; ...
2609.36 4316.37 170.125; ...
2619.67 4324.85 170.069; ...
2610.1 4336.36 171.652; ...
2620.28 4343.97 171.285; ...
2610.34 4359.18 177.002; ...
2621.12 4358.25 172.008; ...
2596.15 4367.77 174.471; ...
2608.57 4362.06 189.967; ...
2600.76 4369.37 184.195; ...
2617.9 4372.11 174.075; ...
2613.96 4373.94 183.395; ...
2589.34 4379.33 180.04; ...
2580.64 4391.59 177.015; ...
2603.34 4381.89 180.352; ...
2613.77 4389.22 171.851; ...
2612.71 4382.23 179.24; ...
2609.56 4395.61 178.849; ...
2577.83 4409.21 180.322; ...
2610.02 4404.28 173.652; ...
2608.43 4408.15 181.583; ...
2577.68 4425.32 184.831; ...
2604.43 4426.13 187.521; ...
2578.14 4438.58 189.576; ...
2606.69 4450.44 168.986; ...
2602.63 4444.58 182.017; ...
2587.8 4457.33 175.089; ...
2581.36 4455.85 187.273; ...
2598.36 4462.21 174.449; ...
2605.35 4469.51 170.531; ...
2600.18 4456.32 187.595; ...
2602.44 4456.59 177.092; ...
2589.14 4471.24 179.311; ...
2581.67 4477.24 190.001; ...
2598.36 4480.57 174.449; ...
2605.51 4489.02 171.18; ...
2599.74 4471.99 189.464; ...
2589.29 4493.34 177.47; ...
2579.48 4502.04 188.662; ...
2598.36 4498.94 174.449; ...
2605.74 4499.18 173.508; ...
2602.73 4495.8 189.779; ...
2587.28 4516.75 170.549; ...
2579.93 4522.94 179.24; ...
2606.66 4505.83 178.479; ...
2593.15 4506.58 167.329; ...
2612.39 4519.42 175.262; ...
2584.92 4537.21 168.665; ...
2577.75 4538.42 179.208; ...
2613.9 4535.53 179.249; ...
2583.76 4554.74 169.425; ...
2576.75 4555.85 180.516; ...
2614.84 4553.51 181.145; ...
2584.34 4572.76 171.564; ...
2576.09 4574.87 186.453; ...
2614.31 4571.01 182.086; ...
2586.39 4592.21 174.414; ...
2581.03 4595.57 184.849; ...
2613.25 4588.18 181.776; ...
2587.34 4606.73 179.18; ...
2582.69 4610.62 190.917; ...
2612.43 4606.74 181.56; ...
2591.63 4619.85 182.667; ...
2597.85 4634.22 177.827; ...
2612.26 4627.1 182.405; ...
2597.58 4653.31 179.925; ...
2611.8 4647.36 187.427; ...
2594.32 4669.48 186.186; ...
2625.42 4667.17 169.505; ...
2618.29 4663.34 181.445; ...
2607.29 4680.28 173.384; ...
2601.03 4684 181.541; ...
2616.73 4682.56 174.449; ...
2624.24 4687.28 172.602; ...
2616.32 4678.7 186.643; ...
2620.91 4675.9 177.372; ...
2608.88 4692.48 179.924; ...
2602.08 4702.94 190.014; ...
2616.73 4696.07 179.307; ...
2623.25 4702.21 176.323; ...
2615.54 4695.54 188.636; ...
2611.28 4707.06 185.316; ...
2616.73 4709.33 184.413; ...
2625.53 4713.46 177.705; ...
2616.16 4727.39 177.468; ...
2616.38 4713 172.347; ...
2630.7 4724.11 174.133; ...
2615.49 4745.68 177.753; ...
2630.84 4743.94 182.669; ...
2614.86 4761.75 178.338; ...
2635.35 4760.47 180.483; ...
2614.46 4778 179.824; ...
2636.12 4775.31 184.585; ...
2614.09 4795.14 180.473; ...
2637.19 4792.95 186.61; ...
2613.81 4812.51 181.178; ...
2637.89 4810.69 187.02; ...
2613.68 4830.21 181.904; ...
2637.69 4828.69 187.53; ...
2613.86 4848.12 182.27; ...
2637.44 4847.23 187.328; ...
2614.36 4865.9 182.474; ...
2637.22 4865.71 186.852; ...
2614.99 4883.39 183.036; ...
2637.05 4884.03 186.469; ...
2615.55 4900.86 183.879; ...
2637.08 4902.14 186.163; ...
2616.02 4918.61 184.553; ...
2637.31 4920.03 186.047; ...
2616.39 4936.72 184.91; ...
2637.66 4937.91 186.182; ...
2616.61 4955.24 184.984; ...
2637.95 4956.09 186.412; ...
2616.51 4974.21 184.854; ...
2637.96 4974.73 186.467; ...
2615.94 4993.82 184.438; ...
2637.51 4993.75 186.095; ...
2615.27 5013.73 183.005; ...
2636.52 5013.04 185.313; ...
2614.82 5033.3 181.804; ...
2635.44 5032.04 183.526; ...
2613.51 5053.66 181.873; ...
2634.44 5049.89 182.019; ...
2612.78 5071.69 175.393; ...
2633.63 5067.32 181.886; ...
2611.4 5086.73 178.066; ...
2633.5 5085.28 182.362; ...
2610.96 5108.1 183.343; ...
2634.12 5103.8 183.634; ...
2613.99 5128.16 177.29; ...
2635.33 5122.71 185.594; ...
2614.93 5143.28 180.872; ...
2637.65 5141.89 185.607; ...
2616.06 5160.96 182.508; ...
2639.73 5160.14 185.806; ...
2616.94 5178.37 183.181; ...
2640.01 5177.31 187.651; ...
2617.01 5195.56 184.503; ...
2639.28 5195.17 187.47; ...
2616.8 5213.22 185.456; ...
2638.28 5213.19 187.038; ...
2616.66 5231.06 185.91; ...
2637.59 5230.61 187.533; ...
2616.72 5249.03 185.837; ...
2637.42 5248.15 187.711; ...
2616.9 5267.14 185.517; ...
2637.73 5266.24 187.554; ...
2617.08 5285.48 185.21; ...
2638.19 5284.79 187.355; ...
2617.09 5304.2 184.934; ...
2638.44 5303.82 187.21; ...
2616.75 5323.46 184.497; ...
2638.28 5323.23 186.857; ...
2615.82 5343.36 183.977; ...
2637.51 5342.91 186.199; ...
2613.98 5364.93 183.997; ...
2636.18 5362.65 184.804; ...
2613.51 5386.03 178.24; ...
2633.32 5383.41 183.731; ...
2615.14 5403.33 178.371; ...
2631.86 5403.29 176.784; ...
2616.11 5417.71 177.07; ...
2627.58 5416.87 177.877; ...
2611.11 5435.33 183.995; ...
2608.16 5423.17 190.91; ...
2606.03 5438.32 187.758; ...
2616.73 5441.09 180.09; ...
2616.73 5426.4 183.763; ...
2626.29 5439.87 171.042; ...
2622.29 5427.26 179.407; ...
2617.19 5433.47 189.652; ...
2616.22 5429.1 173.037; ...
2610.17 5448.13 181.826; ...
2603.86 5451.46 188.475; ...
2616.73 5456.43 177.068; ...
2624.74 5462.43 169.722; ...
2617.66 5446.76 190.629; ...
2609.49 5466.04 179.141; ...
2602.87 5469.18 189.263; ...
2616.73 5472.17 174.449; ...
2624.39 5472.76 171.353; ...
2619.6 5468.27 190.704; ...
2607.61 5483.71 178.465; ...
2603.31 5488.11 192.906; ...
2624.39 5479.41 176.911; ...
2611.58 5480.15 170.076; ...
2629.69 5494.67 172.375; ...
2609.46 5499.29 181.611; ...
2611.88 5513.78 174.72; ...
2630.57 5512.53 183.166; ...
2610.74 5531.55 183.079; ...
2635.6 5531.46 180.476; ...
2613.16 5551.29 178.696; ...
2638.05 5544.85 184.409; ...
2615.66 5566.03 183.477; ...
2639.31 5561.27 186.254; ...
2621.62 5583.25 189.903; ...
2636.5 5580.56 190.075; ...
2629.62 5596.29 174.599; ...
2629.39 5587.97 187.708; ...
2629.04 5620.21 170.077; ...
2638.14 5618.8 168.35; ...
2631.35 5637.65 172.413; ...
2639.87 5642.99 170.593; ...
2634.54 5656.67 177.942; ...
2642.59 5658.76 171.978; ...
2626.11 5663.27 187.072; ...
2619.3 5675.15 179.2; ...
2642.97 5671.42 175.808; ...
2637.58 5671.11 186.504; ...
2614.38 5692.3 182.043; ...
2645.58 5688.22 177.79; ...
2642.17 5690.18 187.982; ...
2612.11 5710.08 183.059; ...
2647.8 5707.74 177.848; ...
2643.42 5709.29 188.269; ...
2612 5728.13 183.21; ...
2648.12 5727.52 177.804; ...
2643.22 5728.26 188.221; ...
2612.75 5746.52 182.793; ...
2647.63 5746.83 177.351; ...
2642.65 5746.99 188.012; ...
2612.96 5764.95 182.331; ...
2647.01 5765.75 176.772; ...
2642.16 5765.61 187.709; ...
2611.31 5783.31 182.457; ...
2646.47 5784.39 176.209; ...
2641.83 5784.18 187.289; ...
2606.69 5800.35 184.038; ...
2645.99 5802.82 175.668; ...
2641.51 5802.66 186.74; ...
2609.1 5820.17 176.28; ...
2600.93 5813.11 185.909; ...
2600.25 5825.71 182.758; ...
2645.5 5821.03 175.135; ...
2641.13 5820.98 186.11; ...
2606.44 5838.37 175.547; ...
2596.53 5838.8 183.613; ...
2645.07 5839.07 174.721; ...
2640.75 5839.15 185.588; ...
2604.43 5855.61 175.666; ...
2593.79 5856.33 183.977; ...
2644.98 5857.04 174.72; ...
2640.55 5857.27 185.516; ...
2603.82 5874.33 176.094; ...
2592.79 5875.51 184.438; ...
2645.44 5875.11 175.51; ...
2640.66 5875.49 186.252; ...
2604.66 5893.86 177.025; ...
2593.45 5895.06 185.403; ...
2646.32 5893.46 177.243; ...
2641.01 5894.09 187.977; ...
2606.73 5914.46 178.617; ...
2595.23 5912.42 187.445; ...
2647.44 5913.6 179.564; ...
2641.16 5913.14 190.87; ...
2602.79 5923.2 182.988; ...
2624.9 5930.19 170.207; ...
2612.45 5933.37 178.765; ...
2644.3 5923.06 183.887; ...
2660.95 5929.05 170.195; ...
2650.9 5932.82 178.992; ...
2626.69 5949.87 172.164; ...
2614.68 5950.05 181.009; ...
2662.53 5948.96 172.448; ...
2652.22 5949.81 180.951; ...
2627.56 5968.03 173.542; ...
2616.28 5967.82 182.37; ...
2663.38 5967.56 173.913; ...
2652.95 5967.74 182.459; ...
2627.63 5986.04 174.21; ...
2616.65 5985.65 182.858; ...
2663.66 5986.19 174.451; ...
2653.24 5986.21 182.922; ...
2627.16 6004.09 174.359; ...
2616.26 6003.66 182.938; ...
2663.67 6005.01 174.22; ...
2653.32 6004.87 182.709; ...
2626.6 6022.3 174.253; ...
2615.75 6022 182.831; ...
2663.68 6024.09 173.702; ...
2653.4 6023.69 182.389; ...
2626.27 6040.78 174.048; ...
2615.55 6040.61 182.672; ...
2663.84 6043.31 173.396; ...
2653.58 6042.6 182.39; ...
2626.3 6059.61 173.812; ...
2615.78 6059.46 182.534; ...
2664.05 6062.26 173.52; ...
2653.81 6061.32 182.781; ...
2626.65 6078.81 173.609; ...
2616.31 6078.56 182.473; ...
2664.08 6080.42 173.813; ...
2654 6079.66 183.282; ...
2627.12 6098.2 173.526; ...
2616.9 6097.74 182.532; ...
2663.76 6097.86 173.566; ...
2654.16 6097.77 183.538; ...
2627.45 6117.31 173.593; ...
2617.32 6116.73 182.682; ...
2663.1 6115.71 172.377; ...
2654.36 6116 183.616; ...
2627.32 6135.64 173.618; ...
2617.4 6135.3 182.777; ...
2662.31 6134.26 171.83; ...
2654.66 6134.38 183.832; ...
2626.54 6153.26 173.149; ...
2617.01 6153.58 182.72; ...
2661.85 6152.63 172.479; ...
2654.84 6152.72 184.218; ...
2625.07 6171.24 172.141; ...
2616.16 6171.73 182.834; ...
2661.36 6170.69 173.381; ...
2654.28 6170.65 184.85; ...
2623.26 6189.65 172.616; ...
2615.09 6189.33 183.523; ...
2659.66 6188.43 174.872; ...
2652.31 6187.29 186.007; ...
2621.9 6205.6 175.47; ...
2614.28 6205.97 184.362; ...
2655.11 6206.55 177.308; ...
2649.01 6199.14 188.051; ...
2622.35 6218.88 178.062; ...
2614.02 6222.48 184.493; ...
2635.09 6225.06 174.449; ...
2650.45 6229.96 172.553; ...
2645.2 6214.34 186.362; ...
2640.24 6225.08 185.841; ...
2628.53 6218.05 170.821; ...
2623.45 6233.84 178.601; ...
2614.35 6239.89 183.634; ...
2635.09 6243.42 174.449; ...
2647.25 6252.12 170.976; ...
2638.6 6236.46 185.818; ...
2624.08 6251.35 177.244; ...
2615.83 6258.41 181.945; ...
2635.09 6261.78 174.449; ...
2645.31 6268.84 172.604; ...
2637.79 6257.28 186.024; ...
2620.15 6279.77 181.106; ...
2639.81 6285.89 175.554; ...
2634.91 6280.29 190.142; ...
2638.64 6270.77 179.941; ...
2628.52 6297.81 171.752; ...
2628.66 6287.18 182.024; ...
2639.65 6306.22 170.63; ...
2631.24 6319.41 168.917; ...
2640.36 6325.23 169.109; ...
2632.52 6339.26 169.771; ...
2641.77 6343.21 168.811; ...
2634.93 6357.24 174.85; ...
2644.03 6357.73 168.619; ...
2623.53 6360.78 186.502; ...
2618.09 6375.52 175.735; ...
2643.47 6371.34 172.564; ...
2635.83 6371.79 186.106; ...
2614.83 6392.27 179.718; ...
2645.01 6388.46 176.38; ...
2639.91 6392.4 188.704; ...
2614.63 6409.91 182.268; ...
2646.84 6407.68 177.695; ...
2640.72 6411.58 189.716; ...
2614.32 6423.58 185.282; ...
2646.35 6429.17 178.26; ...
2639.66 6427.84 190.751; ...
2624.74 6441.25 174.027; ...
2617.32 6440.96 183.904; ...
2635.09 6445.41 174.449; ...
2644.33 6450.32 174.46; ...
2638.07 6441.46 190.389; ...
2641.02 6438.88 181.837; ...
2626.28 6457.54 175.877; ...
2618.51 6462.78 185.555; ...
2635.09 6463.78 174.449; ...
2644.49 6462.84 174.525; ...
2639.11 6460.66 190.61; ...
2625.39 6478.69 172.317; ...
2619.15 6482.45 185.197; ...
2645.12 6470.17 179.091; ...
2630.52 6470.11 168.451; ...
2651.7 6483.69 175.012; ...
2623.84 6498.79 172.613; ...
2619.24 6500.81 186.212; ...
2652.25 6499.41 179.889; ...
2623.3 6517.5 173.356; ...
2619.4 6519.06 187.273; ...
2652.47 6517.26 182.629; ...
2623.41 6536.02 174.845; ...
2619.69 6536.97 188.636; ...
2651.04 6536.01 184.069; ...
2623.98 6552.41 177.932; ...
2620.22 6554.23 190.317; ...
2647.01 6553.01 186.143; ...
2625.59 6566.51 181.097; ...
2620.76 6571.29 191.505; ...
2635.09 6573.95 174.449; ...
2644.3 6576.84 172.84; ...
2640.82 6564.37 191.372; ...
2637.7 6573.77 190.566; ...
2628.96 6565.91 171.505; ...
2627.02 6581.82 181.786; ...
2620.71 6588.72 191.258; ...
2635.09 6589.56 171.696; ...
2640.6 6598.79 167.127; ...
2636.43 6584.5 189.589; ...
2627.01 6598.83 179.709; ...
2619.82 6606.94 188.636; ...
2635.09 6604.12 167.891; ...
2638.46 6610.99 164.583; ...
2635.99 6604.23 186.712; ...
2617.84 6628.12 182.064; ...
2636.17 6627.3 185.61; ...
2635.66 6617.39 175.189; ...
2614.29 6647.76 181.209; ...
2636.23 6647.78 186.455; ...
2613.18 6666.29 180.944; ...
2636.03 6666.31 185.682; ...
2613.48 6685.1 180.483; ...
2636 6684.2 184.439; ...
2614.06 6703.97 179.99; ...
2636.19 6701.79 183.965; ...
2614.45 6722.54 179.686; ...
2636.45 6719.35 184.42; ...
2614.64 6740.86 179.807; ...
2636.69 6737.08 185.338; ...
2614.66 6758.51 180.581; ...
2636.91 6754.99 186.455; ...
2615.06 6775.93 181.157; ...
2637.18 6772.89 187.237; ...
2615.81 6794.02 182.17; ...
2637.43 6790.48 187.621; ...
2616.5 6811.76 184.446; ...
2637.49 6807.99 188.559; ...
2616.81 6826.1 187.578; ...
2637.54 6825.22 190.402; ...
2626.38 6844.68 174.481; ...
2619.82 6843.69 185.164; ...
2635.09 6853.99 169.858; ...
2642.57 6857.24 166.592; ...
2637.8 6842.87 190.827; ...
2636.52 6836.99 177.862; ...
2626.83 6861.46 176.385; ...
2620.16 6864.09 188.196; ...
2635.09 6867.76 174.449; ...
2643.77 6868.35 171.561; ...
2639.77 6864.65 191.438; ...
2625.17 6878.97 177.576; ...
2620.92 6883.57 192.26; ...
2644.62 6875.49 178.159; ...
2629.28 6875.38 169.355; ...
2650.54 6889.79 174.38; ...
2627.55 6895.38 181.362; ...
2631.78 6912.03 174.307; ...
2649.92 6907.04 179.476; ...
2631.53 6930.88 175.922; ...
2649.78 6928.2 184.185; ...
2629.64 6948.74 180.764; ...
2653.65 6946.54 180.197; ...
2631.29 6968.75 174.119; ...
2654.21 6961.32 182.482; ...
2631.92 6984.54 176.062; ...
2654.32 6978.98 183.538; ...
2632.37 7002.91 176.627; ...
2654.24 6997.62 183.612; ...
2632.33 7021.19 176.736; ...
2654.19 7016.4 183.723; ...
2631.79 7038.73 177.072; ...
2654.38 7035.13 184.558; ...
2631.14 7055.36 178.572; ...
2655.3 7053.18 184.828; ...
2631.95 7072.33 179.206; ...
2656.08 7069.57 185.074; ...
2633.86 7089.48 181.197; ...
2655.9 7085.35 186.762; ...
2634.98 7103.7 186.687; ...
2655.42 7101.16 189.727; ...
2644.82 7119.34 177.29; ...
2638.56 7120.03 187.849; ...
2653.45 7127.98 173.998; ...
2660.28 7132.38 169.418; ...
2654.77 7117.38 191.951; ...
2654.77 7112.32 178.847; ...
2646.02 7132.83 184.34; ...
2639.75 7140.88 195.63; ...
2653.45 7140.13 181.451; ...
2660.07 7145.71 178.103; ...
2654.25 7135.75 193.901; ...
2648.13 7148.35 189.99; ...
2653.45 7152.92 187.505; ...
2662.72 7156.55 180.241; ...
2652.19 7170.94 179.813; ...
2652.1 7156.26 175.01; ...
2668.33 7167.6 175.44; ...
2652.14 7189.22 180.036; ...
2666.86 7184.52 179.516; ...
2652.42 7201.14 181.164; ...
2663.55 7200.13 181.741; ...
2647.68 7216.75 187.589; ...
2644.29 7206.15 194.821; ...
2642.2 7221.01 190.449; ...
2653.45 7219.53 181.218; ...
2653.45 7206.85 187.351; ...
2662.35 7219.24 173.268; ...
2658.67 7209.04 183.622; ...
2654.17 7215.78 192.869; ...
2652.39 7211.19 176.604; ...
2646.46 7227.91 182.38; ...
2639.29 7233.89 187.375; ...
2653.45 7231.62 173.739; ...
2659.12 7234.67 167.326; ...
2654.44 7230.06 188.649; ...
2636.61 7253.02 180.839; ...
2654.9 7249.47 184.815; ...
2654.45 7241.15 176.863; ...
2632.9 7272.92 178.953; ...
2654.89 7269.49 184.696; ...
2631.56 7292.06 177.943; ...
2655.01 7289.29 184.088; ...
2631.35 7311.46 178.186; ...
2655.1 7308.27 183.642; ...
2631.4 7331.13 177.972; ...
2654.83 7327.09 183.693; ...
2631.45 7350.44 177.821; ...
2654.48 7346.21 183.502; ...
2631.56 7369.49 177.595; ...
2654.16 7365.12 183.212; ...
2631.74 7388.36 177.257; ...
2653.97 7383.82 182.821; ...
2631.96 7406.83 177.044; ...
2653.89 7402.26 182.627; ...
2632.16 7424.65 177.059; ...
2653.89 7420.35 183.219; ...
2632.08 7441.46 177.459; ...
2654.11 7438.16 185.053; ...
2631.55 7457.11 178.951; ...
2655.02 7455.39 186.692; ...
2631.67 7473.73 181.379; ...
2655.89 7471.54 188.212; ...
2632.93 7492.67 182.894; ...
2655.97 7487.81 190.332; ...
2634.13 7511.36 184.203; ...
2655.81 7505.32 191.956; ...
2634.74 7529.08 185.74; ...
2655.68 7523.78 192.512; ...
2634.81 7547.1 185.66; ...
2655.71 7543.18 191.447; ...
2634.2 7565.83 183.574; ...
2655.96 7563.24 189.402; ...
2632.79 7584.93 181.238; ...
2656.25 7582.91 187.682; ...
2631.16 7603.97 180.198; ...
2655.96 7602.03 186.419; ...
2630.24 7623.17 179.444; ...
2654.51 7621.76 185.112; ...
2630.36 7642.52 180.546; ...
2651.9 7643.7 183.049; ...
2629.55 7659.33 180.551; ...
2651.94 7662.86 176.022; ...
2626.35 7677.94 171.979; ...
2625.59 7667.17 189.201; ...
2622.15 7682.07 184.135; ...
2650.69 7677.5 178.165; ...
2623.82 7692.55 176.157; ...
2620.34 7695.52 189.385; ...
2649.98 7695.2 181.117; ...
2625.74 7705.73 178.727; ...
2629.22 7718.21 173.132; ...
2649.37 7716.07 184.391; ...
2629.58 7736.85 180.193; ...
2653.5 7733.74 179.946; ...
2633.79 7755.2 176.627; ...
2653.48 7747.78 183.074; ...
2634.99 7771.16 180.61; ...
2653.96 7765.05 186.007; ...
2635.67 7789.02 183.543; ...
2654.55 7780.84 190.077; ...
2635.43 7803.76 186.999; ...
2663.67 7805.97 172.696; ...
2657.33 7799.96 188.689; ...
2644.02 7820.76 172.815; ...
2637.17 7820.74 185.273; ...
2654.07 7821.78 173.677; ...
2663.02 7819.11 175.566; ...
2658.45 7822.22 191.798; ...
2660.04 7813.43 181.351; ...
2642.78 7835.49 176.139; ...
2637.9 7842.14 190.574; ...
2663.87 7829.42 179.538; ...
2647.13 7830.5 167.793; ...
2669.74 7844.01 175.054; ...
2645.48 7851.38 181.035; ...
2650.23 7867.1 174.808; ...
2669.32 7861.28 179; ...
2651.64 7887.62 176.651; ...
2668.89 7880.35 179.502; ...
2651.06 7905.8 177.481; ...
2668.79 7899.44 179.368; ...
2648.13 7918.74 179.091; ...
2668.25 7917.48 180.19; ...
2645.68 7932.4 174.207; ...
2643.13 7921.81 189.748; ...
2641.25 7936.54 185.378; ...
2665.66 7932.75 183.213; ...
2644.89 7945.63 178.08; ...
2639.63 7949.2 188.064; ...
2653.45 7951.18 174.449; ...
2664.19 7954.45 173.164; ...
2660.03 7941.97 189.155; ...
2656.75 7950.59 189.154; ...
2648.22 7945.36 168.812; ...
2645.23 7959.63 180.01; ...
2638.71 7965.92 188.212; ...
2653.45 7969.54 174.449; ...
2662.31 7978.01 169.797; ...
2655.45 7961.25 189.026; ...
2644.59 7976.8 178.622; ...
2637.44 7984.06 185.471; ...
2653.45 7987.9 174.449; ...
2662.12 7993.11 171.445; ...
2656 7980.93 188.125; ...
2635.99 8004.82 180.582; ...
2661.57 8001.87 175.549; ...
2658.43 8000.84 187.615; ...
2658.81 7992.94 180.001; ...
2634.08 8024.52 181.729; ...
2657.64 8020.94 185.563; ...
2633.81 8043.27 181.643; ...
2656.46 8039.2 187.127; ...
2634.14 8062.03 181.598; ...
2655.83 8057.8 186.868; ...
2634.7 8080.72 182.383; ...
2655.44 8076.73 186.24; ...
2635.46 8098.84 184.392; ...
2655.15 8095.59 185.952; ...
2636.1 8113.39 188.153; ...
2654.94 8113.29 186.81; ...
2645.4 8132.19 174; ...
2639.59 8130.88 186.737; ...
2653.45 8140.47 168.79; ...
2660.25 8144.97 165.072; ...
2654.75 8129.8 187.47; ...
2654.16 8125.17 174.337; ...
2646.66 8145.18 179.839; ...
2641.31 8151.88 193.119; ...
2653.45 8151.6 176.022; ...
2659.87 8157.28 173.445; ...
2654.69 8147.1 189.126; ...
2648.74 8159.32 185.578; ...
2653.45 8161.81 184.175; ...
2662.54 8166.27 177.518; ...
2650.7 8178.51 174.373; ...
2651.93 8167.03 169.701; ...
2668.44 8179.37 178.386; ...
2648 8194.17 173.55; ...
2649.77 1709.83 196.691; ...
2684.73 1709.14 199.271; ...
2649.24 1730.7 202.933; ...
2683.58 1721.82 203.538; ...
2652.36 1750.65 197.271; ...
2682.87 1740.12 193.675; ...
2682.43 1734.39 203.323; ...
2653.22 1764.97 199.508; ...
2678.83 1749.41 203.164; ...
2675.85 1766.85 195.327; ...
2653.77 1781.3 200.724; ...
2673.9 1781.75 202.529; ...
2653.35 1798.89 202.123; ...
2673.46 1798.55 205.697; ...
2652.74 1817.91 201.897; ...
2673.73 1816.8 206.397; ...
2652.56 1837.32 200.988; ...
2674.36 1835.75 204.865; ...
2652.26 1857.04 200.586; ...
2674.5 1854.12 203.141; ...
2650.77 1877.28 201.301; ...
2673.19 1872.52 202.74; ...
2650.61 1895.89 197.316; ...
2669.41 1892.53 202.852; ...
2652.06 1908.87 198.639; ...
2665.56 1909.58 197.214; ...
2647.28 1926.23 200.063; ...
2644.67 1916.59 209.757; ...
2641.6 1929.69 203.655; ...
2653.45 1929.12 193.82; ...
2653.45 1919.29 202.353; ...
2662.01 1924.52 188.862; ...
2659.75 1917.03 198.316; ...
2655.23 1928.29 204.893; ...
2653.02 1918.73 191.994; ...
2638 1944.09 200.528; ...
2656.23 1942.53 204.05; ...
2654.67 1936.62 195.491; ...
2634.22 1962.91 200.392; ...
2657.16 1961.62 205.318; ...
2632.38 1982.71 199.928; ...
2657.32 1982.07 205.592; ...
2631.74 2002.44 200.745; ...
2655.76 2002.79 205.277; ...
2632.33 2021.88 202.709; ...
2651.28 2023.91 203.435; ...
2633.3 2037.68 201.029; ...
2647.06 2040.09 197.128; ...
2628.58 2056.15 198.133; ...
2627.03 2048.24 210.188; ...
2622.66 2060.19 200.698; ...
2635.09 2057.17 193.324; ...
2635.09 2048.4 202.921; ...
2643.55 2052.91 188.874; ...
2641.34 2046.73 198.261; ...
2636.21 2058.42 204.151; ...
2633.04 2047.44 192.698; ...
2617.59 2074.9 196.004; ...
2637.43 2073.69 201.415; ...
2636.56 2066.31 193.376; ...
2613.72 2093.01 198.022; ...
2637.42 2092.47 202.76; ...
2612.9 2111.56 198.863; ...
2637.04 2111.1 203.579; ...
2613.34 2130.41 199.173; ...
2636.89 2129.76 203.843; ...
2614.02 2149.14 199.283; ...
2636.95 2148.2 204.016; ...
2614.45 2167.52 199.455; ...
2637.1 2166.36 204.355; ...
2614.6 2185.55 199.82; ...
2637.27 2184.36 204.851; ...
2614.59 2203.33 200.3; ...
2637.43 2202.34 205.353; ...
2614.5 2221.07 200.652; ...
2637.64 2220.45 205.661; ...
2614.3 2238.97 200.703; ...
2637.94 2238.77 205.641; ...
2613.94 2257.14 200.668; ...
2638.22 2257.26 205.34; ...
2613.55 2275.48 200.793; ...
2638.33 2275.86 204.965; ...
2613.45 2294.06 200.868; ...
2638.24 2294.64 204.684; ...
2614.01 2312.95 200.857; ...
2637.84 2313.5 204.572; ...
2615.49 2331.42 201.603; ...
2636.86 2331.59 205.209; ...
2616.92 2346.22 204.404; ...
2636.28 2345.74 207.978; ...
2626.28 2361.31 193.473; ...
2620.52 2363.7 202.224; ...
2633.41 2363.03 204.821; ...
2627.66 2375.89 201.342; ...
2622.27 2383.92 205.978; ...
2633.47 2382.91 208.265; ...
2628.41 2394.25 203.967; ...
2622.91 2402.81 207.088; ...
2633.46 2401.68 208.718; ...
2628.31 2412.75 203.886; ...
2622.31 2421.55 206.296; ...
2633 2420.57 207.207; ...
2627.11 2432.07 199.554; ...
2620 2441.17 201.949; ...
2632.75 2442.53 201.25; ...
2616.11 2462.98 194.827; ...
2635.86 2461.62 202.098; ...
2613.23 2482.94 196.687; ...
2637.26 2480.31 202.111; ...
2612.64 2501.94 197.991; ...
2637.23 2498.71 201.404; ...
2611.64 2522.13 199.533; ...
2635.91 2517.59 201.397; ...
2611.45 2542 195.362; ...
2633.38 2539.17 201.718; ...
2612.84 2559.61 197.002; ...
2633.47 2559.38 195.25; ...
2610.88 2574.52 197.277; ...
2630.91 2574.68 196.563; ...
2608.17 2588.64 191.449; ...
2606.65 2577.55 207.88; ...
2604.14 2592.48 202.03; ...
2627.5 2589.79 199.464; ...
2607.12 2601.97 193.449; ...
2601.7 2605.66 202.252; ...
2615.48 2608 192.96; ...
2626.34 2608.98 191.495; ...
2622.32 2599.51 205.648; ...
2620.45 2610.85 203.528; ...
2609.81 2601.05 186.185; ...
2599.91 2625.74 198.584; ...
2624.66 2622.52 192.275; ...
2621.31 2623.41 202.88; ...
2622.01 2614.99 196.827; ...
2597.83 2645.38 200.383; ...
2619.16 2642.34 201.092; ...
2597.24 2664.03 200.761; ...
2617.16 2660.29 203.037; ...
2597.21 2682.67 200.544; ...
2616.41 2678.54 203.373; ...
2597.32 2701.36 200.193; ...
2616.43 2697.24 203.619; ...
2597.38 2719.89 200.252; ...
2617.15 2716.2 204.466; ...
2597.54 2737.52 201.606; ...
2617.89 2731.77 207.338; ...
2597.83 2751.38 204.941; ...
2624.99 2758.67 186.7; ...
2619.45 2749.97 203.735; ...
2606.71 2769.02 191.924; ...
2600.93 2768.01 202.936; ...
2616.73 2772.81 192.812; ...
2624.21 2780.24 187.658; ...
2618.26 2766.11 206.95; ...
2620.79 2765.9 195.554; ...
2608.23 2781.88 196.837; ...
2602.17 2787.09 206.386; ...
2616.73 2791.18 192.812; ...
2624.58 2801.52 187.112; ...
2617.62 2781.63 207.631; ...
2608.81 2800.1 197.982; ...
2602.52 2806.26 206.775; ...
2616.73 2809.54 192.812; ...
2624.66 2819.28 188.175; ...
2618.4 2800.13 208.462; ...
2608.78 2822.05 195.319; ...
2601.94 2826.27 205.218; ...
2616.73 2827.9 192.812; ...
2625.04 2829.14 190.454; ...
2621.36 2823.8 209.281; ...
2606.38 2844.98 189.567; ...
2600.92 2845.81 204.045; ...
2625.93 2835.45 195.78; ...
2611.05 2836.54 185.204; ...
2631.47 2850.18 191.122; ...
2604.76 2864.86 190.329; ...
2600.5 2863.73 204.617; ...
2631.01 2866.05 196.862; ...
2604.92 2880.59 193.383; ...
2601 2880.24 206.118; ...
2628.39 2881.61 202.153; ...
2606.78 2893.71 197.237; ...
2601.93 2896.77 207.58; ...
2616.73 2901.35 192.812; ...
2626.87 2905.37 191.106; ...
2623.36 2891.74 208.931; ...
2620.18 2900.36 208.551; ...
2609.91 2894.11 187.577; ...
2608.6 2908.85 199.274; ...
2602.53 2914.47 208.387; ...
2616.73 2919.72 192.812; ...
2625.42 2929.7 186.924; ...
2618.86 2910.35 208.634; ...
2609.02 2926.68 199.81; ...
2602.58 2933.04 208.636; ...
2616.73 2938.08 192.812; ...
2624.96 2949.16 185.946; ...
2618.25 2927.19 209.037; ...
2609.05 2945.14 199.885; ...
2602.3 2951.69 208.368; ...
2616.73 2956.44 192.812; ...
2624.82 2967.76 185.732; ...
2618.04 2945.44 209.177; ...
2608.93 2963.6 199.659; ...
2601.86 2969.92 207.613; ...
2616.73 2974.81 192.812; ...
2624.79 2986.19 185.862; ...
2618.03 2964.12 209.064; ...
2608.66 2981.9 198.987; ...
2601.24 2987.9 206.391; ...
2616.73 2993.17 192.812; ...
2624.76 3003.98 186.469; ...
2618.3 2983.34 208.51; ...
2608.09 3000.17 196.928; ...
2600.4 3006.56 203.781; ...
2616.73 3011.53 192.812; ...
2625.13 3018.25 188.684; ...
2619.46 3004.81 206.43; ...
2599.75 3027.8 199.512; ...
2624.72 3026.99 192.664; ...
2621.88 3025.21 205.089; ...
2622.01 3017.72 197.386; ...
2598.28 3046.84 201.62; ...
2620.97 3044.68 203.45; ...
2597.94 3064.59 202.438; ...
2620.2 3062.1 205.994; ...
2597.64 3082.8 202.163; ...
2620.64 3080.49 206.563; ...
2597.1 3102.12 200.877; ...
2621.61 3099.8 206.533; ...
2596.26 3121.94 200.468; ...
2621.61 3119.5 206.257; ...
2595.18 3141.69 201.191; ...
2619.96 3139.53 205.887; ...
2593.32 3162.95 201.345; ...
2617.93 3159.66 204.368; ...
2592.5 3184.03 194.83; ...
2615.51 3181.05 202.744; ...
2593.75 3202.13 195.952; ...
2616.15 3200.33 195.631; ...
2591.21 3217.67 196.24; ...
2614.76 3215.69 195.848; ...
2588.35 3233.74 190.825; ...
2586.21 3220.58 207.835; ...
2583.4 3236.25 204.526; ...
2613.32 3233.46 195.924; ...
2586.32 3247.3 197.33; ...
2582.4 3249.31 211.04; ...
2610.35 3251.41 197.774; ...
2589.68 3259.76 201.405; ...
2595.37 3272.37 197.592; ...
2606.96 3266.84 200.685; ...
2599.04 3287.98 192.806; ...
2596.07 3283.56 198.029; ...
2604.19 3286.39 198.803; ...
2592.87 3303.76 196.505; ...
2589.87 3292.19 206.895; ...
2586.72 3310.36 202.901; ...
2599.56 3304.44 192.603; ...
2606.93 3309.71 201.719; ...
2592.01 3322.35 189.09; ...
2583.23 3326.21 205.017; ...
2614.18 3328.41 199.232; ...
2587.19 3342.98 192.478; ...
2582.17 3345.36 207.567; ...
2618.94 3341.99 205.347; ...
2588.14 3360.21 195.976; ...
2584.39 3362.13 209.286; ...
2625.07 3359.5 209.047; ...
2592.2 3376.97 202.104; ...
2586.83 3372.33 211.688; ...
2630.01 3372.93 199.943; ...
2633.39 3386.12 204.136; ...
2590.81 3380.97 212.576; ...
2602.15 3390.39 192.452; ...
2598.54 3395.36 210.134; ...
2637.74 3403.73 201.304; ...
2607.52 3405.16 197.081; ...
2613.61 3419.08 191.981; ...
2641.96 3419.56 208.379; ...
2614.43 3434.28 197.563; ...
2644.13 3435.09 193.901; ...
2646.18 3431.72 203.907; ...
2647.21 3439.58 201.938; ...
2614.31 3452.08 199.897; ...
2645.54 3450.59 194.992; ...
2646.96 3448.65 205.125; ...
2613.89 3472.54 201.568; ...
2645.06 3460.5 199.569; ...
2644.44 3459.95 207.643; ...
2616.04 3494.98 200.294; ...
2640.49 3473.93 201.887; ...
2637.18 3491.15 192.817; ...
2616.14 3515.97 198.728; ...
2633.02 3509.71 195.72; ...
2613.69 3529.21 199.963; ...
2630.99 3528.04 197.011; ...
2611.77 3543.99 193.506; ...
2607.71 3531.95 210.273; ...
2606.1 3548.56 205.243; ...
2630.51 3545.08 198.299; ...
2609.27 3562.39 193.504; ...
2602.99 3563.64 206.832; ...
2630.42 3562.31 199.151; ...
2607.47 3580.49 193.305; ...
2601.32 3582.63 205.967; ...
2630.08 3580.64 199.202; ...
2606.35 3598.99 193.156; ...
2600.59 3600.14 205.334; ...
2629.1 3599.35 199.187; ...
2605.91 3614.74 194.804; ...
2600.28 3616.36 206.316; ...
2626.77 3615.45 201.375; ...
2606.82 3627.97 196.055; ...
2600.74 3633.41 204.284; ...
2616.32 3634.15 194.256; ...
2626.06 3635.37 191.611; ...
2623.08 3626.67 206.858; ...
2621.56 3637.44 204.115; ...
2610.41 3626.34 189.084; ...
2600.76 3653.18 198.855; ...
2625.06 3648.61 192.346; ...
2622.78 3649.87 203.631; ...
2622.62 3641.09 197.089; ...
2598.25 3672.76 199.735; ...
2621.75 3669.88 202.322; ...
2596.62 3691.89 200.144; ...
2620.17 3689.21 204.564; ...
2595.47 3710.63 200.706; ...
2618.81 3708.09 204.784; ...
2594.35 3729.34 200.255; ...
2618.25 3726.64 204.744; ...
2593.2 3747.74 198.37; ...
2618.62 3744.91 204.75; ...
2592.97 3765.25 197.849; ...
2619.48 3762.31 205.319; ...
2594.97 3782.88 201.224; ...
2620.41 3780.52 205.445; ...
2597.96 3798 206.25; ...
2622.17 3804.38 205.944; ...
2617.01 3815.1 197.338; ...
2604.74 3816.31 207.615; ...
2624.71 3817.67 199.279; ...
2626.2 3817.16 201.275; ...
2627.12 3824.63 199.531; ...
2613.64 3827.95 205.401; ...
2624.91 3829.78 198.592; ...
2620.2 3839.09 203.171; ...
2627.06 3837.15 200.32; ...
2625.85 3847.97 200.014; ...
2622.05 3860.74 204.35; ...
2626.7 3855.74 200.894; ...
2625.9 3867.66 200.719; ...
2621.85 3880.16 204.712; ...
2625.92 3875.58 201.09; ...
2624.4 3887.51 200.87; ...
2620.23 3898.32 204.626; ...
2624.39 3895.21 201.098; ...
2620.23 3909.15 200.153; ...
2617.35 3909.2 204.144; ...
2623.66 3913.49 200.714; ...
2614.32 3925.12 197.977; ...
2610.48 3917.93 203.836; ...
2606.82 3932.1 199.548; ...
2620.26 3926.75 196.925; ...
2625.08 3930.2 200.169; ...
2612.71 3939.35 195.067; ...
2602.07 3946.95 198.684; ...
2621.37 3943.58 193.385; ...
2629.92 3948.79 198.494; ...
2611.84 3961.38 189.222; ...
2598.75 3966.7 198.415; ...
2636.85 3969.63 205.121; ...
2608.2 3984.57 190.633; ...
2598 3985.9 200.12; ...
2643.94 3995.11 202.481; ...
2611.08 4003.92 194.438; ...
2599.33 4002.59 203.026; ...
2643.69 4005.87 194.504; ...
2647.18 4006.42 199.274; ...
2647.16 4014.38 197.997; ...
2607.42 4013.1 199.266; ...
2630.8 4012.73 190.76; ...
2617.44 4021.26 196.833; ...
2641.9 4022.23 195.352; ...
2647.11 4026.01 199.693; ...
2631.61 4031.88 195.4; ...
2619.53 4038.5 199.779; ...
2642.1 4039.31 196.96; ...
2647.2 4042.16 201.345; ...
2632.85 4050.17 197.184; ...
2621.5 4056.97 201.409; ...
2642.71 4057.02 197.872; ...
2647.45 4059.76 202.228; ...
2633.79 4067.95 197.702; ...
2622.46 4074.51 201.802; ...
2643.03 4074.52 197.748; ...
2647.57 4077.37 202.275; ...
2633.58 4085.02 196.089; ...
2621.54 4091.64 200.22; ...
2642.79 4092.02 195.447; ...
2647.76 4095.15 201.538; ...
2616.98 4110.87 197.066; ...
2643.63 4111.98 190.348; ...
2648.37 4113.22 201.407; ...
2611.66 4129.54 199.27; ...
2646.53 4131.51 190.996; ...
2648.9 4131.2 202.312; ...
2609.53 4147.24 199.989; ...
2647.1 4150.07 191.904; ...
2649.16 4149.2 202.998; ...
2608.01 4163.38 201.577; ...
2647.48 4168.49 192.371; ...
2649.79 4167.45 202.969; ...
2608.19 4184.63 193.421; ...
2605.35 4175.83 206.044; ...
2605.76 4191.21 200.819; ...
2648.19 4186.85 192.238; ...
2650.71 4185.91 202.376; ...
2607.83 4204.38 193.848; ...
2603.6 4204.53 203.123; ...
2648.53 4205.14 192.063; ...
2650.96 4204.22 201.885; ...
2606.74 4217.41 197.146; ...
2601.62 4222.24 206.582; ...
2646.97 4223.17 192.852; ...
2649.38 4221.6 202.346; ...
2608.01 4229.93 197.913; ...
2613.14 4242.79 196.695; ...
2642.91 4241.1 196.113; ...
2646.06 4234.91 204.022; ...
2630.18 4254.2 191.988; ...
2619.53 4261.23 199.882; ...
2640.78 4248.75 202.575; ...
2634.82 4261.67 198.222; ...
2624.37 4277.82 197.21; ...
2618.8 4276.72 201.967; ...
2629.39 4282.1 199.351; ...
2617.7 4296.66 196.198; ...
2613.13 4287.87 202.543; ...
2610.05 4303.83 198.302; ...
2623.86 4298.32 195.632; ...
2627.47 4301.38 199.097; ...
2615.67 4311.12 194.761; ...
2605.24 4317.64 198.562; ...
2622.44 4316.17 195.199; ...
2626.47 4319.1 199.664; ...
2613.16 4327.56 194.655; ...
2601.48 4334.46 198.869; ...
2620.95 4333.81 195.478; ...
2625.14 4336.98 200.555; ...
2610.84 4344.68 194.325; ...
2598.23 4350.75 198.56; ...
2619.16 4352.03 195.266; ...
2623.05 4354.9 201.412; ...
2593.2 4365.95 196.173; ...
2617.24 4373.28 194.481; ...
2620.5 4368.55 203.4; ...
2583.59 4379.58 197.262; ...
2578.15 4396.22 193.432; ...
2611.49 4390.64 185.875; ...
2593.49 4375.91 187.542; ...
2616.99 4381.53 202.579; ...
2613.26 4393.82 197.266; ...
2576.31 4409.24 198.753; ...
2608.82 4408.66 192.003; ...
2608.56 4408.12 201.872; ...
2576.09 4425.12 202.127; ...
2605.54 4418.76 198.385; ...
2604.81 4417.7 205.601; ...
2576.94 4441.74 203.525; ...
2602.23 4428.13 205.478; ...
2600.9 4443.11 197.436; ...
2577.58 4460.1 204.461; ...
2599.85 4459.43 203.544; ...
2576.5 4480.47 206; ...
2601.2 4478.22 205.555; ...
2572.77 4503.73 208.499; ...
2604 4496.91 207.983; ...
2573.58 4521.27 191.485; ...
2570.14 4518.2 200.757; ...
2569.49 4527.39 197.195; ...
2608.72 4518.3 186.102; ...
2606.66 4516.23 198.45; ...
2571.85 4538.98 189.371; ...
2568.35 4538.11 199.315; ...
2610.52 4535.84 190.472; ...
2608.6 4535.34 201.481; ...
2570.81 4553.81 191.627; ...
2567.51 4550.67 201.82; ...
2611.23 4554.23 192.271; ...
2608.97 4554.49 203.045; ...
2569.54 4562.75 196.166; ...
2567.39 4560.32 203.462; ...
2610.69 4573.02 193.34; ...
2606.81 4575.9 207.788; ...
2569.91 4571.18 200.858; ...
2574.73 4589.87 199.044; ...
2609.45 4592.67 193.306; ...
2605.32 4598.42 203.252; ...
2576.94 4607.16 204.42; ...
2607.35 4613.09 193.51; ...
2602.13 4612.18 205.807; ...
2588.41 4625.3 191.797; ...
2581.26 4625.83 201.733; ...
2598.36 4627.48 192.812; ...
2605.54 4632.52 191.388; ...
2599.32 4625.5 207.444; ...
2602.69 4622.1 198.084; ...
2589.28 4640.89 194.72; ...
2580.56 4646.27 203.959; ...
2598.36 4645.84 192.812; ...
2605.82 4644.74 192.442; ...
2600.23 4644.89 208.527; ...
2586.94 4659.37 195.567; ...
2578.88 4666.21 206.788; ...
2606.01 4653.06 197.409; ...
2592.97 4654.07 188.997; ...
2612.07 4666.51 194.094; ...
2588.58 4676.36 198.638; ...
2594.4 4689.01 194.845; ...
2610.74 4687.06 201.708; ...
2592.97 4706.13 203.487; ...
2613.71 4703.26 199.936; ...
2607.84 4717.05 191.947; ...
2601.55 4720.46 200.45; ...
2616.73 4722.18 189.922; ...
2623.35 4726.92 185.563; ...
2614.2 4716.37 203.857; ...
2615.63 4709.7 193.338; ...
2609.35 4729.88 198.071; ...
2603.68 4738.2 210.046; ...
2616.73 4734.63 195.833; ...
2623.08 4740.55 192.65; ...
2615.5 4732.53 206.58; ...
2611.68 4743.78 204.047; ...
2616.73 4746.84 201.993; ...
2625.63 4751.01 195.487; ...
2615.4 4764.03 195.496; ...
2615.49 4750.61 189.696; ...
2631.23 4761.93 192.595; ...
2614.83 4781.79 196.117; ...
2631.06 4780.95 201.79; ...
2614.44 4798.01 196.798; ...
2635.27 4798.2 199.333; ...
2614.14 4814.55 198.578; ...
2635.43 4812.71 202.965; ...
2613.85 4831.69 200.326; ...
2636.02 4830.05 204.538; ...
2614.31 4849.06 200.799; ...
2636.72 4847.32 204.786; ...
2615.32 4865.9 200.959; ...
2636.9 4864.59 205.566; ...
2616.15 4882.42 202.385; ...
2637.26 4882.41 205.984; ...
2616.74 4899.66 203.603; ...
2637.95 4900.11 206.065; ...
2617.09 4917.65 204.377; ...
2638.65 4917.73 206.343; ...
2617.23 4936.37 204.69; ...
2639.07 4935.9 206.813; ...
2617.02 4955.75 204.676; ...
2638.95 4955.04 206.958; ...
2616.22 4975.88 204.489; ...
2638.01 4975.16 206.29; ...
2614.32 4997.74 204.135; ...
2636.49 4995.5 204.262; ...
2613.55 5019.12 197.883; ...
2633.79 5016.71 202.819; ...
2614.28 5037.39 198.431; ...
2633.12 5036.18 195.543; ...
2612.13 5052.48 198.092; ...
2631.47 5051.25 196.122; ...
2609.63 5067.8 191.018; ...
2606.97 5055.25 208.127; ...
2604.68 5071.38 203.033; ...
2630.9 5068.52 196.488; ...
2607.16 5085.96 193.114; ...
2602.42 5084.24 206.854; ...
2630.86 5085.89 198.007; ...
2605.94 5098.63 198.44; ...
2602.47 5102.03 211.098; ...
2630.89 5104.79 200.042; ...
2608.94 5112.91 200.607; ...
2612.49 5127.17 193.725; ...
2630.91 5126.77 203.027; ...
2612.39 5147.01 200.411; ...
2635.4 5146.89 197.649; ...
2615.12 5166.25 196.149; ...
2635.98 5161.54 200.872; ...
2615.97 5180.81 199.613; ...
2636.12 5179.04 203.821; ...
2616.44 5197.53 201.485; ...
2636.66 5196.84 204.645; ...
2616.59 5214.53 202.753; ...
2637.34 5213.43 204.944; ...
2616.72 5231.86 203.632; ...
2637.69 5230 206.302; ...
2616.89 5249.47 204.032; ...
2638.38 5247.57 207.284; ...
2617.07 5267.42 204.202; ...
2639.23 5265.73 207.581; ...
2617.16 5285.97 204.319; ...
2639.47 5284.56 207.52; ...
2617.02 5305.42 204.25; ...
2638.67 5304.58 206.82; ...
2616.49 5325.61 203.287; ...
2637.18 5325.1 204.626; ...
2615.37 5345.66 202.52; ...
2634.27 5346.15 202.875; ...
2613.14 5361.88 201.629; ...
2632.86 5365.44 197.102; ...
2610.37 5378.03 194.208; ...
2608.19 5369.18 209.155; ...
2605.46 5382.3 204.026; ...
2628.61 5377.83 200.218; ...
2608.85 5391.73 196.244; ...
2602.97 5394.27 205.303; ...
2616.73 5398.72 192.812; ...
2625.57 5398.98 189.169; ...
2623.01 5388.01 206.323; ...
2619.76 5398.21 205.622; ...
2612.66 5391.31 187.863; ...
2608.56 5405.37 195.599; ...
2601.58 5411.34 203.641; ...
2616.73 5412.36 188.086; ...
2622.17 5415.71 183.795; ...
2618.28 5410.49 203.213; ...
2600.68 5432.71 199.561; ...
2617.91 5430.62 203.161; ...
2617.3 5422.67 193.14; ...
2598.72 5452.59 200.873; ...
2618.29 5450.03 205.842; ...
2598.45 5470.57 202.868; ...
2618.85 5465.25 209.037; ...
2598.74 5484.57 206.84; ...
2624.21 5491.26 188.314; ...
2620.32 5483.04 205.319; ...
2607.77 5504.73 192.314; ...
2601.92 5501.15 205.465; ...
2616.29 5505.8 191.802; ...
2623.58 5503.72 192.55; ...
2621.14 5499.23 207.744; ...
2620.99 5496.94 196.969; ...
2606.69 5516.75 197.147; ...
2603.2 5516.4 210.668; ...
2626.07 5511.88 202.541; ...
2610.58 5514.74 187.7; ...
2635.35 5531.2 198.935; ...
2606.81 5530.35 204.192; ...
2611.05 5548.64 196.266; ...
2639.53 5548.26 196.089; ...
2614 5566.17 199.825; ...
2641.2 5561.86 199.347; ...
2615.58 5578.62 204.472; ...
2642 5575.31 202.425; ...
2629.51 5591.63 195.588; ...
2620.12 5594.6 203.927; ...
2638.46 5592.98 201.691; ...
2629.09 5607.25 201.849; ...
2619.81 5615.27 207.697; ...
2636.95 5614.57 204.022; ...
2626.93 5628.2 203.234; ...
2617.14 5636.67 209.128; ...
2634.8 5635.74 202.996; ...
2622.08 5653.43 199.937; ...
2612.38 5658.71 210.087; ...
2634.91 5656.34 198.233; ...
2614.93 5675.45 191.659; ...
2612.51 5669.63 201.181; ...
2609.17 5682.08 198.537; ...
2640.09 5673.74 197.794; ...
2609.45 5693.78 191.898; ...
2606.92 5694.4 200.635; ...
2641.9 5692.24 198.411; ...
2607.94 5710.56 192.785; ...
2606.65 5710.49 202.223; ...
2642.05 5710.77 198.74; ...
2608.36 5728.24 193.038; ...
2607.55 5728.15 202.677; ...
2641.66 5728.97 199.011; ...
2609.14 5746.4 192.724; ...
2608.23 5746.19 202.439; ...
2641.31 5747.18 199.264; ...
2608.72 5764.47 192.499; ...
2607.41 5764.07 202.41; ...
2641.12 5765.61 199.25; ...
2605.88 5782.25 193.079; ...
2604.4 5781.92 203.311; ...
2641.01 5784.18 198.903; ...
2599.84 5801.06 194.459; ...
2599.67 5799.61 205.304; ...
2640.83 5802.7 198.283; ...
2594.15 5821.57 190.813; ...
2593.95 5812.78 198.824; ...
2589.65 5825.74 197.394; ...
2640.52 5821.07 197.541; ...
2589.18 5839.17 191.368; ...
2586.88 5839.33 199.338; ...
2640.17 5839.31 196.953; ...
2586.55 5857.19 192.071; ...
2584.77 5858.04 200.515; ...
2639.92 5857.5 196.896; ...
2585.71 5876.61 192.762; ...
2584.34 5877.27 201.446; ...
2639.91 5875.66 197.701; ...
2586.81 5895.33 194.135; ...
2585.72 5894.29 202.879; ...
2640.14 5893.32 199.448; ...
2590.76 5912.17 197.782; ...
2587.98 5904.53 205.306; ...
2640.75 5907.76 202.03; ...
2592.4 5913.02 206.486; ...
2601.8 5930.44 188.615; ...
2600.19 5928.89 203.964; ...
2644.32 5932.59 187.138; ...
2641.82 5927.52 199.004; ...
2606.54 5949.34 191.24; ...
2605.39 5950.47 201.636; ...
2645.17 5948.98 190.259; ...
2642.95 5948.42 201.063; ...
2608.79 5967.56 191.665; ...
2607.22 5967.9 201.414; ...
2645.81 5967.46 191.61; ...
2643.44 5967.27 201.818; ...
2609.18 5985.36 191.817; ...
2607.08 5985.71 201.384; ...
2646.07 5985.95 191.869; ...
2643.57 5985.59 201.82; ...
2608.68 6003.53 191.791; ...
2606.07 6004.03 201.214; ...
2646.13 6004.39 191.657; ...
2643.46 6003.81 201.618; ...
2608.15 6022 191.691; ...
2605.4 6022.34 201.194; ...
2646.15 6022.91 191.532; ...
2643.16 6022.17 201.604; ...
2608.1 6040.58 191.639; ...
2605.54 6040.61 201.389; ...
2646.17 6041.5 191.761; ...
2642.68 6040.65 201.732; ...
2608.57 6059.29 191.652; ...
2606.15 6059.07 201.566; ...
2646.2 6060.01 192.291; ...
2642.2 6058.93 201.949; ...
2609.26 6078.15 191.712; ...
2606.79 6077.8 201.627; ...
2646.35 6078.35 192.931; ...
2642.05 6077.09 202.417; ...
2609.89 6097.1 191.805; ...
2607.14 6096.66 201.454; ...
2646.73 6096.71 193.501; ...
2642.33 6095.59 202.955; ...
2610.29 6115.92 191.907; ...
2607.19 6115.23 201.163; ...
2647.34 6115.31 193.89; ...
2642.93 6114.65 203.253; ...
2610.43 6134.46 192.022; ...
2607.06 6133.39 201.097; ...
2648.01 6134.11 194.098; ...
2643.6 6133.96 203.311; ...
2610.25 6152.8 192.168; ...
2606.74 6151.57 201.169; ...
2648.36 6152.78 194.258; ...
2644.04 6152.95 203.297; ...
2609.73 6171.04 192.322; ...
2606.18 6170.11 201.05; ...
2647.98 6170.6 194.563; ...
2644.09 6170.93 203.256; ...
2608.96 6189.17 192.345; ...
2605.52 6189.07 200.614; ...
2646.81 6186.34 194.971; ...
2643.86 6187.55 202.71; ...
2608.24 6207.29 192.006; ...
2605.08 6208.43 199.933; ...
2645.44 6198.93 194.595; ...
2643.59 6204.13 200.205; ...
2607.93 6225.68 191.239; ...
2605.26 6227.96 199.283; ...
2642.17 6223.03 196.359; ...
2608.54 6244.36 190.345; ...
2606.26 6247.08 198.969; ...
2641.19 6242.77 197.627; ...
2610.48 6263.11 190.493; ...
2607.74 6264.14 199.84; ...
2640.55 6263.11 200.073; ...
2612.68 6280.52 195.344; ...
2608.7 6274.92 202.387; ...
2639.34 6283.28 207.104; ...
2610.49 6284.04 204.422; ...
2623.19 6291.75 192.306; ...
2614.66 6299.6 203.985; ...
2631.06 6299.27 200.113; ...
2623.21 6310.36 199.067; ...
2617.52 6318.89 201.696; ...
2629.09 6318.23 203.557; ...
2622.98 6327.86 199.917; ...
2615.89 6333.38 201.652; ...
2628.09 6335.5 203.569; ...
2622.4 6344.5 197.458; ...
2614.1 6350.26 198.582; ...
2629.32 6355.02 200.521; ...
2612.03 6372.1 194.293; ...
2632.63 6376.55 203.095; ...
2613.26 6395.49 196.328; ...
2635.17 6397.67 199.097; ...
2612.78 6413.34 195.242; ...
2633.27 6414.29 203.409; ...
2611.25 6427.26 196.192; ...
2636.13 6431.48 199.974; ...
2611.27 6448.16 202.064; ...
2635.88 6444.38 203.108; ...
2615.22 6469.76 196.503; ...
2636.08 6458.43 207.223; ...
2616.18 6486.22 198.985; ...
2646.13 6482.31 187.968; ...
2639.51 6478.68 204.081; ...
2616.86 6504.64 200.319; ...
2646.74 6499.64 194.056; ...
2640.49 6500.88 207.255; ...
2617.17 6522.97 201.171; ...
2646.66 6518.09 196.708; ...
2640.47 6519.51 208.497; ...
2617.36 6541.22 201.959; ...
2645.29 6535.02 198.112; ...
2639.63 6536.34 208.805; ...
2617.42 6559.31 202.674; ...
2642.91 6548.14 199.179; ...
2638.31 6553.3 207.214; ...
2617 6576.85 202.831; ...
2636.8 6572.34 204.104; ...
2615.82 6593.69 202.077; ...
2635.87 6591.86 204.997; ...
2614.17 6610.9 200.389; ...
2636.05 6610.96 204.388; ...
2612.52 6629.01 199.108; ...
2635.8 6629.66 204.696; ...
2611.79 6647.71 199.092; ...
2635.12 6648.42 204.434; ...
2612.71 6667.48 198.972; ...
2634.57 6667.13 202.198; ...
2614.09 6687.88 198.047; ...
2634.34 6685.01 200.036; ...
2614.73 6707.66 197.029; ...
2634.29 6702.75 199.625; ...
2614.74 6726.62 196.401; ...
2634.51 6721.16 199.932; ...
2614.39 6745.02 196.113; ...
2634.85 6739.79 200.892; ...
2613.75 6762.76 196.123; ...
2635.3 6758.61 202.414; ...
2613.11 6780.33 196.968; ...
2636.3 6777.1 202.909; ...
2613.19 6798.23 197.263; ...
2637.17 6794.41 203.265; ...
2613.86 6814.97 197.775; ...
2637.37 6811.37 205.011; ...
2614.8 6831.21 199.076; ...
2637.69 6828.9 206.59; ...
2615.7 6848.9 200.303; ...
2638.57 6846.56 207.997; ...
2616.27 6866.55 202.505; ...
2639.4 6861.08 211.391; ...
2616.64 6880.7 205.864; ...
2644.66 6889.13 189.022; ...
2640.51 6879.65 207.717; ...
2625.47 6899.64 192.484; ...
2619.52 6898.31 203.586; ...
2635.09 6904.49 192.812; ...
2643.09 6910.29 190.143; ...
2639.31 6897.42 210.897; ...
2640.84 6896.29 198.421; ...
2626.62 6915.62 195.56; ...
2620.01 6918.63 207.104; ...
2635.09 6922.85 192.812; ...
2643.53 6923.23 191.475; ...
2640.12 6919.25 211.09; ...
2624.98 6933.89 196.286; ...
2620.69 6938.16 211.177; ...
2644.47 6930.97 196.969; ...
2629.09 6930.56 187.658; ...
2650.35 6946.23 191.9; ...
2627.36 6950.54 199.883; ...
2631.41 6968.54 191.829; ...
2650.33 6963.88 195.406; ...
2632.74 6989.7 192.969; ...
2650.02 6983.34 195.714; ...
2632.97 7008.44 193.241; ...
2649.92 7002.66 195.6; ...
2632.59 7026.35 193.233; ...
2649.99 7021.34 196.603; ...
2630.81 7042.23 193.16; ...
2650.37 7040.64 200.824; ...
2628.9 7059.1 197.849; ...
2654.29 7058.28 196.593; ...
2630.92 7078.73 191.741; ...
2654.53 7071.69 199.559; ...
2632.35 7093.51 195.915; ...
2654.23 7087.91 202.169; ...
2633.97 7110.38 199.084; ...
2653.78 7105.17 204.552; ...
2634.83 7127.28 202.197; ...
2653.52 7123.09 207.342; ...
2634.13 7140.93 205.778; ...
2654.01 7140.31 209.745; ...
2643.99 7157 196.449; ...
2636.22 7156.68 204.513; ...
2653.45 7166.27 191.456; ...
2660.25 7170.31 186.624; ...
2654.38 7156.23 209.785; ...
2654.3 7150.13 199.599; ...
2644.19 7171.07 198.898; ...
2635.79 7176.16 206.297; ...
2653.45 7179.95 192.811; ...
2659.84 7187.73 188.359; ...
2654.05 7172.67 208.986; ...
2644.16 7187.63 198.75; ...
2635.71 7195.63 205.264; ...
2653.45 7193.59 191.385; ...
2658.23 7199.43 188.02; ...
2653.73 7192.79 207.147; ...
2635.98 7217.82 200.845; ...
2653.87 7215.25 204.744; ...
2654.05 7205.23 197.821; ...
2633.7 7239.15 198.799; ...
2653.77 7235.57 202.244; ...
2630.59 7259.87 197.952; ...
2653.19 7254.69 201.168; ...
2629.42 7279.6 193.504; ...
2651.64 7276.07 201.83; ...
2631.42 7297.6 195.658; ...
2652.31 7295.71 195.839; ...
2632.45 7318.53 194.82; ...
2650.88 7312.13 196.572; ...
2632.77 7337.7 194.706; ...
2650.11 7331.5 196.061; ...
2632.92 7356.49 194.594; ...
2649.75 7350.46 195.735; ...
2633.03 7375.19 194.366; ...
2649.59 7369.14 195.388; ...
2633.12 7393.8 194.08; ...
2649.54 7387.72 195.073; ...
2633.15 7412.14 193.821; ...
2649.57 7406.15 195.215; ...
2632.87 7429.75 193.53; ...
2649.73 7424.36 196.667; ...
2631.2 7444.82 192.497; ...
2650.28 7443.29 201.638; ...
2628.84 7458.62 193.61; ...
2654.2 7460.49 198.573; ...
2628.23 7478.52 200.124; ...
2654.7 7474 202.244; ...
2631.23 7499.84 194.423; ...
2654.65 7490.89 204.91; ...
2632.4 7515.99 197.378; ...
2654.34 7509.44 205.831; ...
2633.13 7534.1 198.827; ...
2654.17 7528.55 205.493; ...
2633.23 7552.18 199.021; ...
2654.24 7547.57 204.557; ...
2632.79 7570.42 198.474; ...
2654.36 7566.29 203.476; ...
2631.85 7588.89 198.169; ...
2654.14 7584.81 202.524; ...
2630.23 7608.17 199.473; ...
2652.93 7603.57 201.822; ...
2629.92 7626.75 195.59; ...
2649.63 7623.81 201.671; ...
2632.06 7639.24 197.477; ...
2646.85 7641.86 196.199; ...
2628.53 7656.16 198.638; ...
2626.28 7646.74 209.214; ...
2622.81 7660.38 202.087; ...
2635.09 7657.37 192.812; ...
2635.09 7648.19 201.993; ...
2645.92 7659.46 188.986; ...
2641.41 7648.31 197.745; ...
2637.76 7658.8 204.793; ...
2632.32 7649.2 190.458; ...
2619.16 7675.21 199.671; ...
2645.56 7678.5 190.702; ...
2640.65 7675.17 205.456; ...
2641.05 7665.99 196.45; ...
2616.43 7689.37 204.506; ...
2643.86 7696.71 194.337; ...
2639.89 7693.17 209.004; ...
2623.82 7712.12 188.356; ...
2618.17 7707.91 202.187; ...
2633.21 7713.76 189.221; ...
2641.74 7710.93 192.148; ...
2639.29 7711.77 208.99; ...
2639.42 7705.7 198.399; ...
2623.44 7724.98 192.821; ...
2619.87 7728.08 208.964; ...
2642.85 7720.54 195.196; ...
2627.11 7721.62 183.842; ...
2649.2 7734.16 191.071; ...
2626.99 7740.27 198.822; ...
2632.37 7756.85 193.028; ...
2649.34 7751.24 195.591; ...
2634.22 7777.5 195.78; ...
2649.67 7769.65 198.078; ...
2634.42 7795.11 197.394; ...
2650.56 7788.32 200.088; ...
2633.38 7810.69 198.127; ...
2651.2 7808.73 205.172; ...
2631.33 7828.37 202.91; ...
2655.04 7823.63 204.862; ...
2633.46 7843.92 200.604; ...
2663.48 7844.63 189.112; ...
2656.65 7838.41 204.591; ...
2643.02 7856.02 191.828; ...
2636.03 7856.74 200.375; ...
2653.45 7859.36 192.812; ...
2661.91 7866.04 189.064; ...
2654.79 7854.96 207.332; ...
2658.63 7852.62 197.324; ...
2644.1 7868.8 196.273; ...
2636.14 7874.51 203.899; ...
2653.45 7877.73 192.812; ...
2661.96 7887.39 187.561; ...
2653.86 7870.31 206.747; ...
2644.26 7886.02 197.664; ...
2636.08 7892.52 205.176; ...
2653.45 7896.09 192.812; ...
2661.98 7905.61 187.793; ...
2653.72 7888.33 207.095; ...
2644.13 7904.1 196.676; ...
2636.57 7912 203.665; ...
2653.45 7914.45 192.812; ...
2662.38 7919.68 190.027; ...
2654.99 7909.16 205.095; ...
2637.01 7933.82 199.303; ...
2661.71 7928.51 193.638; ...
2657.39 7928.64 203.468; ...
2658.66 7920.05 197.704; ...
2635.71 7954.13 200.243; ...
2655.94 7948.35 201.481; ...
2634.68 7972.52 199.537; ...
2654.47 7967.48 203.155; ...
2633.29 7990.87 197.823; ...
2654.81 7987.11 204.078; ...
2631.66 8009.45 197.327; ...
2655.85 8006.66 203.669; ...
2630.96 8028.36 196.687; ...
2656.21 8025.01 203.181; ...
2631.32 8046.75 195.879; ...
2655.82 8043.02 203.836; ...
2631.84 8064.68 196.866; ...
2655.55 8061.78 203.779; ...
2632.44 8082.82 198.244; ...
2655.5 8080.52 203.315; ...
2633.25 8100.19 199.882; ...
2655.48 8098.56 203.349; ...
2634.64 8117.09 201.383; ...
2655.46 8115.84 204.062; ...
2636.12 8134.33 203.83; ...
2655.64 8132.79 205.5; ...
2636.59 8148.98 207.495; ...
2656.48 8149.58 208.338; ...
2645.33 8170.89 190.534; ...
2638.94 8168.43 202.82; ...
2653.45 8171.53 192.812; ...
2660.59 8171.74 185.734; ...
2658.99 8169.55 209.895; ...
2655.48 8160.19 196.689; ...
2643.52 8189.7 188.144; ...
2638.54 8189.96 203.951; ...
2663.12 8179.53 194.325; ...
2647.86 8181.44 183.485; ...
2644.99 1707.58 212.346; ...
2679.75 1709.7 209.041; ...
2672.81 1711.03 219.862; ...
2643.76 1720.19 217.681; ...
2640.11 1723.13 231.166; ...
2678.98 1725.3 211.978; ...
2671.72 1730.67 224.373; ...
2645.12 1732.99 218.54; ...
2649.35 1751 215.521; ...
2678.17 1738.19 212.19; ...
2675.05 1746.74 216.979; ...
2652.22 1769.51 212.84; ...
2673.85 1763.26 214.766; ...
2652.4 1784.68 216.825; ...
2671.87 1782.05 219.372; ...
2651.11 1804.03 219.881; ...
2671.3 1800.29 221.563; ...
2650.84 1823.86 216.304; ...
2670.38 1821.1 222.51; ...
2651.98 1842.64 217.013; ...
2671.63 1840.67 215.913; ...
2651.79 1863.05 215.862; ...
2670.01 1856.58 216.002; ...
2649.14 1875.68 217.128; ...
2668.12 1874.29 216.032; ...
2646.9 1888.5 211.98; ...
2643.91 1877.81 227.579; ...
2641.7 1892.14 222.176; ...
2664.93 1888.19 218.853; ...
2645.36 1901.97 213.668; ...
2639.01 1905.18 222.455; ...
2653.45 1909.75 211.174; ...
2661.64 1904.64 208.401; ...
2660.35 1898.33 225.311; ...
2657.45 1911.47 222.372; ...
2649.44 1900.71 206.36; ...
2636.66 1925.12 217.831; ...
2657.26 1925.21 221.584; ...
2655.55 1918.61 212.524; ...
2633.37 1945.42 218.321; ...
2657.44 1944.31 223.608; ...
2632.15 1965.44 219.025; ...
2656.92 1964.49 224.127; ...
2632.22 1985.47 219.582; ...
2655.34 1984.98 222.969; ...
2633.06 2004.74 220.686; ...
2651.11 2005.31 221.417; ...
2633.94 2019.79 219.416; ...
2646.97 2021.73 215.88; ...
2629.19 2037.65 219.204; ...
2627.21 2029.41 229.662; ...
2623.52 2041.27 222.26; ...
2635.09 2039.43 212.315; ...
2635.09 2030.14 221.386; ...
2643.27 2035.44 207.279; ...
2641.25 2028.62 217.116; ...
2636.14 2040.17 223.382; ...
2633.92 2029.78 211.508; ...
2618.8 2055.53 216.478; ...
2637.01 2055.58 220.742; ...
2635.94 2048.53 212.84; ...
2613.91 2074.1 216.188; ...
2637.63 2074.63 221.529; ...
2612.22 2092.98 216.788; ...
2637.55 2093.68 221.996; ...
2612.44 2112.08 217.061; ...
2637.3 2112.66 222.013; ...
2613.35 2131.12 217.106; ...
2637.18 2131.28 221.759; ...
2614.1 2149.9 217.142; ...
2637.16 2149.41 221.782; ...
2614.46 2168.27 217.334; ...
2637.19 2167.31 222.197; ...
2614.54 2186.28 217.758; ...
2637.25 2185.17 222.778; ...
2614.56 2204.12 218.292; ...
2637.32 2203.02 223.348; ...
2614.56 2221.96 218.766; ...
2637.42 2220.92 223.748; ...
2614.51 2239.9 219.098; ...
2637.56 2238.92 223.892; ...
2614.4 2258.02 219.289; ...
2637.75 2257.05 223.78; ...
2614.29 2276.4 219.27; ...
2638 2275.43 223.456; ...
2614.33 2295.14 218.933; ...
2638.27 2294.09 222.963; ...
2614.64 2314.1 218.403; ...
2638.4 2312.8 222.429; ...
2615.11 2332.67 218.021; ...
2638.29 2330.93 222.072; ...
2615.84 2351.51 217.23; ...
2637.52 2349.21 221.047; ...
2616.87 2371.31 216.223; ...
2636.52 2368.85 220.239; ...
2617.98 2390.72 216.471; ...
2636.11 2388.63 219.251; ...
2618.51 2409.67 217.034; ...
2635.65 2407.11 217.934; ...
2617.44 2428.76 216.67; ...
2634.94 2425.65 217.15; ...
2614.12 2448.87 216.766; ...
2634.8 2444.82 217.416; ...
2612.4 2468.94 212.438; ...
2634.02 2465.54 219.479; ...
2613.51 2486.96 214.892; ...
2634.74 2485.27 213.771; ...
2613.55 2507.06 214.65; ...
2632.71 2501.23 214.567; ...
2611.29 2519.92 216.458; ...
2630.57 2519.59 214.887; ...
2609.07 2533.63 211.573; ...
2606.82 2521.86 227.695; ...
2604.91 2536.87 223.013; ...
2627.27 2534.64 217.968; ...
2608.5 2546.78 214.96; ...
2602.95 2549.37 225.059; ...
2616.73 2552.46 211.174; ...
2626.16 2556.14 208.644; ...
2622.17 2543.38 224.812; ...
2619.44 2552.9 224.618; ...
2611.51 2546.71 205.841; ...
2608.42 2560.85 215.22; ...
2601.54 2566.66 223.187; ...
2616.73 2570.82 211.174; ...
2624.82 2575.58 207.178; ...
2619.02 2565.48 223.245; ...
2599.97 2587.77 217.512; ...
2623.68 2585.48 210.108; ...
2620.56 2585.04 221.716; ...
2621.19 2576.67 214.892; ...
2597.41 2608.37 217.174; ...
2619.92 2606.83 218.608; ...
2596.01 2628.08 216.572; ...
2618.54 2626.73 219.438; ...
2595.32 2647.19 216.625; ...
2617.11 2645.75 219.324; ...
2595.27 2665.86 216.458; ...
2616.17 2664.32 219.429; ...
2595.47 2684.38 216.17; ...
2615.89 2682.82 219.426; ...
2595.66 2702.76 216.038; ...
2616.14 2701.18 219.713; ...
2595.79 2720.73 216.417; ...
2616.71 2718.78 220.542; ...
2596.03 2737.7 217.477; ...
2617.49 2735.97 220.876; ...
2596.87 2754.37 218.197; ...
2617.9 2753.02 221.409; ...
2597.94 2771.92 219.001; ...
2617.94 2769.7 222.749; ...
2598.47 2790.12 220.047; ...
2618.46 2786.97 223.985; ...
2598.43 2808.72 220.073; ...
2619.8 2805.36 225.583; ...
2597.91 2827.59 219.506; ...
2621.26 2821.22 228.874; ...
2597.36 2846.26 219.024; ...
2627.2 2846.88 205.351; ...
2623.54 2841.47 224.319; ...
2597.31 2864.47 218.972; ...
2627.06 2862.55 212.479; ...
2623.78 2861.9 227.615; ...
2597.78 2882.55 219.338; ...
2625.51 2875.66 215.99; ...
2622.61 2879.44 226.491; ...
2598.25 2901.05 219.758; ...
2620.6 2897.61 222.599; ...
2598.26 2919.96 220.007; ...
2618.97 2915.27 224.248; ...
2597.69 2938.98 219.982; ...
2618.4 2933.44 224.739; ...
2596.88 2957.38 218.682; ...
2618.27 2951.99 224.891; ...
2596.01 2974.52 217.385; ...
2618.41 2970.75 224.745; ...
2595.1 2991.85 217.167; ...
2618.87 2990.02 224.094; ...
2594.63 3011.3 217.175; ...
2619.66 3009.54 223.158; ...
2594.87 3031.62 216.669; ...
2619.97 3028.69 222.343; ...
2595.42 3050.4 216.779; ...
2619.71 3047.18 222.413; ...
2595.82 3068.37 218.035; ...
2619.84 3065.4 223.245; ...
2595.96 3087.01 218.732; ...
2620.41 3084 223.997; ...
2595.82 3106.11 219.164; ...
2620.5 3103.18 224.56; ...
2595.48 3125.3 220.093; ...
2618.96 3123.27 224.625; ...
2594.88 3144.51 221.664; ...
2615.5 3145.13 223.322; ...
2592.98 3160.12 219.97; ...
2614.03 3164.27 216.211; ...
2589.63 3176.21 211.386; ...
2588.41 3167.66 227.764; ...
2585.09 3180.45 222; ...
2609.96 3176.95 218.769; ...
2588.54 3189.47 213.978; ...
2582.65 3192.38 223.884; ...
2598.36 3195.16 211.174; ...
2608.65 3198.48 208.553; ...
2604.87 3186.9 224.084; ...
2602.4 3196.64 223.581; ...
2591.98 3189.3 204.85; ...
2588.39 3203.45 214.562; ...
2580.87 3209.3 222.649; ...
2598.36 3213.52 211.174; ...
2608.54 3219.22 205.992; ...
2602.4 3209.7 221.866; ...
2579.48 3229.74 219.771; ...
2608.51 3234.36 208.203; ...
2604.82 3230.93 222.213; ...
2604.74 3221.31 214.057; ...
2578.2 3244.85 224.701; ...
2606.06 3252.04 211.418; ...
2603.26 3249.38 225.164; ...
2587.15 3263.39 211.645; ...
2580.91 3262.11 222.186; ...
2598.36 3268.61 211.174; ...
2603.14 3273 208.473; ...
2600.9 3263.77 224.994; ...
2602.46 3261.07 216.28; ...
2588.66 3276.1 214.107; ...
2581.81 3282.02 222.38; ...
2598.36 3286.98 211.174; ...
2603.32 3290.79 209.051; ...
2600.37 3280.31 224.201; ...
2581.07 3305.13 218.915; ...
2604.37 3299.29 215.836; ...
2603.03 3295.96 227.038; ...
2601.85 3290.46 217.584; ...
2578.74 3327.52 222.107; ...
2606.78 3310.51 222.77; ...
2612.74 3327.91 217.091; ...
2579.7 3349.21 224.065; ...
2619.2 3347.28 223.492; ...
2583.07 3364.64 218.074; ...
2623.54 3358.42 223.104; ...
2586.24 3373.66 219.447; ...
2629.32 3372.56 212.706; ...
2626.51 3366.45 223.006; ...
2590.58 3383.51 221.2; ...
2593.74 3393.87 224.96; ...
2630.22 3377.89 222.269; ...
2635.09 3395.22 219.962; ...
2608 3416.63 206.028; ...
2599.65 3412.12 222.099; ...
2637.81 3409.8 225.528; ...
2608.5 3433.43 211.387; ...
2601.03 3433.06 224.896; ...
2646.04 3435.78 209.803; ...
2640.93 3429.61 222.907; ...
2608.27 3451.92 213.475; ...
2600.79 3451.42 225.697; ...
2644.02 3448.84 214.673; ...
2638.54 3450.91 226.19; ...
2607.46 3468.1 215.529; ...
2600.26 3468.22 226.046; ...
2638.19 3469.26 215.221; ...
2632.93 3472.43 229.174; ...
2607.46 3481.62 217.476; ...
2600.04 3484.5 226.195; ...
2616.73 3488.97 211.174; ...
2630.25 3492.54 207.028; ...
2628.75 3485.22 218.615; ...
2623.91 3493.58 220.772; ...
2612.55 3481.33 209.242; ...
2607.93 3496.66 217.91; ...
2599.97 3501.59 225.735; ...
2616.73 3507.33 211.174; ...
2625.92 3515.62 205.626; ...
2622.17 3505.85 225.314; ...
2607.89 3514.1 216.655; ...
2599.79 3520.19 223.687; ...
2616.73 3525.7 211.174; ...
2625.73 3532.19 207.193; ...
2620.48 3524.26 220.146; ...
2599.2 3542.9 219.614; ...
2626.56 3546.5 210.212; ...
2623.43 3543.82 222.783; ...
2622.47 3534.45 214.998; ...
2595.56 3567.02 221.11; ...
2626.7 3563.02 212.53; ...
2624.31 3564.57 225.896; ...
2596.2 3587.05 215.383; ...
2626.46 3581.56 213.102; ...
2624.48 3583.8 226.09; ...
2594.97 3601.47 217.434; ...
2625.68 3598.74 213.362; ...
2624.32 3600.76 226.207; ...
2594.39 3619.63 222.245; ...
2624.51 3611.77 214.214; ...
2623.6 3617.12 224.228; ...
2596.72 3639.96 215.012; ...
2622.34 3635.36 219.385; ...
2595.89 3656.36 216.886; ...
2621 3654.02 221.422; ...
2594.86 3676.03 217.136; ...
2619.07 3673.31 222.289; ...
2594.52 3695.19 216.843; ...
2617.46 3692.6 221.717; ...
2594.22 3714.15 216.899; ...
2616.48 3710.91 220.45; ...
2592.52 3734.02 216.763; ...
2616.09 3728.62 219.893; ...
2591.3 3751.48 210.287; ...
2616.54 3746.11 219.552; ...
2590.68 3765.97 213.433; ...
2617.46 3763.44 219.564; ...
2591.9 3786.48 220.169; ...
2618.45 3781.48 220.001; ...
2597.37 3804.72 216.48; ...
2618.57 3796.34 222.14; ...
2599.33 3817.76 221.026; ...
2625.23 3824.08 205.232; ...
2619.84 3814.91 218.52; ...
2609.04 3832.76 211.283; ...
2602.64 3834.86 220.168; ...
2616.73 3837.87 211.174; ...
2623.43 3843.42 205.792; ...
2617.18 3831.23 221.378; ...
2621.42 3830.04 212.023; ...
2608.78 3847.53 215.123; ...
2601.86 3856.56 223.462; ...
2616.73 3856.23 211.174; ...
2622.95 3864.75 205.115; ...
2615.27 3847.57 222.248; ...
2607.59 3866.58 216.225; ...
2598.13 3877.53 223.897; ...
2616.73 3874.59 211.174; ...
2622.37 3884.11 205.118; ...
2614.8 3865.88 223.026; ...
2605.68 3885.8 215.243; ...
2596.19 3893.98 219.305; ...
2616.73 3892.96 211.174; ...
2622.04 3902.4 205.308; ...
2615.24 3885.48 223.86; ...
2601.86 3907.24 212.963; ...
2590.71 3904.16 220.689; ...
2616.73 3911.32 211.174; ...
2623.43 3917.93 206.286; ...
2617.78 3907.18 222.391; ...
2596.88 3930.43 207.578; ...
2587.43 3918.6 221.017; ...
2586.21 3937.5 216.992; ...
2626.13 3931.73 209; ...
2622.39 3928.28 222.553; ...
2621.88 3919.21 214.207; ...
2591.12 3951.09 207.451; ...
2583.16 3955.04 220.746; ...
2628.9 3947.11 213.64; ...
2623.88 3946.15 227.344; ...
2589.14 3969.62 207.923; ...
2584.26 3972.9 216.1; ...
2629.98 3959.55 219.121; ...
2625.1 3964.22 230.349; ...
2589.74 3986.32 209.227; ...
2585.16 3984.72 218.6; ...
2632.92 3971.96 218.331; ...
2638.21 3984.28 212.636; ...
2591.8 4002.08 213.387; ...
2586.41 3993.91 221.362; ...
2647.14 4011.37 202.992; ...
2641.13 4002.96 213.246; ...
2589.12 4003.93 222.421; ...
2604.92 4020.94 204.866; ...
2595.7 4021.29 218.148; ...
2646.53 4024.47 206.863; ...
2640.84 4022 217.283; ...
2608.17 4041.27 208.055; ...
2599.46 4043.03 219.016; ...
2646.47 4041.83 208.952; ...
2640.84 4040.58 219.097; ...
2610.41 4060.19 209.552; ...
2601.18 4061.33 220.909; ...
2646.53 4059.82 209.984; ...
2640.76 4058.86 220.057; ...
2611.42 4077.78 210.398; ...
2602.87 4079.8 222.404; ...
2646.52 4077.56 210.514; ...
2640.54 4076.78 220.606; ...
2611.11 4095.4 210.477; ...
2604.34 4098.68 222.972; ...
2646.48 4095.06 211.025; ...
2640.22 4094.28 221.045; ...
2609.65 4113.29 210.761; ...
2604.76 4117 223.101; ...
2646.39 4112.46 211.856; ...
2639.79 4111.59 221.638; ...
2608.14 4130.76 211.318; ...
2604.36 4134.46 223.031; ...
2646.32 4130 212.716; ...
2639.59 4129.28 222.086; ...
2606.87 4147.23 211.586; ...
2603.15 4151.32 222.506; ...
2646.62 4147.97 213.012; ...
2640.03 4147.61 221.899; ...
2605.25 4160.82 212.066; ...
2600.67 4169.79 220.46; ...
2647.49 4166.46 212.515; ...
2640.98 4166.44 221.007; ...
2601.12 4188.32 211.096; ...
2648.44 4185.19 211.524; ...
2641.65 4185.38 219.826; ...
2596.94 4204.08 214.31; ...
2648.29 4203.65 210.712; ...
2640.78 4203.96 219.097; ...
2593.85 4218.56 217.678; ...
2645.68 4221.28 210.663; ...
2637.1 4221.93 219.432; ...
2606.26 4240.62 204.871; ...
2596.35 4239.12 217.48; ...
2638.51 4240.46 211.063; ...
2630.79 4236.85 221.076; ...
2605.67 4255.56 211.267; ...
2598.87 4262.72 220.653; ...
2616.73 4260.22 211.174; ...
2630 4264.21 206.456; ...
2624.98 4253.64 217.095; ...
2618.68 4263.95 217.117; ...
2612.47 4252.3 204.189; ...
2604.77 4276.34 213.08; ...
2598.09 4276.14 221.369; ...
2616.73 4278.58 211.174; ...
2626.78 4286.54 204.834; ...
2617.86 4277.06 216.045; ...
2600.43 4300.66 207.559; ...
2592.61 4285.43 224.419; ...
2589.72 4306.11 218.128; ...
2626.57 4302.65 205.526; ...
2621.14 4298.83 214.697; ...
2622.75 4288.81 210.309; ...
2594.17 4320.73 207.314; ...
2585.24 4320.77 220.932; ...
2625.68 4319.42 207.171; ...
2620.91 4318.72 216.312; ...
2590.35 4337.36 208.48; ...
2582.57 4337.36 222.815; ...
2624.08 4337.65 208.381; ...
2619.06 4337.01 217.32; ...
2587.24 4352.62 209.118; ...
2580.81 4352.84 223.426; ...
2621.11 4354.98 209.591; ...
2615.86 4353.97 218.201; ...
2583.99 4364.83 209.07; ...
2579.51 4368.73 220.711; ...
2616.3 4372.48 211.498; ...
2612.48 4366.08 220.352; ...
2577.53 4388.98 215.255; ...
2611.72 4393.37 208.761; ...
2610.24 4381.21 221.723; ...
2607.56 4398.85 219.041; ...
2575.97 4407.72 218.993; ...
2606.37 4409.13 211.052; ...
2604 4411.06 221.086; ...
2576 4425.46 220.331; ...
2603.11 4419.05 212.396; ...
2601.29 4424.84 220.002; ...
2576.41 4443.22 220.781; ...
2600.09 4442.76 217.204; ...
2576.34 4461.24 221.732; ...
2600.93 4465.08 222.36; ...
2575.26 4479.43 223.753; ...
2602.8 4482.36 218.07; ...
2574.01 4494.12 227.362; ...
2605.41 4496.08 221.926; ...
2568.91 4522.66 206.638; ...
2571.17 4515.16 223.179; ...
2606.8 4515.22 211.892; ...
2607.01 4508.75 221.007; ...
2607.93 4520.26 219.906; ...
2567.68 4536.02 211.351; ...
2569.01 4538.91 225.805; ...
2608.27 4535.4 211.296; ...
2608.5 4535.7 219.589; ...
2566.81 4551.22 211.521; ...
2567.15 4556.74 218.247; ...
2608.18 4552.12 212.921; ...
2608 4549.06 221.407; ...
2567.22 4562.91 209.379; ...
2568.72 4572.57 214.483; ...
2606.98 4562.37 217.528; ...
2606.56 4559.64 224.247; ...
2571.6 4593.14 217.016; ...
2603.48 4575.31 224.812; ...
2600.15 4598.3 217.596; ...
2576.68 4614.25 217.165; ...
2597.34 4616.03 216.311; ...
2576.93 4633.53 214.676; ...
2595.08 4630.33 223.187; ...
2573.48 4649.06 215.131; ...
2598.3 4645.49 222.812; ...
2570.46 4662.49 217.984; ...
2605.34 4668.06 207.314; ...
2600.89 4661.76 222.507; ...
2584.27 4684.09 206.361; ...
2573.95 4680.85 216.422; ...
2595.89 4685.8 208.032; ...
2603.88 4682.81 209.365; ...
2602.21 4684.6 225.904; ...
2601.6 4677.28 214.872; ...
2583.28 4696.59 210.545; ...
2576.78 4698.64 222.524; ...
2604.91 4692.59 213.746; ...
2589.54 4693.26 203.629; ...
2610.44 4705.22 211.229; ...
2587.87 4710.3 217.718; ...
2596.74 4724.15 215.118; ...
2611.7 4722.63 221.718; ...
2599.1 4738.64 222.163; ...
2615.57 4737.71 220.364; ...
2608.52 4752.35 212.365; ...
2602.83 4753.53 223.468; ...
2616.73 4759.04 208.153; ...
2623.43 4763.55 204.323; ...
2617.19 4750.24 224.252; ...
2616.36 4745.41 212.35; ...
2609.92 4765.2 218.334; ...
2604.95 4773.11 230.67; ...
2616.73 4771.49 214.064; ...
2623.06 4776.92 211.56; ...
2617.8 4767.65 226.244; ...
2612.07 4780.22 222.845; ...
2616.73 4784.34 219.573; ...
2625.51 4787.28 214.212; ...
2615.47 4801 213.594; ...
2615.55 4786.83 208.404; ...
2630.89 4798.14 211.353; ...
2614.24 4817.86 215.257; ...
2630.66 4815.65 219.995; ...
2613.03 4834.41 221.078; ...
2634.48 4833.23 217.475; ...
2614.92 4852.83 215.473; ...
2634.83 4847.13 220.926; ...
2616.05 4866.82 218.804; ...
2635.24 4864.63 223.596; ...
2616.91 4883.32 220.858; ...
2636.6 4882.65 224.232; ...
2617.33 4900.82 222.321; ...
2638.17 4899.66 224.288; ...
2617.47 4919.43 223.269; ...
2638.91 4917.07 225.4; ...
2617.33 4938.84 223.656; ...
2638.87 4936.1 226.166; ...
2616.78 4958.69 223.893; ...
2637.52 4956.79 225.968; ...
2615.61 4978.89 224.332; ...
2634.55 4979.42 224.202; ...
2613.26 4995.19 221.85; ...
2633.24 4998.91 216.922; ...
2610.38 5011.11 213.647; ...
2608.24 5003.12 228.959; ...
2605.32 5015.44 223.362; ...
2629.19 5011.54 220.059; ...
2608.66 5024.55 215.305; ...
2602.64 5027.02 224.606; ...
2616.73 5031.46 211.174; ...
2626.89 5033.76 209.297; ...
2623.71 5021.13 226.536; ...
2620.81 5030.71 226.145; ...
2612.47 5024.45 207.021; ...
2608.19 5038.53 215.082; ...
2600.99 5043.38 222.689; ...
2616.73 5049.82 211.174; ...
2626.39 5054.49 206.946; ...
2620.58 5043.52 224.954; ...
2599.93 5064.27 218.33; ...
2627.21 5068.91 209.742; ...
2623.48 5064.03 225.519; ...
2623.03 5056.07 215.939; ...
2598.24 5083.17 221.041; ...
2627.14 5085.35 213.07; ...
2623.57 5083.93 228.391; ...
2598.01 5097.94 224.232; ...
2626.03 5104.99 215.277; ...
2622.57 5101.11 230.017; ...
2607.31 5119.69 209.818; ...
2600.93 5116.83 222.077; ...
2616.54 5121.58 210.442; ...
2624.25 5119.31 212.615; ...
2621.91 5120.02 229.459; ...
2622.31 5113.49 219.442; ...
2606.83 5133.81 213.53; ...
2602.44 5138.53 228.415; ...
2625.17 5129.35 215.288; ...
2610.82 5129.94 205.125; ...
2630.97 5144.91 210.12; ...
2609.74 5149.95 218.917; ...
2614.57 5165.77 213.616; ...
2630.96 5162.46 215.519; ...
2616.06 5184.22 215.982; ...
2630.74 5183.56 220.946; ...
2616.45 5200.64 217.3; ...
2634.87 5200.78 217.034; ...
2616.63 5217.38 219.61; ...
2635.45 5214.49 220.417; ...
2616.78 5234.59 221.081; ...
2636.3 5231.6 223.94; ...
2616.93 5251.82 221.871; ...
2637.95 5249.54 225.431; ...
2617.04 5269.64 222.548; ...
2639.05 5267.27 225.57; ...
2617.05 5288.48 223.349; ...
2637.99 5286.55 225.761; ...
2616.85 5309.15 224.244; ...
2634.81 5309.33 223.923; ...
2616.47 5330.21 220.203; ...
2633.35 5329.21 215.887; ...
2616.17 5343.89 215.592; ...
2628.65 5342.19 216.087; ...
2610.37 5359.11 217.234; ...
2608.05 5349.77 227.845; ...
2604.65 5362.98 220.93; ...
2616.73 5362 211.174; ...
2616.73 5351.31 219.115; ...
2627.15 5360.23 209.392; ...
2622.86 5351.36 215.704; ...
2619.61 5360.32 223.416; ...
2615.58 5352.75 209.833; ...
2601.17 5377.59 217.8; ...
2625.2 5373.25 211.404; ...
2622.01 5374.21 222.835; ...
2622.5 5366.07 215.92; ...
2597.92 5395.99 218.419; ...
2620.55 5394.79 220.06; ...
2596.68 5415.26 217.092; ...
2618.97 5414.64 221.158; ...
2595.91 5435.16 216.066; ...
2618.29 5434.09 221.628; ...
2595.45 5454.33 216.411; ...
2618.14 5452.25 222.523; ...
2595.7 5471.94 217.943; ...
2618.56 5469.65 222.767; ...
2597.09 5488.71 219.881; ...
2619.9 5487.36 223.744; ...
2599.29 5505.82 222.388; ...
2624.32 5508.4 227.424; ...
2602.36 5526.87 224.309; ...
2631.44 5523.35 215.755; ...
2637.93 5536.85 216.825; ...
2607.17 5541.75 211.603; ...
2609.75 5554.25 209.031; ...
2641.37 5547.41 208.502; ...
2642.01 5545.27 217.487; ...
2643.97 5552.76 216.622; ...
2610.49 5565.64 213.126; ...
2644.26 5562.89 209.807; ...
2645.59 5564.58 218.957; ...
2611.85 5581.04 215.295; ...
2644.87 5579.39 210.441; ...
2646.99 5582.03 219.774; ...
2612.77 5599.3 216.267; ...
2644.24 5598.68 210.25; ...
2647.28 5601.03 219.396; ...
2612.02 5618.97 218.028; ...
2643.11 5618.82 209.708; ...
2646.63 5620.07 218.756; ...
2609.84 5640.47 221.677; ...
2642 5638.35 208.441; ...
2645.86 5638.73 218.595; ...
2609.9 5657.49 218.375; ...
2642.3 5656.97 207.934; ...
2645.62 5657.4 219.866; ...
2608.66 5678.31 206.359; ...
2608.92 5672.65 217.48; ...
2643.32 5675.63 209.012; ...
2646.11 5678.56 223.55; ...
2607.25 5692.71 210.239; ...
2608.49 5691.17 221.423; ...
2643.52 5694.6 209.335; ...
2645.47 5698.77 218.164; ...
2607.73 5709.87 212.26; ...
2609.47 5709.15 223.251; ...
2643.3 5712.36 209.347; ...
2645.87 5712.83 220.446; ...
2608.87 5727.84 212.71; ...
2610.66 5727.42 223.437; ...
2643.22 5729.5 210.402; ...
2646.2 5729.52 222.609; ...
2609.47 5745.93 212.462; ...
2611.28 5745.74 223.128; ...
2643.25 5747.36 211.212; ...
2646.49 5747.46 223.83; ...
2608.73 5763.99 212.638; ...
2611.01 5764.24 223.58; ...
2643.34 5765.76 211.411; ...
2646.69 5765.94 224.058; ...
2606.56 5782.45 214; ...
2610.14 5783.55 225.543; ...
2643.37 5784.33 211.051; ...
2646.75 5784.5 223.591; ...
2603.44 5803.18 216.455; ...
2609.6 5804.52 228.996; ...
2643.26 5802.84 210.335; ...
2646.64 5802.96 222.791; ...
2593.44 5819.74 205.905; ...
2604.68 5813.1 221.323; ...
2598.63 5822.84 215.686; ...
2643 5821.21 209.533; ...
2646.42 5821.32 222.036; ...
2590.09 5839.54 208.181; ...
2596.77 5840.83 217.627; ...
2642.7 5839.48 209.003; ...
2646.2 5839.67 221.765; ...
2588.53 5858.92 209.583; ...
2596.1 5859.69 219.361; ...
2642.51 5857.72 209.142; ...
2646.18 5858.18 222.388; ...
2588.47 5877.52 210.555; ...
2596.32 5877.76 220.238; ...
2642.59 5875.89 210.129; ...
2646.57 5877.17 223.877; ...
2589.68 5893.11 211.274; ...
2597.55 5893.91 219.951; ...
2643.01 5893.55 211.435; ...
2647.23 5896.19 224.107; ...
2591.96 5904.12 211.462; ...
2600.09 5910.35 217.143; ...
2643.66 5911.48 211.775; ...
2647.92 5914.12 223.897; ...
2607.31 5938.32 212.014; ...
2608.2 5923.86 220.719; ...
2616 5937.43 223.837; ...
2644.4 5930.27 212.082; ...
2648.49 5931.53 224.959; ...
2610.24 5952.19 211.825; ...
2618.08 5953.52 222.008; ...
2644.97 5948.97 212.976; ...
2648.78 5949.33 225.787; ...
2611.14 5968.92 212.054; ...
2618.66 5970.35 225.704; ...
2645.18 5967.23 213.283; ...
2648.77 5967.22 225.96; ...
2609.64 5987.14 211.732; ...
2612.65 5990.7 220.503; ...
2645.08 5985.31 213.141; ...
2648.39 5985.25 225.839; ...
2607.63 6005.15 211.196; ...
2611.46 6005.05 222.471; ...
2644.63 6003.53 212.994; ...
2647.54 6004.05 225.905; ...
2607.05 6022.56 211.803; ...
2610.84 6022.14 223.99; ...
2643.77 6022.39 212.935; ...
2646.14 6025.71 226.071; ...
2607.27 6040.48 212.375; ...
2610.87 6040.08 224.81; ...
2642.43 6041.18 211.998; ...
2643.38 6044.48 219.859; ...
2607.77 6058.88 212.662; ...
2610.82 6058.77 225.213; ...
2641.32 6058.76 211.262; ...
2642.68 6058.68 220.472; ...
2607.94 6077.95 212.573; ...
2610.01 6079.8 225.423; ...
2640.9 6076.27 211.665; ...
2642.04 6076.07 220.736; ...
2607.52 6097.11 211.344; ...
2608.36 6099.83 219.328; ...
2640.94 6094.93 212.053; ...
2641.85 6094.83 221.05; ...
2606.88 6114.97 210.244; ...
2607.37 6114.11 219.96; ...
2641.34 6114.36 212.21; ...
2642.08 6114.42 221.162; ...
2606.24 6132.25 210.234; ...
2605.93 6131.39 219.873; ...
2641.92 6133.99 212.18; ...
2642.56 6134.06 221.124; ...
2605.47 6150.36 210.18; ...
2604.68 6149.7 219.732; ...
2642.45 6153.17 212.088; ...
2643.09 6153.21 221.027; ...
2604.77 6169.32 209.896; ...
2604.17 6169.23 219.495; ...
2642.86 6171.54 211.832; ...
2643.59 6171.82 220.741; ...
2604.43 6189.09 209.422; ...
2604.73 6189.61 219.262; ...
2643.18 6189.41 210.959; ...
2644.12 6190.32 220.06; ...
2604.74 6209.27 209.088; ...
2606.29 6209.81 219.825; ...
2643.36 6207.71 209.381; ...
2644.8 6209.2 219.17; ...
2605.75 6229.41 209.368; ...
2608.53 6230.17 223.5; ...
2643.54 6226.83 208.478; ...
2645.71 6228.43 218.668; ...
2606.82 6248.76 208.969; ...
2608.36 6251.83 218.035; ...
2643.93 6246.17 209.173; ...
2646.61 6247.09 219.166; ...
2607.74 6264.6 208.696; ...
2609.16 6265.76 219.471; ...
2644.25 6264.14 211.784; ...
2646.95 6263.16 220.935; ...
2608.88 6275.77 209.303; ...
2610.56 6283.96 217.017; ...
2644.43 6275.75 216.383; ...
2645.95 6274.59 223.094; ...
2611.27 6301.4 220.953; ...
2641.3 6287.31 221.341; ...
2634.38 6305.52 213.331; ...
2611.35 6318.24 210.635; ...
2608.99 6311.53 223.592; ...
2605.94 6322.53 221.625; ...
2630.94 6324.01 211.382; ...
2608.45 6335.96 209.185; ...
2602.23 6336.88 220.654; ...
2629.9 6337.93 214.023; ...
2605.78 6352.51 208.33; ...
2599.81 6351.82 221.812; ...
2629.73 6354.81 216.473; ...
2604.26 6367.86 210.554; ...
2599.23 6367.84 223.639; ...
2627.93 6369.8 220.976; ...
2605.4 6382.18 214.334; ...
2599.93 6385.42 224.661; ...
2616.73 6390.32 211.174; ...
2626.82 6393.11 210.868; ...
2623.28 6379.47 227.963; ...
2620.99 6389.73 227.879; ...
2609.6 6381.56 204.797; ...
2607.3 6401.11 214.041; ...
2600.32 6404.67 224.497; ...
2616.73 6408.69 211.174; ...
2626.07 6407.83 210.174; ...
2621.85 6404.59 228.387; ...
2605.77 6422.5 211.184; ...
2600.35 6423.66 225.83; ...
2626.49 6415.23 215.066; ...
2610.22 6414.63 204.874; ...
2632.16 6429.45 210.894; ...
2604.79 6438.18 216.812; ...
2601.69 6442.96 229.919; ...
2632.03 6444.72 216.605; ...
2608.64 6453.67 219.54; ...
2613.96 6470.63 212.594; ...
2632.36 6463.63 218.109; ...
2615.81 6492.13 214.189; ...
2633.05 6484.84 217.242; ...
2616.32 6510.95 214.891; ...
2633.51 6505.05 217.296; ...
2616.47 6529.42 215.272; ...
2633.49 6523.42 217.412; ...
2616.46 6547.83 215.563; ...
2633.04 6541.23 217.264; ...
2616.12 6565.77 215.625; ...
2632.35 6559.6 217.366; ...
2614.46 6581.3 214.592; ...
2631.78 6579.84 221.006; ...
2611.78 6594.8 214.037; ...
2634.84 6598.38 217.164; ...
2609.74 6610.33 214.525; ...
2634.92 6612.83 219.857; ...
2608.97 6628.36 215.09; ...
2634.3 6630.13 221.644; ...
2609.79 6648.43 217.175; ...
2632.36 6650.73 222.127; ...
2613.77 6671.8 216.416; ...
2632.17 6671.07 213.821; ...
2615.36 6694.25 214.16; ...
2630.91 6687.08 213.556; ...
2615.64 6713.69 213.366; ...
2630.51 6706.31 212.665; ...
2615.43 6732.36 212.915; ...
2630.62 6725.32 212.952; ...
2614.83 6750.43 212.608; ...
2630.92 6744.22 214.468; ...
2613.04 6766.63 212.424; ...
2631.35 6764.12 219.039; ...
2610.93 6783.75 216.944; ...
2635.15 6782.42 214.872; ...
2612.27 6803.53 210.067; ...
2635.44 6796.72 218.094; ...
2612.82 6817.99 212.913; ...
2635.56 6814.26 221.051; ...
2613.02 6834.88 215.159; ...
2636.51 6832.37 222.361; ...
2613.43 6852.49 216.04; ...
2637.72 6848.92 223.391; ...
2614.19 6869.25 216.669; ...
2638.33 6865.36 224.567; ...
2615.12 6885.73 217.811; ...
2638.52 6883.16 225.747; ...
2615.78 6903.6 219.072; ...
2638.87 6901.32 227.692; ...
2615.98 6921.4 221.462; ...
2639.58 6916.36 230.843; ...
2616.14 6935.65 224.637; ...
2644.92 6945.03 207.05; ...
2640.75 6934.8 226.428; ...
2625.35 6953.6 211.636; ...
2619.28 6952.41 222.428; ...
2635.09 6959.58 211.174; ...
2643.29 6967.3 206.479; ...
2638.88 6951.06 228.816; ...
2641.01 6951.66 216.472; ...
2626.63 6966.71 216.193; ...
2620.29 6971.78 225.58; ...
2635.09 6977.94 211.174; ...
2643.23 6989.26 204.637; ...
2637.28 6966.82 228.32; ...
2627.07 6984.5 217.633; ...
2620.59 6990.49 226.495; ...
2635.09 6996.3 211.174; ...
2643.24 7008.18 204.672; ...
2637.07 6984.71 228.335; ...
2627.11 7003.45 217.592; ...
2620.48 7009.7 226.264; ...
2635.09 7014.67 211.174; ...
2643.4 7025.36 205.988; ...
2637.62 7004 228.687; ...
2626.85 7024.9 215.521; ...
2620.02 7028.93 226.239; ...
2635.09 7033.03 211.174; ...
2643.9 7034.92 208.666; ...
2639.97 7028.28 229.174; ...
2624.68 7043.8 214.484; ...
2620.36 7048.51 229.015; ...
2644.8 7041.13 214.611; ...
2628.76 7040.63 205.752; ...
2650.78 7056.37 209.13; ...
2627.04 7060.62 217.678; ...
2631.33 7078.49 210.029; ...
2650.51 7072.96 213.396; ...
2633.19 7099.11 212.514; ...
2649.95 7091.76 215.025; ...
2633.71 7116.9 214.099; ...
2649.74 7110.63 217.083; ...
2632.46 7131.72 214.443; ...
2649.97 7130.16 222.195; ...
2630.44 7144.72 214.655; ...
2653.35 7146.88 219.794; ...
2629.16 7160.93 215.528; ...
2653.5 7160.8 222.191; ...
2628.55 7180.19 215.937; ...
2652.91 7178.81 223.304; ...
2628.87 7201.22 216.647; ...
2651.19 7201.51 223.145; ...
2632.27 7223.85 215.797; ...
2651.51 7222.88 215.307; ...
2632.13 7244.98 213.973; ...
2650.06 7239.51 214.924; ...
2629.13 7257.89 214.879; ...
2648.83 7257.68 214.972; ...
2626.48 7271.49 209.578; ...
2624.6 7259.33 226.024; ...
2622.37 7274.35 221.104; ...
2646.46 7272.36 218.469; ...
2626.08 7284.4 213.843; ...
2620.76 7286.73 224.077; ...
2635.09 7290.11 211.174; ...
2645.17 7294.05 208.892; ...
2642.02 7280.48 225.912; ...
2639.14 7288.87 226.354; ...
2629.05 7284.6 204.336; ...
2626.79 7298.41 216.499; ...
2620.04 7303.84 225.214; ...
2635.09 7308.47 211.174; ...
2643.67 7318.17 205.436; ...
2637.82 7299.01 226.603; ...
2626.76 7315.9 217.102; ...
2619.67 7322.43 225.249; ...
2635.09 7326.84 211.174; ...
2643.18 7337.71 204.744; ...
2637.01 7316.24 226.815; ...
2626.74 7334.26 217.147; ...
2619.75 7341.26 225.029; ...
2635.09 7345.2 211.174; ...
2643.02 7356.39 204.494; ...
2636.44 7334.78 226.583; ...
2626.87 7352.74 217.149; ...
2620.17 7359.87 225.069; ...
2635.09 7363.56 211.174; ...
2642.98 7374.9 204.283; ...
2636.06 7353.39 226.288; ...
2627.05 7371.12 217.219; ...
2620.46 7378.23 225.205; ...
2635.09 7381.93 211.174; ...
2642.99 7393.35 204.2; ...
2635.87 7371.84 226.474; ...
2627.12 7389.51 217.195; ...
2620.36 7396.61 225.102; ...
2635.09 7400.29 211.174; ...
2643.06 7411.58 204.617; ...
2636.13 7390.33 227.073; ...
2627.04 7408.45 216.604; ...
2620.02 7415.62 224.258; ...
2635.09 7418.65 211.174; ...
2643.29 7428.6 206.175; ...
2637.22 7409.39 227.818; ...
2626.77 7430.17 213.719; ...
2619.44 7435.09 222.98; ...
2635.09 7437.01 211.174; ...
2643.92 7438.08 209.01; ...
2640.36 7432.74 228.732; ...
2624.37 7452.45 209.775; ...
2619.02 7453.37 224.139; ...
2645.17 7444.13 215.029; ...
2628.91 7444.59 203.623; ...
2651.22 7458.65 210.608; ...
2623.1 7467.59 215.468; ...
2620.1 7471.65 228.7; ...
2651.52 7474.69 216.237; ...
2626.69 7482.69 218.518; ...
2631.34 7500.15 211.332; ...
2650.85 7493.77 217.913; ...
2633.15 7521.49 213.147; ...
2650.15 7514.01 216.89; ...
2633.62 7540.08 213.926; ...
2650.02 7533.52 215.859; ...
2633.65 7558.24 214.146; ...
2650.09 7552.07 215.222; ...
2633.34 7576.34 214.2; ...
2650.05 7570.2 214.758; ...
2632.47 7593.81 214.68; ...
2649.52 7588.08 214.532; ...
2629.94 7605.81 216.568; ...
2648.09 7605.05 215.14; ...
2627.62 7618.84 211.456; ...
2625.4 7607.34 227.735; ...
2623.31 7622.02 222.321; ...
2645.11 7618.61 218.132; ...
2626.79 7632.14 213.513; ...
2620.9 7634.95 222.513; ...
2635.09 7639.01 211.174; ...
2642.46 7635.26 207.742; ...
2640.81 7628.26 224.737; ...
2638.13 7641.73 221.646; ...
2630.1 7631.01 205.755; ...
2618.4 7654.97 217.228; ...
2638.46 7656.04 220.981; ...
2636.81 7648.93 212.002; ...
2615.11 7673.8 217.847; ...
2638.81 7674.74 223.644; ...
2614.46 7691.63 218.413; ...
2638.52 7692.33 225.223; ...
2615.31 7709.63 219.802; ...
2638.48 7706.22 227.907; ...
2616.11 7724.31 223.335; ...
2643.49 7734.45 205.297; ...
2639.31 7724.55 223.597; ...
2625.05 7743.71 210.523; ...
2619.26 7742.14 221.181; ...
2635.09 7749.19 211.174; ...
2642.58 7755.82 206.368; ...
2637.81 7740.6 226.679; ...
2639.86 7741.13 214.763; ...
2626.58 7756.96 215.431; ...
2620.29 7762.11 224.567; ...
2635.09 7767.55 211.174; ...
2643.13 7776.96 206.195; ...
2636.76 7756.82 227.258; ...
2627.05 7775.34 216.904; ...
2620.41 7781.43 225.902; ...
2635.09 7785.91 211.174; ...
2643.55 7794.76 207.853; ...
2637.19 7775.96 228.236; ...
[truncated: 7,634,990 more chars]
