# Supplementary material for: The molecular architecture of engulfment during Bacillus subtilis sporulation
Source: eLife. 2019 Jul 8;8:e45257. doi: 10.7554/eLife.45257 (PMC6684271; doi:10.7554/eLife.45257)
Supplement: Source code 1. [file elife-45257-code1.zip › Source_code_1/Distance_across_entire_surface/dis_div.m]

% Field.
IN = inputdlg({"The number of bin:","The number in height:"},"Input",1,{'200','10'});
bin_num = str2double(IN{1});
z_size = str2double(IN{2});

% Import the surface.
uiopen('matlab');
surf = surface.vertices;
[surf_num,~] = size( surf );
[z_min, z_max] = findBound( surface,surf_num );
P = findTBLine( surf,surf_num,z_min,z_max );

clearvars z_m* p

% Call div to calculate the property.
div;

% Collect the distance in each set.
for i = 1 : bin_num - 1
	dist(i) = mean(SET{i}(:,4));
	err(i) = std(SET{i}(:,4));
end

% Plot.
figure;
%AXIS = 1:length(dist);
%AXIS = 1/SCALE .* AXIS;
%plot(AXIS,dist);
errorbar(dist,err);
title("Distance over position");
ylabel("Distance (angstrom)");
xlabel("Location");
xticks([1 round(bin_num/2) bin_num])
xticklabels({'Left','Middle','Right'})

RESULT = {
	dist, "distance over the location."
	err, "The associated standard deviation."
	SCALE, "The length of the surface."
};
