# Supplementary material for: The molecular architecture of engulfment during Bacillus subtilis sporulation
Source: eLife. 2019 Jul 8;8:e45257. doi: 10.7554/eLife.45257 (PMC6684271; doi:10.7554/eLife.45257)
Supplement: Source code 1. [file elife-45257-code1.zip › Source_code_1/Distance_across_entire_surface/dis_crvfit.m]

% This function ignores the information in Z direction.
user_command = inputdlg({"seg","err_bar_num","step"},'Input',1,{'200','20','5'});
seg = str2double( user_command{1} );
err_bar_num = str2double( user_command{2} );
step = str2double( user_command{3} );

% import
uiopen('matlab');
Input = surface.vertices;
Input = horzcat (Input,prop);
InputX = Input(:,1);
InputY = Input(:,2);
InputZ = Input(:,4);

% curve fitting
fitCurv = fit(InputX,InputY,'poly2');

% find values
min_x = min(InputX); % real x values
max_x = max(InputX);
X1 = min_x : 0.5 : max_x;
X2 = min_x : round((max_x - min_x) / seg) : max_x;
FX1 = differentiate(fitCurv, X1);
FX2 = differentiate(fitCurv, X2);

% calculate arclength
x_distance = 1;
x_a = min_x + x_distance;
arclen = 0;
for i = 1 : (max_x - min_x)
    arclen = arclen + (x_distance) * (1 + FX1(i) ^ 2) ^ 0.5;
    x_a = x_a + x_distance;
end
arclen = abs(arclen);

% divide
one_seg = arclen / seg;
[sizeX,~] = size(InputX);

% loop
current_x = min_x;
result = zeros([seg,1]);
err = zeros([seg,1]);
seg_index = 1; % 1 to seg

% test
figure
plot (InputX,InputY,'.');
axis equal;
hold on;
plot (fitCurv,'.');
hold on;

%%
while true
    
    % exit condition 2: edge case
    if seg_index >= seg - 1
        break
    end
    
    % calculate the first bounding line
    f1 = @(x,y) (y - fitCurv(current_x)) + (1 / FX2(seg_index)) * (x - current_x);
    
	% test
	t = current_x - round( 100*FX2(seg_index + 1) ) : current_x + round( 100*FX2(seg_index + 1) ); %min_x:10:max_x;
	l = fitCurv(current_x) - (1 / FX2(seg_index + 1)) * (t - current_x);
	plot (t,l);
	hold on;
	
    % increment current_x, negative handled
    current_x = current_x +  ( abs(1/FX2(seg_index)) + abs(1/FX2(seg_index + 1)) ) * one_seg / ( abs(1/FX2(seg_index)) * abs(1/FX2(seg_index + 1)) );
	
    % exit conditon 1
    if current_x > max_x
        break
    end
    
    % calculate the second bounding line
    f2 = @(x,y) (y - fitCurv(current_x)) + (1 / FX2(seg_index + 1)) * (x - current_x);
    
    % reset the sum and num for over one segment
    one_num = 0;
    one_data = zeros([1,1]);
    local_index = 1; % 1 to a
	
    % find points bounded by the second line
    while local_index < sizeX
        
        % continue condition
        if FX1(round(seg / 2)) > 0
            if (f1(InputX(local_index),InputY(local_index)) < 0 || f2(InputX(local_index),InputY(local_index)) > 0)
                local_index = local_index + step;
                continue
            end
        else
            if (f1(InputX(local_index),InputY(local_index)) > 0 || f2(InputX(local_index),InputY(local_index)) < 0)
                local_index = local_index + step;
                continue
            end
        end
        
        % update
        one_data(local_index) =  InputZ (local_index);
        one_num = one_num + 1;
        
        % current_index update
        local_index = local_index + step;
    end
    
    one_sum = sum(one_data);
    result (seg_index) = one_sum / one_num;
    
	one_err = std(one_data);
    err (seg_index) = one_err;
    seg_index = seg_index + 1;
end

% Align the data
for i = 1 : seg  
     % adding NaN
     if result(i) == 0
         result(i) = NaN;
     end
 end
 
 head = 0;
 % calculate the middle of the data
 if ~isnan(result (1))
     head = 0;
 else
	for i = 1 : seg
        if ~ isnan(result (i))
            head = i;
            break;
        end
	end
 end
 
 tail = 0;
 for i = seg : -1 : 1
     if ~ isnan(result (i))
         tail = i;
         break;
     end
 end
 
 % find shift
 middle = (head + tail) / 2;
 shift = round(seg / 2 - middle);
 
 % apply shift
 new_result = NaN([seg,1]);
 new_err = NaN([seg,1]);
 for index = 1 : seg
     
     % edge condition
     if (index + shift) > seg || (index + shift) <= 0
         continue;
     end
     
     if ~isnan(result (index))
        new_result(index + shift) = result (index);
        new_err(index + shift) = err (index);
     end
 end
 result = new_result;
 err = new_err;
 
 % adjust the value of the err_bar
 dis = round (seg / err_bar_num);
 for i = 1 : seg
	% set points that are not zeroed
	if mod(i, dis) == 0
		continue;
	end
	% set the err to zero
	err(i) = NaN;
 end
 
% Return the result.
figure
errorbar(result,err);
RESULT = {
	result, 'The distance'
	err, 'The standard deviaiton'
};
