# Supplementary material for: The molecular architecture of engulfment during Bacillus subtilis sporulation
Source: eLife. 2019 Jul 8;8:e45257. doi: 10.7554/eLife.45257 (PMC6684271; doi:10.7554/eLife.45257)
Supplement: Source code 1. [file elife-45257-code1.zip › Source_code_1/README]

This is the readme for Source code 1.

A. Information needed beforehand

    The typical way to run this script is: 
    1) Obtain scatter point representation of the interested object, presumably
       from softwares like Amira; 
    2) Formulate the input file as described in the next section.
    3) Follow the prompt and choose suitable options. 
    4) Find results in workspace and graph on screen.


B. Usage

    0. Before using this script.

       Obtain the scatter points as a matrix (n-by-3). This needs to be named
       "vertices" under a struct named "surface" (if not already so). This can
       be done by typing in Matlab "surface.vertices = [some matrix]".

       For some purposes, for instance, calculating the distance or any other
       property depending associated to the spacial location, an additional
       array of input is required. That needs to be named "prop" for property.

       See tests for examples of the naming. Save the workspace with required
       data in Matlab file, ".mat".

    1. Open Matlab, cd to the folder of this script and type "tomocalc" or
       "result = tomocalc"

    2. Follow the prompt and import the data.

    3. Follow the prompt and fill input parameter. There is a set of default
	   values but they do not guarantee a successful run. 

    4. The results are stored in a n-by-2 struct. The first column is the
       variable and the second is its description. The variable can be 
       retrieved by typing "<your result name>{n,1}".


C.1 Description of each sub-function.
	1. Distance -> division: "dis_div.m"
       This sub-script requires a more curved surface -- that the center of
       mass is clearly outside the surface's volume.

	2. Distance -> division_flat: "dis_div_flat.m"
       The variant of dis_div that deals with flatter surface.

C.2 Description of each optional operations.
    	1. rotate -- Rotate the input surface around origin. If needed to rotate
                 an object around its center of mass, use shift first.
    	2. shift -- Shift the object by a user-input value. The default is the
                numbers needed to make the object center of mass at origin.
    	3. divide -- Divide the points into sets of equal number, which roughly
                 represent the equal division of surface area. This script is
                 meant to sort out regional property of the surface and a prop
                 is required.
