# Supplementary material for: The molecular architecture of engulfment during Bacillus subtilis sporulation
Source: eLife. 2019 Jul 8;8:e45257. doi: 10.7554/eLife.45257 (PMC6684271; doi:10.7554/eLife.45257)
Supplement: Source code 2. [file elife-45257-code2.zip]

Archive with 3 entries (2 files):
- elongation_rate.m
- __MACOSX/
- __MACOSX/._elongation_rate.m
