# Supplementary material for: The molecular architecture of engulfment during Bacillus subtilis sporulation
Source: eLife. 2019 Jul 8;8:e45257. doi: 10.7554/eLife.45257 (PMC6684271; doi:10.7554/eLife.45257)
Supplement: Source code 2. [file elife-45257-code2.zip › elongation_rate.m]

clear all;
close all;
clc;

[num,txt,raw]=xlsread('pen_snakes_more_kk.xlsx'); %Input the name of the excel file with coordinates of the contours
num_frames=100;
num_snakes=0;
snake_pos=[];
for i = 1 : length(txt)
    if txt{i}=='#'
        num_snakes=num_snakes+1;
        snake_pos(num_snakes)=i;
    end
end
output_elong = nan(num_frames,num_snakes);
output_frame = nan(num_frames,num_snakes);
output_length = nan(num_frames,num_snakes);
output_length_smooth = nan(num_frames,num_snakes);
output_elong_smooth = nan(num_frames,num_snakes);
for i = 1 : num_snakes
    if i == num_snakes
        snake_raw=num(snake_pos(i)+2:end,:);
    else
        snake_raw=num(snake_pos(i)+2:snake_pos(i+1)-1,:);
    end
    snake_length=[];
    for j = snake_raw(1,1) : snake_raw(end,1)
        r=[];
        snake_x=snake_raw(snake_raw(:,1)==j,3);
        snake_y=snake_raw(snake_raw(:,1)==j,4);
        blank=zeros(1024,1024);
        bw=poly2mask(snake_x,snake_y,1024,1024);
        r=regionprops(bw,'MajorAxisLength');
        snake_length(j)=r(1).MajorAxisLength;
        output_length(j,i)=snake_length(j);
        output_frame(j,i)=j;
        if j > 1
            snake_elongation(j-1)=(snake_length(j)-snake_length(j-1))/snake_length(j-1);
            output_elong(j-1,i)=snake_elongation(j-1);
        end
    end
    temp1=[];
    temp2=[];
    temp1=smooth(snake_length(snake_raw(1,1):end));
    for j = 2 : length(temp1)
        temp2(j-1) = (temp1(j)-temp1(j-1))/temp1(j-1);
    end
    for j = 1 : length(temp1)
        output_length_smooth(j,i)=temp1(j);
    end
    for j = 1 : length(temp2)
        output_elong_smooth(j,i)=temp2(j);
    end
end
output_length_norm=zeros(size(output_length_smooth,1),size(output_length_smooth,2));

for i = 1 : size(output_length_smooth,2)
    output_length_norm(:,i)=output_length_smooth(:,i)./output_length_smooth(1,i);
end

for i = 1 : size(output_length_norm,1)
    output_length_norm_avg(i)=mean(output_length_norm(i,~isnan(output_length_norm(i,:))));
end
figure(1)
hold on
for i = 1 : num_snakes
    x=output_frame(~isnan(output_frame(:,i)),i);
    plot(x(2:end),output_elong_smooth(~isnan(output_elong_smooth(:,i)),i))
end
hold off

figure(2)
hold on
for i = 1 : num_snakes
    x=output_frame(~isnan(output_frame(:,i)),i);
    plot(x,output_length_smooth(~isnan(output_length_smooth(:,i)),i))
end
hold off
